# Supplementary material for: Pulmonary alveolar proteinosis: An autoimmune disease lacking an HLA association
Source: PLoS One. 2019 Mar 7;14(3):e0213179. doi: 10.1371/journal.pone.0213179 (PMC6405167; doi:10.1371/journal.pone.0213179)
Supplement: S3 Table — (CSV) [file pone.0213179.s003.csv]

Allele	Affected Individuals With	Affected Individuals Without	Control Individuals With	Control Individuals Without	method	p-value	adjusted p-value
A*01:01	9	21	281	719	FisherExact	0.837621143866946	1
A*01:02	0	30	1	999	FisherExact	1	1
A*01:03	0	30	1	999	FisherExact	1	1
A*02:01	12	18	487	513	ChiSquare	0.347469457831927	1
A*02:02	0	30	3	997	FisherExact	1	1
A*02:05	1	29	16	984	FisherExact	0.39740157832793	1
A*02:06	1	29	1	999	FisherExact	0.0574315717965411	1
A*02:08	0	30	1	999	FisherExact	1	1
A*02:17	0	30	1	999	FisherExact	1	1
A*03:01	9	21	282	718	FisherExact	0.837994874211021	1
A*03:02	0	30	9	991	FisherExact	1	1
A*11:01	3	27	112	888	FisherExact	1	1
A*11:05	0	30	1	999	FisherExact	1	1
A*23:01	1	29	45	955	FisherExact	1	1
A*24:02	6	24	155	845	FisherExact	0.450539589128856	1
A*24:03	0	30	3	997	FisherExact	1	1
A*25:01	2	28	44	956	FisherExact	0.391481056257867	1
A*26:01	3	27	61	939	FisherExact	0.426302908938847	1
A*26:08	0	30	2	998	FisherExact	1	1
A*29:01	1	29	10	990	FisherExact	0.278743106122574	1
A*29:02	5	25	60	940	FisherExact	0.0356777589199678	1
A*30:01	0	30	33	967	FisherExact	0.620417268110744	1
A*30:02	2	28	12	988	FisherExact	0.0600724140102952	1
A*30:04	0	30	1	999	FisherExact	1	1
A*31:01	0	30	47	953	FisherExact	0.394293712366979	1
A*32:01	1	29	73	927	FisherExact	0.71780410191656	1
A*33:01	0	30	17	983	FisherExact	1	1
A*33:03	0	30	7	993	FisherExact	1	1
A*33:05	0	30	1	999	FisherExact	1	1
A*66:01	0	30	6	994	FisherExact	1	1
A*68:01	1	29	53	947	FisherExact	1	1
A*68:02	1	29	14	986	FisherExact	0.360116873458472	1
A*69:01	0	30	2	998	FisherExact	1	1
A*74:01	0	30	1	999	FisherExact	1	1
A*74:03	0	30	1	999	FisherExact	1	1
