# Supplementary material for: Pulmonary alveolar proteinosis: An autoimmune disease lacking an HLA association
Source: PLoS One. 2019 Mar 7;14(3):e0213179. doi: 10.1371/journal.pone.0213179 (PMC6405167; doi:10.1371/journal.pone.0213179)
Supplement: S4 Table — (CSV) [file pone.0213179.s004.csv]

Allele	Affected Individuals With	Affected Individuals Without	Control Individuals With	Control Individuals Without	method	p-value	adjusted p-value
B*07:02	10	20	264	736	FisherExact	0.404467608365229	1
B*07:05	1	29	4	996	FisherExact	0.137643169297559	1
B*08:01	6	24	190	810	FisherExact	0.816245841448515	1
B*08:22	0	30	1	999	FisherExact	1	1
B*13:01	0	30	1	999	FisherExact	1	1
B*13:02	0	30	65	935	FisherExact	0.252339715832335	1
B*14:01	1	29	14	986	FisherExact	0.360116873458472	1
B*14:02	2	28	41	959	FisherExact	0.359264947106372	1
B*15:01	3	27	118	882	FisherExact	1	1
B*15:03	0	30	4	996	FisherExact	1	1
B*15:07	0	30	1	999	FisherExact	1	1
B*15:09	0	30	1	999	FisherExact	1	1
B*15:10	0	30	1	999	FisherExact	1	1
B*15:16	0	30	2	998	FisherExact	1	1
B*15:17	0	30	7	993	FisherExact	1	1
B*15:18	0	30	1	999	FisherExact	1	1
B*18:01	2	28	84	916	FisherExact	1	1
B*18:04	0	30	1	999	FisherExact	1	1
B*27:02	0	30	18	982	FisherExact	1	1
B*27:05	2	28	65	935	FisherExact	1	1
B*27:07	0	30	2	998	FisherExact	1	1
B*35:01	4	26	133	867	FisherExact	1	1
B*35:02	1	29	20	980	FisherExact	0.465773298093582	1
B*35:03	2	28	30	970	FisherExact	0.238253891198104	1
B*35:08	1	29	6	994	FisherExact	0.187407796999204	1
B*35:32	0	30	1	999	FisherExact	1	1
B*35:41	0	30	1	999	FisherExact	1	1
B*37:01	2	28	20	980	FisherExact	0.132212522869554	1
B*38:01	1	29	33	967	FisherExact	1	1
B*39:01	0	30	34	966	FisherExact	0.620290359808541	1
B*39:04	0	30	1	999	FisherExact	1	1
B*39:06	0	30	8	992	FisherExact	1	1
B*39:31	0	30	2	998	FisherExact	1	1
B*40:01	2	28	88	912	FisherExact	1	1
B*40:02	0	30	22	978	FisherExact	1	1
B*40:04	0	30	1	999	FisherExact	1	1
B*40:06	0	30	1	999	FisherExact	1	1
B*41:01	0	30	9	991	FisherExact	1	1
B*41:02	0	30	7	993	FisherExact	1	1
B*42:02	0	30	1	999	FisherExact	1	1
B*44:02	3	27	173	827	FisherExact	0.458172469124256	1
B*44:03	6	24	105	895	FisherExact	0.125180462795336	1
B*44:05	1	29	12	988	FisherExact	0.3206067128987	1
B*45:01	0	30	7	993	FisherExact	1	1
B*47:01	0	30	5	995	FisherExact	1	1
B*48:01	0	30	2	998	FisherExact	1	1
B*49:01	1	29	44	956	FisherExact	1	1
B*50:01	2	28	20	980	FisherExact	0.132212522869554	1
B*50:02	0	30	2	998	FisherExact	1	1
B*51:01	1	29	85	915	FisherExact	0.505214006396758	1
B*51:05	0	30	1	999	FisherExact	1	1
B*51:07	0	30	3	997	FisherExact	1	1
B*51:08	1	29	4	996	FisherExact	0.137643169297559	1
B*52:01	2	28	23	977	FisherExact	0.162849880905713	1
B*53:01	0	30	4	996	FisherExact	1	1
B*54:01	0	30	1	999	FisherExact	1	1
B*55:01	1	29	42	958	FisherExact	1	1
B*56:01	0	30	14	986	FisherExact	1	1
B*57:01	2	28	78	922	FisherExact	1	1
B*58:01	0	30	15	985	FisherExact	1	1
B*73:01	0	30	1	999	FisherExact	1	1
