# Supplementary material for: Pulmonary alveolar proteinosis: An autoimmune disease lacking an HLA association
Source: PLoS One. 2019 Mar 7;14(3):e0213179. doi: 10.1371/journal.pone.0213179 (PMC6405167; doi:10.1371/journal.pone.0213179)
Supplement: S5 Table — (CSV) [file pone.0213179.s005.csv]

Allele	Affected Individuals With	Affected Individuals Without	Control Individuals With	Control Individuals Without	method	p-value	adjusted p-value
C*01:02	3	30	60	940	FisherExact	0.447684117367375	1
C*02:02	1	32	97	903	FisherExact	0.358087075576651	1
C*03:02	0	33	4	996	FisherExact	1	1
C*03:03	6	27	104	896	FisherExact	0.152211794558177	1
C*03:04	4	29	134	866	FisherExact	1	1
C*03:44	0	33	1	999	FisherExact	1	1
C*04:01	8	25	227	773	FisherExact	0.833558357348583	1
C*04:03	0	33	1	999	FisherExact	1	1
C*05:01	4	29	163	837	FisherExact	0.63722613556272	1
C*06:02	4	29	189	811	FisherExact	0.494250423424351	1
C*07:01	7	26	276	724	FisherExact	0.552209236045185	1
C*07:02	13	20	279	721	FisherExact	0.169000873480945	1
C*07:04	0	33	30	970	FisherExact	0.620465042420885	1
C*07:19	0	33	3	997	FisherExact	1	1
C*08:01	0	33	1	999	FisherExact	1	1
C*08:02	3	30	54	946	FisherExact	0.421476236087631	1
C*12:02	1	32	22	978	FisherExact	0.529965400713249	1
C*12:03	3	30	98	902	FisherExact	1	1
C*14:02	0	33	24	976	FisherExact	1	1
C*15:02	0	33	44	956	FisherExact	0.394389806980241	1
C*15:05	1	32	5	995	FisherExact	0.177399046127253	1
C*16:01	4	29	64	936	FisherExact	0.268563872887009	1
C*16:02	1	32	9	991	FisherExact	0.278280329953241	1
C*16:04	1	32	3	997	FisherExact	0.121958022826948	1
C*17:01	0	33	15	985	FisherExact	1	1
