# Supplementary material for: Pulmonary alveolar proteinosis: An autoimmune disease lacking an HLA association
Source: PLoS One. 2019 Mar 7;14(3):e0213179. doi: 10.1371/journal.pone.0213179 (PMC6405167; doi:10.1371/journal.pone.0213179)
Supplement: S6 Table — (CSV) [file pone.0213179.s006.csv]

Allele		Affected Individuals With					Affected Individuals Without	Control Individuals With					Control Individuals Without	method	p-value	adjusted p-value
DRB1*01:01	01:01	7	17.94871795	17.9	(17.9)	7 (17.9)	32	169	16.9	16.9	(16.9)	169 (16.9)	831	FisherExact	0.828561327	1
DRB1*01:02	01:02	1	2.564102564	2.6	(2.6)	1 (2.6)	38	21	2.1	2.1	(2.1)	21 (2.1)	979	FisherExact	0.572792919	1
DRB1*01:03	01:03	0	0	0.0	(0.0)	0 (0.0)	39	16	1.6	1.6	(1.6)	16 (1.6)	984	FisherExact	1	1
DRB1*03:01	03:01	4	10.25641026	10.3	(10.3)	4 (10.3)	35	210	21	21.0	(21.0)	210 (21.0)	790	FisherExact	0.154707075	1
DRB1*04:01	04:01	1	2.564102564	2.6	(2.6)	1 (2.6)	38	153	15.3	15.3	(15.3)	153 (15.3)	847	FisherExact	0.021285318	1
DRB1*04:02	04:02	2	5.128205128	5.1	(5.1)	2 (5.1)	37	20	2	2.0	(2.0)	20 (2.0)	980	FisherExact	0.198386712	1
DRB1*04:03	04:03	1	2.564102564	2.6	(2.6)	1 (2.6)	38	15	1.5	1.5	(1.5)	15 (1.5)	985	FisherExact	0.460271975	1
DRB1*04:04	04:04	0	0	0.0	(0.0)	0 (0.0)	39	60	6	6.0	(6.0)	60 (6.0)	940	FisherExact	0.162570513	1
DRB1*04:05	04:05	0	0	0.0	(0.0)	0 (0.0)	39	10	1	1.0	(1.0)	10 (1.0)	990	FisherExact	1	1
DRB1*04:06	04:06	0	0	0.0	(0.0)	0 (0.0)	39	2	0.2	0.2	(0.2)	2 (0.2)	998	FisherExact	1	1
DRB1*04:07	04:07	1	2.564102564	2.6	(2.6)	1 (2.6)	38	12	1.2	1.2	(1.2)	12 (1.2)	988	FisherExact	0.39366051	1
DRB1*04:08	04:08	0	0	0.0	(0.0)	0 (0.0)	39	4	0.4	0.4	(0.4)	4 (0.4)	996	FisherExact	1	1
DRB1*04:38	04:38	0	0	0.0	(0.0)	0 (0.0)	39	1	0.1	0.1	(0.1)	1 (0.1)	999	FisherExact	1	1
DRB1*07:01	07:01	14	35.8974359	35.9	(35.9)	14 (35.9)	25	260	26	26.0	(26.0)	260 (26.0)	740	ChiSquare	0.168784024	1
DRB1*08:01	08:01	2	5.128205128	5.1	(5.1)	2 (5.1)	37	50	5	5.0	(5.0)	50 (5.0)	950	FisherExact	1	1
DRB1*08:02	08:02	1	2.564102564	2.6	(2.6)	1 (2.6)	38	2	0.2	0.2	(0.2)	2 (0.2)	998	FisherExact	0.108534846	1
DRB1*08:03	08:03	1	2.564102564	2.6	(2.6)	1 (2.6)	38	5	0.5	0.5	(0.5)	5 (0.5)	995	FisherExact	0.205559629	1
DRB1*08:04	08:04	0	0	0.0	(0.0)	0 (0.0)	39	2	0.2	0.2	(0.2)	2 (0.2)	998	FisherExact	1	1
DRB1*09:01	09:01	0	0	0.0	(0.0)	0 (0.0)	39	15	1.5	1.5	(1.5)	15 (1.5)	985	FisherExact	1	1
DRB1*10:01	10:01	4	10.25641026	10.3	(10.3)	4 (10.3)	35	12	1.2	1.2	(1.2)	12 (1.2)	988	FisherExact	0.002232829	0.358726942
DRB1*11:01	11:01	4	10.25641026	10.3	(10.3)	4 (10.3)	35	128	12.8	12.8	(12.8)	128 (12.8)	872	FisherExact	0.808526293	1
DRB1*11:02	11:02	1	2.564102564	2.6	(2.6)	1 (2.6)	38	8	0.8	0.8	(0.8)	8 (0.8)	992	FisherExact	0.292266217	1
DRB1*11:03	11:03	3	7.692307692	7.7	(7.7)	3 (7.7)	36	21	2.1	2.1	(2.1)	21 (2.1)	979	FisherExact	0.057354621	1
DRB1*11:04	11:04	4	10.25641026	10.3	(10.3)	4 (10.3)	35	57	5.7	5.7	(5.7)	57 (5.7)	943	FisherExact	0.281231093	1
DRB1*12:01	12:01	0	0	0.0	(0.0)	0 (0.0)	39	28	2.8	2.8	(2.8)	28 (2.8)	972	FisherExact	0.62103485	1
DRB1*13:01	13:01	3	7.692307692	7.7	(7.7)	3 (7.7)	36	138	13.8	13.8	(13.8)	138 (13.8)	862	FisherExact	0.347071359	1
DRB1*13:02	13:02	4	10.25641026	10.3	(10.3)	4 (10.3)	35	88	8.8	8.8	(8.8)	88 (8.8)	912	FisherExact	0.771125974	1
DRB1*13:03	13:03	1	2.564102564	2.6	(2.6)	1 (2.6)	38	19	1.9	1.9	(1.9)	19 (1.9)	981	FisherExact	0.538096091	1
DRB1*13:05	13:05	0	0	0.0	(0.0)	0 (0.0)	39	4	0.4	0.4	(0.4)	4 (0.4)	996	FisherExact	1	1
DRB1*14:01	14:01	3	7.692307692	7.7	(7.7)	3 (7.7)	36	53	5.3	5.3	(5.3)	53 (5.3)	947	FisherExact	0.462380176	1
DRB1*14:04	14:04	0	0	0.0	(0.0)	0 (0.0)	39	2	0.2	0.2	(0.2)	2 (0.2)	998	FisherExact	1	1
DRB1*14:06	14:06	1	2.564102564	2.6	(2.6)	1 (2.6)	38	0	0	0.0	(0.0)	0 (0.0)	1000	FisherExact	0.037536092	1
DRB1*15:01	15:01	11	28.20512821	28.2	(28.2)	11 (28.2)	28	269	26.9	26.9	(26.9)	269 (26.9)	731	ChiSquare	0.856982997	1
DRB1*15:02	15:02	0	0	0.0	(0.0)	0 (0.0)	39	19	1.9	1.9	(1.9)	19 (1.9)	981	FisherExact	1	1
DRB1*15:03	15:03	0	0	0.0	(0.0)	0 (0.0)	39	3	0.3	0.3	(0.3)	3 (0.3)	997	FisherExact	1	1
DRB1*15:06	15:06	0	0	0.0	(0.0)	0 (0.0)	39	1	0.1	0.1	(0.1)	1 (0.1)	999	FisherExact	1	1
DRB1*16:01	16:01	2	5.128205128	5.1	(5.1)	2 (5.1)	37	40	4	4.0	(4.0)	40 (4.0)	960	FisherExact	0.668706092	1
DRB1*16:02	16:02	0	0	0.0	(0.0)	0 (0.0)	39	4	0.4	0.4	(0.4)	4 (0.4)	996	FisherExact	1	1
