# Supplementary material for: Pulmonary alveolar proteinosis: An autoimmune disease lacking an HLA association
Source: PLoS One. 2019 Mar 7;14(3):e0213179. doi: 10.1371/journal.pone.0213179 (PMC6405167; doi:10.1371/journal.pone.0213179)
Supplement: S7 Table — (CSV) [file pone.0213179.s007.csv]

Allele	Affected Individuals With	Affected Individuals Without	Control Individuals With	Control Individuals Without	method	p-value	adjusted p-value
DQB1*02:01	4	36	381	619	ChiSquare	0.000307231091999516	0.00966425284368525
DQB1*02:02	9	31	0	1000	FisherExact	7.21768027277697e-14	4.54078307289977e-12
DQB1*03:01	13	27	343	657	ChiSquare	0.813999359785646	1
DQB1*03:02	5	35	167	833	FisherExact	0.663936984784647	1
DQB1*03:03	6	34	91	909	FisherExact	0.258474465853211	1
DQB1*03:04	0	40	3	997	FisherExact	1	1
DQB1*03:05	0	40	1	999	FisherExact	1	1
DQB1*04:01	0	40	1	999	FisherExact	1	1
DQB1*04:02	4	36	60	940	FisherExact	0.302809503717266	1
DQB1*05:01	12	28	210	790	FisherExact	0.171919338868345	1
DQB1*05:02	2	38	47	953	FisherExact	0.712461505381795	1
DQB1*05:03	3	37	53	947	FisherExact	0.471080094797049	1
DQB1*05:04	0	40	2	998	FisherExact	1	1
DQB1*06:01	0	40	20	980	FisherExact	1	1
DQB1*06:02	12	28	267	733	ChiSquare	0.644139142109388	1
DQB1*06:03	3	37	140	860	FisherExact	0.347892677137038	1
DQB1*06:04	5	35	82	918	FisherExact	0.373638750572623	1
DQB1*06:09	0	40	11	989	FisherExact	1	1
