# Supplementary material for: Pulmonary alveolar proteinosis: An autoimmune disease lacking an HLA association
Source: PLoS One. 2019 Mar 7;14(3):e0213179. doi: 10.1371/journal.pone.0213179 (PMC6405167; doi:10.1371/journal.pone.0213179)
Supplement: S8 Table — (CSV) [file pone.0213179.s008.csv]

Allele	Affected Individuals With	Affected Individuals Without	Control Individuals With	Control Individuals Without	method	p-value	adjusted p-value
DPB1*01:01	6	34	99	901	FisherExact	0.282917290876265	1
DPB1*02:01	8	32	261	739	ChiSquare	0.387632229202265	1
DPB1*02:02	1	39	11	989	FisherExact	0.37699844816942	1
DPB1*03:01	6	34	206	794	FisherExact	0.547425195755324	1
DPB1*04:01	21	19	675	325	ChiSquare	0.0480172367333521	1
DPB1*04:02	17	23	227	773	FisherExact	0.0067897901037787	0.713398712917872
DPB1*05:01	2	38	27	973	FisherExact	0.307781284660641	1
DPB1*06:01	1	39	41	959	FisherExact	1	1
DPB1*09:01	1	39	10	990	FisherExact	0.351801216548365	1
DPB1*10:01	1	39	29	971	FisherExact	1	1
DPB1*11:01	3	37	30	970	FisherExact	0.129697684259378	1
DPB1*13:01	1	39	36	964	FisherExact	1	1
DPB1*14:01	3	37	24	976	FisherExact	0.0813594198689774	1
DPB1*15:01	0	40	11	989	FisherExact	1	1
DPB1*16:01	0	40	14	986	FisherExact	1	1
DPB1*17:01	1	39	31	969	FisherExact	1	1
DPB1*19:01	1	39	18	982	FisherExact	0.528507048608752	1
DPB1*20:01	0	40	7	993	FisherExact	1	1
DPB1*23:01	0	40	15	985	FisherExact	1	1
DPB1*26:01	0	40	1	999	FisherExact	1	1
DPB1*340:01	0	40	1	999	FisherExact	1	1
DPB1*36:01	0	40	1	999	FisherExact	1	1
DPB1*45:01	0	40	1	999	FisherExact	1	1
DPB1*49:01	0	40	1	999	FisherExact	1	1
DPB1*51:01	0	40	2	998	FisherExact	1	1
DPB1*71:01	0	40	1	999	FisherExact	1	1
DPB1*81:01	0	40	1	999	FisherExact	1	1
