# Supplementary material for: Pulmonary alveolar proteinosis: An autoimmune disease lacking an HLA association
Source: PLoS One. 2019 Mar 7;14(3):e0213179. doi: 10.1371/journal.pone.0213179 (PMC6405167; doi:10.1371/journal.pone.0213179)
Supplement: S9 Table — (TXT) [file pone.0213179.s009.txt]

Module	Positions	Affected	Control	p-value	Accepted	Accepted	p-adj
T	9	6	139	0.4194	0	0	1	A*29:01 A*29:02 A*31:01 A*33:01 A*33:03 A*33:05
S	9	9	243	0.5177	0	0	1	A*01:02 A*23:01 A*24:02 A*24:03 A*30:01 A*30:02 A*30:04
Y	9	12	292	0.2013	0	0	1	A*02:05 A*02:06 A*02:08 A*11:01 A*11:05 A*25:01 A*26:01 A*26:08 A*66:01 A*68:01 A*68:02 A*69:01
F	9	26	862	1	0	0	1	A*01:01 A*01:03 A*02:01 A*02:02 A*02:17 A*03:01 A*03:02 A*32:01 A*74:01 A*74:03
M	12	1	14	0.3601	0	0	1	A*68:02
S	17	2	46	0.6465	0	0	1	A*01:02 A*30:01 A*30:02 A*30:04
R	17	30	999	1	0	0	1	A*01:01 A*01:03 A*02:01 A*02:02 A*02:05 A*02:06 A*02:08 A*02:17 A*03:01 A*03:02 A*11:01 A*11:05 A*23:01 A*24:02 A*24:03 A*25:01 A*26:01 A*26:08 A*29:01 A*29:02 A*31:01 A*32:01 A*33:01 A*33:03 A*33:05 A*66:01 A*68:01 A*68:02 A*69:01 A*74:01 A*74:03
R	43	1	20	0.4658	0	0	1	A*02:02 A*02:05 A*02:08
K	44	9	282	0.838	0	0	1	A*01:01 A*01:02 A*01:03
R	44	30	978	1	0	0	1	A*02:01 A*02:02 A*02:05 A*02:06 A*02:08 A*02:17 A*03:01 A*03:02 A*11:01 A*11:05 A*23:01 A*24:02 A*24:03 A*25:01 A*26:01 A*26:08 A*29:01 A*29:02 A*30:01 A*30:02 A*30:04 A*31:01 A*32:01 A*33:01 A*33:03 A*33:05 A*66:01 A*68:01 A*68:02 A*69:01 A*74:01 A*74:03
G	56	30	998	1	0	0	1	A*01:01 A*01:02 A*01:03 A*02:01 A*02:02 A*02:05 A*02:06 A*02:08 A*02:17 A*03:01 A*03:02 A*11:01 A*11:05 A*23:01 A*24:02 A*24:03 A*25:01 A*26:01 A*26:08 A*29:01 A*29:02 A*32:01 A*33:01 A*33:03 A*33:05 A*66:01 A*68:01 A*68:02 A*69:01 A*74:01 A*74:03
L	62	6	70	0.01884	0	0	1	A*29:01 A*29:02
R	62	7	199	0.6439	0	0	1	A*25:01 A*26:01 A*26:08 A*33:01 A*33:03 A*33:05 A*66:01 A*68:01 A*68:02 A*69:01
E	62	7	202	0.6474	0	0	1	A*23:01 A*24:02 A*24:03
Q	62	21	698	1	0	0	1	A*01:01 A*01:02 A*01:03 A*03:01 A*03:02 A*11:01 A*11:05 A*30:01 A*30:02 A*30:04 A*31:01 A*32:01 A*74:01 A*74:03
Q	63	6	70	0.01884	0	0	1	A*29:01 A*29:02
N	63	7	199	0.6439	0	0	1	A*25:01 A*26:01 A*26:08 A*33:01 A*33:03 A*33:05 A*66:01 A*68:01 A*68:02 A*69:01
G	65	7	202	0.6474	0	0	1	A*23:01 A*24:02 A*24:03
R	65	30	990	1	0	0	1	A*01:01 A*01:02 A*01:03 A*02:01 A*02:02 A*02:05 A*02:06 A*02:08 A*02:17 A*03:01 A*03:02 A*11:01 A*11:05 A*25:01 A*26:01 A*26:08 A*29:01 A*29:02 A*30:01 A*30:02 A*30:04 A*31:01 A*32:01 A*33:01 A*33:03 A*33:05 A*66:01 A*68:01 A*68:02 A*69:01 A*74:01 A*74:03
N	66	26	828	0.8055	0	0	1	A*01:01 A*01:02 A*01:03 A*02:08 A*03:01 A*03:02 A*11:01 A*11:05 A*25:01 A*26:01 A*26:08 A*29:01 A*29:02 A*30:01 A*30:02 A*30:04 A*31:01 A*32:01 A*33:01 A*33:03 A*33:05 A*66:01 A*68:01 A*68:02 A*69:01 A*74:01 A*74:03
M	67	9	282	0.838	0	0	1	A*01:01 A*01:02 A*01:03
V	67	30	978	1	0	0	1	A*02:01 A*02:02 A*02:05 A*02:06 A*02:08 A*02:17 A*03:01 A*03:02 A*11:01 A*11:05 A*23:01 A*24:02 A*24:03 A*25:01 A*26:01 A*26:08 A*29:01 A*29:02 A*30:01 A*30:02 A*30:04 A*31:01 A*32:01 A*33:01 A*33:03 A*33:05 A*66:01 A*68:01 A*68:02 A*69:01 A*74:01 A*74:03
Q	70	18	521	0.3933	0	0	1	A*03:01 A*03:02 A*11:01 A*11:05 A*29:01 A*29:02 A*30:01 A*66:01 A*68:01 A*68:02 A*69:01
T	73	30	998	1	0	0	1	A*01:01 A*01:02 A*01:03 A*02:01 A*02:02 A*02:05 A*02:06 A*02:08 A*02:17 A*03:01 A*03:02 A*11:01 A*11:05 A*23:01 A*24:02 A*24:03 A*25:01 A*26:01 A*26:08 A*29:01 A*29:02 A*30:01 A*30:02 A*30:04 A*32:01 A*66:01 A*68:01 A*68:02 A*69:01 A*74:01 A*74:03
D	74	28	903	0.7609	0	0	1	A*01:01 A*01:02 A*01:03 A*03:01 A*03:02 A*11:01 A*11:05 A*23:01 A*24:02 A*24:03 A*25:01 A*26:01 A*26:08 A*29:01 A*29:02 A*30:01 A*30:02 A*30:04 A*31:01 A*32:01 A*33:01 A*33:03 A*33:05 A*66:01 A*68:01 A*68:02 A*69:01 A*74:01 A*74:03
E	76	12	321	0.362	0	0	1	A*23:01 A*24:02 A*24:03 A*25:01 A*30:02 A*30:04 A*32:01
A	76	15	388	0.2155	0	0	1	A*01:01 A*01:02 A*01:03 A*26:01 A*26:08 A*29:01 A*29:02
N	77	20	554	0.2209	0	0	1	A*01:01 A*01:02 A*01:03 A*23:01 A*24:02 A*24:03 A*26:01 A*26:08 A*29:01 A*29:02 A*30:02 A*30:04
R	79	10	310	0.7855	0	0	1	A*23:01 A*24:02 A*24:03 A*25:01 A*32:01
G	79	30	979	1	0	0	1	A*01:01 A*01:02 A*01:03 A*02:01 A*02:02 A*02:05 A*02:06 A*02:08 A*02:17 A*03:01 A*03:02 A*11:01 A*11:05 A*26:01 A*26:08 A*29:01 A*29:02 A*30:01 A*30:02 A*30:04 A*31:01 A*33:01 A*33:03 A*33:05 A*66:01 A*68:01 A*68:02 A*69:01 A*74:01
I	80	10	310	0.7855	0	0	1	A*23:01 A*24:02 A*24:03 A*25:01 A*32:01
T	80	30	979	1	0	0	1	A*01:01 A*01:02 A*01:03 A*02:01 A*02:02 A*02:05 A*02:06 A*02:08 A*02:17 A*03:01 A*03:02 A*11:01 A*11:05 A*26:01 A*26:08 A*29:01 A*29:02 A*30:01 A*30:02 A*30:04 A*31:01 A*33:01 A*33:03 A*33:05 A*66:01 A*68:01 A*68:02 A*69:01 A*74:01 A*74:03
A	81	10	310	0.7855	0	0	1	A*23:01 A*24:02 A*24:03 A*25:01 A*32:01
L	81	30	979	1	0	0	1	A*01:01 A*01:02 A*01:03 A*02:01 A*02:02 A*02:05 A*02:06 A*02:08 A*02:17 A*03:01 A*03:02 A*11:01 A*11:05 A*26:01 A*26:08 A*29:01 A*29:02 A*30:01 A*30:02 A*30:04 A*31:01 A*33:01 A*33:03 A*33:05 A*66:01 A*68:01 A*68:02 A*69:01 A*74:01 A*74:03
L	82	10	310	0.7855	0	0	1	A*23:01 A*24:02 A*24:03 A*25:01 A*32:01
R	82	30	979	1	0	0	1	A*01:01 A*01:02 A*01:03 A*02:01 A*02:02 A*02:05 A*02:06 A*02:08 A*02:17 A*03:01 A*03:02 A*11:01 A*11:05 A*26:01 A*26:08 A*29:01 A*29:02 A*30:01 A*30:02 A*30:04 A*31:01 A*33:01 A*33:03 A*33:05 A*66:01 A*68:01 A*68:02 A*69:01 A*74:01 A*74:03
R	83	10	310	0.7855	0	0	1	A*23:01 A*24:02 A*24:03 A*25:01 A*32:01
G	83	30	979	1	0	0	1	A*01:01 A*01:02 A*01:03 A*02:01 A*02:02 A*02:05 A*02:06 A*02:08 A*02:17 A*03:01 A*03:02 A*11:01 A*11:05 A*26:01 A*26:08 A*29:01 A*29:02 A*30:01 A*30:02 A*30:04 A*31:01 A*33:01 A*33:03 A*33:05 A*66:01 A*68:01 A*68:02 A*69:01 A*74:01 A*74:03
D	90	16	464	0.4532	0	0	1	A*01:01 A*01:02 A*01:03 A*11:01 A*11:05 A*25:01 A*26:01 A*26:08 A*66:01
A	90	29	929	0.7166	0	0	1	A*02:01 A*02:02 A*02:05 A*02:06 A*02:08 A*02:17 A*03:01 A*03:02 A*23:01 A*24:02 A*24:03 A*29:01 A*29:02 A*30:01 A*30:02 A*30:04 A*31:01 A*32:01 A*33:01 A*33:03 A*33:05 A*68:01 A*68:02 A*69:01 A*74:01 A*74:03
L	95	8	221	0.5107	0	0	1	A*02:02 A*02:05 A*02:08 A*02:17 A*23:01 A*24:02 A*24:03
I	95	26	828	0.8055	0	0	1	A*01:01 A*01:02 A*01:03 A*03:01 A*03:02 A*11:01 A*11:05 A*25:01 A*26:01 A*26:08 A*29:01 A*29:02 A*30:01 A*30:02 A*30:04 A*31:01 A*32:01 A*33:01 A*33:03 A*33:05 A*66:01 A*68:01 A*68:02 A*74:01 A*74:03
M	97	15	431	0.4523	0	0	1	A*01:03 A*02:17 A*23:01 A*24:02 A*24:03 A*29:01 A*29:02 A*31:01 A*32:01 A*33:01 A*33:03 A*33:05 A*68:01 A*74:01 A*74:03
I	97	21	628	0.5653	0	0	1	A*01:01 A*01:02 A*03:01 A*03:02 A*11:01 A*11:05 A*30:01 A*30:02 A*30:04
F	99	7	203	0.6487	0	0	1	A*02:17 A*23:01 A*24:02 A*24:03
Y	99	30	990	1	0	0	1	A*01:01 A*01:02 A*01:03 A*02:01 A*02:02 A*02:05 A*02:06 A*02:08 A*03:01 A*03:02 A*11:01 A*11:05 A*25:01 A*26:01 A*26:08 A*29:01 A*29:02 A*30:01 A*30:02 A*30:04 A*31:01 A*32:01 A*33:01 A*33:03 A*33:05 A*66:01 A*68:01 A*68:02 A*69:01 A*74:01 A*74:03
H	102	1	10	0.2787	0	0	1	A*29:01
P	105	18	522	0.3993	0	0	1	A*01:01 A*01:02 A*01:03 A*11:01 A*11:05 A*25:01 A*26:01 A*26:08 A*32:01 A*66:01 A*68:02 A*74:01 A*74:03
S	105	29	897	0.3528	0	0	1	A*02:01 A*02:02 A*02:05 A*02:06 A*02:08 A*02:17 A*03:01 A*03:02 A*23:01 A*24:02 A*24:03 A*29:01 A*29:02 A*30:01 A*30:02 A*30:04 A*31:01 A*33:01 A*33:03 A*33:05 A*68:01 A*69:01
G	107	28	903	0.7609	0	0	1	A*01:01 A*01:02 A*01:03 A*03:01 A*03:02 A*11:01 A*11:05 A*23:01 A*24:02 A*24:03 A*25:01 A*26:01 A*26:08 A*29:01 A*29:02 A*30:01 A*30:02 A*30:04 A*31:01 A*32:01 A*33:01 A*33:03 A*33:05 A*66:01 A*68:01 A*68:02 A*74:01 A*74:03
F	109	30	999	1	0	0	1	A*01:01 A*01:02 A*01:03 A*02:01 A*02:02 A*02:05 A*02:06 A*02:08 A*02:17 A*03:01 A*03:02 A*11:01 A*11:05 A*23:01 A*24:02 A*24:03 A*25:01 A*26:01 A*26:08 A*29:01 A*29:02 A*30:01 A*30:02 A*30:04 A*31:01 A*33:01 A*33:03 A*33:05 A*66:01 A*68:01 A*68:02 A*69:01
E	114	2	45	0.6434	0	0	1	A*30:01 A*30:02 A*30:04
R	114	23	659	0.2461	0	0	1	A*01:01 A*01:02 A*01:03 A*03:01 A*03:02 A*11:01 A*11:05 A*29:01 A*29:02 A*68:01
H	116	2	45	0.6434	0	0	1	A*30:01 A*30:02 A*30:04
D	116	26	798	0.488	0	0	1	A*01:01 A*01:02 A*01:03 A*03:01 A*03:02 A*11:01 A*11:05 A*25:01 A*26:01 A*26:08 A*29:01 A*29:02 A*31:01 A*32:01 A*33:01 A*33:03 A*33:05 A*66:01 A*68:01 A*74:01 A*74:03
N	127	26	798	0.488	0	0	1	A*01:01 A*01:02 A*01:03 A*03:01 A*03:02 A*11:01 A*11:05 A*25:01 A*26:01 A*26:08 A*29:01 A*29:02 A*30:01 A*30:02 A*30:04 A*31:01 A*32:01 A*33:01 A*33:03 A*33:05 A*66:01 A*74:01 A*74:03
I	142	28	880	0.5666	0	0	1	A*01:01 A*01:02 A*01:03 A*03:01 A*03:02 A*11:01 A*11:05 A*23:01 A*24:02 A*24:03 A*25:01 A*26:01 A*26:08 A*29:01 A*29:02 A*30:01 A*30:02 A*30:04 A*31:01 A*32:01 A*33:01 A*33:03 A*33:05 A*66:01 A*74:01 A*74:03
Q	144	14	381	0.3417	0	0	1	A*23:01 A*25:01 A*26:01 A*26:08 A*29:01 A*29:02 A*30:01 A*30:02 A*30:04 A*31:01 A*32:01 A*33:01 A*33:03 A*33:05 A*66:01 A*74:01 A*74:03
K	144	29	954	1	0	0	1	A*01:01 A*01:02 A*01:03 A*02:01 A*02:02 A*02:05 A*02:06 A*02:08 A*02:17 A*03:01 A*03:02 A*11:01 A*24:02 A*24:03 A*68:01 A*68:02 A*69:01
R	145	28	880	0.5666	0	0	1	A*01:01 A*01:02 A*01:03 A*03:01 A*03:02 A*11:01 A*11:05 A*23:01 A*24:02 A*24:03 A*25:01 A*26:01 A*26:08 A*29:01 A*29:02 A*30:01 A*30:02 A*30:04 A*31:01 A*32:01 A*33:01 A*33:03 A*33:05 A*66:01 A*74:01 A*74:03
T	149	5	111	0.372	0	0	1	A*25:01 A*26:01 A*26:08 A*66:01
A	149	30	996	1	0	0	1	A*01:01 A*01:02 A*01:03 A*02:01 A*02:02 A*02:05 A*02:06 A*02:08 A*02:17 A*03:01 A*03:02 A*11:01 A*11:05 A*23:01 A*24:02 A*24:03 A*29:01 A*29:02 A*30:01 A*30:02 A*30:04 A*31:01 A*32:01 A*33:01 A*33:03 A*33:05 A*68:01 A*68:02 A*69:01 A*74:01 A*74:03
V	150	9	282	0.838	0	0	1	A*01:01 A*01:02 A*01:03
A	150	30	978	1	0	0	1	A*02:01 A*02:02 A*02:05 A*02:06 A*02:08 A*02:17 A*03:01 A*03:02 A*11:01 A*11:05 A*23:01 A*24:02 A*24:03 A*25:01 A*26:01 A*26:08 A*29:01 A*29:02 A*30:01 A*30:02 A*30:04 A*31:01 A*32:01 A*33:01 A*33:03 A*33:05 A*66:01 A*68:01 A*68:02 A*69:01 A*74:01 A*74:03
R	151	9	286	0.8397	0	0	1	A*23:01 A*29:01 A*29:02 A*30:01 A*30:02 A*31:01 A*32:01 A*33:01 A*33:03 A*33:05 A*74:01 A*74:03
R	152	2	12	0.06007	0	0	1	A*30:02
E	152	13	374	0.5085	0	0	1	A*03:01 A*25:01 A*26:01 A*26:08 A*66:01
A	152	12	376	0.7892	0	0	1	A*01:01 A*01:02 A*01:03 A*11:01 A*11:05
V	152	25	803	0.8181	0	0	1	A*02:01 A*02:02 A*02:05 A*02:06 A*02:08 A*02:17 A*03:02 A*23:01 A*24:02 A*24:03 A*29:01 A*29:02 A*30:04 A*31:01 A*32:01 A*33:01 A*33:03 A*33:05 A*68:01 A*68:02 A*69:01 A*74:01 A*74:03
W	156	8	191	0.3451	0	0	1	A*02:02 A*02:05 A*02:08 A*25:01 A*26:01 A*30:04 A*66:01 A*68:01 A*68:02
R	156	9	282	0.838	0	0	1	A*01:01 A*01:02 A*01:03
V	158	9	282	0.838	0	0	1	A*01:01 A*01:02 A*01:03
A	158	30	978	1	0	0	1	A*02:01 A*02:02 A*02:05 A*02:06 A*02:08 A*02:17 A*03:01 A*03:02 A*11:01 A*11:05 A*23:01 A*24:02 A*24:03 A*25:01 A*26:01 A*26:08 A*29:01 A*29:02 A*30:01 A*30:02 A*30:04 A*31:01 A*32:01 A*33:01 A*33:03 A*33:05 A*66:01 A*68:01 A*68:02 A*69:01 A*74:01 A*74:03
D	161	9	289	0.8412	0	0	1	A*03:01 A*03:02
R	163	16	464	0.4532	0	0	1	A*01:01 A*01:02 A*01:03 A*11:01 A*11:05 A*25:01 A*26:01 A*26:08 A*66:01
T	163	29	929	0.7166	0	0	1	A*02:01 A*02:02 A*02:05 A*02:06 A*02:08 A*02:17 A*03:01 A*03:02 A*23:01 A*24:02 A*24:03 A*29:01 A*29:02 A*30:01 A*30:02 A*30:04 A*31:01 A*32:01 A*33:01 A*33:03 A*33:05 A*68:01 A*68:02 A*69:01 A*74:01 A*74:03
D	166	14	450	0.8565	0	0	1	A*01:01 A*01:02 A*01:03 A*23:01 A*24:02
G	167	14	450	0.8565	0	0	1	A*01:01 A*01:02 A*01:03 A*23:01 A*24:02
Y	171	30	999	1	0	0	1	A*01:01 A*01:02 A*01:03 A*02:01 A*02:02 A*02:05 A*02:06 A*02:08 A*02:17 A*03:01 A*03:02 A*11:01 A*11:05 A*23:01 A*24:02 A*24:03 A*25:01 A*26:01 A*26:08 A*29:01 A*29:02 A*30:01 A*30:02 A*30:04 A*31:01 A*32:01 A*33:03 A*66:01 A*68:01 A*68:02 A*69:01 A*74:01 A*74:03
A	184	22	716	1	0	0	1	A*02:01 A*02:02 A*02:05 A*02:06 A*02:08 A*02:17 A*25:01 A*26:01 A*26:08 A*29:01 A*29:02 A*32:01 A*66:01 A*68:01 A*68:02 A*69:01 A*74:01 A*74:03
K	186	30	999	1	0	0	1	A*01:01 A*01:02 A*01:03 A*02:01 A*02:02 A*02:05 A*02:06 A*02:08 A*02:17 A*03:01 A*03:02 A*11:01 A*11:05 A*23:01 A*24:02 A*24:03 A*25:01 A*26:01 A*26:08 A*29:01 A*29:02 A*30:01 A*30:02 A*30:04 A*31:01 A*32:01 A*33:03 A*66:01 A*68:01 A*68:02 A*69:01 A*74:01 A*74:03
V	12	30	1000	1	0	0	1	A*01:01 A*01:02 A*01:03 A*02:01 A*02:02 A*02:05 A*02:06 A*02:08 A*02:17 A*03:01 A*03:02 A*11:01 A*11:05 A*23:01 A*24:02 A*24:03 A*25:01 A*26:01 A*26:08 A*29:01 A*29:02 A*30:01 A*30:02 A*30:04 A*31:01 A*32:01 A*33:01 A*33:03 A*33:05 A*66:01 A*68:01 A*69:01 A*74:01 A*74:03
Q	43	30	1000	1	0	0	1	A*01:01 A*01:02 A*01:03 A*02:01 A*02:06 A*02:17 A*03:01 A*03:02 A*11:01 A*11:05 A*23:01 A*24:02 A*24:03 A*25:01 A*26:01 A*26:08 A*29:01 A*29:02 A*30:01 A*30:02 A*30:04 A*31:01 A*32:01 A*33:01 A*33:03 A*33:05 A*66:01 A*68:01 A*68:02 A*69:01 A*74:01 A*74:03
R	54	0	1	1	0	0	1	A*33:05
Q	54	30	1000	1	0	0	1	A*01:01 A*01:02 A*01:03 A*02:01 A*02:02 A*02:05 A*02:06 A*02:08 A*02:17 A*03:01 A*03:02 A*11:01 A*11:05 A*23:01 A*24:02 A*24:03 A*25:01 A*26:01 A*26:08 A*29:01 A*29:02 A*30:01 A*30:02 A*30:04 A*31:01 A*32:01 A*33:01 A*33:03 A*66:01 A*68:01 A*68:02 A*69:01 A*74:01 A*74:03
R	56	2	92	1	0	0	1	A*30:01 A*30:02 A*30:04 A*31:01
G	62	13	504	0.4456	0	0	1	A*02:01 A*02:02 A*02:05 A*02:06 A*02:08 A*02:17
E	63	29	982	0.4326	0	0	1	A*01:01 A*01:02 A*01:03 A*02:01 A*02:02 A*02:05 A*02:06 A*02:08 A*02:17 A*03:01 A*03:02 A*11:01 A*11:05 A*23:01 A*24:02 A*24:03 A*30:01 A*30:02 A*30:04 A*31:01 A*32:01 A*74:01 A*74:03
K	66	18	640	0.6531	0	0	1	A*02:01 A*02:02 A*02:05 A*02:06 A*02:17 A*23:01 A*24:02 A*24:03
H	70	27	910	0.7473	0	0	1	A*01:01 A*01:02 A*01:03 A*02:01 A*02:02 A*02:05 A*02:06 A*02:08 A*02:17 A*23:01 A*24:02 A*24:03 A*25:01 A*26:01 A*26:08 A*30:02 A*30:04 A*31:01 A*32:01 A*33:01 A*33:03 A*33:05 A*74:01 A*74:03
I	73	0	72	0.2618	0	0	1	A*31:01 A*33:01 A*33:03 A*33:05
H	74	13	504	0.4456	0	0	1	A*02:01 A*02:02 A*02:05 A*02:06 A*02:08 A*02:17
V	76	23	850	0.2016	0	0	1	A*02:01 A*02:02 A*02:05 A*02:06 A*02:08 A*02:17 A*03:01 A*03:02 A*11:01 A*11:05 A*30:01 A*31:01 A*33:01 A*33:03 A*33:05 A*66:01 A*68:01 A*68:02 A*69:01 A*74:01 A*74:03
S	77	3	117	1	0	0	1	A*25:01 A*32:01
D	77	23	850	0.2016	0	0	1	A*02:01 A*02:02 A*02:05 A*02:06 A*02:08 A*02:17 A*03:01 A*03:02 A*11:01 A*11:05 A*30:01 A*31:01 A*33:01 A*33:03 A*33:05 A*66:01 A*68:01 A*68:02 A*69:01 A*74:01 A*74:03
A	79	0	1	1	0	0	1	A*74:03
V	95	12	490	0.3312	0	0	1	A*02:01 A*02:06 A*69:01
R	97	16	584	0.5792	0	0	1	A*02:01 A*02:02 A*02:05 A*02:06 A*02:08 A*25:01 A*26:01 A*26:08 A*66:01 A*68:02 A*69:01
D	102	30	1000	1	0	0	1	A*01:01 A*01:02 A*01:03 A*02:01 A*02:02 A*02:05 A*02:06 A*02:08 A*02:17 A*03:01 A*03:02 A*11:01 A*11:05 A*23:01 A*24:02 A*24:03 A*25:01 A*26:01 A*26:08 A*29:02 A*30:01 A*30:02 A*30:04 A*31:01 A*32:01 A*33:01 A*33:03 A*33:05 A*66:01 A*68:01 A*68:02 A*69:01 A*74:01 A*74:03
W	107	13	506	0.4328	0	0	1	A*02:01 A*02:02 A*02:05 A*02:06 A*02:08 A*02:17 A*69:01
L	109	1	75	0.7194	0	0	1	A*32:01 A*74:01 A*74:03
Q	114	6	248	0.67	0	0	1	A*25:01 A*26:01 A*26:08 A*31:01 A*32:01 A*33:01 A*33:03 A*33:05 A*66:01 A*74:01 A*74:03
H	114	19	650	0.8505	0	0	1	A*02:01 A*02:02 A*02:05 A*02:06 A*02:08 A*02:17 A*23:01 A*24:02 A*24:03 A*68:02 A*69:01
Y	116	19	650	0.8505	0	0	1	A*02:01 A*02:02 A*02:05 A*02:06 A*02:08 A*02:17 A*23:01 A*24:02 A*24:03 A*68:02 A*69:01
K	127	20	682	0.859	0	0	1	A*02:01 A*02:02 A*02:05 A*02:06 A*02:08 A*02:17 A*23:01 A*24:02 A*24:03 A*68:01 A*68:02 A*69:01
T	142	15	552	0.5726	0	0	1	A*02:01 A*02:02 A*02:05 A*02:06 A*02:08 A*02:17 A*68:01 A*68:02 A*69:01
E	144	0	1	1	0	0	1	A*11:05
H	145	15	552	0.5726	0	0	1	A*02:01 A*02:02 A*02:05 A*02:06 A*02:08 A*02:17 A*68:01 A*68:02 A*69:01
H	151	29	975	0.5407	0	0	1	A*01:01 A*01:02 A*01:03 A*02:01 A*02:02 A*02:05 A*02:06 A*02:08 A*02:17 A*03:01 A*03:02 A*11:01 A*11:05 A*24:02 A*24:03 A*25:01 A*26:01 A*26:08 A*30:04 A*66:01 A*68:01 A*68:02 A*69:01
W	152	0	33	0.6204	0	0	1	A*30:01
Q	156	8	267	1	0	0	1	A*03:02 A*11:01 A*11:05 A*24:02 A*24:03 A*26:08
L	156	25	837	1	0	0	1	A*02:01 A*02:06 A*02:17 A*03:01 A*23:01 A*29:01 A*29:02 A*30:01 A*30:02 A*31:01 A*32:01 A*33:01 A*33:03 A*33:05 A*69:01 A*74:01 A*74:03
E	161	29	975	0.5407	0	0	1	A*01:01 A*01:02 A*01:03 A*02:01 A*02:02 A*02:05 A*02:06 A*02:08 A*02:17 A*11:01 A*11:05 A*23:01 A*24:02 A*24:03 A*25:01 A*26:01 A*26:08 A*29:01 A*29:02 A*30:01 A*30:02 A*30:04 A*31:01 A*32:01 A*33:01 A*33:03 A*33:05 A*66:01 A*68:01 A*68:02 A*69:01 A*74:01 A*74:03
E	166	28	937	0.7137	0	0	1	A*02:01 A*02:02 A*02:05 A*02:06 A*02:08 A*02:17 A*03:01 A*03:02 A*11:01 A*11:05 A*24:03 A*25:01 A*26:01 A*26:08 A*29:01 A*29:02 A*30:01 A*30:02 A*30:04 A*31:01 A*32:01 A*33:01 A*33:03 A*33:05 A*66:01 A*68:01 A*68:02 A*69:01 A*74:01 A*74:03
W	167	28	937	0.7137	0	0	1	A*02:01 A*02:02 A*02:05 A*02:06 A*02:08 A*02:17 A*03:01 A*03:02 A*11:01 A*11:05 A*24:03 A*25:01 A*26:01 A*26:08 A*29:01 A*29:02 A*30:01 A*30:02 A*30:04 A*31:01 A*32:01 A*33:01 A*33:03 A*33:05 A*66:01 A*68:01 A*68:02 A*69:01 A*74:01 A*74:03
H	171	0	18	1	0	0	1	A*33:01 A*33:05
P	184	23	782	0.8237	0	0	1	A*01:01 A*01:02 A*01:03 A*03:01 A*03:02 A*11:01 A*11:05 A*23:01 A*24:02 A*24:03 A*30:01 A*30:02 A*30:04 A*31:01 A*33:01 A*33:03 A*33:05
R	186	0	18	1	0	0	1	A*33:01 A*33:05
