# Supplementary material for: Pulmonary alveolar proteinosis: An autoimmune disease lacking an HLA association
Source: PLoS One. 2019 Mar 7;14(3):e0213179. doi: 10.1371/journal.pone.0213179 (PMC6405167; doi:10.1371/journal.pone.0213179)
Supplement: S10 Table — (TXT) [file pone.0213179.s010.txt]

Module	Positions	Affected	Control	p-value	Accepted	Accepted	p-adj
YM	9,12	1	14	0.3601	0	0	1	A*68:02
TV	9,12	6	139	0.4194	0	0	1	A*29:01 A*29:02 A*31:01 A*33:01 A*33:03 A*33:05
SV	9,12	9	243	0.5177	0	0	1	A*01:02 A*23:01 A*24:02 A*24:03 A*30:01 A*30:02 A*30:04
YV	9,12	11	282	0.3112	0	0	1	A*02:05 A*02:06 A*02:08 A*11:01 A*11:05 A*25:01 A*26:01 A*26:08 A*66:01 A*68:01 A*69:01
FV	9,12	26	862	1	0	0	1	A*01:01 A*01:03 A*02:01 A*02:02 A*02:17 A*03:01 A*03:02 A*32:01 A*74:01 A*74:03
SS	9,17	2	46	0.6465	0	0	1	A*01:02 A*30:01 A*30:02 A*30:04
TR	9,17	6	139	0.4194	0	0	1	A*29:01 A*29:02 A*31:01 A*33:01 A*33:03 A*33:05
SR	9,17	7	202	0.6474	0	0	1	A*23:01 A*24:02 A*24:03
YR	9,17	12	292	0.2013	0	0	1	A*02:05 A*02:06 A*02:08 A*11:01 A*11:05 A*25:01 A*26:01 A*26:08 A*66:01 A*68:01 A*68:02 A*69:01
FR	9,17	26	862	1	0	0	1	A*01:01 A*01:03 A*02:01 A*02:02 A*02:17 A*03:01 A*03:02 A*32:01 A*74:01 A*74:03
YR	9,43	1	17	0.4152	0	0	1	A*02:05 A*02:08
TQ	9,43	6	139	0.4194	0	0	1	A*29:01 A*29:02 A*31:01 A*33:01 A*33:03 A*33:05
SQ	9,43	9	243	0.5177	0	0	1	A*01:02 A*23:01 A*24:02 A*24:03 A*30:01 A*30:02 A*30:04
YQ	9,43	11	281	0.305	0	0	1	A*02:06 A*11:01 A*11:05 A*25:01 A*26:01 A*26:08 A*66:01 A*68:01 A*68:02 A*69:01
FQ	9,43	26	860	1	0	0	1	A*01:01 A*01:03 A*02:01 A*02:17 A*03:01 A*03:02 A*32:01 A*74:01 A*74:03
TR	9,44	6	139	0.4194	0	0	1	A*29:01 A*29:02 A*31:01 A*33:01 A*33:03 A*33:05
SR	9,44	9	242	0.5168	0	0	1	A*23:01 A*24:02 A*24:03 A*30:01 A*30:02 A*30:04
FK	9,44	9	282	0.838	0	0	1	A*01:01 A*01:03
YR	9,44	12	292	0.2013	0	0	1	A*02:05 A*02:06 A*02:08 A*11:01 A*11:05 A*25:01 A*26:01 A*26:08 A*66:01 A*68:01 A*68:02 A*69:01
TQ	9,54	6	138	0.2943	0	0	1	A*29:01 A*29:02 A*31:01 A*33:01 A*33:03
SQ	9,54	9	243	0.5177	0	0	1	A*01:02 A*23:01 A*24:02 A*24:03 A*30:01 A*30:02 A*30:04
YQ	9,54	12	292	0.2013	0	0	1	A*02:05 A*02:06 A*02:08 A*11:01 A*11:05 A*25:01 A*26:01 A*26:08 A*66:01 A*68:01 A*68:02 A*69:01
FQ	9,54	26	862	1	0	0	1	A*01:01 A*01:03 A*02:01 A*02:02 A*02:17 A*03:01 A*03:02 A*32:01 A*74:01 A*74:03
SR	9,56	2	45	0.6434	0	0	1	A*30:01 A*30:02 A*30:04
TG	9,56	6	94	0.06235	0	0	1	A*29:01 A*29:02 A*33:01 A*33:03 A*33:05
SG	9,56	7	203	0.6487	0	0	1	A*01:02 A*23:01 A*24:02 A*24:03
YG	9,56	12	292	0.2013	0	0	1	A*02:05 A*02:06 A*02:08 A*11:01 A*11:05 A*25:01 A*26:01 A*26:08 A*66:01 A*68:01 A*68:02 A*69:01
FG	9,56	26	862	1	0	0	1	A*01:01 A*01:03 A*02:01 A*02:02 A*02:17 A*03:01 A*03:02 A*32:01 A*74:01 A*74:03
YG	9,62	2	18	0.1127	0	0	1	A*02:05 A*02:06 A*02:08
SQ	9,62	2	46	0.6465	0	0	1	A*01:02 A*30:01 A*30:02 A*30:04
TL	9,62	6	70	0.01884	0	0	1	A*29:01 A*29:02
YR	9,62	7	179	0.4686	0	0	1	A*25:01 A*26:01 A*26:08 A*66:01 A*68:01 A*68:02 A*69:01
SE	9,62	7	202	0.6474	0	0	1	A*23:01 A*24:02 A*24:03
TQ	9,63	6	70	0.01884	0	0	1	A*29:01 A*29:02
YE	9,63	5	130	0.5797	0	0	1	A*02:05 A*02:06 A*02:08 A*11:01 A*11:05
YN	9,63	7	179	0.4686	0	0	1	A*25:01 A*26:01 A*26:08 A*66:01 A*68:01 A*68:02 A*69:01
SE	9,63	9	243	0.5177	0	0	1	A*01:02 A*23:01 A*24:02 A*24:03 A*30:01 A*30:02 A*30:04
FE	9,63	26	862	1	0	0	1	A*01:01 A*01:03 A*02:01 A*02:02 A*02:17 A*03:01 A*03:02 A*32:01 A*74:01 A*74:03
SR	9,65	2	46	0.6465	0	0	1	A*01:02 A*30:01 A*30:02 A*30:04
TR	9,65	6	139	0.4194	0	0	1	A*29:01 A*29:02 A*31:01 A*33:01 A*33:03 A*33:05
SG	9,65	7	202	0.6474	0	0	1	A*23:01 A*24:02 A*24:03
YR	9,65	12	292	0.2013	0	0	1	A*02:05 A*02:06 A*02:08 A*11:01 A*11:05 A*25:01 A*26:01 A*26:08 A*66:01 A*68:01 A*68:02 A*69:01
FR	9,65	26	862	1	0	0	1	A*01:01 A*01:03 A*02:01 A*02:02 A*02:17 A*03:01 A*03:02 A*32:01 A*74:01 A*74:03
YK	9,66	2	17	0.1032	0	0	1	A*02:05 A*02:06
SN	9,66	2	46	0.6465	0	0	1	A*01:02 A*30:01 A*30:02 A*30:04
TN	9,66	6	139	0.4194	0	0	1	A*29:01 A*29:02 A*31:01 A*33:01 A*33:03 A*33:05
SK	9,66	7	202	0.6474	0	0	1	A*23:01 A*24:02 A*24:03
YN	9,66	10	282	0.5388	0	0	1	A*02:08 A*11:01 A*11:05 A*25:01 A*26:01 A*26:08 A*66:01 A*68:01 A*68:02 A*69:01
TV	9,67	6	139	0.4194	0	0	1	A*29:01 A*29:02 A*31:01 A*33:01 A*33:03 A*33:05
SV	9,67	9	242	0.5168	0	0	1	A*23:01 A*24:02 A*24:03 A*30:01 A*30:02 A*30:04
FM	9,67	9	282	0.838	0	0	1	A*01:01 A*01:03
YV	9,67	12	292	0.2013	0	0	1	A*02:05 A*02:06 A*02:08 A*11:01 A*11:05 A*25:01 A*26:01 A*26:08 A*66:01 A*68:01 A*68:02 A*69:01
TQ	9,70	6	70	0.01884	0	0	1	A*29:01 A*29:02
YH	9,70	7	121	0.08535	0	0	1	A*02:05 A*02:06 A*02:08 A*25:01 A*26:01 A*26:08
SH	9,70	9	215	0.2648	0	0	1	A*01:02 A*23:01 A*24:02 A*24:03 A*30:02 A*30:04
FQ	9,70	9	289	0.8412	0	0	1	A*03:01 A*03:02
TT	9,73	6	70	0.01884	0	0	1	A*29:01 A*29:02
ST	9,73	9	243	0.5177	0	0	1	A*01:02 A*23:01 A*24:02 A*24:03 A*30:01 A*30:02 A*30:04
YT	9,73	12	292	0.2013	0	0	1	A*02:05 A*02:06 A*02:08 A*11:01 A*11:05 A*25:01 A*26:01 A*26:08 A*66:01 A*68:01 A*68:02 A*69:01
FT	9,73	26	862	1	0	0	1	A*01:01 A*01:03 A*02:01 A*02:02 A*02:17 A*03:01 A*03:02 A*32:01 A*74:01 A*74:03
YH	9,74	2	18	0.1127	0	0	1	A*02:05 A*02:06 A*02:08
TD	9,74	6	139	0.4194	0	0	1	A*29:01 A*29:02 A*31:01 A*33:01 A*33:03 A*33:05
SD	9,74	9	243	0.5177	0	0	1	A*01:02 A*23:01 A*24:02 A*24:03 A*30:01 A*30:02 A*30:04
YD	9,74	10	281	0.5304	0	0	1	A*11:01 A*11:05 A*25:01 A*26:01 A*26:08 A*66:01 A*68:01 A*68:02 A*69:01
YE	9,76	2	44	0.3915	0	0	1	A*25:01
YA	9,76	3	63	0.4341	0	0	1	A*26:01 A*26:08
TA	9,76	6	70	0.01884	0	0	1	A*29:01 A*29:02
YV	9,76	7	197	0.6418	0	0	1	A*02:05 A*02:06 A*02:08 A*11:01 A*11:05 A*66:01 A*68:01 A*68:02 A*69:01
SE	9,76	9	214	0.263	0	0	1	A*23:01 A*24:02 A*24:03 A*30:02 A*30:04
FA	9,76	9	282	0.838	0	0	1	A*01:01 A*01:03
YS	9,77	2	44	0.3915	0	0	1	A*25:01
YN	9,77	3	63	0.4341	0	0	1	A*26:01 A*26:08
TN	9,77	6	70	0.01884	0	0	1	A*29:01 A*29:02
YD	9,77	7	197	0.6418	0	0	1	A*02:05 A*02:06 A*02:08 A*11:01 A*11:05 A*66:01 A*68:01 A*68:02 A*69:01
SN	9,77	9	215	0.2648	0	0	1	A*01:02 A*23:01 A*24:02 A*24:03 A*30:02 A*30:04
FN	9,77	9	282	0.838	0	0	1	A*01:01 A*01:03
YR	9,79	2	44	0.3915	0	0	1	A*25:01
SG	9,79	2	46	0.6465	0	0	1	A*01:02 A*30:01 A*30:02 A*30:04
TG	9,79	6	139	0.4194	0	0	1	A*29:01 A*29:02 A*31:01 A*33:01 A*33:03 A*33:05
SR	9,79	7	202	0.6474	0	0	1	A*23:01 A*24:02 A*24:03
YG	9,79	10	253	0.3201	0	0	1	A*02:05 A*02:06 A*02:08 A*11:01 A*11:05 A*26:01 A*26:08 A*66:01 A*68:01 A*68:02 A*69:01
FG	9,79	26	841	1	0	0	1	A*01:01 A*01:03 A*02:01 A*02:02 A*02:17 A*03:01 A*03:02 A*74:01
YI	9,80	2	44	0.3915	0	0	1	A*25:01
ST	9,80	2	46	0.6465	0	0	1	A*01:02 A*30:01 A*30:02 A*30:04
TT	9,80	6	139	0.4194	0	0	1	A*29:01 A*29:02 A*31:01 A*33:01 A*33:03 A*33:05
SI	9,80	7	202	0.6474	0	0	1	A*23:01 A*24:02 A*24:03
YT	9,80	10	253	0.3201	0	0	1	A*02:05 A*02:06 A*02:08 A*11:01 A*11:05 A*26:01 A*26:08 A*66:01 A*68:01 A*68:02 A*69:01
FT	9,80	26	842	1	0	0	1	A*01:01 A*01:03 A*02:01 A*02:02 A*02:17 A*03:01 A*03:02 A*74:01 A*74:03
YA	9,81	2	44	0.3915	0	0	1	A*25:01
SL	9,81	2	46	0.6465	0	0	1	A*01:02 A*30:01 A*30:02 A*30:04
TL	9,81	6	139	0.4194	0	0	1	A*29:01 A*29:02 A*31:01 A*33:01 A*33:03 A*33:05
SA	9,81	7	202	0.6474	0	0	1	A*23:01 A*24:02 A*24:03
YL	9,81	10	253	0.3201	0	0	1	A*02:05 A*02:06 A*02:08 A*11:01 A*11:05 A*26:01 A*26:08 A*66:01 A*68:01 A*68:02 A*69:01
FL	9,81	26	842	1	0	0	1	A*01:01 A*01:03 A*02:01 A*02:02 A*02:17 A*03:01 A*03:02 A*74:01 A*74:03
YL	9,82	2	44	0.3915	0	0	1	A*25:01
SR	9,82	2	46	0.6465	0	0	1	A*01:02 A*30:01 A*30:02 A*30:04
TR	9,82	6	139	0.4194	0	0	1	A*29:01 A*29:02 A*31:01 A*33:01 A*33:03 A*33:05
SL	9,82	7	202	0.6474	0	0	1	A*23:01 A*24:02 A*24:03
YR	9,82	10	253	0.3201	0	0	1	A*02:05 A*02:06 A*02:08 A*11:01 A*11:05 A*26:01 A*26:08 A*66:01 A*68:01 A*68:02 A*69:01
FR	9,82	26	842	1	0	0	1	A*01:01 A*01:03 A*02:01 A*02:02 A*02:17 A*03:01 A*03:02 A*74:01 A*74:03
YR	9,83	2	44	0.3915	0	0	1	A*25:01
SG	9,83	2	46	0.6465	0	0	1	A*01:02 A*30:01 A*30:02 A*30:04
TG	9,83	6	139	0.4194	0	0	1	A*29:01 A*29:02 A*31:01 A*33:01 A*33:03 A*33:05
SR	9,83	7	202	0.6474	0	0	1	A*23:01 A*24:02 A*24:03
YG	9,83	10	253	0.3201	0	0	1	A*02:05 A*02:06 A*02:08 A*11:01 A*11:05 A*26:01 A*26:08 A*66:01 A*68:01 A*68:02 A*69:01
FG	9,83	26	842	1	0	0	1	A*01:01 A*01:03 A*02:01 A*02:02 A*02:17 A*03:01 A*03:02 A*74:01 A*74:03
YA	9,90	4	84	0.3157	0	0	1	A*02:05 A*02:06 A*02:08 A*68:01 A*68:02 A*69:01
TA	9,90	6	139	0.4194	0	0	1	A*29:01 A*29:02 A*31:01 A*33:01 A*33:03 A*33:05
YD	9,90	8	217	0.5041	0	0	1	A*11:01 A*11:05 A*25:01 A*26:01 A*26:08 A*66:01
SA	9,90	9	242	0.5168	0	0	1	A*23:01 A*24:02 A*24:03 A*30:01 A*30:02 A*30:04
FD	9,90	9	282	0.838	0	0	1	A*01:01 A*01:03
YV	9,95	1	3	0.1117	0	0	1	A*02:06 A*69:01
YL	9,95	1	17	0.4152	0	0	1	A*02:05 A*02:08
SI	9,95	2	46	0.6465	0	0	1	A*01:02 A*30:01 A*30:02 A*30:04
TI	9,95	6	139	0.4194	0	0	1	A*29:01 A*29:02 A*31:01 A*33:01 A*33:03 A*33:05
SL	9,95	7	202	0.6474	0	0	1	A*23:01 A*24:02 A*24:03
YI	9,95	10	279	0.514	0	0	1	A*11:01 A*11:05 A*25:01 A*26:01 A*26:08 A*66:01 A*68:01 A*68:02
SI	9,97	2	46	0.6465	0	0	1	A*01:02 A*30:01 A*30:02 A*30:04
YR	9,97	8	140	0.06272	0	0	1	A*02:05 A*02:06 A*02:08 A*25:01 A*26:01 A*26:08 A*66:01 A*68:02 A*69:01
TM	9,97	6	139	0.4194	0	0	1	A*29:01 A*29:02 A*31:01 A*33:01 A*33:03 A*33:05
SM	9,97	7	202	0.6474	0	0	1	A*23:01 A*24:02 A*24:03
FI	9,97	17	518	0.5991	0	0	1	A*01:01 A*03:01 A*03:02
SY	9,99	2	46	0.6465	0	0	1	A*01:02 A*30:01 A*30:02 A*30:04
TY	9,99	6	139	0.4194	0	0	1	A*29:01 A*29:02 A*31:01 A*33:01 A*33:03 A*33:05
SF	9,99	7	202	0.6474	0	0	1	A*23:01 A*24:02 A*24:03
YY	9,99	12	292	0.2013	0	0	1	A*02:05 A*02:06 A*02:08 A*11:01 A*11:05 A*25:01 A*26:01 A*26:08 A*66:01 A*68:01 A*68:02 A*69:01
FY	9,99	26	861	1	0	0	1	A*01:01 A*01:03 A*02:01 A*02:02 A*03:01 A*03:02 A*32:01 A*74:01 A*74:03
TH	9,102	1	10	0.2787	0	0	1	A*29:01
TD	9,102	5	130	0.5797	0	0	1	A*29:02 A*31:01 A*33:01 A*33:03 A*33:05
SD	9,102	9	243	0.5177	0	0	1	A*01:02 A*23:01 A*24:02 A*24:03 A*30:01 A*30:02 A*30:04
YD	9,102	12	292	0.2013	0	0	1	A*02:05 A*02:06 A*02:08 A*11:01 A*11:05 A*25:01 A*26:01 A*26:08 A*66:01 A*68:01 A*68:02 A*69:01
FD	9,102	26	862	1	0	0	1	A*01:01 A*01:03 A*02:01 A*02:02 A*02:17 A*03:01 A*03:02 A*32:01 A*74:01 A*74:03
YS	9,105	3	72	0.4754	0	0	1	A*02:05 A*02:06 A*02:08 A*68:01 A*69:01
TS	9,105	6	139	0.4194	0	0	1	A*29:01 A*29:02 A*31:01 A*33:01 A*33:03 A*33:05
YP	9,105	9	229	0.38	0	0	1	A*11:01 A*11:05 A*25:01 A*26:01 A*26:08 A*66:01 A*68:02
SS	9,105	9	242	0.5168	0	0	1	A*23:01 A*24:02 A*24:03 A*30:01 A*30:02 A*30:04
YW	9,107	2	20	0.1322	0	0	1	A*02:05 A*02:06 A*02:08 A*69:01
TG	9,107	6	139	0.4194	0	0	1	A*29:01 A*29:02 A*31:01 A*33:01 A*33:03 A*33:05
SG	9,107	9	243	0.5177	0	0	1	A*01:02 A*23:01 A*24:02 A*24:03 A*30:01 A*30:02 A*30:04
YG	9,107	10	279	0.514	0	0	1	A*11:01 A*11:05 A*25:01 A*26:01 A*26:08 A*66:01 A*68:01 A*68:02
TF	9,109	6	139	0.4194	0	0	1	A*29:01 A*29:02 A*31:01 A*33:01 A*33:03 A*33:05
SF	9,109	9	243	0.5177	0	0	1	A*01:02 A*23:01 A*24:02 A*24:03 A*30:01 A*30:02 A*30:04
YF	9,109	12	292	0.2013	0	0	1	A*02:05 A*02:06 A*02:08 A*11:01 A*11:05 A*25:01 A*26:01 A*26:08 A*66:01 A*68:01 A*68:02 A*69:01
FF	9,109	26	840	1	0	0	1	A*01:01 A*01:03 A*02:01 A*02:02 A*02:17 A*03:01 A*03:02
YH	9,114	3	32	0.07789	0	0	1	A*02:05 A*02:06 A*02:08 A*68:02 A*69:01
SE	9,114	2	45	0.6434	0	0	1	A*30:01 A*30:02 A*30:04
TR	9,114	6	70	0.01884	0	0	1	A*29:01 A*29:02
YQ	9,114	5	111	0.372	0	0	1	A*25:01 A*26:01 A*26:08 A*66:01
SH	9,114	7	202	0.6474	0	0	1	A*23:01 A*24:02 A*24:03
FR	9,114	17	519	0.6066	0	0	1	A*01:01 A*01:03 A*03:01 A*03:02
YY	9,116	3	32	0.07789	0	0	1	A*02:05 A*02:06 A*02:08 A*68:02 A*69:01
SH	9,116	2	45	0.6434	0	0	1	A*30:01 A*30:02 A*30:04
TD	9,116	6	139	0.4194	0	0	1	A*29:01 A*29:02 A*31:01 A*33:01 A*33:03 A*33:05
SY	9,116	7	202	0.6474	0	0	1	A*23:01 A*24:02 A*24:03
YD	9,116	9	267	0.6784	0	0	1	A*11:01 A*11:05 A*25:01 A*26:01 A*26:08 A*66:01 A*68:01
SN	9,127	2	46	0.6465	0	0	1	A*01:02 A*30:01 A*30:02 A*30:04
YK	9,127	4	84	0.3157	0	0	1	A*02:05 A*02:06 A*02:08 A*68:01 A*68:02 A*69:01
TN	9,127	6	139	0.4194	0	0	1	A*29:01 A*29:02 A*31:01 A*33:01 A*33:03 A*33:05
SK	9,127	7	202	0.6474	0	0	1	A*23:01 A*24:02 A*24:03
YN	9,127	8	217	0.5041	0	0	1	A*11:01 A*11:05 A*25:01 A*26:01 A*26:08 A*66:01
YT	9,142	4	84	0.3157	0	0	1	A*02:05 A*02:06 A*02:08 A*68:01 A*68:02 A*69:01
TI	9,142	6	139	0.4194	0	0	1	A*29:01 A*29:02 A*31:01 A*33:01 A*33:03 A*33:05
YI	9,142	8	217	0.5041	0	0	1	A*11:01 A*11:05 A*25:01 A*26:01 A*26:08 A*66:01
SI	9,142	9	243	0.5177	0	0	1	A*01:02 A*23:01 A*24:02 A*24:03 A*30:01 A*30:02 A*30:04
SQ	9,144	3	88	0.743	0	0	1	A*23:01 A*30:01 A*30:02 A*30:04
YQ	9,144	5	111	0.372	0	0	1	A*25:01 A*26:01 A*26:08 A*66:01
TQ	9,144	6	139	0.4194	0	0	1	A*29:01 A*29:02 A*31:01 A*33:01 A*33:03 A*33:05
SK	9,144	6	159	0.6111	0	0	1	A*01:02 A*24:02 A*24:03
YK	9,144	7	191	0.6369	0	0	1	A*02:05 A*02:06 A*02:08 A*11:01 A*68:01 A*68:02 A*69:01
FK	9,144	26	840	1	0	0	1	A*01:01 A*01:03 A*02:01 A*02:02 A*02:17 A*03:01 A*03:02
YH	9,145	4	84	0.3157	0	0	1	A*02:05 A*02:06 A*02:08 A*68:01 A*68:02 A*69:01
TR	9,145	6	139	0.4194	0	0	1	A*29:01 A*29:02 A*31:01 A*33:01 A*33:03 A*33:05
YR	9,145	8	217	0.5041	0	0	1	A*11:01 A*11:05 A*25:01 A*26:01 A*26:08 A*66:01
SR	9,145	9	243	0.5177	0	0	1	A*01:02 A*23:01 A*24:02 A*24:03 A*30:01 A*30:02 A*30:04
YT	9,149	5	111	0.372	0	0	1	A*25:01 A*26:01 A*26:08 A*66:01
TA	9,149	6	139	0.4194	0	0	1	A*29:01 A*29:02 A*31:01 A*33:01 A*33:03 A*33:05
YA	9,149	7	192	0.6375	0	0	1	A*02:05 A*02:06 A*02:08 A*11:01 A*11:05 A*68:01 A*68:02 A*69:01
SA	9,149	9	243	0.5177	0	0	1	A*01:02 A*23:01 A*24:02 A*24:03 A*30:01 A*30:02 A*30:04
FA	9,149	26	862	1	0	0	1	A*01:01 A*01:03 A*02:01 A*02:02 A*02:17 A*03:01 A*03:02 A*32:01 A*74:01 A*74:03
TA	9,150	6	139	0.4194	0	0	1	A*29:01 A*29:02 A*31:01 A*33:01 A*33:03 A*33:05
SA	9,150	9	242	0.5168	0	0	1	A*23:01 A*24:02 A*24:03 A*30:01 A*30:02 A*30:04
FV	9,150	9	282	0.838	0	0	1	A*01:01 A*01:03
YA	9,150	12	292	0.2013	0	0	1	A*02:05 A*02:06 A*02:08 A*11:01 A*11:05 A*25:01 A*26:01 A*26:08 A*66:01 A*68:01 A*68:02 A*69:01
SR	9,151	3	88	0.743	0	0	1	A*23:01 A*30:01 A*30:02
TR	9,151	6	139	0.4194	0	0	1	A*29:01 A*29:02 A*31:01 A*33:01 A*33:03 A*33:05
SH	9,151	6	160	0.612	0	0	1	A*01:02 A*24:02 A*24:03 A*30:04
YH	9,151	12	292	0.2013	0	0	1	A*02:05 A*02:06 A*02:08 A*11:01 A*11:05 A*25:01 A*26:01 A*26:08 A*66:01 A*68:01 A*68:02 A*69:01
FH	9,151	26	840	1	0	0	1	A*01:01 A*01:03 A*02:01 A*02:02 A*02:17 A*03:01 A*03:02
SR	9,152	2	12	0.06007	0	0	1	A*30:02
YV	9,152	4	84	0.3157	0	0	1	A*02:05 A*02:06 A*02:08 A*68:01 A*68:02 A*69:01
YE	9,152	5	111	0.372	0	0	1	A*25:01 A*26:01 A*26:08 A*66:01
TV	9,152	6	139	0.4194	0	0	1	A*29:01 A*29:02 A*31:01 A*33:01 A*33:03 A*33:05
SV	9,152	7	202	0.6474	0	0	1	A*23:01 A*24:02 A*24:03 A*30:04
FA	9,152	9	282	0.838	0	0	1	A*01:01 A*01:03
FE	9,152	9	282	0.838	0	0	1	A*03:01
YL	9,156	1	3	0.1117	0	0	1	A*02:06 A*69:01
SL	9,156	3	88	0.743	0	0	1	A*23:01 A*30:01 A*30:02
TL	9,156	6	139	0.4194	0	0	1	A*29:01 A*29:02 A*31:01 A*33:01 A*33:03 A*33:05
SQ	9,156	6	158	0.6102	0	0	1	A*24:02 A*24:03
YW	9,156	8	187	0.3409	0	0	1	A*02:05 A*02:08 A*25:01 A*26:01 A*66:01 A*68:01 A*68:02
FR	9,156	9	282	0.838	0	0	1	A*01:01 A*01:03
TA	9,158	6	139	0.4194	0	0	1	A*29:01 A*29:02 A*31:01 A*33:01 A*33:03 A*33:05
SA	9,158	9	242	0.5168	0	0	1	A*23:01 A*24:02 A*24:03 A*30:01 A*30:02 A*30:04
FV	9,158	9	282	0.838	0	0	1	A*01:01 A*01:03
YA	9,158	12	292	0.2013	0	0	1	A*02:05 A*02:06 A*02:08 A*11:01 A*11:05 A*25:01 A*26:01 A*26:08 A*66:01 A*68:01 A*68:02 A*69:01
TE	9,161	6	139	0.4194	0	0	1	A*29:01 A*29:02 A*31:01 A*33:01 A*33:03 A*33:05
SE	9,161	9	243	0.5177	0	0	1	A*01:02 A*23:01 A*24:02 A*24:03 A*30:01 A*30:02 A*30:04
FD	9,161	9	289	0.8412	0	0	1	A*03:01 A*03:02
YE	9,161	12	292	0.2013	0	0	1	A*02:05 A*02:06 A*02:08 A*11:01 A*11:05 A*25:01 A*26:01 A*26:08 A*66:01 A*68:01 A*68:02 A*69:01
YT	9,163	4	84	0.3157	0	0	1	A*02:05 A*02:06 A*02:08 A*68:01 A*68:02 A*69:01
TT	9,163	6	139	0.4194	0	0	1	A*29:01 A*29:02 A*31:01 A*33:01 A*33:03 A*33:05
YR	9,163	8	217	0.5041	0	0	1	A*11:01 A*11:05 A*25:01 A*26:01 A*26:08 A*66:01
ST	9,163	9	242	0.5168	0	0	1	A*23:01 A*24:02 A*24:03 A*30:01 A*30:02 A*30:04
FR	9,163	9	282	0.838	0	0	1	A*01:01 A*01:03
SE	9,166	2	48	0.6532	0	0	1	A*24:03 A*30:01 A*30:02 A*30:04
TE	9,166	6	139	0.4194	0	0	1	A*29:01 A*29:02 A*31:01 A*33:01 A*33:03 A*33:05
SD	9,166	7	200	0.645	0	0	1	A*01:02 A*23:01 A*24:02
FD	9,166	9	282	0.838	0	0	1	A*01:01 A*01:03
YE	9,166	12	292	0.2013	0	0	1	A*02:05 A*02:06 A*02:08 A*11:01 A*11:05 A*25:01 A*26:01 A*26:08 A*66:01 A*68:01 A*68:02 A*69:01
SW	9,167	2	48	0.6532	0	0	1	A*24:03 A*30:01 A*30:02 A*30:04
TW	9,167	6	139	0.4194	0	0	1	A*29:01 A*29:02 A*31:01 A*33:01 A*33:03 A*33:05
SG	9,167	7	200	0.645	0	0	1	A*01:02 A*23:01 A*24:02
FG	9,167	9	282	0.838	0	0	1	A*01:01 A*01:03
YW	9,167	12	292	0.2013	0	0	1	A*02:05 A*02:06 A*02:08 A*11:01 A*11:05 A*25:01 A*26:01 A*26:08 A*66:01 A*68:01 A*68:02 A*69:01
TY	9,171	6	122	0.253	0	0	1	A*29:01 A*29:02 A*31:01 A*33:03
SY	9,171	9	243	0.5177	0	0	1	A*01:02 A*23:01 A*24:02 A*24:03 A*30:01 A*30:02 A*30:04
YY	9,171	12	292	0.2013	0	0	1	A*02:05 A*02:06 A*02:08 A*11:01 A*11:05 A*25:01 A*26:01 A*26:08 A*66:01 A*68:01 A*68:02 A*69:01
FY	9,171	26	862	1	0	0	1	A*01:01 A*01:03 A*02:01 A*02:02 A*02:17 A*03:01 A*03:02 A*32:01 A*74:01 A*74:03
TA	9,184	6	70	0.01884	0	0	1	A*29:01 A*29:02
YA	9,184	9	191	0.1575	0	0	1	A*02:05 A*02:06 A*02:08 A*25:01 A*26:01 A*26:08 A*66:01 A*68:01 A*68:02 A*69:01
SP	9,184	9	243	0.5177	0	0	1	A*01:02 A*23:01 A*24:02 A*24:03 A*30:01 A*30:02 A*30:04
FP	9,184	17	519	0.6066	0	0	1	A*01:01 A*01:03 A*03:01 A*03:02
TK	9,186	6	122	0.253	0	0	1	A*29:01 A*29:02 A*31:01 A*33:03
SK	9,186	9	243	0.5177	0	0	1	A*01:02 A*23:01 A*24:02 A*24:03 A*30:01 A*30:02 A*30:04
YK	9,186	12	292	0.2013	0	0	1	A*02:05 A*02:06 A*02:08 A*11:01 A*11:05 A*25:01 A*26:01 A*26:08 A*66:01 A*68:01 A*68:02 A*69:01
FK	9,186	26	862	1	0	0	1	A*01:01 A*01:03 A*02:01 A*02:02 A*02:17 A*03:01 A*03:02 A*32:01 A*74:01 A*74:03
MR	12,17	1	14	0.3601	0	0	1	A*68:02
VS	12,17	2	46	0.6465	0	0	1	A*01:02 A*30:01 A*30:02 A*30:04
VR	12,17	30	999	1	0	0	1	A*01:01 A*01:03 A*02:01 A*02:02 A*02:05 A*02:06 A*02:08 A*02:17 A*03:01 A*03:02 A*11:01 A*11:05 A*23:01 A*24:02 A*24:03 A*25:01 A*26:01 A*26:08 A*29:01 A*29:02 A*31:01 A*32:01 A*33:01 A*33:03 A*33:05 A*66:01 A*68:01 A*69:01 A*74:01 A*74:03
MQ	12,43	1	14	0.3601	0	0	1	A*68:02
VR	12,43	1	20	0.4658	0	0	1	A*02:02 A*02:05 A*02:08
VQ	12,43	30	999	1	0	0	1	A*01:01 A*01:02 A*01:03 A*02:01 A*02:06 A*02:17 A*03:01 A*03:02 A*11:01 A*11:05 A*23:01 A*24:02 A*24:03 A*25:01 A*26:01 A*26:08 A*29:01 A*29:02 A*30:01 A*30:02 A*30:04 A*31:01 A*32:01 A*33:01 A*33:03 A*33:05 A*66:01 A*68:01 A*69:01 A*74:01 A*74:03
MR	12,44	1	14	0.3601	0	0	1	A*68:02
VK	12,44	9	282	0.838	0	0	1	A*01:01 A*01:02 A*01:03
VR	12,44	30	974	1	0	0	1	A*02:01 A*02:02 A*02:05 A*02:06 A*02:08 A*02:17 A*03:01 A*03:02 A*11:01 A*11:05 A*23:01 A*24:02 A*24:03 A*25:01 A*26:01 A*26:08 A*29:01 A*29:02 A*30:01 A*30:02 A*30:04 A*31:01 A*32:01 A*33:01 A*33:03 A*33:05 A*66:01 A*68:01 A*69:01 A*74:01 A*74:03
MQ	12,54	1	14	0.3601	0	0	1	A*68:02
MG	12,56	1	14	0.3601	0	0	1	A*68:02
VG	12,56	30	998	1	0	0	1	A*01:01 A*01:02 A*01:03 A*02:01 A*02:02 A*02:05 A*02:06 A*02:08 A*02:17 A*03:01 A*03:02 A*11:01 A*11:05 A*23:01 A*24:02 A*24:03 A*25:01 A*26:01 A*26:08 A*29:01 A*29:02 A*32:01 A*33:01 A*33:03 A*33:05 A*66:01 A*68:01 A*69:01 A*74:01 A*74:03
MR	12,62	1	14	0.3601	0	0	1	A*68:02
VL	12,62	6	70	0.01884	0	0	1	A*29:01 A*29:02
VR	12,62	6	185	0.8123	0	0	1	A*25:01 A*26:01 A*26:08 A*33:01 A*33:03 A*33:05 A*66:01 A*68:01 A*69:01
VE	12,62	7	202	0.6474	0	0	1	A*23:01 A*24:02 A*24:03
VQ	12,62	21	698	1	0	0	1	A*01:01 A*01:02 A*01:03 A*03:01 A*03:02 A*11:01 A*11:05 A*30:01 A*30:02 A*30:04 A*31:01 A*32:01 A*74:01 A*74:03
MN	12,63	1	14	0.3601	0	0	1	A*68:02
VQ	12,63	6	70	0.01884	0	0	1	A*29:01 A*29:02
VN	12,63	6	185	0.8123	0	0	1	A*25:01 A*26:01 A*26:08 A*33:01 A*33:03 A*33:05 A*66:01 A*68:01 A*69:01
MR	12,65	1	14	0.3601	0	0	1	A*68:02
VG	12,65	7	202	0.6474	0	0	1	A*23:01 A*24:02 A*24:03
VR	12,65	30	989	1	0	0	1	A*01:01 A*01:02 A*01:03 A*02:01 A*02:02 A*02:05 A*02:06 A*02:08 A*02:17 A*03:01 A*03:02 A*11:01 A*11:05 A*25:01 A*26:01 A*26:08 A*29:01 A*29:02 A*30:01 A*30:02 A*30:04 A*31:01 A*32:01 A*33:01 A*33:03 A*33:05 A*66:01 A*68:01 A*69:01 A*74:01 A*74:03
MN	12,66	1	14	0.3601	0	0	1	A*68:02
VN	12,66	26	821	0.6344	0	0	1	A*01:01 A*01:02 A*01:03 A*02:08 A*03:01 A*03:02 A*11:01 A*11:05 A*25:01 A*26:01 A*26:08 A*29:01 A*29:02 A*30:01 A*30:02 A*30:04 A*31:01 A*32:01 A*33:01 A*33:03 A*33:05 A*66:01 A*68:01 A*69:01 A*74:01 A*74:03
MV	12,67	1	14	0.3601	0	0	1	A*68:02
VM	12,67	9	282	0.838	0	0	1	A*01:01 A*01:02 A*01:03
VV	12,67	30	974	1	0	0	1	A*02:01 A*02:02 A*02:05 A*02:06 A*02:08 A*02:17 A*03:01 A*03:02 A*11:01 A*11:05 A*23:01 A*24:02 A*24:03 A*25:01 A*26:01 A*26:08 A*29:01 A*29:02 A*30:01 A*30:02 A*30:04 A*31:01 A*32:01 A*33:01 A*33:03 A*33:05 A*66:01 A*68:01 A*69:01 A*74:01 A*74:03
MQ	12,70	1	14	0.3601	0	0	1	A*68:02
VQ	12,70	18	510	0.3312	0	0	1	A*03:01 A*03:02 A*11:01 A*11:05 A*29:01 A*29:02 A*30:01 A*66:01 A*68:01 A*69:01
MT	12,73	1	14	0.3601	0	0	1	A*68:02
VT	12,73	30	998	1	0	0	1	A*01:01 A*01:02 A*01:03 A*02:01 A*02:02 A*02:05 A*02:06 A*02:08 A*02:17 A*03:01 A*03:02 A*11:01 A*11:05 A*23:01 A*24:02 A*24:03 A*25:01 A*26:01 A*26:08 A*29:01 A*29:02 A*30:01 A*30:02 A*30:04 A*32:01 A*66:01 A*68:01 A*69:01 A*74:01 A*74:03
MD	12,74	1	14	0.3601	0	0	1	A*68:02
VD	12,74	28	897	0.7606	0	0	1	A*01:01 A*01:02 A*01:03 A*03:01 A*03:02 A*11:01 A*11:05 A*23:01 A*24:02 A*24:03 A*25:01 A*26:01 A*26:08 A*29:01 A*29:02 A*30:01 A*30:02 A*30:04 A*31:01 A*32:01 A*33:01 A*33:03 A*33:05 A*66:01 A*68:01 A*69:01 A*74:01 A*74:03
MV	12,76	1	14	0.3601	0	0	1	A*68:02
VE	12,76	12	321	0.362	0	0	1	A*23:01 A*24:02 A*24:03 A*25:01 A*30:02 A*30:04 A*32:01
VA	12,76	15	388	0.2155	0	0	1	A*01:01 A*01:02 A*01:03 A*26:01 A*26:08 A*29:01 A*29:02
MD	12,77	1	14	0.3601	0	0	1	A*68:02
VN	12,77	20	554	0.2209	0	0	1	A*01:01 A*01:02 A*01:03 A*23:01 A*24:02 A*24:03 A*26:01 A*26:08 A*29:01 A*29:02 A*30:02 A*30:04
MG	12,79	1	14	0.3601	0	0	1	A*68:02
VR	12,79	10	310	0.7855	0	0	1	A*23:01 A*24:02 A*24:03 A*25:01 A*32:01
VG	12,79	30	978	1	0	0	1	A*01:01 A*01:02 A*01:03 A*02:01 A*02:02 A*02:05 A*02:06 A*02:08 A*02:17 A*03:01 A*03:02 A*11:01 A*11:05 A*26:01 A*26:08 A*29:01 A*29:02 A*30:01 A*30:02 A*30:04 A*31:01 A*33:01 A*33:03 A*33:05 A*66:01 A*68:01 A*69:01 A*74:01
MT	12,80	1	14	0.3601	0	0	1	A*68:02
VI	12,80	10	310	0.7855	0	0	1	A*23:01 A*24:02 A*24:03 A*25:01 A*32:01
VT	12,80	30	978	1	0	0	1	A*01:01 A*01:02 A*01:03 A*02:01 A*02:02 A*02:05 A*02:06 A*02:08 A*02:17 A*03:01 A*03:02 A*11:01 A*11:05 A*26:01 A*26:08 A*29:01 A*29:02 A*30:01 A*30:02 A*30:04 A*31:01 A*33:01 A*33:03 A*33:05 A*66:01 A*68:01 A*69:01 A*74:01 A*74:03
ML	12,81	1	14	0.3601	0	0	1	A*68:02
VA	12,81	10	310	0.7855	0	0	1	A*23:01 A*24:02 A*24:03 A*25:01 A*32:01
VL	12,81	30	978	1	0	0	1	A*01:01 A*01:02 A*01:03 A*02:01 A*02:02 A*02:05 A*02:06 A*02:08 A*02:17 A*03:01 A*03:02 A*11:01 A*11:05 A*26:01 A*26:08 A*29:01 A*29:02 A*30:01 A*30:02 A*30:04 A*31:01 A*33:01 A*33:03 A*33:05 A*66:01 A*68:01 A*69:01 A*74:01 A*74:03
MR	12,82	1	14	0.3601	0	0	1	A*68:02
VL	12,82	10	310	0.7855	0	0	1	A*23:01 A*24:02 A*24:03 A*25:01 A*32:01
VR	12,82	30	978	1	0	0	1	A*01:01 A*01:02 A*01:03 A*02:01 A*02:02 A*02:05 A*02:06 A*02:08 A*02:17 A*03:01 A*03:02 A*11:01 A*11:05 A*26:01 A*26:08 A*29:01 A*29:02 A*30:01 A*30:02 A*30:04 A*31:01 A*33:01 A*33:03 A*33:05 A*66:01 A*68:01 A*69:01 A*74:01 A*74:03
MG	12,83	1	14	0.3601	0	0	1	A*68:02
VR	12,83	10	310	0.7855	0	0	1	A*23:01 A*24:02 A*24:03 A*25:01 A*32:01
VG	12,83	30	978	1	0	0	1	A*01:01 A*01:02 A*01:03 A*02:01 A*02:02 A*02:05 A*02:06 A*02:08 A*02:17 A*03:01 A*03:02 A*11:01 A*11:05 A*26:01 A*26:08 A*29:01 A*29:02 A*30:01 A*30:02 A*30:04 A*31:01 A*33:01 A*33:03 A*33:05 A*66:01 A*68:01 A*69:01 A*74:01 A*74:03
MA	12,90	1	14	0.3601	0	0	1	A*68:02
VD	12,90	16	464	0.4532	0	0	1	A*01:01 A*01:02 A*01:03 A*11:01 A*11:05 A*25:01 A*26:01 A*26:08 A*66:01
VA	12,90	29	923	0.7215	0	0	1	A*02:01 A*02:02 A*02:05 A*02:06 A*02:08 A*02:17 A*03:01 A*03:02 A*23:01 A*24:02 A*24:03 A*29:01 A*29:02 A*30:01 A*30:02 A*30:04 A*31:01 A*32:01 A*33:01 A*33:03 A*33:05 A*68:01 A*69:01 A*74:01 A*74:03
MI	12,95	1	14	0.3601	0	0	1	A*68:02
VL	12,95	8	221	0.5107	0	0	1	A*02:02 A*02:05 A*02:08 A*02:17 A*23:01 A*24:02 A*24:03
VI	12,95	26	821	0.6344	0	0	1	A*01:01 A*01:02 A*01:03 A*03:01 A*03:02 A*11:01 A*11:05 A*25:01 A*26:01 A*26:08 A*29:01 A*29:02 A*30:01 A*30:02 A*30:04 A*31:01 A*32:01 A*33:01 A*33:03 A*33:05 A*66:01 A*68:01 A*74:01 A*74:03
MR	12,97	1	14	0.3601	0	0	1	A*68:02
VM	12,97	15	431	0.4523	0	0	1	A*01:03 A*02:17 A*23:01 A*24:02 A*24:03 A*29:01 A*29:02 A*31:01 A*32:01 A*33:01 A*33:03 A*33:05 A*68:01 A*74:01 A*74:03
VI	12,97	21	628	0.5653	0	0	1	A*01:01 A*01:02 A*03:01 A*03:02 A*11:01 A*11:05 A*30:01 A*30:02 A*30:04
MY	12,99	1	14	0.3601	0	0	1	A*68:02
VF	12,99	7	203	0.6487	0	0	1	A*02:17 A*23:01 A*24:02 A*24:03
VY	12,99	30	988	1	0	0	1	A*01:01 A*01:02 A*01:03 A*02:01 A*02:02 A*02:05 A*02:06 A*02:08 A*03:01 A*03:02 A*11:01 A*11:05 A*25:01 A*26:01 A*26:08 A*29:01 A*29:02 A*30:01 A*30:02 A*30:04 A*31:01 A*32:01 A*33:01 A*33:03 A*33:05 A*66:01 A*68:01 A*69:01 A*74:01 A*74:03
VH	12,102	1	10	0.2787	0	0	1	A*29:01
MD	12,102	1	14	0.3601	0	0	1	A*68:02
MP	12,105	1	14	0.3601	0	0	1	A*68:02
VP	12,105	17	514	0.5695	0	0	1	A*01:01 A*01:02 A*01:03 A*11:01 A*11:05 A*25:01 A*26:01 A*26:08 A*32:01 A*66:01 A*74:01 A*74:03
VS	12,105	29	897	0.3528	0	0	1	A*02:01 A*02:02 A*02:05 A*02:06 A*02:08 A*02:17 A*03:01 A*03:02 A*23:01 A*24:02 A*24:03 A*29:01 A*29:02 A*30:01 A*30:02 A*30:04 A*31:01 A*33:01 A*33:03 A*33:05 A*68:01 A*69:01
MG	12,107	1	14	0.3601	0	0	1	A*68:02
VG	12,107	28	897	0.7606	0	0	1	A*01:01 A*01:02 A*01:03 A*03:01 A*03:02 A*11:01 A*11:05 A*23:01 A*24:02 A*24:03 A*25:01 A*26:01 A*26:08 A*29:01 A*29:02 A*30:01 A*30:02 A*30:04 A*31:01 A*32:01 A*33:01 A*33:03 A*33:05 A*66:01 A*68:01 A*74:01 A*74:03
MF	12,109	1	14	0.3601	0	0	1	A*68:02
VF	12,109	30	999	1	0	0	1	A*01:01 A*01:02 A*01:03 A*02:01 A*02:02 A*02:05 A*02:06 A*02:08 A*02:17 A*03:01 A*03:02 A*11:01 A*11:05 A*23:01 A*24:02 A*24:03 A*25:01 A*26:01 A*26:08 A*29:01 A*29:02 A*30:01 A*30:02 A*30:04 A*31:01 A*33:01 A*33:03 A*33:05 A*66:01 A*68:01 A*69:01
MH	12,114	1	14	0.3601	0	0	1	A*68:02
VE	12,114	2	45	0.6434	0	0	1	A*30:01 A*30:02 A*30:04
VR	12,114	23	659	0.2461	0	0	1	A*01:01 A*01:02 A*01:03 A*03:01 A*03:02 A*11:01 A*11:05 A*29:01 A*29:02 A*68:01
MY	12,116	1	14	0.3601	0	0	1	A*68:02
VH	12,116	2	45	0.6434	0	0	1	A*30:01 A*30:02 A*30:04
VD	12,116	26	798	0.488	0	0	1	A*01:01 A*01:02 A*01:03 A*03:01 A*03:02 A*11:01 A*11:05 A*25:01 A*26:01 A*26:08 A*29:01 A*29:02 A*31:01 A*32:01 A*33:01 A*33:03 A*33:05 A*66:01 A*68:01 A*74:01 A*74:03
MK	12,127	1	14	0.3601	0	0	1	A*68:02
VN	12,127	26	798	0.488	0	0	1	A*01:01 A*01:02 A*01:03 A*03:01 A*03:02 A*11:01 A*11:05 A*25:01 A*26:01 A*26:08 A*29:01 A*29:02 A*30:01 A*30:02 A*30:04 A*31:01 A*32:01 A*33:01 A*33:03 A*33:05 A*66:01 A*74:01 A*74:03
MT	12,142	1	14	0.3601	0	0	1	A*68:02
VI	12,142	28	880	0.5666	0	0	1	A*01:01 A*01:02 A*01:03 A*03:01 A*03:02 A*11:01 A*11:05 A*23:01 A*24:02 A*24:03 A*25:01 A*26:01 A*26:08 A*29:01 A*29:02 A*30:01 A*30:02 A*30:04 A*31:01 A*32:01 A*33:01 A*33:03 A*33:05 A*66:01 A*74:01 A*74:03
MK	12,144	1	14	0.3601	0	0	1	A*68:02
VQ	12,144	14	381	0.3417	0	0	1	A*23:01 A*25:01 A*26:01 A*26:08 A*29:01 A*29:02 A*30:01 A*30:02 A*30:04 A*31:01 A*32:01 A*33:01 A*33:03 A*33:05 A*66:01 A*74:01 A*74:03
MH	12,145	1	14	0.3601	0	0	1	A*68:02
VR	12,145	28	880	0.5666	0	0	1	A*01:01 A*01:02 A*01:03 A*03:01 A*03:02 A*11:01 A*11:05 A*23:01 A*24:02 A*24:03 A*25:01 A*26:01 A*26:08 A*29:01 A*29:02 A*30:01 A*30:02 A*30:04 A*31:01 A*32:01 A*33:01 A*33:03 A*33:05 A*66:01 A*74:01 A*74:03
MA	12,149	1	14	0.3601	0	0	1	A*68:02
VT	12,149	5	111	0.372	0	0	1	A*25:01 A*26:01 A*26:08 A*66:01
VA	12,149	30	996	1	0	0	1	A*01:01 A*01:02 A*01:03 A*02:01 A*02:02 A*02:05 A*02:06 A*02:08 A*02:17 A*03:01 A*03:02 A*11:01 A*11:05 A*23:01 A*24:02 A*24:03 A*29:01 A*29:02 A*30:01 A*30:02 A*30:04 A*31:01 A*32:01 A*33:01 A*33:03 A*33:05 A*68:01 A*69:01 A*74:01 A*74:03
MA	12,150	1	14	0.3601	0	0	1	A*68:02
VV	12,150	9	282	0.838	0	0	1	A*01:01 A*01:02 A*01:03
VA	12,150	30	974	1	0	0	1	A*02:01 A*02:02 A*02:05 A*02:06 A*02:08 A*02:17 A*03:01 A*03:02 A*11:01 A*11:05 A*23:01 A*24:02 A*24:03 A*25:01 A*26:01 A*26:08 A*29:01 A*29:02 A*30:01 A*30:02 A*30:04 A*31:01 A*32:01 A*33:01 A*33:03 A*33:05 A*66:01 A*68:01 A*69:01 A*74:01 A*74:03
MH	12,151	1	14	0.3601	0	0	1	A*68:02
VR	12,151	9	286	0.8397	0	0	1	A*23:01 A*29:01 A*29:02 A*30:01 A*30:02 A*31:01 A*32:01 A*33:01 A*33:03 A*33:05 A*74:01 A*74:03
VR	12,152	2	12	0.06007	0	0	1	A*30:02
MV	12,152	1	14	0.3601	0	0	1	A*68:02
VE	12,152	13	374	0.5085	0	0	1	A*03:01 A*25:01 A*26:01 A*26:08 A*66:01
VA	12,152	12	376	0.7892	0	0	1	A*01:01 A*01:02 A*01:03 A*11:01 A*11:05
VV	12,152	25	797	0.818	0	0	1	A*02:01 A*02:02 A*02:05 A*02:06 A*02:08 A*02:17 A*03:02 A*23:01 A*24:02 A*24:03 A*29:01 A*29:02 A*30:04 A*31:01 A*32:01 A*33:01 A*33:03 A*33:05 A*68:01 A*69:01 A*74:01 A*74:03
MW	12,156	1	14	0.3601	0	0	1	A*68:02
VW	12,156	7	178	0.4672	0	0	1	A*02:02 A*02:05 A*02:08 A*25:01 A*26:01 A*30:04 A*66:01 A*68:01
VR	12,156	9	282	0.838	0	0	1	A*01:01 A*01:02 A*01:03
MA	12,158	1	14	0.3601	0	0	1	A*68:02
VV	12,158	9	282	0.838	0	0	1	A*01:01 A*01:02 A*01:03
VA	12,158	30	974	1	0	0	1	A*02:01 A*02:02 A*02:05 A*02:06 A*02:08 A*02:17 A*03:01 A*03:02 A*11:01 A*11:05 A*23:01 A*24:02 A*24:03 A*25:01 A*26:01 A*26:08 A*29:01 A*29:02 A*30:01 A*30:02 A*30:04 A*31:01 A*32:01 A*33:01 A*33:03 A*33:05 A*66:01 A*68:01 A*69:01 A*74:01 A*74:03
ME	12,161	1	14	0.3601	0	0	1	A*68:02
VD	12,161	9	289	0.8412	0	0	1	A*03:01 A*03:02
MT	12,163	1	14	0.3601	0	0	1	A*68:02
VR	12,163	16	464	0.4532	0	0	1	A*01:01 A*01:02 A*01:03 A*11:01 A*11:05 A*25:01 A*26:01 A*26:08 A*66:01
VT	12,163	29	923	0.7215	0	0	1	A*02:01 A*02:02 A*02:05 A*02:06 A*02:08 A*02:17 A*03:01 A*03:02 A*23:01 A*24:02 A*24:03 A*29:01 A*29:02 A*30:01 A*30:02 A*30:04 A*31:01 A*32:01 A*33:01 A*33:03 A*33:05 A*68:01 A*69:01 A*74:01 A*74:03
ME	12,166	1	14	0.3601	0	0	1	A*68:02
VD	12,166	14	450	0.8565	0	0	1	A*01:01 A*01:02 A*01:03 A*23:01 A*24:02
VE	12,166	28	932	1	0	0	1	A*02:01 A*02:02 A*02:05 A*02:06 A*02:08 A*02:17 A*03:01 A*03:02 A*11:01 A*11:05 A*24:03 A*25:01 A*26:01 A*26:08 A*29:01 A*29:02 A*30:01 A*30:02 A*30:04 A*31:01 A*32:01 A*33:01 A*33:03 A*33:05 A*66:01 A*68:01 A*69:01 A*74:01 A*74:03
MW	12,167	1	14	0.3601	0	0	1	A*68:02
VG	12,167	14	450	0.8565	0	0	1	A*01:01 A*01:02 A*01:03 A*23:01 A*24:02
VW	12,167	28	932	1	0	0	1	A*02:01 A*02:02 A*02:05 A*02:06 A*02:08 A*02:17 A*03:01 A*03:02 A*11:01 A*11:05 A*24:03 A*25:01 A*26:01 A*26:08 A*29:01 A*29:02 A*30:01 A*30:02 A*30:04 A*31:01 A*32:01 A*33:01 A*33:03 A*33:05 A*66:01 A*68:01 A*69:01 A*74:01 A*74:03
MY	12,171	1	14	0.3601	0	0	1	A*68:02
VY	12,171	30	999	1	0	0	1	A*01:01 A*01:02 A*01:03 A*02:01 A*02:02 A*02:05 A*02:06 A*02:08 A*02:17 A*03:01 A*03:02 A*11:01 A*11:05 A*23:01 A*24:02 A*24:03 A*25:01 A*26:01 A*26:08 A*29:01 A*29:02 A*30:01 A*30:02 A*30:04 A*31:01 A*32:01 A*33:03 A*66:01 A*68:01 A*69:01 A*74:01 A*74:03
MA	12,184	1	14	0.3601	0	0	1	A*68:02
VA	12,184	22	709	0.8414	0	0	1	A*02:01 A*02:02 A*02:05 A*02:06 A*02:08 A*02:17 A*25:01 A*26:01 A*26:08 A*29:01 A*29:02 A*32:01 A*66:01 A*68:01 A*69:01 A*74:01 A*74:03
MK	12,186	1	14	0.3601	0	0	1	A*68:02
VK	12,186	30	999	1	0	0	1	A*01:01 A*01:02 A*01:03 A*02:01 A*02:02 A*02:05 A*02:06 A*02:08 A*02:17 A*03:01 A*03:02 A*11:01 A*11:05 A*23:01 A*24:02 A*24:03 A*25:01 A*26:01 A*26:08 A*29:01 A*29:02 A*30:01 A*30:02 A*30:04 A*31:01 A*32:01 A*33:03 A*66:01 A*68:01 A*69:01 A*74:01 A*74:03
RR	17,43	1	20	0.4658	0	0	1	A*02:02 A*02:05 A*02:08
SQ	17,43	2	46	0.6465	0	0	1	A*01:02 A*30:01 A*30:02 A*30:04
RQ	17,43	30	997	1	0	0	1	A*01:01 A*01:03 A*02:01 A*02:06 A*02:17 A*03:01 A*03:02 A*11:01 A*11:05 A*23:01 A*24:02 A*24:03 A*25:01 A*26:01 A*26:08 A*29:01 A*29:02 A*31:01 A*32:01 A*33:01 A*33:03 A*33:05 A*66:01 A*68:01 A*68:02 A*69:01 A*74:01 A*74:03
SR	17,44	2	45	0.6434	0	0	1	A*30:01 A*30:02 A*30:04
RK	17,44	9	282	0.838	0	0	1	A*01:01 A*01:03
SQ	17,54	2	46	0.6465	0	0	1	A*01:02 A*30:01 A*30:02 A*30:04
RQ	17,54	30	999	1	0	0	1	A*01:01 A*01:03 A*02:01 A*02:02 A*02:05 A*02:06 A*02:08 A*02:17 A*03:01 A*03:02 A*11:01 A*11:05 A*23:01 A*24:02 A*24:03 A*25:01 A*26:01 A*26:08 A*29:01 A*29:02 A*31:01 A*32:01 A*33:01 A*33:03 A*66:01 A*68:01 A*68:02 A*69:01 A*74:01 A*74:03
SR	17,56	2	45	0.6434	0	0	1	A*30:01 A*30:02 A*30:04
RG	17,56	30	998	1	0	0	1	A*01:01 A*01:03 A*02:01 A*02:02 A*02:05 A*02:06 A*02:08 A*02:17 A*03:01 A*03:02 A*11:01 A*11:05 A*23:01 A*24:02 A*24:03 A*25:01 A*26:01 A*26:08 A*29:01 A*29:02 A*32:01 A*33:01 A*33:03 A*33:05 A*66:01 A*68:01 A*68:02 A*69:01 A*74:01 A*74:03
SQ	17,62	2	46	0.6465	0	0	1	A*01:02 A*30:01 A*30:02 A*30:04
RL	17,62	6	70	0.01884	0	0	1	A*29:01 A*29:02
RR	17,62	7	199	0.6439	0	0	1	A*25:01 A*26:01 A*26:08 A*33:01 A*33:03 A*33:05 A*66:01 A*68:01 A*68:02 A*69:01
RE	17,62	7	202	0.6474	0	0	1	A*23:01 A*24:02 A*24:03
SE	17,63	2	46	0.6465	0	0	1	A*01:02 A*30:01 A*30:02 A*30:04
RQ	17,63	6	70	0.01884	0	0	1	A*29:01 A*29:02
RN	17,63	7	199	0.6439	0	0	1	A*25:01 A*26:01 A*26:08 A*33:01 A*33:03 A*33:05 A*66:01 A*68:01 A*68:02 A*69:01
SR	17,65	2	46	0.6465	0	0	1	A*01:02 A*30:01 A*30:02 A*30:04
RG	17,65	7	202	0.6474	0	0	1	A*23:01 A*24:02 A*24:03
RR	17,65	30	984	1	0	0	1	A*01:01 A*01:03 A*02:01 A*02:02 A*02:05 A*02:06 A*02:08 A*02:17 A*03:01 A*03:02 A*11:01 A*11:05 A*25:01 A*26:01 A*26:08 A*29:01 A*29:02 A*31:01 A*32:01 A*33:01 A*33:03 A*33:05 A*66:01 A*68:01 A*68:02 A*69:01 A*74:01 A*74:03
SN	17,66	2	46	0.6465	0	0	1	A*01:02 A*30:01 A*30:02 A*30:04
RN	17,66	26	806	0.4895	0	0	1	A*01:01 A*01:03 A*02:08 A*03:01 A*03:02 A*11:01 A*11:05 A*25:01 A*26:01 A*26:08 A*29:01 A*29:02 A*31:01 A*32:01 A*33:01 A*33:03 A*33:05 A*66:01 A*68:01 A*68:02 A*69:01 A*74:01 A*74:03
SV	17,67	2	45	0.6434	0	0	1	A*30:01 A*30:02 A*30:04
RM	17,67	9	282	0.838	0	0	1	A*01:01 A*01:03
SH	17,70	2	14	0.07642	0	0	1	A*01:02 A*30:02 A*30:04
RQ	17,70	18	496	0.2616	0	0	1	A*03:01 A*03:02 A*11:01 A*11:05 A*29:01 A*29:02 A*66:01 A*68:01 A*68:02 A*69:01
ST	17,73	2	46	0.6465	0	0	1	A*01:02 A*30:01 A*30:02 A*30:04
RT	17,73	30	997	1	0	0	1	A*01:01 A*01:03 A*02:01 A*02:02 A*02:05 A*02:06 A*02:08 A*02:17 A*03:01 A*03:02 A*11:01 A*11:05 A*23:01 A*24:02 A*24:03 A*25:01 A*26:01 A*26:08 A*29:01 A*29:02 A*32:01 A*66:01 A*68:01 A*68:02 A*69:01 A*74:01 A*74:03
SD	17,74	2	46	0.6465	0	0	1	A*01:02 A*30:01 A*30:02 A*30:04
RD	17,74	28	885	0.5662	0	0	1	A*01:01 A*01:03 A*03:01 A*03:02 A*11:01 A*11:05 A*23:01 A*24:02 A*24:03 A*25:01 A*26:01 A*26:08 A*29:01 A*29:02 A*31:01 A*32:01 A*33:01 A*33:03 A*33:05 A*66:01 A*68:01 A*68:02 A*69:01 A*74:01 A*74:03
SE	17,76	2	13	0.06808	0	0	1	A*30:02 A*30:04
RE	17,76	10	310	0.7855	0	0	1	A*23:01 A*24:02 A*24:03 A*25:01 A*32:01
RA	17,76	15	388	0.2155	0	0	1	A*01:01 A*01:03 A*26:01 A*26:08 A*29:01 A*29:02
SN	17,77	2	14	0.07642	0	0	1	A*01:02 A*30:02 A*30:04
RN	17,77	20	545	0.187	0	0	1	A*01:01 A*01:03 A*23:01 A*24:02 A*24:03 A*26:01 A*26:08 A*29:01 A*29:02
SG	17,79	2	46	0.6465	0	0	1	A*01:02 A*30:01 A*30:02 A*30:04
RR	17,79	10	310	0.7855	0	0	1	A*23:01 A*24:02 A*24:03 A*25:01 A*32:01
RG	17,79	30	971	1	0	0	1	A*01:01 A*01:03 A*02:01 A*02:02 A*02:05 A*02:06 A*02:08 A*02:17 A*03:01 A*03:02 A*11:01 A*11:05 A*26:01 A*26:08 A*29:01 A*29:02 A*31:01 A*33:01 A*33:03 A*33:05 A*66:01 A*68:01 A*68:02 A*69:01 A*74:01
ST	17,80	2	46	0.6465	0	0	1	A*01:02 A*30:01 A*30:02 A*30:04
RI	17,80	10	310	0.7855	0	0	1	A*23:01 A*24:02 A*24:03 A*25:01 A*32:01
RT	17,80	30	971	1	0	0	1	A*01:01 A*01:03 A*02:01 A*02:02 A*02:05 A*02:06 A*02:08 A*02:17 A*03:01 A*03:02 A*11:01 A*11:05 A*26:01 A*26:08 A*29:01 A*29:02 A*31:01 A*33:01 A*33:03 A*33:05 A*66:01 A*68:01 A*68:02 A*69:01 A*74:01 A*74:03
SL	17,81	2	46	0.6465	0	0	1	A*01:02 A*30:01 A*30:02 A*30:04
RA	17,81	10	310	0.7855	0	0	1	A*23:01 A*24:02 A*24:03 A*25:01 A*32:01
RL	17,81	30	971	1	0	0	1	A*01:01 A*01:03 A*02:01 A*02:02 A*02:05 A*02:06 A*02:08 A*02:17 A*03:01 A*03:02 A*11:01 A*11:05 A*26:01 A*26:08 A*29:01 A*29:02 A*31:01 A*33:01 A*33:03 A*33:05 A*66:01 A*68:01 A*68:02 A*69:01 A*74:01 A*74:03
SR	17,82	2	46	0.6465	0	0	1	A*01:02 A*30:01 A*30:02 A*30:04
RL	17,82	10	310	0.7855	0	0	1	A*23:01 A*24:02 A*24:03 A*25:01 A*32:01
RR	17,82	30	971	1	0	0	1	A*01:01 A*01:03 A*02:01 A*02:02 A*02:05 A*02:06 A*02:08 A*02:17 A*03:01 A*03:02 A*11:01 A*11:05 A*26:01 A*26:08 A*29:01 A*29:02 A*31:01 A*33:01 A*33:03 A*33:05 A*66:01 A*68:01 A*68:02 A*69:01 A*74:01 A*74:03
SG	17,83	2	46	0.6465	0	0	1	A*01:02 A*30:01 A*30:02 A*30:04
RR	17,83	10	310	0.7855	0	0	1	A*23:01 A*24:02 A*24:03 A*25:01 A*32:01
RG	17,83	30	971	1	0	0	1	A*01:01 A*01:03 A*02:01 A*02:02 A*02:05 A*02:06 A*02:08 A*02:17 A*03:01 A*03:02 A*11:01 A*11:05 A*26:01 A*26:08 A*29:01 A*29:02 A*31:01 A*33:01 A*33:03 A*33:05 A*66:01 A*68:01 A*68:02 A*69:01 A*74:01 A*74:03
SA	17,90	2	45	0.6434	0	0	1	A*30:01 A*30:02 A*30:04
RD	17,90	16	464	0.4532	0	0	1	A*01:01 A*01:03 A*11:01 A*11:05 A*25:01 A*26:01 A*26:08 A*66:01
RA	17,90	28	915	1	0	0	1	A*02:01 A*02:02 A*02:05 A*02:06 A*02:08 A*02:17 A*03:01 A*03:02 A*23:01 A*24:02 A*24:03 A*29:01 A*29:02 A*31:01 A*32:01 A*33:01 A*33:03 A*33:05 A*68:01 A*68:02 A*69:01 A*74:01 A*74:03
SI	17,95	2	46	0.6465	0	0	1	A*01:02 A*30:01 A*30:02 A*30:04
RL	17,95	8	221	0.5107	0	0	1	A*02:02 A*02:05 A*02:08 A*02:17 A*23:01 A*24:02 A*24:03
RI	17,95	26	805	0.489	0	0	1	A*01:01 A*01:03 A*03:01 A*03:02 A*11:01 A*11:05 A*25:01 A*26:01 A*26:08 A*29:01 A*29:02 A*31:01 A*32:01 A*33:01 A*33:03 A*33:05 A*66:01 A*68:01 A*68:02 A*74:01 A*74:03
SI	17,97	2	46	0.6465	0	0	1	A*01:02 A*30:01 A*30:02 A*30:04
RM	17,97	15	431	0.4523	0	0	1	A*01:03 A*02:17 A*23:01 A*24:02 A*24:03 A*29:01 A*29:02 A*31:01 A*32:01 A*33:01 A*33:03 A*33:05 A*68:01 A*74:01 A*74:03
RI	17,97	20	597	0.443	0	0	1	A*01:01 A*03:01 A*03:02 A*11:01 A*11:05
SY	17,99	2	46	0.6465	0	0	1	A*01:02 A*30:01 A*30:02 A*30:04
RF	17,99	7	203	0.6487	0	0	1	A*02:17 A*23:01 A*24:02 A*24:03
RY	17,99	30	984	1	0	0	1	A*01:01 A*01:03 A*02:01 A*02:02 A*02:05 A*02:06 A*02:08 A*03:01 A*03:02 A*11:01 A*11:05 A*25:01 A*26:01 A*26:08 A*29:01 A*29:02 A*31:01 A*32:01 A*33:01 A*33:03 A*33:05 A*66:01 A*68:01 A*68:02 A*69:01 A*74:01 A*74:03
RH	17,102	1	10	0.2787	0	0	1	A*29:01
SD	17,102	2	46	0.6465	0	0	1	A*01:02 A*30:01 A*30:02 A*30:04
RD	17,102	30	998	1	0	0	1	A*01:01 A*01:03 A*02:01 A*02:02 A*02:05 A*02:06 A*02:08 A*02:17 A*03:01 A*03:02 A*11:01 A*11:05 A*23:01 A*24:02 A*24:03 A*25:01 A*26:01 A*26:08 A*29:02 A*31:01 A*32:01 A*33:01 A*33:03 A*33:05 A*66:01 A*68:01 A*68:02 A*69:01 A*74:01 A*74:03
SS	17,105	2	45	0.6434	0	0	1	A*30:01 A*30:02 A*30:04
RP	17,105	18	522	0.3993	0	0	1	A*01:01 A*01:03 A*11:01 A*11:05 A*25:01 A*26:01 A*26:08 A*32:01 A*66:01 A*68:02 A*74:01 A*74:03
RS	17,105	28	881	0.5663	0	0	1	A*02:01 A*02:02 A*02:05 A*02:06 A*02:08 A*02:17 A*03:01 A*03:02 A*23:01 A*24:02 A*24:03 A*29:01 A*29:02 A*31:01 A*33:01 A*33:03 A*33:05 A*68:01 A*69:01
SG	17,107	2	46	0.6465	0	0	1	A*01:02 A*30:01 A*30:02 A*30:04
RG	17,107	28	885	0.5662	0	0	1	A*01:01 A*01:03 A*03:01 A*03:02 A*11:01 A*11:05 A*23:01 A*24:02 A*24:03 A*25:01 A*26:01 A*26:08 A*29:01 A*29:02 A*31:01 A*32:01 A*33:01 A*33:03 A*33:05 A*66:01 A*68:01 A*68:02 A*74:01 A*74:03
SF	17,109	2	46	0.6465	0	0	1	A*01:02 A*30:01 A*30:02 A*30:04
RF	17,109	30	996	1	0	0	1	A*01:01 A*01:03 A*02:01 A*02:02 A*02:05 A*02:06 A*02:08 A*02:17 A*03:01 A*03:02 A*11:01 A*11:05 A*23:01 A*24:02 A*24:03 A*25:01 A*26:01 A*26:08 A*29:01 A*29:02 A*31:01 A*33:01 A*33:03 A*33:05 A*66:01 A*68:01 A*68:02 A*69:01
SE	17,114	2	45	0.6434	0	0	1	A*30:01 A*30:02 A*30:04
RR	17,114	23	659	0.2461	0	0	1	A*01:01 A*01:03 A*03:01 A*03:02 A*11:01 A*11:05 A*29:01 A*29:02 A*68:01
SH	17,116	2	45	0.6434	0	0	1	A*30:01 A*30:02 A*30:04
RD	17,116	26	798	0.488	0	0	1	A*01:01 A*01:03 A*03:01 A*03:02 A*11:01 A*11:05 A*25:01 A*26:01 A*26:08 A*29:01 A*29:02 A*31:01 A*32:01 A*33:01 A*33:03 A*33:05 A*66:01 A*68:01 A*74:01 A*74:03
SN	17,127	2	46	0.6465	0	0	1	A*01:02 A*30:01 A*30:02 A*30:04
RN	17,127	26	773	0.2727	0	0	1	A*01:01 A*01:03 A*03:01 A*03:02 A*11:01 A*11:05 A*25:01 A*26:01 A*26:08 A*29:01 A*29:02 A*31:01 A*32:01 A*33:01 A*33:03 A*33:05 A*66:01 A*74:01 A*74:03
SI	17,142	2	46	0.6465	0	0	1	A*01:02 A*30:01 A*30:02 A*30:04
RI	17,142	28	860	0.4163	0	0	1	A*01:01 A*01:03 A*03:01 A*03:02 A*11:01 A*11:05 A*23:01 A*24:02 A*24:03 A*25:01 A*26:01 A*26:08 A*29:01 A*29:02 A*31:01 A*32:01 A*33:01 A*33:03 A*33:05 A*66:01 A*74:01 A*74:03
SQ	17,144	2	45	0.6434	0	0	1	A*30:01 A*30:02 A*30:04
RQ	17,144	13	344	0.311	0	0	1	A*23:01 A*25:01 A*26:01 A*26:08 A*29:01 A*29:02 A*31:01 A*32:01 A*33:01 A*33:03 A*33:05 A*66:01 A*74:01 A*74:03
RK	17,144	29	954	1	0	0	1	A*01:01 A*01:03 A*02:01 A*02:02 A*02:05 A*02:06 A*02:08 A*02:17 A*03:01 A*03:02 A*11:01 A*24:02 A*24:03 A*68:01 A*68:02 A*69:01
SR	17,145	2	46	0.6465	0	0	1	A*01:02 A*30:01 A*30:02 A*30:04
RR	17,145	28	860	0.4163	0	0	1	A*01:01 A*01:03 A*03:01 A*03:02 A*11:01 A*11:05 A*23:01 A*24:02 A*24:03 A*25:01 A*26:01 A*26:08 A*29:01 A*29:02 A*31:01 A*32:01 A*33:01 A*33:03 A*33:05 A*66:01 A*74:01 A*74:03
SA	17,149	2	46	0.6465	0	0	1	A*01:02 A*30:01 A*30:02 A*30:04
RT	17,149	5	111	0.372	0	0	1	A*25:01 A*26:01 A*26:08 A*66:01
RA	17,149	30	992	1	0	0	1	A*01:01 A*01:03 A*02:01 A*02:02 A*02:05 A*02:06 A*02:08 A*02:17 A*03:01 A*03:02 A*11:01 A*11:05 A*23:01 A*24:02 A*24:03 A*29:01 A*29:02 A*31:01 A*32:01 A*33:01 A*33:03 A*33:05 A*68:01 A*68:02 A*69:01 A*74:01 A*74:03
SA	17,150	2	45	0.6434	0	0	1	A*30:01 A*30:02 A*30:04
RV	17,150	9	282	0.838	0	0	1	A*01:01 A*01:03
SR	17,151	2	44	0.3915	0	0	1	A*30:01 A*30:02
RR	17,151	8	246	0.8301	0	0	1	A*23:01 A*29:01 A*29:02 A*31:01 A*32:01 A*33:01 A*33:03 A*33:05 A*74:01 A*74:03
SR	17,152	2	12	0.06007	0	0	1	A*30:02
RE	17,152	13	374	0.5085	0	0	1	A*03:01 A*25:01 A*26:01 A*26:08 A*66:01
RA	17,152	12	376	0.7892	0	0	1	A*01:01 A*01:03 A*11:01 A*11:05
RV	17,152	25	803	0.8181	0	0	1	A*02:01 A*02:02 A*02:05 A*02:06 A*02:08 A*02:17 A*03:02 A*23:01 A*24:02 A*24:03 A*29:01 A*29:02 A*31:01 A*32:01 A*33:01 A*33:03 A*33:05 A*68:01 A*68:02 A*69:01 A*74:01 A*74:03
SL	17,156	2	44	0.3915	0	0	1	A*30:01 A*30:02
RW	17,156	8	190	0.3439	0	0	1	A*02:02 A*02:05 A*02:08 A*25:01 A*26:01 A*66:01 A*68:01 A*68:02
RR	17,156	9	282	0.838	0	0	1	A*01:01 A*01:03
SA	17,158	2	45	0.6434	0	0	1	A*30:01 A*30:02 A*30:04
RV	17,158	9	282	0.838	0	0	1	A*01:01 A*01:03
SE	17,161	2	46	0.6465	0	0	1	A*01:02 A*30:01 A*30:02 A*30:04
RD	17,161	9	289	0.8412	0	0	1	A*03:01 A*03:02
ST	17,163	2	45	0.6434	0	0	1	A*30:01 A*30:02 A*30:04
RR	17,163	16	464	0.4532	0	0	1	A*01:01 A*01:03 A*11:01 A*11:05 A*25:01 A*26:01 A*26:08 A*66:01
RT	17,163	28	915	1	0	0	1	A*02:01 A*02:02 A*02:05 A*02:06 A*02:08 A*02:17 A*03:01 A*03:02 A*23:01 A*24:02 A*24:03 A*29:01 A*29:02 A*31:01 A*32:01 A*33:01 A*33:03 A*33:05 A*68:01 A*68:02 A*69:01 A*74:01 A*74:03
SE	17,166	2	45	0.6434	0	0	1	A*30:01 A*30:02 A*30:04
RD	17,166	14	450	0.8565	0	0	1	A*01:01 A*01:03 A*23:01 A*24:02
SW	17,167	2	45	0.6434	0	0	1	A*30:01 A*30:02 A*30:04
RG	17,167	14	450	0.8565	0	0	1	A*01:01 A*01:03 A*23:01 A*24:02
SY	17,171	2	46	0.6465	0	0	1	A*01:02 A*30:01 A*30:02 A*30:04
RY	17,171	30	998	1	0	0	1	A*01:01 A*01:03 A*02:01 A*02:02 A*02:05 A*02:06 A*02:08 A*02:17 A*03:01 A*03:02 A*11:01 A*11:05 A*23:01 A*24:02 A*24:03 A*25:01 A*26:01 A*26:08 A*29:01 A*29:02 A*31:01 A*32:01 A*33:03 A*66:01 A*68:01 A*68:02 A*69:01 A*74:01 A*74:03
SP	17,184	2	46	0.6465	0	0	1	A*01:02 A*30:01 A*30:02 A*30:04
RA	17,184	22	716	1	0	0	1	A*02:01 A*02:02 A*02:05 A*02:06 A*02:08 A*02:17 A*25:01 A*26:01 A*26:08 A*29:01 A*29:02 A*32:01 A*66:01 A*68:01 A*68:02 A*69:01 A*74:01 A*74:03
SK	17,186	2	46	0.6465	0	0	1	A*01:02 A*30:01 A*30:02 A*30:04
RK	17,186	30	998	1	0	0	1	A*01:01 A*01:03 A*02:01 A*02:02 A*02:05 A*02:06 A*02:08 A*02:17 A*03:01 A*03:02 A*11:01 A*11:05 A*23:01 A*24:02 A*24:03 A*25:01 A*26:01 A*26:08 A*29:01 A*29:02 A*31:01 A*32:01 A*33:03 A*66:01 A*68:01 A*68:02 A*69:01 A*74:01 A*74:03
RR	43,44	1	20	0.4658	0	0	1	A*02:02 A*02:05 A*02:08
QK	43,44	9	282	0.838	0	0	1	A*01:01 A*01:02 A*01:03
QR	43,44	30	977	1	0	0	1	A*02:01 A*02:06 A*02:17 A*03:01 A*03:02 A*11:01 A*11:05 A*23:01 A*24:02 A*24:03 A*25:01 A*26:01 A*26:08 A*29:01 A*29:02 A*30:01 A*30:02 A*30:04 A*31:01 A*32:01 A*33:01 A*33:03 A*33:05 A*66:01 A*68:01 A*68:02 A*69:01 A*74:01 A*74:03
RQ	43,54	1	20	0.4658	0	0	1	A*02:02 A*02:05 A*02:08
RG	43,56	1	20	0.4658	0	0	1	A*02:02 A*02:05 A*02:08
QG	43,56	30	995	1	0	0	1	A*01:01 A*01:02 A*01:03 A*02:01 A*02:06 A*02:17 A*03:01 A*03:02 A*11:01 A*11:05 A*23:01 A*24:02 A*24:03 A*25:01 A*26:01 A*26:08 A*29:01 A*29:02 A*32:01 A*33:01 A*33:03 A*33:05 A*66:01 A*68:01 A*68:02 A*69:01 A*74:01 A*74:03
RG	43,62	1	20	0.4658	0	0	1	A*02:02 A*02:05 A*02:08
QL	43,62	6	70	0.01884	0	0	1	A*29:01 A*29:02
QR	43,62	7	199	0.6439	0	0	1	A*25:01 A*26:01 A*26:08 A*33:01 A*33:03 A*33:05 A*66:01 A*68:01 A*68:02 A*69:01
QE	43,62	7	202	0.6474	0	0	1	A*23:01 A*24:02 A*24:03
QQ	43,62	21	698	1	0	0	1	A*01:01 A*01:02 A*01:03 A*03:01 A*03:02 A*11:01 A*11:05 A*30:01 A*30:02 A*30:04 A*31:01 A*32:01 A*74:01 A*74:03
RE	43,63	1	20	0.4658	0	0	1	A*02:02 A*02:05 A*02:08
QQ	43,63	6	70	0.01884	0	0	1	A*29:01 A*29:02
QN	43,63	7	199	0.6439	0	0	1	A*25:01 A*26:01 A*26:08 A*33:01 A*33:03 A*33:05 A*66:01 A*68:01 A*68:02 A*69:01
RR	43,65	1	20	0.4658	0	0	1	A*02:02 A*02:05 A*02:08
QG	43,65	7	202	0.6474	0	0	1	A*23:01 A*24:02 A*24:03
QR	43,65	30	988	1	0	0	1	A*01:01 A*01:02 A*01:03 A*02:01 A*02:06 A*02:17 A*03:01 A*03:02 A*11:01 A*11:05 A*25:01 A*26:01 A*26:08 A*29:01 A*29:02 A*30:01 A*30:02 A*30:04 A*31:01 A*32:01 A*33:01 A*33:03 A*33:05 A*66:01 A*68:01 A*68:02 A*69:01 A*74:01 A*74:03
RK	43,66	1	19	0.4494	0	0	1	A*02:02 A*02:05
QN	43,66	26	828	0.8055	0	0	1	A*01:01 A*01:02 A*01:03 A*03:01 A*03:02 A*11:01 A*11:05 A*25:01 A*26:01 A*26:08 A*29:01 A*29:02 A*30:01 A*30:02 A*30:04 A*31:01 A*32:01 A*33:01 A*33:03 A*33:05 A*66:01 A*68:01 A*68:02 A*69:01 A*74:01 A*74:03
RV	43,67	1	20	0.4658	0	0	1	A*02:02 A*02:05 A*02:08
QM	43,67	9	282	0.838	0	0	1	A*01:01 A*01:02 A*01:03
QV	43,67	30	977	1	0	0	1	A*02:01 A*02:06 A*02:17 A*03:01 A*03:02 A*11:01 A*11:05 A*23:01 A*24:02 A*24:03 A*25:01 A*26:01 A*26:08 A*29:01 A*29:02 A*30:01 A*30:02 A*30:04 A*31:01 A*32:01 A*33:01 A*33:03 A*33:05 A*66:01 A*68:01 A*68:02 A*69:01 A*74:01 A*74:03
RH	43,70	1	20	0.4658	0	0	1	A*02:02 A*02:05 A*02:08
QQ	43,70	18	521	0.3933	0	0	1	A*03:01 A*03:02 A*11:01 A*11:05 A*29:01 A*29:02 A*30:01 A*66:01 A*68:01 A*68:02 A*69:01
RT	43,73	1	20	0.4658	0	0	1	A*02:02 A*02:05 A*02:08
QT	43,73	30	997	1	0	0	1	A*01:01 A*01:02 A*01:03 A*02:01 A*02:06 A*02:17 A*03:01 A*03:02 A*11:01 A*11:05 A*23:01 A*24:02 A*24:03 A*25:01 A*26:01 A*26:08 A*29:01 A*29:02 A*30:01 A*30:02 A*30:04 A*32:01 A*66:01 A*68:01 A*68:02 A*69:01 A*74:01 A*74:03
RH	43,74	1	20	0.4658	0	0	1	A*02:02 A*02:05 A*02:08
QD	43,74	28	903	0.7609	0	0	1	A*01:01 A*01:02 A*01:03 A*03:01 A*03:02 A*11:01 A*11:05 A*23:01 A*24:02 A*24:03 A*25:01 A*26:01 A*26:08 A*29:01 A*29:02 A*30:01 A*30:02 A*30:04 A*31:01 A*32:01 A*33:01 A*33:03 A*33:05 A*66:01 A*68:01 A*68:02 A*69:01 A*74:01 A*74:03
RV	43,76	1	20	0.4658	0	0	1	A*02:02 A*02:05 A*02:08
QE	43,76	12	321	0.362	0	0	1	A*23:01 A*24:02 A*24:03 A*25:01 A*30:02 A*30:04 A*32:01
QA	43,76	15	388	0.2155	0	0	1	A*01:01 A*01:02 A*01:03 A*26:01 A*26:08 A*29:01 A*29:02
RD	43,77	1	20	0.4658	0	0	1	A*02:02 A*02:05 A*02:08
QN	43,77	20	554	0.2209	0	0	1	A*01:01 A*01:02 A*01:03 A*23:01 A*24:02 A*24:03 A*26:01 A*26:08 A*29:01 A*29:02 A*30:02 A*30:04
RG	43,79	1	20	0.4658	0	0	1	A*02:02 A*02:05 A*02:08
QR	43,79	10	310	0.7855	0	0	1	A*23:01 A*24:02 A*24:03 A*25:01 A*32:01
QG	43,79	30	977	1	0	0	1	A*01:01 A*01:02 A*01:03 A*02:01 A*02:06 A*02:17 A*03:01 A*03:02 A*11:01 A*11:05 A*26:01 A*26:08 A*29:01 A*29:02 A*30:01 A*30:02 A*30:04 A*31:01 A*33:01 A*33:03 A*33:05 A*66:01 A*68:01 A*68:02 A*69:01 A*74:01
RT	43,80	1	20	0.4658	0	0	1	A*02:02 A*02:05 A*02:08
QI	43,80	10	310	0.7855	0	0	1	A*23:01 A*24:02 A*24:03 A*25:01 A*32:01
QT	43,80	30	977	1	0	0	1	A*01:01 A*01:02 A*01:03 A*02:01 A*02:06 A*02:17 A*03:01 A*03:02 A*11:01 A*11:05 A*26:01 A*26:08 A*29:01 A*29:02 A*30:01 A*30:02 A*30:04 A*31:01 A*33:01 A*33:03 A*33:05 A*66:01 A*68:01 A*68:02 A*69:01 A*74:01 A*74:03
RL	43,81	1	20	0.4658	0	0	1	A*02:02 A*02:05 A*02:08
QA	43,81	10	310	0.7855	0	0	1	A*23:01 A*24:02 A*24:03 A*25:01 A*32:01
QL	43,81	30	977	1	0	0	1	A*01:01 A*01:02 A*01:03 A*02:01 A*02:06 A*02:17 A*03:01 A*03:02 A*11:01 A*11:05 A*26:01 A*26:08 A*29:01 A*29:02 A*30:01 A*30:02 A*30:04 A*31:01 A*33:01 A*33:03 A*33:05 A*66:01 A*68:01 A*68:02 A*69:01 A*74:01 A*74:03
RR	43,82	1	20	0.4658	0	0	1	A*02:02 A*02:05 A*02:08
QL	43,82	10	310	0.7855	0	0	1	A*23:01 A*24:02 A*24:03 A*25:01 A*32:01
QR	43,82	30	977	1	0	0	1	A*01:01 A*01:02 A*01:03 A*02:01 A*02:06 A*02:17 A*03:01 A*03:02 A*11:01 A*11:05 A*26:01 A*26:08 A*29:01 A*29:02 A*30:01 A*30:02 A*30:04 A*31:01 A*33:01 A*33:03 A*33:05 A*66:01 A*68:01 A*68:02 A*69:01 A*74:01 A*74:03
RG	43,83	1	20	0.4658	0	0	1	A*02:02 A*02:05 A*02:08
QR	43,83	10	310	0.7855	0	0	1	A*23:01 A*24:02 A*24:03 A*25:01 A*32:01
QG	43,83	30	977	1	0	0	1	A*01:01 A*01:02 A*01:03 A*02:01 A*02:06 A*02:17 A*03:01 A*03:02 A*11:01 A*11:05 A*26:01 A*26:08 A*29:01 A*29:02 A*30:01 A*30:02 A*30:04 A*31:01 A*33:01 A*33:03 A*33:05 A*66:01 A*68:01 A*68:02 A*69:01 A*74:01 A*74:03
RA	43,90	1	20	0.4658	0	0	1	A*02:02 A*02:05 A*02:08
QD	43,90	16	464	0.4532	0	0	1	A*01:01 A*01:02 A*01:03 A*11:01 A*11:05 A*25:01 A*26:01 A*26:08 A*66:01
QA	43,90	29	923	0.7215	0	0	1	A*02:01 A*02:06 A*02:17 A*03:01 A*03:02 A*23:01 A*24:02 A*24:03 A*29:01 A*29:02 A*30:01 A*30:02 A*30:04 A*31:01 A*32:01 A*33:01 A*33:03 A*33:05 A*68:01 A*68:02 A*69:01 A*74:01 A*74:03
RL	43,95	1	20	0.4658	0	0	1	A*02:02 A*02:05 A*02:08
QL	43,95	7	203	0.6487	0	0	1	A*02:17 A*23:01 A*24:02 A*24:03
QI	43,95	26	828	0.8055	0	0	1	A*01:01 A*01:02 A*01:03 A*03:01 A*03:02 A*11:01 A*11:05 A*25:01 A*26:01 A*26:08 A*29:01 A*29:02 A*30:01 A*30:02 A*30:04 A*31:01 A*32:01 A*33:01 A*33:03 A*33:05 A*66:01 A*68:01 A*68:02 A*74:01 A*74:03
RR	43,97	1	20	0.4658	0	0	1	A*02:02 A*02:05 A*02:08
QM	43,97	15	431	0.4523	0	0	1	A*01:03 A*02:17 A*23:01 A*24:02 A*24:03 A*29:01 A*29:02 A*31:01 A*32:01 A*33:01 A*33:03 A*33:05 A*68:01 A*74:01 A*74:03
QI	43,97	21	628	0.5653	0	0	1	A*01:01 A*01:02 A*03:01 A*03:02 A*11:01 A*11:05 A*30:01 A*30:02 A*30:04
RY	43,99	1	20	0.4658	0	0	1	A*02:02 A*02:05 A*02:08
QF	43,99	7	203	0.6487	0	0	1	A*02:17 A*23:01 A*24:02 A*24:03
QY	43,99	30	988	1	0	0	1	A*01:01 A*01:02 A*01:03 A*02:01 A*02:06 A*03:01 A*03:02 A*11:01 A*11:05 A*25:01 A*26:01 A*26:08 A*29:01 A*29:02 A*30:01 A*30:02 A*30:04 A*31:01 A*32:01 A*33:01 A*33:03 A*33:05 A*66:01 A*68:01 A*68:02 A*69:01 A*74:01 A*74:03
QH	43,102	1	10	0.2787	0	0	1	A*29:01
RD	43,102	1	20	0.4658	0	0	1	A*02:02 A*02:05 A*02:08
RS	43,105	1	20	0.4658	0	0	1	A*02:02 A*02:05 A*02:08
QP	43,105	18	522	0.3993	0	0	1	A*01:01 A*01:02 A*01:03 A*11:01 A*11:05 A*25:01 A*26:01 A*26:08 A*32:01 A*66:01 A*68:02 A*74:01 A*74:03
QS	43,105	29	890	0.2413	0	0	1	A*02:01 A*02:06 A*02:17 A*03:01 A*03:02 A*23:01 A*24:02 A*24:03 A*29:01 A*29:02 A*30:01 A*30:02 A*30:04 A*31:01 A*33:01 A*33:03 A*33:05 A*68:01 A*69:01
RW	43,107	1	20	0.4658	0	0	1	A*02:02 A*02:05 A*02:08
QG	43,107	28	903	0.7609	0	0	1	A*01:01 A*01:02 A*01:03 A*03:01 A*03:02 A*11:01 A*11:05 A*23:01 A*24:02 A*24:03 A*25:01 A*26:01 A*26:08 A*29:01 A*29:02 A*30:01 A*30:02 A*30:04 A*31:01 A*32:01 A*33:01 A*33:03 A*33:05 A*66:01 A*68:01 A*68:02 A*74:01 A*74:03
RF	43,109	1	20	0.4658	0	0	1	A*02:02 A*02:05 A*02:08
QF	43,109	30	999	1	0	0	1	A*01:01 A*01:02 A*01:03 A*02:01 A*02:06 A*02:17 A*03:01 A*03:02 A*11:01 A*11:05 A*23:01 A*24:02 A*24:03 A*25:01 A*26:01 A*26:08 A*29:01 A*29:02 A*30:01 A*30:02 A*30:04 A*31:01 A*33:01 A*33:03 A*33:05 A*66:01 A*68:01 A*68:02 A*69:01
RH	43,114	1	20	0.4658	0	0	1	A*02:02 A*02:05 A*02:08
QE	43,114	2	45	0.6434	0	0	1	A*30:01 A*30:02 A*30:04
QR	43,114	23	659	0.2461	0	0	1	A*01:01 A*01:02 A*01:03 A*03:01 A*03:02 A*11:01 A*11:05 A*29:01 A*29:02 A*68:01
RY	43,116	1	20	0.4658	0	0	1	A*02:02 A*02:05 A*02:08
QH	43,116	2	45	0.6434	0	0	1	A*30:01 A*30:02 A*30:04
QD	43,116	26	798	0.488	0	0	1	A*01:01 A*01:02 A*01:03 A*03:01 A*03:02 A*11:01 A*11:05 A*25:01 A*26:01 A*26:08 A*29:01 A*29:02 A*31:01 A*32:01 A*33:01 A*33:03 A*33:05 A*66:01 A*68:01 A*74:01 A*74:03
RK	43,127	1	20	0.4658	0	0	1	A*02:02 A*02:05 A*02:08
QN	43,127	26	798	0.488	0	0	1	A*01:01 A*01:02 A*01:03 A*03:01 A*03:02 A*11:01 A*11:05 A*25:01 A*26:01 A*26:08 A*29:01 A*29:02 A*30:01 A*30:02 A*30:04 A*31:01 A*32:01 A*33:01 A*33:03 A*33:05 A*66:01 A*74:01 A*74:03
RT	43,142	1	20	0.4658	0	0	1	A*02:02 A*02:05 A*02:08
QI	43,142	28	880	0.5666	0	0	1	A*01:01 A*01:02 A*01:03 A*03:01 A*03:02 A*11:01 A*11:05 A*23:01 A*24:02 A*24:03 A*25:01 A*26:01 A*26:08 A*29:01 A*29:02 A*30:01 A*30:02 A*30:04 A*31:01 A*32:01 A*33:01 A*33:03 A*33:05 A*66:01 A*74:01 A*74:03
RK	43,144	1	20	0.4658	0	0	1	A*02:02 A*02:05 A*02:08
QQ	43,144	14	381	0.3417	0	0	1	A*23:01 A*25:01 A*26:01 A*26:08 A*29:01 A*29:02 A*30:01 A*30:02 A*30:04 A*31:01 A*32:01 A*33:01 A*33:03 A*33:05 A*66:01 A*74:01 A*74:03
RH	43,145	1	20	0.4658	0	0	1	A*02:02 A*02:05 A*02:08
QR	43,145	28	880	0.5666	0	0	1	A*01:01 A*01:02 A*01:03 A*03:01 A*03:02 A*11:01 A*11:05 A*23:01 A*24:02 A*24:03 A*25:01 A*26:01 A*26:08 A*29:01 A*29:02 A*30:01 A*30:02 A*30:04 A*31:01 A*32:01 A*33:01 A*33:03 A*33:05 A*66:01 A*74:01 A*74:03
RA	43,149	1	20	0.4658	0	0	1	A*02:02 A*02:05 A*02:08
QT	43,149	5	111	0.372	0	0	1	A*25:01 A*26:01 A*26:08 A*66:01
QA	43,149	30	993	1	0	0	1	A*01:01 A*01:02 A*01:03 A*02:01 A*02:06 A*02:17 A*03:01 A*03:02 A*11:01 A*11:05 A*23:01 A*24:02 A*24:03 A*29:01 A*29:02 A*30:01 A*30:02 A*30:04 A*31:01 A*32:01 A*33:01 A*33:03 A*33:05 A*68:01 A*68:02 A*69:01 A*74:01 A*74:03
RA	43,150	1	20	0.4658	0	0	1	A*02:02 A*02:05 A*02:08
QV	43,150	9	282	0.838	0	0	1	A*01:01 A*01:02 A*01:03
QA	43,150	30	977	1	0	0	1	A*02:01 A*02:06 A*02:17 A*03:01 A*03:02 A*11:01 A*11:05 A*23:01 A*24:02 A*24:03 A*25:01 A*26:01 A*26:08 A*29:01 A*29:02 A*30:01 A*30:02 A*30:04 A*31:01 A*32:01 A*33:01 A*33:03 A*33:05 A*66:01 A*68:01 A*68:02 A*69:01 A*74:01 A*74:03
RH	43,151	1	20	0.4658	0	0	1	A*02:02 A*02:05 A*02:08
QR	43,151	9	286	0.8397	0	0	1	A*23:01 A*29:01 A*29:02 A*30:01 A*30:02 A*31:01 A*32:01 A*33:01 A*33:03 A*33:05 A*74:01 A*74:03
QR	43,152	2	12	0.06007	0	0	1	A*30:02
RV	43,152	1	20	0.4658	0	0	1	A*02:02 A*02:05 A*02:08
QE	43,152	13	374	0.5085	0	0	1	A*03:01 A*25:01 A*26:01 A*26:08 A*66:01
QA	43,152	12	376	0.7892	0	0	1	A*01:01 A*01:02 A*01:03 A*11:01 A*11:05
QV	43,152	25	794	0.8183	0	0	1	A*02:01 A*02:06 A*02:17 A*03:02 A*23:01 A*24:02 A*24:03 A*29:01 A*29:02 A*30:04 A*31:01 A*32:01 A*33:01 A*33:03 A*33:05 A*68:01 A*68:02 A*69:01 A*74:01 A*74:03
RW	43,156	1	20	0.4658	0	0	1	A*02:02 A*02:05 A*02:08
QW	43,156	7	176	0.4646	0	0	1	A*25:01 A*26:01 A*30:04 A*66:01 A*68:01 A*68:02
QR	43,156	9	282	0.838	0	0	1	A*01:01 A*01:02 A*01:03
RA	43,158	1	20	0.4658	0	0	1	A*02:02 A*02:05 A*02:08
QV	43,158	9	282	0.838	0	0	1	A*01:01 A*01:02 A*01:03
QA	43,158	30	977	1	0	0	1	A*02:01 A*02:06 A*02:17 A*03:01 A*03:02 A*11:01 A*11:05 A*23:01 A*24:02 A*24:03 A*25:01 A*26:01 A*26:08 A*29:01 A*29:02 A*30:01 A*30:02 A*30:04 A*31:01 A*32:01 A*33:01 A*33:03 A*33:05 A*66:01 A*68:01 A*68:02 A*69:01 A*74:01 A*74:03
RE	43,161	1	20	0.4658	0	0	1	A*02:02 A*02:05 A*02:08
QD	43,161	9	289	0.8412	0	0	1	A*03:01 A*03:02
RT	43,163	1	20	0.4658	0	0	1	A*02:02 A*02:05 A*02:08
QR	43,163	16	464	0.4532	0	0	1	A*01:01 A*01:02 A*01:03 A*11:01 A*11:05 A*25:01 A*26:01 A*26:08 A*66:01
QT	43,163	29	923	0.7215	0	0	1	A*02:01 A*02:06 A*02:17 A*03:01 A*03:02 A*23:01 A*24:02 A*24:03 A*29:01 A*29:02 A*30:01 A*30:02 A*30:04 A*31:01 A*32:01 A*33:01 A*33:03 A*33:05 A*68:01 A*68:02 A*69:01 A*74:01 A*74:03
RE	43,166	1	20	0.4658	0	0	1	A*02:02 A*02:05 A*02:08
QD	43,166	14	450	0.8565	0	0	1	A*01:01 A*01:02 A*01:03 A*23:01 A*24:02
RW	43,167	1	20	0.4658	0	0	1	A*02:02 A*02:05 A*02:08
QG	43,167	14	450	0.8565	0	0	1	A*01:01 A*01:02 A*01:03 A*23:01 A*24:02
RY	43,171	1	20	0.4658	0	0	1	A*02:02 A*02:05 A*02:08
QY	43,171	30	999	1	0	0	1	A*01:01 A*01:02 A*01:03 A*02:01 A*02:06 A*02:17 A*03:01 A*03:02 A*11:01 A*11:05 A*23:01 A*24:02 A*24:03 A*25:01 A*26:01 A*26:08 A*29:01 A*29:02 A*30:01 A*30:02 A*30:04 A*31:01 A*32:01 A*33:03 A*66:01 A*68:01 A*68:02 A*69:01 A*74:01 A*74:03
RA	43,184	1	20	0.4658	0	0	1	A*02:02 A*02:05 A*02:08
QA	43,184	22	706	0.8409	0	0	1	A*02:01 A*02:06 A*02:17 A*25:01 A*26:01 A*26:08 A*29:01 A*29:02 A*32:01 A*66:01 A*68:01 A*68:02 A*69:01 A*74:01 A*74:03
RK	43,186	1	20	0.4658	0	0	1	A*02:02 A*02:05 A*02:08
QK	43,186	30	999	1	0	0	1	A*01:01 A*01:02 A*01:03 A*02:01 A*02:06 A*02:17 A*03:01 A*03:02 A*11:01 A*11:05 A*23:01 A*24:02 A*24:03 A*25:01 A*26:01 A*26:08 A*29:01 A*29:02 A*30:01 A*30:02 A*30:04 A*31:01 A*32:01 A*33:03 A*66:01 A*68:01 A*68:02 A*69:01 A*74:01 A*74:03
KQ	44,54	9	282	0.838	0	0	1	A*01:01 A*01:02 A*01:03
RQ	44,54	30	978	1	0	0	1	A*02:01 A*02:02 A*02:05 A*02:06 A*02:08 A*02:17 A*03:01 A*03:02 A*11:01 A*11:05 A*23:01 A*24:02 A*24:03 A*25:01 A*26:01 A*26:08 A*29:01 A*29:02 A*30:01 A*30:02 A*30:04 A*31:01 A*32:01 A*33:01 A*33:03 A*66:01 A*68:01 A*68:02 A*69:01 A*74:01 A*74:03
KG	44,56	9	282	0.838	0	0	1	A*01:01 A*01:02 A*01:03
RG	44,56	29	961	1	0	0	1	A*02:01 A*02:02 A*02:05 A*02:06 A*02:08 A*02:17 A*03:01 A*03:02 A*11:01 A*11:05 A*23:01 A*24:02 A*24:03 A*25:01 A*26:01 A*26:08 A*29:01 A*29:02 A*32:01 A*33:01 A*33:03 A*33:05 A*66:01 A*68:01 A*68:02 A*69:01 A*74:01 A*74:03
RL	44,62	6	70	0.01884	0	0	1	A*29:01 A*29:02
RR	44,62	7	199	0.6439	0	0	1	A*25:01 A*26:01 A*26:08 A*33:01 A*33:03 A*33:05 A*66:01 A*68:01 A*68:02 A*69:01
RE	44,62	7	202	0.6474	0	0	1	A*23:01 A*24:02 A*24:03
KQ	44,62	9	282	0.838	0	0	1	A*01:01 A*01:02 A*01:03
RQ	44,63	6	70	0.01884	0	0	1	A*29:01 A*29:02
RN	44,63	7	199	0.6439	0	0	1	A*25:01 A*26:01 A*26:08 A*33:01 A*33:03 A*33:05 A*66:01 A*68:01 A*68:02 A*69:01
KE	44,63	9	282	0.838	0	0	1	A*01:01 A*01:02 A*01:03
RG	44,65	7	202	0.6474	0	0	1	A*23:01 A*24:02 A*24:03
KR	44,65	9	282	0.838	0	0	1	A*01:01 A*01:02 A*01:03
KN	44,66	9	282	0.838	0	0	1	A*01:01 A*01:02 A*01:03
RN	44,66	23	701	0.5451	0	0	1	A*02:08 A*03:01 A*03:02 A*11:01 A*11:05 A*25:01 A*26:01 A*26:08 A*29:01 A*29:02 A*30:01 A*30:02 A*30:04 A*31:01 A*32:01 A*33:01 A*33:03 A*33:05 A*66:01 A*68:01 A*68:02 A*69:01 A*74:01 A*74:03
KM	44,67	9	282	0.838	0	0	1	A*01:01 A*01:02 A*01:03
RV	44,67	30	978	1	0	0	1	A*02:01 A*02:02 A*02:05 A*02:06 A*02:08 A*02:17 A*03:01 A*03:02 A*11:01 A*11:05 A*23:01 A*24:02 A*24:03 A*25:01 A*26:01 A*26:08 A*29:01 A*29:02 A*30:01 A*30:02 A*30:04 A*31:01 A*32:01 A*33:01 A*33:03 A*33:05 A*66:01 A*68:01 A*68:02 A*69:01 A*74:01 A*74:03
KH	44,70	9	282	0.838	0	0	1	A*01:01 A*01:02 A*01:03
RQ	44,70	18	521	0.3933	0	0	1	A*03:01 A*03:02 A*11:01 A*11:05 A*29:01 A*29:02 A*30:01 A*66:01 A*68:01 A*68:02 A*69:01
KT	44,73	9	282	0.838	0	0	1	A*01:01 A*01:02 A*01:03
RT	44,73	30	966	0.6203	0	0	1	A*02:01 A*02:02 A*02:05 A*02:06 A*02:08 A*02:17 A*03:01 A*03:02 A*11:01 A*11:05 A*23:01 A*24:02 A*24:03 A*25:01 A*26:01 A*26:08 A*29:01 A*29:02 A*30:01 A*30:02 A*30:04 A*32:01 A*66:01 A*68:01 A*68:02 A*69:01 A*74:01 A*74:03
KD	44,74	9	282	0.838	0	0	1	A*01:01 A*01:02 A*01:03
RD	44,74	27	807	0.2447	0	0	1	A*03:01 A*03:02 A*11:01 A*11:05 A*23:01 A*24:02 A*24:03 A*25:01 A*26:01 A*26:08 A*29:01 A*29:02 A*30:01 A*30:02 A*30:04 A*31:01 A*32:01 A*33:01 A*33:03 A*33:05 A*66:01 A*68:01 A*68:02 A*69:01 A*74:01 A*74:03
RA	44,76	9	132	0.01462	0	0	1	A*26:01 A*26:08 A*29:01 A*29:02
KA	44,76	9	282	0.838	0	0	1	A*01:01 A*01:02 A*01:03
RE	44,76	12	321	0.362	0	0	1	A*23:01 A*24:02 A*24:03 A*25:01 A*30:02 A*30:04 A*32:01
KN	44,77	9	282	0.838	0	0	1	A*01:01 A*01:02 A*01:03
RN	44,77	17	331	0.007166	1	0	1	A*23:01 A*24:02 A*24:03 A*26:01 A*26:08 A*29:01 A*29:02 A*30:02 A*30:04
KG	44,79	9	282	0.838	0	0	1	A*01:01 A*01:02 A*01:03
RR	44,79	10	310	0.7855	0	0	1	A*23:01 A*24:02 A*24:03 A*25:01 A*32:01
RG	44,79	28	903	0.7609	0	0	1	A*02:01 A*02:02 A*02:05 A*02:06 A*02:08 A*02:17 A*03:01 A*03:02 A*11:01 A*11:05 A*26:01 A*26:08 A*29:01 A*29:02 A*30:01 A*30:02 A*30:04 A*31:01 A*33:01 A*33:03 A*33:05 A*66:01 A*68:01 A*68:02 A*69:01 A*74:01
KT	44,80	9	282	0.838	0	0	1	A*01:01 A*01:02 A*01:03
RI	44,80	10	310	0.7855	0	0	1	A*23:01 A*24:02 A*24:03 A*25:01 A*32:01
RT	44,80	28	903	0.7609	0	0	1	A*02:01 A*02:02 A*02:05 A*02:06 A*02:08 A*02:17 A*03:01 A*03:02 A*11:01 A*11:05 A*26:01 A*26:08 A*29:01 A*29:02 A*30:01 A*30:02 A*30:04 A*31:01 A*33:01 A*33:03 A*33:05 A*66:01 A*68:01 A*68:02 A*69:01 A*74:01 A*74:03
KL	44,81	9	282	0.838	0	0	1	A*01:01 A*01:02 A*01:03
RA	44,81	10	310	0.7855	0	0	1	A*23:01 A*24:02 A*24:03 A*25:01 A*32:01
RL	44,81	28	903	0.7609	0	0	1	A*02:01 A*02:02 A*02:05 A*02:06 A*02:08 A*02:17 A*03:01 A*03:02 A*11:01 A*11:05 A*26:01 A*26:08 A*29:01 A*29:02 A*30:01 A*30:02 A*30:04 A*31:01 A*33:01 A*33:03 A*33:05 A*66:01 A*68:01 A*68:02 A*69:01 A*74:01 A*74:03
KR	44,82	9	282	0.838	0	0	1	A*01:01 A*01:02 A*01:03
RL	44,82	10	310	0.7855	0	0	1	A*23:01 A*24:02 A*24:03 A*25:01 A*32:01
RR	44,82	28	903	0.7609	0	0	1	A*02:01 A*02:02 A*02:05 A*02:06 A*02:08 A*02:17 A*03:01 A*03:02 A*11:01 A*11:05 A*26:01 A*26:08 A*29:01 A*29:02 A*30:01 A*30:02 A*30:04 A*31:01 A*33:01 A*33:03 A*33:05 A*66:01 A*68:01 A*68:02 A*69:01 A*74:01 A*74:03
KG	44,83	9	282	0.838	0	0	1	A*01:01 A*01:02 A*01:03
RR	44,83	10	310	0.7855	0	0	1	A*23:01 A*24:02 A*24:03 A*25:01 A*32:01
RG	44,83	28	903	0.7609	0	0	1	A*02:01 A*02:02 A*02:05 A*02:06 A*02:08 A*02:17 A*03:01 A*03:02 A*11:01 A*11:05 A*26:01 A*26:08 A*29:01 A*29:02 A*30:01 A*30:02 A*30:04 A*31:01 A*33:01 A*33:03 A*33:05 A*66:01 A*68:01 A*68:02 A*69:01 A*74:01 A*74:03
RD	44,90	8	217	0.5041	0	0	1	A*11:01 A*11:05 A*25:01 A*26:01 A*26:08 A*66:01
KD	44,90	9	282	0.838	0	0	1	A*01:01 A*01:02 A*01:03
RA	44,90	29	929	0.7166	0	0	1	A*02:01 A*02:02 A*02:05 A*02:06 A*02:08 A*02:17 A*03:01 A*03:02 A*23:01 A*24:02 A*24:03 A*29:01 A*29:02 A*30:01 A*30:02 A*30:04 A*31:01 A*32:01 A*33:01 A*33:03 A*33:05 A*68:01 A*68:02 A*69:01 A*74:01 A*74:03
RL	44,95	8	221	0.5107	0	0	1	A*02:02 A*02:05 A*02:08 A*02:17 A*23:01 A*24:02 A*24:03
KI	44,95	9	282	0.838	0	0	1	A*01:01 A*01:02 A*01:03
RI	44,95	23	701	0.5451	0	0	1	A*03:01 A*03:02 A*11:01 A*11:05 A*25:01 A*26:01 A*26:08 A*29:01 A*29:02 A*30:01 A*30:02 A*30:04 A*31:01 A*32:01 A*33:01 A*33:03 A*33:05 A*66:01 A*68:01 A*68:02 A*74:01 A*74:03
KI	44,97	9	281	0.8376	0	0	1	A*01:01 A*01:02
RI	44,97	14	425	0.6493	0	0	1	A*03:01 A*03:02 A*11:01 A*11:05 A*30:01 A*30:02 A*30:04
RM	44,97	15	430	0.4457	0	0	1	A*02:17 A*23:01 A*24:02 A*24:03 A*29:01 A*29:02 A*31:01 A*32:01 A*33:01 A*33:03 A*33:05 A*68:01 A*74:01 A*74:03
RF	44,99	7	203	0.6487	0	0	1	A*02:17 A*23:01 A*24:02 A*24:03
KY	44,99	9	282	0.838	0	0	1	A*01:01 A*01:02 A*01:03
RH	44,102	1	10	0.2787	0	0	1	A*29:01
KD	44,102	9	282	0.838	0	0	1	A*01:01 A*01:02 A*01:03
KP	44,105	9	282	0.838	0	0	1	A*01:01 A*01:02 A*01:03
RP	44,105	10	294	0.6416	0	0	1	A*11:01 A*11:05 A*25:01 A*26:01 A*26:08 A*32:01 A*66:01 A*68:02 A*74:01 A*74:03
RS	44,105	29	897	0.3528	0	0	1	A*02:01 A*02:02 A*02:05 A*02:06 A*02:08 A*02:17 A*03:01 A*03:02 A*23:01 A*24:02 A*24:03 A*29:01 A*29:02 A*30:01 A*30:02 A*30:04 A*31:01 A*33:01 A*33:03 A*33:05 A*68:01 A*69:01
KG	44,107	9	282	0.838	0	0	1	A*01:01 A*01:02 A*01:03
RG	44,107	27	807	0.2447	0	0	1	A*03:01 A*03:02 A*11:01 A*11:05 A*23:01 A*24:02 A*24:03 A*25:01 A*26:01 A*26:08 A*29:01 A*29:02 A*30:01 A*30:02 A*30:04 A*31:01 A*32:01 A*33:01 A*33:03 A*33:05 A*66:01 A*68:01 A*68:02 A*74:01 A*74:03
KF	44,109	9	282	0.838	0	0	1	A*01:01 A*01:02 A*01:03
RF	44,109	30	962	0.623	0	0	1	A*02:01 A*02:02 A*02:05 A*02:06 A*02:08 A*02:17 A*03:01 A*03:02 A*11:01 A*11:05 A*23:01 A*24:02 A*24:03 A*25:01 A*26:01 A*26:08 A*29:01 A*29:02 A*30:01 A*30:02 A*30:04 A*31:01 A*33:01 A*33:03 A*33:05 A*66:01 A*68:01 A*68:02 A*69:01
RE	44,114	2	45	0.6434	0	0	1	A*30:01 A*30:02 A*30:04
KR	44,114	9	282	0.838	0	0	1	A*01:01 A*01:02 A*01:03
RR	44,114	18	480	0.195	0	0	1	A*03:01 A*03:02 A*11:01 A*11:05 A*29:01 A*29:02 A*68:01
RH	44,116	2	45	0.6434	0	0	1	A*30:01 A*30:02 A*30:04
KD	44,116	9	282	0.838	0	0	1	A*01:01 A*01:02 A*01:03
RD	44,116	22	660	0.4415	0	0	1	A*03:01 A*03:02 A*11:01 A*11:05 A*25:01 A*26:01 A*26:08 A*29:01 A*29:02 A*31:01 A*32:01 A*33:01 A*33:03 A*33:05 A*66:01 A*68:01 A*74:01 A*74:03
KN	44,127	9	282	0.838	0	0	1	A*01:01 A*01:02 A*01:03
RN	44,127	22	654	0.4385	0	0	1	A*03:01 A*03:02 A*11:01 A*11:05 A*25:01 A*26:01 A*26:08 A*29:01 A*29:02 A*30:01 A*30:02 A*30:04 A*31:01 A*32:01 A*33:01 A*33:03 A*33:05 A*66:01 A*74:01 A*74:03
KI	44,142	9	282	0.838	0	0	1	A*01:01 A*01:02 A*01:03
RI	44,142	26	767	0.2715	0	0	1	A*03:01 A*03:02 A*11:01 A*11:05 A*23:01 A*24:02 A*24:03 A*25:01 A*26:01 A*26:08 A*29:01 A*29:02 A*30:01 A*30:02 A*30:04 A*31:01 A*32:01 A*33:01 A*33:03 A*33:05 A*66:01 A*74:01 A*74:03
KK	44,144	9	282	0.838	0	0	1	A*01:01 A*01:02 A*01:03
RQ	44,144	14	381	0.3417	0	0	1	A*23:01 A*25:01 A*26:01 A*26:08 A*29:01 A*29:02 A*30:01 A*30:02 A*30:04 A*31:01 A*32:01 A*33:01 A*33:03 A*33:05 A*66:01 A*74:01 A*74:03
KR	44,145	9	282	0.838	0	0	1	A*01:01 A*01:02 A*01:03
RR	44,145	26	767	0.2715	0	0	1	A*03:01 A*03:02 A*11:01 A*11:05 A*23:01 A*24:02 A*24:03 A*25:01 A*26:01 A*26:08 A*29:01 A*29:02 A*30:01 A*30:02 A*30:04 A*31:01 A*32:01 A*33:01 A*33:03 A*33:05 A*66:01 A*74:01 A*74:03
RT	44,149	5	111	0.372	0	0	1	A*25:01 A*26:01 A*26:08 A*66:01
KA	44,149	9	282	0.838	0	0	1	A*01:01 A*01:02 A*01:03
RA	44,149	29	958	1	0	0	1	A*02:01 A*02:02 A*02:05 A*02:06 A*02:08 A*02:17 A*03:01 A*03:02 A*11:01 A*11:05 A*23:01 A*24:02 A*24:03 A*29:01 A*29:02 A*30:01 A*30:02 A*30:04 A*31:01 A*32:01 A*33:01 A*33:03 A*33:05 A*68:01 A*68:02 A*69:01 A*74:01 A*74:03
KV	44,150	9	282	0.838	0	0	1	A*01:01 A*01:02 A*01:03
RA	44,150	30	978	1	0	0	1	A*02:01 A*02:02 A*02:05 A*02:06 A*02:08 A*02:17 A*03:01 A*03:02 A*11:01 A*11:05 A*23:01 A*24:02 A*24:03 A*25:01 A*26:01 A*26:08 A*29:01 A*29:02 A*30:01 A*30:02 A*30:04 A*31:01 A*32:01 A*33:01 A*33:03 A*33:05 A*66:01 A*68:01 A*68:02 A*69:01 A*74:01 A*74:03
KH	44,151	9	282	0.838	0	0	1	A*01:01 A*01:02 A*01:03
RR	44,151	9	286	0.8397	0	0	1	A*23:01 A*29:01 A*29:02 A*30:01 A*30:02 A*31:01 A*32:01 A*33:01 A*33:03 A*33:05 A*74:01 A*74:03
RR	44,152	2	12	0.06007	0	0	1	A*30:02
KA	44,152	9	282	0.838	0	0	1	A*01:01 A*01:02 A*01:03
RE	44,152	13	374	0.5085	0	0	1	A*03:01 A*25:01 A*26:01 A*26:08 A*66:01
RV	44,152	25	803	0.8181	0	0	1	A*02:01 A*02:02 A*02:05 A*02:06 A*02:08 A*02:17 A*03:02 A*23:01 A*24:02 A*24:03 A*29:01 A*29:02 A*30:04 A*31:01 A*32:01 A*33:01 A*33:03 A*33:05 A*68:01 A*68:02 A*69:01 A*74:01 A*74:03
RW	44,156	8	191	0.3451	0	0	1	A*02:02 A*02:05 A*02:08 A*25:01 A*26:01 A*30:04 A*66:01 A*68:01 A*68:02
KR	44,156	9	282	0.838	0	0	1	A*01:01 A*01:02 A*01:03
KV	44,158	9	282	0.838	0	0	1	A*01:01 A*01:02 A*01:03
RA	44,158	30	978	1	0	0	1	A*02:01 A*02:02 A*02:05 A*02:06 A*02:08 A*02:17 A*03:01 A*03:02 A*11:01 A*11:05 A*23:01 A*24:02 A*24:03 A*25:01 A*26:01 A*26:08 A*29:01 A*29:02 A*30:01 A*30:02 A*30:04 A*31:01 A*32:01 A*33:01 A*33:03 A*33:05 A*66:01 A*68:01 A*68:02 A*69:01 A*74:01 A*74:03
KE	44,161	9	282	0.838	0	0	1	A*01:01 A*01:02 A*01:03
RD	44,161	9	289	0.8412	0	0	1	A*03:01 A*03:02
RE	44,161	28	901	0.7605	0	0	1	A*02:01 A*02:02 A*02:05 A*02:06 A*02:08 A*02:17 A*11:01 A*11:05 A*23:01 A*24:02 A*24:03 A*25:01 A*26:01 A*26:08 A*29:01 A*29:02 A*30:01 A*30:02 A*30:04 A*31:01 A*32:01 A*33:01 A*33:03 A*33:05 A*66:01 A*68:01 A*68:02 A*69:01 A*74:01 A*74:03
RR	44,163	8	217	0.5041	0	0	1	A*11:01 A*11:05 A*25:01 A*26:01 A*26:08 A*66:01
KR	44,163	9	282	0.838	0	0	1	A*01:01 A*01:02 A*01:03
RT	44,163	29	929	0.7166	0	0	1	A*02:01 A*02:02 A*02:05 A*02:06 A*02:08 A*02:17 A*03:01 A*03:02 A*23:01 A*24:02 A*24:03 A*29:01 A*29:02 A*30:01 A*30:02 A*30:04 A*31:01 A*32:01 A*33:01 A*33:03 A*33:05 A*68:01 A*68:02 A*69:01 A*74:01 A*74:03
RD	44,166	7	199	0.6439	0	0	1	A*23:01 A*24:02
KD	44,166	9	282	0.838	0	0	1	A*01:01 A*01:02 A*01:03
RG	44,167	7	199	0.6439	0	0	1	A*23:01 A*24:02
KG	44,167	9	282	0.838	0	0	1	A*01:01 A*01:02 A*01:03
KY	44,171	9	282	0.838	0	0	1	A*01:01 A*01:02 A*01:03
RY	44,171	30	977	1	0	0	1	A*02:01 A*02:02 A*02:05 A*02:06 A*02:08 A*02:17 A*03:01 A*03:02 A*11:01 A*11:05 A*23:01 A*24:02 A*24:03 A*25:01 A*26:01 A*26:08 A*29:01 A*29:02 A*30:01 A*30:02 A*30:04 A*31:01 A*32:01 A*33:03 A*66:01 A*68:01 A*68:02 A*69:01 A*74:01 A*74:03
KP	44,184	9	282	0.838	0	0	1	A*01:01 A*01:02 A*01:03
RA	44,184	22	716	1	0	0	1	A*02:01 A*02:02 A*02:05 A*02:06 A*02:08 A*02:17 A*25:01 A*26:01 A*26:08 A*29:01 A*29:02 A*32:01 A*66:01 A*68:01 A*68:02 A*69:01 A*74:01 A*74:03
KK	44,186	9	282	0.838	0	0	1	A*01:01 A*01:02 A*01:03
RK	44,186	30	977	1	0	0	1	A*02:01 A*02:02 A*02:05 A*02:06 A*02:08 A*02:17 A*03:01 A*03:02 A*11:01 A*11:05 A*23:01 A*24:02 A*24:03 A*25:01 A*26:01 A*26:08 A*29:01 A*29:02 A*30:01 A*30:02 A*30:04 A*31:01 A*32:01 A*33:03 A*66:01 A*68:01 A*68:02 A*69:01 A*74:01 A*74:03
QG	54,56	30	998	1	0	0	1	A*01:01 A*01:02 A*01:03 A*02:01 A*02:02 A*02:05 A*02:06 A*02:08 A*02:17 A*03:01 A*03:02 A*11:01 A*11:05 A*23:01 A*24:02 A*24:03 A*25:01 A*26:01 A*26:08 A*29:01 A*29:02 A*32:01 A*33:01 A*33:03 A*66:01 A*68:01 A*68:02 A*69:01 A*74:01 A*74:03
QL	54,62	6	70	0.01884	0	0	1	A*29:01 A*29:02
QR	54,62	7	198	0.6428	0	0	1	A*25:01 A*26:01 A*26:08 A*33:01 A*33:03 A*66:01 A*68:01 A*68:02 A*69:01
QE	54,62	7	202	0.6474	0	0	1	A*23:01 A*24:02 A*24:03
QQ	54,62	21	698	1	0	0	1	A*01:01 A*01:02 A*01:03 A*03:01 A*03:02 A*11:01 A*11:05 A*30:01 A*30:02 A*30:04 A*31:01 A*32:01 A*74:01 A*74:03
QQ	54,63	6	70	0.01884	0	0	1	A*29:01 A*29:02
QN	54,63	7	198	0.6428	0	0	1	A*25:01 A*26:01 A*26:08 A*33:01 A*33:03 A*66:01 A*68:01 A*68:02 A*69:01
QG	54,65	7	202	0.6474	0	0	1	A*23:01 A*24:02 A*24:03
QR	54,65	30	990	1	0	0	1	A*01:01 A*01:02 A*01:03 A*02:01 A*02:02 A*02:05 A*02:06 A*02:08 A*02:17 A*03:01 A*03:02 A*11:01 A*11:05 A*25:01 A*26:01 A*26:08 A*29:01 A*29:02 A*30:01 A*30:02 A*30:04 A*31:01 A*32:01 A*33:01 A*33:03 A*66:01 A*68:01 A*68:02 A*69:01 A*74:01 A*74:03
QN	54,66	26	828	0.8055	0	0	1	A*01:01 A*01:02 A*01:03 A*02:08 A*03:01 A*03:02 A*11:01 A*11:05 A*25:01 A*26:01 A*26:08 A*29:01 A*29:02 A*30:01 A*30:02 A*30:04 A*31:01 A*32:01 A*33:01 A*33:03 A*66:01 A*68:01 A*68:02 A*69:01 A*74:01 A*74:03
QM	54,67	9	282	0.838	0	0	1	A*01:01 A*01:02 A*01:03
QV	54,67	30	978	1	0	0	1	A*02:01 A*02:02 A*02:05 A*02:06 A*02:08 A*02:17 A*03:01 A*03:02 A*11:01 A*11:05 A*23:01 A*24:02 A*24:03 A*25:01 A*26:01 A*26:08 A*29:01 A*29:02 A*30:01 A*30:02 A*30:04 A*31:01 A*32:01 A*33:01 A*33:03 A*66:01 A*68:01 A*68:02 A*69:01 A*74:01 A*74:03
QQ	54,70	18	521	0.3933	0	0	1	A*03:01 A*03:02 A*11:01 A*11:05 A*29:01 A*29:02 A*30:01 A*66:01 A*68:01 A*68:02 A*69:01
QT	54,73	30	998	1	0	0	1	A*01:01 A*01:02 A*01:03 A*02:01 A*02:02 A*02:05 A*02:06 A*02:08 A*02:17 A*03:01 A*03:02 A*11:01 A*11:05 A*23:01 A*24:02 A*24:03 A*25:01 A*26:01 A*26:08 A*29:01 A*29:02 A*30:01 A*30:02 A*30:04 A*32:01 A*66:01 A*68:01 A*68:02 A*69:01 A*74:01 A*74:03
QD	54,74	28	903	0.7609	0	0	1	A*01:01 A*01:02 A*01:03 A*03:01 A*03:02 A*11:01 A*11:05 A*23:01 A*24:02 A*24:03 A*25:01 A*26:01 A*26:08 A*29:01 A*29:02 A*30:01 A*30:02 A*30:04 A*31:01 A*32:01 A*33:01 A*33:03 A*66:01 A*68:01 A*68:02 A*69:01 A*74:01 A*74:03
QE	54,76	12	321	0.362	0	0	1	A*23:01 A*24:02 A*24:03 A*25:01 A*30:02 A*30:04 A*32:01
QA	54,76	15	388	0.2155	0	0	1	A*01:01 A*01:02 A*01:03 A*26:01 A*26:08 A*29:01 A*29:02
QN	54,77	20	554	0.2209	0	0	1	A*01:01 A*01:02 A*01:03 A*23:01 A*24:02 A*24:03 A*26:01 A*26:08 A*29:01 A*29:02 A*30:02 A*30:04
QR	54,79	10	310	0.7855	0	0	1	A*23:01 A*24:02 A*24:03 A*25:01 A*32:01
QG	54,79	30	979	1	0	0	1	A*01:01 A*01:02 A*01:03 A*02:01 A*02:02 A*02:05 A*02:06 A*02:08 A*02:17 A*03:01 A*03:02 A*11:01 A*11:05 A*26:01 A*26:08 A*29:01 A*29:02 A*30:01 A*30:02 A*30:04 A*31:01 A*33:01 A*33:03 A*66:01 A*68:01 A*68:02 A*69:01 A*74:01
QI	54,80	10	310	0.7855	0	0	1	A*23:01 A*24:02 A*24:03 A*25:01 A*32:01
QT	54,80	30	979	1	0	0	1	A*01:01 A*01:02 A*01:03 A*02:01 A*02:02 A*02:05 A*02:06 A*02:08 A*02:17 A*03:01 A*03:02 A*11:01 A*11:05 A*26:01 A*26:08 A*29:01 A*29:02 A*30:01 A*30:02 A*30:04 A*31:01 A*33:01 A*33:03 A*66:01 A*68:01 A*68:02 A*69:01 A*74:01 A*74:03
QA	54,81	10	310	0.7855	0	0	1	A*23:01 A*24:02 A*24:03 A*25:01 A*32:01
QL	54,81	30	979	1	0	0	1	A*01:01 A*01:02 A*01:03 A*02:01 A*02:02 A*02:05 A*02:06 A*02:08 A*02:17 A*03:01 A*03:02 A*11:01 A*11:05 A*26:01 A*26:08 A*29:01 A*29:02 A*30:01 A*30:02 A*30:04 A*31:01 A*33:01 A*33:03 A*66:01 A*68:01 A*68:02 A*69:01 A*74:01 A*74:03
QL	54,82	10	310	0.7855	0	0	1	A*23:01 A*24:02 A*24:03 A*25:01 A*32:01
QR	54,82	30	979	1	0	0	1	A*01:01 A*01:02 A*01:03 A*02:01 A*02:02 A*02:05 A*02:06 A*02:08 A*02:17 A*03:01 A*03:02 A*11:01 A*11:05 A*26:01 A*26:08 A*29:01 A*29:02 A*30:01 A*30:02 A*30:04 A*31:01 A*33:01 A*33:03 A*66:01 A*68:01 A*68:02 A*69:01 A*74:01 A*74:03
QR	54,83	10	310	0.7855	0	0	1	A*23:01 A*24:02 A*24:03 A*25:01 A*32:01
QG	54,83	30	979	1	0	0	1	A*01:01 A*01:02 A*01:03 A*02:01 A*02:02 A*02:05 A*02:06 A*02:08 A*02:17 A*03:01 A*03:02 A*11:01 A*11:05 A*26:01 A*26:08 A*29:01 A*29:02 A*30:01 A*30:02 A*30:04 A*31:01 A*33:01 A*33:03 A*66:01 A*68:01 A*68:02 A*69:01 A*74:01 A*74:03
QD	54,90	16	464	0.4532	0	0	1	A*01:01 A*01:02 A*01:03 A*11:01 A*11:05 A*25:01 A*26:01 A*26:08 A*66:01
QA	54,90	29	928	0.7172	0	0	1	A*02:01 A*02:02 A*02:05 A*02:06 A*02:08 A*02:17 A*03:01 A*03:02 A*23:01 A*24:02 A*24:03 A*29:01 A*29:02 A*30:01 A*30:02 A*30:04 A*31:01 A*32:01 A*33:01 A*33:03 A*68:01 A*68:02 A*69:01 A*74:01 A*74:03
QL	54,95	8	221	0.5107	0	0	1	A*02:02 A*02:05 A*02:08 A*02:17 A*23:01 A*24:02 A*24:03
QI	54,95	26	828	0.8055	0	0	1	A*01:01 A*01:02 A*01:03 A*03:01 A*03:02 A*11:01 A*11:05 A*25:01 A*26:01 A*26:08 A*29:01 A*29:02 A*30:01 A*30:02 A*30:04 A*31:01 A*32:01 A*33:01 A*33:03 A*66:01 A*68:01 A*68:02 A*74:01 A*74:03
QM	54,97	15	430	0.4457	0	0	1	A*01:03 A*02:17 A*23:01 A*24:02 A*24:03 A*29:01 A*29:02 A*31:01 A*32:01 A*33:01 A*33:03 A*68:01 A*74:01 A*74:03
QI	54,97	21	628	0.5653	0	0	1	A*01:01 A*01:02 A*03:01 A*03:02 A*11:01 A*11:05 A*30:01 A*30:02 A*30:04
QF	54,99	7	203	0.6487	0	0	1	A*02:17 A*23:01 A*24:02 A*24:03
QY	54,99	30	990	1	0	0	1	A*01:01 A*01:02 A*01:03 A*02:01 A*02:02 A*02:05 A*02:06 A*02:08 A*03:01 A*03:02 A*11:01 A*11:05 A*25:01 A*26:01 A*26:08 A*29:01 A*29:02 A*30:01 A*30:02 A*30:04 A*31:01 A*32:01 A*33:01 A*33:03 A*66:01 A*68:01 A*68:02 A*69:01 A*74:01 A*74:03
QH	54,102	1	10	0.2787	0	0	1	A*29:01
QP	54,105	18	522	0.3993	0	0	1	A*01:01 A*01:02 A*01:03 A*11:01 A*11:05 A*25:01 A*26:01 A*26:08 A*32:01 A*66:01 A*68:02 A*74:01 A*74:03
QS	54,105	29	896	0.3537	0	0	1	A*02:01 A*02:02 A*02:05 A*02:06 A*02:08 A*02:17 A*03:01 A*03:02 A*23:01 A*24:02 A*24:03 A*29:01 A*29:02 A*30:01 A*30:02 A*30:04 A*31:01 A*33:01 A*33:03 A*68:01 A*69:01
QG	54,107	28	903	0.7609	0	0	1	A*01:01 A*01:02 A*01:03 A*03:01 A*03:02 A*11:01 A*11:05 A*23:01 A*24:02 A*24:03 A*25:01 A*26:01 A*26:08 A*29:01 A*29:02 A*30:01 A*30:02 A*30:04 A*31:01 A*32:01 A*33:01 A*33:03 A*66:01 A*68:01 A*68:02 A*74:01 A*74:03
QF	54,109	30	999	1	0	0	1	A*01:01 A*01:02 A*01:03 A*02:01 A*02:02 A*02:05 A*02:06 A*02:08 A*02:17 A*03:01 A*03:02 A*11:01 A*11:05 A*23:01 A*24:02 A*24:03 A*25:01 A*26:01 A*26:08 A*29:01 A*29:02 A*30:01 A*30:02 A*30:04 A*31:01 A*33:01 A*33:03 A*66:01 A*68:01 A*68:02 A*69:01
QE	54,114	2	45	0.6434	0	0	1	A*30:01 A*30:02 A*30:04
QR	54,114	23	659	0.2461	0	0	1	A*01:01 A*01:02 A*01:03 A*03:01 A*03:02 A*11:01 A*11:05 A*29:01 A*29:02 A*68:01
QH	54,116	2	45	0.6434	0	0	1	A*30:01 A*30:02 A*30:04
QD	54,116	26	798	0.488	0	0	1	A*01:01 A*01:02 A*01:03 A*03:01 A*03:02 A*11:01 A*11:05 A*25:01 A*26:01 A*26:08 A*29:01 A*29:02 A*31:01 A*32:01 A*33:01 A*33:03 A*66:01 A*68:01 A*74:01 A*74:03
QN	54,127	26	798	0.488	0	0	1	A*01:01 A*01:02 A*01:03 A*03:01 A*03:02 A*11:01 A*11:05 A*25:01 A*26:01 A*26:08 A*29:01 A*29:02 A*30:01 A*30:02 A*30:04 A*31:01 A*32:01 A*33:01 A*33:03 A*66:01 A*74:01 A*74:03
QI	54,142	28	880	0.5666	0	0	1	A*01:01 A*01:02 A*01:03 A*03:01 A*03:02 A*11:01 A*11:05 A*23:01 A*24:02 A*24:03 A*25:01 A*26:01 A*26:08 A*29:01 A*29:02 A*30:01 A*30:02 A*30:04 A*31:01 A*32:01 A*33:01 A*33:03 A*66:01 A*74:01 A*74:03
QQ	54,144	14	380	0.3358	0	0	1	A*23:01 A*25:01 A*26:01 A*26:08 A*29:01 A*29:02 A*30:01 A*30:02 A*30:04 A*31:01 A*32:01 A*33:01 A*33:03 A*66:01 A*74:01 A*74:03
QK	54,144	29	954	1	0	0	1	A*01:01 A*01:02 A*01:03 A*02:01 A*02:02 A*02:05 A*02:06 A*02:08 A*02:17 A*03:01 A*03:02 A*11:01 A*24:02 A*24:03 A*68:01 A*68:02 A*69:01
QR	54,145	28	880	0.5666	0	0	1	A*01:01 A*01:02 A*01:03 A*03:01 A*03:02 A*11:01 A*11:05 A*23:01 A*24:02 A*24:03 A*25:01 A*26:01 A*26:08 A*29:01 A*29:02 A*30:01 A*30:02 A*30:04 A*31:01 A*32:01 A*33:01 A*33:03 A*66:01 A*74:01 A*74:03
QT	54,149	5	111	0.372	0	0	1	A*25:01 A*26:01 A*26:08 A*66:01
QA	54,149	30	996	1	0	0	1	A*01:01 A*01:02 A*01:03 A*02:01 A*02:02 A*02:05 A*02:06 A*02:08 A*02:17 A*03:01 A*03:02 A*11:01 A*11:05 A*23:01 A*24:02 A*24:03 A*29:01 A*29:02 A*30:01 A*30:02 A*30:04 A*31:01 A*32:01 A*33:01 A*33:03 A*68:01 A*68:02 A*69:01 A*74:01 A*74:03
QV	54,150	9	282	0.838	0	0	1	A*01:01 A*01:02 A*01:03
QA	54,150	30	978	1	0	0	1	A*02:01 A*02:02 A*02:05 A*02:06 A*02:08 A*02:17 A*03:01 A*03:02 A*11:01 A*11:05 A*23:01 A*24:02 A*24:03 A*25:01 A*26:01 A*26:08 A*29:01 A*29:02 A*30:01 A*30:02 A*30:04 A*31:01 A*32:01 A*33:01 A*33:03 A*66:01 A*68:01 A*68:02 A*69:01 A*74:01 A*74:03
QR	54,151	9	285	0.8392	0	0	1	A*23:01 A*29:01 A*29:02 A*30:01 A*30:02 A*31:01 A*32:01 A*33:01 A*33:03 A*74:01 A*74:03
QR	54,152	2	12	0.06007	0	0	1	A*30:02
QE	54,152	13	374	0.5085	0	0	1	A*03:01 A*25:01 A*26:01 A*26:08 A*66:01
QA	54,152	12	376	0.7892	0	0	1	A*01:01 A*01:02 A*01:03 A*11:01 A*11:05
QV	54,152	25	802	0.818	0	0	1	A*02:01 A*02:02 A*02:05 A*02:06 A*02:08 A*02:17 A*03:02 A*23:01 A*24:02 A*24:03 A*29:01 A*29:02 A*30:04 A*31:01 A*32:01 A*33:01 A*33:03 A*68:01 A*68:02 A*69:01 A*74:01 A*74:03
QW	54,156	8	191	0.3451	0	0	1	A*02:02 A*02:05 A*02:08 A*25:01 A*26:01 A*30:04 A*66:01 A*68:01 A*68:02
QR	54,156	9	282	0.838	0	0	1	A*01:01 A*01:02 A*01:03
QV	54,158	9	282	0.838	0	0	1	A*01:01 A*01:02 A*01:03
QA	54,158	30	978	1	0	0	1	A*02:01 A*02:02 A*02:05 A*02:06 A*02:08 A*02:17 A*03:01 A*03:02 A*11:01 A*11:05 A*23:01 A*24:02 A*24:03 A*25:01 A*26:01 A*26:08 A*29:01 A*29:02 A*30:01 A*30:02 A*30:04 A*31:01 A*32:01 A*33:01 A*33:03 A*66:01 A*68:01 A*68:02 A*69:01 A*74:01 A*74:03
QD	54,161	9	289	0.8412	0	0	1	A*03:01 A*03:02
QR	54,163	16	464	0.4532	0	0	1	A*01:01 A*01:02 A*01:03 A*11:01 A*11:05 A*25:01 A*26:01 A*26:08 A*66:01
QT	54,163	29	928	0.7172	0	0	1	A*02:01 A*02:02 A*02:05 A*02:06 A*02:08 A*02:17 A*03:01 A*03:02 A*23:01 A*24:02 A*24:03 A*29:01 A*29:02 A*30:01 A*30:02 A*30:04 A*31:01 A*32:01 A*33:01 A*33:03 A*68:01 A*68:02 A*69:01 A*74:01 A*74:03
QD	54,166	14	450	0.8565	0	0	1	A*01:01 A*01:02 A*01:03 A*23:01 A*24:02
QG	54,167	14	450	0.8565	0	0	1	A*01:01 A*01:02 A*01:03 A*23:01 A*24:02
QY	54,171	30	999	1	0	0	1	A*01:01 A*01:02 A*01:03 A*02:01 A*02:02 A*02:05 A*02:06 A*02:08 A*02:17 A*03:01 A*03:02 A*11:01 A*11:05 A*23:01 A*24:02 A*24:03 A*25:01 A*26:01 A*26:08 A*29:01 A*29:02 A*30:01 A*30:02 A*30:04 A*31:01 A*32:01 A*33:03 A*66:01 A*68:01 A*68:02 A*69:01 A*74:01 A*74:03
QA	54,184	22	716	1	0	0	1	A*02:01 A*02:02 A*02:05 A*02:06 A*02:08 A*02:17 A*25:01 A*26:01 A*26:08 A*29:01 A*29:02 A*32:01 A*66:01 A*68:01 A*68:02 A*69:01 A*74:01 A*74:03
QK	54,186	30	999	1	0	0	1	A*01:01 A*01:02 A*01:03 A*02:01 A*02:02 A*02:05 A*02:06 A*02:08 A*02:17 A*03:01 A*03:02 A*11:01 A*11:05 A*23:01 A*24:02 A*24:03 A*25:01 A*26:01 A*26:08 A*29:01 A*29:02 A*30:01 A*30:02 A*30:04 A*31:01 A*32:01 A*33:03 A*66:01 A*68:01 A*68:02 A*69:01 A*74:01 A*74:03
GL	56,62	6	70	0.01884	0	0	1	A*29:01 A*29:02
GR	56,62	7	199	0.6439	0	0	1	A*25:01 A*26:01 A*26:08 A*33:01 A*33:03 A*33:05 A*66:01 A*68:01 A*68:02 A*69:01
GE	56,62	7	202	0.6474	0	0	1	A*23:01 A*24:02 A*24:03
GQ	56,62	20	639	0.7558	0	0	1	A*01:01 A*01:02 A*01:03 A*03:01 A*03:02 A*11:01 A*11:05 A*32:01 A*74:01 A*74:03
GQ	56,63	6	70	0.01884	0	0	1	A*29:01 A*29:02
GN	56,63	7	199	0.6439	0	0	1	A*25:01 A*26:01 A*26:08 A*33:01 A*33:03 A*33:05 A*66:01 A*68:01 A*68:02 A*69:01
GG	56,65	7	202	0.6474	0	0	1	A*23:01 A*24:02 A*24:03
GR	56,65	30	975	1	0	0	1	A*01:01 A*01:02 A*01:03 A*02:01 A*02:02 A*02:05 A*02:06 A*02:08 A*02:17 A*03:01 A*03:02 A*11:01 A*11:05 A*25:01 A*26:01 A*26:08 A*29:01 A*29:02 A*32:01 A*33:01 A*33:03 A*33:05 A*66:01 A*68:01 A*68:02 A*69:01 A*74:01 A*74:03
GN	56,66	26	783	0.3678	0	0	1	A*01:01 A*01:02 A*01:03 A*02:08 A*03:01 A*03:02 A*11:01 A*11:05 A*25:01 A*26:01 A*26:08 A*29:01 A*29:02 A*32:01 A*33:01 A*33:03 A*33:05 A*66:01 A*68:01 A*68:02 A*69:01 A*74:01 A*74:03
GM	56,67	9	282	0.838	0	0	1	A*01:01 A*01:02 A*01:03
GV	56,67	29	961	1	0	0	1	A*02:01 A*02:02 A*02:05 A*02:06 A*02:08 A*02:17 A*03:01 A*03:02 A*11:01 A*11:05 A*23:01 A*24:02 A*24:03 A*25:01 A*26:01 A*26:08 A*29:01 A*29:02 A*32:01 A*33:01 A*33:03 A*33:05 A*66:01 A*68:01 A*68:02 A*69:01 A*74:01 A*74:03
RH	56,70	2	60	0.7008	0	0	1	A*30:02 A*30:04 A*31:01
GQ	56,70	18	496	0.2616	0	0	1	A*03:01 A*03:02 A*11:01 A*11:05 A*29:01 A*29:02 A*66:01 A*68:01 A*68:02 A*69:01
RT	56,73	2	45	0.6434	0	0	1	A*30:01 A*30:02 A*30:04
GT	56,73	30	997	1	0	0	1	A*01:01 A*01:02 A*01:03 A*02:01 A*02:02 A*02:05 A*02:06 A*02:08 A*02:17 A*03:01 A*03:02 A*11:01 A*11:05 A*23:01 A*24:02 A*24:03 A*25:01 A*26:01 A*26:08 A*29:01 A*29:02 A*32:01 A*66:01 A*68:01 A*68:02 A*69:01 A*74:01 A*74:03
GD	56,74	28	870	0.4135	0	0	1	A*01:01 A*01:02 A*01:03 A*03:01 A*03:02 A*11:01 A*11:05 A*23:01 A*24:02 A*24:03 A*25:01 A*26:01 A*26:08 A*29:01 A*29:02 A*32:01 A*33:01 A*33:03 A*33:05 A*66:01 A*68:01 A*68:02 A*69:01 A*74:01 A*74:03
RE	56,76	2	13	0.06808	0	0	1	A*30:02 A*30:04
GE	56,76	10	310	0.7855	0	0	1	A*23:01 A*24:02 A*24:03 A*25:01 A*32:01
GA	56,76	15	388	0.2155	0	0	1	A*01:01 A*01:02 A*01:03 A*26:01 A*26:08 A*29:01 A*29:02
RN	56,77	2	13	0.06808	0	0	1	A*30:02 A*30:04
GN	56,77	20	545	0.187	0	0	1	A*01:01 A*01:02 A*01:03 A*23:01 A*24:02 A*24:03 A*26:01 A*26:08 A*29:01 A*29:02
GR	56,79	10	310	0.7855	0	0	1	A*23:01 A*24:02 A*24:03 A*25:01 A*32:01
GG	56,79	30	959	0.6279	0	0	1	A*01:01 A*01:02 A*01:03 A*02:01 A*02:02 A*02:05 A*02:06 A*02:08 A*02:17 A*03:01 A*03:02 A*11:01 A*11:05 A*26:01 A*26:08 A*29:01 A*29:02 A*33:01 A*33:03 A*33:05 A*66:01 A*68:01 A*68:02 A*69:01 A*74:01
GI	56,80	10	310	0.7855	0	0	1	A*23:01 A*24:02 A*24:03 A*25:01 A*32:01
GT	56,80	30	959	0.6279	0	0	1	A*01:01 A*01:02 A*01:03 A*02:01 A*02:02 A*02:05 A*02:06 A*02:08 A*02:17 A*03:01 A*03:02 A*11:01 A*11:05 A*26:01 A*26:08 A*29:01 A*29:02 A*33:01 A*33:03 A*33:05 A*66:01 A*68:01 A*68:02 A*69:01 A*74:01 A*74:03
GA	56,81	10	310	0.7855	0	0	1	A*23:01 A*24:02 A*24:03 A*25:01 A*32:01
GL	56,81	30	959	0.6279	0	0	1	A*01:01 A*01:02 A*01:03 A*02:01 A*02:02 A*02:05 A*02:06 A*02:08 A*02:17 A*03:01 A*03:02 A*11:01 A*11:05 A*26:01 A*26:08 A*29:01 A*29:02 A*33:01 A*33:03 A*33:05 A*66:01 A*68:01 A*68:02 A*69:01 A*74:01 A*74:03
GL	56,82	10	310	0.7855	0	0	1	A*23:01 A*24:02 A*24:03 A*25:01 A*32:01
GR	56,82	30	959	0.6279	0	0	1	A*01:01 A*01:02 A*01:03 A*02:01 A*02:02 A*02:05 A*02:06 A*02:08 A*02:17 A*03:01 A*03:02 A*11:01 A*11:05 A*26:01 A*26:08 A*29:01 A*29:02 A*33:01 A*33:03 A*33:05 A*66:01 A*68:01 A*68:02 A*69:01 A*74:01 A*74:03
GR	56,83	10	310	0.7855	0	0	1	A*23:01 A*24:02 A*24:03 A*25:01 A*32:01
GG	56,83	30	959	0.6279	0	0	1	A*01:01 A*01:02 A*01:03 A*02:01 A*02:02 A*02:05 A*02:06 A*02:08 A*02:17 A*03:01 A*03:02 A*11:01 A*11:05 A*26:01 A*26:08 A*29:01 A*29:02 A*33:01 A*33:03 A*33:05 A*66:01 A*68:01 A*68:02 A*69:01 A*74:01 A*74:03
GD	56,90	16	464	0.4532	0	0	1	A*01:01 A*01:02 A*01:03 A*11:01 A*11:05 A*25:01 A*26:01 A*26:08 A*66:01
GA	56,90	28	898	0.7605	0	0	1	A*02:01 A*02:02 A*02:05 A*02:06 A*02:08 A*02:17 A*03:01 A*03:02 A*23:01 A*24:02 A*24:03 A*29:01 A*29:02 A*32:01 A*33:01 A*33:03 A*33:05 A*68:01 A*68:02 A*69:01 A*74:01 A*74:03
GL	56,95	8	221	0.5107	0	0	1	A*02:02 A*02:05 A*02:08 A*02:17 A*23:01 A*24:02 A*24:03
GI	56,95	26	782	0.3679	0	0	1	A*01:01 A*01:02 A*01:03 A*03:01 A*03:02 A*11:01 A*11:05 A*25:01 A*26:01 A*26:08 A*29:01 A*29:02 A*32:01 A*33:01 A*33:03 A*33:05 A*66:01 A*68:01 A*68:02 A*74:01 A*74:03
RI	56,97	2	45	0.6434	0	0	1	A*30:01 A*30:02 A*30:04
GM	56,97	15	394	0.2423	0	0	1	A*01:03 A*02:17 A*23:01 A*24:02 A*24:03 A*29:01 A*29:02 A*32:01 A*33:01 A*33:03 A*33:05 A*68:01 A*74:01 A*74:03
GI	56,97	20	597	0.443	0	0	1	A*01:01 A*01:02 A*03:01 A*03:02 A*11:01 A*11:05
GF	56,99	7	203	0.6487	0	0	1	A*02:17 A*23:01 A*24:02 A*24:03
GY	56,99	30	975	1	0	0	1	A*01:01 A*01:02 A*01:03 A*02:01 A*02:02 A*02:05 A*02:06 A*02:08 A*03:01 A*03:02 A*11:01 A*11:05 A*25:01 A*26:01 A*26:08 A*29:01 A*29:02 A*32:01 A*33:01 A*33:03 A*33:05 A*66:01 A*68:01 A*68:02 A*69:01 A*74:01 A*74:03
GH	56,102	1	10	0.2787	0	0	1	A*29:01
GD	56,102	30	996	1	0	0	1	A*01:01 A*01:02 A*01:03 A*02:01 A*02:02 A*02:05 A*02:06 A*02:08 A*02:17 A*03:01 A*03:02 A*11:01 A*11:05 A*23:01 A*24:02 A*24:03 A*25:01 A*26:01 A*26:08 A*29:02 A*32:01 A*33:01 A*33:03 A*33:05 A*66:01 A*68:01 A*68:02 A*69:01 A*74:01 A*74:03
GP	56,105	18	522	0.3993	0	0	1	A*01:01 A*01:02 A*01:03 A*11:01 A*11:05 A*25:01 A*26:01 A*26:08 A*32:01 A*66:01 A*68:02 A*74:01 A*74:03
GS	56,105	28	864	0.4138	0	0	1	A*02:01 A*02:02 A*02:05 A*02:06 A*02:08 A*02:17 A*03:01 A*03:02 A*23:01 A*24:02 A*24:03 A*29:01 A*29:02 A*33:01 A*33:03 A*33:05 A*68:01 A*69:01
GG	56,107	28	870	0.4135	0	0	1	A*01:01 A*01:02 A*01:03 A*03:01 A*03:02 A*11:01 A*11:05 A*23:01 A*24:02 A*24:03 A*25:01 A*26:01 A*26:08 A*29:01 A*29:02 A*32:01 A*33:01 A*33:03 A*33:05 A*66:01 A*68:01 A*68:02 A*74:01 A*74:03
GF	56,109	30	995	1	0	0	1	A*01:01 A*01:02 A*01:03 A*02:01 A*02:02 A*02:05 A*02:06 A*02:08 A*02:17 A*03:01 A*03:02 A*11:01 A*11:05 A*23:01 A*24:02 A*24:03 A*25:01 A*26:01 A*26:08 A*29:01 A*29:02 A*33:01 A*33:03 A*33:05 A*66:01 A*68:01 A*68:02 A*69:01
RE	56,114	2	45	0.6434	0	0	1	A*30:01 A*30:02 A*30:04
GR	56,114	23	659	0.2461	0	0	1	A*01:01 A*01:02 A*01:03 A*03:01 A*03:02 A*11:01 A*11:05 A*29:01 A*29:02 A*68:01
RH	56,116	2	45	0.6434	0	0	1	A*30:01 A*30:02 A*30:04
GD	56,116	26	775	0.2738	0	0	1	A*01:01 A*01:02 A*01:03 A*03:01 A*03:02 A*11:01 A*11:05 A*25:01 A*26:01 A*26:08 A*29:01 A*29:02 A*32:01 A*33:01 A*33:03 A*33:05 A*66:01 A*68:01 A*74:01 A*74:03
GN	56,127	26	750	0.1963	0	0	1	A*01:01 A*01:02 A*01:03 A*03:01 A*03:02 A*11:01 A*11:05 A*25:01 A*26:01 A*26:08 A*29:01 A*29:02 A*32:01 A*33:01 A*33:03 A*33:05 A*66:01 A*74:01 A*74:03
GI	56,142	28	845	0.2984	0	0	1	A*01:01 A*01:02 A*01:03 A*03:01 A*03:02 A*11:01 A*11:05 A*23:01 A*24:02 A*24:03 A*25:01 A*26:01 A*26:08 A*29:01 A*29:02 A*32:01 A*33:01 A*33:03 A*33:05 A*66:01 A*74:01 A*74:03
GQ	56,144	13	308	0.1442	0	0	1	A*23:01 A*25:01 A*26:01 A*26:08 A*29:01 A*29:02 A*32:01 A*33:01 A*33:03 A*33:05 A*66:01 A*74:01 A*74:03
GK	56,144	29	954	1	0	0	1	A*01:01 A*01:02 A*01:03 A*02:01 A*02:02 A*02:05 A*02:06 A*02:08 A*02:17 A*03:01 A*03:02 A*11:01 A*24:02 A*24:03 A*68:01 A*68:02 A*69:01
GR	56,145	28	845	0.2984	0	0	1	A*01:01 A*01:02 A*01:03 A*03:01 A*03:02 A*11:01 A*11:05 A*23:01 A*24:02 A*24:03 A*25:01 A*26:01 A*26:08 A*29:01 A*29:02 A*32:01 A*33:01 A*33:03 A*33:05 A*66:01 A*74:01 A*74:03
GT	56,149	5	111	0.372	0	0	1	A*25:01 A*26:01 A*26:08 A*66:01
GA	56,149	30	986	1	0	0	1	A*01:01 A*01:02 A*01:03 A*02:01 A*02:02 A*02:05 A*02:06 A*02:08 A*02:17 A*03:01 A*03:02 A*11:01 A*11:05 A*23:01 A*24:02 A*24:03 A*29:01 A*29:02 A*32:01 A*33:01 A*33:03 A*33:05 A*68:01 A*68:02 A*69:01 A*74:01 A*74:03
GV	56,150	9	282	0.838	0	0	1	A*01:01 A*01:02 A*01:03
GA	56,150	29	961	1	0	0	1	A*02:01 A*02:02 A*02:05 A*02:06 A*02:08 A*02:17 A*03:01 A*03:02 A*11:01 A*11:05 A*23:01 A*24:02 A*24:03 A*25:01 A*26:01 A*26:08 A*29:01 A*29:02 A*32:01 A*33:01 A*33:03 A*33:05 A*66:01 A*68:01 A*68:02 A*69:01 A*74:01 A*74:03
GR	56,151	8	205	0.37	0	0	1	A*23:01 A*29:01 A*29:02 A*32:01 A*33:01 A*33:03 A*33:05 A*74:01 A*74:03
RR	56,152	2	12	0.06007	0	0	1	A*30:02
GE	56,152	13	374	0.5085	0	0	1	A*03:01 A*25:01 A*26:01 A*26:08 A*66:01
GA	56,152	12	376	0.7892	0	0	1	A*01:01 A*01:02 A*01:03 A*11:01 A*11:05
GV	56,152	25	780	0.6544	0	0	1	A*02:01 A*02:02 A*02:05 A*02:06 A*02:08 A*02:17 A*03:02 A*23:01 A*24:02 A*24:03 A*29:01 A*29:02 A*32:01 A*33:01 A*33:03 A*33:05 A*68:01 A*68:02 A*69:01 A*74:01 A*74:03
GW	56,156	8	190	0.3439	0	0	1	A*02:02 A*02:05 A*02:08 A*25:01 A*26:01 A*66:01 A*68:01 A*68:02
GR	56,156	9	282	0.838	0	0	1	A*01:01 A*01:02 A*01:03
GL	56,156	24	794	1	0	0	1	A*02:01 A*02:06 A*02:17 A*03:01 A*23:01 A*29:01 A*29:02 A*32:01 A*33:01 A*33:03 A*33:05 A*69:01 A*74:01 A*74:03
GV	56,158	9	282	0.838	0	0	1	A*01:01 A*01:02 A*01:03
GA	56,158	29	961	1	0	0	1	A*02:01 A*02:02 A*02:05 A*02:06 A*02:08 A*02:17 A*03:01 A*03:02 A*11:01 A*11:05 A*23:01 A*24:02 A*24:03 A*25:01 A*26:01 A*26:08 A*29:01 A*29:02 A*32:01 A*33:01 A*33:03 A*33:05 A*66:01 A*68:01 A*68:02 A*69:01 A*74:01 A*74:03
GD	56,161	9	289	0.8412	0	0	1	A*03:01 A*03:02
GE	56,161	29	963	1	0	0	1	A*01:01 A*01:02 A*01:03 A*02:01 A*02:02 A*02:05 A*02:06 A*02:08 A*02:17 A*11:01 A*11:05 A*23:01 A*24:02 A*24:03 A*25:01 A*26:01 A*26:08 A*29:01 A*29:02 A*32:01 A*33:01 A*33:03 A*33:05 A*66:01 A*68:01 A*68:02 A*69:01 A*74:01 A*74:03
GR	56,163	16	464	0.4532	0	0	1	A*01:01 A*01:02 A*01:03 A*11:01 A*11:05 A*25:01 A*26:01 A*26:08 A*66:01
GT	56,163	28	898	0.7605	0	0	1	A*02:01 A*02:02 A*02:05 A*02:06 A*02:08 A*02:17 A*03:01 A*03:02 A*23:01 A*24:02 A*24:03 A*29:01 A*29:02 A*32:01 A*33:01 A*33:03 A*33:05 A*68:01 A*68:02 A*69:01 A*74:01 A*74:03
GD	56,166	14	450	0.8565	0	0	1	A*01:01 A*01:02 A*01:03 A*23:01 A*24:02
GG	56,167	14	450	0.8565	0	0	1	A*01:01 A*01:02 A*01:03 A*23:01 A*24:02
GY	56,171	30	997	1	0	0	1	A*01:01 A*01:02 A*01:03 A*02:01 A*02:02 A*02:05 A*02:06 A*02:08 A*02:17 A*03:01 A*03:02 A*11:01 A*11:05 A*23:01 A*24:02 A*24:03 A*25:01 A*26:01 A*26:08 A*29:01 A*29:02 A*32:01 A*33:03 A*66:01 A*68:01 A*68:02 A*69:01 A*74:01 A*74:03
GA	56,184	22	716	1	0	0	1	A*02:01 A*02:02 A*02:05 A*02:06 A*02:08 A*02:17 A*25:01 A*26:01 A*26:08 A*29:01 A*29:02 A*32:01 A*66:01 A*68:01 A*68:02 A*69:01 A*74:01 A*74:03
GK	56,186	30	997	1	0	0	1	A*01:01 A*01:02 A*01:03 A*02:01 A*02:02 A*02:05 A*02:06 A*02:08 A*02:17 A*03:01 A*03:02 A*11:01 A*11:05 A*23:01 A*24:02 A*24:03 A*25:01 A*26:01 A*26:08 A*29:01 A*29:02 A*32:01 A*33:03 A*66:01 A*68:01 A*68:02 A*69:01 A*74:01 A*74:03
LQ	62,63	6	70	0.01884	0	0	1	A*29:01 A*29:02
RN	62,63	7	199	0.6439	0	0	1	A*25:01 A*26:01 A*26:08 A*33:01 A*33:03 A*33:05 A*66:01 A*68:01 A*68:02 A*69:01
EE	62,63	7	202	0.6474	0	0	1	A*23:01 A*24:02 A*24:03
QE	62,63	21	698	1	0	0	1	A*01:01 A*01:02 A*01:03 A*03:01 A*03:02 A*11:01 A*11:05 A*30:01 A*30:02 A*30:04 A*31:01 A*32:01 A*74:01 A*74:03
LR	62,65	6	70	0.01884	0	0	1	A*29:01 A*29:02
RR	62,65	7	199	0.6439	0	0	1	A*25:01 A*26:01 A*26:08 A*33:01 A*33:03 A*33:05 A*66:01 A*68:01 A*68:02 A*69:01
EG	62,65	7	202	0.6474	0	0	1	A*23:01 A*24:02 A*24:03
QR	62,65	21	698	1	0	0	1	A*01:01 A*01:02 A*01:03 A*03:01 A*03:02 A*11:01 A*11:05 A*30:01 A*30:02 A*30:04 A*31:01 A*32:01 A*74:01 A*74:03
LN	62,66	6	70	0.01884	0	0	1	A*29:01 A*29:02
RN	62,66	7	199	0.6439	0	0	1	A*25:01 A*26:01 A*26:08 A*33:01 A*33:03 A*33:05 A*66:01 A*68:01 A*68:02 A*69:01
EK	62,66	7	202	0.6474	0	0	1	A*23:01 A*24:02 A*24:03
QN	62,66	21	698	1	0	0	1	A*01:01 A*01:02 A*01:03 A*03:01 A*03:02 A*11:01 A*11:05 A*30:01 A*30:02 A*30:04 A*31:01 A*32:01 A*74:01 A*74:03
LV	62,67	6	70	0.01884	0	0	1	A*29:01 A*29:02
RV	62,67	7	199	0.6439	0	0	1	A*25:01 A*26:01 A*26:08 A*33:01 A*33:03 A*33:05 A*66:01 A*68:01 A*68:02 A*69:01
EV	62,67	7	202	0.6474	0	0	1	A*23:01 A*24:02 A*24:03
QM	62,67	9	282	0.838	0	0	1	A*01:01 A*01:02 A*01:03
LQ	62,70	6	70	0.01884	0	0	1	A*29:01 A*29:02
RH	62,70	5	129	0.5781	0	0	1	A*25:01 A*26:01 A*26:08 A*33:01 A*33:03 A*33:05
EH	62,70	7	202	0.6474	0	0	1	A*23:01 A*24:02 A*24:03
LT	62,73	6	70	0.01884	0	0	1	A*29:01 A*29:02
RT	62,73	7	179	0.4686	0	0	1	A*25:01 A*26:01 A*26:08 A*66:01 A*68:01 A*68:02 A*69:01
ET	62,73	7	202	0.6474	0	0	1	A*23:01 A*24:02 A*24:03
QT	62,73	21	668	0.8448	0	0	1	A*01:01 A*01:02 A*01:03 A*03:01 A*03:02 A*11:01 A*11:05 A*30:01 A*30:02 A*30:04 A*32:01 A*74:01 A*74:03
LD	62,74	6	70	0.01884	0	0	1	A*29:01 A*29:02
RD	62,74	7	199	0.6439	0	0	1	A*25:01 A*26:01 A*26:08 A*33:01 A*33:03 A*33:05 A*66:01 A*68:01 A*68:02 A*69:01
ED	62,74	7	202	0.6474	0	0	1	A*23:01 A*24:02 A*24:03
QD	62,74	21	698	1	0	0	1	A*01:01 A*01:02 A*01:03 A*03:01 A*03:02 A*11:01 A*11:05 A*30:01 A*30:02 A*30:04 A*31:01 A*32:01 A*74:01 A*74:03
RE	62,76	2	44	0.3915	0	0	1	A*25:01
RA	62,76	3	63	0.4341	0	0	1	A*26:01 A*26:08
LA	62,76	6	70	0.01884	0	0	1	A*29:01 A*29:02
QE	62,76	3	85	0.737	0	0	1	A*30:02 A*30:04 A*32:01
EE	62,76	7	202	0.6474	0	0	1	A*23:01 A*24:02 A*24:03
QA	62,76	9	282	0.838	0	0	1	A*01:01 A*01:02 A*01:03
RS	62,77	2	44	0.3915	0	0	1	A*25:01
RN	62,77	3	63	0.4341	0	0	1	A*26:01 A*26:08
LN	62,77	6	70	0.01884	0	0	1	A*29:01 A*29:02
EN	62,77	7	202	0.6474	0	0	1	A*23:01 A*24:02 A*24:03
QN	62,77	10	293	0.6329	0	0	1	A*01:01 A*01:02 A*01:03 A*30:02 A*30:04
RR	62,79	2	44	0.3915	0	0	1	A*25:01
LG	62,79	6	70	0.01884	0	0	1	A*29:01 A*29:02
RG	62,79	5	158	0.8029	0	0	1	A*26:01 A*26:08 A*33:01 A*33:03 A*33:05 A*66:01 A*68:01 A*68:02 A*69:01
ER	62,79	7	202	0.6474	0	0	1	A*23:01 A*24:02 A*24:03
QG	62,79	21	659	0.7004	0	0	1	A*01:01 A*01:02 A*01:03 A*03:01 A*03:02 A*11:01 A*11:05 A*30:01 A*30:02 A*30:04 A*31:01 A*74:01
RI	62,80	2	44	0.3915	0	0	1	A*25:01
LT	62,80	6	70	0.01884	0	0	1	A*29:01 A*29:02
RT	62,80	5	158	0.8029	0	0	1	A*26:01 A*26:08 A*33:01 A*33:03 A*33:05 A*66:01 A*68:01 A*68:02 A*69:01
EI	62,80	7	202	0.6474	0	0	1	A*23:01 A*24:02 A*24:03
QT	62,80	21	659	0.7004	0	0	1	A*01:01 A*01:02 A*01:03 A*03:01 A*03:02 A*11:01 A*11:05 A*30:01 A*30:02 A*30:04 A*31:01 A*74:01 A*74:03
RA	62,81	2	44	0.3915	0	0	1	A*25:01
LL	62,81	6	70	0.01884	0	0	1	A*29:01 A*29:02
RL	62,81	5	158	0.8029	0	0	1	A*26:01 A*26:08 A*33:01 A*33:03 A*33:05 A*66:01 A*68:01 A*68:02 A*69:01
EA	62,81	7	202	0.6474	0	0	1	A*23:01 A*24:02 A*24:03
QL	62,81	21	659	0.7004	0	0	1	A*01:01 A*01:02 A*01:03 A*03:01 A*03:02 A*11:01 A*11:05 A*30:01 A*30:02 A*30:04 A*31:01 A*74:01 A*74:03
RL	62,82	2	44	0.3915	0	0	1	A*25:01
LR	62,82	6	70	0.01884	0	0	1	A*29:01 A*29:02
RR	62,82	5	158	0.8029	0	0	1	A*26:01 A*26:08 A*33:01 A*33:03 A*33:05 A*66:01 A*68:01 A*68:02 A*69:01
EL	62,82	7	202	0.6474	0	0	1	A*23:01 A*24:02 A*24:03
QR	62,82	21	659	0.7004	0	0	1	A*01:01 A*01:02 A*01:03 A*03:01 A*03:02 A*11:01 A*11:05 A*30:01 A*30:02 A*30:04 A*31:01 A*74:01 A*74:03
RR	62,83	2	44	0.3915	0	0	1	A*25:01
LG	62,83	6	70	0.01884	0	0	1	A*29:01 A*29:02
RG	62,83	5	158	0.8029	0	0	1	A*26:01 A*26:08 A*33:01 A*33:03 A*33:05 A*66:01 A*68:01 A*68:02 A*69:01
ER	62,83	7	202	0.6474	0	0	1	A*23:01 A*24:02 A*24:03
QG	62,83	21	659	0.7004	0	0	1	A*01:01 A*01:02 A*01:03 A*03:01 A*03:02 A*11:01 A*11:05 A*30:01 A*30:02 A*30:04 A*31:01 A*74:01 A*74:03
LA	62,90	6	70	0.01884	0	0	1	A*29:01 A*29:02
RD	62,90	5	111	0.372	0	0	1	A*25:01 A*26:01 A*26:08 A*66:01
EA	62,90	7	202	0.6474	0	0	1	A*23:01 A*24:02 A*24:03
QD	62,90	12	376	0.7892	0	0	1	A*01:01 A*01:02 A*01:03 A*11:01 A*11:05
GL	62,95	1	21	0.4817	0	0	1	A*02:02 A*02:05 A*02:08 A*02:17
LI	62,95	6	70	0.01884	0	0	1	A*29:01 A*29:02
RI	62,95	7	198	0.6428	0	0	1	A*25:01 A*26:01 A*26:08 A*33:01 A*33:03 A*33:05 A*66:01 A*68:01 A*68:02
EL	62,95	7	202	0.6474	0	0	1	A*23:01 A*24:02 A*24:03
QI	62,95	21	698	1	0	0	1	A*01:01 A*01:02 A*01:03 A*03:01 A*03:02 A*11:01 A*11:05 A*30:01 A*30:02 A*30:04 A*31:01 A*32:01 A*74:01 A*74:03
LM	62,97	6	70	0.01884	0	0	1	A*29:01 A*29:02
RR	62,97	6	127	0.2631	0	0	1	A*25:01 A*26:01 A*26:08 A*66:01 A*68:02 A*69:01
EM	62,97	7	202	0.6474	0	0	1	A*23:01 A*24:02 A*24:03
QI	62,97	21	628	0.5653	0	0	1	A*01:01 A*01:02 A*03:01 A*03:02 A*11:01 A*11:05 A*30:01 A*30:02 A*30:04
LY	62,99	6	70	0.01884	0	0	1	A*29:01 A*29:02
RY	62,99	7	199	0.6439	0	0	1	A*25:01 A*26:01 A*26:08 A*33:01 A*33:03 A*33:05 A*66:01 A*68:01 A*68:02 A*69:01
EF	62,99	7	202	0.6474	0	0	1	A*23:01 A*24:02 A*24:03
QY	62,99	21	698	1	0	0	1	A*01:01 A*01:02 A*01:03 A*03:01 A*03:02 A*11:01 A*11:05 A*30:01 A*30:02 A*30:04 A*31:01 A*32:01 A*74:01 A*74:03
LH	62,102	1	10	0.2787	0	0	1	A*29:01
LD	62,102	5	60	0.03568	0	0	1	A*29:02
RD	62,102	7	199	0.6439	0	0	1	A*25:01 A*26:01 A*26:08 A*33:01 A*33:03 A*33:05 A*66:01 A*68:01 A*68:02 A*69:01
ED	62,102	7	202	0.6474	0	0	1	A*23:01 A*24:02 A*24:03
QD	62,102	21	698	1	0	0	1	A*01:01 A*01:02 A*01:03 A*03:01 A*03:02 A*11:01 A*11:05 A*30:01 A*30:02 A*30:04 A*31:01 A*32:01 A*74:01 A*74:03
LS	62,105	6	70	0.01884	0	0	1	A*29:01 A*29:02
RP	62,105	6	125	0.2588	0	0	1	A*25:01 A*26:01 A*26:08 A*66:01 A*68:02
ES	62,105	7	202	0.6474	0	0	1	A*23:01 A*24:02 A*24:03
QP	62,105	13	429	0.9623	0	0	1	A*01:01 A*01:02 A*01:03 A*11:01 A*11:05 A*32:01 A*74:01 A*74:03
LG	62,107	6	70	0.01884	0	0	1	A*29:01 A*29:02
RG	62,107	7	198	0.6428	0	0	1	A*25:01 A*26:01 A*26:08 A*33:01 A*33:03 A*33:05 A*66:01 A*68:01 A*68:02
EG	62,107	7	202	0.6474	0	0	1	A*23:01 A*24:02 A*24:03
QG	62,107	21	698	1	0	0	1	A*01:01 A*01:02 A*01:03 A*03:01 A*03:02 A*11:01 A*11:05 A*30:01 A*30:02 A*30:04 A*31:01 A*32:01 A*74:01 A*74:03
LF	62,109	6	70	0.01884	0	0	1	A*29:01 A*29:02
RF	62,109	7	199	0.6439	0	0	1	A*25:01 A*26:01 A*26:08 A*33:01 A*33:03 A*33:05 A*66:01 A*68:01 A*68:02 A*69:01
EF	62,109	7	202	0.6474	0	0	1	A*23:01 A*24:02 A*24:03
QF	62,109	21	659	0.7004	0	0	1	A*01:01 A*01:02 A*01:03 A*03:01 A*03:02 A*11:01 A*11:05 A*30:01 A*30:02 A*30:04 A*31:01
RH	62,114	1	16	0.3974	0	0	1	A*68:02 A*69:01
QE	62,114	2	45	0.6434	0	0	1	A*30:01 A*30:02 A*30:04
LR	62,114	6	70	0.01884	0	0	1	A*29:01 A*29:02
RQ	62,114	5	134	0.5867	0	0	1	A*25:01 A*26:01 A*26:08 A*33:01 A*33:03 A*33:05 A*66:01
EH	62,114	7	202	0.6474	0	0	1	A*23:01 A*24:02 A*24:03
QR	62,114	20	598	0.4494	0	0	1	A*01:01 A*01:02 A*01:03 A*03:01 A*03:02 A*11:01 A*11:05
RY	62,116	1	16	0.3974	0	0	1	A*68:02 A*69:01
QH	62,116	2	45	0.6434	0	0	1	A*30:01 A*30:02 A*30:04
LD	62,116	6	70	0.01884	0	0	1	A*29:01 A*29:02
RD	62,116	6	184	0.8116	0	0	1	A*25:01 A*26:01 A*26:08 A*33:01 A*33:03 A*33:05 A*66:01 A*68:01
EY	62,116	7	202	0.6474	0	0	1	A*23:01 A*24:02 A*24:03
LN	62,127	6	70	0.01884	0	0	1	A*29:01 A*29:02
RN	62,127	5	134	0.5867	0	0	1	A*25:01 A*26:01 A*26:08 A*33:01 A*33:03 A*33:05 A*66:01
EK	62,127	7	202	0.6474	0	0	1	A*23:01 A*24:02 A*24:03
QN	62,127	21	698	1	0	0	1	A*01:01 A*01:02 A*01:03 A*03:01 A*03:02 A*11:01 A*11:05 A*30:01 A*30:02 A*30:04 A*31:01 A*32:01 A*74:01 A*74:03
LI	62,142	6	70	0.01884	0	0	1	A*29:01 A*29:02
RI	62,142	5	134	0.5867	0	0	1	A*25:01 A*26:01 A*26:08 A*33:01 A*33:03 A*33:05 A*66:01
EI	62,142	7	202	0.6474	0	0	1	A*23:01 A*24:02 A*24:03
QI	62,142	21	698	1	0	0	1	A*01:01 A*01:02 A*01:03 A*03:01 A*03:02 A*11:01 A*11:05 A*30:01 A*30:02 A*30:04 A*31:01 A*32:01 A*74:01 A*74:03
LQ	62,144	6	70	0.01884	0	0	1	A*29:01 A*29:02
RQ	62,144	5	134	0.5867	0	0	1	A*25:01 A*26:01 A*26:08 A*33:01 A*33:03 A*33:05 A*66:01
EK	62,144	6	158	0.6102	0	0	1	A*24:02 A*24:03
QK	62,144	20	598	0.4494	0	0	1	A*01:01 A*01:02 A*01:03 A*03:01 A*03:02 A*11:01
LR	62,145	6	70	0.01884	0	0	1	A*29:01 A*29:02
RR	62,145	5	134	0.5867	0	0	1	A*25:01 A*26:01 A*26:08 A*33:01 A*33:03 A*33:05 A*66:01
ER	62,145	7	202	0.6474	0	0	1	A*23:01 A*24:02 A*24:03
QR	62,145	21	698	1	0	0	1	A*01:01 A*01:02 A*01:03 A*03:01 A*03:02 A*11:01 A*11:05 A*30:01 A*30:02 A*30:04 A*31:01 A*32:01 A*74:01 A*74:03
LA	62,149	6	70	0.01884	0	0	1	A*29:01 A*29:02
RT	62,149	5	111	0.372	0	0	1	A*25:01 A*26:01 A*26:08 A*66:01
EA	62,149	7	202	0.6474	0	0	1	A*23:01 A*24:02 A*24:03
QA	62,149	21	698	1	0	0	1	A*01:01 A*01:02 A*01:03 A*03:01 A*03:02 A*11:01 A*11:05 A*30:01 A*30:02 A*30:04 A*31:01 A*32:01 A*74:01 A*74:03
LA	62,150	6	70	0.01884	0	0	1	A*29:01 A*29:02
RA	62,150	7	199	0.6439	0	0	1	A*25:01 A*26:01 A*26:08 A*33:01 A*33:03 A*33:05 A*66:01 A*68:01 A*68:02 A*69:01
EA	62,150	7	202	0.6474	0	0	1	A*23:01 A*24:02 A*24:03
QV	62,150	9	282	0.838	0	0	1	A*01:01 A*01:02 A*01:03
LR	62,151	6	70	0.01884	0	0	1	A*29:01 A*29:02
EH	62,151	6	158	0.6102	0	0	1	A*24:02 A*24:03
RH	62,151	7	179	0.4686	0	0	1	A*25:01 A*26:01 A*26:08 A*66:01 A*68:01 A*68:02 A*69:01
QH	62,151	20	599	0.4558	0	0	1	A*01:01 A*01:02 A*01:03 A*03:01 A*03:02 A*11:01 A*11:05 A*30:04
QR	62,152	2	12	0.06007	0	0	1	A*30:02
LV	62,152	6	70	0.01884	0	0	1	A*29:01 A*29:02
RE	62,152	5	111	0.372	0	0	1	A*25:01 A*26:01 A*26:08 A*66:01
EV	62,152	7	202	0.6474	0	0	1	A*23:01 A*24:02 A*24:03
QE	62,152	9	282	0.838	0	0	1	A*03:01
QA	62,152	12	376	0.7892	0	0	1	A*01:01 A*01:02 A*01:03 A*11:01 A*11:05
GW	62,156	1	20	0.4658	0	0	1	A*02:02 A*02:05 A*02:08
LL	62,156	6	70	0.01884	0	0	1	A*29:01 A*29:02
EQ	62,156	6	158	0.6102	0	0	1	A*24:02 A*24:03
RW	62,156	7	175	0.4634	0	0	1	A*25:01 A*26:01 A*66:01 A*68:01 A*68:02
QR	62,156	9	282	0.838	0	0	1	A*01:01 A*01:02 A*01:03
LA	62,158	6	70	0.01884	0	0	1	A*29:01 A*29:02
RA	62,158	7	199	0.6439	0	0	1	A*25:01 A*26:01 A*26:08 A*33:01 A*33:03 A*33:05 A*66:01 A*68:01 A*68:02 A*69:01
EA	62,158	7	202	0.6474	0	0	1	A*23:01 A*24:02 A*24:03
QV	62,158	9	282	0.838	0	0	1	A*01:01 A*01:02 A*01:03
LE	62,161	6	70	0.01884	0	0	1	A*29:01 A*29:02
RE	62,161	7	199	0.6439	0	0	1	A*25:01 A*26:01 A*26:08 A*33:01 A*33:03 A*33:05 A*66:01 A*68:01 A*68:02 A*69:01
EE	62,161	7	202	0.6474	0	0	1	A*23:01 A*24:02 A*24:03
QD	62,161	9	289	0.8412	0	0	1	A*03:01 A*03:02
LT	62,163	6	70	0.01884	0	0	1	A*29:01 A*29:02
RR	62,163	5	111	0.372	0	0	1	A*25:01 A*26:01 A*26:08 A*66:01
ET	62,163	7	202	0.6474	0	0	1	A*23:01 A*24:02 A*24:03
QR	62,163	12	376	0.7892	0	0	1	A*01:01 A*01:02 A*01:03 A*11:01 A*11:05
LE	62,166	6	70	0.01884	0	0	1	A*29:01 A*29:02
ED	62,166	7	199	0.6439	0	0	1	A*23:01 A*24:02
RE	62,166	7	199	0.6439	0	0	1	A*25:01 A*26:01 A*26:08 A*33:01 A*33:03 A*33:05 A*66:01 A*68:01 A*68:02 A*69:01
QD	62,166	9	282	0.838	0	0	1	A*01:01 A*01:02 A*01:03
LW	62,167	6	70	0.01884	0	0	1	A*29:01 A*29:02
EG	62,167	7	199	0.6439	0	0	1	A*23:01 A*24:02
RW	62,167	7	199	0.6439	0	0	1	A*25:01 A*26:01 A*26:08 A*33:01 A*33:03 A*33:05 A*66:01 A*68:01 A*68:02 A*69:01
QG	62,167	9	282	0.838	0	0	1	A*01:01 A*01:02 A*01:03
LY	62,171	6	70	0.01884	0	0	1	A*29:01 A*29:02
RY	62,171	7	183	0.475	0	0	1	A*25:01 A*26:01 A*26:08 A*33:03 A*66:01 A*68:01 A*68:02 A*69:01
EY	62,171	7	202	0.6474	0	0	1	A*23:01 A*24:02 A*24:03
QY	62,171	21	698	1	0	0	1	A*01:01 A*01:02 A*01:03 A*03:01 A*03:02 A*11:01 A*11:05 A*30:01 A*30:02 A*30:04 A*31:01 A*32:01 A*74:01 A*74:03
LA	62,184	6	70	0.01884	0	0	1	A*29:01 A*29:02
RA	62,184	7	179	0.4686	0	0	1	A*25:01 A*26:01 A*26:08 A*66:01 A*68:01 A*68:02 A*69:01
EP	62,184	7	202	0.6474	0	0	1	A*23:01 A*24:02 A*24:03
QP	62,184	21	659	0.7004	0	0	1	A*01:01 A*01:02 A*01:03 A*03:01 A*03:02 A*11:01 A*11:05 A*30:01 A*30:02 A*30:04 A*31:01
LK	62,186	6	70	0.01884	0	0	1	A*29:01 A*29:02
RK	62,186	7	183	0.475	0	0	1	A*25:01 A*26:01 A*26:08 A*33:03 A*66:01 A*68:01 A*68:02 A*69:01
EK	62,186	7	202	0.6474	0	0	1	A*23:01 A*24:02 A*24:03
QK	62,186	21	698	1	0	0	1	A*01:01 A*01:02 A*01:03 A*03:01 A*03:02 A*11:01 A*11:05 A*30:01 A*30:02 A*30:04 A*31:01 A*32:01 A*74:01 A*74:03
QR	63,65	6	70	0.01884	0	0	1	A*29:01 A*29:02
NR	63,65	7	199	0.6439	0	0	1	A*25:01 A*26:01 A*26:08 A*33:01 A*33:03 A*33:05 A*66:01 A*68:01 A*68:02 A*69:01
EG	63,65	7	202	0.6474	0	0	1	A*23:01 A*24:02 A*24:03
ER	63,65	29	942	1	0	0	1	A*01:01 A*01:02 A*01:03 A*02:01 A*02:02 A*02:05 A*02:06 A*02:08 A*02:17 A*03:01 A*03:02 A*11:01 A*11:05 A*30:01 A*30:02 A*30:04 A*31:01 A*32:01 A*74:01 A*74:03
QN	63,66	6	70	0.01884	0	0	1	A*29:01 A*29:02
NN	63,66	7	199	0.6439	0	0	1	A*25:01 A*26:01 A*26:08 A*33:01 A*33:03 A*33:05 A*66:01 A*68:01 A*68:02 A*69:01
EN	63,66	21	698	1	0	0	1	A*01:01 A*01:02 A*01:03 A*02:08 A*03:01 A*03:02 A*11:01 A*11:05 A*30:01 A*30:02 A*30:04 A*31:01 A*32:01 A*74:01 A*74:03
QV	63,67	6	70	0.01884	0	0	1	A*29:01 A*29:02
NV	63,67	7	199	0.6439	0	0	1	A*25:01 A*26:01 A*26:08 A*33:01 A*33:03 A*33:05 A*66:01 A*68:01 A*68:02 A*69:01
EM	63,67	9	282	0.838	0	0	1	A*01:01 A*01:02 A*01:03
QQ	63,70	6	70	0.01884	0	0	1	A*29:01 A*29:02
NH	63,70	5	129	0.5781	0	0	1	A*25:01 A*26:01 A*26:08 A*33:01 A*33:03 A*33:05
EH	63,70	26	866	1	0	0	1	A*01:01 A*01:02 A*01:03 A*02:01 A*02:02 A*02:05 A*02:06 A*02:08 A*02:17 A*23:01 A*24:02 A*24:03 A*30:02 A*30:04 A*31:01 A*32:01 A*74:01 A*74:03
QT	63,73	6	70	0.01884	0	0	1	A*29:01 A*29:02
NT	63,73	7	179	0.4686	0	0	1	A*25:01 A*26:01 A*26:08 A*66:01 A*68:01 A*68:02 A*69:01
QD	63,74	6	70	0.01884	0	0	1	A*29:01 A*29:02
ND	63,74	7	199	0.6439	0	0	1	A*25:01 A*26:01 A*26:08 A*33:01 A*33:03 A*33:05 A*66:01 A*68:01 A*68:02 A*69:01
NE	63,76	2	44	0.3915	0	0	1	A*25:01
NA	63,76	3	63	0.4341	0	0	1	A*26:01 A*26:08
QA	63,76	6	70	0.01884	0	0	1	A*29:01 A*29:02
EE	63,76	10	279	0.514	0	0	1	A*23:01 A*24:02 A*24:03 A*30:02 A*30:04 A*32:01
EA	63,76	9	282	0.838	0	0	1	A*01:01 A*01:02 A*01:03
NS	63,77	2	44	0.3915	0	0	1	A*25:01
NN	63,77	3	63	0.4341	0	0	1	A*26:01 A*26:08
QN	63,77	6	70	0.01884	0	0	1	A*29:01 A*29:02
EN	63,77	15	463	0.6889	0	0	1	A*01:01 A*01:02 A*01:03 A*23:01 A*24:02 A*24:03 A*30:02 A*30:04
NR	63,79	2	44	0.3915	0	0	1	A*25:01
QG	63,79	6	70	0.01884	0	0	1	A*29:01 A*29:02
NG	63,79	5	158	0.8029	0	0	1	A*26:01 A*26:08 A*33:01 A*33:03 A*33:05 A*66:01 A*68:01 A*68:02 A*69:01
EG	63,79	29	929	0.7166	0	0	1	A*01:01 A*01:02 A*01:03 A*02:01 A*02:02 A*02:05 A*02:06 A*02:08 A*02:17 A*03:01 A*03:02 A*11:01 A*11:05 A*30:01 A*30:02 A*30:04 A*31:01 A*74:01
NI	63,80	2	44	0.3915	0	0	1	A*25:01
QT	63,80	6	70	0.01884	0	0	1	A*29:01 A*29:02
NT	63,80	5	158	0.8029	0	0	1	A*26:01 A*26:08 A*33:01 A*33:03 A*33:05 A*66:01 A*68:01 A*68:02 A*69:01
ET	63,80	29	929	0.7166	0	0	1	A*01:01 A*01:02 A*01:03 A*02:01 A*02:02 A*02:05 A*02:06 A*02:08 A*02:17 A*03:01 A*03:02 A*11:01 A*11:05 A*30:01 A*30:02 A*30:04 A*31:01 A*74:01 A*74:03
NA	63,81	2	44	0.3915	0	0	1	A*25:01
QL	63,81	6	70	0.01884	0	0	1	A*29:01 A*29:02
NL	63,81	5	158	0.8029	0	0	1	A*26:01 A*26:08 A*33:01 A*33:03 A*33:05 A*66:01 A*68:01 A*68:02 A*69:01
EL	63,81	29	929	0.7166	0	0	1	A*01:01 A*01:02 A*01:03 A*02:01 A*02:02 A*02:05 A*02:06 A*02:08 A*02:17 A*03:01 A*03:02 A*11:01 A*11:05 A*30:01 A*30:02 A*30:04 A*31:01 A*74:01 A*74:03
NL	63,82	2	44	0.3915	0	0	1	A*25:01
QR	63,82	6	70	0.01884	0	0	1	A*29:01 A*29:02
NR	63,82	5	158	0.8029	0	0	1	A*26:01 A*26:08 A*33:01 A*33:03 A*33:05 A*66:01 A*68:01 A*68:02 A*69:01
ER	63,82	29	929	0.7166	0	0	1	A*01:01 A*01:02 A*01:03 A*02:01 A*02:02 A*02:05 A*02:06 A*02:08 A*02:17 A*03:01 A*03:02 A*11:01 A*11:05 A*30:01 A*30:02 A*30:04 A*31:01 A*74:01 A*74:03
NR	63,83	2	44	0.3915	0	0	1	A*25:01
QG	63,83	6	70	0.01884	0	0	1	A*29:01 A*29:02
NG	63,83	5	158	0.8029	0	0	1	A*26:01 A*26:08 A*33:01 A*33:03 A*33:05 A*66:01 A*68:01 A*68:02 A*69:01
EG	63,83	29	929	0.7166	0	0	1	A*01:01 A*01:02 A*01:03 A*02:01 A*02:02 A*02:05 A*02:06 A*02:08 A*02:17 A*03:01 A*03:02 A*11:01 A*11:05 A*30:01 A*30:02 A*30:04 A*31:01 A*74:01 A*74:03
QA	63,90	6	70	0.01884	0	0	1	A*29:01 A*29:02
ND	63,90	5	111	0.372	0	0	1	A*25:01 A*26:01 A*26:08 A*66:01
ED	63,90	12	376	0.7892	0	0	1	A*01:01 A*01:02 A*01:03 A*11:01 A*11:05
QI	63,95	6	70	0.01884	0	0	1	A*29:01 A*29:02
NI	63,95	7	198	0.6428	0	0	1	A*25:01 A*26:01 A*26:08 A*33:01 A*33:03 A*33:05 A*66:01 A*68:01 A*68:02
EL	63,95	8	221	0.5107	0	0	1	A*02:02 A*02:05 A*02:08 A*02:17 A*23:01 A*24:02 A*24:03
EI	63,95	21	698	1	0	0	1	A*01:01 A*01:02 A*01:03 A*03:01 A*03:02 A*11:01 A*11:05 A*30:01 A*30:02 A*30:04 A*31:01 A*32:01 A*74:01 A*74:03
QM	63,97	6	70	0.01884	0	0	1	A*29:01 A*29:02
NR	63,97	6	127	0.2631	0	0	1	A*25:01 A*26:01 A*26:08 A*66:01 A*68:02 A*69:01
EI	63,97	21	628	0.5653	0	0	1	A*01:01 A*01:02 A*03:01 A*03:02 A*11:01 A*11:05 A*30:01 A*30:02 A*30:04
QY	63,99	6	70	0.01884	0	0	1	A*29:01 A*29:02
NY	63,99	7	199	0.6439	0	0	1	A*25:01 A*26:01 A*26:08 A*33:01 A*33:03 A*33:05 A*66:01 A*68:01 A*68:02 A*69:01
EF	63,99	7	203	0.6487	0	0	1	A*02:17 A*23:01 A*24:02 A*24:03
EY	63,99	29	941	1	0	0	1	A*01:01 A*01:02 A*01:03 A*02:01 A*02:02 A*02:05 A*02:06 A*02:08 A*03:01 A*03:02 A*11:01 A*11:05 A*30:01 A*30:02 A*30:04 A*31:01 A*32:01 A*74:01 A*74:03
QH	63,102	1	10	0.2787	0	0	1	A*29:01
QD	63,102	5	60	0.03568	0	0	1	A*29:02
ND	63,102	7	199	0.6439	0	0	1	A*25:01 A*26:01 A*26:08 A*33:01 A*33:03 A*33:05 A*66:01 A*68:01 A*68:02 A*69:01
QS	63,105	6	70	0.01884	0	0	1	A*29:01 A*29:02
NP	63,105	6	125	0.2588	0	0	1	A*25:01 A*26:01 A*26:08 A*66:01 A*68:02
EP	63,105	13	429	0.9623	0	0	1	A*01:01 A*01:02 A*01:03 A*11:01 A*11:05 A*32:01 A*74:01 A*74:03
QG	63,107	6	70	0.01884	0	0	1	A*29:01 A*29:02
NG	63,107	7	198	0.6428	0	0	1	A*25:01 A*26:01 A*26:08 A*33:01 A*33:03 A*33:05 A*66:01 A*68:01 A*68:02
QF	63,109	6	70	0.01884	0	0	1	A*29:01 A*29:02
NF	63,109	7	199	0.6439	0	0	1	A*25:01 A*26:01 A*26:08 A*33:01 A*33:03 A*33:05 A*66:01 A*68:01 A*68:02 A*69:01
NH	63,114	1	16	0.3974	0	0	1	A*68:02 A*69:01
EE	63,114	2	45	0.6434	0	0	1	A*30:01 A*30:02 A*30:04
QR	63,114	6	70	0.01884	0	0	1	A*29:01 A*29:02
NQ	63,114	5	134	0.5867	0	0	1	A*25:01 A*26:01 A*26:08 A*33:01 A*33:03 A*33:05 A*66:01
ER	63,114	20	598	0.4494	0	0	1	A*01:01 A*01:02 A*01:03 A*03:01 A*03:02 A*11:01 A*11:05
NY	63,116	1	16	0.3974	0	0	1	A*68:02 A*69:01
EH	63,116	2	45	0.6434	0	0	1	A*30:01 A*30:02 A*30:04
QD	63,116	6	70	0.01884	0	0	1	A*29:01 A*29:02
ND	63,116	6	184	0.8116	0	0	1	A*25:01 A*26:01 A*26:08 A*33:01 A*33:03 A*33:05 A*66:01 A*68:01
QN	63,127	6	70	0.01884	0	0	1	A*29:01 A*29:02
NN	63,127	5	134	0.5867	0	0	1	A*25:01 A*26:01 A*26:08 A*33:01 A*33:03 A*33:05 A*66:01
EN	63,127	21	698	1	0	0	1	A*01:01 A*01:02 A*01:03 A*03:01 A*03:02 A*11:01 A*11:05 A*30:01 A*30:02 A*30:04 A*31:01 A*32:01 A*74:01 A*74:03
QI	63,142	6	70	0.01884	0	0	1	A*29:01 A*29:02
NI	63,142	5	134	0.5867	0	0	1	A*25:01 A*26:01 A*26:08 A*33:01 A*33:03 A*33:05 A*66:01
QQ	63,144	6	70	0.01884	0	0	1	A*29:01 A*29:02
NQ	63,144	5	134	0.5867	0	0	1	A*25:01 A*26:01 A*26:08 A*33:01 A*33:03 A*33:05 A*66:01
QR	63,145	6	70	0.01884	0	0	1	A*29:01 A*29:02
NR	63,145	5	134	0.5867	0	0	1	A*25:01 A*26:01 A*26:08 A*33:01 A*33:03 A*33:05 A*66:01
QA	63,149	6	70	0.01884	0	0	1	A*29:01 A*29:02
NT	63,149	5	111	0.372	0	0	1	A*25:01 A*26:01 A*26:08 A*66:01
QA	63,150	6	70	0.01884	0	0	1	A*29:01 A*29:02
NA	63,150	7	199	0.6439	0	0	1	A*25:01 A*26:01 A*26:08 A*33:01 A*33:03 A*33:05 A*66:01 A*68:01 A*68:02 A*69:01
EV	63,150	9	282	0.838	0	0	1	A*01:01 A*01:02 A*01:03
QR	63,151	6	70	0.01884	0	0	1	A*29:01 A*29:02
NH	63,151	7	179	0.4686	0	0	1	A*25:01 A*26:01 A*26:08 A*66:01 A*68:01 A*68:02 A*69:01
ER	63,152	2	12	0.06007	0	0	1	A*30:02
QV	63,152	6	70	0.01884	0	0	1	A*29:01 A*29:02
NE	63,152	5	111	0.372	0	0	1	A*25:01 A*26:01 A*26:08 A*66:01
EE	63,152	9	282	0.838	0	0	1	A*03:01
EA	63,152	12	376	0.7892	0	0	1	A*01:01 A*01:02 A*01:03 A*11:01 A*11:05
EW	63,156	1	21	0.4817	0	0	1	A*02:02 A*02:05 A*02:08 A*30:04
QL	63,156	6	70	0.01884	0	0	1	A*29:01 A*29:02
NW	63,156	7	175	0.4634	0	0	1	A*25:01 A*26:01 A*66:01 A*68:01 A*68:02
EQ	63,156	8	266	1	0	0	1	A*03:02 A*11:01 A*11:05 A*24:02 A*24:03
ER	63,156	9	282	0.838	0	0	1	A*01:01 A*01:02 A*01:03
QA	63,158	6	70	0.01884	0	0	1	A*29:01 A*29:02
NA	63,158	7	199	0.6439	0	0	1	A*25:01 A*26:01 A*26:08 A*33:01 A*33:03 A*33:05 A*66:01 A*68:01 A*68:02 A*69:01
EV	63,158	9	282	0.838	0	0	1	A*01:01 A*01:02 A*01:03
QE	63,161	6	70	0.01884	0	0	1	A*29:01 A*29:02
NE	63,161	7	199	0.6439	0	0	1	A*25:01 A*26:01 A*26:08 A*33:01 A*33:03 A*33:05 A*66:01 A*68:01 A*68:02 A*69:01
ED	63,161	9	289	0.8412	0	0	1	A*03:01 A*03:02
QT	63,163	6	70	0.01884	0	0	1	A*29:01 A*29:02
NR	63,163	5	111	0.372	0	0	1	A*25:01 A*26:01 A*26:08 A*66:01
ER	63,163	12	376	0.7892	0	0	1	A*01:01 A*01:02 A*01:03 A*11:01 A*11:05
QE	63,166	6	70	0.01884	0	0	1	A*29:01 A*29:02
NE	63,166	7	199	0.6439	0	0	1	A*25:01 A*26:01 A*26:08 A*33:01 A*33:03 A*33:05 A*66:01 A*68:01 A*68:02 A*69:01
ED	63,166	14	450	0.8565	0	0	1	A*01:01 A*01:02 A*01:03 A*23:01 A*24:02
QW	63,167	6	70	0.01884	0	0	1	A*29:01 A*29:02
NW	63,167	7	199	0.6439	0	0	1	A*25:01 A*26:01 A*26:08 A*33:01 A*33:03 A*33:05 A*66:01 A*68:01 A*68:02 A*69:01
EG	63,167	14	450	0.8565	0	0	1	A*01:01 A*01:02 A*01:03 A*23:01 A*24:02
QY	63,171	6	70	0.01884	0	0	1	A*29:01 A*29:02
NY	63,171	7	183	0.475	0	0	1	A*25:01 A*26:01 A*26:08 A*33:03 A*66:01 A*68:01 A*68:02 A*69:01
QA	63,184	6	70	0.01884	0	0	1	A*29:01 A*29:02
NA	63,184	7	179	0.4686	0	0	1	A*25:01 A*26:01 A*26:08 A*66:01 A*68:01 A*68:02 A*69:01
QK	63,186	6	70	0.01884	0	0	1	A*29:01 A*29:02
NK	63,186	7	183	0.475	0	0	1	A*25:01 A*26:01 A*26:08 A*33:03 A*66:01 A*68:01 A*68:02 A*69:01
GK	65,66	7	202	0.6474	0	0	1	A*23:01 A*24:02 A*24:03
RN	65,66	26	828	0.8055	0	0	1	A*01:01 A*01:02 A*01:03 A*02:08 A*03:01 A*03:02 A*11:01 A*11:05 A*25:01 A*26:01 A*26:08 A*29:01 A*29:02 A*30:01 A*30:02 A*30:04 A*31:01 A*32:01 A*33:01 A*33:03 A*33:05 A*66:01 A*68:01 A*68:02 A*69:01 A*74:01 A*74:03
GV	65,67	7	202	0.6474	0	0	1	A*23:01 A*24:02 A*24:03
RM	65,67	9	282	0.838	0	0	1	A*01:01 A*01:02 A*01:03
GH	65,70	7	202	0.6474	0	0	1	A*23:01 A*24:02 A*24:03
RQ	65,70	18	521	0.3933	0	0	1	A*03:01 A*03:02 A*11:01 A*11:05 A*29:01 A*29:02 A*30:01 A*66:01 A*68:01 A*68:02 A*69:01
GT	65,73	7	202	0.6474	0	0	1	A*23:01 A*24:02 A*24:03
RT	65,73	30	973	1	0	0	1	A*01:01 A*01:02 A*01:03 A*02:01 A*02:02 A*02:05 A*02:06 A*02:08 A*02:17 A*03:01 A*03:02 A*11:01 A*11:05 A*25:01 A*26:01 A*26:08 A*29:01 A*29:02 A*30:01 A*30:02 A*30:04 A*32:01 A*66:01 A*68:01 A*68:02 A*69:01 A*74:01 A*74:03
GD	65,74	7	202	0.6474	0	0	1	A*23:01 A*24:02 A*24:03
RD	65,74	26	828	0.8055	0	0	1	A*01:01 A*01:02 A*01:03 A*03:01 A*03:02 A*11:01 A*11:05 A*25:01 A*26:01 A*26:08 A*29:01 A*29:02 A*30:01 A*30:02 A*30:04 A*31:01 A*32:01 A*33:01 A*33:03 A*33:05 A*66:01 A*68:01 A*68:02 A*69:01 A*74:01 A*74:03
RE	65,76	5	129	0.5781	0	0	1	A*25:01 A*30:02 A*30:04 A*32:01
GE	65,76	7	202	0.6474	0	0	1	A*23:01 A*24:02 A*24:03
RA	65,76	15	388	0.2155	0	0	1	A*01:01 A*01:02 A*01:03 A*26:01 A*26:08 A*29:01 A*29:02
GN	65,77	7	202	0.6474	0	0	1	A*23:01 A*24:02 A*24:03
RN	65,77	15	398	0.2613	0	0	1	A*01:01 A*01:02 A*01:03 A*26:01 A*26:08 A*29:01 A*29:02 A*30:02 A*30:04
GR	65,79	7	202	0.6474	0	0	1	A*23:01 A*24:02 A*24:03
RG	65,79	30	979	1	0	0	1	A*01:01 A*01:02 A*01:03 A*02:01 A*02:02 A*02:05 A*02:06 A*02:08 A*02:17 A*03:01 A*03:02 A*11:01 A*11:05 A*26:01 A*26:08 A*29:01 A*29:02 A*30:01 A*30:02 A*30:04 A*31:01 A*33:01 A*33:03 A*33:05 A*66:01 A*68:01 A*68:02 A*69:01 A*74:01
GI	65,80	7	202	0.6474	0	0	1	A*23:01 A*24:02 A*24:03
RT	65,80	30	979	1	0	0	1	A*01:01 A*01:02 A*01:03 A*02:01 A*02:02 A*02:05 A*02:06 A*02:08 A*02:17 A*03:01 A*03:02 A*11:01 A*11:05 A*26:01 A*26:08 A*29:01 A*29:02 A*30:01 A*30:02 A*30:04 A*31:01 A*33:01 A*33:03 A*33:05 A*66:01 A*68:01 A*68:02 A*69:01 A*74:01 A*74:03
GA	65,81	7	202	0.6474	0	0	1	A*23:01 A*24:02 A*24:03
RL	65,81	30	979	1	0	0	1	A*01:01 A*01:02 A*01:03 A*02:01 A*02:02 A*02:05 A*02:06 A*02:08 A*02:17 A*03:01 A*03:02 A*11:01 A*11:05 A*26:01 A*26:08 A*29:01 A*29:02 A*30:01 A*30:02 A*30:04 A*31:01 A*33:01 A*33:03 A*33:05 A*66:01 A*68:01 A*68:02 A*69:01 A*74:01 A*74:03
GL	65,82	7	202	0.6474	0	0	1	A*23:01 A*24:02 A*24:03
RR	65,82	30	979	1	0	0	1	A*01:01 A*01:02 A*01:03 A*02:01 A*02:02 A*02:05 A*02:06 A*02:08 A*02:17 A*03:01 A*03:02 A*11:01 A*11:05 A*26:01 A*26:08 A*29:01 A*29:02 A*30:01 A*30:02 A*30:04 A*31:01 A*33:01 A*33:03 A*33:05 A*66:01 A*68:01 A*68:02 A*69:01 A*74:01 A*74:03
GR	65,83	7	202	0.6474	0	0	1	A*23:01 A*24:02 A*24:03
RG	65,83	30	979	1	0	0	1	A*01:01 A*01:02 A*01:03 A*02:01 A*02:02 A*02:05 A*02:06 A*02:08 A*02:17 A*03:01 A*03:02 A*11:01 A*11:05 A*26:01 A*26:08 A*29:01 A*29:02 A*30:01 A*30:02 A*30:04 A*31:01 A*33:01 A*33:03 A*33:05 A*66:01 A*68:01 A*68:02 A*69:01 A*74:01 A*74:03
GA	65,90	7	202	0.6474	0	0	1	A*23:01 A*24:02 A*24:03
RD	65,90	16	464	0.4532	0	0	1	A*01:01 A*01:02 A*01:03 A*11:01 A*11:05 A*25:01 A*26:01 A*26:08 A*66:01
RA	65,90	26	863	1	0	0	1	A*02:01 A*02:02 A*02:05 A*02:06 A*02:08 A*02:17 A*03:01 A*03:02 A*29:01 A*29:02 A*30:01 A*30:02 A*30:04 A*31:01 A*32:01 A*33:01 A*33:03 A*33:05 A*68:01 A*68:02 A*69:01 A*74:01 A*74:03
RL	65,95	1	21	0.4817	0	0	1	A*02:02 A*02:05 A*02:08 A*02:17
GL	65,95	7	202	0.6474	0	0	1	A*23:01 A*24:02 A*24:03
RI	65,95	26	828	0.8055	0	0	1	A*01:01 A*01:02 A*01:03 A*03:01 A*03:02 A*11:01 A*11:05 A*25:01 A*26:01 A*26:08 A*29:01 A*29:02 A*30:01 A*30:02 A*30:04 A*31:01 A*32:01 A*33:01 A*33:03 A*33:05 A*66:01 A*68:01 A*68:02 A*74:01 A*74:03
GM	65,97	7	202	0.6474	0	0	1	A*23:01 A*24:02 A*24:03
RM	65,97	8	264	1	0	0	1	A*01:03 A*02:17 A*29:01 A*29:02 A*31:01 A*32:01 A*33:01 A*33:03 A*33:05 A*68:01 A*74:01 A*74:03
RI	65,97	21	628	0.5653	0	0	1	A*01:01 A*01:02 A*03:01 A*03:02 A*11:01 A*11:05 A*30:01 A*30:02 A*30:04
GF	65,99	7	202	0.6474	0	0	1	A*23:01 A*24:02 A*24:03
RY	65,99	30	990	1	0	0	1	A*01:01 A*01:02 A*01:03 A*02:01 A*02:02 A*02:05 A*02:06 A*02:08 A*03:01 A*03:02 A*11:01 A*11:05 A*25:01 A*26:01 A*26:08 A*29:01 A*29:02 A*30:01 A*30:02 A*30:04 A*31:01 A*32:01 A*33:01 A*33:03 A*33:05 A*66:01 A*68:01 A*68:02 A*69:01 A*74:01 A*74:03
RH	65,102	1	10	0.2787	0	0	1	A*29:01
GD	65,102	7	202	0.6474	0	0	1	A*23:01 A*24:02 A*24:03
RD	65,102	30	990	1	0	0	1	A*01:01 A*01:02 A*01:03 A*02:01 A*02:02 A*02:05 A*02:06 A*02:08 A*02:17 A*03:01 A*03:02 A*11:01 A*11:05 A*25:01 A*26:01 A*26:08 A*29:02 A*30:01 A*30:02 A*30:04 A*31:01 A*32:01 A*33:01 A*33:03 A*33:05 A*66:01 A*68:01 A*68:02 A*69:01 A*74:01 A*74:03
GS	65,105	7	202	0.6474	0	0	1	A*23:01 A*24:02 A*24:03
RP	65,105	18	522	0.3993	0	0	1	A*01:01 A*01:02 A*01:03 A*11:01 A*11:05 A*25:01 A*26:01 A*26:08 A*32:01 A*66:01 A*68:02 A*74:01 A*74:03
RS	65,105	26	823	0.8069	0	0	1	A*02:01 A*02:02 A*02:05 A*02:06 A*02:08 A*02:17 A*03:01 A*03:02 A*29:01 A*29:02 A*30:01 A*30:02 A*30:04 A*31:01 A*33:01 A*33:03 A*33:05 A*68:01 A*69:01
GG	65,107	7	202	0.6474	0	0	1	A*23:01 A*24:02 A*24:03
RG	65,107	26	828	0.8055	0	0	1	A*01:01 A*01:02 A*01:03 A*03:01 A*03:02 A*11:01 A*11:05 A*25:01 A*26:01 A*26:08 A*29:01 A*29:02 A*30:01 A*30:02 A*30:04 A*31:01 A*32:01 A*33:01 A*33:03 A*33:05 A*66:01 A*68:01 A*68:02 A*74:01 A*74:03
GF	65,109	7	202	0.6474	0	0	1	A*23:01 A*24:02 A*24:03
RF	65,109	30	982	1	0	0	1	A*01:01 A*01:02 A*01:03 A*02:01 A*02:02 A*02:05 A*02:06 A*02:08 A*02:17 A*03:01 A*03:02 A*11:01 A*11:05 A*25:01 A*26:01 A*26:08 A*29:01 A*29:02 A*30:01 A*30:02 A*30:04 A*31:01 A*33:01 A*33:03 A*33:05 A*66:01 A*68:01 A*68:02 A*69:01
RE	65,114	2	45	0.6434	0	0	1	A*30:01 A*30:02 A*30:04
GH	65,114	7	202	0.6474	0	0	1	A*23:01 A*24:02 A*24:03
RR	65,114	23	659	0.2461	0	0	1	A*01:01 A*01:02 A*01:03 A*03:01 A*03:02 A*11:01 A*11:05 A*29:01 A*29:02 A*68:01
RH	65,116	2	45	0.6434	0	0	1	A*30:01 A*30:02 A*30:04
GY	65,116	7	202	0.6474	0	0	1	A*23:01 A*24:02 A*24:03
RD	65,116	26	798	0.488	0	0	1	A*01:01 A*01:02 A*01:03 A*03:01 A*03:02 A*11:01 A*11:05 A*25:01 A*26:01 A*26:08 A*29:01 A*29:02 A*31:01 A*32:01 A*33:01 A*33:03 A*33:05 A*66:01 A*68:01 A*74:01 A*74:03
GK	65,127	7	202	0.6474	0	0	1	A*23:01 A*24:02 A*24:03
RN	65,127	26	798	0.488	0	0	1	A*01:01 A*01:02 A*01:03 A*03:01 A*03:02 A*11:01 A*11:05 A*25:01 A*26:01 A*26:08 A*29:01 A*29:02 A*30:01 A*30:02 A*30:04 A*31:01 A*32:01 A*33:01 A*33:03 A*33:05 A*66:01 A*74:01 A*74:03
GI	65,142	7	202	0.6474	0	0	1	A*23:01 A*24:02 A*24:03
RI	65,142	26	798	0.488	0	0	1	A*01:01 A*01:02 A*01:03 A*03:01 A*03:02 A*11:01 A*11:05 A*25:01 A*26:01 A*26:08 A*29:01 A*29:02 A*30:01 A*30:02 A*30:04 A*31:01 A*32:01 A*33:01 A*33:03 A*33:05 A*66:01 A*74:01 A*74:03
GK	65,144	6	158	0.6102	0	0	1	A*24:02 A*24:03
RQ	65,144	13	351	0.3526	0	0	1	A*25:01 A*26:01 A*26:08 A*29:01 A*29:02 A*30:01 A*30:02 A*30:04 A*31:01 A*32:01 A*33:01 A*33:03 A*33:05 A*66:01 A*74:01 A*74:03
RK	65,144	29	916	0.5049	0	0	1	A*01:01 A*01:02 A*01:03 A*02:01 A*02:02 A*02:05 A*02:06 A*02:08 A*02:17 A*03:01 A*03:02 A*11:01 A*68:01 A*68:02 A*69:01
GR	65,145	7	202	0.6474	0	0	1	A*23:01 A*24:02 A*24:03
RR	65,145	26	798	0.488	0	0	1	A*01:01 A*01:02 A*01:03 A*03:01 A*03:02 A*11:01 A*11:05 A*25:01 A*26:01 A*26:08 A*29:01 A*29:02 A*30:01 A*30:02 A*30:04 A*31:01 A*32:01 A*33:01 A*33:03 A*33:05 A*66:01 A*74:01 A*74:03
RT	65,149	5	111	0.372	0	0	1	A*25:01 A*26:01 A*26:08 A*66:01
GA	65,149	7	202	0.6474	0	0	1	A*23:01 A*24:02 A*24:03
RA	65,149	30	977	1	0	0	1	A*01:01 A*01:02 A*01:03 A*02:01 A*02:02 A*02:05 A*02:06 A*02:08 A*02:17 A*03:01 A*03:02 A*11:01 A*11:05 A*29:01 A*29:02 A*30:01 A*30:02 A*30:04 A*31:01 A*32:01 A*33:01 A*33:03 A*33:05 A*68:01 A*68:02 A*69:01 A*74:01 A*74:03
GA	65,150	7	202	0.6474	0	0	1	A*23:01 A*24:02 A*24:03
RV	65,150	9	282	0.838	0	0	1	A*01:01 A*01:02 A*01:03
GH	65,151	6	158	0.6102	0	0	1	A*24:02 A*24:03
RR	65,151	8	253	0.8332	0	0	1	A*29:01 A*29:02 A*30:01 A*30:02 A*31:01 A*32:01 A*33:01 A*33:03 A*33:05 A*74:01 A*74:03
RH	65,151	29	944	1	0	0	1	A*01:01 A*01:02 A*01:03 A*02:01 A*02:02 A*02:05 A*02:06 A*02:08 A*02:17 A*03:01 A*03:02 A*11:01 A*11:05 A*25:01 A*26:01 A*26:08 A*30:04 A*66:01 A*68:01 A*68:02 A*69:01
RR	65,152	2	12	0.06007	0	0	1	A*30:02
GV	65,152	7	202	0.6474	0	0	1	A*23:01 A*24:02 A*24:03
RE	65,152	13	374	0.5085	0	0	1	A*03:01 A*25:01 A*26:01 A*26:08 A*66:01
RA	65,152	12	376	0.7892	0	0	1	A*01:01 A*01:02 A*01:03 A*11:01 A*11:05
GQ	65,156	6	158	0.6102	0	0	1	A*24:02 A*24:03
RW	65,156	8	191	0.3451	0	0	1	A*02:02 A*02:05 A*02:08 A*25:01 A*26:01 A*30:04 A*66:01 A*68:01 A*68:02
RR	65,156	9	282	0.838	0	0	1	A*01:01 A*01:02 A*01:03
RL	65,156	25	817	1	0	0	1	A*02:01 A*02:06 A*02:17 A*03:01 A*29:01 A*29:02 A*30:01 A*30:02 A*31:01 A*32:01 A*33:01 A*33:03 A*33:05 A*69:01 A*74:01 A*74:03
GA	65,158	7	202	0.6474	0	0	1	A*23:01 A*24:02 A*24:03
RV	65,158	9	282	0.838	0	0	1	A*01:01 A*01:02 A*01:03
GE	65,161	7	202	0.6474	0	0	1	A*23:01 A*24:02 A*24:03
RD	65,161	9	289	0.8412	0	0	1	A*03:01 A*03:02
GT	65,163	7	202	0.6474	0	0	1	A*23:01 A*24:02 A*24:03
RR	65,163	16	464	0.4532	0	0	1	A*01:01 A*01:02 A*01:03 A*11:01 A*11:05 A*25:01 A*26:01 A*26:08 A*66:01
RT	65,163	26	863	1	0	0	1	A*02:01 A*02:02 A*02:05 A*02:06 A*02:08 A*02:17 A*03:01 A*03:02 A*29:01 A*29:02 A*30:01 A*30:02 A*30:04 A*31:01 A*32:01 A*33:01 A*33:03 A*33:05 A*68:01 A*68:02 A*69:01 A*74:01 A*74:03
GD	65,166	7	199	0.6439	0	0	1	A*23:01 A*24:02
RD	65,166	9	282	0.838	0	0	1	A*01:01 A*01:02 A*01:03
GG	65,167	7	199	0.6439	0	0	1	A*23:01 A*24:02
RG	65,167	9	282	0.838	0	0	1	A*01:01 A*01:02 A*01:03
GY	65,171	7	202	0.6474	0	0	1	A*23:01 A*24:02 A*24:03
RY	65,171	30	983	1	0	0	1	A*01:01 A*01:02 A*01:03 A*02:01 A*02:02 A*02:05 A*02:06 A*02:08 A*02:17 A*03:01 A*03:02 A*11:01 A*11:05 A*25:01 A*26:01 A*26:08 A*29:01 A*29:02 A*30:01 A*30:02 A*30:04 A*31:01 A*32:01 A*33:03 A*66:01 A*68:01 A*68:02 A*69:01 A*74:01 A*74:03
GP	65,184	7	202	0.6474	0	0	1	A*23:01 A*24:02 A*24:03
RP	65,184	21	677	0.846	0	0	1	A*01:01 A*01:02 A*01:03 A*03:01 A*03:02 A*11:01 A*11:05 A*30:01 A*30:02 A*30:04 A*31:01 A*33:01 A*33:03 A*33:05
RA	65,184	22	716	1	0	0	1	A*02:01 A*02:02 A*02:05 A*02:06 A*02:08 A*02:17 A*25:01 A*26:01 A*26:08 A*29:01 A*29:02 A*32:01 A*66:01 A*68:01 A*68:02 A*69:01 A*74:01 A*74:03
GK	65,186	7	202	0.6474	0	0	1	A*23:01 A*24:02 A*24:03
RK	65,186	30	983	1	0	0	1	A*01:01 A*01:02 A*01:03 A*02:01 A*02:02 A*02:05 A*02:06 A*02:08 A*02:17 A*03:01 A*03:02 A*11:01 A*11:05 A*25:01 A*26:01 A*26:08 A*29:01 A*29:02 A*30:01 A*30:02 A*30:04 A*31:01 A*32:01 A*33:03 A*66:01 A*68:01 A*68:02 A*69:01 A*74:01 A*74:03
NM	66,67	9	282	0.838	0	0	1	A*01:01 A*01:02 A*01:03
NV	66,67	23	701	0.5451	0	0	1	A*02:08 A*03:01 A*03:02 A*11:01 A*11:05 A*25:01 A*26:01 A*26:08 A*29:01 A*29:02 A*30:01 A*30:02 A*30:04 A*31:01 A*32:01 A*33:01 A*33:03 A*33:05 A*66:01 A*68:01 A*68:02 A*69:01 A*74:01 A*74:03
NH	66,70	15	496	0.9656	0	0	1	A*01:01 A*01:02 A*01:03 A*02:08 A*25:01 A*26:01 A*26:08 A*30:02 A*30:04 A*31:01 A*32:01 A*33:01 A*33:03 A*33:05 A*74:01 A*74:03
NQ	66,70	18	521	0.3933	0	0	1	A*03:01 A*03:02 A*11:01 A*11:05 A*29:01 A*29:02 A*30:01 A*66:01 A*68:01 A*68:02 A*69:01
NT	66,73	26	793	0.4897	0	0	1	A*01:01 A*01:02 A*01:03 A*02:08 A*03:01 A*03:02 A*11:01 A*11:05 A*25:01 A*26:01 A*26:08 A*29:01 A*29:02 A*30:01 A*30:02 A*30:04 A*32:01 A*66:01 A*68:01 A*68:02 A*69:01 A*74:01 A*74:03
KD	66,74	7	202	0.6474	0	0	1	A*23:01 A*24:02 A*24:03
ND	66,74	26	828	0.8055	0	0	1	A*01:01 A*01:02 A*01:03 A*03:01 A*03:02 A*11:01 A*11:05 A*25:01 A*26:01 A*26:08 A*29:01 A*29:02 A*30:01 A*30:02 A*30:04 A*31:01 A*32:01 A*33:01 A*33:03 A*33:05 A*66:01 A*68:01 A*68:02 A*69:01 A*74:01 A*74:03
NE	66,76	5	129	0.5781	0	0	1	A*25:01 A*30:02 A*30:04 A*32:01
KE	66,76	7	202	0.6474	0	0	1	A*23:01 A*24:02 A*24:03
NA	66,76	15	388	0.2155	0	0	1	A*01:01 A*01:02 A*01:03 A*26:01 A*26:08 A*29:01 A*29:02
KN	66,77	7	202	0.6474	0	0	1	A*23:01 A*24:02 A*24:03
NN	66,77	15	398	0.2613	0	0	1	A*01:01 A*01:02 A*01:03 A*26:01 A*26:08 A*29:01 A*29:02 A*30:02 A*30:04
KR	66,79	7	202	0.6474	0	0	1	A*23:01 A*24:02 A*24:03
NG	66,79	24	775	1	0	0	1	A*01:01 A*01:02 A*01:03 A*02:08 A*03:01 A*03:02 A*11:01 A*11:05 A*26:01 A*26:08 A*29:01 A*29:02 A*30:01 A*30:02 A*30:04 A*31:01 A*33:01 A*33:03 A*33:05 A*66:01 A*68:01 A*68:02 A*69:01 A*74:01
KI	66,80	7	202	0.6474	0	0	1	A*23:01 A*24:02 A*24:03
NT	66,80	24	775	1	0	0	1	A*01:01 A*01:02 A*01:03 A*02:08 A*03:01 A*03:02 A*11:01 A*11:05 A*26:01 A*26:08 A*29:01 A*29:02 A*30:01 A*30:02 A*30:04 A*31:01 A*33:01 A*33:03 A*33:05 A*66:01 A*68:01 A*68:02 A*69:01 A*74:01 A*74:03
KA	66,81	7	202	0.6474	0	0	1	A*23:01 A*24:02 A*24:03
NL	66,81	24	775	1	0	0	1	A*01:01 A*01:02 A*01:03 A*02:08 A*03:01 A*03:02 A*11:01 A*11:05 A*26:01 A*26:08 A*29:01 A*29:02 A*30:01 A*30:02 A*30:04 A*31:01 A*33:01 A*33:03 A*33:05 A*66:01 A*68:01 A*68:02 A*69:01 A*74:01 A*74:03
KL	66,82	7	202	0.6474	0	0	1	A*23:01 A*24:02 A*24:03
NR	66,82	24	775	1	0	0	1	A*01:01 A*01:02 A*01:03 A*02:08 A*03:01 A*03:02 A*11:01 A*11:05 A*26:01 A*26:08 A*29:01 A*29:02 A*30:01 A*30:02 A*30:04 A*31:01 A*33:01 A*33:03 A*33:05 A*66:01 A*68:01 A*68:02 A*69:01 A*74:01 A*74:03
KR	66,83	7	202	0.6474	0	0	1	A*23:01 A*24:02 A*24:03
NG	66,83	24	775	1	0	0	1	A*01:01 A*01:02 A*01:03 A*02:08 A*03:01 A*03:02 A*11:01 A*11:05 A*26:01 A*26:08 A*29:01 A*29:02 A*30:01 A*30:02 A*30:04 A*31:01 A*33:01 A*33:03 A*33:05 A*66:01 A*68:01 A*68:02 A*69:01 A*74:01 A*74:03
ND	66,90	16	464	0.4532	0	0	1	A*01:01 A*01:02 A*01:03 A*11:01 A*11:05 A*25:01 A*26:01 A*26:08 A*66:01
KL	66,95	8	220	0.5089	0	0	1	A*02:02 A*02:05 A*02:17 A*23:01 A*24:02 A*24:03
NI	66,95	26	828	0.8055	0	0	1	A*01:01 A*01:02 A*01:03 A*03:01 A*03:02 A*11:01 A*11:05 A*25:01 A*26:01 A*26:08 A*29:01 A*29:02 A*30:01 A*30:02 A*30:04 A*31:01 A*32:01 A*33:01 A*33:03 A*33:05 A*66:01 A*68:01 A*68:02 A*74:01 A*74:03
NR	66,97	6	128	0.2655	0	0	1	A*02:08 A*25:01 A*26:01 A*26:08 A*66:01 A*68:02 A*69:01
KM	66,97	7	203	0.6487	0	0	1	A*02:17 A*23:01 A*24:02 A*24:03
NM	66,97	8	263	1	0	0	1	A*01:03 A*29:01 A*29:02 A*31:01 A*32:01 A*33:01 A*33:03 A*33:05 A*68:01 A*74:01 A*74:03
NI	66,97	21	628	0.5653	0	0	1	A*01:01 A*01:02 A*03:01 A*03:02 A*11:01 A*11:05 A*30:01 A*30:02 A*30:04
KF	66,99	7	203	0.6487	0	0	1	A*02:17 A*23:01 A*24:02 A*24:03
NY	66,99	26	828	0.8055	0	0	1	A*01:01 A*01:02 A*01:03 A*02:08 A*03:01 A*03:02 A*11:01 A*11:05 A*25:01 A*26:01 A*26:08 A*29:01 A*29:02 A*30:01 A*30:02 A*30:04 A*31:01 A*32:01 A*33:01 A*33:03 A*33:05 A*66:01 A*68:01 A*68:02 A*69:01 A*74:01 A*74:03
NH	66,102	1	10	0.2787	0	0	1	A*29:01
ND	66,102	26	825	0.8062	0	0	1	A*01:01 A*01:02 A*01:03 A*02:08 A*03:01 A*03:02 A*11:01 A*11:05 A*25:01 A*26:01 A*26:08 A*29:02 A*30:01 A*30:02 A*30:04 A*31:01 A*32:01 A*33:01 A*33:03 A*33:05 A*66:01 A*68:01 A*68:02 A*69:01 A*74:01 A*74:03
NS	66,105	16	483	0.5868	0	0	1	A*02:08 A*03:01 A*03:02 A*29:01 A*29:02 A*30:01 A*30:02 A*30:04 A*31:01 A*33:01 A*33:03 A*33:05 A*68:01 A*69:01
NP	66,105	18	522	0.3993	0	0	1	A*01:01 A*01:02 A*01:03 A*11:01 A*11:05 A*25:01 A*26:01 A*26:08 A*32:01 A*66:01 A*68:02 A*74:01 A*74:03
KG	66,107	7	202	0.6474	0	0	1	A*23:01 A*24:02 A*24:03
NG	66,107	26	828	0.8055	0	0	1	A*01:01 A*01:02 A*01:03 A*03:01 A*03:02 A*11:01 A*11:05 A*25:01 A*26:01 A*26:08 A*29:01 A*29:02 A*30:01 A*30:02 A*30:04 A*31:01 A*32:01 A*33:01 A*33:03 A*33:05 A*66:01 A*68:01 A*68:02 A*74:01 A*74:03
NF	66,109	26	794	0.4892	0	0	1	A*01:01 A*01:02 A*01:03 A*02:08 A*03:01 A*03:02 A*11:01 A*11:05 A*25:01 A*26:01 A*26:08 A*29:01 A*29:02 A*30:01 A*30:02 A*30:04 A*31:01 A*33:01 A*33:03 A*33:05 A*66:01 A*68:01 A*68:02 A*69:01
NH	66,114	1	17	0.4152	0	0	1	A*02:08 A*68:02 A*69:01
NE	66,114	2	45	0.6434	0	0	1	A*30:01 A*30:02 A*30:04
NR	66,114	23	659	0.2461	0	0	1	A*01:01 A*01:02 A*01:03 A*03:01 A*03:02 A*11:01 A*11:05 A*29:01 A*29:02 A*68:01
NY	66,116	1	17	0.4152	0	0	1	A*02:08 A*68:02 A*69:01
NH	66,116	2	45	0.6434	0	0	1	A*30:01 A*30:02 A*30:04
ND	66,116	26	798	0.488	0	0	1	A*01:01 A*01:02 A*01:03 A*03:01 A*03:02 A*11:01 A*11:05 A*25:01 A*26:01 A*26:08 A*29:01 A*29:02 A*31:01 A*32:01 A*33:01 A*33:03 A*33:05 A*66:01 A*68:01 A*74:01 A*74:03
NN	66,127	26	798	0.488	0	0	1	A*01:01 A*01:02 A*01:03 A*03:01 A*03:02 A*11:01 A*11:05 A*25:01 A*26:01 A*26:08 A*29:01 A*29:02 A*30:01 A*30:02 A*30:04 A*31:01 A*32:01 A*33:01 A*33:03 A*33:05 A*66:01 A*74:01 A*74:03
KI	66,142	7	202	0.6474	0	0	1	A*23:01 A*24:02 A*24:03
NI	66,142	26	798	0.488	0	0	1	A*01:01 A*01:02 A*01:03 A*03:01 A*03:02 A*11:01 A*11:05 A*25:01 A*26:01 A*26:08 A*29:01 A*29:02 A*30:01 A*30:02 A*30:04 A*31:01 A*32:01 A*33:01 A*33:03 A*33:05 A*66:01 A*74:01 A*74:03
NQ	66,144	13	351	0.3526	0	0	1	A*25:01 A*26:01 A*26:08 A*29:01 A*29:02 A*30:01 A*30:02 A*30:04 A*31:01 A*32:01 A*33:01 A*33:03 A*33:05 A*66:01 A*74:01 A*74:03
NK	66,144	21	637	0.5655	0	0	1	A*01:01 A*01:02 A*01:03 A*02:08 A*03:01 A*03:02 A*11:01 A*68:01 A*68:02 A*69:01
KR	66,145	7	202	0.6474	0	0	1	A*23:01 A*24:02 A*24:03
NR	66,145	26	798	0.488	0	0	1	A*01:01 A*01:02 A*01:03 A*03:01 A*03:02 A*11:01 A*11:05 A*25:01 A*26:01 A*26:08 A*29:01 A*29:02 A*30:01 A*30:02 A*30:04 A*31:01 A*32:01 A*33:01 A*33:03 A*33:05 A*66:01 A*74:01 A*74:03
NT	66,149	5	111	0.372	0	0	1	A*25:01 A*26:01 A*26:08 A*66:01
NV	66,150	9	282	0.838	0	0	1	A*01:01 A*01:02 A*01:03
NA	66,150	23	701	0.5451	0	0	1	A*02:08 A*03:01 A*03:02 A*11:01 A*11:05 A*25:01 A*26:01 A*26:08 A*29:01 A*29:02 A*30:01 A*30:02 A*30:04 A*31:01 A*32:01 A*33:01 A*33:03 A*33:05 A*66:01 A*68:01 A*68:02 A*69:01 A*74:01 A*74:03
NR	66,151	8	253	0.8332	0	0	1	A*29:01 A*29:02 A*30:01 A*30:02 A*31:01 A*32:01 A*33:01 A*33:03 A*33:05 A*74:01 A*74:03
NH	66,151	24	706	0.313	0	0	1	A*01:01 A*01:02 A*01:03 A*02:08 A*03:01 A*03:02 A*11:01 A*11:05 A*25:01 A*26:01 A*26:08 A*30:04 A*66:01 A*68:01 A*68:02 A*69:01
NR	66,152	2	12	0.06007	0	0	1	A*30:02
NE	66,152	13	374	0.5085	0	0	1	A*03:01 A*25:01 A*26:01 A*26:08 A*66:01
NA	66,152	12	376	0.7892	0	0	1	A*01:01 A*01:02 A*01:03 A*11:01 A*11:05
KW	66,156	1	19	0.4494	0	0	1	A*02:02 A*02:05
KQ	66,156	6	158	0.6102	0	0	1	A*24:02 A*24:03
NW	66,156	7	177	0.4658	0	0	1	A*02:08 A*25:01 A*26:01 A*30:04 A*66:01 A*68:01 A*68:02
NR	66,156	9	282	0.838	0	0	1	A*01:01 A*01:02 A*01:03
NL	66,156	15	496	0.9656	0	0	1	A*03:01 A*29:01 A*29:02 A*30:01 A*30:02 A*31:01 A*32:01 A*33:01 A*33:03 A*33:05 A*69:01 A*74:01 A*74:03
NV	66,158	9	282	0.838	0	0	1	A*01:01 A*01:02 A*01:03
NA	66,158	23	701	0.5451	0	0	1	A*02:08 A*03:01 A*03:02 A*11:01 A*11:05 A*25:01 A*26:01 A*26:08 A*29:01 A*29:02 A*30:01 A*30:02 A*30:04 A*31:01 A*32:01 A*33:01 A*33:03 A*33:05 A*66:01 A*68:01 A*68:02 A*69:01 A*74:01 A*74:03
ND	66,161	9	289	0.8412	0	0	1	A*03:01 A*03:02
NE	66,161	21	675	0.8456	0	0	1	A*01:01 A*01:02 A*01:03 A*02:08 A*11:01 A*11:05 A*25:01 A*26:01 A*26:08 A*29:01 A*29:02 A*30:01 A*30:02 A*30:04 A*31:01 A*32:01 A*33:01 A*33:03 A*33:05 A*66:01 A*68:01 A*68:02 A*69:01 A*74:01 A*74:03
NR	66,163	16	464	0.4532	0	0	1	A*01:01 A*01:02 A*01:03 A*11:01 A*11:05 A*25:01 A*26:01 A*26:08 A*66:01
KD	66,166	7	199	0.6439	0	0	1	A*23:01 A*24:02
ND	66,166	9	282	0.838	0	0	1	A*01:01 A*01:02 A*01:03
NE	66,166	23	701	0.5451	0	0	1	A*02:08 A*03:01 A*03:02 A*11:01 A*11:05 A*25:01 A*26:01 A*26:08 A*29:01 A*29:02 A*30:01 A*30:02 A*30:04 A*31:01 A*32:01 A*33:01 A*33:03 A*33:05 A*66:01 A*68:01 A*68:02 A*69:01 A*74:01 A*74:03
KG	66,167	7	199	0.6439	0	0	1	A*23:01 A*24:02
NG	66,167	9	282	0.838	0	0	1	A*01:01 A*01:02 A*01:03
NW	66,167	23	701	0.5451	0	0	1	A*02:08 A*03:01 A*03:02 A*11:01 A*11:05 A*25:01 A*26:01 A*26:08 A*29:01 A*29:02 A*30:01 A*30:02 A*30:04 A*31:01 A*32:01 A*33:01 A*33:03 A*33:05 A*66:01 A*68:01 A*68:02 A*69:01 A*74:01 A*74:03
NY	66,171	26	818	0.6337	0	0	1	A*01:01 A*01:02 A*01:03 A*02:08 A*03:01 A*03:02 A*11:01 A*11:05 A*25:01 A*26:01 A*26:08 A*29:01 A*29:02 A*30:01 A*30:02 A*30:04 A*31:01 A*32:01 A*33:03 A*66:01 A*68:01 A*68:02 A*69:01 A*74:01 A*74:03
KP	66,184	7	202	0.6474	0	0	1	A*23:01 A*24:02 A*24:03
NA	66,184	13	317	0.1785	0	0	1	A*02:08 A*25:01 A*26:01 A*26:08 A*29:01 A*29:02 A*32:01 A*66:01 A*68:01 A*68:02 A*69:01 A*74:01 A*74:03
NP	66,184	21	677	0.846	0	0	1	A*01:01 A*01:02 A*01:03 A*03:01 A*03:02 A*11:01 A*11:05 A*30:01 A*30:02 A*30:04 A*31:01 A*33:01 A*33:03 A*33:05
NK	66,186	26	818	0.6337	0	0	1	A*01:01 A*01:02 A*01:03 A*02:08 A*03:01 A*03:02 A*11:01 A*11:05 A*25:01 A*26:01 A*26:08 A*29:01 A*29:02 A*30:01 A*30:02 A*30:04 A*31:01 A*32:01 A*33:03 A*66:01 A*68:01 A*68:02 A*69:01 A*74:01 A*74:03
MH	67,70	9	282	0.838	0	0	1	A*01:01 A*01:02 A*01:03
VQ	67,70	18	521	0.3933	0	0	1	A*03:01 A*03:02 A*11:01 A*11:05 A*29:01 A*29:02 A*30:01 A*66:01 A*68:01 A*68:02 A*69:01
MT	67,73	9	282	0.838	0	0	1	A*01:01 A*01:02 A*01:03
VT	67,73	30	966	0.6203	0	0	1	A*02:01 A*02:02 A*02:05 A*02:06 A*02:08 A*02:17 A*03:01 A*03:02 A*11:01 A*11:05 A*23:01 A*24:02 A*24:03 A*25:01 A*26:01 A*26:08 A*29:01 A*29:02 A*30:01 A*30:02 A*30:04 A*32:01 A*66:01 A*68:01 A*68:02 A*69:01 A*74:01 A*74:03
MD	67,74	9	282	0.838	0	0	1	A*01:01 A*01:02 A*01:03
VD	67,74	27	807	0.2447	0	0	1	A*03:01 A*03:02 A*11:01 A*11:05 A*23:01 A*24:02 A*24:03 A*25:01 A*26:01 A*26:08 A*29:01 A*29:02 A*30:01 A*30:02 A*30:04 A*31:01 A*32:01 A*33:01 A*33:03 A*33:05 A*66:01 A*68:01 A*68:02 A*69:01 A*74:01 A*74:03
VA	67,76	9	132	0.01462	0	0	1	A*26:01 A*26:08 A*29:01 A*29:02
MA	67,76	9	282	0.838	0	0	1	A*01:01 A*01:02 A*01:03
VE	67,76	12	321	0.362	0	0	1	A*23:01 A*24:02 A*24:03 A*25:01 A*30:02 A*30:04 A*32:01
MN	67,77	9	282	0.838	0	0	1	A*01:01 A*01:02 A*01:03
VN	67,77	17	331	0.007166	1	0	1	A*23:01 A*24:02 A*24:03 A*26:01 A*26:08 A*29:01 A*29:02 A*30:02 A*30:04
MG	67,79	9	282	0.838	0	0	1	A*01:01 A*01:02 A*01:03
VR	67,79	10	310	0.7855	0	0	1	A*23:01 A*24:02 A*24:03 A*25:01 A*32:01
VG	67,79	28	903	0.7609	0	0	1	A*02:01 A*02:02 A*02:05 A*02:06 A*02:08 A*02:17 A*03:01 A*03:02 A*11:01 A*11:05 A*26:01 A*26:08 A*29:01 A*29:02 A*30:01 A*30:02 A*30:04 A*31:01 A*33:01 A*33:03 A*33:05 A*66:01 A*68:01 A*68:02 A*69:01 A*74:01
MT	67,80	9	282	0.838	0	0	1	A*01:01 A*01:02 A*01:03
VI	67,80	10	310	0.7855	0	0	1	A*23:01 A*24:02 A*24:03 A*25:01 A*32:01
VT	67,80	28	903	0.7609	0	0	1	A*02:01 A*02:02 A*02:05 A*02:06 A*02:08 A*02:17 A*03:01 A*03:02 A*11:01 A*11:05 A*26:01 A*26:08 A*29:01 A*29:02 A*30:01 A*30:02 A*30:04 A*31:01 A*33:01 A*33:03 A*33:05 A*66:01 A*68:01 A*68:02 A*69:01 A*74:01 A*74:03
ML	67,81	9	282	0.838	0	0	1	A*01:01 A*01:02 A*01:03
VA	67,81	10	310	0.7855	0	0	1	A*23:01 A*24:02 A*24:03 A*25:01 A*32:01
VL	67,81	28	903	0.7609	0	0	1	A*02:01 A*02:02 A*02:05 A*02:06 A*02:08 A*02:17 A*03:01 A*03:02 A*11:01 A*11:05 A*26:01 A*26:08 A*29:01 A*29:02 A*30:01 A*30:02 A*30:04 A*31:01 A*33:01 A*33:03 A*33:05 A*66:01 A*68:01 A*68:02 A*69:01 A*74:01 A*74:03
MR	67,82	9	282	0.838	0	0	1	A*01:01 A*01:02 A*01:03
VL	67,82	10	310	0.7855	0	0	1	A*23:01 A*24:02 A*24:03 A*25:01 A*32:01
VR	67,82	28	903	0.7609	0	0	1	A*02:01 A*02:02 A*02:05 A*02:06 A*02:08 A*02:17 A*03:01 A*03:02 A*11:01 A*11:05 A*26:01 A*26:08 A*29:01 A*29:02 A*30:01 A*30:02 A*30:04 A*31:01 A*33:01 A*33:03 A*33:05 A*66:01 A*68:01 A*68:02 A*69:01 A*74:01 A*74:03
MG	67,83	9	282	0.838	0	0	1	A*01:01 A*01:02 A*01:03
VR	67,83	10	310	0.7855	0	0	1	A*23:01 A*24:02 A*24:03 A*25:01 A*32:01
VG	67,83	28	903	0.7609	0	0	1	A*02:01 A*02:02 A*02:05 A*02:06 A*02:08 A*02:17 A*03:01 A*03:02 A*11:01 A*11:05 A*26:01 A*26:08 A*29:01 A*29:02 A*30:01 A*30:02 A*30:04 A*31:01 A*33:01 A*33:03 A*33:05 A*66:01 A*68:01 A*68:02 A*69:01 A*74:01 A*74:03
VD	67,90	8	217	0.5041	0	0	1	A*11:01 A*11:05 A*25:01 A*26:01 A*26:08 A*66:01
MD	67,90	9	282	0.838	0	0	1	A*01:01 A*01:02 A*01:03
VA	67,90	29	929	0.7166	0	0	1	A*02:01 A*02:02 A*02:05 A*02:06 A*02:08 A*02:17 A*03:01 A*03:02 A*23:01 A*24:02 A*24:03 A*29:01 A*29:02 A*30:01 A*30:02 A*30:04 A*31:01 A*32:01 A*33:01 A*33:03 A*33:05 A*68:01 A*68:02 A*69:01 A*74:01 A*74:03
VL	67,95	8	221	0.5107	0	0	1	A*02:02 A*02:05 A*02:08 A*02:17 A*23:01 A*24:02 A*24:03
MI	67,95	9	282	0.838	0	0	1	A*01:01 A*01:02 A*01:03
VI	67,95	23	701	0.5451	0	0	1	A*03:01 A*03:02 A*11:01 A*11:05 A*25:01 A*26:01 A*26:08 A*29:01 A*29:02 A*30:01 A*30:02 A*30:04 A*31:01 A*32:01 A*33:01 A*33:03 A*33:05 A*66:01 A*68:01 A*68:02 A*74:01 A*74:03
MI	67,97	9	281	0.8376	0	0	1	A*01:01 A*01:02
VI	67,97	14	425	0.6493	0	0	1	A*03:01 A*03:02 A*11:01 A*11:05 A*30:01 A*30:02 A*30:04
VM	67,97	15	430	0.4457	0	0	1	A*02:17 A*23:01 A*24:02 A*24:03 A*29:01 A*29:02 A*31:01 A*32:01 A*33:01 A*33:03 A*33:05 A*68:01 A*74:01 A*74:03
VF	67,99	7	203	0.6487	0	0	1	A*02:17 A*23:01 A*24:02 A*24:03
MY	67,99	9	282	0.838	0	0	1	A*01:01 A*01:02 A*01:03
VH	67,102	1	10	0.2787	0	0	1	A*29:01
MD	67,102	9	282	0.838	0	0	1	A*01:01 A*01:02 A*01:03
MP	67,105	9	282	0.838	0	0	1	A*01:01 A*01:02 A*01:03
VP	67,105	10	294	0.6416	0	0	1	A*11:01 A*11:05 A*25:01 A*26:01 A*26:08 A*32:01 A*66:01 A*68:02 A*74:01 A*74:03
VS	67,105	29	897	0.3528	0	0	1	A*02:01 A*02:02 A*02:05 A*02:06 A*02:08 A*02:17 A*03:01 A*03:02 A*23:01 A*24:02 A*24:03 A*29:01 A*29:02 A*30:01 A*30:02 A*30:04 A*31:01 A*33:01 A*33:03 A*33:05 A*68:01 A*69:01
MG	67,107	9	282	0.838	0	0	1	A*01:01 A*01:02 A*01:03
VG	67,107	27	807	0.2447	0	0	1	A*03:01 A*03:02 A*11:01 A*11:05 A*23:01 A*24:02 A*24:03 A*25:01 A*26:01 A*26:08 A*29:01 A*29:02 A*30:01 A*30:02 A*30:04 A*31:01 A*32:01 A*33:01 A*33:03 A*33:05 A*66:01 A*68:01 A*68:02 A*74:01 A*74:03
MF	67,109	9	282	0.838	0	0	1	A*01:01 A*01:02 A*01:03
VF	67,109	30	962	0.623	0	0	1	A*02:01 A*02:02 A*02:05 A*02:06 A*02:08 A*02:17 A*03:01 A*03:02 A*11:01 A*11:05 A*23:01 A*24:02 A*24:03 A*25:01 A*26:01 A*26:08 A*29:01 A*29:02 A*30:01 A*30:02 A*30:04 A*31:01 A*33:01 A*33:03 A*33:05 A*66:01 A*68:01 A*68:02 A*69:01
VE	67,114	2	45	0.6434	0	0	1	A*30:01 A*30:02 A*30:04
MR	67,114	9	282	0.838	0	0	1	A*01:01 A*01:02 A*01:03
VR	67,114	18	480	0.195	0	0	1	A*03:01 A*03:02 A*11:01 A*11:05 A*29:01 A*29:02 A*68:01
VH	67,116	2	45	0.6434	0	0	1	A*30:01 A*30:02 A*30:04
MD	67,116	9	282	0.838	0	0	1	A*01:01 A*01:02 A*01:03
VD	67,116	22	660	0.4415	0	0	1	A*03:01 A*03:02 A*11:01 A*11:05 A*25:01 A*26:01 A*26:08 A*29:01 A*29:02 A*31:01 A*32:01 A*33:01 A*33:03 A*33:05 A*66:01 A*68:01 A*74:01 A*74:03
MN	67,127	9	282	0.838	0	0	1	A*01:01 A*01:02 A*01:03
VN	67,127	22	654	0.4385	0	0	1	A*03:01 A*03:02 A*11:01 A*11:05 A*25:01 A*26:01 A*26:08 A*29:01 A*29:02 A*30:01 A*30:02 A*30:04 A*31:01 A*32:01 A*33:01 A*33:03 A*33:05 A*66:01 A*74:01 A*74:03
MI	67,142	9	282	0.838	0	0	1	A*01:01 A*01:02 A*01:03
VI	67,142	26	767	0.2715	0	0	1	A*03:01 A*03:02 A*11:01 A*11:05 A*23:01 A*24:02 A*24:03 A*25:01 A*26:01 A*26:08 A*29:01 A*29:02 A*30:01 A*30:02 A*30:04 A*31:01 A*32:01 A*33:01 A*33:03 A*33:05 A*66:01 A*74:01 A*74:03
MK	67,144	9	282	0.838	0	0	1	A*01:01 A*01:02 A*01:03
VQ	67,144	14	381	0.3417	0	0	1	A*23:01 A*25:01 A*26:01 A*26:08 A*29:01 A*29:02 A*30:01 A*30:02 A*30:04 A*31:01 A*32:01 A*33:01 A*33:03 A*33:05 A*66:01 A*74:01 A*74:03
MR	67,145	9	282	0.838	0	0	1	A*01:01 A*01:02 A*01:03
VR	67,145	26	767	0.2715	0	0	1	A*03:01 A*03:02 A*11:01 A*11:05 A*23:01 A*24:02 A*24:03 A*25:01 A*26:01 A*26:08 A*29:01 A*29:02 A*30:01 A*30:02 A*30:04 A*31:01 A*32:01 A*33:01 A*33:03 A*33:05 A*66:01 A*74:01 A*74:03
VT	67,149	5	111	0.372	0	0	1	A*25:01 A*26:01 A*26:08 A*66:01
MA	67,149	9	282	0.838	0	0	1	A*01:01 A*01:02 A*01:03
VA	67,149	29	958	1	0	0	1	A*02:01 A*02:02 A*02:05 A*02:06 A*02:08 A*02:17 A*03:01 A*03:02 A*11:01 A*11:05 A*23:01 A*24:02 A*24:03 A*29:01 A*29:02 A*30:01 A*30:02 A*30:04 A*31:01 A*32:01 A*33:01 A*33:03 A*33:05 A*68:01 A*68:02 A*69:01 A*74:01 A*74:03
MV	67,150	9	282	0.838	0	0	1	A*01:01 A*01:02 A*01:03
VA	67,150	30	978	1	0	0	1	A*02:01 A*02:02 A*02:05 A*02:06 A*02:08 A*02:17 A*03:01 A*03:02 A*11:01 A*11:05 A*23:01 A*24:02 A*24:03 A*25:01 A*26:01 A*26:08 A*29:01 A*29:02 A*30:01 A*30:02 A*30:04 A*31:01 A*32:01 A*33:01 A*33:03 A*33:05 A*66:01 A*68:01 A*68:02 A*69:01 A*74:01 A*74:03
MH	67,151	9	282	0.838	0	0	1	A*01:01 A*01:02 A*01:03
VR	67,151	9	286	0.8397	0	0	1	A*23:01 A*29:01 A*29:02 A*30:01 A*30:02 A*31:01 A*32:01 A*33:01 A*33:03 A*33:05 A*74:01 A*74:03
VR	67,152	2	12	0.06007	0	0	1	A*30:02
MA	67,152	9	282	0.838	0	0	1	A*01:01 A*01:02 A*01:03
VE	67,152	13	374	0.5085	0	0	1	A*03:01 A*25:01 A*26:01 A*26:08 A*66:01
VV	67,152	25	803	0.8181	0	0	1	A*02:01 A*02:02 A*02:05 A*02:06 A*02:08 A*02:17 A*03:02 A*23:01 A*24:02 A*24:03 A*29:01 A*29:02 A*30:04 A*31:01 A*32:01 A*33:01 A*33:03 A*33:05 A*68:01 A*68:02 A*69:01 A*74:01 A*74:03
VW	67,156	8	191	0.3451	0	0	1	A*02:02 A*02:05 A*02:08 A*25:01 A*26:01 A*30:04 A*66:01 A*68:01 A*68:02
MR	67,156	9	282	0.838	0	0	1	A*01:01 A*01:02 A*01:03
MV	67,158	9	282	0.838	0	0	1	A*01:01 A*01:02 A*01:03
VA	67,158	30	978	1	0	0	1	A*02:01 A*02:02 A*02:05 A*02:06 A*02:08 A*02:17 A*03:01 A*03:02 A*11:01 A*11:05 A*23:01 A*24:02 A*24:03 A*25:01 A*26:01 A*26:08 A*29:01 A*29:02 A*30:01 A*30:02 A*30:04 A*31:01 A*32:01 A*33:01 A*33:03 A*33:05 A*66:01 A*68:01 A*68:02 A*69:01 A*74:01 A*74:03
ME	67,161	9	282	0.838	0	0	1	A*01:01 A*01:02 A*01:03
VD	67,161	9	289	0.8412	0	0	1	A*03:01 A*03:02
VE	67,161	28	901	0.7605	0	0	1	A*02:01 A*02:02 A*02:05 A*02:06 A*02:08 A*02:17 A*11:01 A*11:05 A*23:01 A*24:02 A*24:03 A*25:01 A*26:01 A*26:08 A*29:01 A*29:02 A*30:01 A*30:02 A*30:04 A*31:01 A*32:01 A*33:01 A*33:03 A*33:05 A*66:01 A*68:01 A*68:02 A*69:01 A*74:01 A*74:03
VR	67,163	8	217	0.5041	0	0	1	A*11:01 A*11:05 A*25:01 A*26:01 A*26:08 A*66:01
MR	67,163	9	282	0.838	0	0	1	A*01:01 A*01:02 A*01:03
VT	67,163	29	929	0.7166	0	0	1	A*02:01 A*02:02 A*02:05 A*02:06 A*02:08 A*02:17 A*03:01 A*03:02 A*23:01 A*24:02 A*24:03 A*29:01 A*29:02 A*30:01 A*30:02 A*30:04 A*31:01 A*32:01 A*33:01 A*33:03 A*33:05 A*68:01 A*68:02 A*69:01 A*74:01 A*74:03
VD	67,166	7	199	0.6439	0	0	1	A*23:01 A*24:02
MD	67,166	9	282	0.838	0	0	1	A*01:01 A*01:02 A*01:03
VG	67,167	7	199	0.6439	0	0	1	A*23:01 A*24:02
MG	67,167	9	282	0.838	0	0	1	A*01:01 A*01:02 A*01:03
MY	67,171	9	282	0.838	0	0	1	A*01:01 A*01:02 A*01:03
VY	67,171	30	977	1	0	0	1	A*02:01 A*02:02 A*02:05 A*02:06 A*02:08 A*02:17 A*03:01 A*03:02 A*11:01 A*11:05 A*23:01 A*24:02 A*24:03 A*25:01 A*26:01 A*26:08 A*29:01 A*29:02 A*30:01 A*30:02 A*30:04 A*31:01 A*32:01 A*33:03 A*66:01 A*68:01 A*68:02 A*69:01 A*74:01 A*74:03
MP	67,184	9	282	0.838	0	0	1	A*01:01 A*01:02 A*01:03
VA	67,184	22	716	1	0	0	1	A*02:01 A*02:02 A*02:05 A*02:06 A*02:08 A*02:17 A*25:01 A*26:01 A*26:08 A*29:01 A*29:02 A*32:01 A*66:01 A*68:01 A*68:02 A*69:01 A*74:01 A*74:03
MK	67,186	9	282	0.838	0	0	1	A*01:01 A*01:02 A*01:03
VK	67,186	30	977	1	0	0	1	A*02:01 A*02:02 A*02:05 A*02:06 A*02:08 A*02:17 A*03:01 A*03:02 A*11:01 A*11:05 A*23:01 A*24:02 A*24:03 A*25:01 A*26:01 A*26:08 A*29:01 A*29:02 A*30:01 A*30:02 A*30:04 A*31:01 A*32:01 A*33:03 A*66:01 A*68:01 A*68:02 A*69:01 A*74:01 A*74:03
QT	70,73	18	521	0.3933	0	0	1	A*03:01 A*03:02 A*11:01 A*11:05 A*29:01 A*29:02 A*30:01 A*66:01 A*68:01 A*68:02 A*69:01
HT	70,73	27	888	1	0	0	1	A*01:01 A*01:02 A*01:03 A*02:01 A*02:02 A*02:05 A*02:06 A*02:08 A*02:17 A*23:01 A*24:02 A*24:03 A*25:01 A*26:01 A*26:08 A*30:02 A*30:04 A*32:01 A*74:01 A*74:03
QD	70,74	18	521	0.3933	0	0	1	A*03:01 A*03:02 A*11:01 A*11:05 A*29:01 A*29:02 A*30:01 A*66:01 A*68:01 A*68:02 A*69:01
HD	70,74	20	635	0.7225	0	0	1	A*01:01 A*01:02 A*01:03 A*23:01 A*24:02 A*24:03 A*25:01 A*26:01 A*26:08 A*30:02 A*30:04 A*31:01 A*32:01 A*33:01 A*33:03 A*33:05 A*74:01 A*74:03
QA	70,76	6	70	0.01884	0	0	1	A*29:01 A*29:02
HE	70,76	12	321	0.362	0	0	1	A*23:01 A*24:02 A*24:03 A*25:01 A*30:02 A*30:04 A*32:01
HA	70,76	11	338	0.7438	0	0	1	A*01:01 A*01:02 A*01:03 A*26:01 A*26:08
QN	70,77	6	70	0.01884	0	0	1	A*29:01 A*29:02
HN	70,77	17	512	0.555	0	0	1	A*01:01 A*01:02 A*01:03 A*23:01 A*24:02 A*24:03 A*26:01 A*26:08 A*30:02 A*30:04
HR	70,79	10	310	0.7855	0	0	1	A*23:01 A*24:02 A*24:03 A*25:01 A*32:01
QG	70,79	18	521	0.3933	0	0	1	A*03:01 A*03:02 A*11:01 A*11:05 A*29:01 A*29:02 A*30:01 A*66:01 A*68:01 A*68:02 A*69:01
HI	70,80	10	310	0.7855	0	0	1	A*23:01 A*24:02 A*24:03 A*25:01 A*32:01
QT	70,80	18	521	0.3933	0	0	1	A*03:01 A*03:02 A*11:01 A*11:05 A*29:01 A*29:02 A*30:01 A*66:01 A*68:01 A*68:02 A*69:01
HA	70,81	10	310	0.7855	0	0	1	A*23:01 A*24:02 A*24:03 A*25:01 A*32:01
QL	70,81	18	521	0.3933	0	0	1	A*03:01 A*03:02 A*11:01 A*11:05 A*29:01 A*29:02 A*30:01 A*66:01 A*68:01 A*68:02 A*69:01
HL	70,82	10	310	0.7855	0	0	1	A*23:01 A*24:02 A*24:03 A*25:01 A*32:01
QR	70,82	18	521	0.3933	0	0	1	A*03:01 A*03:02 A*11:01 A*11:05 A*29:01 A*29:02 A*30:01 A*66:01 A*68:01 A*68:02 A*69:01
HR	70,83	10	310	0.7855	0	0	1	A*23:01 A*24:02 A*24:03 A*25:01 A*32:01
QG	70,83	18	521	0.3933	0	0	1	A*03:01 A*03:02 A*11:01 A*11:05 A*29:01 A*29:02 A*30:01 A*66:01 A*68:01 A*68:02 A*69:01
HD	70,90	13	373	0.5012	0	0	1	A*01:01 A*01:02 A*01:03 A*25:01 A*26:01 A*26:08
QA	70,90	15	429	0.4391	0	0	1	A*03:01 A*03:02 A*29:01 A*29:02 A*30:01 A*68:01 A*68:02 A*69:01
HL	70,95	8	221	0.5107	0	0	1	A*02:02 A*02:05 A*02:08 A*02:17 A*23:01 A*24:02 A*24:03
HI	70,95	15	496	0.9656	0	0	1	A*01:01 A*01:02 A*01:03 A*25:01 A*26:01 A*26:08 A*30:02 A*30:04 A*31:01 A*32:01 A*33:01 A*33:03 A*33:05 A*74:01 A*74:03
QI	70,95	18	520	0.3874	0	0	1	A*03:01 A*03:02 A*11:01 A*11:05 A*29:01 A*29:02 A*30:01 A*66:01 A*68:01 A*68:02
QR	70,97	1	22	0.4971	0	0	1	A*66:01 A*68:02 A*69:01
QM	70,97	7	122	0.08717	0	0	1	A*29:01 A*29:02 A*68:01
HI	70,97	10	292	0.6241	0	0	1	A*01:01 A*01:02 A*30:02 A*30:04
HF	70,99	7	203	0.6487	0	0	1	A*02:17 A*23:01 A*24:02 A*24:03
QY	70,99	18	521	0.3933	0	0	1	A*03:01 A*03:02 A*11:01 A*11:05 A*29:01 A*29:02 A*30:01 A*66:01 A*68:01 A*68:02 A*69:01
QH	70,102	1	10	0.2787	0	0	1	A*29:01
QD	70,102	17	515	0.5769	0	0	1	A*03:01 A*03:02 A*11:01 A*11:05 A*29:02 A*30:01 A*66:01 A*68:01 A*68:02 A*69:01
QP	70,105	4	130	1	0	0	1	A*11:01 A*11:05 A*66:01 A*68:02
QS	70,105	15	416	0.3581	0	0	1	A*03:01 A*03:02 A*29:01 A*29:02 A*30:01 A*68:01 A*69:01
HP	70,105	14	431	0.6976	0	0	1	A*01:01 A*01:02 A*01:03 A*25:01 A*26:01 A*26:08 A*32:01 A*74:01 A*74:03
QG	70,107	18	520	0.3874	0	0	1	A*03:01 A*03:02 A*11:01 A*11:05 A*29:01 A*29:02 A*30:01 A*66:01 A*68:01 A*68:02
HG	70,107	20	635	0.7225	0	0	1	A*01:01 A*01:02 A*01:03 A*23:01 A*24:02 A*24:03 A*25:01 A*26:01 A*26:08 A*30:02 A*30:04 A*31:01 A*32:01 A*33:01 A*33:03 A*33:05 A*74:01 A*74:03
QF	70,109	18	521	0.3933	0	0	1	A*03:01 A*03:02 A*11:01 A*11:05 A*29:01 A*29:02 A*30:01 A*66:01 A*68:01 A*68:02 A*69:01
HE	70,114	2	13	0.06808	0	0	1	A*30:02 A*30:04
QH	70,114	1	16	0.3974	0	0	1	A*68:02 A*69:01
HR	70,114	9	282	0.838	0	0	1	A*01:01 A*01:02 A*01:03
QR	70,114	18	480	0.195	0	0	1	A*03:01 A*03:02 A*11:01 A*11:05 A*29:01 A*29:02 A*68:01
HH	70,116	2	13	0.06808	0	0	1	A*30:02 A*30:04
QY	70,116	1	16	0.3974	0	0	1	A*68:02 A*69:01
QD	70,116	18	484	0.2104	0	0	1	A*03:01 A*03:02 A*11:01 A*11:05 A*29:01 A*29:02 A*66:01 A*68:01
QN	70,127	17	470	0.2961	0	0	1	A*03:01 A*03:02 A*11:01 A*11:05 A*29:01 A*29:02 A*30:01 A*66:01
HN	70,127	15	496	0.9656	0	0	1	A*01:01 A*01:02 A*01:03 A*25:01 A*26:01 A*26:08 A*30:02 A*30:04 A*31:01 A*32:01 A*33:01 A*33:03 A*33:05 A*74:01 A*74:03
QI	70,142	17	470	0.2961	0	0	1	A*03:01 A*03:02 A*11:01 A*11:05 A*29:01 A*29:02 A*30:01 A*66:01
HI	70,142	20	635	0.7225	0	0	1	A*01:01 A*01:02 A*01:03 A*23:01 A*24:02 A*24:03 A*25:01 A*26:01 A*26:08 A*30:02 A*30:04 A*31:01 A*32:01 A*33:01 A*33:03 A*33:05 A*74:01 A*74:03
QQ	70,144	6	109	0.1348	0	0	1	A*29:01 A*29:02 A*30:01 A*66:01
HQ	70,144	9	289	0.8412	0	0	1	A*23:01 A*25:01 A*26:01 A*26:08 A*30:02 A*30:04 A*31:01 A*32:01 A*33:01 A*33:03 A*33:05 A*74:01 A*74:03
QK	70,144	14	442	0.7887	0	0	1	A*03:01 A*03:02 A*11:01 A*68:01 A*68:02 A*69:01
QR	70,145	17	470	0.2961	0	0	1	A*03:01 A*03:02 A*11:01 A*11:05 A*29:01 A*29:02 A*30:01 A*66:01
HR	70,145	20	635	0.7225	0	0	1	A*01:01 A*01:02 A*01:03 A*23:01 A*24:02 A*24:03 A*25:01 A*26:01 A*26:08 A*30:02 A*30:04 A*31:01 A*32:01 A*33:01 A*33:03 A*33:05 A*74:01 A*74:03
HT	70,149	5	106	0.3617	0	0	1	A*25:01 A*26:01 A*26:08
QA	70,149	18	517	0.37	0	0	1	A*03:01 A*03:02 A*11:01 A*11:05 A*29:01 A*29:02 A*30:01 A*68:01 A*68:02 A*69:01
HV	70,150	9	282	0.838	0	0	1	A*01:01 A*01:02 A*01:03
QA	70,150	18	521	0.3933	0	0	1	A*03:01 A*03:02 A*11:01 A*11:05 A*29:01 A*29:02 A*30:01 A*66:01 A*68:01 A*68:02 A*69:01
QR	70,151	6	103	0.1209	0	0	1	A*29:01 A*29:02 A*30:01
QH	70,151	14	446	0.8225	0	0	1	A*03:01 A*03:02 A*11:01 A*11:05 A*66:01 A*68:01 A*68:02 A*69:01
HR	70,152	2	12	0.06007	0	0	1	A*30:02
HE	70,152	5	106	0.3617	0	0	1	A*25:01 A*26:01 A*26:08
QV	70,152	7	145	0.1893	0	0	1	A*03:02 A*29:01 A*29:02 A*68:01 A*68:02 A*69:01
HA	70,152	9	282	0.838	0	0	1	A*01:01 A*01:02 A*01:03
QE	70,152	9	287	0.8402	0	0	1	A*03:01 A*66:01
HW	70,156	6	122	0.253	0	0	1	A*02:02 A*02:05 A*02:08 A*25:01 A*26:01 A*30:04
HQ	70,156	6	160	0.612	0	0	1	A*24:02 A*24:03 A*26:08
HR	70,156	9	282	0.838	0	0	1	A*01:01 A*01:02 A*01:03
QL	70,156	14	368	0.2703	0	0	1	A*03:01 A*29:01 A*29:02 A*30:01 A*69:01
HV	70,158	9	282	0.838	0	0	1	A*01:01 A*01:02 A*01:03
QA	70,158	18	521	0.3933	0	0	1	A*03:01 A*03:02 A*11:01 A*11:05 A*29:01 A*29:02 A*30:01 A*66:01 A*68:01 A*68:02 A*69:01
QE	70,161	10	276	0.4896	0	0	1	A*11:01 A*11:05 A*29:01 A*29:02 A*30:01 A*66:01 A*68:01 A*68:02 A*69:01
QD	70,161	9	289	0.8412	0	0	1	A*03:01 A*03:02
HR	70,163	13	373	0.5012	0	0	1	A*01:01 A*01:02 A*01:03 A*25:01 A*26:01 A*26:08
QT	70,163	15	429	0.4391	0	0	1	A*03:01 A*03:02 A*29:01 A*29:02 A*30:01 A*68:01 A*68:02 A*69:01
HD	70,166	14	450	0.8565	0	0	1	A*01:01 A*01:02 A*01:03 A*23:01 A*24:02
QE	70,166	18	521	0.3933	0	0	1	A*03:01 A*03:02 A*11:01 A*11:05 A*29:01 A*29:02 A*30:01 A*66:01 A*68:01 A*68:02 A*69:01
HG	70,167	14	450	0.8565	0	0	1	A*01:01 A*01:02 A*01:03 A*23:01 A*24:02
QW	70,167	18	521	0.3933	0	0	1	A*03:01 A*03:02 A*11:01 A*11:05 A*29:01 A*29:02 A*30:01 A*66:01 A*68:01 A*68:02 A*69:01
QY	70,171	18	521	0.3933	0	0	1	A*03:01 A*03:02 A*11:01 A*11:05 A*29:01 A*29:02 A*30:01 A*66:01 A*68:01 A*68:02 A*69:01
QA	70,184	7	143	0.185	0	0	1	A*29:01 A*29:02 A*66:01 A*68:01 A*68:02 A*69:01
QK	70,186	18	521	0.3933	0	0	1	A*03:01 A*03:02 A*11:01 A*11:05 A*29:01 A*29:02 A*30:01 A*66:01 A*68:01 A*68:02 A*69:01
TD	73,74	28	883	0.566	0	0	1	A*01:01 A*01:02 A*01:03 A*03:01 A*03:02 A*11:01 A*11:05 A*23:01 A*24:02 A*24:03 A*25:01 A*26:01 A*26:08 A*29:01 A*29:02 A*30:01 A*30:02 A*30:04 A*32:01 A*66:01 A*68:01 A*68:02 A*69:01 A*74:01 A*74:03
TE	73,76	12	321	0.362	0	0	1	A*23:01 A*24:02 A*24:03 A*25:01 A*30:02 A*30:04 A*32:01
TA	73,76	15	388	0.2155	0	0	1	A*01:01 A*01:02 A*01:03 A*26:01 A*26:08 A*29:01 A*29:02
TN	73,77	20	554	0.2209	0	0	1	A*01:01 A*01:02 A*01:03 A*23:01 A*24:02 A*24:03 A*26:01 A*26:08 A*29:01 A*29:02 A*30:02 A*30:04
TR	73,79	10	310	0.7855	0	0	1	A*23:01 A*24:02 A*24:03 A*25:01 A*32:01
TG	73,79	30	958	0.63	0	0	1	A*01:01 A*01:02 A*01:03 A*02:01 A*02:02 A*02:05 A*02:06 A*02:08 A*02:17 A*03:01 A*03:02 A*11:01 A*11:05 A*26:01 A*26:08 A*29:01 A*29:02 A*30:01 A*30:02 A*30:04 A*66:01 A*68:01 A*68:02 A*69:01 A*74:01
TI	73,80	10	310	0.7855	0	0	1	A*23:01 A*24:02 A*24:03 A*25:01 A*32:01
TT	73,80	30	958	0.63	0	0	1	A*01:01 A*01:02 A*01:03 A*02:01 A*02:02 A*02:05 A*02:06 A*02:08 A*02:17 A*03:01 A*03:02 A*11:01 A*11:05 A*26:01 A*26:08 A*29:01 A*29:02 A*30:01 A*30:02 A*30:04 A*66:01 A*68:01 A*68:02 A*69:01 A*74:01 A*74:03
TA	73,81	10	310	0.7855	0	0	1	A*23:01 A*24:02 A*24:03 A*25:01 A*32:01
TL	73,81	30	958	0.63	0	0	1	A*01:01 A*01:02 A*01:03 A*02:01 A*02:02 A*02:05 A*02:06 A*02:08 A*02:17 A*03:01 A*03:02 A*11:01 A*11:05 A*26:01 A*26:08 A*29:01 A*29:02 A*30:01 A*30:02 A*30:04 A*66:01 A*68:01 A*68:02 A*69:01 A*74:01 A*74:03
TL	73,82	10	310	0.7855	0	0	1	A*23:01 A*24:02 A*24:03 A*25:01 A*32:01
TR	73,82	30	958	0.63	0	0	1	A*01:01 A*01:02 A*01:03 A*02:01 A*02:02 A*02:05 A*02:06 A*02:08 A*02:17 A*03:01 A*03:02 A*11:01 A*11:05 A*26:01 A*26:08 A*29:01 A*29:02 A*30:01 A*30:02 A*30:04 A*66:01 A*68:01 A*68:02 A*69:01 A*74:01 A*74:03
TR	73,83	10	310	0.7855	0	0	1	A*23:01 A*24:02 A*24:03 A*25:01 A*32:01
TG	73,83	30	958	0.63	0	0	1	A*01:01 A*01:02 A*01:03 A*02:01 A*02:02 A*02:05 A*02:06 A*02:08 A*02:17 A*03:01 A*03:02 A*11:01 A*11:05 A*26:01 A*26:08 A*29:01 A*29:02 A*30:01 A*30:02 A*30:04 A*66:01 A*68:01 A*68:02 A*69:01 A*74:01 A*74:03
TD	73,90	16	464	0.4532	0	0	1	A*01:01 A*01:02 A*01:03 A*11:01 A*11:05 A*25:01 A*26:01 A*26:08 A*66:01
TA	73,90	29	906	0.5145	0	0	1	A*02:01 A*02:02 A*02:05 A*02:06 A*02:08 A*02:17 A*03:01 A*03:02 A*23:01 A*24:02 A*24:03 A*29:01 A*29:02 A*30:01 A*30:02 A*30:04 A*32:01 A*68:01 A*68:02 A*69:01 A*74:01 A*74:03
TL	73,95	8	221	0.5107	0	0	1	A*02:02 A*02:05 A*02:08 A*02:17 A*23:01 A*24:02 A*24:03
TI	73,95	26	792	0.4902	0	0	1	A*01:01 A*01:02 A*01:03 A*03:01 A*03:02 A*11:01 A*11:05 A*25:01 A*26:01 A*26:08 A*29:01 A*29:02 A*30:01 A*30:02 A*30:04 A*32:01 A*66:01 A*68:01 A*68:02 A*74:01 A*74:03
TM	73,97	15	379	0.1791	0	0	1	A*01:03 A*02:17 A*23:01 A*24:02 A*24:03 A*29:01 A*29:02 A*32:01 A*68:01 A*74:01 A*74:03
TI	73,97	21	628	0.5653	0	0	1	A*01:01 A*01:02 A*03:01 A*03:02 A*11:01 A*11:05 A*30:01 A*30:02 A*30:04
TF	73,99	7	203	0.6487	0	0	1	A*02:17 A*23:01 A*24:02 A*24:03
TY	73,99	30	973	1	0	0	1	A*01:01 A*01:02 A*01:03 A*02:01 A*02:02 A*02:05 A*02:06 A*02:08 A*03:01 A*03:02 A*11:01 A*11:05 A*25:01 A*26:01 A*26:08 A*29:01 A*29:02 A*30:01 A*30:02 A*30:04 A*32:01 A*66:01 A*68:01 A*68:02 A*69:01 A*74:01 A*74:03
TH	73,102	1	10	0.2787	0	0	1	A*29:01
TD	73,102	30	997	1	0	0	1	A*01:01 A*01:02 A*01:03 A*02:01 A*02:02 A*02:05 A*02:06 A*02:08 A*02:17 A*03:01 A*03:02 A*11:01 A*11:05 A*23:01 A*24:02 A*24:03 A*25:01 A*26:01 A*26:08 A*29:02 A*30:01 A*30:02 A*30:04 A*32:01 A*66:01 A*68:01 A*68:02 A*69:01 A*74:01 A*74:03
TP	73,105	18	522	0.3993	0	0	1	A*01:01 A*01:02 A*01:03 A*11:01 A*11:05 A*25:01 A*26:01 A*26:08 A*32:01 A*66:01 A*68:02 A*74:01 A*74:03
TS	73,105	29	874	0.1628	0	0	1	A*02:01 A*02:02 A*02:05 A*02:06 A*02:08 A*02:17 A*03:01 A*03:02 A*23:01 A*24:02 A*24:03 A*29:01 A*29:02 A*30:01 A*30:02 A*30:04 A*68:01 A*69:01
TG	73,107	28	882	0.5661	0	0	1	A*01:01 A*01:02 A*01:03 A*03:01 A*03:02 A*11:01 A*11:05 A*23:01 A*24:02 A*24:03 A*25:01 A*26:01 A*26:08 A*29:01 A*29:02 A*30:01 A*30:02 A*30:04 A*32:01 A*66:01 A*68:01 A*68:02 A*74:01 A*74:03
TF	73,109	30	997	1	0	0	1	A*01:01 A*01:02 A*01:03 A*02:01 A*02:02 A*02:05 A*02:06 A*02:08 A*02:17 A*03:01 A*03:02 A*11:01 A*11:05 A*23:01 A*24:02 A*24:03 A*25:01 A*26:01 A*26:08 A*29:01 A*29:02 A*30:01 A*30:02 A*30:04 A*66:01 A*68:01 A*68:02 A*69:01
TE	73,114	2	45	0.6434	0	0	1	A*30:01 A*30:02 A*30:04
TQ	73,114	6	183	0.811	0	0	1	A*25:01 A*26:01 A*26:08 A*32:01 A*66:01 A*74:01 A*74:03
TR	73,114	23	659	0.2461	0	0	1	A*01:01 A*01:02 A*01:03 A*03:01 A*03:02 A*11:01 A*11:05 A*29:01 A*29:02 A*68:01
TH	73,116	2	45	0.6434	0	0	1	A*30:01 A*30:02 A*30:04
TD	73,116	26	762	0.2726	0	0	1	A*01:01 A*01:02 A*01:03 A*03:01 A*03:02 A*11:01 A*11:05 A*25:01 A*26:01 A*26:08 A*29:01 A*29:02 A*32:01 A*66:01 A*68:01 A*74:01 A*74:03
TN	73,127	26	760	0.2736	0	0	1	A*01:01 A*01:02 A*01:03 A*03:01 A*03:02 A*11:01 A*11:05 A*25:01 A*26:01 A*26:08 A*29:01 A*29:02 A*30:01 A*30:02 A*30:04 A*32:01 A*66:01 A*74:01 A*74:03
TI	73,142	28	857	0.2974	0	0	1	A*01:01 A*01:02 A*01:03 A*03:01 A*03:02 A*11:01 A*11:05 A*23:01 A*24:02 A*24:03 A*25:01 A*26:01 A*26:08 A*29:01 A*29:02 A*30:01 A*30:02 A*30:04 A*32:01 A*66:01 A*74:01 A*74:03
TQ	73,144	14	325	0.1037	0	0	1	A*23:01 A*25:01 A*26:01 A*26:08 A*29:01 A*29:02 A*30:01 A*30:02 A*30:04 A*32:01 A*66:01 A*74:01 A*74:03
TK	73,144	29	954	1	0	0	1	A*01:01 A*01:02 A*01:03 A*02:01 A*02:02 A*02:05 A*02:06 A*02:08 A*02:17 A*03:01 A*03:02 A*11:01 A*24:02 A*24:03 A*68:01 A*68:02 A*69:01
TR	73,145	28	857	0.2974	0	0	1	A*01:01 A*01:02 A*01:03 A*03:01 A*03:02 A*11:01 A*11:05 A*23:01 A*24:02 A*24:03 A*25:01 A*26:01 A*26:08 A*29:01 A*29:02 A*30:01 A*30:02 A*30:04 A*32:01 A*66:01 A*74:01 A*74:03
TT	73,149	5	111	0.372	0	0	1	A*25:01 A*26:01 A*26:08 A*66:01
TA	73,149	30	987	1	0	0	1	A*01:01 A*01:02 A*01:03 A*02:01 A*02:02 A*02:05 A*02:06 A*02:08 A*02:17 A*03:01 A*03:02 A*11:01 A*11:05 A*23:01 A*24:02 A*24:03 A*29:01 A*29:02 A*30:01 A*30:02 A*30:04 A*32:01 A*68:01 A*68:02 A*69:01 A*74:01 A*74:03
TV	73,150	9	282	0.838	0	0	1	A*01:01 A*01:02 A*01:03
TA	73,150	30	966	0.6203	0	0	1	A*02:01 A*02:02 A*02:05 A*02:06 A*02:08 A*02:17 A*03:01 A*03:02 A*11:01 A*11:05 A*23:01 A*24:02 A*24:03 A*25:01 A*26:01 A*26:08 A*29:01 A*29:02 A*30:01 A*30:02 A*30:04 A*32:01 A*66:01 A*68:01 A*68:02 A*69:01 A*74:01 A*74:03
TR	73,151	9	223	0.3731	0	0	1	A*23:01 A*29:01 A*29:02 A*30:01 A*30:02 A*32:01 A*74:01 A*74:03
TR	73,152	2	12	0.06007	0	0	1	A*30:02
TE	73,152	13	374	0.5085	0	0	1	A*03:01 A*25:01 A*26:01 A*26:08 A*66:01
TA	73,152	12	376	0.7892	0	0	1	A*01:01 A*01:02 A*01:03 A*11:01 A*11:05
TV	73,152	25	771	0.5128	0	0	1	A*02:01 A*02:02 A*02:05 A*02:06 A*02:08 A*02:17 A*03:02 A*23:01 A*24:02 A*24:03 A*29:01 A*29:02 A*30:04 A*32:01 A*68:01 A*68:02 A*69:01 A*74:01 A*74:03
TW	73,156	8	191	0.3451	0	0	1	A*02:02 A*02:05 A*02:08 A*25:01 A*26:01 A*30:04 A*66:01 A*68:01 A*68:02
TR	73,156	9	282	0.838	0	0	1	A*01:01 A*01:02 A*01:03
TL	73,156	25	801	0.8179	0	0	1	A*02:01 A*02:06 A*02:17 A*03:01 A*23:01 A*29:01 A*29:02 A*30:01 A*30:02 A*32:01 A*69:01 A*74:01 A*74:03
TV	73,158	9	282	0.838	0	0	1	A*01:01 A*01:02 A*01:03
TA	73,158	30	966	0.6203	0	0	1	A*02:01 A*02:02 A*02:05 A*02:06 A*02:08 A*02:17 A*03:01 A*03:02 A*11:01 A*11:05 A*23:01 A*24:02 A*24:03 A*25:01 A*26:01 A*26:08 A*29:01 A*29:02 A*30:01 A*30:02 A*30:04 A*32:01 A*66:01 A*68:01 A*68:02 A*69:01 A*74:01 A*74:03
TD	73,161	9	289	0.8412	0	0	1	A*03:01 A*03:02
TE	73,161	29	963	1	0	0	1	A*01:01 A*01:02 A*01:03 A*02:01 A*02:02 A*02:05 A*02:06 A*02:08 A*02:17 A*11:01 A*11:05 A*23:01 A*24:02 A*24:03 A*25:01 A*26:01 A*26:08 A*29:01 A*29:02 A*30:01 A*30:02 A*30:04 A*32:01 A*66:01 A*68:01 A*68:02 A*69:01 A*74:01 A*74:03
TR	73,163	16	464	0.4532	0	0	1	A*01:01 A*01:02 A*01:03 A*11:01 A*11:05 A*25:01 A*26:01 A*26:08 A*66:01
TT	73,163	29	906	0.5145	0	0	1	A*02:01 A*02:02 A*02:05 A*02:06 A*02:08 A*02:17 A*03:01 A*03:02 A*23:01 A*24:02 A*24:03 A*29:01 A*29:02 A*30:01 A*30:02 A*30:04 A*32:01 A*68:01 A*68:02 A*69:01 A*74:01 A*74:03
TD	73,166	14	450	0.8565	0	0	1	A*01:01 A*01:02 A*01:03 A*23:01 A*24:02
TE	73,166	28	911	1	0	0	1	A*02:01 A*02:02 A*02:05 A*02:06 A*02:08 A*02:17 A*03:01 A*03:02 A*11:01 A*11:05 A*24:03 A*25:01 A*26:01 A*26:08 A*29:01 A*29:02 A*30:01 A*30:02 A*30:04 A*32:01 A*66:01 A*68:01 A*68:02 A*69:01 A*74:01 A*74:03
TG	73,167	14	450	0.8565	0	0	1	A*01:01 A*01:02 A*01:03 A*23:01 A*24:02
TW	73,167	28	911	1	0	0	1	A*02:01 A*02:02 A*02:05 A*02:06 A*02:08 A*02:17 A*03:01 A*03:02 A*11:01 A*11:05 A*24:03 A*25:01 A*26:01 A*26:08 A*29:01 A*29:02 A*30:01 A*30:02 A*30:04 A*32:01 A*66:01 A*68:01 A*68:02 A*69:01 A*74:01 A*74:03
TY	73,171	30	998	1	0	0	1	A*01:01 A*01:02 A*01:03 A*02:01 A*02:02 A*02:05 A*02:06 A*02:08 A*02:17 A*03:01 A*03:02 A*11:01 A*11:05 A*23:01 A*24:02 A*24:03 A*25:01 A*26:01 A*26:08 A*29:01 A*29:02 A*30:01 A*30:02 A*30:04 A*32:01 A*66:01 A*68:01 A*68:02 A*69:01 A*74:01 A*74:03
TA	73,184	22	716	1	0	0	1	A*02:01 A*02:02 A*02:05 A*02:06 A*02:08 A*02:17 A*25:01 A*26:01 A*26:08 A*29:01 A*29:02 A*32:01 A*66:01 A*68:01 A*68:02 A*69:01 A*74:01 A*74:03
TP	73,184	23	749	1	0	0	1	A*01:01 A*01:02 A*01:03 A*03:01 A*03:02 A*11:01 A*11:05 A*23:01 A*24:02 A*24:03 A*30:01 A*30:02 A*30:04
TK	73,186	30	998	1	0	0	1	A*01:01 A*01:02 A*01:03 A*02:01 A*02:02 A*02:05 A*02:06 A*02:08 A*02:17 A*03:01 A*03:02 A*11:01 A*11:05 A*23:01 A*24:02 A*24:03 A*25:01 A*26:01 A*26:08 A*29:01 A*29:02 A*30:01 A*30:02 A*30:04 A*32:01 A*66:01 A*68:01 A*68:02 A*69:01 A*74:01 A*74:03
DE	74,76	12	321	0.362	0	0	1	A*23:01 A*24:02 A*24:03 A*25:01 A*30:02 A*30:04 A*32:01
DA	74,76	15	388	0.2155	0	0	1	A*01:01 A*01:02 A*01:03 A*26:01 A*26:08 A*29:01 A*29:02
DN	74,77	20	554	0.2209	0	0	1	A*01:01 A*01:02 A*01:03 A*23:01 A*24:02 A*24:03 A*26:01 A*26:08 A*29:01 A*29:02 A*30:02 A*30:04
DR	74,79	10	310	0.7855	0	0	1	A*23:01 A*24:02 A*24:03 A*25:01 A*32:01
DG	74,79	24	775	1	0	0	1	A*01:01 A*01:02 A*01:03 A*03:01 A*03:02 A*11:01 A*11:05 A*26:01 A*26:08 A*29:01 A*29:02 A*30:01 A*30:02 A*30:04 A*31:01 A*33:01 A*33:03 A*33:05 A*66:01 A*68:01 A*68:02 A*69:01 A*74:01
DI	74,80	10	310	0.7855	0	0	1	A*23:01 A*24:02 A*24:03 A*25:01 A*32:01
DT	74,80	24	775	1	0	0	1	A*01:01 A*01:02 A*01:03 A*03:01 A*03:02 A*11:01 A*11:05 A*26:01 A*26:08 A*29:01 A*29:02 A*30:01 A*30:02 A*30:04 A*31:01 A*33:01 A*33:03 A*33:05 A*66:01 A*68:01 A*68:02 A*69:01 A*74:01 A*74:03
DA	74,81	10	310	0.7855	0	0	1	A*23:01 A*24:02 A*24:03 A*25:01 A*32:01
DL	74,81	24	775	1	0	0	1	A*01:01 A*01:02 A*01:03 A*03:01 A*03:02 A*11:01 A*11:05 A*26:01 A*26:08 A*29:01 A*29:02 A*30:01 A*30:02 A*30:04 A*31:01 A*33:01 A*33:03 A*33:05 A*66:01 A*68:01 A*68:02 A*69:01 A*74:01 A*74:03
DL	74,82	10	310	0.7855	0	0	1	A*23:01 A*24:02 A*24:03 A*25:01 A*32:01
DR	74,82	24	775	1	0	0	1	A*01:01 A*01:02 A*01:03 A*03:01 A*03:02 A*11:01 A*11:05 A*26:01 A*26:08 A*29:01 A*29:02 A*30:01 A*30:02 A*30:04 A*31:01 A*33:01 A*33:03 A*33:05 A*66:01 A*68:01 A*68:02 A*69:01 A*74:01 A*74:03
DR	74,83	10	310	0.7855	0	0	1	A*23:01 A*24:02 A*24:03 A*25:01 A*32:01
DG	74,83	24	775	1	0	0	1	A*01:01 A*01:02 A*01:03 A*03:01 A*03:02 A*11:01 A*11:05 A*26:01 A*26:08 A*29:01 A*29:02 A*30:01 A*30:02 A*30:04 A*31:01 A*33:01 A*33:03 A*33:05 A*66:01 A*68:01 A*68:02 A*69:01 A*74:01 A*74:03
DD	74,90	16	464	0.4532	0	0	1	A*01:01 A*01:02 A*01:03 A*11:01 A*11:05 A*25:01 A*26:01 A*26:08 A*66:01
DA	74,90	21	686	1	0	0	1	A*03:01 A*03:02 A*23:01 A*24:02 A*24:03 A*29:01 A*29:02 A*30:01 A*30:02 A*30:04 A*31:01 A*32:01 A*33:01 A*33:03 A*33:05 A*68:01 A*68:02 A*69:01 A*74:01 A*74:03
HL	74,95	1	21	0.4817	0	0	1	A*02:02 A*02:05 A*02:08 A*02:17
DL	74,95	7	202	0.6474	0	0	1	A*23:01 A*24:02 A*24:03
DI	74,95	26	828	0.8055	0	0	1	A*01:01 A*01:02 A*01:03 A*03:01 A*03:02 A*11:01 A*11:05 A*25:01 A*26:01 A*26:08 A*29:01 A*29:02 A*30:01 A*30:02 A*30:04 A*31:01 A*32:01 A*33:01 A*33:03 A*33:05 A*66:01 A*68:01 A*68:02 A*74:01 A*74:03
DR	74,97	6	127	0.2631	0	0	1	A*25:01 A*26:01 A*26:08 A*66:01 A*68:02 A*69:01
DM	74,97	15	430	0.4457	0	0	1	A*01:03 A*23:01 A*24:02 A*24:03 A*29:01 A*29:02 A*31:01 A*32:01 A*33:01 A*33:03 A*33:05 A*68:01 A*74:01 A*74:03
DI	74,97	21	628	0.5653	0	0	1	A*01:01 A*01:02 A*03:01 A*03:02 A*11:01 A*11:05 A*30:01 A*30:02 A*30:04
DF	74,99	7	202	0.6474	0	0	1	A*23:01 A*24:02 A*24:03
DY	74,99	26	828	0.8055	0	0	1	A*01:01 A*01:02 A*01:03 A*03:01 A*03:02 A*11:01 A*11:05 A*25:01 A*26:01 A*26:08 A*29:01 A*29:02 A*30:01 A*30:02 A*30:04 A*31:01 A*32:01 A*33:01 A*33:03 A*33:05 A*66:01 A*68:01 A*68:02 A*69:01 A*74:01 A*74:03
DH	74,102	1	10	0.2787	0	0	1	A*29:01
DD	74,102	28	900	0.7604	0	0	1	A*01:01 A*01:02 A*01:03 A*03:01 A*03:02 A*11:01 A*11:05 A*23:01 A*24:02 A*24:03 A*25:01 A*26:01 A*26:08 A*29:02 A*30:01 A*30:02 A*30:04 A*31:01 A*32:01 A*33:01 A*33:03 A*33:05 A*66:01 A*68:01 A*68:02 A*69:01 A*74:01 A*74:03
DP	74,105	18	522	0.3993	0	0	1	A*01:01 A*01:02 A*01:03 A*11:01 A*11:05 A*25:01 A*26:01 A*26:08 A*32:01 A*66:01 A*68:02 A*74:01 A*74:03
DS	74,105	21	622	0.4479	0	0	1	A*03:01 A*03:02 A*23:01 A*24:02 A*24:03 A*29:01 A*29:02 A*30:01 A*30:02 A*30:04 A*31:01 A*33:01 A*33:03 A*33:05 A*68:01 A*69:01
DG	74,107	28	903	0.7609	0	0	1	A*01:01 A*01:02 A*01:03 A*03:01 A*03:02 A*11:01 A*11:05 A*23:01 A*24:02 A*24:03 A*25:01 A*26:01 A*26:08 A*29:01 A*29:02 A*30:01 A*30:02 A*30:04 A*31:01 A*32:01 A*33:01 A*33:03 A*33:05 A*66:01 A*68:01 A*68:02 A*74:01 A*74:03
DF	74,109	28	876	0.5689	0	0	1	A*01:01 A*01:02 A*01:03 A*03:01 A*03:02 A*11:01 A*11:05 A*23:01 A*24:02 A*24:03 A*25:01 A*26:01 A*26:08 A*29:01 A*29:02 A*30:01 A*30:02 A*30:04 A*31:01 A*33:01 A*33:03 A*33:05 A*66:01 A*68:01 A*68:02 A*69:01
DE	74,114	2	45	0.6434	0	0	1	A*30:01 A*30:02 A*30:04
DH	74,114	8	217	0.5041	0	0	1	A*23:01 A*24:02 A*24:03 A*68:02 A*69:01
DR	74,114	23	659	0.2461	0	0	1	A*01:01 A*01:02 A*01:03 A*03:01 A*03:02 A*11:01 A*11:05 A*29:01 A*29:02 A*68:01
DH	74,116	2	45	0.6434	0	0	1	A*30:01 A*30:02 A*30:04
DY	74,116	8	217	0.5041	0	0	1	A*23:01 A*24:02 A*24:03 A*68:02 A*69:01
DD	74,116	26	798	0.488	0	0	1	A*01:01 A*01:02 A*01:03 A*03:01 A*03:02 A*11:01 A*11:05 A*25:01 A*26:01 A*26:08 A*29:01 A*29:02 A*31:01 A*32:01 A*33:01 A*33:03 A*33:05 A*66:01 A*68:01 A*74:01 A*74:03
DK	74,127	9	264	0.676	0	0	1	A*23:01 A*24:02 A*24:03 A*68:01 A*68:02 A*69:01
DN	74,127	26	798	0.488	0	0	1	A*01:01 A*01:02 A*01:03 A*03:01 A*03:02 A*11:01 A*11:05 A*25:01 A*26:01 A*26:08 A*29:01 A*29:02 A*30:01 A*30:02 A*30:04 A*31:01 A*32:01 A*33:01 A*33:03 A*33:05 A*66:01 A*74:01 A*74:03
DI	74,142	28	880	0.5666	0	0	1	A*01:01 A*01:02 A*01:03 A*03:01 A*03:02 A*11:01 A*11:05 A*23:01 A*24:02 A*24:03 A*25:01 A*26:01 A*26:08 A*29:01 A*29:02 A*30:01 A*30:02 A*30:04 A*31:01 A*32:01 A*33:01 A*33:03 A*33:05 A*66:01 A*74:01 A*74:03
DQ	74,144	14	381	0.3417	0	0	1	A*23:01 A*25:01 A*26:01 A*26:08 A*29:01 A*29:02 A*30:01 A*30:02 A*30:04 A*31:01 A*32:01 A*33:01 A*33:03 A*33:05 A*66:01 A*74:01 A*74:03
DK	74,144	23	733	0.8347	0	0	1	A*01:01 A*01:02 A*01:03 A*03:01 A*03:02 A*11:01 A*24:02 A*24:03 A*68:01 A*68:02 A*69:01
DR	74,145	28	880	0.5666	0	0	1	A*01:01 A*01:02 A*01:03 A*03:01 A*03:02 A*11:01 A*11:05 A*23:01 A*24:02 A*24:03 A*25:01 A*26:01 A*26:08 A*29:01 A*29:02 A*30:01 A*30:02 A*30:04 A*31:01 A*32:01 A*33:01 A*33:03 A*33:05 A*66:01 A*74:01 A*74:03
DT	74,149	5	111	0.372	0	0	1	A*25:01 A*26:01 A*26:08 A*66:01
DV	74,150	9	282	0.838	0	0	1	A*01:01 A*01:02 A*01:03
DA	74,150	27	807	0.2447	0	0	1	A*03:01 A*03:02 A*11:01 A*11:05 A*23:01 A*24:02 A*24:03 A*25:01 A*26:01 A*26:08 A*29:01 A*29:02 A*30:01 A*30:02 A*30:04 A*31:01 A*32:01 A*33:01 A*33:03 A*33:05 A*66:01 A*68:01 A*68:02 A*69:01 A*74:01 A*74:03
DR	74,151	9	286	0.8397	0	0	1	A*23:01 A*29:01 A*29:02 A*30:01 A*30:02 A*31:01 A*32:01 A*33:01 A*33:03 A*33:05 A*74:01 A*74:03
DH	74,151	26	795	0.4888	0	0	1	A*01:01 A*01:02 A*01:03 A*03:01 A*03:02 A*11:01 A*11:05 A*24:02 A*24:03 A*25:01 A*26:01 A*26:08 A*30:04 A*66:01 A*68:01 A*68:02 A*69:01
DR	74,152	2	12	0.06007	0	0	1	A*30:02
DE	74,152	13	374	0.5085	0	0	1	A*03:01 A*25:01 A*26:01 A*26:08 A*66:01
DA	74,152	12	376	0.7892	0	0	1	A*01:01 A*01:02 A*01:03 A*11:01 A*11:05
DV	74,152	15	448	0.5726	0	0	1	A*03:02 A*23:01 A*24:02 A*24:03 A*29:01 A*29:02 A*30:04 A*31:01 A*32:01 A*33:01 A*33:03 A*33:05 A*68:01 A*68:02 A*69:01 A*74:01 A*74:03
HW	74,156	1	20	0.4658	0	0	1	A*02:02 A*02:05 A*02:08
DW	74,156	7	176	0.4646	0	0	1	A*25:01 A*26:01 A*30:04 A*66:01 A*68:01 A*68:02
DR	74,156	9	282	0.838	0	0	1	A*01:01 A*01:02 A*01:03
DV	74,158	9	282	0.838	0	0	1	A*01:01 A*01:02 A*01:03
DA	74,158	27	807	0.2447	0	0	1	A*03:01 A*03:02 A*11:01 A*11:05 A*23:01 A*24:02 A*24:03 A*25:01 A*26:01 A*26:08 A*29:01 A*29:02 A*30:01 A*30:02 A*30:04 A*31:01 A*32:01 A*33:01 A*33:03 A*33:05 A*66:01 A*68:01 A*68:02 A*69:01 A*74:01 A*74:03
DD	74,161	9	289	0.8412	0	0	1	A*03:01 A*03:02
DE	74,161	25	780	0.6544	0	0	1	A*01:01 A*01:02 A*01:03 A*11:01 A*11:05 A*23:01 A*24:02 A*24:03 A*25:01 A*26:01 A*26:08 A*29:01 A*29:02 A*30:01 A*30:02 A*30:04 A*31:01 A*32:01 A*33:01 A*33:03 A*33:05 A*66:01 A*68:01 A*68:02 A*69:01 A*74:01 A*74:03
DR	74,163	16	464	0.4532	0	0	1	A*01:01 A*01:02 A*01:03 A*11:01 A*11:05 A*25:01 A*26:01 A*26:08 A*66:01
DT	74,163	21	686	1	0	0	1	A*03:01 A*03:02 A*23:01 A*24:02 A*24:03 A*29:01 A*29:02 A*30:01 A*30:02 A*30:04 A*31:01 A*32:01 A*33:01 A*33:03 A*33:05 A*68:01 A*68:02 A*69:01 A*74:01 A*74:03
DD	74,166	14	450	0.8565	0	0	1	A*01:01 A*01:02 A*01:03 A*23:01 A*24:02
DE	74,166	23	701	0.5451	0	0	1	A*03:01 A*03:02 A*11:01 A*11:05 A*24:03 A*25:01 A*26:01 A*26:08 A*29:01 A*29:02 A*30:01 A*30:02 A*30:04 A*31:01 A*32:01 A*33:01 A*33:03 A*33:05 A*66:01 A*68:01 A*68:02 A*69:01 A*74:01 A*74:03
DG	74,167	14	450	0.8565	0	0	1	A*01:01 A*01:02 A*01:03 A*23:01 A*24:02
DW	74,167	23	701	0.5451	0	0	1	A*03:01 A*03:02 A*11:01 A*11:05 A*24:03 A*25:01 A*26:01 A*26:08 A*29:01 A*29:02 A*30:01 A*30:02 A*30:04 A*31:01 A*32:01 A*33:01 A*33:03 A*33:05 A*66:01 A*68:01 A*68:02 A*69:01 A*74:01 A*74:03
DY	74,171	28	899	0.7604	0	0	1	A*01:01 A*01:02 A*01:03 A*03:01 A*03:02 A*11:01 A*11:05 A*23:01 A*24:02 A*24:03 A*25:01 A*26:01 A*26:08 A*29:01 A*29:02 A*30:01 A*30:02 A*30:04 A*31:01 A*32:01 A*33:03 A*66:01 A*68:01 A*68:02 A*69:01 A*74:01 A*74:03
DA	74,184	13	316	0.1744	0	0	1	A*25:01 A*26:01 A*26:08 A*29:01 A*29:02 A*32:01 A*66:01 A*68:01 A*68:02 A*69:01 A*74:01 A*74:03
DK	74,186	28	899	0.7604	0	0	1	A*01:01 A*01:02 A*01:03 A*03:01 A*03:02 A*11:01 A*11:05 A*23:01 A*24:02 A*24:03 A*25:01 A*26:01 A*26:08 A*29:01 A*29:02 A*30:01 A*30:02 A*30:04 A*31:01 A*32:01 A*33:03 A*66:01 A*68:01 A*68:02 A*69:01 A*74:01 A*74:03
EN	76,77	9	214	0.263	0	0	1	A*23:01 A*24:02 A*24:03 A*30:02 A*30:04
AN	76,77	15	388	0.2155	0	0	1	A*01:01 A*01:02 A*01:03 A*26:01 A*26:08 A*29:01 A*29:02
EG	76,79	2	13	0.06808	0	0	1	A*30:02 A*30:04
ER	76,79	10	310	0.7855	0	0	1	A*23:01 A*24:02 A*24:03 A*25:01 A*32:01
AG	76,79	15	388	0.2155	0	0	1	A*01:01 A*01:02 A*01:03 A*26:01 A*26:08 A*29:01 A*29:02
ET	76,80	2	13	0.06808	0	0	1	A*30:02 A*30:04
EI	76,80	10	310	0.7855	0	0	1	A*23:01 A*24:02 A*24:03 A*25:01 A*32:01
AT	76,80	15	388	0.2155	0	0	1	A*01:01 A*01:02 A*01:03 A*26:01 A*26:08 A*29:01 A*29:02
EL	76,81	2	13	0.06808	0	0	1	A*30:02 A*30:04
EA	76,81	10	310	0.7855	0	0	1	A*23:01 A*24:02 A*24:03 A*25:01 A*32:01
AL	76,81	15	388	0.2155	0	0	1	A*01:01 A*01:02 A*01:03 A*26:01 A*26:08 A*29:01 A*29:02
ER	76,82	2	13	0.06808	0	0	1	A*30:02 A*30:04
EL	76,82	10	310	0.7855	0	0	1	A*23:01 A*24:02 A*24:03 A*25:01 A*32:01
AR	76,82	15	388	0.2155	0	0	1	A*01:01 A*01:02 A*01:03 A*26:01 A*26:08 A*29:01 A*29:02
EG	76,83	2	13	0.06808	0	0	1	A*30:02 A*30:04
ER	76,83	10	310	0.7855	0	0	1	A*23:01 A*24:02 A*24:03 A*25:01 A*32:01
AG	76,83	15	388	0.2155	0	0	1	A*01:01 A*01:02 A*01:03 A*26:01 A*26:08 A*29:01 A*29:02
ED	76,90	2	44	0.3915	0	0	1	A*25:01
AA	76,90	6	70	0.01884	0	0	1	A*29:01 A*29:02
EA	76,90	10	279	0.514	0	0	1	A*23:01 A*24:02 A*24:03 A*30:02 A*30:04 A*32:01
AD	76,90	11	338	0.7438	0	0	1	A*01:01 A*01:02 A*01:03 A*26:01 A*26:08
VL	76,95	1	21	0.4817	0	0	1	A*02:02 A*02:05 A*02:08 A*02:17
EI	76,95	5	129	0.5781	0	0	1	A*25:01 A*30:02 A*30:04 A*32:01
EL	76,95	7	202	0.6474	0	0	1	A*23:01 A*24:02 A*24:03
AI	76,95	15	388	0.2155	0	0	1	A*01:01 A*01:02 A*01:03 A*26:01 A*26:08 A*29:01 A*29:02
EI	76,97	2	13	0.06808	0	0	1	A*30:02 A*30:04
ER	76,97	2	44	0.3915	0	0	1	A*25:01
AR	76,97	3	63	0.4341	0	0	1	A*26:01 A*26:08
AM	76,97	6	71	0.02001	0	0	1	A*01:03 A*29:01 A*29:02
AI	76,97	9	281	0.8376	0	0	1	A*01:01 A*01:02
EY	76,99	5	129	0.5781	0	0	1	A*25:01 A*30:02 A*30:04 A*32:01
EF	76,99	7	202	0.6474	0	0	1	A*23:01 A*24:02 A*24:03
AY	76,99	15	388	0.2155	0	0	1	A*01:01 A*01:02 A*01:03 A*26:01 A*26:08 A*29:01 A*29:02
AH	76,102	1	10	0.2787	0	0	1	A*29:01
ED	76,102	12	321	0.362	0	0	1	A*23:01 A*24:02 A*24:03 A*25:01 A*30:02 A*30:04 A*32:01
AD	76,102	15	379	0.1791	0	0	1	A*01:01 A*01:02 A*01:03 A*26:01 A*26:08 A*29:02
AS	76,105	6	70	0.01884	0	0	1	A*29:01 A*29:02
VP	76,105	4	131	1	0	0	1	A*11:01 A*11:05 A*66:01 A*68:02 A*74:01 A*74:03
ES	76,105	9	214	0.263	0	0	1	A*23:01 A*24:02 A*24:03 A*30:02 A*30:04
AP	76,105	11	338	0.7438	0	0	1	A*01:01 A*01:02 A*01:03 A*26:01 A*26:08
EG	76,107	12	321	0.362	0	0	1	A*23:01 A*24:02 A*24:03 A*25:01 A*30:02 A*30:04 A*32:01
AG	76,107	15	388	0.2155	0	0	1	A*01:01 A*01:02 A*01:03 A*26:01 A*26:08 A*29:01 A*29:02
EF	76,109	11	256	0.1729	0	0	1	A*23:01 A*24:02 A*24:03 A*25:01 A*30:02 A*30:04
AF	76,109	15	388	0.2155	0	0	1	A*01:01 A*01:02 A*01:03 A*26:01 A*26:08 A*29:01 A*29:02
EE	76,114	2	13	0.06808	0	0	1	A*30:02 A*30:04
AQ	76,114	3	63	0.4341	0	0	1	A*26:01 A*26:08
EH	76,114	7	202	0.6474	0	0	1	A*23:01 A*24:02 A*24:03
AR	76,114	13	333	0.2516	0	0	1	A*01:01 A*01:02 A*01:03 A*29:01 A*29:02
VR	76,114	13	429	0.9623	0	0	1	A*03:01 A*03:02 A*11:01 A*11:05 A*68:01
EH	76,116	2	13	0.06808	0	0	1	A*30:02 A*30:04
EY	76,116	7	202	0.6474	0	0	1	A*23:01 A*24:02 A*24:03
AD	76,116	15	388	0.2155	0	0	1	A*01:01 A*01:02 A*01:03 A*26:01 A*26:08 A*29:01 A*29:02
EN	76,127	5	129	0.5781	0	0	1	A*25:01 A*30:02 A*30:04 A*32:01
EK	76,127	7	202	0.6474	0	0	1	A*23:01 A*24:02 A*24:03
AN	76,127	15	388	0.2155	0	0	1	A*01:01 A*01:02 A*01:03 A*26:01 A*26:08 A*29:01 A*29:02
EI	76,142	12	321	0.362	0	0	1	A*23:01 A*24:02 A*24:03 A*25:01 A*30:02 A*30:04 A*32:01
AI	76,142	15	388	0.2155	0	0	1	A*01:01 A*01:02 A*01:03 A*26:01 A*26:08 A*29:01 A*29:02
AQ	76,144	9	132	0.01462	0	0	1	A*26:01 A*26:08 A*29:01 A*29:02
EK	76,144	6	158	0.6102	0	0	1	A*24:02 A*24:03
EQ	76,144	6	169	0.6236	0	0	1	A*23:01 A*25:01 A*30:02 A*30:04 A*32:01
AK	76,144	9	282	0.838	0	0	1	A*01:01 A*01:02 A*01:03
ER	76,145	12	321	0.362	0	0	1	A*23:01 A*24:02 A*24:03 A*25:01 A*30:02 A*30:04 A*32:01
AR	76,145	15	388	0.2155	0	0	1	A*01:01 A*01:02 A*01:03 A*26:01 A*26:08 A*29:01 A*29:02
ET	76,149	2	44	0.3915	0	0	1	A*25:01
AT	76,149	3	63	0.4341	0	0	1	A*26:01 A*26:08
EA	76,149	10	279	0.514	0	0	1	A*23:01 A*24:02 A*24:03 A*30:02 A*30:04 A*32:01
AA	76,149	13	333	0.2516	0	0	1	A*01:01 A*01:02 A*01:03 A*29:01 A*29:02
AA	76,150	9	132	0.01462	0	0	1	A*26:01 A*26:08 A*29:01 A*29:02
AV	76,150	9	282	0.838	0	0	1	A*01:01 A*01:02 A*01:03
EA	76,150	12	321	0.362	0	0	1	A*23:01 A*24:02 A*24:03 A*25:01 A*30:02 A*30:04 A*32:01
AR	76,151	6	70	0.01884	0	0	1	A*29:01 A*29:02
ER	76,151	4	126	0.7843	0	0	1	A*23:01 A*30:02 A*32:01
EH	76,151	8	202	0.3634	0	0	1	A*24:02 A*24:03 A*25:01 A*30:04
AH	76,151	11	338	0.7438	0	0	1	A*01:01 A*01:02 A*01:03 A*26:01 A*26:08
ER	76,152	2	12	0.06007	0	0	1	A*30:02
EE	76,152	2	44	0.3915	0	0	1	A*25:01
AE	76,152	3	63	0.4341	0	0	1	A*26:01 A*26:08
AV	76,152	6	70	0.01884	0	0	1	A*29:01 A*29:02
AA	76,152	9	282	0.838	0	0	1	A*01:01 A*01:02 A*01:03
VE	76,152	9	287	0.8402	0	0	1	A*03:01 A*66:01
EW	76,156	2	45	0.6434	0	0	1	A*25:01 A*30:04
AW	76,156	3	61	0.4263	0	0	1	A*26:01
AL	76,156	6	70	0.01884	0	0	1	A*29:01 A*29:02
VW	76,156	3	91	0.7495	0	0	1	A*02:02 A*02:05 A*02:08 A*66:01 A*68:01 A*68:02
EL	76,156	4	126	0.7843	0	0	1	A*23:01 A*30:02 A*32:01
EQ	76,156	6	158	0.6102	0	0	1	A*24:02 A*24:03
AR	76,156	9	282	0.838	0	0	1	A*01:01 A*01:02 A*01:03
AA	76,158	9	132	0.01462	0	0	1	A*26:01 A*26:08 A*29:01 A*29:02
AV	76,158	9	282	0.838	0	0	1	A*01:01 A*01:02 A*01:03
EA	76,158	12	321	0.362	0	0	1	A*23:01 A*24:02 A*24:03 A*25:01 A*30:02 A*30:04 A*32:01
VD	76,161	9	289	0.8412	0	0	1	A*03:01 A*03:02
EE	76,161	12	321	0.362	0	0	1	A*23:01 A*24:02 A*24:03 A*25:01 A*30:02 A*30:04 A*32:01
AE	76,161	15	388	0.2155	0	0	1	A*01:01 A*01:02 A*01:03 A*26:01 A*26:08 A*29:01 A*29:02
ER	76,163	2	44	0.3915	0	0	1	A*25:01
AT	76,163	6	70	0.01884	0	0	1	A*29:01 A*29:02
ET	76,163	10	279	0.514	0	0	1	A*23:01 A*24:02 A*24:03 A*30:02 A*30:04 A*32:01
AR	76,163	11	338	0.7438	0	0	1	A*01:01 A*01:02 A*01:03 A*26:01 A*26:08
AE	76,166	9	132	0.01462	0	0	1	A*26:01 A*26:08 A*29:01 A*29:02
EE	76,166	5	132	0.583	0	0	1	A*24:03 A*25:01 A*30:02 A*30:04 A*32:01
ED	76,166	7	199	0.6439	0	0	1	A*23:01 A*24:02
AD	76,166	9	282	0.838	0	0	1	A*01:01 A*01:02 A*01:03
AW	76,167	9	132	0.01462	0	0	1	A*26:01 A*26:08 A*29:01 A*29:02
EW	76,167	5	132	0.583	0	0	1	A*24:03 A*25:01 A*30:02 A*30:04 A*32:01
EG	76,167	7	199	0.6439	0	0	1	A*23:01 A*24:02
AG	76,167	9	282	0.838	0	0	1	A*01:01 A*01:02 A*01:03
EY	76,171	12	321	0.362	0	0	1	A*23:01 A*24:02 A*24:03 A*25:01 A*30:02 A*30:04 A*32:01
AY	76,171	15	388	0.2155	0	0	1	A*01:01 A*01:02 A*01:03 A*26:01 A*26:08 A*29:01 A*29:02
AA	76,184	9	132	0.01462	0	0	1	A*26:01 A*26:08 A*29:01 A*29:02
EP	76,184	9	214	0.263	0	0	1	A*23:01 A*24:02 A*24:03 A*30:02 A*30:04
AP	76,184	9	282	0.838	0	0	1	A*01:01 A*01:02 A*01:03
EK	76,186	12	321	0.362	0	0	1	A*23:01 A*24:02 A*24:03 A*25:01 A*30:02 A*30:04 A*32:01
AK	76,186	15	388	0.2155	0	0	1	A*01:01 A*01:02 A*01:03 A*26:01 A*26:08 A*29:01 A*29:02
NR	77,79	7	202	0.6474	0	0	1	A*23:01 A*24:02 A*24:03
NG	77,79	15	398	0.2613	0	0	1	A*01:01 A*01:02 A*01:03 A*26:01 A*26:08 A*29:01 A*29:02 A*30:02 A*30:04
NI	77,80	7	202	0.6474	0	0	1	A*23:01 A*24:02 A*24:03
NT	77,80	15	398	0.2613	0	0	1	A*01:01 A*01:02 A*01:03 A*26:01 A*26:08 A*29:01 A*29:02 A*30:02 A*30:04
NA	77,81	7	202	0.6474	0	0	1	A*23:01 A*24:02 A*24:03
NL	77,81	15	398	0.2613	0	0	1	A*01:01 A*01:02 A*01:03 A*26:01 A*26:08 A*29:01 A*29:02 A*30:02 A*30:04
NL	77,82	7	202	0.6474	0	0	1	A*23:01 A*24:02 A*24:03
NR	77,82	15	398	0.2613	0	0	1	A*01:01 A*01:02 A*01:03 A*26:01 A*26:08 A*29:01 A*29:02 A*30:02 A*30:04
NR	77,83	7	202	0.6474	0	0	1	A*23:01 A*24:02 A*24:03
NG	77,83	15	398	0.2613	0	0	1	A*01:01 A*01:02 A*01:03 A*26:01 A*26:08 A*29:01 A*29:02 A*30:02 A*30:04
SD	77,90	2	44	0.3915	0	0	1	A*25:01
NA	77,90	14	276	0.02214	0	0	1	A*23:01 A*24:02 A*24:03 A*29:01 A*29:02 A*30:02 A*30:04
ND	77,90	11	338	0.7438	0	0	1	A*01:01 A*01:02 A*01:03 A*26:01 A*26:08
DL	77,95	1	21	0.4817	0	0	1	A*02:02 A*02:05 A*02:08 A*02:17
NL	77,95	7	202	0.6474	0	0	1	A*23:01 A*24:02 A*24:03
NI	77,95	15	398	0.2613	0	0	1	A*01:01 A*01:02 A*01:03 A*26:01 A*26:08 A*29:01 A*29:02 A*30:02 A*30:04
SR	77,97	2	44	0.3915	0	0	1	A*25:01
NR	77,97	3	63	0.4341	0	0	1	A*26:01 A*26:08
NM	77,97	13	266	0.04215	0	0	1	A*01:03 A*23:01 A*24:02 A*24:03 A*29:01 A*29:02
NI	77,97	10	292	0.6241	0	0	1	A*01:01 A*01:02 A*30:02 A*30:04
NF	77,99	7	202	0.6474	0	0	1	A*23:01 A*24:02 A*24:03
NY	77,99	15	398	0.2613	0	0	1	A*01:01 A*01:02 A*01:03 A*26:01 A*26:08 A*29:01 A*29:02 A*30:02 A*30:04
NH	77,102	1	10	0.2787	0	0	1	A*29:01
ND	77,102	20	546	0.1906	0	0	1	A*01:01 A*01:02 A*01:03 A*23:01 A*24:02 A*24:03 A*26:01 A*26:08 A*29:02 A*30:02 A*30:04
DP	77,105	4	131	1	0	0	1	A*11:01 A*11:05 A*66:01 A*68:02 A*74:01 A*74:03
NS	77,105	14	276	0.02214	0	0	1	A*23:01 A*24:02 A*24:03 A*29:01 A*29:02 A*30:02 A*30:04
NP	77,105	11	338	0.7438	0	0	1	A*01:01 A*01:02 A*01:03 A*26:01 A*26:08
NG	77,107	20	554	0.2209	0	0	1	A*01:01 A*01:02 A*01:03 A*23:01 A*24:02 A*24:03 A*26:01 A*26:08 A*29:01 A*29:02 A*30:02 A*30:04
SF	77,109	2	44	0.3915	0	0	1	A*25:01
NF	77,109	20	554	0.2209	0	0	1	A*01:01 A*01:02 A*01:03 A*23:01 A*24:02 A*24:03 A*26:01 A*26:08 A*29:01 A*29:02 A*30:02 A*30:04
NE	77,114	2	13	0.06808	0	0	1	A*30:02 A*30:04
NQ	77,114	3	63	0.4341	0	0	1	A*26:01 A*26:08
NH	77,114	7	202	0.6474	0	0	1	A*23:01 A*24:02 A*24:03
NR	77,114	13	333	0.2516	0	0	1	A*01:01 A*01:02 A*01:03 A*29:01 A*29:02
DR	77,114	13	429	0.9623	0	0	1	A*03:01 A*03:02 A*11:01 A*11:05 A*68:01
NH	77,116	2	13	0.06808	0	0	1	A*30:02 A*30:04
NY	77,116	7	202	0.6474	0	0	1	A*23:01 A*24:02 A*24:03
ND	77,116	15	388	0.2155	0	0	1	A*01:01 A*01:02 A*01:03 A*26:01 A*26:08 A*29:01 A*29:02
NK	77,127	7	202	0.6474	0	0	1	A*23:01 A*24:02 A*24:03
NN	77,127	15	398	0.2613	0	0	1	A*01:01 A*01:02 A*01:03 A*26:01 A*26:08 A*29:01 A*29:02 A*30:02 A*30:04
NI	77,142	20	554	0.2209	0	0	1	A*01:01 A*01:02 A*01:03 A*23:01 A*24:02 A*24:03 A*26:01 A*26:08 A*29:01 A*29:02 A*30:02 A*30:04
NQ	77,144	11	185	0.0125	0	0	1	A*23:01 A*26:01 A*26:08 A*29:01 A*29:02 A*30:02 A*30:04
NK	77,144	13	418	0.8668	0	0	1	A*01:01 A*01:02 A*01:03 A*24:02 A*24:03
NR	77,145	20	554	0.2209	0	0	1	A*01:01 A*01:02 A*01:03 A*23:01 A*24:02 A*24:03 A*26:01 A*26:08 A*29:01 A*29:02 A*30:02 A*30:04
ST	77,149	2	44	0.3915	0	0	1	A*25:01
NT	77,149	3	63	0.4341	0	0	1	A*26:01 A*26:08
NA	77,149	18	506	0.3102	0	0	1	A*01:01 A*01:02 A*01:03 A*23:01 A*24:02 A*24:03 A*29:01 A*29:02 A*30:02 A*30:04
NV	77,150	9	282	0.838	0	0	1	A*01:01 A*01:02 A*01:03
NA	77,150	17	331	0.007166	1	0	1	A*23:01 A*24:02 A*24:03 A*26:01 A*26:08 A*29:01 A*29:02 A*30:02 A*30:04
SH	77,151	2	44	0.3915	0	0	1	A*25:01
NR	77,151	8	124	0.0447	0	0	1	A*23:01 A*29:01 A*29:02 A*30:02
NH	77,151	15	469	0.7375	0	0	1	A*01:01 A*01:02 A*01:03 A*24:02 A*24:03 A*26:01 A*26:08 A*30:04
NR	77,152	2	12	0.06007	0	0	1	A*30:02
SE	77,152	2	44	0.3915	0	0	1	A*25:01
NE	77,152	3	63	0.4341	0	0	1	A*26:01 A*26:08
NV	77,152	13	265	0.0407	0	0	1	A*23:01 A*24:02 A*24:03 A*29:01 A*29:02 A*30:04
NA	77,152	9	282	0.838	0	0	1	A*01:01 A*01:02 A*01:03
DE	77,152	9	287	0.8402	0	0	1	A*03:01 A*66:01
SW	77,156	2	44	0.3915	0	0	1	A*25:01
NW	77,156	3	62	0.4301	0	0	1	A*26:01 A*30:04
DW	77,156	3	91	0.7495	0	0	1	A*02:02 A*02:05 A*02:08 A*66:01 A*68:01 A*68:02
NL	77,156	8	124	0.0447	0	0	1	A*23:01 A*29:01 A*29:02 A*30:02
NQ	77,156	6	160	0.612	0	0	1	A*24:02 A*24:03 A*26:08
NR	77,156	9	282	0.838	0	0	1	A*01:01 A*01:02 A*01:03
NV	77,158	9	282	0.838	0	0	1	A*01:01 A*01:02 A*01:03
NA	77,158	17	331	0.007166	1	0	1	A*23:01 A*24:02 A*24:03 A*26:01 A*26:08 A*29:01 A*29:02 A*30:02 A*30:04
DD	77,161	9	289	0.8412	0	0	1	A*03:01 A*03:02
NE	77,161	20	554	0.2209	0	0	1	A*01:01 A*01:02 A*01:03 A*23:01 A*24:02 A*24:03 A*26:01 A*26:08 A*29:01 A*29:02 A*30:02 A*30:04
SR	77,163	2	44	0.3915	0	0	1	A*25:01
NT	77,163	14	276	0.02214	0	0	1	A*23:01 A*24:02 A*24:03 A*29:01 A*29:02 A*30:02 A*30:04
NR	77,163	11	338	0.7438	0	0	1	A*01:01 A*01:02 A*01:03 A*26:01 A*26:08
NE	77,166	10	146	0.0048	1	0	1	A*24:03 A*26:01 A*26:08 A*29:01 A*29:02 A*30:02 A*30:04
ND	77,166	14	450	0.8565	0	0	1	A*01:01 A*01:02 A*01:03 A*23:01 A*24:02
NW	77,167	10	146	0.0048	1	0	1	A*24:03 A*26:01 A*26:08 A*29:01 A*29:02 A*30:02 A*30:04
NG	77,167	14	450	0.8565	0	0	1	A*01:01 A*01:02 A*01:03 A*23:01 A*24:02
NY	77,171	20	554	0.2209	0	0	1	A*01:01 A*01:02 A*01:03 A*23:01 A*24:02 A*24:03 A*26:01 A*26:08 A*29:01 A*29:02 A*30:02 A*30:04
NA	77,184	9	132	0.01462	0	0	1	A*26:01 A*26:08 A*29:01 A*29:02
NP	77,184	15	463	0.6889	0	0	1	A*01:01 A*01:02 A*01:03 A*23:01 A*24:02 A*24:03 A*30:02 A*30:04
NK	77,186	20	554	0.2209	0	0	1	A*01:01 A*01:02 A*01:03 A*23:01 A*24:02 A*24:03 A*26:01 A*26:08 A*29:01 A*29:02 A*30:02 A*30:04
RI	79,80	10	310	0.7855	0	0	1	A*23:01 A*24:02 A*24:03 A*25:01 A*32:01
GT	79,80	30	979	1	0	0	1	A*01:01 A*01:02 A*01:03 A*02:01 A*02:02 A*02:05 A*02:06 A*02:08 A*02:17 A*03:01 A*03:02 A*11:01 A*11:05 A*26:01 A*26:08 A*29:01 A*29:02 A*30:01 A*30:02 A*30:04 A*31:01 A*33:01 A*33:03 A*33:05 A*66:01 A*68:01 A*68:02 A*69:01 A*74:01
RA	79,81	10	310	0.7855	0	0	1	A*23:01 A*24:02 A*24:03 A*25:01 A*32:01
GL	79,81	30	979	1	0	0	1	A*01:01 A*01:02 A*01:03 A*02:01 A*02:02 A*02:05 A*02:06 A*02:08 A*02:17 A*03:01 A*03:02 A*11:01 A*11:05 A*26:01 A*26:08 A*29:01 A*29:02 A*30:01 A*30:02 A*30:04 A*31:01 A*33:01 A*33:03 A*33:05 A*66:01 A*68:01 A*68:02 A*69:01 A*74:01
RL	79,82	10	310	0.7855	0	0	1	A*23:01 A*24:02 A*24:03 A*25:01 A*32:01
GR	79,82	30	979	1	0	0	1	A*01:01 A*01:02 A*01:03 A*02:01 A*02:02 A*02:05 A*02:06 A*02:08 A*02:17 A*03:01 A*03:02 A*11:01 A*11:05 A*26:01 A*26:08 A*29:01 A*29:02 A*30:01 A*30:02 A*30:04 A*31:01 A*33:01 A*33:03 A*33:05 A*66:01 A*68:01 A*68:02 A*69:01 A*74:01
RR	79,83	10	310	0.7855	0	0	1	A*23:01 A*24:02 A*24:03 A*25:01 A*32:01
GG	79,83	30	979	1	0	0	1	A*01:01 A*01:02 A*01:03 A*02:01 A*02:02 A*02:05 A*02:06 A*02:08 A*02:17 A*03:01 A*03:02 A*11:01 A*11:05 A*26:01 A*26:08 A*29:01 A*29:02 A*30:01 A*30:02 A*30:04 A*31:01 A*33:01 A*33:03 A*33:05 A*66:01 A*68:01 A*68:02 A*69:01 A*74:01
RD	79,90	2	44	0.3915	0	0	1	A*25:01
GD	79,90	14	433	0.7139	0	0	1	A*01:01 A*01:02 A*01:03 A*11:01 A*11:05 A*26:01 A*26:08 A*66:01
GA	79,90	26	830	0.8052	0	0	1	A*02:01 A*02:02 A*02:05 A*02:06 A*02:08 A*02:17 A*03:01 A*03:02 A*29:01 A*29:02 A*30:01 A*30:02 A*30:04 A*31:01 A*33:01 A*33:03 A*33:05 A*68:01 A*68:02 A*69:01 A*74:01
GL	79,95	1	21	0.4817	0	0	1	A*02:02 A*02:05 A*02:08 A*02:17
RL	79,95	7	202	0.6474	0	0	1	A*23:01 A*24:02 A*24:03
GI	79,95	24	775	1	0	0	1	A*01:01 A*01:02 A*01:03 A*03:01 A*03:02 A*11:01 A*11:05 A*26:01 A*26:08 A*29:01 A*29:02 A*30:01 A*30:02 A*30:04 A*31:01 A*33:01 A*33:03 A*33:05 A*66:01 A*68:01 A*68:02 A*74:01
RR	79,97	2	44	0.3915	0	0	1	A*25:01
GM	79,97	7	192	0.6375	0	0	1	A*01:03 A*02:17 A*29:01 A*29:02 A*31:01 A*33:01 A*33:03 A*33:05 A*68:01 A*74:01
GI	79,97	21	628	0.5653	0	0	1	A*01:01 A*01:02 A*03:01 A*03:02 A*11:01 A*11:05 A*30:01 A*30:02 A*30:04
RF	79,99	7	202	0.6474	0	0	1	A*23:01 A*24:02 A*24:03
GY	79,99	30	979	1	0	0	1	A*01:01 A*01:02 A*01:03 A*02:01 A*02:02 A*02:05 A*02:06 A*02:08 A*03:01 A*03:02 A*11:01 A*11:05 A*26:01 A*26:08 A*29:01 A*29:02 A*30:01 A*30:02 A*30:04 A*31:01 A*33:01 A*33:03 A*33:05 A*66:01 A*68:01 A*68:02 A*69:01 A*74:01
GH	79,102	1	10	0.2787	0	0	1	A*29:01
RD	79,102	10	310	0.7855	0	0	1	A*23:01 A*24:02 A*24:03 A*25:01 A*32:01
GD	79,102	30	979	1	0	0	1	A*01:01 A*01:02 A*01:03 A*02:01 A*02:02 A*02:05 A*02:06 A*02:08 A*02:17 A*03:01 A*03:02 A*11:01 A*11:05 A*26:01 A*26:08 A*29:02 A*30:01 A*30:02 A*30:04 A*31:01 A*33:01 A*33:03 A*33:05 A*66:01 A*68:01 A*68:02 A*69:01 A*74:01
RS	79,105	7	202	0.6474	0	0	1	A*23:01 A*24:02 A*24:03
GP	79,105	15	442	0.5287	0	0	1	A*01:01 A*01:02 A*01:03 A*11:01 A*11:05 A*26:01 A*26:08 A*66:01 A*68:02 A*74:01
GS	79,105	26	823	0.8069	0	0	1	A*02:01 A*02:02 A*02:05 A*02:06 A*02:08 A*02:17 A*03:01 A*03:02 A*29:01 A*29:02 A*30:01 A*30:02 A*30:04 A*31:01 A*33:01 A*33:03 A*33:05 A*68:01 A*69:01
RG	79,107	10	310	0.7855	0	0	1	A*23:01 A*24:02 A*24:03 A*25:01 A*32:01
GG	79,107	24	775	1	0	0	1	A*01:01 A*01:02 A*01:03 A*03:01 A*03:02 A*11:01 A*11:05 A*26:01 A*26:08 A*29:01 A*29:02 A*30:01 A*30:02 A*30:04 A*31:01 A*33:01 A*33:03 A*33:05 A*66:01 A*68:01 A*68:02 A*74:01
RF	79,109	9	244	0.5186	0	0	1	A*23:01 A*24:02 A*24:03 A*25:01
GF	79,109	30	979	1	0	0	1	A*01:01 A*01:02 A*01:03 A*02:01 A*02:02 A*02:05 A*02:06 A*02:08 A*02:17 A*03:01 A*03:02 A*11:01 A*11:05 A*26:01 A*26:08 A*29:01 A*29:02 A*30:01 A*30:02 A*30:04 A*31:01 A*33:01 A*33:03 A*33:05 A*66:01 A*68:01 A*68:02 A*69:01
GE	79,114	2	45	0.6434	0	0	1	A*30:01 A*30:02 A*30:04
RH	79,114	7	202	0.6474	0	0	1	A*23:01 A*24:02 A*24:03
GR	79,114	23	659	0.2461	0	0	1	A*01:01 A*01:02 A*01:03 A*03:01 A*03:02 A*11:01 A*11:05 A*29:01 A*29:02 A*68:01
GH	79,116	2	45	0.6434	0	0	1	A*30:01 A*30:02 A*30:04
RY	79,116	7	202	0.6474	0	0	1	A*23:01 A*24:02 A*24:03
GD	79,116	24	743	0.6707	0	0	1	A*01:01 A*01:02 A*01:03 A*03:01 A*03:02 A*11:01 A*11:05 A*26:01 A*26:08 A*29:01 A*29:02 A*31:01 A*33:01 A*33:03 A*33:05 A*66:01 A*68:01 A*74:01
RK	79,127	7	202	0.6474	0	0	1	A*23:01 A*24:02 A*24:03
GN	79,127	24	745	0.6702	0	0	1	A*01:01 A*01:02 A*01:03 A*03:01 A*03:02 A*11:01 A*11:05 A*26:01 A*26:08 A*29:01 A*29:02 A*30:01 A*30:02 A*30:04 A*31:01 A*33:01 A*33:03 A*33:05 A*66:01 A*74:01
RI	79,142	10	310	0.7855	0	0	1	A*23:01 A*24:02 A*24:03 A*25:01 A*32:01
GI	79,142	24	745	0.6702	0	0	1	A*01:01 A*01:02 A*01:03 A*03:01 A*03:02 A*11:01 A*11:05 A*26:01 A*26:08 A*29:01 A*29:02 A*30:01 A*30:02 A*30:04 A*31:01 A*33:01 A*33:03 A*33:05 A*66:01 A*74:01
RK	79,144	6	158	0.6102	0	0	1	A*24:02 A*24:03
GQ	79,144	10	246	0.2754	0	0	1	A*26:01 A*26:08 A*29:01 A*29:02 A*30:01 A*30:02 A*30:04 A*31:01 A*33:01 A*33:03 A*33:05 A*66:01 A*74:01
GK	79,144	29	916	0.5049	0	0	1	A*01:01 A*01:02 A*01:03 A*02:01 A*02:02 A*02:05 A*02:06 A*02:08 A*02:17 A*03:01 A*03:02 A*11:01 A*68:01 A*68:02 A*69:01
RR	79,145	10	310	0.7855	0	0	1	A*23:01 A*24:02 A*24:03 A*25:01 A*32:01
GR	79,145	24	745	0.6702	0	0	1	A*01:01 A*01:02 A*01:03 A*03:01 A*03:02 A*11:01 A*11:05 A*26:01 A*26:08 A*29:01 A*29:02 A*30:01 A*30:02 A*30:04 A*31:01 A*33:01 A*33:03 A*33:05 A*66:01 A*74:01
RT	79,149	2	44	0.3915	0	0	1	A*25:01
GT	79,149	3	69	0.4606	0	0	1	A*26:01 A*26:08 A*66:01
GA	79,149	30	966	0.6203	0	0	1	A*01:01 A*01:02 A*01:03 A*02:01 A*02:02 A*02:05 A*02:06 A*02:08 A*02:17 A*03:01 A*03:02 A*11:01 A*11:05 A*29:01 A*29:02 A*30:01 A*30:02 A*30:04 A*31:01 A*33:01 A*33:03 A*33:05 A*68:01 A*68:02 A*69:01 A*74:01
GV	79,150	9	282	0.838	0	0	1	A*01:01 A*01:02 A*01:03
RA	79,150	10	310	0.7855	0	0	1	A*23:01 A*24:02 A*24:03 A*25:01 A*32:01
GA	79,150	28	903	0.7609	0	0	1	A*02:01 A*02:02 A*02:05 A*02:06 A*02:08 A*02:17 A*03:01 A*03:02 A*11:01 A*11:05 A*26:01 A*26:08 A*29:01 A*29:02 A*30:01 A*30:02 A*30:04 A*31:01 A*33:01 A*33:03 A*33:05 A*66:01 A*68:01 A*68:02 A*69:01 A*74:01
GR	79,151	7	182	0.4733	0	0	1	A*29:01 A*29:02 A*30:01 A*30:02 A*31:01 A*33:01 A*33:03 A*33:05 A*74:01
RH	79,151	8	201	0.3614	0	0	1	A*24:02 A*24:03 A*25:01
GH	79,151	29	936	1	0	0	1	A*01:01 A*01:02 A*01:03 A*02:01 A*02:02 A*02:05 A*02:06 A*02:08 A*02:17 A*03:01 A*03:02 A*11:01 A*11:05 A*26:01 A*26:08 A*30:04 A*66:01 A*68:01 A*68:02 A*69:01
GR	79,152	2	12	0.06007	0	0	1	A*30:02
RE	79,152	2	44	0.3915	0	0	1	A*25:01
GE	79,152	11	339	0.7526	0	0	1	A*03:01 A*26:01 A*26:08 A*66:01
GA	79,152	12	376	0.7892	0	0	1	A*01:01 A*01:02 A*01:03 A*11:01 A*11:05
RW	79,156	2	44	0.3915	0	0	1	A*25:01
GW	79,156	6	149	0.4362	0	0	1	A*02:02 A*02:05 A*02:08 A*26:01 A*30:04 A*66:01 A*68:01 A*68:02
RQ	79,156	6	158	0.6102	0	0	1	A*24:02 A*24:03
GR	79,156	9	282	0.838	0	0	1	A*01:01 A*01:02 A*01:03
GL	79,156	25	784	0.6542	0	0	1	A*02:01 A*02:06 A*02:17 A*03:01 A*29:01 A*29:02 A*30:01 A*30:02 A*31:01 A*33:01 A*33:03 A*33:05 A*69:01 A*74:01
GV	79,158	9	282	0.838	0	0	1	A*01:01 A*01:02 A*01:03
RA	79,158	10	310	0.7855	0	0	1	A*23:01 A*24:02 A*24:03 A*25:01 A*32:01
GA	79,158	28	903	0.7609	0	0	1	A*02:01 A*02:02 A*02:05 A*02:06 A*02:08 A*02:17 A*03:01 A*03:02 A*11:01 A*11:05 A*26:01 A*26:08 A*29:01 A*29:02 A*30:01 A*30:02 A*30:04 A*31:01 A*33:01 A*33:03 A*33:05 A*66:01 A*68:01 A*68:02 A*69:01 A*74:01
GD	79,161	9	289	0.8412	0	0	1	A*03:01 A*03:02
RE	79,161	10	310	0.7855	0	0	1	A*23:01 A*24:02 A*24:03 A*25:01 A*32:01
RR	79,163	2	44	0.3915	0	0	1	A*25:01
GR	79,163	14	433	0.7139	0	0	1	A*01:01 A*01:02 A*01:03 A*11:01 A*11:05 A*26:01 A*26:08 A*66:01
GT	79,163	26	830	0.8052	0	0	1	A*02:01 A*02:02 A*02:05 A*02:06 A*02:08 A*02:17 A*03:01 A*03:02 A*29:01 A*29:02 A*30:01 A*30:02 A*30:04 A*31:01 A*33:01 A*33:03 A*33:05 A*68:01 A*68:02 A*69:01 A*74:01
RD	79,166	7	199	0.6439	0	0	1	A*23:01 A*24:02
GD	79,166	9	282	0.838	0	0	1	A*01:01 A*01:02 A*01:03
GE	79,166	28	903	0.7609	0	0	1	A*02:01 A*02:02 A*02:05 A*02:06 A*02:08 A*02:17 A*03:01 A*03:02 A*11:01 A*11:05 A*26:01 A*26:08 A*29:01 A*29:02 A*30:01 A*30:02 A*30:04 A*31:01 A*33:01 A*33:03 A*33:05 A*66:01 A*68:01 A*68:02 A*69:01 A*74:01
RG	79,167	7	199	0.6439	0	0	1	A*23:01 A*24:02
GG	79,167	9	282	0.838	0	0	1	A*01:01 A*01:02 A*01:03
GW	79,167	28	903	0.7609	0	0	1	A*02:01 A*02:02 A*02:05 A*02:06 A*02:08 A*02:17 A*03:01 A*03:02 A*11:01 A*11:05 A*26:01 A*26:08 A*29:01 A*29:02 A*30:01 A*30:02 A*30:04 A*31:01 A*33:01 A*33:03 A*33:05 A*66:01 A*68:01 A*68:02 A*69:01 A*74:01
RY	79,171	10	310	0.7855	0	0	1	A*23:01 A*24:02 A*24:03 A*25:01 A*32:01
GY	79,171	30	971	1	0	0	1	A*01:01 A*01:02 A*01:03 A*02:01 A*02:02 A*02:05 A*02:06 A*02:08 A*02:17 A*03:01 A*03:02 A*11:01 A*11:05 A*26:01 A*26:08 A*29:01 A*29:02 A*30:01 A*30:02 A*30:04 A*31:01 A*33:03 A*66:01 A*68:01 A*68:02 A*69:01 A*74:01
RP	79,184	7	202	0.6474	0	0	1	A*23:01 A*24:02 A*24:03
GA	79,184	21	647	0.6985	0	0	1	A*02:01 A*02:02 A*02:05 A*02:06 A*02:08 A*02:17 A*26:01 A*26:08 A*29:01 A*29:02 A*66:01 A*68:01 A*68:02 A*69:01 A*74:01
GP	79,184	21	677	0.846	0	0	1	A*01:01 A*01:02 A*01:03 A*03:01 A*03:02 A*11:01 A*11:05 A*30:01 A*30:02 A*30:04 A*31:01 A*33:01 A*33:03 A*33:05
RK	79,186	10	310	0.7855	0	0	1	A*23:01 A*24:02 A*24:03 A*25:01 A*32:01
GK	79,186	30	971	1	0	0	1	A*01:01 A*01:02 A*01:03 A*02:01 A*02:02 A*02:05 A*02:06 A*02:08 A*02:17 A*03:01 A*03:02 A*11:01 A*11:05 A*26:01 A*26:08 A*29:01 A*29:02 A*30:01 A*30:02 A*30:04 A*31:01 A*33:03 A*66:01 A*68:01 A*68:02 A*69:01 A*74:01
IA	80,81	10	310	0.7855	0	0	1	A*23:01 A*24:02 A*24:03 A*25:01 A*32:01
TL	80,81	30	979	1	0	0	1	A*01:01 A*01:02 A*01:03 A*02:01 A*02:02 A*02:05 A*02:06 A*02:08 A*02:17 A*03:01 A*03:02 A*11:01 A*11:05 A*26:01 A*26:08 A*29:01 A*29:02 A*30:01 A*30:02 A*30:04 A*31:01 A*33:01 A*33:03 A*33:05 A*66:01 A*68:01 A*68:02 A*69:01 A*74:01 A*74:03
IL	80,82	10	310	0.7855	0	0	1	A*23:01 A*24:02 A*24:03 A*25:01 A*32:01
TR	80,82	30	979	1	0	0	1	A*01:01 A*01:02 A*01:03 A*02:01 A*02:02 A*02:05 A*02:06 A*02:08 A*02:17 A*03:01 A*03:02 A*11:01 A*11:05 A*26:01 A*26:08 A*29:01 A*29:02 A*30:01 A*30:02 A*30:04 A*31:01 A*33:01 A*33:03 A*33:05 A*66:01 A*68:01 A*68:02 A*69:01 A*74:01 A*74:03
IR	80,83	10	310	0.7855	0	0	1	A*23:01 A*24:02 A*24:03 A*25:01 A*32:01
TG	80,83	30	979	1	0	0	1	A*01:01 A*01:02 A*01:03 A*02:01 A*02:02 A*02:05 A*02:06 A*02:08 A*02:17 A*03:01 A*03:02 A*11:01 A*11:05 A*26:01 A*26:08 A*29:01 A*29:02 A*30:01 A*30:02 A*30:04 A*31:01 A*33:01 A*33:03 A*33:05 A*66:01 A*68:01 A*68:02 A*69:01 A*74:01 A*74:03
ID	80,90	2	44	0.3915	0	0	1	A*25:01
TD	80,90	14	433	0.7139	0	0	1	A*01:01 A*01:02 A*01:03 A*11:01 A*11:05 A*26:01 A*26:08 A*66:01
TA	80,90	26	831	0.8051	0	0	1	A*02:01 A*02:02 A*02:05 A*02:06 A*02:08 A*02:17 A*03:01 A*03:02 A*29:01 A*29:02 A*30:01 A*30:02 A*30:04 A*31:01 A*33:01 A*33:03 A*33:05 A*68:01 A*68:02 A*69:01 A*74:01 A*74:03
TL	80,95	1	21	0.4817	0	0	1	A*02:02 A*02:05 A*02:08 A*02:17
IL	80,95	7	202	0.6474	0	0	1	A*23:01 A*24:02 A*24:03
TI	80,95	24	775	1	0	0	1	A*01:01 A*01:02 A*01:03 A*03:01 A*03:02 A*11:01 A*11:05 A*26:01 A*26:08 A*29:01 A*29:02 A*30:01 A*30:02 A*30:04 A*31:01 A*33:01 A*33:03 A*33:05 A*66:01 A*68:01 A*68:02 A*74:01 A*74:03
IR	80,97	2	44	0.3915	0	0	1	A*25:01
TM	80,97	7	193	0.6383	0	0	1	A*01:03 A*02:17 A*29:01 A*29:02 A*31:01 A*33:01 A*33:03 A*33:05 A*68:01 A*74:01 A*74:03
TI	80,97	21	628	0.5653	0	0	1	A*01:01 A*01:02 A*03:01 A*03:02 A*11:01 A*11:05 A*30:01 A*30:02 A*30:04
IF	80,99	7	202	0.6474	0	0	1	A*23:01 A*24:02 A*24:03
TY	80,99	30	979	1	0	0	1	A*01:01 A*01:02 A*01:03 A*02:01 A*02:02 A*02:05 A*02:06 A*02:08 A*03:01 A*03:02 A*11:01 A*11:05 A*26:01 A*26:08 A*29:01 A*29:02 A*30:01 A*30:02 A*30:04 A*31:01 A*33:01 A*33:03 A*33:05 A*66:01 A*68:01 A*68:02 A*69:01 A*74:01 A*74:03
TH	80,102	1	10	0.2787	0	0	1	A*29:01
ID	80,102	10	310	0.7855	0	0	1	A*23:01 A*24:02 A*24:03 A*25:01 A*32:01
TD	80,102	30	979	1	0	0	1	A*01:01 A*01:02 A*01:03 A*02:01 A*02:02 A*02:05 A*02:06 A*02:08 A*02:17 A*03:01 A*03:02 A*11:01 A*11:05 A*26:01 A*26:08 A*29:02 A*30:01 A*30:02 A*30:04 A*31:01 A*33:01 A*33:03 A*33:05 A*66:01 A*68:01 A*68:02 A*69:01 A*74:01 A*74:03
IS	80,105	7	202	0.6474	0	0	1	A*23:01 A*24:02 A*24:03
TP	80,105	15	442	0.5287	0	0	1	A*01:01 A*01:02 A*01:03 A*11:01 A*11:05 A*26:01 A*26:08 A*66:01 A*68:02 A*74:01 A*74:03
TS	80,105	26	823	0.8069	0	0	1	A*02:01 A*02:02 A*02:05 A*02:06 A*02:08 A*02:17 A*03:01 A*03:02 A*29:01 A*29:02 A*30:01 A*30:02 A*30:04 A*31:01 A*33:01 A*33:03 A*33:05 A*68:01 A*69:01
IG	80,107	10	310	0.7855	0	0	1	A*23:01 A*24:02 A*24:03 A*25:01 A*32:01
TG	80,107	24	775	1	0	0	1	A*01:01 A*01:02 A*01:03 A*03:01 A*03:02 A*11:01 A*11:05 A*26:01 A*26:08 A*29:01 A*29:02 A*30:01 A*30:02 A*30:04 A*31:01 A*33:01 A*33:03 A*33:05 A*66:01 A*68:01 A*68:02 A*74:01 A*74:03
IF	80,109	9	244	0.5186	0	0	1	A*23:01 A*24:02 A*24:03 A*25:01
TF	80,109	30	979	1	0	0	1	A*01:01 A*01:02 A*01:03 A*02:01 A*02:02 A*02:05 A*02:06 A*02:08 A*02:17 A*03:01 A*03:02 A*11:01 A*11:05 A*26:01 A*26:08 A*29:01 A*29:02 A*30:01 A*30:02 A*30:04 A*31:01 A*33:01 A*33:03 A*33:05 A*66:01 A*68:01 A*68:02 A*69:01
TE	80,114	2	45	0.6434	0	0	1	A*30:01 A*30:02 A*30:04
IH	80,114	7	202	0.6474	0	0	1	A*23:01 A*24:02 A*24:03
TR	80,114	23	659	0.2461	0	0	1	A*01:01 A*01:02 A*01:03 A*03:01 A*03:02 A*11:01 A*11:05 A*29:01 A*29:02 A*68:01
TH	80,116	2	45	0.6434	0	0	1	A*30:01 A*30:02 A*30:04
IY	80,116	7	202	0.6474	0	0	1	A*23:01 A*24:02 A*24:03
TD	80,116	24	743	0.6707	0	0	1	A*01:01 A*01:02 A*01:03 A*03:01 A*03:02 A*11:01 A*11:05 A*26:01 A*26:08 A*29:01 A*29:02 A*31:01 A*33:01 A*33:03 A*33:05 A*66:01 A*68:01 A*74:01 A*74:03
IK	80,127	7	202	0.6474	0	0	1	A*23:01 A*24:02 A*24:03
TN	80,127	24	745	0.6702	0	0	1	A*01:01 A*01:02 A*01:03 A*03:01 A*03:02 A*11:01 A*11:05 A*26:01 A*26:08 A*29:01 A*29:02 A*30:01 A*30:02 A*30:04 A*31:01 A*33:01 A*33:03 A*33:05 A*66:01 A*74:01 A*74:03
II	80,142	10	310	0.7855	0	0	1	A*23:01 A*24:02 A*24:03 A*25:01 A*32:01
TI	80,142	24	745	0.6702	0	0	1	A*01:01 A*01:02 A*01:03 A*03:01 A*03:02 A*11:01 A*11:05 A*26:01 A*26:08 A*29:01 A*29:02 A*30:01 A*30:02 A*30:04 A*31:01 A*33:01 A*33:03 A*33:05 A*66:01 A*74:01 A*74:03
IK	80,144	6	158	0.6102	0	0	1	A*24:02 A*24:03
TQ	80,144	10	247	0.2816	0	0	1	A*26:01 A*26:08 A*29:01 A*29:02 A*30:01 A*30:02 A*30:04 A*31:01 A*33:01 A*33:03 A*33:05 A*66:01 A*74:01 A*74:03
TK	80,144	29	916	0.5049	0	0	1	A*01:01 A*01:02 A*01:03 A*02:01 A*02:02 A*02:05 A*02:06 A*02:08 A*02:17 A*03:01 A*03:02 A*11:01 A*68:01 A*68:02 A*69:01
IR	80,145	10	310	0.7855	0	0	1	A*23:01 A*24:02 A*24:03 A*25:01 A*32:01
TR	80,145	24	745	0.6702	0	0	1	A*01:01 A*01:02 A*01:03 A*03:01 A*03:02 A*11:01 A*11:05 A*26:01 A*26:08 A*29:01 A*29:02 A*30:01 A*30:02 A*30:04 A*31:01 A*33:01 A*33:03 A*33:05 A*66:01 A*74:01 A*74:03
IT	80,149	2	44	0.3915	0	0	1	A*25:01
TT	80,149	3	69	0.4606	0	0	1	A*26:01 A*26:08 A*66:01
TA	80,149	30	966	0.6203	0	0	1	A*01:01 A*01:02 A*01:03 A*02:01 A*02:02 A*02:05 A*02:06 A*02:08 A*02:17 A*03:01 A*03:02 A*11:01 A*11:05 A*29:01 A*29:02 A*30:01 A*30:02 A*30:04 A*31:01 A*33:01 A*33:03 A*33:05 A*68:01 A*68:02 A*69:01 A*74:01 A*74:03
TV	80,150	9	282	0.838	0	0	1	A*01:01 A*01:02 A*01:03
IA	80,150	10	310	0.7855	0	0	1	A*23:01 A*24:02 A*24:03 A*25:01 A*32:01
TA	80,150	28	903	0.7609	0	0	1	A*02:01 A*02:02 A*02:05 A*02:06 A*02:08 A*02:17 A*03:01 A*03:02 A*11:01 A*11:05 A*26:01 A*26:08 A*29:01 A*29:02 A*30:01 A*30:02 A*30:04 A*31:01 A*33:01 A*33:03 A*33:05 A*66:01 A*68:01 A*68:02 A*69:01 A*74:01 A*74:03
TR	80,151	7	183	0.475	0	0	1	A*29:01 A*29:02 A*30:01 A*30:02 A*31:01 A*33:01 A*33:03 A*33:05 A*74:01 A*74:03
IH	80,151	8	201	0.3614	0	0	1	A*24:02 A*24:03 A*25:01
TH	80,151	29	936	1	0	0	1	A*01:01 A*01:02 A*01:03 A*02:01 A*02:02 A*02:05 A*02:06 A*02:08 A*02:17 A*03:01 A*03:02 A*11:01 A*11:05 A*26:01 A*26:08 A*30:04 A*66:01 A*68:01 A*68:02 A*69:01
TR	80,152	2	12	0.06007	0	0	1	A*30:02
IE	80,152	2	44	0.3915	0	0	1	A*25:01
TE	80,152	11	339	0.7526	0	0	1	A*03:01 A*26:01 A*26:08 A*66:01
TA	80,152	12	376	0.7892	0	0	1	A*01:01 A*01:02 A*01:03 A*11:01 A*11:05
IW	80,156	2	44	0.3915	0	0	1	A*25:01
TW	80,156	6	149	0.4362	0	0	1	A*02:02 A*02:05 A*02:08 A*26:01 A*30:04 A*66:01 A*68:01 A*68:02
IQ	80,156	6	158	0.6102	0	0	1	A*24:02 A*24:03
TR	80,156	9	282	0.838	0	0	1	A*01:01 A*01:02 A*01:03
TL	80,156	25	785	0.6543	0	0	1	A*02:01 A*02:06 A*02:17 A*03:01 A*29:01 A*29:02 A*30:01 A*30:02 A*31:01 A*33:01 A*33:03 A*33:05 A*69:01 A*74:01 A*74:03
TV	80,158	9	282	0.838	0	0	1	A*01:01 A*01:02 A*01:03
IA	80,158	10	310	0.7855	0	0	1	A*23:01 A*24:02 A*24:03 A*25:01 A*32:01
TA	80,158	28	903	0.7609	0	0	1	A*02:01 A*02:02 A*02:05 A*02:06 A*02:08 A*02:17 A*03:01 A*03:02 A*11:01 A*11:05 A*26:01 A*26:08 A*29:01 A*29:02 A*30:01 A*30:02 A*30:04 A*31:01 A*33:01 A*33:03 A*33:05 A*66:01 A*68:01 A*68:02 A*69:01 A*74:01 A*74:03
TD	80,161	9	289	0.8412	0	0	1	A*03:01 A*03:02
IE	80,161	10	310	0.7855	0	0	1	A*23:01 A*24:02 A*24:03 A*25:01 A*32:01
IR	80,163	2	44	0.3915	0	0	1	A*25:01
TR	80,163	14	433	0.7139	0	0	1	A*01:01 A*01:02 A*01:03 A*11:01 A*11:05 A*26:01 A*26:08 A*66:01
TT	80,163	26	831	0.8051	0	0	1	A*02:01 A*02:02 A*02:05 A*02:06 A*02:08 A*02:17 A*03:01 A*03:02 A*29:01 A*29:02 A*30:01 A*30:02 A*30:04 A*31:01 A*33:01 A*33:03 A*33:05 A*68:01 A*68:02 A*69:01 A*74:01 A*74:03
ID	80,166	7	199	0.6439	0	0	1	A*23:01 A*24:02
TD	80,166	9	282	0.838	0	0	1	A*01:01 A*01:02 A*01:03
TE	80,166	28	903	0.7609	0	0	1	A*02:01 A*02:02 A*02:05 A*02:06 A*02:08 A*02:17 A*03:01 A*03:02 A*11:01 A*11:05 A*26:01 A*26:08 A*29:01 A*29:02 A*30:01 A*30:02 A*30:04 A*31:01 A*33:01 A*33:03 A*33:05 A*66:01 A*68:01 A*68:02 A*69:01 A*74:01 A*74:03
IG	80,167	7	199	0.6439	0	0	1	A*23:01 A*24:02
TG	80,167	9	282	0.838	0	0	1	A*01:01 A*01:02 A*01:03
TW	80,167	28	903	0.7609	0	0	1	A*02:01 A*02:02 A*02:05 A*02:06 A*02:08 A*02:17 A*03:01 A*03:02 A*11:01 A*11:05 A*26:01 A*26:08 A*29:01 A*29:02 A*30:01 A*30:02 A*30:04 A*31:01 A*33:01 A*33:03 A*33:05 A*66:01 A*68:01 A*68:02 A*69:01 A*74:01 A*74:03
IY	80,171	10	310	0.7855	0	0	1	A*23:01 A*24:02 A*24:03 A*25:01 A*32:01
TY	80,171	30	971	1	0	0	1	A*01:01 A*01:02 A*01:03 A*02:01 A*02:02 A*02:05 A*02:06 A*02:08 A*02:17 A*03:01 A*03:02 A*11:01 A*11:05 A*26:01 A*26:08 A*29:01 A*29:02 A*30:01 A*30:02 A*30:04 A*31:01 A*33:03 A*66:01 A*68:01 A*68:02 A*69:01 A*74:01 A*74:03
IP	80,184	7	202	0.6474	0	0	1	A*23:01 A*24:02 A*24:03
TA	80,184	21	648	0.6985	0	0	1	A*02:01 A*02:02 A*02:05 A*02:06 A*02:08 A*02:17 A*26:01 A*26:08 A*29:01 A*29:02 A*66:01 A*68:01 A*68:02 A*69:01 A*74:01 A*74:03
TP	80,184	21	677	0.846	0	0	1	A*01:01 A*01:02 A*01:03 A*03:01 A*03:02 A*11:01 A*11:05 A*30:01 A*30:02 A*30:04 A*31:01 A*33:01 A*33:03 A*33:05
IK	80,186	10	310	0.7855	0	0	1	A*23:01 A*24:02 A*24:03 A*25:01 A*32:01
TK	80,186	30	971	1	0	0	1	A*01:01 A*01:02 A*01:03 A*02:01 A*02:02 A*02:05 A*02:06 A*02:08 A*02:17 A*03:01 A*03:02 A*11:01 A*11:05 A*26:01 A*26:08 A*29:01 A*29:02 A*30:01 A*30:02 A*30:04 A*31:01 A*33:03 A*66:01 A*68:01 A*68:02 A*69:01 A*74:01 A*74:03
AL	81,82	10	310	0.7855	0	0	1	A*23:01 A*24:02 A*24:03 A*25:01 A*32:01
LR	81,82	30	979	1	0	0	1	A*01:01 A*01:02 A*01:03 A*02:01 A*02:02 A*02:05 A*02:06 A*02:08 A*02:17 A*03:01 A*03:02 A*11:01 A*11:05 A*26:01 A*26:08 A*29:01 A*29:02 A*30:01 A*30:02 A*30:04 A*31:01 A*33:01 A*33:03 A*33:05 A*66:01 A*68:01 A*68:02 A*69:01 A*74:01 A*74:03
AR	81,83	10	310	0.7855	0	0	1	A*23:01 A*24:02 A*24:03 A*25:01 A*32:01
LG	81,83	30	979	1	0	0	1	A*01:01 A*01:02 A*01:03 A*02:01 A*02:02 A*02:05 A*02:06 A*02:08 A*02:17 A*03:01 A*03:02 A*11:01 A*11:05 A*26:01 A*26:08 A*29:01 A*29:02 A*30:01 A*30:02 A*30:04 A*31:01 A*33:01 A*33:03 A*33:05 A*66:01 A*68:01 A*68:02 A*69:01 A*74:01 A*74:03
AD	81,90	2	44	0.3915	0	0	1	A*25:01
LD	81,90	14	433	0.7139	0	0	1	A*01:01 A*01:02 A*01:03 A*11:01 A*11:05 A*26:01 A*26:08 A*66:01
LA	81,90	26	831	0.8051	0	0	1	A*02:01 A*02:02 A*02:05 A*02:06 A*02:08 A*02:17 A*03:01 A*03:02 A*29:01 A*29:02 A*30:01 A*30:02 A*30:04 A*31:01 A*33:01 A*33:03 A*33:05 A*68:01 A*68:02 A*69:01 A*74:01 A*74:03
LL	81,95	1	21	0.4817	0	0	1	A*02:02 A*02:05 A*02:08 A*02:17
AL	81,95	7	202	0.6474	0	0	1	A*23:01 A*24:02 A*24:03
LI	81,95	24	775	1	0	0	1	A*01:01 A*01:02 A*01:03 A*03:01 A*03:02 A*11:01 A*11:05 A*26:01 A*26:08 A*29:01 A*29:02 A*30:01 A*30:02 A*30:04 A*31:01 A*33:01 A*33:03 A*33:05 A*66:01 A*68:01 A*68:02 A*74:01 A*74:03
AR	81,97	2	44	0.3915	0	0	1	A*25:01
LM	81,97	7	193	0.6383	0	0	1	A*01:03 A*02:17 A*29:01 A*29:02 A*31:01 A*33:01 A*33:03 A*33:05 A*68:01 A*74:01 A*74:03
[truncated: 2,960 more rows]
