# Supplementary material for: Pulmonary alveolar proteinosis: An autoimmune disease lacking an HLA association
Source: PLoS One. 2019 Mar 7;14(3):e0213179. doi: 10.1371/journal.pone.0213179 (PMC6405167; doi:10.1371/journal.pone.0213179)
Supplement: S11 Table — (TXT) [file pone.0213179.s011.txt]

Module	Positions	Affected	Control	p-value	Accepted	Accepted	p-adj
YMR	9,12,17	1	14	0.3601	0	0	1	A*68:02
SVS	9,12,17	2	46	0.6465	0	0	1	A*01:02 A*30:01 A*30:02 A*30:04
TVR	9,12,17	6	139	0.4194	0	0	1	A*29:01 A*29:02 A*31:01 A*33:01 A*33:03 A*33:05
SVR	9,12,17	7	202	0.6474	0	0	1	A*23:01 A*24:02 A*24:03
YVR	9,12,17	11	282	0.3112	0	0	1	A*02:05 A*02:06 A*02:08 A*11:01 A*11:05 A*25:01 A*26:01 A*26:08 A*66:01 A*68:01 A*69:01
FVR	9,12,17	26	862	1	0	0	1	A*01:01 A*01:03 A*02:01 A*02:02 A*02:17 A*03:01 A*03:02 A*32:01 A*74:01 A*74:03
YMQ	9,12,43	1	14	0.3601	0	0	1	A*68:02
YVR	9,12,43	1	17	0.4152	0	0	1	A*02:05 A*02:08
TVQ	9,12,43	6	139	0.4194	0	0	1	A*29:01 A*29:02 A*31:01 A*33:01 A*33:03 A*33:05
SVQ	9,12,43	9	243	0.5177	0	0	1	A*01:02 A*23:01 A*24:02 A*24:03 A*30:01 A*30:02 A*30:04
YVQ	9,12,43	10	270	0.4423	0	0	1	A*02:06 A*11:01 A*11:05 A*25:01 A*26:01 A*26:08 A*66:01 A*68:01 A*69:01
FVQ	9,12,43	26	860	1	0	0	1	A*01:01 A*01:03 A*02:01 A*02:17 A*03:01 A*03:02 A*32:01 A*74:01 A*74:03
YMR	9,12,44	1	14	0.3601	0	0	1	A*68:02
TVR	9,12,44	6	139	0.4194	0	0	1	A*29:01 A*29:02 A*31:01 A*33:01 A*33:03 A*33:05
SVR	9,12,44	9	242	0.5168	0	0	1	A*23:01 A*24:02 A*24:03 A*30:01 A*30:02 A*30:04
YVR	9,12,44	11	282	0.3112	0	0	1	A*02:05 A*02:06 A*02:08 A*11:01 A*11:05 A*25:01 A*26:01 A*26:08 A*66:01 A*68:01 A*69:01
FVK	9,12,44	9	282	0.838	0	0	1	A*01:01 A*01:03
YMQ	9,12,54	1	14	0.3601	0	0	1	A*68:02
TVQ	9,12,54	6	138	0.2943	0	0	1	A*29:01 A*29:02 A*31:01 A*33:01 A*33:03
SVQ	9,12,54	9	243	0.5177	0	0	1	A*01:02 A*23:01 A*24:02 A*24:03 A*30:01 A*30:02 A*30:04
YVQ	9,12,54	11	282	0.3112	0	0	1	A*02:05 A*02:06 A*02:08 A*11:01 A*11:05 A*25:01 A*26:01 A*26:08 A*66:01 A*68:01 A*69:01
FVQ	9,12,54	26	862	1	0	0	1	A*01:01 A*01:03 A*02:01 A*02:02 A*02:17 A*03:01 A*03:02 A*32:01 A*74:01 A*74:03
YMG	9,12,56	1	14	0.3601	0	0	1	A*68:02
SVR	9,12,56	2	45	0.6434	0	0	1	A*30:01 A*30:02 A*30:04
TVG	9,12,56	6	94	0.06235	0	0	1	A*29:01 A*29:02 A*33:01 A*33:03 A*33:05
SVG	9,12,56	7	203	0.6487	0	0	1	A*01:02 A*23:01 A*24:02 A*24:03
YVG	9,12,56	11	282	0.3112	0	0	1	A*02:05 A*02:06 A*02:08 A*11:01 A*11:05 A*25:01 A*26:01 A*26:08 A*66:01 A*68:01 A*69:01
FVG	9,12,56	26	862	1	0	0	1	A*01:01 A*01:03 A*02:01 A*02:02 A*02:17 A*03:01 A*03:02 A*32:01 A*74:01 A*74:03
YMR	9,12,62	1	14	0.3601	0	0	1	A*68:02
YVG	9,12,62	2	18	0.1127	0	0	1	A*02:05 A*02:06 A*02:08
SVQ	9,12,62	2	46	0.6465	0	0	1	A*01:02 A*30:01 A*30:02 A*30:04
TVL	9,12,62	6	70	0.01884	0	0	1	A*29:01 A*29:02
YVR	9,12,62	6	165	0.6178	0	0	1	A*25:01 A*26:01 A*26:08 A*66:01 A*68:01 A*69:01
SVE	9,12,62	7	202	0.6474	0	0	1	A*23:01 A*24:02 A*24:03
YMN	9,12,63	1	14	0.3601	0	0	1	A*68:02
TVQ	9,12,63	6	70	0.01884	0	0	1	A*29:01 A*29:02
YVE	9,12,63	5	130	0.5797	0	0	1	A*02:05 A*02:06 A*02:08 A*11:01 A*11:05
YVN	9,12,63	6	165	0.6178	0	0	1	A*25:01 A*26:01 A*26:08 A*66:01 A*68:01 A*69:01
SVE	9,12,63	9	243	0.5177	0	0	1	A*01:02 A*23:01 A*24:02 A*24:03 A*30:01 A*30:02 A*30:04
FVE	9,12,63	26	862	1	0	0	1	A*01:01 A*01:03 A*02:01 A*02:02 A*02:17 A*03:01 A*03:02 A*32:01 A*74:01 A*74:03
YMR	9,12,65	1	14	0.3601	0	0	1	A*68:02
SVR	9,12,65	2	46	0.6465	0	0	1	A*01:02 A*30:01 A*30:02 A*30:04
TVR	9,12,65	6	139	0.4194	0	0	1	A*29:01 A*29:02 A*31:01 A*33:01 A*33:03 A*33:05
SVG	9,12,65	7	202	0.6474	0	0	1	A*23:01 A*24:02 A*24:03
YVR	9,12,65	11	282	0.3112	0	0	1	A*02:05 A*02:06 A*02:08 A*11:01 A*11:05 A*25:01 A*26:01 A*26:08 A*66:01 A*68:01 A*69:01
FVR	9,12,65	26	862	1	0	0	1	A*01:01 A*01:03 A*02:01 A*02:02 A*02:17 A*03:01 A*03:02 A*32:01 A*74:01 A*74:03
YMN	9,12,66	1	14	0.3601	0	0	1	A*68:02
YVK	9,12,66	2	17	0.1032	0	0	1	A*02:05 A*02:06
SVN	9,12,66	2	46	0.6465	0	0	1	A*01:02 A*30:01 A*30:02 A*30:04
TVN	9,12,66	6	139	0.4194	0	0	1	A*29:01 A*29:02 A*31:01 A*33:01 A*33:03 A*33:05
SVK	9,12,66	7	202	0.6474	0	0	1	A*23:01 A*24:02 A*24:03
YVN	9,12,66	9	270	0.6812	0	0	1	A*02:08 A*11:01 A*11:05 A*25:01 A*26:01 A*26:08 A*66:01 A*68:01 A*69:01
YMV	9,12,67	1	14	0.3601	0	0	1	A*68:02
TVV	9,12,67	6	139	0.4194	0	0	1	A*29:01 A*29:02 A*31:01 A*33:01 A*33:03 A*33:05
SVV	9,12,67	9	242	0.5168	0	0	1	A*23:01 A*24:02 A*24:03 A*30:01 A*30:02 A*30:04
YVV	9,12,67	11	282	0.3112	0	0	1	A*02:05 A*02:06 A*02:08 A*11:01 A*11:05 A*25:01 A*26:01 A*26:08 A*66:01 A*68:01 A*69:01
FVM	9,12,67	9	282	0.838	0	0	1	A*01:01 A*01:03
YMQ	9,12,70	1	14	0.3601	0	0	1	A*68:02
TVQ	9,12,70	6	70	0.01884	0	0	1	A*29:01 A*29:02
YVH	9,12,70	7	121	0.08535	0	0	1	A*02:05 A*02:06 A*02:08 A*25:01 A*26:01 A*26:08
SVH	9,12,70	9	215	0.2648	0	0	1	A*01:02 A*23:01 A*24:02 A*24:03 A*30:02 A*30:04
FVQ	9,12,70	9	289	0.8412	0	0	1	A*03:01 A*03:02
YMT	9,12,73	1	14	0.3601	0	0	1	A*68:02
TVT	9,12,73	6	70	0.01884	0	0	1	A*29:01 A*29:02
SVT	9,12,73	9	243	0.5177	0	0	1	A*01:02 A*23:01 A*24:02 A*24:03 A*30:01 A*30:02 A*30:04
YVT	9,12,73	11	282	0.3112	0	0	1	A*02:05 A*02:06 A*02:08 A*11:01 A*11:05 A*25:01 A*26:01 A*26:08 A*66:01 A*68:01 A*69:01
FVT	9,12,73	26	862	1	0	0	1	A*01:01 A*01:03 A*02:01 A*02:02 A*02:17 A*03:01 A*03:02 A*32:01 A*74:01 A*74:03
YMD	9,12,74	1	14	0.3601	0	0	1	A*68:02
YVH	9,12,74	2	18	0.1127	0	0	1	A*02:05 A*02:06 A*02:08
TVD	9,12,74	6	139	0.4194	0	0	1	A*29:01 A*29:02 A*31:01 A*33:01 A*33:03 A*33:05
SVD	9,12,74	9	243	0.5177	0	0	1	A*01:02 A*23:01 A*24:02 A*24:03 A*30:01 A*30:02 A*30:04
YVD	9,12,74	9	269	0.6802	0	0	1	A*11:01 A*11:05 A*25:01 A*26:01 A*26:08 A*66:01 A*68:01 A*69:01
YMV	9,12,76	1	14	0.3601	0	0	1	A*68:02
YVE	9,12,76	2	44	0.3915	0	0	1	A*25:01
YVA	9,12,76	3	63	0.4341	0	0	1	A*26:01 A*26:08
TVA	9,12,76	6	70	0.01884	0	0	1	A*29:01 A*29:02
YVV	9,12,76	6	187	0.8138	0	0	1	A*02:05 A*02:06 A*02:08 A*11:01 A*11:05 A*66:01 A*68:01 A*69:01
SVE	9,12,76	9	214	0.263	0	0	1	A*23:01 A*24:02 A*24:03 A*30:02 A*30:04
FVA	9,12,76	9	282	0.838	0	0	1	A*01:01 A*01:03
YMD	9,12,77	1	14	0.3601	0	0	1	A*68:02
YVS	9,12,77	2	44	0.3915	0	0	1	A*25:01
YVN	9,12,77	3	63	0.4341	0	0	1	A*26:01 A*26:08
TVN	9,12,77	6	70	0.01884	0	0	1	A*29:01 A*29:02
YVD	9,12,77	6	187	0.8138	0	0	1	A*02:05 A*02:06 A*02:08 A*11:01 A*11:05 A*66:01 A*68:01 A*69:01
SVN	9,12,77	9	215	0.2648	0	0	1	A*01:02 A*23:01 A*24:02 A*24:03 A*30:02 A*30:04
FVN	9,12,77	9	282	0.838	0	0	1	A*01:01 A*01:03
YMG	9,12,79	1	14	0.3601	0	0	1	A*68:02
YVR	9,12,79	2	44	0.3915	0	0	1	A*25:01
SVG	9,12,79	2	46	0.6465	0	0	1	A*01:02 A*30:01 A*30:02 A*30:04
TVG	9,12,79	6	139	0.4194	0	0	1	A*29:01 A*29:02 A*31:01 A*33:01 A*33:03 A*33:05
SVR	9,12,79	7	202	0.6474	0	0	1	A*23:01 A*24:02 A*24:03
YVG	9,12,79	9	243	0.5177	0	0	1	A*02:05 A*02:06 A*02:08 A*11:01 A*11:05 A*26:01 A*26:08 A*66:01 A*68:01 A*69:01
FVG	9,12,79	26	841	1	0	0	1	A*01:01 A*01:03 A*02:01 A*02:02 A*02:17 A*03:01 A*03:02 A*74:01
YMT	9,12,80	1	14	0.3601	0	0	1	A*68:02
YVI	9,12,80	2	44	0.3915	0	0	1	A*25:01
SVT	9,12,80	2	46	0.6465	0	0	1	A*01:02 A*30:01 A*30:02 A*30:04
TVT	9,12,80	6	139	0.4194	0	0	1	A*29:01 A*29:02 A*31:01 A*33:01 A*33:03 A*33:05
SVI	9,12,80	7	202	0.6474	0	0	1	A*23:01 A*24:02 A*24:03
YVT	9,12,80	9	243	0.5177	0	0	1	A*02:05 A*02:06 A*02:08 A*11:01 A*11:05 A*26:01 A*26:08 A*66:01 A*68:01 A*69:01
FVT	9,12,80	26	842	1	0	0	1	A*01:01 A*01:03 A*02:01 A*02:02 A*02:17 A*03:01 A*03:02 A*74:01 A*74:03
YML	9,12,81	1	14	0.3601	0	0	1	A*68:02
YVA	9,12,81	2	44	0.3915	0	0	1	A*25:01
SVL	9,12,81	2	46	0.6465	0	0	1	A*01:02 A*30:01 A*30:02 A*30:04
TVL	9,12,81	6	139	0.4194	0	0	1	A*29:01 A*29:02 A*31:01 A*33:01 A*33:03 A*33:05
SVA	9,12,81	7	202	0.6474	0	0	1	A*23:01 A*24:02 A*24:03
YVL	9,12,81	9	243	0.5177	0	0	1	A*02:05 A*02:06 A*02:08 A*11:01 A*11:05 A*26:01 A*26:08 A*66:01 A*68:01 A*69:01
FVL	9,12,81	26	842	1	0	0	1	A*01:01 A*01:03 A*02:01 A*02:02 A*02:17 A*03:01 A*03:02 A*74:01 A*74:03
YMR	9,12,82	1	14	0.3601	0	0	1	A*68:02
YVL	9,12,82	2	44	0.3915	0	0	1	A*25:01
SVR	9,12,82	2	46	0.6465	0	0	1	A*01:02 A*30:01 A*30:02 A*30:04
TVR	9,12,82	6	139	0.4194	0	0	1	A*29:01 A*29:02 A*31:01 A*33:01 A*33:03 A*33:05
SVL	9,12,82	7	202	0.6474	0	0	1	A*23:01 A*24:02 A*24:03
YVR	9,12,82	9	243	0.5177	0	0	1	A*02:05 A*02:06 A*02:08 A*11:01 A*11:05 A*26:01 A*26:08 A*66:01 A*68:01 A*69:01
FVR	9,12,82	26	842	1	0	0	1	A*01:01 A*01:03 A*02:01 A*02:02 A*02:17 A*03:01 A*03:02 A*74:01 A*74:03
YMG	9,12,83	1	14	0.3601	0	0	1	A*68:02
YVR	9,12,83	2	44	0.3915	0	0	1	A*25:01
SVG	9,12,83	2	46	0.6465	0	0	1	A*01:02 A*30:01 A*30:02 A*30:04
TVG	9,12,83	6	139	0.4194	0	0	1	A*29:01 A*29:02 A*31:01 A*33:01 A*33:03 A*33:05
SVR	9,12,83	7	202	0.6474	0	0	1	A*23:01 A*24:02 A*24:03
YVG	9,12,83	9	243	0.5177	0	0	1	A*02:05 A*02:06 A*02:08 A*11:01 A*11:05 A*26:01 A*26:08 A*66:01 A*68:01 A*69:01
FVG	9,12,83	26	842	1	0	0	1	A*01:01 A*01:03 A*02:01 A*02:02 A*02:17 A*03:01 A*03:02 A*74:01 A*74:03
YMA	9,12,90	1	14	0.3601	0	0	1	A*68:02
YVA	9,12,90	3	72	0.4754	0	0	1	A*02:05 A*02:06 A*02:08 A*68:01 A*69:01
TVA	9,12,90	6	139	0.4194	0	0	1	A*29:01 A*29:02 A*31:01 A*33:01 A*33:03 A*33:05
YVD	9,12,90	8	217	0.5041	0	0	1	A*11:01 A*11:05 A*25:01 A*26:01 A*26:08 A*66:01
SVA	9,12,90	9	242	0.5168	0	0	1	A*23:01 A*24:02 A*24:03 A*30:01 A*30:02 A*30:04
FVD	9,12,90	9	282	0.838	0	0	1	A*01:01 A*01:03
YVV	9,12,95	1	3	0.1117	0	0	1	A*02:06 A*69:01
YMI	9,12,95	1	14	0.3601	0	0	1	A*68:02
YVL	9,12,95	1	17	0.4152	0	0	1	A*02:05 A*02:08
SVI	9,12,95	2	46	0.6465	0	0	1	A*01:02 A*30:01 A*30:02 A*30:04
TVI	9,12,95	6	139	0.4194	0	0	1	A*29:01 A*29:02 A*31:01 A*33:01 A*33:03 A*33:05
SVL	9,12,95	7	202	0.6474	0	0	1	A*23:01 A*24:02 A*24:03
YVI	9,12,95	9	267	0.6784	0	0	1	A*11:01 A*11:05 A*25:01 A*26:01 A*26:08 A*66:01 A*68:01
YMR	9,12,97	1	14	0.3601	0	0	1	A*68:02
SVI	9,12,97	2	46	0.6465	0	0	1	A*01:02 A*30:01 A*30:02 A*30:04
YVR	9,12,97	7	128	0.09959	0	0	1	A*02:05 A*02:06 A*02:08 A*25:01 A*26:01 A*26:08 A*66:01 A*69:01
TVM	9,12,97	6	139	0.4194	0	0	1	A*29:01 A*29:02 A*31:01 A*33:01 A*33:03 A*33:05
SVM	9,12,97	7	202	0.6474	0	0	1	A*23:01 A*24:02 A*24:03
FVI	9,12,97	17	518	0.5991	0	0	1	A*01:01 A*03:01 A*03:02
YMY	9,12,99	1	14	0.3601	0	0	1	A*68:02
SVY	9,12,99	2	46	0.6465	0	0	1	A*01:02 A*30:01 A*30:02 A*30:04
TVY	9,12,99	6	139	0.4194	0	0	1	A*29:01 A*29:02 A*31:01 A*33:01 A*33:03 A*33:05
SVF	9,12,99	7	202	0.6474	0	0	1	A*23:01 A*24:02 A*24:03
YVY	9,12,99	11	282	0.3112	0	0	1	A*02:05 A*02:06 A*02:08 A*11:01 A*11:05 A*25:01 A*26:01 A*26:08 A*66:01 A*68:01 A*69:01
FVY	9,12,99	26	861	1	0	0	1	A*01:01 A*01:03 A*02:01 A*02:02 A*03:01 A*03:02 A*32:01 A*74:01 A*74:03
TVH	9,12,102	1	10	0.2787	0	0	1	A*29:01
YMD	9,12,102	1	14	0.3601	0	0	1	A*68:02
TVD	9,12,102	5	130	0.5797	0	0	1	A*29:02 A*31:01 A*33:01 A*33:03 A*33:05
SVD	9,12,102	9	243	0.5177	0	0	1	A*01:02 A*23:01 A*24:02 A*24:03 A*30:01 A*30:02 A*30:04
YVD	9,12,102	11	282	0.3112	0	0	1	A*02:05 A*02:06 A*02:08 A*11:01 A*11:05 A*25:01 A*26:01 A*26:08 A*66:01 A*68:01 A*69:01
FVD	9,12,102	26	862	1	0	0	1	A*01:01 A*01:03 A*02:01 A*02:02 A*02:17 A*03:01 A*03:02 A*32:01 A*74:01 A*74:03
YMP	9,12,105	1	14	0.3601	0	0	1	A*68:02
YVS	9,12,105	3	72	0.4754	0	0	1	A*02:05 A*02:06 A*02:08 A*68:01 A*69:01
TVS	9,12,105	6	139	0.4194	0	0	1	A*29:01 A*29:02 A*31:01 A*33:01 A*33:03 A*33:05
YVP	9,12,105	8	217	0.5041	0	0	1	A*11:01 A*11:05 A*25:01 A*26:01 A*26:08 A*66:01
SVS	9,12,105	9	242	0.5168	0	0	1	A*23:01 A*24:02 A*24:03 A*30:01 A*30:02 A*30:04
YMG	9,12,107	1	14	0.3601	0	0	1	A*68:02
YVW	9,12,107	2	20	0.1322	0	0	1	A*02:05 A*02:06 A*02:08 A*69:01
TVG	9,12,107	6	139	0.4194	0	0	1	A*29:01 A*29:02 A*31:01 A*33:01 A*33:03 A*33:05
SVG	9,12,107	9	243	0.5177	0	0	1	A*01:02 A*23:01 A*24:02 A*24:03 A*30:01 A*30:02 A*30:04
YVG	9,12,107	9	267	0.6784	0	0	1	A*11:01 A*11:05 A*25:01 A*26:01 A*26:08 A*66:01 A*68:01
YMF	9,12,109	1	14	0.3601	0	0	1	A*68:02
TVF	9,12,109	6	139	0.4194	0	0	1	A*29:01 A*29:02 A*31:01 A*33:01 A*33:03 A*33:05
SVF	9,12,109	9	243	0.5177	0	0	1	A*01:02 A*23:01 A*24:02 A*24:03 A*30:01 A*30:02 A*30:04
YVF	9,12,109	11	282	0.3112	0	0	1	A*02:05 A*02:06 A*02:08 A*11:01 A*11:05 A*25:01 A*26:01 A*26:08 A*66:01 A*68:01 A*69:01
FVF	9,12,109	26	840	1	0	0	1	A*01:01 A*01:03 A*02:01 A*02:02 A*02:17 A*03:01 A*03:02
YMH	9,12,114	1	14	0.3601	0	0	1	A*68:02
YVH	9,12,114	2	20	0.1322	0	0	1	A*02:05 A*02:06 A*02:08 A*69:01
SVE	9,12,114	2	45	0.6434	0	0	1	A*30:01 A*30:02 A*30:04
TVR	9,12,114	6	70	0.01884	0	0	1	A*29:01 A*29:02
YVQ	9,12,114	5	111	0.372	0	0	1	A*25:01 A*26:01 A*26:08 A*66:01
SVH	9,12,114	7	202	0.6474	0	0	1	A*23:01 A*24:02 A*24:03
FVR	9,12,114	17	519	0.6066	0	0	1	A*01:01 A*01:03 A*03:01 A*03:02
YMY	9,12,116	1	14	0.3601	0	0	1	A*68:02
YVY	9,12,116	2	20	0.1322	0	0	1	A*02:05 A*02:06 A*02:08 A*69:01
SVH	9,12,116	2	45	0.6434	0	0	1	A*30:01 A*30:02 A*30:04
TVD	9,12,116	6	139	0.4194	0	0	1	A*29:01 A*29:02 A*31:01 A*33:01 A*33:03 A*33:05
SVY	9,12,116	7	202	0.6474	0	0	1	A*23:01 A*24:02 A*24:03
YVD	9,12,116	9	267	0.6784	0	0	1	A*11:01 A*11:05 A*25:01 A*26:01 A*26:08 A*66:01 A*68:01
YMK	9,12,127	1	14	0.3601	0	0	1	A*68:02
SVN	9,12,127	2	46	0.6465	0	0	1	A*01:02 A*30:01 A*30:02 A*30:04
YVK	9,12,127	3	72	0.4754	0	0	1	A*02:05 A*02:06 A*02:08 A*68:01 A*69:01
TVN	9,12,127	6	139	0.4194	0	0	1	A*29:01 A*29:02 A*31:01 A*33:01 A*33:03 A*33:05
SVK	9,12,127	7	202	0.6474	0	0	1	A*23:01 A*24:02 A*24:03
YVN	9,12,127	8	217	0.5041	0	0	1	A*11:01 A*11:05 A*25:01 A*26:01 A*26:08 A*66:01
YMT	9,12,142	1	14	0.3601	0	0	1	A*68:02
YVT	9,12,142	3	72	0.4754	0	0	1	A*02:05 A*02:06 A*02:08 A*68:01 A*69:01
TVI	9,12,142	6	139	0.4194	0	0	1	A*29:01 A*29:02 A*31:01 A*33:01 A*33:03 A*33:05
YVI	9,12,142	8	217	0.5041	0	0	1	A*11:01 A*11:05 A*25:01 A*26:01 A*26:08 A*66:01
SVI	9,12,142	9	243	0.5177	0	0	1	A*01:02 A*23:01 A*24:02 A*24:03 A*30:01 A*30:02 A*30:04
YMK	9,12,144	1	14	0.3601	0	0	1	A*68:02
SVQ	9,12,144	3	88	0.743	0	0	1	A*23:01 A*30:01 A*30:02 A*30:04
YVQ	9,12,144	5	111	0.372	0	0	1	A*25:01 A*26:01 A*26:08 A*66:01
TVQ	9,12,144	6	139	0.4194	0	0	1	A*29:01 A*29:02 A*31:01 A*33:01 A*33:03 A*33:05
SVK	9,12,144	6	159	0.6111	0	0	1	A*01:02 A*24:02 A*24:03
YVK	9,12,144	6	181	0.8098	0	0	1	A*02:05 A*02:06 A*02:08 A*11:01 A*68:01 A*69:01
FVK	9,12,144	26	840	1	0	0	1	A*01:01 A*01:03 A*02:01 A*02:02 A*02:17 A*03:01 A*03:02
YMH	9,12,145	1	14	0.3601	0	0	1	A*68:02
YVH	9,12,145	3	72	0.4754	0	0	1	A*02:05 A*02:06 A*02:08 A*68:01 A*69:01
TVR	9,12,145	6	139	0.4194	0	0	1	A*29:01 A*29:02 A*31:01 A*33:01 A*33:03 A*33:05
YVR	9,12,145	8	217	0.5041	0	0	1	A*11:01 A*11:05 A*25:01 A*26:01 A*26:08 A*66:01
SVR	9,12,145	9	243	0.5177	0	0	1	A*01:02 A*23:01 A*24:02 A*24:03 A*30:01 A*30:02 A*30:04
YMA	9,12,149	1	14	0.3601	0	0	1	A*68:02
YVT	9,12,149	5	111	0.372	0	0	1	A*25:01 A*26:01 A*26:08 A*66:01
TVA	9,12,149	6	139	0.4194	0	0	1	A*29:01 A*29:02 A*31:01 A*33:01 A*33:03 A*33:05
YVA	9,12,149	6	182	0.8103	0	0	1	A*02:05 A*02:06 A*02:08 A*11:01 A*11:05 A*68:01 A*69:01
SVA	9,12,149	9	243	0.5177	0	0	1	A*01:02 A*23:01 A*24:02 A*24:03 A*30:01 A*30:02 A*30:04
FVA	9,12,149	26	862	1	0	0	1	A*01:01 A*01:03 A*02:01 A*02:02 A*02:17 A*03:01 A*03:02 A*32:01 A*74:01 A*74:03
YMA	9,12,150	1	14	0.3601	0	0	1	A*68:02
TVA	9,12,150	6	139	0.4194	0	0	1	A*29:01 A*29:02 A*31:01 A*33:01 A*33:03 A*33:05
SVA	9,12,150	9	242	0.5168	0	0	1	A*23:01 A*24:02 A*24:03 A*30:01 A*30:02 A*30:04
YVA	9,12,150	11	282	0.3112	0	0	1	A*02:05 A*02:06 A*02:08 A*11:01 A*11:05 A*25:01 A*26:01 A*26:08 A*66:01 A*68:01 A*69:01
FVV	9,12,150	9	282	0.838	0	0	1	A*01:01 A*01:03
YMH	9,12,151	1	14	0.3601	0	0	1	A*68:02
SVR	9,12,151	3	88	0.743	0	0	1	A*23:01 A*30:01 A*30:02
TVR	9,12,151	6	139	0.4194	0	0	1	A*29:01 A*29:02 A*31:01 A*33:01 A*33:03 A*33:05
SVH	9,12,151	6	160	0.612	0	0	1	A*01:02 A*24:02 A*24:03 A*30:04
YVH	9,12,151	11	282	0.3112	0	0	1	A*02:05 A*02:06 A*02:08 A*11:01 A*11:05 A*25:01 A*26:01 A*26:08 A*66:01 A*68:01 A*69:01
FVH	9,12,151	26	840	1	0	0	1	A*01:01 A*01:03 A*02:01 A*02:02 A*02:17 A*03:01 A*03:02
SVR	9,12,152	2	12	0.06007	0	0	1	A*30:02
YMV	9,12,152	1	14	0.3601	0	0	1	A*68:02
YVV	9,12,152	3	72	0.4754	0	0	1	A*02:05 A*02:06 A*02:08 A*68:01 A*69:01
YVE	9,12,152	5	111	0.372	0	0	1	A*25:01 A*26:01 A*26:08 A*66:01
TVV	9,12,152	6	139	0.4194	0	0	1	A*29:01 A*29:02 A*31:01 A*33:01 A*33:03 A*33:05
SVV	9,12,152	7	202	0.6474	0	0	1	A*23:01 A*24:02 A*24:03 A*30:04
FVA	9,12,152	9	282	0.838	0	0	1	A*01:01 A*01:03
FVE	9,12,152	9	282	0.838	0	0	1	A*03:01
YVL	9,12,156	1	3	0.1117	0	0	1	A*02:06 A*69:01
YMW	9,12,156	1	14	0.3601	0	0	1	A*68:02
SVL	9,12,156	3	88	0.743	0	0	1	A*23:01 A*30:01 A*30:02
TVL	9,12,156	6	139	0.4194	0	0	1	A*29:01 A*29:02 A*31:01 A*33:01 A*33:03 A*33:05
SVQ	9,12,156	6	158	0.6102	0	0	1	A*24:02 A*24:03
YVW	9,12,156	7	174	0.4623	0	0	1	A*02:05 A*02:08 A*25:01 A*26:01 A*66:01 A*68:01
FVR	9,12,156	9	282	0.838	0	0	1	A*01:01 A*01:03
YMA	9,12,158	1	14	0.3601	0	0	1	A*68:02
TVA	9,12,158	6	139	0.4194	0	0	1	A*29:01 A*29:02 A*31:01 A*33:01 A*33:03 A*33:05
SVA	9,12,158	9	242	0.5168	0	0	1	A*23:01 A*24:02 A*24:03 A*30:01 A*30:02 A*30:04
YVA	9,12,158	11	282	0.3112	0	0	1	A*02:05 A*02:06 A*02:08 A*11:01 A*11:05 A*25:01 A*26:01 A*26:08 A*66:01 A*68:01 A*69:01
FVV	9,12,158	9	282	0.838	0	0	1	A*01:01 A*01:03
YME	9,12,161	1	14	0.3601	0	0	1	A*68:02
TVE	9,12,161	6	139	0.4194	0	0	1	A*29:01 A*29:02 A*31:01 A*33:01 A*33:03 A*33:05
SVE	9,12,161	9	243	0.5177	0	0	1	A*01:02 A*23:01 A*24:02 A*24:03 A*30:01 A*30:02 A*30:04
YVE	9,12,161	11	282	0.3112	0	0	1	A*02:05 A*02:06 A*02:08 A*11:01 A*11:05 A*25:01 A*26:01 A*26:08 A*66:01 A*68:01 A*69:01
FVD	9,12,161	9	289	0.8412	0	0	1	A*03:01 A*03:02
YMT	9,12,163	1	14	0.3601	0	0	1	A*68:02
YVT	9,12,163	3	72	0.4754	0	0	1	A*02:05 A*02:06 A*02:08 A*68:01 A*69:01
TVT	9,12,163	6	139	0.4194	0	0	1	A*29:01 A*29:02 A*31:01 A*33:01 A*33:03 A*33:05
YVR	9,12,163	8	217	0.5041	0	0	1	A*11:01 A*11:05 A*25:01 A*26:01 A*26:08 A*66:01
SVT	9,12,163	9	242	0.5168	0	0	1	A*23:01 A*24:02 A*24:03 A*30:01 A*30:02 A*30:04
FVR	9,12,163	9	282	0.838	0	0	1	A*01:01 A*01:03
YME	9,12,166	1	14	0.3601	0	0	1	A*68:02
SVE	9,12,166	2	48	0.6532	0	0	1	A*24:03 A*30:01 A*30:02 A*30:04
TVE	9,12,166	6	139	0.4194	0	0	1	A*29:01 A*29:02 A*31:01 A*33:01 A*33:03 A*33:05
SVD	9,12,166	7	200	0.645	0	0	1	A*01:02 A*23:01 A*24:02
YVE	9,12,166	11	282	0.3112	0	0	1	A*02:05 A*02:06 A*02:08 A*11:01 A*11:05 A*25:01 A*26:01 A*26:08 A*66:01 A*68:01 A*69:01
FVD	9,12,166	9	282	0.838	0	0	1	A*01:01 A*01:03
YMW	9,12,167	1	14	0.3601	0	0	1	A*68:02
SVW	9,12,167	2	48	0.6532	0	0	1	A*24:03 A*30:01 A*30:02 A*30:04
TVW	9,12,167	6	139	0.4194	0	0	1	A*29:01 A*29:02 A*31:01 A*33:01 A*33:03 A*33:05
SVG	9,12,167	7	200	0.645	0	0	1	A*01:02 A*23:01 A*24:02
YVW	9,12,167	11	282	0.3112	0	0	1	A*02:05 A*02:06 A*02:08 A*11:01 A*11:05 A*25:01 A*26:01 A*26:08 A*66:01 A*68:01 A*69:01
FVG	9,12,167	9	282	0.838	0	0	1	A*01:01 A*01:03
YMY	9,12,171	1	14	0.3601	0	0	1	A*68:02
TVY	9,12,171	6	122	0.253	0	0	1	A*29:01 A*29:02 A*31:01 A*33:03
SVY	9,12,171	9	243	0.5177	0	0	1	A*01:02 A*23:01 A*24:02 A*24:03 A*30:01 A*30:02 A*30:04
YVY	9,12,171	11	282	0.3112	0	0	1	A*02:05 A*02:06 A*02:08 A*11:01 A*11:05 A*25:01 A*26:01 A*26:08 A*66:01 A*68:01 A*69:01
FVY	9,12,171	26	862	1	0	0	1	A*01:01 A*01:03 A*02:01 A*02:02 A*02:17 A*03:01 A*03:02 A*32:01 A*74:01 A*74:03
YMA	9,12,184	1	14	0.3601	0	0	1	A*68:02
TVA	9,12,184	6	70	0.01884	0	0	1	A*29:01 A*29:02
YVA	9,12,184	8	179	0.2292	0	0	1	A*02:05 A*02:06 A*02:08 A*25:01 A*26:01 A*26:08 A*66:01 A*68:01 A*69:01
SVP	9,12,184	9	243	0.5177	0	0	1	A*01:02 A*23:01 A*24:02 A*24:03 A*30:01 A*30:02 A*30:04
FVP	9,12,184	17	519	0.6066	0	0	1	A*01:01 A*01:03 A*03:01 A*03:02
YMK	9,12,186	1	14	0.3601	0	0	1	A*68:02
TVK	9,12,186	6	122	0.253	0	0	1	A*29:01 A*29:02 A*31:01 A*33:03
SVK	9,12,186	9	243	0.5177	0	0	1	A*01:02 A*23:01 A*24:02 A*24:03 A*30:01 A*30:02 A*30:04
YVK	9,12,186	11	282	0.3112	0	0	1	A*02:05 A*02:06 A*02:08 A*11:01 A*11:05 A*25:01 A*26:01 A*26:08 A*66:01 A*68:01 A*69:01
FVK	9,12,186	26	862	1	0	0	1	A*01:01 A*01:03 A*02:01 A*02:02 A*02:17 A*03:01 A*03:02 A*32:01 A*74:01 A*74:03
YRR	9,17,43	1	17	0.4152	0	0	1	A*02:05 A*02:08
SSQ	9,17,43	2	46	0.6465	0	0	1	A*01:02 A*30:01 A*30:02 A*30:04
TRQ	9,17,43	6	139	0.4194	0	0	1	A*29:01 A*29:02 A*31:01 A*33:01 A*33:03 A*33:05
SRQ	9,17,43	7	202	0.6474	0	0	1	A*23:01 A*24:02 A*24:03
YRQ	9,17,43	11	281	0.305	0	0	1	A*02:06 A*11:01 A*11:05 A*25:01 A*26:01 A*26:08 A*66:01 A*68:01 A*68:02 A*69:01
FRQ	9,17,43	26	860	1	0	0	1	A*01:01 A*01:03 A*02:01 A*02:17 A*03:01 A*03:02 A*32:01 A*74:01 A*74:03
SSR	9,17,44	2	45	0.6434	0	0	1	A*30:01 A*30:02 A*30:04
TRR	9,17,44	6	139	0.4194	0	0	1	A*29:01 A*29:02 A*31:01 A*33:01 A*33:03 A*33:05
SRR	9,17,44	7	202	0.6474	0	0	1	A*23:01 A*24:02 A*24:03
FRK	9,17,44	9	282	0.838	0	0	1	A*01:01 A*01:03
YRR	9,17,44	12	292	0.2013	0	0	1	A*02:05 A*02:06 A*02:08 A*11:01 A*11:05 A*25:01 A*26:01 A*26:08 A*66:01 A*68:01 A*68:02 A*69:01
SSQ	9,17,54	2	46	0.6465	0	0	1	A*01:02 A*30:01 A*30:02 A*30:04
TRQ	9,17,54	6	138	0.2943	0	0	1	A*29:01 A*29:02 A*31:01 A*33:01 A*33:03
SRQ	9,17,54	7	202	0.6474	0	0	1	A*23:01 A*24:02 A*24:03
YRQ	9,17,54	12	292	0.2013	0	0	1	A*02:05 A*02:06 A*02:08 A*11:01 A*11:05 A*25:01 A*26:01 A*26:08 A*66:01 A*68:01 A*68:02 A*69:01
FRQ	9,17,54	26	862	1	0	0	1	A*01:01 A*01:03 A*02:01 A*02:02 A*02:17 A*03:01 A*03:02 A*32:01 A*74:01 A*74:03
SSR	9,17,56	2	45	0.6434	0	0	1	A*30:01 A*30:02 A*30:04
TRG	9,17,56	6	94	0.06235	0	0	1	A*29:01 A*29:02 A*33:01 A*33:03 A*33:05
SRG	9,17,56	7	202	0.6474	0	0	1	A*23:01 A*24:02 A*24:03
YRG	9,17,56	12	292	0.2013	0	0	1	A*02:05 A*02:06 A*02:08 A*11:01 A*11:05 A*25:01 A*26:01 A*26:08 A*66:01 A*68:01 A*68:02 A*69:01
FRG	9,17,56	26	862	1	0	0	1	A*01:01 A*01:03 A*02:01 A*02:02 A*02:17 A*03:01 A*03:02 A*32:01 A*74:01 A*74:03
YRG	9,17,62	2	18	0.1127	0	0	1	A*02:05 A*02:06 A*02:08
SSQ	9,17,62	2	46	0.6465	0	0	1	A*01:02 A*30:01 A*30:02 A*30:04
TRL	9,17,62	6	70	0.01884	0	0	1	A*29:01 A*29:02
YRR	9,17,62	7	179	0.4686	0	0	1	A*25:01 A*26:01 A*26:08 A*66:01 A*68:01 A*68:02 A*69:01
SRE	9,17,62	7	202	0.6474	0	0	1	A*23:01 A*24:02 A*24:03
SSE	9,17,63	2	46	0.6465	0	0	1	A*01:02 A*30:01 A*30:02 A*30:04
TRQ	9,17,63	6	70	0.01884	0	0	1	A*29:01 A*29:02
YRE	9,17,63	5	130	0.5797	0	0	1	A*02:05 A*02:06 A*02:08 A*11:01 A*11:05
YRN	9,17,63	7	179	0.4686	0	0	1	A*25:01 A*26:01 A*26:08 A*66:01 A*68:01 A*68:02 A*69:01
SRE	9,17,63	7	202	0.6474	0	0	1	A*23:01 A*24:02 A*24:03
FRE	9,17,63	26	862	1	0	0	1	A*01:01 A*01:03 A*02:01 A*02:02 A*02:17 A*03:01 A*03:02 A*32:01 A*74:01 A*74:03
SSR	9,17,65	2	46	0.6465	0	0	1	A*01:02 A*30:01 A*30:02 A*30:04
TRR	9,17,65	6	139	0.4194	0	0	1	A*29:01 A*29:02 A*31:01 A*33:01 A*33:03 A*33:05
SRG	9,17,65	7	202	0.6474	0	0	1	A*23:01 A*24:02 A*24:03
YRR	9,17,65	12	292	0.2013	0	0	1	A*02:05 A*02:06 A*02:08 A*11:01 A*11:05 A*25:01 A*26:01 A*26:08 A*66:01 A*68:01 A*68:02 A*69:01
FRR	9,17,65	26	862	1	0	0	1	A*01:01 A*01:03 A*02:01 A*02:02 A*02:17 A*03:01 A*03:02 A*32:01 A*74:01 A*74:03
YRK	9,17,66	2	17	0.1032	0	0	1	A*02:05 A*02:06
SSN	9,17,66	2	46	0.6465	0	0	1	A*01:02 A*30:01 A*30:02 A*30:04
TRN	9,17,66	6	139	0.4194	0	0	1	A*29:01 A*29:02 A*31:01 A*33:01 A*33:03 A*33:05
SRK	9,17,66	7	202	0.6474	0	0	1	A*23:01 A*24:02 A*24:03
YRN	9,17,66	10	282	0.5388	0	0	1	A*02:08 A*11:01 A*11:05 A*25:01 A*26:01 A*26:08 A*66:01 A*68:01 A*68:02 A*69:01
SSV	9,17,67	2	45	0.6434	0	0	1	A*30:01 A*30:02 A*30:04
TRV	9,17,67	6	139	0.4194	0	0	1	A*29:01 A*29:02 A*31:01 A*33:01 A*33:03 A*33:05
SRV	9,17,67	7	202	0.6474	0	0	1	A*23:01 A*24:02 A*24:03
FRM	9,17,67	9	282	0.838	0	0	1	A*01:01 A*01:03
YRV	9,17,67	12	292	0.2013	0	0	1	A*02:05 A*02:06 A*02:08 A*11:01 A*11:05 A*25:01 A*26:01 A*26:08 A*66:01 A*68:01 A*68:02 A*69:01
SSH	9,17,70	2	14	0.07642	0	0	1	A*01:02 A*30:02 A*30:04
TRQ	9,17,70	6	70	0.01884	0	0	1	A*29:01 A*29:02
YRH	9,17,70	7	121	0.08535	0	0	1	A*02:05 A*02:06 A*02:08 A*25:01 A*26:01 A*26:08
SRH	9,17,70	7	202	0.6474	0	0	1	A*23:01 A*24:02 A*24:03
FRQ	9,17,70	9	289	0.8412	0	0	1	A*03:01 A*03:02
SST	9,17,73	2	46	0.6465	0	0	1	A*01:02 A*30:01 A*30:02 A*30:04
TRT	9,17,73	6	70	0.01884	0	0	1	A*29:01 A*29:02
SRT	9,17,73	7	202	0.6474	0	0	1	A*23:01 A*24:02 A*24:03
YRT	9,17,73	12	292	0.2013	0	0	1	A*02:05 A*02:06 A*02:08 A*11:01 A*11:05 A*25:01 A*26:01 A*26:08 A*66:01 A*68:01 A*68:02 A*69:01
FRT	9,17,73	26	862	1	0	0	1	A*01:01 A*01:03 A*02:01 A*02:02 A*02:17 A*03:01 A*03:02 A*32:01 A*74:01 A*74:03
YRH	9,17,74	2	18	0.1127	0	0	1	A*02:05 A*02:06 A*02:08
SSD	9,17,74	2	46	0.6465	0	0	1	A*01:02 A*30:01 A*30:02 A*30:04
TRD	9,17,74	6	139	0.4194	0	0	1	A*29:01 A*29:02 A*31:01 A*33:01 A*33:03 A*33:05
SRD	9,17,74	7	202	0.6474	0	0	1	A*23:01 A*24:02 A*24:03
YRD	9,17,74	10	281	0.5304	0	0	1	A*11:01 A*11:05 A*25:01 A*26:01 A*26:08 A*66:01 A*68:01 A*68:02 A*69:01
SSE	9,17,76	2	13	0.06808	0	0	1	A*30:02 A*30:04
YRE	9,17,76	2	44	0.3915	0	0	1	A*25:01
YRA	9,17,76	3	63	0.4341	0	0	1	A*26:01 A*26:08
TRA	9,17,76	6	70	0.01884	0	0	1	A*29:01 A*29:02
YRV	9,17,76	7	197	0.6418	0	0	1	A*02:05 A*02:06 A*02:08 A*11:01 A*11:05 A*66:01 A*68:01 A*68:02 A*69:01
SRE	9,17,76	7	202	0.6474	0	0	1	A*23:01 A*24:02 A*24:03
FRA	9,17,76	9	282	0.838	0	0	1	A*01:01 A*01:03
SSN	9,17,77	2	14	0.07642	0	0	1	A*01:02 A*30:02 A*30:04
YRS	9,17,77	2	44	0.3915	0	0	1	A*25:01
YRN	9,17,77	3	63	0.4341	0	0	1	A*26:01 A*26:08
TRN	9,17,77	6	70	0.01884	0	0	1	A*29:01 A*29:02
YRD	9,17,77	7	197	0.6418	0	0	1	A*02:05 A*02:06 A*02:08 A*11:01 A*11:05 A*66:01 A*68:01 A*68:02 A*69:01
SRN	9,17,77	7	202	0.6474	0	0	1	A*23:01 A*24:02 A*24:03
FRN	9,17,77	9	282	0.838	0	0	1	A*01:01 A*01:03
YRR	9,17,79	2	44	0.3915	0	0	1	A*25:01
SSG	9,17,79	2	46	0.6465	0	0	1	A*01:02 A*30:01 A*30:02 A*30:04
TRG	9,17,79	6	139	0.4194	0	0	1	A*29:01 A*29:02 A*31:01 A*33:01 A*33:03 A*33:05
SRR	9,17,79	7	202	0.6474	0	0	1	A*23:01 A*24:02 A*24:03
YRG	9,17,79	10	253	0.3201	0	0	1	A*02:05 A*02:06 A*02:08 A*11:01 A*11:05 A*26:01 A*26:08 A*66:01 A*68:01 A*68:02 A*69:01
FRG	9,17,79	26	841	1	0	0	1	A*01:01 A*01:03 A*02:01 A*02:02 A*02:17 A*03:01 A*03:02 A*74:01
YRI	9,17,80	2	44	0.3915	0	0	1	A*25:01
SST	9,17,80	2	46	0.6465	0	0	1	A*01:02 A*30:01 A*30:02 A*30:04
TRT	9,17,80	6	139	0.4194	0	0	1	A*29:01 A*29:02 A*31:01 A*33:01 A*33:03 A*33:05
SRI	9,17,80	7	202	0.6474	0	0	1	A*23:01 A*24:02 A*24:03
YRT	9,17,80	10	253	0.3201	0	0	1	A*02:05 A*02:06 A*02:08 A*11:01 A*11:05 A*26:01 A*26:08 A*66:01 A*68:01 A*68:02 A*69:01
FRT	9,17,80	26	842	1	0	0	1	A*01:01 A*01:03 A*02:01 A*02:02 A*02:17 A*03:01 A*03:02 A*74:01 A*74:03
YRA	9,17,81	2	44	0.3915	0	0	1	A*25:01
SSL	9,17,81	2	46	0.6465	0	0	1	A*01:02 A*30:01 A*30:02 A*30:04
TRL	9,17,81	6	139	0.4194	0	0	1	A*29:01 A*29:02 A*31:01 A*33:01 A*33:03 A*33:05
SRA	9,17,81	7	202	0.6474	0	0	1	A*23:01 A*24:02 A*24:03
YRL	9,17,81	10	253	0.3201	0	0	1	A*02:05 A*02:06 A*02:08 A*11:01 A*11:05 A*26:01 A*26:08 A*66:01 A*68:01 A*68:02 A*69:01
FRL	9,17,81	26	842	1	0	0	1	A*01:01 A*01:03 A*02:01 A*02:02 A*02:17 A*03:01 A*03:02 A*74:01 A*74:03
YRL	9,17,82	2	44	0.3915	0	0	1	A*25:01
SSR	9,17,82	2	46	0.6465	0	0	1	A*01:02 A*30:01 A*30:02 A*30:04
TRR	9,17,82	6	139	0.4194	0	0	1	A*29:01 A*29:02 A*31:01 A*33:01 A*33:03 A*33:05
SRL	9,17,82	7	202	0.6474	0	0	1	A*23:01 A*24:02 A*24:03
YRR	9,17,82	10	253	0.3201	0	0	1	A*02:05 A*02:06 A*02:08 A*11:01 A*11:05 A*26:01 A*26:08 A*66:01 A*68:01 A*68:02 A*69:01
FRR	9,17,82	26	842	1	0	0	1	A*01:01 A*01:03 A*02:01 A*02:02 A*02:17 A*03:01 A*03:02 A*74:01 A*74:03
YRR	9,17,83	2	44	0.3915	0	0	1	A*25:01
SSG	9,17,83	2	46	0.6465	0	0	1	A*01:02 A*30:01 A*30:02 A*30:04
TRG	9,17,83	6	139	0.4194	0	0	1	A*29:01 A*29:02 A*31:01 A*33:01 A*33:03 A*33:05
SRR	9,17,83	7	202	0.6474	0	0	1	A*23:01 A*24:02 A*24:03
YRG	9,17,83	10	253	0.3201	0	0	1	A*02:05 A*02:06 A*02:08 A*11:01 A*11:05 A*26:01 A*26:08 A*66:01 A*68:01 A*68:02 A*69:01
FRG	9,17,83	26	842	1	0	0	1	A*01:01 A*01:03 A*02:01 A*02:02 A*02:17 A*03:01 A*03:02 A*74:01 A*74:03
SSA	9,17,90	2	45	0.6434	0	0	1	A*30:01 A*30:02 A*30:04
YRA	9,17,90	4	84	0.3157	0	0	1	A*02:05 A*02:06 A*02:08 A*68:01 A*68:02 A*69:01
TRA	9,17,90	6	139	0.4194	0	0	1	A*29:01 A*29:02 A*31:01 A*33:01 A*33:03 A*33:05
SRA	9,17,90	7	202	0.6474	0	0	1	A*23:01 A*24:02 A*24:03
YRD	9,17,90	8	217	0.5041	0	0	1	A*11:01 A*11:05 A*25:01 A*26:01 A*26:08 A*66:01
FRD	9,17,90	9	282	0.838	0	0	1	A*01:01 A*01:03
YRV	9,17,95	1	3	0.1117	0	0	1	A*02:06 A*69:01
YRL	9,17,95	1	17	0.4152	0	0	1	A*02:05 A*02:08
SSI	9,17,95	2	46	0.6465	0	0	1	A*01:02 A*30:01 A*30:02 A*30:04
TRI	9,17,95	6	139	0.4194	0	0	1	A*29:01 A*29:02 A*31:01 A*33:01 A*33:03 A*33:05
SRL	9,17,95	7	202	0.6474	0	0	1	A*23:01 A*24:02 A*24:03
YRI	9,17,95	10	279	0.514	0	0	1	A*11:01 A*11:05 A*25:01 A*26:01 A*26:08 A*66:01 A*68:01 A*68:02
SSI	9,17,97	2	46	0.6465	0	0	1	A*01:02 A*30:01 A*30:02 A*30:04
YRR	9,17,97	8	140	0.06272	0	0	1	A*02:05 A*02:06 A*02:08 A*25:01 A*26:01 A*26:08 A*66:01 A*68:02 A*69:01
TRM	9,17,97	6	139	0.4194	0	0	1	A*29:01 A*29:02 A*31:01 A*33:01 A*33:03 A*33:05
SRM	9,17,97	7	202	0.6474	0	0	1	A*23:01 A*24:02 A*24:03
FRI	9,17,97	17	518	0.5991	0	0	1	A*01:01 A*03:01 A*03:02
SSY	9,17,99	2	46	0.6465	0	0	1	A*01:02 A*30:01 A*30:02 A*30:04
TRY	9,17,99	6	139	0.4194	0	0	1	A*29:01 A*29:02 A*31:01 A*33:01 A*33:03 A*33:05
SRF	9,17,99	7	202	0.6474	0	0	1	A*23:01 A*24:02 A*24:03
YRY	9,17,99	12	292	0.2013	0	0	1	A*02:05 A*02:06 A*02:08 A*11:01 A*11:05 A*25:01 A*26:01 A*26:08 A*66:01 A*68:01 A*68:02 A*69:01
FRY	9,17,99	26	861	1	0	0	1	A*01:01 A*01:03 A*02:01 A*02:02 A*03:01 A*03:02 A*32:01 A*74:01 A*74:03
TRH	9,17,102	1	10	0.2787	0	0	1	A*29:01
SSD	9,17,102	2	46	0.6465	0	0	1	A*01:02 A*30:01 A*30:02 A*30:04
TRD	9,17,102	5	130	0.5797	0	0	1	A*29:02 A*31:01 A*33:01 A*33:03 A*33:05
SRD	9,17,102	7	202	0.6474	0	0	1	A*23:01 A*24:02 A*24:03
YRD	9,17,102	12	292	0.2013	0	0	1	A*02:05 A*02:06 A*02:08 A*11:01 A*11:05 A*25:01 A*26:01 A*26:08 A*66:01 A*68:01 A*68:02 A*69:01
FRD	9,17,102	26	862	1	0	0	1	A*01:01 A*01:03 A*02:01 A*02:02 A*02:17 A*03:01 A*03:02 A*32:01 A*74:01 A*74:03
SSS	9,17,105	2	45	0.6434	0	0	1	A*30:01 A*30:02 A*30:04
YRS	9,17,105	3	72	0.4754	0	0	1	A*02:05 A*02:06 A*02:08 A*68:01 A*69:01
TRS	9,17,105	6	139	0.4194	0	0	1	A*29:01 A*29:02 A*31:01 A*33:01 A*33:03 A*33:05
SRS	9,17,105	7	202	0.6474	0	0	1	A*23:01 A*24:02 A*24:03
YRP	9,17,105	9	229	0.38	0	0	1	A*11:01 A*11:05 A*25:01 A*26:01 A*26:08 A*66:01 A*68:02
YRW	9,17,107	2	20	0.1322	0	0	1	A*02:05 A*02:06 A*02:08 A*69:01
SSG	9,17,107	2	46	0.6465	0	0	1	A*01:02 A*30:01 A*30:02 A*30:04
TRG	9,17,107	6	139	0.4194	0	0	1	A*29:01 A*29:02 A*31:01 A*33:01 A*33:03 A*33:05
SRG	9,17,107	7	202	0.6474	0	0	1	A*23:01 A*24:02 A*24:03
YRG	9,17,107	10	279	0.514	0	0	1	A*11:01 A*11:05 A*25:01 A*26:01 A*26:08 A*66:01 A*68:01 A*68:02
SSF	9,17,109	2	46	0.6465	0	0	1	A*01:02 A*30:01 A*30:02 A*30:04
TRF	9,17,109	6	139	0.4194	0	0	1	A*29:01 A*29:02 A*31:01 A*33:01 A*33:03 A*33:05
SRF	9,17,109	7	202	0.6474	0	0	1	A*23:01 A*24:02 A*24:03
YRF	9,17,109	12	292	0.2013	0	0	1	A*02:05 A*02:06 A*02:08 A*11:01 A*11:05 A*25:01 A*26:01 A*26:08 A*66:01 A*68:01 A*68:02 A*69:01
FRF	9,17,109	26	840	1	0	0	1	A*01:01 A*01:03 A*02:01 A*02:02 A*02:17 A*03:01 A*03:02
YRH	9,17,114	3	32	0.07789	0	0	1	A*02:05 A*02:06 A*02:08 A*68:02 A*69:01
SSE	9,17,114	2	45	0.6434	0	0	1	A*30:01 A*30:02 A*30:04
TRR	9,17,114	6	70	0.01884	0	0	1	A*29:01 A*29:02
YRQ	9,17,114	5	111	0.372	0	0	1	A*25:01 A*26:01 A*26:08 A*66:01
SRH	9,17,114	7	202	0.6474	0	0	1	A*23:01 A*24:02 A*24:03
FRR	9,17,114	17	519	0.6066	0	0	1	A*01:01 A*01:03 A*03:01 A*03:02
YRY	9,17,116	3	32	0.07789	0	0	1	A*02:05 A*02:06 A*02:08 A*68:02 A*69:01
SSH	9,17,116	2	45	0.6434	0	0	1	A*30:01 A*30:02 A*30:04
TRD	9,17,116	6	139	0.4194	0	0	1	A*29:01 A*29:02 A*31:01 A*33:01 A*33:03 A*33:05
SRY	9,17,116	7	202	0.6474	0	0	1	A*23:01 A*24:02 A*24:03
YRD	9,17,116	9	267	0.6784	0	0	1	A*11:01 A*11:05 A*25:01 A*26:01 A*26:08 A*66:01 A*68:01
SSN	9,17,127	2	46	0.6465	0	0	1	A*01:02 A*30:01 A*30:02 A*30:04
YRK	9,17,127	4	84	0.3157	0	0	1	A*02:05 A*02:06 A*02:08 A*68:01 A*68:02 A*69:01
TRN	9,17,127	6	139	0.4194	0	0	1	A*29:01 A*29:02 A*31:01 A*33:01 A*33:03 A*33:05
SRK	9,17,127	7	202	0.6474	0	0	1	A*23:01 A*24:02 A*24:03
YRN	9,17,127	8	217	0.5041	0	0	1	A*11:01 A*11:05 A*25:01 A*26:01 A*26:08 A*66:01
SSI	9,17,142	2	46	0.6465	0	0	1	A*01:02 A*30:01 A*30:02 A*30:04
YRT	9,17,142	4	84	0.3157	0	0	1	A*02:05 A*02:06 A*02:08 A*68:01 A*68:02 A*69:01
TRI	9,17,142	6	139	0.4194	0	0	1	A*29:01 A*29:02 A*31:01 A*33:01 A*33:03 A*33:05
SRI	9,17,142	7	202	0.6474	0	0	1	A*23:01 A*24:02 A*24:03
YRI	9,17,142	8	217	0.5041	0	0	1	A*11:01 A*11:05 A*25:01 A*26:01 A*26:08 A*66:01
SSQ	9,17,144	2	45	0.6434	0	0	1	A*30:01 A*30:02 A*30:04
YRQ	9,17,144	5	111	0.372	0	0	1	A*25:01 A*26:01 A*26:08 A*66:01
TRQ	9,17,144	6	139	0.4194	0	0	1	A*29:01 A*29:02 A*31:01 A*33:01 A*33:03 A*33:05
SRK	9,17,144	6	158	0.6102	0	0	1	A*24:02 A*24:03
YRK	9,17,144	7	191	0.6369	0	0	1	A*02:05 A*02:06 A*02:08 A*11:01 A*68:01 A*68:02 A*69:01
FRK	9,17,144	26	840	1	0	0	1	A*01:01 A*01:03 A*02:01 A*02:02 A*02:17 A*03:01 A*03:02
SSR	9,17,145	2	46	0.6465	0	0	1	A*01:02 A*30:01 A*30:02 A*30:04
YRH	9,17,145	4	84	0.3157	0	0	1	A*02:05 A*02:06 A*02:08 A*68:01 A*68:02 A*69:01
TRR	9,17,145	6	139	0.4194	0	0	1	A*29:01 A*29:02 A*31:01 A*33:01 A*33:03 A*33:05
SRR	9,17,145	7	202	0.6474	0	0	1	A*23:01 A*24:02 A*24:03
YRR	9,17,145	8	217	0.5041	0	0	1	A*11:01 A*11:05 A*25:01 A*26:01 A*26:08 A*66:01
SSA	9,17,149	2	46	0.6465	0	0	1	A*01:02 A*30:01 A*30:02 A*30:04
YRT	9,17,149	5	111	0.372	0	0	1	A*25:01 A*26:01 A*26:08 A*66:01
TRA	9,17,149	6	139	0.4194	0	0	1	A*29:01 A*29:02 A*31:01 A*33:01 A*33:03 A*33:05
YRA	9,17,149	7	192	0.6375	0	0	1	A*02:05 A*02:06 A*02:08 A*11:01 A*11:05 A*68:01 A*68:02 A*69:01
SRA	9,17,149	7	202	0.6474	0	0	1	A*23:01 A*24:02 A*24:03
FRA	9,17,149	26	862	1	0	0	1	A*01:01 A*01:03 A*02:01 A*02:02 A*02:17 A*03:01 A*03:02 A*32:01 A*74:01 A*74:03
SSA	9,17,150	2	45	0.6434	0	0	1	A*30:01 A*30:02 A*30:04
TRA	9,17,150	6	139	0.4194	0	0	1	A*29:01 A*29:02 A*31:01 A*33:01 A*33:03 A*33:05
SRA	9,17,150	7	202	0.6474	0	0	1	A*23:01 A*24:02 A*24:03
FRV	9,17,150	9	282	0.838	0	0	1	A*01:01 A*01:03
YRA	9,17,150	12	292	0.2013	0	0	1	A*02:05 A*02:06 A*02:08 A*11:01 A*11:05 A*25:01 A*26:01 A*26:08 A*66:01 A*68:01 A*68:02 A*69:01
SSR	9,17,151	2	44	0.3915	0	0	1	A*30:01 A*30:02
TRR	9,17,151	6	139	0.4194	0	0	1	A*29:01 A*29:02 A*31:01 A*33:01 A*33:03 A*33:05
SRH	9,17,151	6	158	0.6102	0	0	1	A*24:02 A*24:03
YRH	9,17,151	12	292	0.2013	0	0	1	A*02:05 A*02:06 A*02:08 A*11:01 A*11:05 A*25:01 A*26:01 A*26:08 A*66:01 A*68:01 A*68:02 A*69:01
FRH	9,17,151	26	840	1	0	0	1	A*01:01 A*01:03 A*02:01 A*02:02 A*02:17 A*03:01 A*03:02
SSR	9,17,152	2	12	0.06007	0	0	1	A*30:02
YRV	9,17,152	4	84	0.3157	0	0	1	A*02:05 A*02:06 A*02:08 A*68:01 A*68:02 A*69:01
YRE	9,17,152	5	111	0.372	0	0	1	A*25:01 A*26:01 A*26:08 A*66:01
TRV	9,17,152	6	139	0.4194	0	0	1	A*29:01 A*29:02 A*31:01 A*33:01 A*33:03 A*33:05
SRV	9,17,152	7	202	0.6474	0	0	1	A*23:01 A*24:02 A*24:03
FRA	9,17,152	9	282	0.838	0	0	1	A*01:01 A*01:03
FRE	9,17,152	9	282	0.838	0	0	1	A*03:01
YRL	9,17,156	1	3	0.1117	0	0	1	A*02:06 A*69:01
SSL	9,17,156	2	44	0.3915	0	0	1	A*30:01 A*30:02
TRL	9,17,156	6	139	0.4194	0	0	1	A*29:01 A*29:02 A*31:01 A*33:01 A*33:03 A*33:05
SRQ	9,17,156	6	158	0.6102	0	0	1	A*24:02 A*24:03
YRW	9,17,156	8	187	0.3409	0	0	1	A*02:05 A*02:08 A*25:01 A*26:01 A*66:01 A*68:01 A*68:02
FRR	9,17,156	9	282	0.838	0	0	1	A*01:01 A*01:03
SSA	9,17,158	2	45	0.6434	0	0	1	A*30:01 A*30:02 A*30:04
TRA	9,17,158	6	139	0.4194	0	0	1	A*29:01 A*29:02 A*31:01 A*33:01 A*33:03 A*33:05
SRA	9,17,158	7	202	0.6474	0	0	1	A*23:01 A*24:02 A*24:03
FRV	9,17,158	9	282	0.838	0	0	1	A*01:01 A*01:03
YRA	9,17,158	12	292	0.2013	0	0	1	A*02:05 A*02:06 A*02:08 A*11:01 A*11:05 A*25:01 A*26:01 A*26:08 A*66:01 A*68:01 A*68:02 A*69:01
SSE	9,17,161	2	46	0.6465	0	0	1	A*01:02 A*30:01 A*30:02 A*30:04
TRE	9,17,161	6	139	0.4194	0	0	1	A*29:01 A*29:02 A*31:01 A*33:01 A*33:03 A*33:05
SRE	9,17,161	7	202	0.6474	0	0	1	A*23:01 A*24:02 A*24:03
FRD	9,17,161	9	289	0.8412	0	0	1	A*03:01 A*03:02
YRE	9,17,161	12	292	0.2013	0	0	1	A*02:05 A*02:06 A*02:08 A*11:01 A*11:05 A*25:01 A*26:01 A*26:08 A*66:01 A*68:01 A*68:02 A*69:01
SST	9,17,163	2	45	0.6434	0	0	1	A*30:01 A*30:02 A*30:04
YRT	9,17,163	4	84	0.3157	0	0	1	A*02:05 A*02:06 A*02:08 A*68:01 A*68:02 A*69:01
TRT	9,17,163	6	139	0.4194	0	0	1	A*29:01 A*29:02 A*31:01 A*33:01 A*33:03 A*33:05
SRT	9,17,163	7	202	0.6474	0	0	1	A*23:01 A*24:02 A*24:03
YRR	9,17,163	8	217	0.5041	0	0	1	A*11:01 A*11:05 A*25:01 A*26:01 A*26:08 A*66:01
FRR	9,17,163	9	282	0.838	0	0	1	A*01:01 A*01:03
SSE	9,17,166	2	45	0.6434	0	0	1	A*30:01 A*30:02 A*30:04
TRE	9,17,166	6	139	0.4194	0	0	1	A*29:01 A*29:02 A*31:01 A*33:01 A*33:03 A*33:05
SRD	9,17,166	7	199	0.6439	0	0	1	A*23:01 A*24:02
FRD	9,17,166	9	282	0.838	0	0	1	A*01:01 A*01:03
YRE	9,17,166	12	292	0.2013	0	0	1	A*02:05 A*02:06 A*02:08 A*11:01 A*11:05 A*25:01 A*26:01 A*26:08 A*66:01 A*68:01 A*68:02 A*69:01
SSW	9,17,167	2	45	0.6434	0	0	1	A*30:01 A*30:02 A*30:04
TRW	9,17,167	6	139	0.4194	0	0	1	A*29:01 A*29:02 A*31:01 A*33:01 A*33:03 A*33:05
SRG	9,17,167	7	199	0.6439	0	0	1	A*23:01 A*24:02
FRG	9,17,167	9	282	0.838	0	0	1	A*01:01 A*01:03
YRW	9,17,167	12	292	0.2013	0	0	1	A*02:05 A*02:06 A*02:08 A*11:01 A*11:05 A*25:01 A*26:01 A*26:08 A*66:01 A*68:01 A*68:02 A*69:01
SSY	9,17,171	2	46	0.6465	0	0	1	A*01:02 A*30:01 A*30:02 A*30:04
TRY	9,17,171	6	122	0.253	0	0	1	A*29:01 A*29:02 A*31:01 A*33:03
SRY	9,17,171	7	202	0.6474	0	0	1	A*23:01 A*24:02 A*24:03
YRY	9,17,171	12	292	0.2013	0	0	1	A*02:05 A*02:06 A*02:08 A*11:01 A*11:05 A*25:01 A*26:01 A*26:08 A*66:01 A*68:01 A*68:02 A*69:01
FRY	9,17,171	26	862	1	0	0	1	A*01:01 A*01:03 A*02:01 A*02:02 A*02:17 A*03:01 A*03:02 A*32:01 A*74:01 A*74:03
SSP	9,17,184	2	46	0.6465	0	0	1	A*01:02 A*30:01 A*30:02 A*30:04
TRA	9,17,184	6	70	0.01884	0	0	1	A*29:01 A*29:02
YRA	9,17,184	9	191	0.1575	0	0	1	A*02:05 A*02:06 A*02:08 A*25:01 A*26:01 A*26:08 A*66:01 A*68:01 A*68:02 A*69:01
SRP	9,17,184	7	202	0.6474	0	0	1	A*23:01 A*24:02 A*24:03
FRP	9,17,184	17	519	0.6066	0	0	1	A*01:01 A*01:03 A*03:01 A*03:02
SSK	9,17,186	2	46	0.6465	0	0	1	A*01:02 A*30:01 A*30:02 A*30:04
TRK	9,17,186	6	122	0.253	0	0	1	A*29:01 A*29:02 A*31:01 A*33:03
SRK	9,17,186	7	202	0.6474	0	0	1	A*23:01 A*24:02 A*24:03
YRK	9,17,186	12	292	0.2013	0	0	1	A*02:05 A*02:06 A*02:08 A*11:01 A*11:05 A*25:01 A*26:01 A*26:08 A*66:01 A*68:01 A*68:02 A*69:01
FRK	9,17,186	26	862	1	0	0	1	A*01:01 A*01:03 A*02:01 A*02:02 A*02:17 A*03:01 A*03:02 A*32:01 A*74:01 A*74:03
YRR	9,43,44	1	17	0.4152	0	0	1	A*02:05 A*02:08
TQR	9,43,44	6	139	0.4194	0	0	1	A*29:01 A*29:02 A*31:01 A*33:01 A*33:03 A*33:05
SQR	9,43,44	9	242	0.5168	0	0	1	A*23:01 A*24:02 A*24:03 A*30:01 A*30:02 A*30:04
YQR	9,43,44	11	281	0.305	0	0	1	A*02:06 A*11:01 A*11:05 A*25:01 A*26:01 A*26:08 A*66:01 A*68:01 A*68:02 A*69:01
FQK	9,43,44	9	282	0.838	0	0	1	A*01:01 A*01:03
YRQ	9,43,54	1	17	0.4152	0	0	1	A*02:05 A*02:08
TQQ	9,43,54	6	138	0.2943	0	0	1	A*29:01 A*29:02 A*31:01 A*33:01 A*33:03
SQQ	9,43,54	9	243	0.5177	0	0	1	A*01:02 A*23:01 A*24:02 A*24:03 A*30:01 A*30:02 A*30:04
YQQ	9,43,54	11	281	0.305	0	0	1	A*02:06 A*11:01 A*11:05 A*25:01 A*26:01 A*26:08 A*66:01 A*68:01 A*68:02 A*69:01
FQQ	9,43,54	26	860	1	0	0	1	A*01:01 A*01:03 A*02:01 A*02:17 A*03:01 A*03:02 A*32:01 A*74:01 A*74:03
YRG	9,43,56	1	17	0.4152	0	0	1	A*02:05 A*02:08
SQR	9,43,56	2	45	0.6434	0	0	1	A*30:01 A*30:02 A*30:04
TQG	9,43,56	6	94	0.06235	0	0	1	A*29:01 A*29:02 A*33:01 A*33:03 A*33:05
SQG	9,43,56	7	203	0.6487	0	0	1	A*01:02 A*23:01 A*24:02 A*24:03
YQG	9,43,56	11	281	0.305	0	0	1	A*02:06 A*11:01 A*11:05 A*25:01 A*26:01 A*26:08 A*66:01 A*68:01 A*68:02 A*69:01
FQG	9,43,56	26	860	1	0	0	1	A*01:01 A*01:03 A*02:01 A*02:17 A*03:01 A*03:02 A*32:01 A*74:01 A*74:03
YQG	9,43,62	1	1	0.05743	0	0	1	A*02:06
YRG	9,43,62	1	17	0.4152	0	0	1	A*02:05 A*02:08
SQQ	9,43,62	2	46	0.6465	0	0	1	A*01:02 A*30:01 A*30:02 A*30:04
TQL	9,43,62	6	70	0.01884	0	0	1	A*29:01 A*29:02
YQR	9,43,62	7	179	0.4686	0	0	1	A*25:01 A*26:01 A*26:08 A*66:01 A*68:01 A*68:02 A*69:01
SQE	9,43,62	7	202	0.6474	0	0	1	A*23:01 A*24:02 A*24:03
YRE	9,43,63	1	17	0.4152	0	0	1	A*02:05 A*02:08
TQQ	9,43,63	6	70	0.01884	0	0	1	A*29:01 A*29:02
YQE	9,43,63	4	114	0.7687	0	0	1	A*02:06 A*11:01 A*11:05
YQN	9,43,63	7	179	0.4686	0	0	1	A*25:01 A*26:01 A*26:08 A*66:01 A*68:01 A*68:02 A*69:01
SQE	9,43,63	9	243	0.5177	0	0	1	A*01:02 A*23:01 A*24:02 A*24:03 A*30:01 A*30:02 A*30:04
FQE	9,43,63	26	860	1	0	0	1	A*01:01 A*01:03 A*02:01 A*02:17 A*03:01 A*03:02 A*32:01 A*74:01 A*74:03
YRR	9,43,65	1	17	0.4152	0	0	1	A*02:05 A*02:08
SQR	9,43,65	2	46	0.6465	0	0	1	A*01:02 A*30:01 A*30:02 A*30:04
TQR	9,43,65	6	139	0.4194	0	0	1	A*29:01 A*29:02 A*31:01 A*33:01 A*33:03 A*33:05
SQG	9,43,65	7	202	0.6474	0	0	1	A*23:01 A*24:02 A*24:03
YQR	9,43,65	11	281	0.305	0	0	1	A*02:06 A*11:01 A*11:05 A*25:01 A*26:01 A*26:08 A*66:01 A*68:01 A*68:02 A*69:01
FQR	9,43,65	26	860	1	0	0	1	A*01:01 A*01:03 A*02:01 A*02:17 A*03:01 A*03:02 A*32:01 A*74:01 A*74:03
YQK	9,43,66	1	1	0.05743	0	0	1	A*02:06
YRK	9,43,66	1	16	0.3974	0	0	1	A*02:05
SQN	9,43,66	2	46	0.6465	0	0	1	A*01:02 A*30:01 A*30:02 A*30:04
TQN	9,43,66	6	139	0.4194	0	0	1	A*29:01 A*29:02 A*31:01 A*33:01 A*33:03 A*33:05
SQK	9,43,66	7	202	0.6474	0	0	1	A*23:01 A*24:02 A*24:03
YQN	9,43,66	10	281	0.5304	0	0	1	A*11:01 A*11:05 A*25:01 A*26:01 A*26:08 A*66:01 A*68:01 A*68:02 A*69:01
YRV	9,43,67	1	17	0.4152	0	0	1	A*02:05 A*02:08
TQV	9,43,67	6	139	0.4194	0	0	1	A*29:01 A*29:02 A*31:01 A*33:01 A*33:03 A*33:05
SQV	9,43,67	9	242	0.5168	0	0	1	A*23:01 A*24:02 A*24:03 A*30:01 A*30:02 A*30:04
YQV	9,43,67	11	281	0.305	0	0	1	A*02:06 A*11:01 A*11:05 A*25:01 A*26:01 A*26:08 A*66:01 A*68:01 A*68:02 A*69:01
FQM	9,43,67	9	282	0.838	0	0	1	A*01:01 A*01:03
YRH	9,43,70	1	17	0.4152	0	0	1	A*02:05 A*02:08
TQQ	9,43,70	6	70	0.01884	0	0	1	A*29:01 A*29:02
YQH	9,43,70	6	107	0.1298	0	0	1	A*02:06 A*25:01 A*26:01 A*26:08
SQH	9,43,70	9	215	0.2648	0	0	1	A*01:02 A*23:01 A*24:02 A*24:03 A*30:02 A*30:04
FQQ	9,43,70	9	289	0.8412	0	0	1	A*03:01 A*03:02
YRT	9,43,73	1	17	0.4152	0	0	1	A*02:05 A*02:08
TQT	9,43,73	6	70	0.01884	0	0	1	A*29:01 A*29:02
SQT	9,43,73	9	243	0.5177	0	0	1	A*01:02 A*23:01 A*24:02 A*24:03 A*30:01 A*30:02 A*30:04
YQT	9,43,73	11	281	0.305	0	0	1	A*02:06 A*11:01 A*11:05 A*25:01 A*26:01 A*26:08 A*66:01 A*68:01 A*68:02 A*69:01
FQT	9,43,73	26	860	1	0	0	1	A*01:01 A*01:03 A*02:01 A*02:17 A*03:01 A*03:02 A*32:01 A*74:01 A*74:03
YQH	9,43,74	1	1	0.05743	0	0	1	A*02:06
YRH	9,43,74	1	17	0.4152	0	0	1	A*02:05 A*02:08
TQD	9,43,74	6	139	0.4194	0	0	1	A*29:01 A*29:02 A*31:01 A*33:01 A*33:03 A*33:05
SQD	9,43,74	9	243	0.5177	0	0	1	A*01:02 A*23:01 A*24:02 A*24:03 A*30:01 A*30:02 A*30:04
YQD	9,43,74	10	281	0.5304	0	0	1	A*11:01 A*11:05 A*25:01 A*26:01 A*26:08 A*66:01 A*68:01 A*68:02 A*69:01
YRV	9,43,76	1	17	0.4152	0	0	1	A*02:05 A*02:08
YQE	9,43,76	2	44	0.3915	0	0	1	A*25:01
YQA	9,43,76	3	63	0.4341	0	0	1	A*26:01 A*26:08
TQA	9,43,76	6	70	0.01884	0	0	1	A*29:01 A*29:02
YQV	9,43,76	6	183	0.811	0	0	1	A*02:06 A*11:01 A*11:05 A*66:01 A*68:01 A*68:02 A*69:01
SQE	9,43,76	9	214	0.263	0	0	1	A*23:01 A*24:02 A*24:03 A*30:02 A*30:04
FQA	9,43,76	9	282	0.838	0	0	1	A*01:01 A*01:03
YRD	9,43,77	1	17	0.4152	0	0	1	A*02:05 A*02:08
YQS	9,43,77	2	44	0.3915	0	0	1	A*25:01
YQN	9,43,77	3	63	0.4341	0	0	1	A*26:01 A*26:08
TQN	9,43,77	6	70	0.01884	0	0	1	A*29:01 A*29:02
YQD	9,43,77	6	183	0.811	0	0	1	A*02:06 A*11:01 A*11:05 A*66:01 A*68:01 A*68:02 A*69:01
SQN	9,43,77	9	215	0.2648	0	0	1	A*01:02 A*23:01 A*24:02 A*24:03 A*30:02 A*30:04
FQN	9,43,77	9	282	0.838	0	0	1	A*01:01 A*01:03
YRG	9,43,79	1	17	0.4152	0	0	1	A*02:05 A*02:08
YQR	9,43,79	2	44	0.3915	0	0	1	A*25:01
SQG	9,43,79	2	46	0.6465	0	0	1	A*01:02 A*30:01 A*30:02 A*30:04
TQG	9,43,79	6	139	0.4194	0	0	1	A*29:01 A*29:02 A*31:01 A*33:01 A*33:03 A*33:05
SQR	9,43,79	7	202	0.6474	0	0	1	A*23:01 A*24:02 A*24:03
YQG	9,43,79	9	242	0.5168	0	0	1	A*02:06 A*11:01 A*11:05 A*26:01 A*26:08 A*66:01 A*68:01 A*68:02 A*69:01
FQG	9,43,79	26	839	1	0	0	1	A*01:01 A*01:03 A*02:01 A*02:17 A*03:01 A*03:02 A*74:01
YRT	9,43,80	1	17	0.4152	0	0	1	A*02:05 A*02:08
YQI	9,43,80	2	44	0.3915	0	0	1	A*25:01
SQT	9,43,80	2	46	0.6465	0	0	1	A*01:02 A*30:01 A*30:02 A*30:04
TQT	9,43,80	6	139	0.4194	0	0	1	A*29:01 A*29:02 A*31:01 A*33:01 A*33:03 A*33:05
SQI	9,43,80	7	202	0.6474	0	0	1	A*23:01 A*24:02 A*24:03
YQT	9,43,80	9	242	0.5168	0	0	1	A*02:06 A*11:01 A*11:05 A*26:01 A*26:08 A*66:01 A*68:01 A*68:02 A*69:01
FQT	9,43,80	26	840	1	0	0	1	A*01:01 A*01:03 A*02:01 A*02:17 A*03:01 A*03:02 A*74:01 A*74:03
YRL	9,43,81	1	17	0.4152	0	0	1	A*02:05 A*02:08
YQA	9,43,81	2	44	0.3915	0	0	1	A*25:01
SQL	9,43,81	2	46	0.6465	0	0	1	A*01:02 A*30:01 A*30:02 A*30:04
TQL	9,43,81	6	139	0.4194	0	0	1	A*29:01 A*29:02 A*31:01 A*33:01 A*33:03 A*33:05
SQA	9,43,81	7	202	0.6474	0	0	1	A*23:01 A*24:02 A*24:03
YQL	9,43,81	9	242	0.5168	0	0	1	A*02:06 A*11:01 A*11:05 A*26:01 A*26:08 A*66:01 A*68:01 A*68:02 A*69:01
FQL	9,43,81	26	840	1	0	0	1	A*01:01 A*01:03 A*02:01 A*02:17 A*03:01 A*03:02 A*74:01 A*74:03
YRR	9,43,82	1	17	0.4152	0	0	1	A*02:05 A*02:08
YQL	9,43,82	2	44	0.3915	0	0	1	A*25:01
SQR	9,43,82	2	46	0.6465	0	0	1	A*01:02 A*30:01 A*30:02 A*30:04
TQR	9,43,82	6	139	0.4194	0	0	1	A*29:01 A*29:02 A*31:01 A*33:01 A*33:03 A*33:05
SQL	9,43,82	7	202	0.6474	0	0	1	A*23:01 A*24:02 A*24:03
YQR	9,43,82	9	242	0.5168	0	0	1	A*02:06 A*11:01 A*11:05 A*26:01 A*26:08 A*66:01 A*68:01 A*68:02 A*69:01
FQR	9,43,82	26	840	1	0	0	1	A*01:01 A*01:03 A*02:01 A*02:17 A*03:01 A*03:02 A*74:01 A*74:03
YRG	9,43,83	1	17	0.4152	0	0	1	A*02:05 A*02:08
YQR	9,43,83	2	44	0.3915	0	0	1	A*25:01
SQG	9,43,83	2	46	0.6465	0	0	1	A*01:02 A*30:01 A*30:02 A*30:04
TQG	9,43,83	6	139	0.4194	0	0	1	A*29:01 A*29:02 A*31:01 A*33:01 A*33:03 A*33:05
SQR	9,43,83	7	202	0.6474	0	0	1	A*23:01 A*24:02 A*24:03
YQG	9,43,83	9	242	0.5168	0	0	1	A*02:06 A*11:01 A*11:05 A*26:01 A*26:08 A*66:01 A*68:01 A*68:02 A*69:01
FQG	9,43,83	26	840	1	0	0	1	A*01:01 A*01:03 A*02:01 A*02:17 A*03:01 A*03:02 A*74:01 A*74:03
YRA	9,43,90	1	17	0.4152	0	0	1	A*02:05 A*02:08
YQA	9,43,90	3	69	0.4606	0	0	1	A*02:06 A*68:01 A*68:02 A*69:01
TQA	9,43,90	6	139	0.4194	0	0	1	A*29:01 A*29:02 A*31:01 A*33:01 A*33:03 A*33:05
YQD	9,43,90	8	217	0.5041	0	0	1	A*11:01 A*11:05 A*25:01 A*26:01 A*26:08 A*66:01
SQA	9,43,90	9	242	0.5168	0	0	1	A*23:01 A*24:02 A*24:03 A*30:01 A*30:02 A*30:04
FQD	9,43,90	9	282	0.838	0	0	1	A*01:01 A*01:03
YQV	9,43,95	1	3	0.1117	0	0	1	A*02:06 A*69:01
YRL	9,43,95	1	17	0.4152	0	0	1	A*02:05 A*02:08
SQI	9,43,95	2	46	0.6465	0	0	1	A*01:02 A*30:01 A*30:02 A*30:04
TQI	9,43,95	6	139	0.4194	0	0	1	A*29:01 A*29:02 A*31:01 A*33:01 A*33:03 A*33:05
SQL	9,43,95	7	202	0.6474	0	0	1	A*23:01 A*24:02 A*24:03
YQI	9,43,95	10	279	0.514	0	0	1	A*11:01 A*11:05 A*25:01 A*26:01 A*26:08 A*66:01 A*68:01 A*68:02
YRR	9,43,97	1	17	0.4152	0	0	1	A*02:05 A*02:08
SQI	9,43,97	2	46	0.6465	0	0	1	A*01:02 A*30:01 A*30:02 A*30:04
YQR	9,43,97	7	127	0.09734	0	0	1	A*02:06 A*25:01 A*26:01 A*26:08 A*66:01 A*68:02 A*69:01
TQM	9,43,97	6	139	0.4194	0	0	1	A*29:01 A*29:02 A*31:01 A*33:01 A*33:03 A*33:05
SQM	9,43,97	7	202	0.6474	0	0	1	A*23:01 A*24:02 A*24:03
FQI	9,43,97	17	518	0.5991	0	0	1	A*01:01 A*03:01 A*03:02
YRY	9,43,99	1	17	0.4152	0	0	1	A*02:05 A*02:08
SQY	9,43,99	2	46	0.6465	0	0	1	A*01:02 A*30:01 A*30:02 A*30:04
TQY	9,43,99	6	139	0.4194	0	0	1	A*29:01 A*29:02 A*31:01 A*33:01 A*33:03 A*33:05
SQF	9,43,99	7	202	0.6474	0	0	1	A*23:01 A*24:02 A*24:03
YQY	9,43,99	11	281	0.305	0	0	1	A*02:06 A*11:01 A*11:05 A*25:01 A*26:01 A*26:08 A*66:01 A*68:01 A*68:02 A*69:01
FQY	9,43,99	26	859	1	0	0	1	A*01:01 A*01:03 A*02:01 A*03:01 A*03:02 A*32:01 A*74:01 A*74:03
TQH	9,43,102	1	10	0.2787	0	0	1	A*29:01
YRD	9,43,102	1	17	0.4152	0	0	1	A*02:05 A*02:08
TQD	9,43,102	5	130	0.5797	0	0	1	A*29:02 A*31:01 A*33:01 A*33:03 A*33:05
SQD	9,43,102	9	243	0.5177	0	0	1	A*01:02 A*23:01 A*24:02 A*24:03 A*30:01 A*30:02 A*30:04
YQD	9,43,102	11	281	0.305	0	0	1	A*02:06 A*11:01 A*11:05 A*25:01 A*26:01 A*26:08 A*66:01 A*68:01 A*68:02 A*69:01
FQD	9,43,102	26	860	1	0	0	1	A*01:01 A*01:03 A*02:01 A*02:17 A*03:01 A*03:02 A*32:01 A*74:01 A*74:03
YRS	9,43,105	1	17	0.4152	0	0	1	A*02:05 A*02:08
YQS	9,43,105	2	56	0.684	0	0	1	A*02:06 A*68:01 A*69:01
TQS	9,43,105	6	139	0.4194	0	0	1	A*29:01 A*29:02 A*31:01 A*33:01 A*33:03 A*33:05
YQP	9,43,105	9	229	0.38	0	0	1	A*11:01 A*11:05 A*25:01 A*26:01 A*26:08 A*66:01 A*68:02
SQS	9,43,105	9	242	0.5168	0	0	1	A*23:01 A*24:02 A*24:03 A*30:01 A*30:02 A*30:04
YQW	9,43,107	1	3	0.1117	0	0	1	A*02:06 A*69:01
YRW	9,43,107	1	17	0.4152	0	0	1	A*02:05 A*02:08
TQG	9,43,107	6	139	0.4194	0	0	1	A*29:01 A*29:02 A*31:01 A*33:01 A*33:03 A*33:05
SQG	9,43,107	9	243	0.5177	0	0	1	A*01:02 A*23:01 A*24:02 A*24:03 A*30:01 A*30:02 A*30:04
YQG	9,43,107	10	279	0.514	0	0	1	A*11:01 A*11:05 A*25:01 A*26:01 A*26:08 A*66:01 A*68:01 A*68:02
YRF	9,43,109	1	17	0.4152	0	0	1	A*02:05 A*02:08
TQF	9,43,109	6	139	0.4194	0	0	1	A*29:01 A*29:02 A*31:01 A*33:01 A*33:03 A*33:05
SQF	9,43,109	9	243	0.5177	0	0	1	A*01:02 A*23:01 A*24:02 A*24:03 A*30:01 A*30:02 A*30:04
YQF	9,43,109	11	281	0.305	0	0	1	A*02:06 A*11:01 A*11:05 A*25:01 A*26:01 A*26:08 A*66:01 A*68:01 A*68:02 A*69:01
FQF	9,43,109	26	838	0.8056	0	0	1	A*01:01 A*01:03 A*02:01 A*02:17 A*03:01 A*03:02
YQH	9,43,114	2	16	0.09402	0	0	1	A*02:06 A*68:02 A*69:01
YRH	9,43,114	1	17	0.4152	0	0	1	A*02:05 A*02:08
SQE	9,43,114	2	45	0.6434	0	0	1	A*30:01 A*30:02 A*30:04
TQR	9,43,114	6	70	0.01884	0	0	1	A*29:01 A*29:02
YQQ	9,43,114	5	111	0.372	0	0	1	A*25:01 A*26:01 A*26:08 A*66:01
SQH	9,43,114	7	202	0.6474	0	0	1	A*23:01 A*24:02 A*24:03
FQR	9,43,114	17	519	0.6066	0	0	1	A*01:01 A*01:03 A*03:01 A*03:02
YQY	9,43,116	2	16	0.09402	0	0	1	A*02:06 A*68:02 A*69:01
YRY	9,43,116	1	17	0.4152	0	0	1	A*02:05 A*02:08
SQH	9,43,116	2	45	0.6434	0	0	1	A*30:01 A*30:02 A*30:04
TQD	9,43,116	6	139	0.4194	0	0	1	A*29:01 A*29:02 A*31:01 A*33:01 A*33:03 A*33:05
SQY	9,43,116	7	202	0.6474	0	0	1	A*23:01 A*24:02 A*24:03
YQD	9,43,116	9	267	0.6784	0	0	1	A*11:01 A*11:05 A*25:01 A*26:01 A*26:08 A*66:01 A*68:01
YRK	9,43,127	1	17	0.4152	0	0	1	A*02:05 A*02:08
SQN	9,43,127	2	46	0.6465	0	0	1	A*01:02 A*30:01 A*30:02 A*30:04
YQK	9,43,127	3	69	0.4606	0	0	1	A*02:06 A*68:01 A*68:02 A*69:01
TQN	9,43,127	6	139	0.4194	0	0	1	A*29:01 A*29:02 A*31:01 A*33:01 A*33:03 A*33:05
SQK	9,43,127	7	202	0.6474	0	0	1	A*23:01 A*24:02 A*24:03
YQN	9,43,127	8	217	0.5041	0	0	1	A*11:01 A*11:05 A*25:01 A*26:01 A*26:08 A*66:01
YRT	9,43,142	1	17	0.4152	0	0	1	A*02:05 A*02:08
YQT	9,43,142	3	69	0.4606	0	0	1	A*02:06 A*68:01 A*68:02 A*69:01
TQI	9,43,142	6	139	0.4194	0	0	1	A*29:01 A*29:02 A*31:01 A*33:01 A*33:03 A*33:05
YQI	9,43,142	8	217	0.5041	0	0	1	A*11:01 A*11:05 A*25:01 A*26:01 A*26:08 A*66:01
SQI	9,43,142	9	243	0.5177	0	0	1	A*01:02 A*23:01 A*24:02 A*24:03 A*30:01 A*30:02 A*30:04
YRK	9,43,144	1	17	0.4152	0	0	1	A*02:05 A*02:08
SQQ	9,43,144	3	88	0.743	0	0	1	A*23:01 A*30:01 A*30:02 A*30:04
YQQ	9,43,144	5	111	0.372	0	0	1	A*25:01 A*26:01 A*26:08 A*66:01
TQQ	9,43,144	6	139	0.4194	0	0	1	A*29:01 A*29:02 A*31:01 A*33:01 A*33:03 A*33:05
SQK	9,43,144	6	159	0.6111	0	0	1	A*01:02 A*24:02 A*24:03
YQK	9,43,144	6	177	0.8077	0	0	1	A*02:06 A*11:01 A*68:01 A*68:02 A*69:01
FQK	9,43,144	26	838	0.8056	0	0	1	A*01:01 A*01:03 A*02:01 A*02:17 A*03:01 A*03:02
YRH	9,43,145	1	17	0.4152	0	0	1	A*02:05 A*02:08
YQH	9,43,145	3	69	0.4606	0	0	1	A*02:06 A*68:01 A*68:02 A*69:01
TQR	9,43,145	6	139	0.4194	0	0	1	A*29:01 A*29:02 A*31:01 A*33:01 A*33:03 A*33:05
YQR	9,43,145	8	217	0.5041	0	0	1	A*11:01 A*11:05 A*25:01 A*26:01 A*26:08 A*66:01
SQR	9,43,145	9	243	0.5177	0	0	1	A*01:02 A*23:01 A*24:02 A*24:03 A*30:01 A*30:02 A*30:04
YRA	9,43,149	1	17	0.4152	0	0	1	A*02:05 A*02:08
YQT	9,43,149	5	111	0.372	0	0	1	A*25:01 A*26:01 A*26:08 A*66:01
TQA	9,43,149	6	139	0.4194	0	0	1	A*29:01 A*29:02 A*31:01 A*33:01 A*33:03 A*33:05
YQA	9,43,149	6	178	0.8082	0	0	1	A*02:06 A*11:01 A*11:05 A*68:01 A*68:02 A*69:01
SQA	9,43,149	9	243	0.5177	0	0	1	A*01:02 A*23:01 A*24:02 A*24:03 A*30:01 A*30:02 A*30:04
FQA	9,43,149	26	860	1	0	0	1	A*01:01 A*01:03 A*02:01 A*02:17 A*03:01 A*03:02 A*32:01 A*74:01 A*74:03
YRA	9,43,150	1	17	0.4152	0	0	1	A*02:05 A*02:08
TQA	9,43,150	6	139	0.4194	0	0	1	A*29:01 A*29:02 A*31:01 A*33:01 A*33:03 A*33:05
SQA	9,43,150	9	242	0.5168	0	0	1	A*23:01 A*24:02 A*24:03 A*30:01 A*30:02 A*30:04
YQA	9,43,150	11	281	0.305	0	0	1	A*02:06 A*11:01 A*11:05 A*25:01 A*26:01 A*26:08 A*66:01 A*68:01 A*68:02 A*69:01
FQV	9,43,150	9	282	0.838	0	0	1	A*01:01 A*01:03
YRH	9,43,151	1	17	0.4152	0	0	1	A*02:05 A*02:08
SQR	9,43,151	3	88	0.743	0	0	1	A*23:01 A*30:01 A*30:02
TQR	9,43,151	6	139	0.4194	0	0	1	A*29:01 A*29:02 A*31:01 A*33:01 A*33:03 A*33:05
SQH	9,43,151	6	160	0.612	0	0	1	A*01:02 A*24:02 A*24:03 A*30:04
YQH	9,43,151	11	281	0.305	0	0	1	A*02:06 A*11:01 A*11:05 A*25:01 A*26:01 A*26:08 A*66:01 A*68:01 A*68:02 A*69:01
FQH	9,43,151	26	838	0.8056	0	0	1	A*01:01 A*01:03 A*02:01 A*02:17 A*03:01 A*03:02
SQR	9,43,152	2	12	0.06007	0	0	1	A*30:02
YRV	9,43,152	1	17	0.4152	0	0	1	A*02:05 A*02:08
YQV	9,43,152	3	69	0.4606	0	0	1	A*02:06 A*68:01 A*68:02 A*69:01
YQE	9,43,152	5	111	0.372	0	0	1	A*25:01 A*26:01 A*26:08 A*66:01
TQV	9,43,152	6	139	0.4194	0	0	1	A*29:01 A*29:02 A*31:01 A*33:01 A*33:03 A*33:05
SQV	9,43,152	7	202	0.6474	0	0	1	A*23:01 A*24:02 A*24:03 A*30:04
FQA	9,43,152	9	282	0.838	0	0	1	A*01:01 A*01:03
FQE	9,43,152	9	282	0.838	0	0	1	A*03:01
YQL	9,43,156	1	3	0.1117	0	0	1	A*02:06 A*69:01
YRW	9,43,156	1	17	0.4152	0	0	1	A*02:05 A*02:08
SQL	9,43,156	3	88	0.743	0	0	1	A*23:01 A*30:01 A*30:02
TQL	9,43,156	6	139	0.4194	0	0	1	A*29:01 A*29:02 A*31:01 A*33:01 A*33:03 A*33:05
SQQ	9,43,156	6	158	0.6102	0	0	1	A*24:02 A*24:03
YQW	9,43,156	7	175	0.4634	0	0	1	A*25:01 A*26:01 A*66:01 A*68:01 A*68:02
FQR	9,43,156	9	282	0.838	0	0	1	A*01:01 A*01:03
YRA	9,43,158	1	17	0.4152	0	0	1	A*02:05 A*02:08
TQA	9,43,158	6	139	0.4194	0	0	1	A*29:01 A*29:02 A*31:01 A*33:01 A*33:03 A*33:05
SQA	9,43,158	9	242	0.5168	0	0	1	A*23:01 A*24:02 A*24:03 A*30:01 A*30:02 A*30:04
YQA	9,43,158	11	281	0.305	0	0	1	A*02:06 A*11:01 A*11:05 A*25:01 A*26:01 A*26:08 A*66:01 A*68:01 A*68:02 A*69:01
FQV	9,43,158	9	282	0.838	0	0	1	A*01:01 A*01:03
YRE	9,43,161	1	17	0.4152	0	0	1	A*02:05 A*02:08
TQE	9,43,161	6	139	0.4194	0	0	1	A*29:01 A*29:02 A*31:01 A*33:01 A*33:03 A*33:05
SQE	9,43,161	9	243	0.5177	0	0	1	A*01:02 A*23:01 A*24:02 A*24:03 A*30:01 A*30:02 A*30:04
YQE	9,43,161	11	281	0.305	0	0	1	A*02:06 A*11:01 A*11:05 A*25:01 A*26:01 A*26:08 A*66:01 A*68:01 A*68:02 A*69:01
FQD	9,43,161	9	289	0.8412	0	0	1	A*03:01 A*03:02
YRT	9,43,163	1	17	0.4152	0	0	1	A*02:05 A*02:08
YQT	9,43,163	3	69	0.4606	0	0	1	A*02:06 A*68:01 A*68:02 A*69:01
TQT	9,43,163	6	139	0.4194	0	0	1	A*29:01 A*29:02 A*31:01 A*33:01 A*33:03 A*33:05
YQR	9,43,163	8	217	0.5041	0	0	1	A*11:01 A*11:05 A*25:01 A*26:01 A*26:08 A*66:01
SQT	9,43,163	9	242	0.5168	0	0	1	A*23:01 A*24:02 A*24:03 A*30:01 A*30:02 A*30:04
FQR	9,43,163	9	282	0.838	0	0	1	A*01:01 A*01:03
YRE	9,43,166	1	17	0.4152	0	0	1	A*02:05 A*02:08
SQE	9,43,166	2	48	0.6532	0	0	1	A*24:03 A*30:01 A*30:02 A*30:04
TQE	9,43,166	6	139	0.4194	0	0	1	A*29:01 A*29:02 A*31:01 A*33:01 A*33:03 A*33:05
SQD	9,43,166	7	200	0.645	0	0	1	A*01:02 A*23:01 A*24:02
YQE	9,43,166	11	281	0.305	0	0	1	A*02:06 A*11:01 A*11:05 A*25:01 A*26:01 A*26:08 A*66:01 A*68:01 A*68:02 A*69:01
FQD	9,43,166	9	282	0.838	0	0	1	A*01:01 A*01:03
YRW	9,43,167	1	17	0.4152	0	0	1	A*02:05 A*02:08
SQW	9,43,167	2	48	0.6532	0	0	1	A*24:03 A*30:01 A*30:02 A*30:04
TQW	9,43,167	6	139	0.4194	0	0	1	A*29:01 A*29:02 A*31:01 A*33:01 A*33:03 A*33:05
SQG	9,43,167	7	200	0.645	0	0	1	A*01:02 A*23:01 A*24:02
YQW	9,43,167	11	281	0.305	0	0	1	A*02:06 A*11:01 A*11:05 A*25:01 A*26:01 A*26:08 A*66:01 A*68:01 A*68:02 A*69:01
FQG	9,43,167	9	282	0.838	0	0	1	A*01:01 A*01:03
YRY	9,43,171	1	17	0.4152	0	0	1	A*02:05 A*02:08
TQY	9,43,171	6	122	0.253	0	0	1	A*29:01 A*29:02 A*31:01 A*33:03
SQY	9,43,171	9	243	0.5177	0	0	1	A*01:02 A*23:01 A*24:02 A*24:03 A*30:01 A*30:02 A*30:04
YQY	9,43,171	11	281	0.305	0	0	1	A*02:06 A*11:01 A*11:05 A*25:01 A*26:01 A*26:08 A*66:01 A*68:01 A*68:02 A*69:01
FQY	9,43,171	26	860	1	0	0	1	A*01:01 A*01:03 A*02:01 A*02:17 A*03:01 A*03:02 A*32:01 A*74:01 A*74:03
YRA	9,43,184	1	17	0.4152	0	0	1	A*02:05 A*02:08
TQA	9,43,184	6	70	0.01884	0	0	1	A*29:01 A*29:02
YQA	9,43,184	8	179	0.2292	0	0	1	A*02:06 A*25:01 A*26:01 A*26:08 A*66:01 A*68:01 A*68:02 A*69:01
SQP	9,43,184	9	243	0.5177	0	0	1	A*01:02 A*23:01 A*24:02 A*24:03 A*30:01 A*30:02 A*30:04
FQP	9,43,184	17	519	0.6066	0	0	1	A*01:01 A*01:03 A*03:01 A*03:02
YRK	9,43,186	1	17	0.4152	0	0	1	A*02:05 A*02:08
TQK	9,43,186	6	122	0.253	0	0	1	A*29:01 A*29:02 A*31:01 A*33:03
SQK	9,43,186	9	243	0.5177	0	0	1	A*01:02 A*23:01 A*24:02 A*24:03 A*30:01 A*30:02 A*30:04
YQK	9,43,186	11	281	0.305	0	0	1	A*02:06 A*11:01 A*11:05 A*25:01 A*26:01 A*26:08 A*66:01 A*68:01 A*68:02 A*69:01
FQK	9,43,186	26	860	1	0	0	1	A*01:01 A*01:03 A*02:01 A*02:17 A*03:01 A*03:02 A*32:01 A*74:01 A*74:03
TRQ	9,44,54	6	138	0.2943	0	0	1	A*29:01 A*29:02 A*31:01 A*33:01 A*33:03
SRQ	9,44,54	9	242	0.5168	0	0	1	A*23:01 A*24:02 A*24:03 A*30:01 A*30:02 A*30:04
FKQ	9,44,54	9	282	0.838	0	0	1	A*01:01 A*01:03
YRQ	9,44,54	12	292	0.2013	0	0	1	A*02:05 A*02:06 A*02:08 A*11:01 A*11:05 A*25:01 A*26:01 A*26:08 A*66:01 A*68:01 A*68:02 A*69:01
SRR	9,44,56	2	45	0.6434	0	0	1	A*30:01 A*30:02 A*30:04
TRG	9,44,56	6	94	0.06235	0	0	1	A*29:01 A*29:02 A*33:01 A*33:03 A*33:05
SRG	9,44,56	7	202	0.6474	0	0	1	A*23:01 A*24:02 A*24:03
FKG	9,44,56	9	282	0.838	0	0	1	A*01:01 A*01:03
YRG	9,44,56	12	292	0.2013	0	0	1	A*02:05 A*02:06 A*02:08 A*11:01 A*11:05 A*25:01 A*26:01 A*26:08 A*66:01 A*68:01 A*68:02 A*69:01
YRG	9,44,62	2	18	0.1127	0	0	1	A*02:05 A*02:06 A*02:08
SRQ	9,44,62	2	45	0.6434	0	0	1	A*30:01 A*30:02 A*30:04
TRL	9,44,62	6	70	0.01884	0	0	1	A*29:01 A*29:02
YRR	9,44,62	7	179	0.4686	0	0	1	A*25:01 A*26:01 A*26:08 A*66:01 A*68:01 A*68:02 A*69:01
SRE	9,44,62	7	202	0.6474	0	0	1	A*23:01 A*24:02 A*24:03
FKQ	9,44,62	9	282	0.838	0	0	1	A*01:01 A*01:03
TRQ	9,44,63	6	70	0.01884	0	0	1	A*29:01 A*29:02
YRE	9,44,63	5	130	0.5797	0	0	1	A*02:05 A*02:06 A*02:08 A*11:01 A*11:05
YRN	9,44,63	7	179	0.4686	0	0	1	A*25:01 A*26:01 A*26:08 A*66:01 A*68:01 A*68:02 A*69:01
SRE	9,44,63	9	242	0.5168	0	0	1	A*23:01 A*24:02 A*24:03 A*30:01 A*30:02 A*30:04
FKE	9,44,63	9	282	0.838	0	0	1	A*01:01 A*01:03
SRR	9,44,65	2	45	0.6434	0	0	1	A*30:01 A*30:02 A*30:04
TRR	9,44,65	6	139	0.4194	0	0	1	A*29:01 A*29:02 A*31:01 A*33:01 A*33:03 A*33:05
SRG	9,44,65	7	202	0.6474	0	0	1	A*23:01 A*24:02 A*24:03
FKR	9,44,65	9	282	0.838	0	0	1	A*01:01 A*01:03
YRR	9,44,65	12	292	0.2013	0	0	1	A*02:05 A*02:06 A*02:08 A*11:01 A*11:05 A*25:01 A*26:01 A*26:08 A*66:01 A*68:01 A*68:02 A*69:01
YRK	9,44,66	2	17	0.1032	0	0	1	A*02:05 A*02:06
SRN	9,44,66	2	45	0.6434	0	0	1	A*30:01 A*30:02 A*30:04
TRN	9,44,66	6	139	0.4194	0	0	1	A*29:01 A*29:02 A*31:01 A*33:01 A*33:03 A*33:05
SRK	9,44,66	7	202	0.6474	0	0	1	A*23:01 A*24:02 A*24:03
YRN	9,44,66	10	282	0.5388	0	0	1	A*02:08 A*11:01 A*11:05 A*25:01 A*26:01 A*26:08 A*66:01 A*68:01 A*68:02 A*69:01
FKN	9,44,66	9	282	0.838	0	0	1	A*01:01 A*01:03
TRV	9,44,67	6	139	0.4194	0	0	1	A*29:01 A*29:02 A*31:01 A*33:01 A*33:03 A*33:05
SRV	9,44,67	9	242	0.5168	0	0	1	A*23:01 A*24:02 A*24:03 A*30:01 A*30:02 A*30:04
FKM	9,44,67	9	282	0.838	0	0	1	A*01:01 A*01:03
YRV	9,44,67	12	292	0.2013	0	0	1	A*02:05 A*02:06 A*02:08 A*11:01 A*11:05 A*25:01 A*26:01 A*26:08 A*66:01 A*68:01 A*68:02 A*69:01
TRQ	9,44,70	6	70	0.01884	0	0	1	A*29:01 A*29:02
YRH	9,44,70	7	121	0.08535	0	0	1	A*02:05 A*02:06 A*02:08 A*25:01 A*26:01 A*26:08
SRH	9,44,70	9	214	0.263	0	0	1	A*23:01 A*24:02 A*24:03 A*30:02 A*30:04
FKH	9,44,70	9	282	0.838	0	0	1	A*01:01 A*01:03
FRQ	9,44,70	9	289	0.8412	0	0	1	A*03:01 A*03:02
TRT	9,44,73	6	70	0.01884	0	0	1	A*29:01 A*29:02
SRT	9,44,73	9	242	0.5168	0	0	1	A*23:01 A*24:02 A*24:03 A*30:01 A*30:02 A*30:04
FKT	9,44,73	9	282	0.838	0	0	1	A*01:01 A*01:03
YRT	9,44,73	12	292	0.2013	0	0	1	A*02:05 A*02:06 A*02:08 A*11:01 A*11:05 A*25:01 A*26:01 A*26:08 A*66:01 A*68:01 A*68:02 A*69:01
YRH	9,44,74	2	18	0.1127	0	0	1	A*02:05 A*02:06 A*02:08
TRD	9,44,74	6	139	0.4194	0	0	1	A*29:01 A*29:02 A*31:01 A*33:01 A*33:03 A*33:05
SRD	9,44,74	9	242	0.5168	0	0	1	A*23:01 A*24:02 A*24:03 A*30:01 A*30:02 A*30:04
YRD	9,44,74	10	281	0.5304	0	0	1	A*11:01 A*11:05 A*25:01 A*26:01 A*26:08 A*66:01 A*68:01 A*68:02 A*69:01
FKD	9,44,74	9	282	0.838	0	0	1	A*01:01 A*01:03
YRE	9,44,76	2	44	0.3915	0	0	1	A*25:01
YRA	9,44,76	3	63	0.4341	0	0	1	A*26:01 A*26:08
TRA	9,44,76	6	70	0.01884	0	0	1	A*29:01 A*29:02
YRV	9,44,76	7	197	0.6418	0	0	1	A*02:05 A*02:06 A*02:08 A*11:01 A*11:05 A*66:01 A*68:01 A*68:02 A*69:01
SRE	9,44,76	9	214	0.263	0	0	1	A*23:01 A*24:02 A*24:03 A*30:02 A*30:04
FKA	9,44,76	9	282	0.838	0	0	1	A*01:01 A*01:03
YRS	9,44,77	2	44	0.3915	0	0	1	A*25:01
YRN	9,44,77	3	63	0.4341	0	0	1	A*26:01 A*26:08
TRN	9,44,77	6	70	0.01884	0	0	1	A*29:01 A*29:02
YRD	9,44,77	7	197	0.6418	0	0	1	A*02:05 A*02:06 A*02:08 A*11:01 A*11:05 A*66:01 A*68:01 A*68:02 A*69:01
SRN	9,44,77	9	214	0.263	0	0	1	A*23:01 A*24:02 A*24:03 A*30:02 A*30:04
FKN	9,44,77	9	282	0.838	0	0	1	A*01:01 A*01:03
YRR	9,44,79	2	44	0.3915	0	0	1	A*25:01
SRG	9,44,79	2	45	0.6434	0	0	1	A*30:01 A*30:02 A*30:04
TRG	9,44,79	6	139	0.4194	0	0	1	A*29:01 A*29:02 A*31:01 A*33:01 A*33:03 A*33:05
SRR	9,44,79	7	202	0.6474	0	0	1	A*23:01 A*24:02 A*24:03
YRG	9,44,79	10	253	0.3201	0	0	1	A*02:05 A*02:06 A*02:08 A*11:01 A*11:05 A*26:01 A*26:08 A*66:01 A*68:01 A*68:02 A*69:01
FKG	9,44,79	9	282	0.838	0	0	1	A*01:01 A*01:03
YRI	9,44,80	2	44	0.3915	0	0	1	A*25:01
SRT	9,44,80	2	45	0.6434	0	0	1	A*30:01 A*30:02 A*30:04
TRT	9,44,80	6	139	0.4194	0	0	1	A*29:01 A*29:02 A*31:01 A*33:01 A*33:03 A*33:05
SRI	9,44,80	7	202	0.6474	0	0	1	A*23:01 A*24:02 A*24:03
YRT	9,44,80	10	253	0.3201	0	0	1	A*02:05 A*02:06 A*02:08 A*11:01 A*11:05 A*26:01 A*26:08 A*66:01 A*68:01 A*68:02 A*69:01
FKT	9,44,80	9	282	0.838	0	0	1	A*01:01 A*01:03
YRA	9,44,81	2	44	0.3915	0	0	1	A*25:01
SRL	9,44,81	2	45	0.6434	0	0	1	A*30:01 A*30:02 A*30:04
TRL	9,44,81	6	139	0.4194	0	0	1	A*29:01 A*29:02 A*31:01 A*33:01 A*33:03 A*33:05
SRA	9,44,81	7	202	0.6474	0	0	1	A*23:01 A*24:02 A*24:03
YRL	9,44,81	10	253	0.3201	0	0	1	A*02:05 A*02:06 A*02:08 A*11:01 A*11:05 A*26:01 A*26:08 A*66:01 A*68:01 A*68:02 A*69:01
FKL	9,44,81	9	282	0.838	0	0	1	A*01:01 A*01:03
YRL	9,44,82	2	44	0.3915	0	0	1	A*25:01
SRR	9,44,82	2	45	0.6434	0	0	1	A*30:01 A*30:02 A*30:04
TRR	9,44,82	6	139	0.4194	0	0	1	A*29:01 A*29:02 A*31:01 A*33:01 A*33:03 A*33:05
SRL	9,44,82	7	202	0.6474	0	0	1	A*23:01 A*24:02 A*24:03
YRR	9,44,82	10	253	0.3201	0	0	1	A*02:05 A*02:06 A*02:08 A*11:01 A*11:05 A*26:01 A*26:08 A*66:01 A*68:01 A*68:02 A*69:01
FKR	9,44,82	9	282	0.838	0	0	1	A*01:01 A*01:03
YRR	9,44,83	2	44	0.3915	0	0	1	A*25:01
SRG	9,44,83	2	45	0.6434	0	0	1	A*30:01 A*30:02 A*30:04
TRG	9,44,83	6	139	0.4194	0	0	1	A*29:01 A*29:02 A*31:01 A*33:01 A*33:03 A*33:05
SRR	9,44,83	7	202	0.6474	0	0	1	A*23:01 A*24:02 A*24:03
YRG	9,44,83	10	253	0.3201	0	0	1	A*02:05 A*02:06 A*02:08 A*11:01 A*11:05 A*26:01 A*26:08 A*66:01 A*68:01 A*68:02 A*69:01
FKG	9,44,83	9	282	0.838	0	0	1	A*01:01 A*01:03
YRA	9,44,90	4	84	0.3157	0	0	1	A*02:05 A*02:06 A*02:08 A*68:01 A*68:02 A*69:01
TRA	9,44,90	6	139	0.4194	0	0	1	A*29:01 A*29:02 A*31:01 A*33:01 A*33:03 A*33:05
YRD	9,44,90	8	217	0.5041	0	0	1	A*11:01 A*11:05 A*25:01 A*26:01 A*26:08 A*66:01
SRA	9,44,90	9	242	0.5168	0	0	1	A*23:01 A*24:02 A*24:03 A*30:01 A*30:02 A*30:04
FKD	9,44,90	9	282	0.838	0	0	1	A*01:01 A*01:03
YRV	9,44,95	1	3	0.1117	0	0	1	A*02:06 A*69:01
YRL	9,44,95	1	17	0.4152	0	0	1	A*02:05 A*02:08
SRI	9,44,95	2	45	0.6434	0	0	1	A*30:01 A*30:02 A*30:04
TRI	9,44,95	6	139	0.4194	0	0	1	A*29:01 A*29:02 A*31:01 A*33:01 A*33:03 A*33:05
SRL	9,44,95	7	202	0.6474	0	0	1	A*23:01 A*24:02 A*24:03
YRI	9,44,95	10	279	0.514	0	0	1	A*11:01 A*11:05 A*25:01 A*26:01 A*26:08 A*66:01 A*68:01 A*68:02
FKI	9,44,95	9	282	0.838	0	0	1	A*01:01 A*01:03
SRI	9,44,97	2	45	0.6434	0	0	1	A*30:01 A*30:02 A*30:04
YRR	9,44,97	8	140	0.06272	0	0	1	A*02:05 A*02:06 A*02:08 A*25:01 A*26:01 A*26:08 A*66:01 A*68:02 A*69:01
TRM	9,44,97	6	139	0.4194	0	0	1	A*29:01 A*29:02 A*31:01 A*33:01 A*33:03 A*33:05
SRM	9,44,97	7	202	0.6474	0	0	1	A*23:01 A*24:02 A*24:03
FKI	9,44,97	9	281	0.8376	0	0	1	A*01:01
FRI	9,44,97	9	289	0.8412	0	0	1	A*03:01 A*03:02
SRY	9,44,99	2	45	0.6434	0	0	1	A*30:01 A*30:02 A*30:04
TRY	9,44,99	6	139	0.4194	0	0	1	A*29:01 A*29:02 A*31:01 A*33:01 A*33:03 A*33:05
SRF	9,44,99	7	202	0.6474	0	0	1	A*23:01 A*24:02 A*24:03
FKY	9,44,99	9	282	0.838	0	0	1	A*01:01 A*01:03
YRY	9,44,99	12	292	0.2013	0	0	1	A*02:05 A*02:06 A*02:08 A*11:01 A*11:05 A*25:01 A*26:01 A*26:08 A*66:01 A*68:01 A*68:02 A*69:01
TRH	9,44,102	1	10	0.2787	0	0	1	A*29:01
TRD	9,44,102	5	130	0.5797	0	0	1	A*29:02 A*31:01 A*33:01 A*33:03 A*33:05
SRD	9,44,102	9	242	0.5168	0	0	1	A*23:01 A*24:02 A*24:03 A*30:01 A*30:02 A*30:04
FKD	9,44,102	9	282	0.838	0	0	1	A*01:01 A*01:03
YRD	9,44,102	12	292	0.2013	0	0	1	A*02:05 A*02:06 A*02:08 A*11:01 A*11:05 A*25:01 A*26:01 A*26:08 A*66:01 A*68:01 A*68:02 A*69:01
YRS	9,44,105	3	72	0.4754	0	0	1	A*02:05 A*02:06 A*02:08 A*68:01 A*69:01
TRS	9,44,105	6	139	0.4194	0	0	1	A*29:01 A*29:02 A*31:01 A*33:01 A*33:03 A*33:05
YRP	9,44,105	9	229	0.38	0	0	1	A*11:01 A*11:05 A*25:01 A*26:01 A*26:08 A*66:01 A*68:02
SRS	9,44,105	9	242	0.5168	0	0	1	A*23:01 A*24:02 A*24:03 A*30:01 A*30:02 A*30:04
FKP	9,44,105	9	282	0.838	0	0	1	A*01:01 A*01:03
YRW	9,44,107	2	20	0.1322	0	0	1	A*02:05 A*02:06 A*02:08 A*69:01
TRG	9,44,107	6	139	0.4194	0	0	1	A*29:01 A*29:02 A*31:01 A*33:01 A*33:03 A*33:05
SRG	9,44,107	9	242	0.5168	0	0	1	A*23:01 A*24:02 A*24:03 A*30:01 A*30:02 A*30:04
YRG	9,44,107	10	279	0.514	0	0	1	A*11:01 A*11:05 A*25:01 A*26:01 A*26:08 A*66:01 A*68:01 A*68:02
FKG	9,44,107	9	282	0.838	0	0	1	A*01:01 A*01:03
TRF	9,44,109	6	139	0.4194	0	0	1	A*29:01 A*29:02 A*31:01 A*33:01 A*33:03 A*33:05
SRF	9,44,109	9	242	0.5168	0	0	1	A*23:01 A*24:02 A*24:03 A*30:01 A*30:02 A*30:04
FKF	9,44,109	9	282	0.838	0	0	1	A*01:01 A*01:03
YRF	9,44,109	12	292	0.2013	0	0	1	A*02:05 A*02:06 A*02:08 A*11:01 A*11:05 A*25:01 A*26:01 A*26:08 A*66:01 A*68:01 A*68:02 A*69:01
YRH	9,44,114	3	32	0.07789	0	0	1	A*02:05 A*02:06 A*02:08 A*68:02 A*69:01
SRE	9,44,114	2	45	0.6434	0	0	1	A*30:01 A*30:02 A*30:04
TRR	9,44,114	6	70	0.01884	0	0	1	A*29:01 A*29:02
YRQ	9,44,114	5	111	0.372	0	0	1	A*25:01 A*26:01 A*26:08 A*66:01
SRH	9,44,114	7	202	0.6474	0	0	1	A*23:01 A*24:02 A*24:03
FKR	9,44,114	9	282	0.838	0	0	1	A*01:01 A*01:03
FRR	9,44,114	9	289	0.8412	0	0	1	A*03:01 A*03:02
YRY	9,44,116	3	32	0.07789	0	0	1	A*02:05 A*02:06 A*02:08 A*68:02 A*69:01
SRH	9,44,116	2	45	0.6434	0	0	1	A*30:01 A*30:02 A*30:04
TRD	9,44,116	6	139	0.4194	0	0	1	A*29:01 A*29:02 A*31:01 A*33:01 A*33:03 A*33:05
SRY	9,44,116	7	202	0.6474	0	0	1	A*23:01 A*24:02 A*24:03
YRD	9,44,116	9	267	0.6784	0	0	1	A*11:01 A*11:05 A*25:01 A*26:01 A*26:08 A*66:01 A*68:01
FKD	9,44,116	9	282	0.838	0	0	1	A*01:01 A*01:03
SRN	9,44,127	2	45	0.6434	0	0	1	A*30:01 A*30:02 A*30:04
YRK	9,44,127	4	84	0.3157	0	0	1	A*02:05 A*02:06 A*02:08 A*68:01 A*68:02 A*69:01
TRN	9,44,127	6	139	0.4194	0	0	1	A*29:01 A*29:02 A*31:01 A*33:01 A*33:03 A*33:05
SRK	9,44,127	7	202	0.6474	0	0	1	A*23:01 A*24:02 A*24:03
YRN	9,44,127	8	217	0.5041	0	0	1	A*11:01 A*11:05 A*25:01 A*26:01 A*26:08 A*66:01
FKN	9,44,127	9	282	0.838	0	0	1	A*01:01 A*01:03
YRT	9,44,142	4	84	0.3157	0	0	1	A*02:05 A*02:06 A*02:08 A*68:01 A*68:02 A*69:01
TRI	9,44,142	6	139	0.4194	0	0	1	A*29:01 A*29:02 A*31:01 A*33:01 A*33:03 A*33:05
YRI	9,44,142	8	217	0.5041	0	0	1	A*11:01 A*11:05 A*25:01 A*26:01 A*26:08 A*66:01
SRI	9,44,142	9	242	0.5168	0	0	1	A*23:01 A*24:02 A*24:03 A*30:01 A*30:02 A*30:04
FKI	9,44,142	9	282	0.838	0	0	1	A*01:01 A*01:03
SRQ	9,44,144	3	88	0.743	0	0	1	A*23:01 A*30:01 A*30:02 A*30:04
YRQ	9,44,144	5	111	0.372	0	0	1	A*25:01 A*26:01 A*26:08 A*66:01
TRQ	9,44,144	6	139	0.4194	0	0	1	A*29:01 A*29:02 A*31:01 A*33:01 A*33:03 A*33:05
SRK	9,44,144	6	158	0.6102	0	0	1	A*24:02 A*24:03
YRK	9,44,144	7	191	0.6369	0	0	1	A*02:05 A*02:06 A*02:08 A*11:01 A*68:01 A*68:02 A*69:01
FKK	9,44,144	9	282	0.838	0	0	1	A*01:01 A*01:03
YRH	9,44,145	4	84	0.3157	0	0	1	A*02:05 A*02:06 A*02:08 A*68:01 A*68:02 A*69:01
TRR	9,44,145	6	139	0.4194	0	0	1	A*29:01 A*29:02 A*31:01 A*33:01 A*33:03 A*33:05
YRR	9,44,145	8	217	0.5041	0	0	1	A*11:01 A*11:05 A*25:01 A*26:01 A*26:08 A*66:01
SRR	9,44,145	9	242	0.5168	0	0	1	A*23:01 A*24:02 A*24:03 A*30:01 A*30:02 A*30:04
FKR	9,44,145	9	282	0.838	0	0	1	A*01:01 A*01:03
YRT	9,44,149	5	111	0.372	0	0	1	A*25:01 A*26:01 A*26:08 A*66:01
TRA	9,44,149	6	139	0.4194	0	0	1	A*29:01 A*29:02 A*31:01 A*33:01 A*33:03 A*33:05
YRA	9,44,149	7	192	0.6375	0	0	1	A*02:05 A*02:06 A*02:08 A*11:01 A*11:05 A*68:01 A*68:02 A*69:01
SRA	9,44,149	9	242	0.5168	0	0	1	A*23:01 A*24:02 A*24:03 A*30:01 A*30:02 A*30:04
FKA	9,44,149	9	282	0.838	0	0	1	A*01:01 A*01:03
TRA	9,44,150	6	139	0.4194	0	0	1	A*29:01 A*29:02 A*31:01 A*33:01 A*33:03 A*33:05
SRA	9,44,150	9	242	0.5168	0	0	1	A*23:01 A*24:02 A*24:03 A*30:01 A*30:02 A*30:04
FKV	9,44,150	9	282	0.838	0	0	1	A*01:01 A*01:03
YRA	9,44,150	12	292	0.2013	0	0	1	A*02:05 A*02:06 A*02:08 A*11:01 A*11:05 A*25:01 A*26:01 A*26:08 A*66:01 A*68:01 A*68:02 A*69:01
SRR	9,44,151	3	88	0.743	0	0	1	A*23:01 A*30:01 A*30:02
TRR	9,44,151	6	139	0.4194	0	0	1	A*29:01 A*29:02 A*31:01 A*33:01 A*33:03 A*33:05
SRH	9,44,151	6	159	0.6111	0	0	1	A*24:02 A*24:03 A*30:04
FKH	9,44,151	9	282	0.838	0	0	1	A*01:01 A*01:03
YRH	9,44,151	12	292	0.2013	0	0	1	A*02:05 A*02:06 A*02:08 A*11:01 A*11:05 A*25:01 A*26:01 A*26:08 A*66:01 A*68:01 A*68:02 A*69:01
SRR	9,44,152	2	12	0.06007	0	0	1	A*30:02
YRV	9,44,152	4	84	0.3157	0	0	1	A*02:05 A*02:06 A*02:08 A*68:01 A*68:02 A*69:01
YRE	9,44,152	5	111	0.372	0	0	1	A*25:01 A*26:01 A*26:08 A*66:01
TRV	9,44,152	6	139	0.4194	0	0	1	A*29:01 A*29:02 A*31:01 A*33:01 A*33:03 A*33:05
SRV	9,44,152	7	202	0.6474	0	0	1	A*23:01 A*24:02 A*24:03 A*30:04
FKA	9,44,152	9	282	0.838	0	0	1	A*01:01 A*01:03
FRE	9,44,152	9	282	0.838	0	0	1	A*03:01
YRL	9,44,156	1	3	0.1117	0	0	1	A*02:06 A*69:01
SRL	9,44,156	3	88	0.743	0	0	1	A*23:01 A*30:01 A*30:02
TRL	9,44,156	6	139	0.4194	0	0	1	A*29:01 A*29:02 A*31:01 A*33:01 A*33:03 A*33:05
SRQ	9,44,156	6	158	0.6102	0	0	1	A*24:02 A*24:03
YRW	9,44,156	8	187	0.3409	0	0	1	A*02:05 A*02:08 A*25:01 A*26:01 A*66:01 A*68:01 A*68:02
FKR	9,44,156	9	282	0.838	0	0	1	A*01:01 A*01:03
TRA	9,44,158	6	139	0.4194	0	0	1	A*29:01 A*29:02 A*31:01 A*33:01 A*33:03 A*33:05
SRA	9,44,158	9	242	0.5168	0	0	1	A*23:01 A*24:02 A*24:03 A*30:01 A*30:02 A*30:04
FKV	9,44,158	9	282	0.838	0	0	1	A*01:01 A*01:03
YRA	9,44,158	12	292	0.2013	0	0	1	A*02:05 A*02:06 A*02:08 A*11:01 A*11:05 A*25:01 A*26:01 A*26:08 A*66:01 A*68:01 A*68:02 A*69:01
TRE	9,44,161	6	139	0.4194	0	0	1	A*29:01 A*29:02 A*31:01 A*33:01 A*33:03 A*33:05
SRE	9,44,161	9	242	0.5168	0	0	1	A*23:01 A*24:02 A*24:03 A*30:01 A*30:02 A*30:04
FKE	9,44,161	9	282	0.838	0	0	1	A*01:01 A*01:03
FRD	9,44,161	9	289	0.8412	0	0	1	A*03:01 A*03:02
YRE	9,44,161	12	292	0.2013	0	0	1	A*02:05 A*02:06 A*02:08 A*11:01 A*11:05 A*25:01 A*26:01 A*26:08 A*66:01 A*68:01 A*68:02 A*69:01
YRT	9,44,163	4	84	0.3157	0	0	1	A*02:05 A*02:06 A*02:08 A*68:01 A*68:02 A*69:01
TRT	9,44,163	6	139	0.4194	0	0	1	A*29:01 A*29:02 A*31:01 A*33:01 A*33:03 A*33:05
YRR	9,44,163	8	217	0.5041	0	0	1	A*11:01 A*11:05 A*25:01 A*26:01 A*26:08 A*66:01
SRT	9,44,163	9	242	0.5168	0	0	1	A*23:01 A*24:02 A*24:03 A*30:01 A*30:02 A*30:04
FKR	9,44,163	9	282	0.838	0	0	1	A*01:01 A*01:03
SRE	9,44,166	2	48	0.6532	0	0	1	A*24:03 A*30:01 A*30:02 A*30:04
TRE	9,44,166	6	139	0.4194	0	0	1	A*29:01 A*29:02 A*31:01 A*33:01 A*33:03 A*33:05
SRD	9,44,166	7	199	0.6439	0	0	1	A*23:01 A*24:02
FKD	9,44,166	9	282	0.838	0	0	1	A*01:01 A*01:03
YRE	9,44,166	12	292	0.2013	0	0	1	A*02:05 A*02:06 A*02:08 A*11:01 A*11:05 A*25:01 A*26:01 A*26:08 A*66:01 A*68:01 A*68:02 A*69:01
SRW	9,44,167	2	48	0.6532	0	0	1	A*24:03 A*30:01 A*30:02 A*30:04
TRW	9,44,167	6	139	0.4194	0	0	1	A*29:01 A*29:02 A*31:01 A*33:01 A*33:03 A*33:05
SRG	9,44,167	7	199	0.6439	0	0	1	A*23:01 A*24:02
FKG	9,44,167	9	282	0.838	0	0	1	A*01:01 A*01:03
YRW	9,44,167	12	292	0.2013	0	0	1	A*02:05 A*02:06 A*02:08 A*11:01 A*11:05 A*25:01 A*26:01 A*26:08 A*66:01 A*68:01 A*68:02 A*69:01
TRY	9,44,171	6	122	0.253	0	0	1	A*29:01 A*29:02 A*31:01 A*33:03
SRY	9,44,171	9	242	0.5168	0	0	1	A*23:01 A*24:02 A*24:03 A*30:01 A*30:02 A*30:04
FKY	9,44,171	9	282	0.838	0	0	1	A*01:01 A*01:03
YRY	9,44,171	12	292	0.2013	0	0	1	A*02:05 A*02:06 A*02:08 A*11:01 A*11:05 A*25:01 A*26:01 A*26:08 A*66:01 A*68:01 A*68:02 A*69:01
TRA	9,44,184	6	70	0.01884	0	0	1	A*29:01 A*29:02
YRA	9,44,184	9	191	0.1575	0	0	1	A*02:05 A*02:06 A*02:08 A*25:01 A*26:01 A*26:08 A*66:01 A*68:01 A*68:02 A*69:01
SRP	9,44,184	9	242	0.5168	0	0	1	A*23:01 A*24:02 A*24:03 A*30:01 A*30:02 A*30:04
FKP	9,44,184	9	282	0.838	0	0	1	A*01:01 A*01:03
FRP	9,44,184	9	289	0.8412	0	0	1	A*03:01 A*03:02
TRK	9,44,186	6	122	0.253	0	0	1	A*29:01 A*29:02 A*31:01 A*33:03
SRK	9,44,186	9	242	0.5168	0	0	1	A*23:01 A*24:02 A*24:03 A*30:01 A*30:02 A*30:04
FKK	9,44,186	9	282	0.838	0	0	1	A*01:01 A*01:03
YRK	9,44,186	12	292	0.2013	0	0	1	A*02:05 A*02:06 A*02:08 A*11:01 A*11:05 A*25:01 A*26:01 A*26:08 A*66:01 A*68:01 A*68:02 A*69:01
SQR	9,54,56	2	45	0.6434	0	0	1	A*30:01 A*30:02 A*30:04
TQG	9,54,56	6	93	0.05984	0	0	1	A*29:01 A*29:02 A*33:01 A*33:03
SQG	9,54,56	7	203	0.6487	0	0	1	A*01:02 A*23:01 A*24:02 A*24:03
YQG	9,54,56	12	292	0.2013	0	0	1	A*02:05 A*02:06 A*02:08 A*11:01 A*11:05 A*25:01 A*26:01 A*26:08 A*66:01 A*68:01 A*68:02 A*69:01
FQG	9,54,56	26	862	1	0	0	1	A*01:01 A*01:03 A*02:01 A*02:02 A*02:17 A*03:01 A*03:02 A*32:01 A*74:01 A*74:03
YQG	9,54,62	2	18	0.1127	0	0	1	A*02:05 A*02:06 A*02:08
SQQ	9,54,62	2	46	0.6465	0	0	1	A*01:02 A*30:01 A*30:02 A*30:04
TQL	9,54,62	6	70	0.01884	0	0	1	A*29:01 A*29:02
YQR	9,54,62	7	179	0.4686	0	0	1	A*25:01 A*26:01 A*26:08 A*66:01 A*68:01 A*68:02 A*69:01
SQE	9,54,62	7	202	0.6474	0	0	1	A*23:01 A*24:02 A*24:03
TQQ	9,54,63	6	70	0.01884	0	0	1	A*29:01 A*29:02
YQE	9,54,63	5	130	0.5797	0	0	1	A*02:05 A*02:06 A*02:08 A*11:01 A*11:05
YQN	9,54,63	7	179	0.4686	0	0	1	A*25:01 A*26:01 A*26:08 A*66:01 A*68:01 A*68:02 A*69:01
SQE	9,54,63	9	243	0.5177	0	0	1	A*01:02 A*23:01 A*24:02 A*24:03 A*30:01 A*30:02 A*30:04
FQE	9,54,63	26	862	1	0	0	1	A*01:01 A*01:03 A*02:01 A*02:02 A*02:17 A*03:01 A*03:02 A*32:01 A*74:01 A*74:03
SQR	9,54,65	2	46	0.6465	0	0	1	A*01:02 A*30:01 A*30:02 A*30:04
TQR	9,54,65	6	138	0.2943	0	0	1	A*29:01 A*29:02 A*31:01 A*33:01 A*33:03
SQG	9,54,65	7	202	0.6474	0	0	1	A*23:01 A*24:02 A*24:03
YQR	9,54,65	12	292	0.2013	0	0	1	A*02:05 A*02:06 A*02:08 A*11:01 A*11:05 A*25:01 A*26:01 A*26:08 A*66:01 A*68:01 A*68:02 A*69:01
FQR	9,54,65	26	862	1	0	0	1	A*01:01 A*01:03 A*02:01 A*02:02 A*02:17 A*03:01 A*03:02 A*32:01 A*74:01 A*74:03
YQK	9,54,66	2	17	0.1032	0	0	1	A*02:05 A*02:06
SQN	9,54,66	2	46	0.6465	0	0	1	A*01:02 A*30:01 A*30:02 A*30:04
TQN	9,54,66	6	138	0.2943	0	0	1	A*29:01 A*29:02 A*31:01 A*33:01 A*33:03
SQK	9,54,66	7	202	0.6474	0	0	1	A*23:01 A*24:02 A*24:03
YQN	9,54,66	10	282	0.5388	0	0	1	A*02:08 A*11:01 A*11:05 A*25:01 A*26:01 A*26:08 A*66:01 A*68:01 A*68:02 A*69:01
TQV	9,54,67	6	138	0.2943	0	0	1	A*29:01 A*29:02 A*31:01 A*33:01 A*33:03
SQV	9,54,67	9	242	0.5168	0	0	1	A*23:01 A*24:02 A*24:03 A*30:01 A*30:02 A*30:04
FQM	9,54,67	9	282	0.838	0	0	1	A*01:01 A*01:03
YQV	9,54,67	12	292	0.2013	0	0	1	A*02:05 A*02:06 A*02:08 A*11:01 A*11:05 A*25:01 A*26:01 A*26:08 A*66:01 A*68:01 A*68:02 A*69:01
TQQ	9,54,70	6	70	0.01884	0	0	1	A*29:01 A*29:02
YQH	9,54,70	7	121	0.08535	0	0	1	A*02:05 A*02:06 A*02:08 A*25:01 A*26:01 A*26:08
SQH	9,54,70	9	215	0.2648	0	0	1	A*01:02 A*23:01 A*24:02 A*24:03 A*30:02 A*30:04
FQQ	9,54,70	9	289	0.8412	0	0	1	A*03:01 A*03:02
TQT	9,54,73	6	70	0.01884	0	0	1	A*29:01 A*29:02
SQT	9,54,73	9	243	0.5177	0	0	1	A*01:02 A*23:01 A*24:02 A*24:03 A*30:01 A*30:02 A*30:04
YQT	9,54,73	12	292	0.2013	0	0	1	A*02:05 A*02:06 A*02:08 A*11:01 A*11:05 A*25:01 A*26:01 A*26:08 A*66:01 A*68:01 A*68:02 A*69:01
FQT	9,54,73	26	862	1	0	0	1	A*01:01 A*01:03 A*02:01 A*02:02 A*02:17 A*03:01 A*03:02 A*32:01 A*74:01 A*74:03
YQH	9,54,74	2	18	0.1127	0	0	1	A*02:05 A*02:06 A*02:08
TQD	9,54,74	6	138	0.2943	0	0	1	A*29:01 A*29:02 A*31:01 A*33:01 A*33:03
SQD	9,54,74	9	243	0.5177	0	0	1	A*01:02 A*23:01 A*24:02 A*24:03 A*30:01 A*30:02 A*30:04
YQD	9,54,74	10	281	0.5304	0	0	1	A*11:01 A*11:05 A*25:01 A*26:01 A*26:08 A*66:01 A*68:01 A*68:02 A*69:01
YQE	9,54,76	2	44	0.3915	0	0	1	A*25:01
YQA	9,54,76	3	63	0.4341	0	0	1	A*26:01 A*26:08
TQA	9,54,76	6	70	0.01884	0	0	1	A*29:01 A*29:02
YQV	9,54,76	7	197	0.6418	0	0	1	A*02:05 A*02:06 A*02:08 A*11:01 A*11:05 A*66:01 A*68:01 A*68:02 A*69:01
SQE	9,54,76	9	214	0.263	0	0	1	A*23:01 A*24:02 A*24:03 A*30:02 A*30:04
FQA	9,54,76	9	282	0.838	0	0	1	A*01:01 A*01:03
YQS	9,54,77	2	44	0.3915	0	0	1	A*25:01
YQN	9,54,77	3	63	0.4341	0	0	1	A*26:01 A*26:08
TQN	9,54,77	6	70	0.01884	0	0	1	A*29:01 A*29:02
YQD	9,54,77	7	197	0.6418	0	0	1	A*02:05 A*02:06 A*02:08 A*11:01 A*11:05 A*66:01 A*68:01 A*68:02 A*69:01
SQN	9,54,77	9	215	0.2648	0	0	1	A*01:02 A*23:01 A*24:02 A*24:03 A*30:02 A*30:04
FQN	9,54,77	9	282	0.838	0	0	1	A*01:01 A*01:03
YQR	9,54,79	2	44	0.3915	0	0	1	A*25:01
SQG	9,54,79	2	46	0.6465	0	0	1	A*01:02 A*30:01 A*30:02 A*30:04
TQG	9,54,79	6	138	0.2943	0	0	1	A*29:01 A*29:02 A*31:01 A*33:01 A*33:03
SQR	9,54,79	7	202	0.6474	0	0	1	A*23:01 A*24:02 A*24:03
YQG	9,54,79	10	253	0.3201	0	0	1	A*02:05 A*02:06 A*02:08 A*11:01 A*11:05 A*26:01 A*26:08 A*66:01 A*68:01 A*68:02 A*69:01
FQG	9,54,79	26	841	1	0	0	1	A*01:01 A*01:03 A*02:01 A*02:02 A*02:17 A*03:01 A*03:02 A*74:01
YQI	9,54,80	2	44	0.3915	0	0	1	A*25:01
SQT	9,54,80	2	46	0.6465	0	0	1	A*01:02 A*30:01 A*30:02 A*30:04
TQT	9,54,80	6	138	0.2943	0	0	1	A*29:01 A*29:02 A*31:01 A*33:01 A*33:03
SQI	9,54,80	7	202	0.6474	0	0	1	A*23:01 A*24:02 A*24:03
YQT	9,54,80	10	253	0.3201	0	0	1	A*02:05 A*02:06 A*02:08 A*11:01 A*11:05 A*26:01 A*26:08 A*66:01 A*68:01 A*68:02 A*69:01
FQT	9,54,80	26	842	1	0	0	1	A*01:01 A*01:03 A*02:01 A*02:02 A*02:17 A*03:01 A*03:02 A*74:01 A*74:03
YQA	9,54,81	2	44	0.3915	0	0	1	A*25:01
SQL	9,54,81	2	46	0.6465	0	0	1	A*01:02 A*30:01 A*30:02 A*30:04
TQL	9,54,81	6	138	0.2943	0	0	1	A*29:01 A*29:02 A*31:01 A*33:01 A*33:03
SQA	9,54,81	7	202	0.6474	0	0	1	A*23:01 A*24:02 A*24:03
YQL	9,54,81	10	253	0.3201	0	0	1	A*02:05 A*02:06 A*02:08 A*11:01 A*11:05 A*26:01 A*26:08 A*66:01 A*68:01 A*68:02 A*69:01
FQL	9,54,81	26	842	1	0	0	1	A*01:01 A*01:03 A*02:01 A*02:02 A*02:17 A*03:01 A*03:02 A*74:01 A*74:03
YQL	9,54,82	2	44	0.3915	0	0	1	A*25:01
SQR	9,54,82	2	46	0.6465	0	0	1	A*01:02 A*30:01 A*30:02 A*30:04
TQR	9,54,82	6	138	0.2943	0	0	1	A*29:01 A*29:02 A*31:01 A*33:01 A*33:03
SQL	9,54,82	7	202	0.6474	0	0	1	A*23:01 A*24:02 A*24:03
YQR	9,54,82	10	253	0.3201	0	0	1	A*02:05 A*02:06 A*02:08 A*11:01 A*11:05 A*26:01 A*26:08 A*66:01 A*68:01 A*68:02 A*69:01
FQR	9,54,82	26	842	1	0	0	1	A*01:01 A*01:03 A*02:01 A*02:02 A*02:17 A*03:01 A*03:02 A*74:01 A*74:03
YQR	9,54,83	2	44	0.3915	0	0	1	A*25:01
SQG	9,54,83	2	46	0.6465	0	0	1	A*01:02 A*30:01 A*30:02 A*30:04
TQG	9,54,83	6	138	0.2943	0	0	1	A*29:01 A*29:02 A*31:01 A*33:01 A*33:03
SQR	9,54,83	7	202	0.6474	0	0	1	A*23:01 A*24:02 A*24:03
YQG	9,54,83	10	253	0.3201	0	0	1	A*02:05 A*02:06 A*02:08 A*11:01 A*11:05 A*26:01 A*26:08 A*66:01 A*68:01 A*68:02 A*69:01
FQG	9,54,83	26	842	1	0	0	1	A*01:01 A*01:03 A*02:01 A*02:02 A*02:17 A*03:01 A*03:02 A*74:01 A*74:03
YQA	9,54,90	4	84	0.3157	0	0	1	A*02:05 A*02:06 A*02:08 A*68:01 A*68:02 A*69:01
TQA	9,54,90	6	138	0.2943	0	0	1	A*29:01 A*29:02 A*31:01 A*33:01 A*33:03
YQD	9,54,90	8	217	0.5041	0	0	1	A*11:01 A*11:05 A*25:01 A*26:01 A*26:08 A*66:01
SQA	9,54,90	9	242	0.5168	0	0	1	A*23:01 A*24:02 A*24:03 A*30:01 A*30:02 A*30:04
FQD	9,54,90	9	282	0.838	0	0	1	A*01:01 A*01:03
YQV	9,54,95	1	3	0.1117	0	0	1	A*02:06 A*69:01
YQL	9,54,95	1	17	0.4152	0	0	1	A*02:05 A*02:08
SQI	9,54,95	2	46	0.6465	0	0	1	A*01:02 A*30:01 A*30:02 A*30:04
TQI	9,54,95	6	138	0.2943	0	0	1	A*29:01 A*29:02 A*31:01 A*33:01 A*33:03
SQL	9,54,95	7	202	0.6474	0	0	1	A*23:01 A*24:02 A*24:03
YQI	9,54,95	10	279	0.514	0	0	1	A*11:01 A*11:05 A*25:01 A*26:01 A*26:08 A*66:01 A*68:01 A*68:02
SQI	9,54,97	2	46	0.6465	0	0	1	A*01:02 A*30:01 A*30:02 A*30:04
TQM	9,54,97	6	138	0.2943	0	0	1	A*29:01 A*29:02 A*31:01 A*33:01 A*33:03
YQR	9,54,97	8	140	0.06272	0	0	1	A*02:05 A*02:06 A*02:08 A*25:01 A*26:01 A*26:08 A*66:01 A*68:02 A*69:01
SQM	9,54,97	7	202	0.6474	0	0	1	A*23:01 A*24:02 A*24:03
FQI	9,54,97	17	518	0.5991	0	0	1	A*01:01 A*03:01 A*03:02
SQY	9,54,99	2	46	0.6465	0	0	1	A*01:02 A*30:01 A*30:02 A*30:04
TQY	9,54,99	6	138	0.2943	0	0	1	A*29:01 A*29:02 A*31:01 A*33:01 A*33:03
SQF	9,54,99	7	202	0.6474	0	0	1	A*23:01 A*24:02 A*24:03
YQY	9,54,99	12	292	0.2013	0	0	1	A*02:05 A*02:06 A*02:08 A*11:01 A*11:05 A*25:01 A*26:01 A*26:08 A*66:01 A*68:01 A*68:02 A*69:01
FQY	9,54,99	26	861	1	0	0	1	A*01:01 A*01:03 A*02:01 A*02:02 A*03:01 A*03:02 A*32:01 A*74:01 A*74:03
TQH	9,54,102	1	10	0.2787	0	0	1	A*29:01
TQD	9,54,102	5	129	0.5781	0	0	1	A*29:02 A*31:01 A*33:01 A*33:03
SQD	9,54,102	9	243	0.5177	0	0	1	A*01:02 A*23:01 A*24:02 A*24:03 A*30:01 A*30:02 A*30:04
YQD	9,54,102	12	292	0.2013	0	0	1	A*02:05 A*02:06 A*02:08 A*11:01 A*11:05 A*25:01 A*26:01 A*26:08 A*66:01 A*68:01 A*68:02 A*69:01
FQD	9,54,102	26	862	1	0	0	1	A*01:01 A*01:03 A*02:01 A*02:02 A*02:17 A*03:01 A*03:02 A*32:01 A*74:01 A*74:03
YQS	9,54,105	3	72	0.4754	0	0	1	A*02:05 A*02:06 A*02:08 A*68:01 A*69:01
TQS	9,54,105	6	138	0.2943	0	0	1	A*29:01 A*29:02 A*31:01 A*33:01 A*33:03
YQP	9,54,105	9	229	0.38	0	0	1	A*11:01 A*11:05 A*25:01 A*26:01 A*26:08 A*66:01 A*68:02
SQS	9,54,105	9	242	0.5168	0	0	1	A*23:01 A*24:02 A*24:03 A*30:01 A*30:02 A*30:04
YQW	9,54,107	2	20	0.1322	0	0	1	A*02:05 A*02:06 A*02:08 A*69:01
TQG	9,54,107	6	138	0.2943	0	0	1	A*29:01 A*29:02 A*31:01 A*33:01 A*33:03
SQG	9,54,107	9	243	0.5177	0	0	1	A*01:02 A*23:01 A*24:02 A*24:03 A*30:01 A*30:02 A*30:04
YQG	9,54,107	10	279	0.514	0	0	1	A*11:01 A*11:05 A*25:01 A*26:01 A*26:08 A*66:01 A*68:01 A*68:02
TQF	9,54,109	6	138	0.2943	0	0	1	A*29:01 A*29:02 A*31:01 A*33:01 A*33:03
SQF	9,54,109	9	243	0.5177	0	0	1	A*01:02 A*23:01 A*24:02 A*24:03 A*30:01 A*30:02 A*30:04
YQF	9,54,109	12	292	0.2013	0	0	1	A*02:05 A*02:06 A*02:08 A*11:01 A*11:05 A*25:01 A*26:01 A*26:08 A*66:01 A*68:01 A*68:02 A*69:01
FQF	9,54,109	26	840	1	0	0	1	A*01:01 A*01:03 A*02:01 A*02:02 A*02:17 A*03:01 A*03:02
YQH	9,54,114	3	32	0.07789	0	0	1	A*02:05 A*02:06 A*02:08 A*68:02 A*69:01
SQE	9,54,114	2	45	0.6434	0	0	1	A*30:01 A*30:02 A*30:04
TQR	9,54,114	6	70	0.01884	0	0	1	A*29:01 A*29:02
YQQ	9,54,114	5	111	0.372	0	0	1	A*25:01 A*26:01 A*26:08 A*66:01
SQH	9,54,114	7	202	0.6474	0	0	1	A*23:01 A*24:02 A*24:03
FQR	9,54,114	17	519	0.6066	0	0	1	A*01:01 A*01:03 A*03:01 A*03:02
YQY	9,54,116	3	32	0.07789	0	0	1	A*02:05 A*02:06 A*02:08 A*68:02 A*69:01
SQH	9,54,116	2	45	0.6434	0	0	1	A*30:01 A*30:02 A*30:04
TQD	9,54,116	6	138	0.2943	0	0	1	A*29:01 A*29:02 A*31:01 A*33:01 A*33:03
SQY	9,54,116	7	202	0.6474	0	0	1	A*23:01 A*24:02 A*24:03
YQD	9,54,116	9	267	0.6784	0	0	1	A*11:01 A*11:05 A*25:01 A*26:01 A*26:08 A*66:01 A*68:01
SQN	9,54,127	2	46	0.6465	0	0	1	A*01:02 A*30:01 A*30:02 A*30:04
YQK	9,54,127	4	84	0.3157	0	0	1	A*02:05 A*02:06 A*02:08 A*68:01 A*68:02 A*69:01
TQN	9,54,127	6	138	0.2943	0	0	1	A*29:01 A*29:02 A*31:01 A*33:01 A*33:03
SQK	9,54,127	7	202	0.6474	0	0	1	A*23:01 A*24:02 A*24:03
YQN	9,54,127	8	217	0.5041	0	0	1	A*11:01 A*11:05 A*25:01 A*26:01 A*26:08 A*66:01
YQT	9,54,142	4	84	0.3157	0	0	1	A*02:05 A*02:06 A*02:08 A*68:01 A*68:02 A*69:01
TQI	9,54,142	6	138	0.2943	0	0	1	A*29:01 A*29:02 A*31:01 A*33:01 A*33:03
YQI	9,54,142	8	217	0.5041	0	0	1	A*11:01 A*11:05 A*25:01 A*26:01 A*26:08 A*66:01
SQI	9,54,142	9	243	0.5177	0	0	1	A*01:02 A*23:01 A*24:02 A*24:03 A*30:01 A*30:02 A*30:04
SQQ	9,54,144	3	88	0.743	0	0	1	A*23:01 A*30:01 A*30:02 A*30:04
YQQ	9,54,144	5	111	0.372	0	0	1	A*25:01 A*26:01 A*26:08 A*66:01
TQQ	9,54,144	6	138	0.2943	0	0	1	A*29:01 A*29:02 A*31:01 A*33:01 A*33:03
SQK	9,54,144	6	159	0.6111	0	0	1	A*01:02 A*24:02 A*24:03
YQK	9,54,144	7	191	0.6369	0	0	1	A*02:05 A*02:06 A*02:08 A*11:01 A*68:01 A*68:02 A*69:01
FQK	9,54,144	26	840	1	0	0	1	A*01:01 A*01:03 A*02:01 A*02:02 A*02:17 A*03:01 A*03:02
YQH	9,54,145	4	84	0.3157	0	0	1	A*02:05 A*02:06 A*02:08 A*68:01 A*68:02 A*69:01
TQR	9,54,145	6	138	0.2943	0	0	1	A*29:01 A*29:02 A*31:01 A*33:01 A*33:03
YQR	9,54,145	8	217	0.5041	0	0	1	A*11:01 A*11:05 A*25:01 A*26:01 A*26:08 A*66:01
SQR	9,54,145	9	243	0.5177	0	0	1	A*01:02 A*23:01 A*24:02 A*24:03 A*30:01 A*30:02 A*30:04
YQT	9,54,149	5	111	0.372	0	0	1	A*25:01 A*26:01 A*26:08 A*66:01
TQA	9,54,149	6	138	0.2943	0	0	1	A*29:01 A*29:02 A*31:01 A*33:01 A*33:03
YQA	9,54,149	7	192	0.6375	0	0	1	A*02:05 A*02:06 A*02:08 A*11:01 A*11:05 A*68:01 A*68:02 A*69:01
SQA	9,54,149	9	243	0.5177	0	0	1	A*01:02 A*23:01 A*24:02 A*24:03 A*30:01 A*30:02 A*30:04
FQA	9,54,149	26	862	1	0	0	1	A*01:01 A*01:03 A*02:01 A*02:02 A*02:17 A*03:01 A*03:02 A*32:01 A*74:01 A*74:03
TQA	9,54,150	6	138	0.2943	0	0	1	A*29:01 A*29:02 A*31:01 A*33:01 A*33:03
SQA	9,54,150	9	242	0.5168	0	0	1	A*23:01 A*24:02 A*24:03 A*30:01 A*30:02 A*30:04
FQV	9,54,150	9	282	0.838	0	0	1	A*01:01 A*01:03
YQA	9,54,150	12	292	0.2013	0	0	1	A*02:05 A*02:06 A*02:08 A*11:01 A*11:05 A*25:01 A*26:01 A*26:08 A*66:01 A*68:01 A*68:02 A*69:01
SQR	9,54,151	3	88	0.743	0	0	1	A*23:01 A*30:01 A*30:02
TQR	9,54,151	6	138	0.2943	0	0	1	A*29:01 A*29:02 A*31:01 A*33:01 A*33:03
SQH	9,54,151	6	160	0.612	0	0	1	A*01:02 A*24:02 A*24:03 A*30:04
YQH	9,54,151	12	292	0.2013	0	0	1	A*02:05 A*02:06 A*02:08 A*11:01 A*11:05 A*25:01 A*26:01 A*26:08 A*66:01 A*68:01 A*68:02 A*69:01
FQH	9,54,151	26	840	1	0	0	1	A*01:01 A*01:03 A*02:01 A*02:02 A*02:17 A*03:01 A*03:02
SQR	9,54,152	2	12	0.06007	0	0	1	A*30:02
YQV	9,54,152	4	84	0.3157	0	0	1	A*02:05 A*02:06 A*02:08 A*68:01 A*68:02 A*69:01
YQE	9,54,152	5	111	0.372	0	0	1	A*25:01 A*26:01 A*26:08 A*66:01
TQV	9,54,152	6	138	0.2943	0	0	1	A*29:01 A*29:02 A*31:01 A*33:01 A*33:03
SQV	9,54,152	7	202	0.6474	0	0	1	A*23:01 A*24:02 A*24:03 A*30:04
FQA	9,54,152	9	282	0.838	0	0	1	A*01:01 A*01:03
FQE	9,54,152	9	282	0.838	0	0	1	A*03:01
YQL	9,54,156	1	3	0.1117	0	0	1	A*02:06 A*69:01
SQL	9,54,156	3	88	0.743	0	0	1	A*23:01 A*30:01 A*30:02
TQL	9,54,156	6	138	0.2943	0	0	1	A*29:01 A*29:02 A*31:01 A*33:01 A*33:03
SQQ	9,54,156	6	158	0.6102	0	0	1	A*24:02 A*24:03
YQW	9,54,156	8	187	0.3409	0	0	1	A*02:05 A*02:08 A*25:01 A*26:01 A*66:01 A*68:01 A*68:02
FQR	9,54,156	9	282	0.838	0	0	1	A*01:01 A*01:03
TQA	9,54,158	6	138	0.2943	0	0	1	A*29:01 A*29:02 A*31:01 A*33:01 A*33:03
SQA	9,54,158	9	242	0.5168	0	0	1	A*23:01 A*24:02 A*24:03 A*30:01 A*30:02 A*30:04
FQV	9,54,158	9	282	0.838	0	0	1	A*01:01 A*01:03
YQA	9,54,158	12	292	0.2013	0	0	1	A*02:05 A*02:06 A*02:08 A*11:01 A*11:05 A*25:01 A*26:01 A*26:08 A*66:01 A*68:01 A*68:02 A*69:01
TQE	9,54,161	6	138	0.2943	0	0	1	A*29:01 A*29:02 A*31:01 A*33:01 A*33:03
SQE	9,54,161	9	243	0.5177	0	0	1	A*01:02 A*23:01 A*24:02 A*24:03 A*30:01 A*30:02 A*30:04
FQD	9,54,161	9	289	0.8412	0	0	1	A*03:01 A*03:02
YQE	9,54,161	12	292	0.2013	0	0	1	A*02:05 A*02:06 A*02:08 A*11:01 A*11:05 A*25:01 A*26:01 A*26:08 A*66:01 A*68:01 A*68:02 A*69:01
YQT	9,54,163	4	84	0.3157	0	0	1	A*02:05 A*02:06 A*02:08 A*68:01 A*68:02 A*69:01
TQT	9,54,163	6	138	0.2943	0	0	1	A*29:01 A*29:02 A*31:01 A*33:01 A*33:03
YQR	9,54,163	8	217	0.5041	0	0	1	A*11:01 A*11:05 A*25:01 A*26:01 A*26:08 A*66:01
SQT	9,54,163	9	242	0.5168	0	0	1	A*23:01 A*24:02 A*24:03 A*30:01 A*30:02 A*30:04
FQR	9,54,163	9	282	0.838	0	0	1	A*01:01 A*01:03
SQE	9,54,166	2	48	0.6532	0	0	1	A*24:03 A*30:01 A*30:02 A*30:04
TQE	9,54,166	6	138	0.2943	0	0	1	A*29:01 A*29:02 A*31:01 A*33:01 A*33:03
SQD	9,54,166	7	200	0.645	0	0	1	A*01:02 A*23:01 A*24:02
FQD	9,54,166	9	282	0.838	0	0	1	A*01:01 A*01:03
YQE	9,54,166	12	292	0.2013	0	0	1	A*02:05 A*02:06 A*02:08 A*11:01 A*11:05 A*25:01 A*26:01 A*26:08 A*66:01 A*68:01 A*68:02 A*69:01
SQW	9,54,167	2	48	0.6532	0	0	1	A*24:03 A*30:01 A*30:02 A*30:04
TQW	9,54,167	6	138	0.2943	0	0	1	A*29:01 A*29:02 A*31:01 A*33:01 A*33:03
SQG	9,54,167	7	200	0.645	0	0	1	A*01:02 A*23:01 A*24:02
FQG	9,54,167	9	282	0.838	0	0	1	A*01:01 A*01:03
YQW	9,54,167	12	292	0.2013	0	0	1	A*02:05 A*02:06 A*02:08 A*11:01 A*11:05 A*25:01 A*26:01 A*26:08 A*66:01 A*68:01 A*68:02 A*69:01
TQY	9,54,171	6	122	0.253	0	0	1	A*29:01 A*29:02 A*31:01 A*33:03
SQY	9,54,171	9	243	0.5177	0	0	1	A*01:02 A*23:01 A*24:02 A*24:03 A*30:01 A*30:02 A*30:04
YQY	9,54,171	12	292	0.2013	0	0	1	A*02:05 A*02:06 A*02:08 A*11:01 A*11:05 A*25:01 A*26:01 A*26:08 A*66:01 A*68:01 A*68:02 A*69:01
FQY	9,54,171	26	862	1	0	0	1	A*01:01 A*01:03 A*02:01 A*02:02 A*02:17 A*03:01 A*03:02 A*32:01 A*74:01 A*74:03
TQA	9,54,184	6	70	0.01884	0	0	1	A*29:01 A*29:02
YQA	9,54,184	9	191	0.1575	0	0	1	A*02:05 A*02:06 A*02:08 A*25:01 A*26:01 A*26:08 A*66:01 A*68:01 A*68:02 A*69:01
SQP	9,54,184	9	243	0.5177	0	0	1	A*01:02 A*23:01 A*24:02 A*24:03 A*30:01 A*30:02 A*30:04
FQP	9,54,184	17	519	0.6066	0	0	1	A*01:01 A*01:03 A*03:01 A*03:02
TQK	9,54,186	6	122	0.253	0	0	1	A*29:01 A*29:02 A*31:01 A*33:03
SQK	9,54,186	9	243	0.5177	0	0	1	A*01:02 A*23:01 A*24:02 A*24:03 A*30:01 A*30:02 A*30:04
YQK	9,54,186	12	292	0.2013	0	0	1	A*02:05 A*02:06 A*02:08 A*11:01 A*11:05 A*25:01 A*26:01 A*26:08 A*66:01 A*68:01 A*68:02 A*69:01
FQK	9,54,186	26	862	1	0	0	1	A*01:01 A*01:03 A*02:01 A*02:02 A*02:17 A*03:01 A*03:02 A*32:01 A*74:01 A*74:03
YGG	9,56,62	2	18	0.1127	0	0	1	A*02:05 A*02:06 A*02:08
SRQ	9,56,62	2	45	0.6434	0	0	1	A*30:01 A*30:02 A*30:04
TGL	9,56,62	6	70	0.01884	0	0	1	A*29:01 A*29:02
YGR	9,56,62	7	179	0.4686	0	0	1	A*25:01 A*26:01 A*26:08 A*66:01 A*68:01 A*68:02 A*69:01
SGE	9,56,62	7	202	0.6474	0	0	1	A*23:01 A*24:02 A*24:03
SRE	9,56,63	2	45	0.6434	0	0	1	A*30:01 A*30:02 A*30:04
TGQ	9,56,63	6	70	0.01884	0	0	1	A*29:01 A*29:02
YGE	9,56,63	5	130	0.5797	0	0	1	A*02:05 A*02:06 A*02:08 A*11:01 A*11:05
YGN	9,56,63	7	179	0.4686	0	0	1	A*25:01 A*26:01 A*26:08 A*66:01 A*68:01 A*68:02 A*69:01
SGE	9,56,63	7	203	0.6487	0	0	1	A*01:02 A*23:01 A*24:02 A*24:03
FGE	9,56,63	26	862	1	0	0	1	A*01:01 A*01:03 A*02:01 A*02:02 A*02:17 A*03:01 A*03:02 A*32:01 A*74:01 A*74:03
SRR	9,56,65	2	45	0.6434	0	0	1	A*30:01 A*30:02 A*30:04
TGR	9,56,65	6	94	0.06235	0	0	1	A*29:01 A*29:02 A*33:01 A*33:03 A*33:05
SGG	9,56,65	7	202	0.6474	0	0	1	A*23:01 A*24:02 A*24:03
YGR	9,56,65	12	292	0.2013	0	0	1	A*02:05 A*02:06 A*02:08 A*11:01 A*11:05 A*25:01 A*26:01 A*26:08 A*66:01 A*68:01 A*68:02 A*69:01
FGR	9,56,65	26	862	1	0	0	1	A*01:01 A*01:03 A*02:01 A*02:02 A*02:17 A*03:01 A*03:02 A*32:01 A*74:01 A*74:03
YGK	9,56,66	2	17	0.1032	0	0	1	A*02:05 A*02:06
SRN	9,56,66	2	45	0.6434	0	0	1	A*30:01 A*30:02 A*30:04
TGN	9,56,66	6	94	0.06235	0	0	1	A*29:01 A*29:02 A*33:01 A*33:03 A*33:05
SGK	9,56,66	7	202	0.6474	0	0	1	A*23:01 A*24:02 A*24:03
YGN	9,56,66	10	282	0.5388	0	0	1	A*02:08 A*11:01 A*11:05 A*25:01 A*26:01 A*26:08 A*66:01 A*68:01 A*68:02 A*69:01
SRV	9,56,67	2	45	0.6434	0	0	1	A*30:01 A*30:02 A*30:04
TGV	9,56,67	6	94	0.06235	0	0	1	A*29:01 A*29:02 A*33:01 A*33:03 A*33:05
SGV	9,56,67	7	202	0.6474	0	0	1	A*23:01 A*24:02 A*24:03
FGM	9,56,67	9	282	0.838	0	0	1	A*01:01 A*01:03
YGV	9,56,67	12	292	0.2013	0	0	1	A*02:05 A*02:06 A*02:08 A*11:01 A*11:05 A*25:01 A*26:01 A*26:08 A*66:01 A*68:01 A*68:02 A*69:01
SRH	9,56,70	2	13	0.06808	0	0	1	A*30:02 A*30:04
TGQ	9,56,70	6	70	0.01884	0	0	1	A*29:01 A*29:02
YGH	9,56,70	7	121	0.08535	0	0	1	A*02:05 A*02:06 A*02:08 A*25:01 A*26:01 A*26:08
SGH	9,56,70	7	203	0.6487	0	0	1	A*01:02 A*23:01 A*24:02 A*24:03
FGQ	9,56,70	9	289	0.8412	0	0	1	A*03:01 A*03:02
SRT	9,56,73	2	45	0.6434	0	0	1	A*30:01 A*30:02 A*30:04
TGT	9,56,73	6	70	0.01884	0	0	1	A*29:01 A*29:02
SGT	9,56,73	7	203	0.6487	0	0	1	A*01:02 A*23:01 A*24:02 A*24:03
YGT	9,56,73	12	292	0.2013	0	0	1	A*02:05 A*02:06 A*02:08 A*11:01 A*11:05 A*25:01 A*26:01 A*26:08 A*66:01 A*68:01 A*68:02 A*69:01
FGT	9,56,73	26	862	1	0	0	1	A*01:01 A*01:03 A*02:01 A*02:02 A*02:17 A*03:01 A*03:02 A*32:01 A*74:01 A*74:03
YGH	9,56,74	2	18	0.1127	0	0	1	A*02:05 A*02:06 A*02:08
SRD	9,56,74	2	45	0.6434	0	0	1	A*30:01 A*30:02 A*30:04
TGD	9,56,74	6	94	0.06235	0	0	1	A*29:01 A*29:02 A*33:01 A*33:03 A*33:05
SGD	9,56,74	7	203	0.6487	0	0	1	A*01:02 A*23:01 A*24:02 A*24:03
YGD	9,56,74	10	281	0.5304	0	0	1	A*11:01 A*11:05 A*25:01 A*26:01 A*26:08 A*66:01 A*68:01 A*68:02 A*69:01
SRE	9,56,76	2	13	0.06808	0	0	1	A*30:02 A*30:04
YGE	9,56,76	2	44	0.3915	0	0	1	A*25:01
YGA	9,56,76	3	63	0.4341	0	0	1	A*26:01 A*26:08
TGA	9,56,76	6	70	0.01884	0	0	1	A*29:01 A*29:02
YGV	9,56,76	7	197	0.6418	0	0	1	A*02:05 A*02:06 A*02:08 A*11:01 A*11:05 A*66:01 A*68:01 A*68:02 A*69:01
SGE	9,56,76	7	202	0.6474	0	0	1	A*23:01 A*24:02 A*24:03
FGA	9,56,76	9	282	0.838	0	0	1	A*01:01 A*01:03
SRN	9,56,77	2	13	0.06808	0	0	1	A*30:02 A*30:04
YGS	9,56,77	2	44	0.3915	0	0	1	A*25:01
YGN	9,56,77	3	63	0.4341	0	0	1	A*26:01 A*26:08
TGN	9,56,77	6	70	0.01884	0	0	1	A*29:01 A*29:02
YGD	9,56,77	7	197	0.6418	0	0	1	A*02:05 A*02:06 A*02:08 A*11:01 A*11:05 A*66:01 A*68:01 A*68:02 A*69:01
SGN	9,56,77	7	203	0.6487	0	0	1	A*01:02 A*23:01 A*24:02 A*24:03
FGN	9,56,77	9	282	0.838	0	0	1	A*01:01 A*01:03
YGR	9,56,79	2	44	0.3915	0	0	1	A*25:01
SRG	9,56,79	2	45	0.6434	0	0	1	A*30:01 A*30:02 A*30:04
TGG	9,56,79	6	94	0.06235	0	0	1	A*29:01 A*29:02 A*33:01 A*33:03 A*33:05
SGR	9,56,79	7	202	0.6474	0	0	1	A*23:01 A*24:02 A*24:03
YGG	9,56,79	10	253	0.3201	0	0	1	A*02:05 A*02:06 A*02:08 A*11:01 A*11:05 A*26:01 A*26:08 A*66:01 A*68:01 A*68:02 A*69:01
FGG	9,56,79	26	841	1	0	0	1	A*01:01 A*01:03 A*02:01 A*02:02 A*02:17 A*03:01 A*03:02 A*74:01
YGI	9,56,80	2	44	0.3915	0	0	1	A*25:01
SRT	9,56,80	2	45	0.6434	0	0	1	A*30:01 A*30:02 A*30:04
TGT	9,56,80	6	94	0.06235	0	0	1	A*29:01 A*29:02 A*33:01 A*33:03 A*33:05
SGI	9,56,80	7	202	0.6474	0	0	1	A*23:01 A*24:02 A*24:03
YGT	9,56,80	10	253	0.3201	0	0	1	A*02:05 A*02:06 A*02:08 A*11:01 A*11:05 A*26:01 A*26:08 A*66:01 A*68:01 A*68:02 A*69:01
FGT	9,56,80	26	842	1	0	0	1	A*01:01 A*01:03 A*02:01 A*02:02 A*02:17 A*03:01 A*03:02 A*74:01 A*74:03
YGA	9,56,81	2	44	0.3915	0	0	1	A*25:01
SRL	9,56,81	2	45	0.6434	0	0	1	A*30:01 A*30:02 A*30:04
TGL	9,56,81	6	94	0.06235	0	0	1	A*29:01 A*29:02 A*33:01 A*33:03 A*33:05
SGA	9,56,81	7	202	0.6474	0	0	1	A*23:01 A*24:02 A*24:03
YGL	9,56,81	10	253	0.3201	0	0	1	A*02:05 A*02:06 A*02:08 A*11:01 A*11:05 A*26:01 A*26:08 A*66:01 A*68:01 A*68:02 A*69:01
FGL	9,56,81	26	842	1	0	0	1	A*01:01 A*01:03 A*02:01 A*02:02 A*02:17 A*03:01 A*03:02 A*74:01 A*74:03
YGL	9,56,82	2	44	0.3915	0	0	1	A*25:01
SRR	9,56,82	2	45	0.6434	0	0	1	A*30:01 A*30:02 A*30:04
TGR	9,56,82	6	94	0.06235	0	0	1	A*29:01 A*29:02 A*33:01 A*33:03 A*33:05
SGL	9,56,82	7	202	0.6474	0	0	1	A*23:01 A*24:02 A*24:03
YGR	9,56,82	10	253	0.3201	0	0	1	A*02:05 A*02:06 A*02:08 A*11:01 A*11:05 A*26:01 A*26:08 A*66:01 A*68:01 A*68:02 A*69:01
FGR	9,56,82	26	842	1	0	0	1	A*01:01 A*01:03 A*02:01 A*02:02 A*02:17 A*03:01 A*03:02 A*74:01 A*74:03
YGR	9,56,83	2	44	0.3915	0	0	1	A*25:01
SRG	9,56,83	2	45	0.6434	0	0	1	A*30:01 A*30:02 A*30:04
TGG	9,56,83	6	94	0.06235	0	0	1	A*29:01 A*29:02 A*33:01 A*33:03 A*33:05
SGR	9,56,83	7	202	0.6474	0	0	1	A*23:01 A*24:02 A*24:03
YGG	9,56,83	10	253	0.3201	0	0	1	A*02:05 A*02:06 A*02:08 A*11:01 A*11:05 A*26:01 A*26:08 A*66:01 A*68:01 A*68:02 A*69:01
FGG	9,56,83	26	842	1	0	0	1	A*01:01 A*01:03 A*02:01 A*02:02 A*02:17 A*03:01 A*03:02 A*74:01 A*74:03
SRA	9,56,90	2	45	0.6434	0	0	1	A*30:01 A*30:02 A*30:04
YGA	9,56,90	4	84	0.3157	0	0	1	A*02:05 A*02:06 A*02:08 A*68:01 A*68:02 A*69:01
TGA	9,56,90	6	94	0.06235	0	0	1	A*29:01 A*29:02 A*33:01 A*33:03 A*33:05
SGA	9,56,90	7	202	0.6474	0	0	1	A*23:01 A*24:02 A*24:03
YGD	9,56,90	8	217	0.5041	0	0	1	A*11:01 A*11:05 A*25:01 A*26:01 A*26:08 A*66:01
FGD	9,56,90	9	282	0.838	0	0	1	A*01:01 A*01:03
YGV	9,56,95	1	3	0.1117	0	0	1	A*02:06 A*69:01
YGL	9,56,95	1	17	0.4152	0	0	1	A*02:05 A*02:08
SRI	9,56,95	2	45	0.6434	0	0	1	A*30:01 A*30:02 A*30:04
TGI	9,56,95	6	94	0.06235	0	0	1	A*29:01 A*29:02 A*33:01 A*33:03 A*33:05
SGL	9,56,95	7	202	0.6474	0	0	1	A*23:01 A*24:02 A*24:03
YGI	9,56,95	10	279	0.514	0	0	1	A*11:01 A*11:05 A*25:01 A*26:01 A*26:08 A*66:01 A*68:01 A*68:02
SRI	9,56,97	2	45	0.6434	0	0	1	A*30:01 A*30:02 A*30:04
TGM	9,56,97	6	94	0.06235	0	0	1	A*29:01 A*29:02 A*33:01 A*33:03 A*33:05
YGR	9,56,97	8	140	0.06272	0	0	1	A*02:05 A*02:06 A*02:08 A*25:01 A*26:01 A*26:08 A*66:01 A*68:02 A*69:01
SGM	9,56,97	7	202	0.6474	0	0	1	A*23:01 A*24:02 A*24:03
FGI	9,56,97	17	518	0.5991	0	0	1	A*01:01 A*03:01 A*03:02
SRY	9,56,99	2	45	0.6434	0	0	1	A*30:01 A*30:02 A*30:04
TGY	9,56,99	6	94	0.06235	0	0	1	A*29:01 A*29:02 A*33:01 A*33:03 A*33:05
SGF	9,56,99	7	202	0.6474	0	0	1	A*23:01 A*24:02 A*24:03
YGY	9,56,99	12	292	0.2013	0	0	1	A*02:05 A*02:06 A*02:08 A*11:01 A*11:05 A*25:01 A*26:01 A*26:08 A*66:01 A*68:01 A*68:02 A*69:01
FGY	9,56,99	26	861	1	0	0	1	A*01:01 A*01:03 A*02:01 A*02:02 A*03:01 A*03:02 A*32:01 A*74:01 A*74:03
TGH	9,56,102	1	10	0.2787	0	0	1	A*29:01
SRD	9,56,102	2	45	0.6434	0	0	1	A*30:01 A*30:02 A*30:04
TGD	9,56,102	5	84	0.173	0	0	1	A*29:02 A*33:01 A*33:03 A*33:05
SGD	9,56,102	7	203	0.6487	0	0	1	A*01:02 A*23:01 A*24:02 A*24:03
YGD	9,56,102	12	292	0.2013	0	0	1	A*02:05 A*02:06 A*02:08 A*11:01 A*11:05 A*25:01 A*26:01 A*26:08 A*66:01 A*68:01 A*68:02 A*69:01
FGD	9,56,102	26	862	1	0	0	1	A*01:01 A*01:03 A*02:01 A*02:02 A*02:17 A*03:01 A*03:02 A*32:01 A*74:01 A*74:03
SRS	9,56,105	2	45	0.6434	0	0	1	A*30:01 A*30:02 A*30:04
YGS	9,56,105	3	72	0.4754	0	0	1	A*02:05 A*02:06 A*02:08 A*68:01 A*69:01
TGS	9,56,105	6	94	0.06235	0	0	1	A*29:01 A*29:02 A*33:01 A*33:03 A*33:05
SGS	9,56,105	7	202	0.6474	0	0	1	A*23:01 A*24:02 A*24:03
YGP	9,56,105	9	229	0.38	0	0	1	A*11:01 A*11:05 A*25:01 A*26:01 A*26:08 A*66:01 A*68:02
YGW	9,56,107	2	20	0.1322	0	0	1	A*02:05 A*02:06 A*02:08 A*69:01
SRG	9,56,107	2	45	0.6434	0	0	1	A*30:01 A*30:02 A*30:04
TGG	9,56,107	6	94	0.06235	0	0	1	A*29:01 A*29:02 A*33:01 A*33:03 A*33:05
SGG	9,56,107	7	203	0.6487	0	0	1	A*01:02 A*23:01 A*24:02 A*24:03
YGG	9,56,107	10	279	0.514	0	0	1	A*11:01 A*11:05 A*25:01 A*26:01 A*26:08 A*66:01 A*68:01 A*68:02
SRF	9,56,109	2	45	0.6434	0	0	1	A*30:01 A*30:02 A*30:04
TGF	9,56,109	6	94	0.06235	0	0	1	A*29:01 A*29:02 A*33:01 A*33:03 A*33:05
SGF	9,56,109	7	203	0.6487	0	0	1	A*01:02 A*23:01 A*24:02 A*24:03
YGF	9,56,109	12	292	0.2013	0	0	1	A*02:05 A*02:06 A*02:08 A*11:01 A*11:05 A*25:01 A*26:01 A*26:08 A*66:01 A*68:01 A*68:02 A*69:01
FGF	9,56,109	26	840	1	0	0	1	A*01:01 A*01:03 A*02:01 A*02:02 A*02:17 A*03:01 A*03:02
YGH	9,56,114	3	32	0.07789	0	0	1	A*02:05 A*02:06 A*02:08 A*68:02 A*69:01
SRE	9,56,114	2	45	0.6434	0	0	1	A*30:01 A*30:02 A*30:04
TGR	9,56,114	6	70	0.01884	0	0	1	A*29:01 A*29:02
YGQ	9,56,114	5	111	0.372	0	0	1	A*25:01 A*26:01 A*26:08 A*66:01
SGH	9,56,114	7	202	0.6474	0	0	1	A*23:01 A*24:02 A*24:03
FGR	9,56,114	17	519	0.6066	0	0	1	A*01:01 A*01:03 A*03:01 A*03:02
YGY	9,56,116	3	32	0.07789	0	0	1	A*02:05 A*02:06 A*02:08 A*68:02 A*69:01
SRH	9,56,116	2	45	0.6434	0	0	1	A*30:01 A*30:02 A*30:04
TGD	9,56,116	6	94	0.06235	0	0	1	A*29:01 A*29:02 A*33:01 A*33:03 A*33:05
SGY	9,56,116	7	202	0.6474	0	0	1	A*23:01 A*24:02 A*24:03
YGD	9,56,116	9	267	0.6784	0	0	1	A*11:01 A*11:05 A*25:01 A*26:01 A*26:08 A*66:01 A*68:01
SRN	9,56,127	2	45	0.6434	0	0	1	A*30:01 A*30:02 A*30:04
YGK	9,56,127	4	84	0.3157	0	0	1	A*02:05 A*02:06 A*02:08 A*68:01 A*68:02 A*69:01
TGN	9,56,127	6	94	0.06235	0	0	1	A*29:01 A*29:02 A*33:01 A*33:03 A*33:05
SGK	9,56,127	7	202	0.6474	0	0	1	A*23:01 A*24:02 A*24:03
YGN	9,56,127	8	217	0.5041	0	0	1	A*11:01 A*11:05 A*25:01 A*26:01 A*26:08 A*66:01
SRI	9,56,142	2	45	0.6434	0	0	1	A*30:01 A*30:02 A*30:04
YGT	9,56,142	4	84	0.3157	0	0	1	A*02:05 A*02:06 A*02:08 A*68:01 A*68:02 A*69:01
TGI	9,56,142	6	94	0.06235	0	0	1	A*29:01 A*29:02 A*33:01 A*33:03 A*33:05
SGI	9,56,142	7	203	0.6487	0	0	1	A*01:02 A*23:01 A*24:02 A*24:03
YGI	9,56,142	8	217	0.5041	0	0	1	A*11:01 A*11:05 A*25:01 A*26:01 A*26:08 A*66:01
SRQ	9,56,144	2	45	0.6434	0	0	1	A*30:01 A*30:02 A*30:04
TGQ	9,56,144	6	94	0.06235	0	0	1	A*29:01 A*29:02 A*33:01 A*33:03 A*33:05
YGQ	9,56,144	5	111	0.372	0	0	1	A*25:01 A*26:01 A*26:08 A*66:01
SGK	9,56,144	6	159	0.6111	0	0	1	A*01:02 A*24:02 A*24:03
YGK	9,56,144	7	191	0.6369	0	0	1	A*02:05 A*02:06 A*02:08 A*11:01 A*68:01 A*68:02 A*69:01
FGK	9,56,144	26	840	1	0	0	1	A*01:01 A*01:03 A*02:01 A*02:02 A*02:17 A*03:01 A*03:02
SRR	9,56,145	2	45	0.6434	0	0	1	A*30:01 A*30:02 A*30:04
YGH	9,56,145	4	84	0.3157	0	0	1	A*02:05 A*02:06 A*02:08 A*68:01 A*68:02 A*69:01
TGR	9,56,145	6	94	0.06235	0	0	1	A*29:01 A*29:02 A*33:01 A*33:03 A*33:05
SGR	9,56,145	7	203	0.6487	0	0	1	A*01:02 A*23:01 A*24:02 A*24:03
YGR	9,56,145	8	217	0.5041	0	0	1	A*11:01 A*11:05 A*25:01 A*26:01 A*26:08 A*66:01
SRA	9,56,149	2	45	0.6434	0	0	1	A*30:01 A*30:02 A*30:04
TGA	9,56,149	6	94	0.06235	0	0	1	A*29:01 A*29:02 A*33:01 A*33:03 A*33:05
YGT	9,56,149	5	111	0.372	0	0	1	A*25:01 A*26:01 A*26:08 A*66:01
YGA	9,56,149	7	192	0.6375	0	0	1	A*02:05 A*02:06 A*02:08 A*11:01 A*11:05 A*68:01 A*68:02 A*69:01
SGA	9,56,149	7	203	0.6487	0	0	1	A*01:02 A*23:01 A*24:02 A*24:03
FGA	9,56,149	26	862	1	0	0	1	A*01:01 A*01:03 A*02:01 A*02:02 A*02:17 A*03:01 A*03:02 A*32:01 A*74:01 A*74:03
SRA	9,56,150	2	45	0.6434	0	0	1	A*30:01 A*30:02 A*30:04
TGA	9,56,150	6	94	0.06235	0	0	1	A*29:01 A*29:02 A*33:01 A*33:03 A*33:05
SGA	9,56,150	7	202	0.6474	0	0	1	A*23:01 A*24:02 A*24:03
FGV	9,56,150	9	282	0.838	0	0	1	A*01:01 A*01:03
YGA	9,56,150	12	292	0.2013	0	0	1	A*02:05 A*02:06 A*02:08 A*11:01 A*11:05 A*25:01 A*26:01 A*26:08 A*66:01 A*68:01 A*68:02 A*69:01
SRR	9,56,151	2	44	0.3915	0	0	1	A*30:01 A*30:02
TGR	9,56,151	6	94	0.06235	0	0	1	A*29:01 A*29:02 A*33:01 A*33:03 A*33:05
SGH	9,56,151	6	159	0.6111	0	0	1	A*01:02 A*24:02 A*24:03
YGH	9,56,151	12	292	0.2013	0	0	1	A*02:05 A*02:06 A*02:08 A*11:01 A*11:05 A*25:01 A*26:01 A*26:08 A*66:01 A*68:01 A*68:02 A*69:01
FGH	9,56,151	26	840	1	0	0	1	A*01:01 A*01:03 A*02:01 A*02:02 A*02:17 A*03:01 A*03:02
SRR	9,56,152	2	12	0.06007	0	0	1	A*30:02
YGV	9,56,152	4	84	0.3157	0	0	1	A*02:05 A*02:06 A*02:08 A*68:01 A*68:02 A*69:01
TGV	9,56,152	6	94	0.06235	0	0	1	A*29:01 A*29:02 A*33:01 A*33:03 A*33:05
YGE	9,56,152	5	111	0.372	0	0	1	A*25:01 A*26:01 A*26:08 A*66:01
SGV	9,56,152	7	202	0.6474	0	0	1	A*23:01 A*24:02 A*24:03
FGA	9,56,152	9	282	0.838	0	0	1	A*01:01 A*01:03
FGE	9,56,152	9	282	0.838	0	0	1	A*03:01
YGL	9,56,156	1	3	0.1117	0	0	1	A*02:06 A*69:01
SRL	9,56,156	2	44	0.3915	0	0	1	A*30:01 A*30:02
TGL	9,56,156	6	94	0.06235	0	0	1	A*29:01 A*29:02 A*33:01 A*33:03 A*33:05
SGQ	9,56,156	6	158	0.6102	0	0	1	A*24:02 A*24:03
YGW	9,56,156	8	187	0.3409	0	0	1	A*02:05 A*02:08 A*25:01 A*26:01 A*66:01 A*68:01 A*68:02
FGR	9,56,156	9	282	0.838	0	0	1	A*01:01 A*01:03
SRA	9,56,158	2	45	0.6434	0	0	1	A*30:01 A*30:02 A*30:04
TGA	9,56,158	6	94	0.06235	0	0	1	A*29:01 A*29:02 A*33:01 A*33:03 A*33:05
SGA	9,56,158	7	202	0.6474	0	0	1	A*23:01 A*24:02 A*24:03
FGV	9,56,158	9	282	0.838	0	0	1	A*01:01 A*01:03
YGA	9,56,158	12	292	0.2013	0	0	1	A*02:05 A*02:06 A*02:08 A*11:01 A*11:05 A*25:01 A*26:01 A*26:08 A*66:01 A*68:01 A*68:02 A*69:01
SRE	9,56,161	2	45	0.6434	0	0	1	A*30:01 A*30:02 A*30:04
TGE	9,56,161	6	94	0.06235	0	0	1	A*29:01 A*29:02 A*33:01 A*33:03 A*33:05
SGE	9,56,161	7	203	0.6487	0	0	1	A*01:02 A*23:01 A*24:02 A*24:03
FGD	9,56,161	9	289	0.8412	0	0	1	A*03:01 A*03:02
YGE	9,56,161	12	292	0.2013	0	0	1	A*02:05 A*02:06 A*02:08 A*11:01 A*11:05 A*25:01 A*26:01 A*26:08 A*66:01 A*68:01 A*68:02 A*69:01
SRT	9,56,163	2	45	0.6434	0	0	1	A*30:01 A*30:02 A*30:04
YGT	9,56,163	4	84	0.3157	0	0	1	A*02:05 A*02:06 A*02:08 A*68:01 A*68:02 A*69:01
TGT	9,56,163	6	94	0.06235	0	0	1	A*29:01 A*29:02 A*33:01 A*33:03 A*33:05
SGT	9,56,163	7	202	0.6474	0	0	1	A*23:01 A*24:02 A*24:03
YGR	9,56,163	8	217	0.5041	0	0	1	A*11:01 A*11:05 A*25:01 A*26:01 A*26:08 A*66:01
FGR	9,56,163	9	282	0.838	0	0	1	A*01:01 A*01:03
SRE	9,56,166	2	45	0.6434	0	0	1	A*30:01 A*30:02 A*30:04
TGE	9,56,166	6	94	0.06235	0	0	1	A*29:01 A*29:02 A*33:01 A*33:03 A*33:05
SGD	9,56,166	7	200	0.645	0	0	1	A*01:02 A*23:01 A*24:02
FGD	9,56,166	9	282	0.838	0	0	1	A*01:01 A*01:03
YGE	9,56,166	12	292	0.2013	0	0	1	A*02:05 A*02:06 A*02:08 A*11:01 A*11:05 A*25:01 A*26:01 A*26:08 A*66:01 A*68:01 A*68:02 A*69:01
SRW	9,56,167	2	45	0.6434	0	0	1	A*30:01 A*30:02 A*30:04
TGW	9,56,167	6	94	0.06235	0	0	1	A*29:01 A*29:02 A*33:01 A*33:03 A*33:05
SGG	9,56,167	7	200	0.645	0	0	1	A*01:02 A*23:01 A*24:02
FGG	9,56,167	9	282	0.838	0	0	1	A*01:01 A*01:03
YGW	9,56,167	12	292	0.2013	0	0	1	A*02:05 A*02:06 A*02:08 A*11:01 A*11:05 A*25:01 A*26:01 A*26:08 A*66:01 A*68:01 A*68:02 A*69:01
SRY	9,56,171	2	45	0.6434	0	0	1	A*30:01 A*30:02 A*30:04
TGY	9,56,171	6	77	0.02813	0	0	1	A*29:01 A*29:02 A*33:03
SGY	9,56,171	7	203	0.6487	0	0	1	A*01:02 A*23:01 A*24:02 A*24:03
YGY	9,56,171	12	292	0.2013	0	0	1	A*02:05 A*02:06 A*02:08 A*11:01 A*11:05 A*25:01 A*26:01 A*26:08 A*66:01 A*68:01 A*68:02 A*69:01
FGY	9,56,171	26	862	1	0	0	1	A*01:01 A*01:03 A*02:01 A*02:02 A*02:17 A*03:01 A*03:02 A*32:01 A*74:01 A*74:03
SRP	9,56,184	2	45	0.6434	0	0	1	A*30:01 A*30:02 A*30:04
TGA	9,56,184	6	70	0.01884	0	0	1	A*29:01 A*29:02
YGA	9,56,184	9	191	0.1575	0	0	1	A*02:05 A*02:06 A*02:08 A*25:01 A*26:01 A*26:08 A*66:01 A*68:01 A*68:02 A*69:01
SGP	9,56,184	7	203	0.6487	0	0	1	A*01:02 A*23:01 A*24:02 A*24:03
FGP	9,56,184	17	519	0.6066	0	0	1	A*01:01 A*01:03 A*03:01 A*03:02
SRK	9,56,186	2	45	0.6434	0	0	1	A*30:01 A*30:02 A*30:04
TGK	9,56,186	6	77	0.02813	0	0	1	A*29:01 A*29:02 A*33:03
SGK	9,56,186	7	203	0.6487	0	0	1	A*01:02 A*23:01 A*24:02 A*24:03
YGK	9,56,186	12	292	0.2013	0	0	1	A*02:05 A*02:06 A*02:08 A*11:01 A*11:05 A*25:01 A*26:01 A*26:08 A*66:01 A*68:01 A*68:02 A*69:01
FGK	9,56,186	26	862	1	0	0	1	A*01:01 A*01:03 A*02:01 A*02:02 A*02:17 A*03:01 A*03:02 A*32:01 A*74:01 A*74:03
YGE	9,62,63	2	18	0.1127	0	0	1	A*02:05 A*02:06 A*02:08
SQE	9,62,63	2	46	0.6465	0	0	1	A*01:02 A*30:01 A*30:02 A*30:04
TLQ	9,62,63	6	70	0.01884	0	0	1	A*29:01 A*29:02
YRN	9,62,63	7	179	0.4686	0	0	1	A*25:01 A*26:01 A*26:08 A*66:01 A*68:01 A*68:02 A*69:01
SEE	9,62,63	7	202	0.6474	0	0	1	A*23:01 A*24:02 A*24:03
YGR	9,62,65	2	18	0.1127	0	0	1	A*02:05 A*02:06 A*02:08
SQR	9,62,65	2	46	0.6465	0	0	1	A*01:02 A*30:01 A*30:02 A*30:04
TLR	9,62,65	6	70	0.01884	0	0	1	A*29:01 A*29:02
YRR	9,62,65	7	179	0.4686	0	0	1	A*25:01 A*26:01 A*26:08 A*66:01 A*68:01 A*68:02 A*69:01
SEG	9,62,65	7	202	0.6474	0	0	1	A*23:01 A*24:02 A*24:03
YGK	9,62,66	2	17	0.1032	0	0	1	A*02:05 A*02:06
SQN	9,62,66	2	46	0.6465	0	0	1	A*01:02 A*30:01 A*30:02 A*30:04
TLN	9,62,66	6	70	0.01884	0	0	1	A*29:01 A*29:02
YRN	9,62,66	7	179	0.4686	0	0	1	A*25:01 A*26:01 A*26:08 A*66:01 A*68:01 A*68:02 A*69:01
SEK	9,62,66	7	202	0.6474	0	0	1	A*23:01 A*24:02 A*24:03
YGV	9,62,67	2	18	0.1127	0	0	1	A*02:05 A*02:06 A*02:08
SQV	9,62,67	2	45	0.6434	0	0	1	A*30:01 A*30:02 A*30:04
TLV	9,62,67	6	70	0.01884	0	0	1	A*29:01 A*29:02
YRV	9,62,67	7	179	0.4686	0	0	1	A*25:01 A*26:01 A*26:08 A*66:01 A*68:01 A*68:02 A*69:01
SEV	9,62,67	7	202	0.6474	0	0	1	A*23:01 A*24:02 A*24:03
FQM	9,62,67	9	282	0.838	0	0	1	A*01:01 A*01:03
SQH	9,62,70	2	14	0.07642	0	0	1	A*01:02 A*30:02 A*30:04
YGH	9,62,70	2	18	0.1127	0	0	1	A*02:05 A*02:06 A*02:08
TLQ	9,62,70	6	70	0.01884	0	0	1	A*29:01 A*29:02
YRH	9,62,70	5	106	0.3617	0	0	1	A*25:01 A*26:01 A*26:08
SEH	9,62,70	7	202	0.6474	0	0	1	A*23:01 A*24:02 A*24:03
FQQ	9,62,70	9	289	0.8412	0	0	1	A*03:01 A*03:02
YGT	9,62,73	2	18	0.1127	0	0	1	A*02:05 A*02:06 A*02:08
SQT	9,62,73	2	46	0.6465	0	0	1	A*01:02 A*30:01 A*30:02 A*30:04
TLT	9,62,73	6	70	0.01884	0	0	1	A*29:01 A*29:02
YRT	9,62,73	7	179	0.4686	0	0	1	A*25:01 A*26:01 A*26:08 A*66:01 A*68:01 A*68:02 A*69:01
SET	9,62,73	7	202	0.6474	0	0	1	A*23:01 A*24:02 A*24:03
YGH	9,62,74	2	18	0.1127	0	0	1	A*02:05 A*02:06 A*02:08
SQD	9,62,74	2	46	0.6465	0	0	1	A*01:02 A*30:01 A*30:02 A*30:04
TLD	9,62,74	6	70	0.01884	0	0	1	A*29:01 A*29:02
YRD	9,62,74	7	179	0.4686	0	0	1	A*25:01 A*26:01 A*26:08 A*66:01 A*68:01 A*68:02 A*69:01
SED	9,62,74	7	202	0.6474	0	0	1	A*23:01 A*24:02 A*24:03
SQE	9,62,76	2	13	0.06808	0	0	1	A*30:02 A*30:04
YGV	9,62,76	2	18	0.1127	0	0	1	A*02:05 A*02:06 A*02:08
YRE	9,62,76	2	44	0.3915	0	0	1	A*25:01
YRA	9,62,76	3	63	0.4341	0	0	1	A*26:01 A*26:08
TLA	9,62,76	6	70	0.01884	0	0	1	A*29:01 A*29:02
SEE	9,62,76	7	202	0.6474	0	0	1	A*23:01 A*24:02 A*24:03
FQA	9,62,76	9	282	0.838	0	0	1	A*01:01 A*01:03
FQV	9,62,76	9	291	1	0	0	1	A*03:01 A*03:02 A*74:01 A*74:03
SQN	9,62,77	2	14	0.07642	0	0	1	A*01:02 A*30:02 A*30:04
YGD	9,62,77	2	18	0.1127	0	0	1	A*02:05 A*02:06 A*02:08
YRS	9,62,77	2	44	0.3915	0	0	1	A*25:01
YRN	9,62,77	3	63	0.4341	0	0	1	A*26:01 A*26:08
TLN	9,62,77	6	70	0.01884	0	0	1	A*29:01 A*29:02
SEN	9,62,77	7	202	0.6474	0	0	1	A*23:01 A*24:02 A*24:03
FQN	9,62,77	9	282	0.838	0	0	1	A*01:01 A*01:03
FQD	9,62,77	9	291	1	0	0	1	A*03:01 A*03:02 A*74:01 A*74:03
YGG	9,62,79	2	18	0.1127	0	0	1	A*02:05 A*02:06 A*02:08
YRR	9,62,79	2	44	0.3915	0	0	1	A*25:01
SQG	9,62,79	2	46	0.6465	0	0	1	A*01:02 A*30:01 A*30:02 A*30:04
TLG	9,62,79	6	70	0.01884	0	0	1	A*29:01 A*29:02
YRG	9,62,79	5	137	0.5928	0	0	1	A*26:01 A*26:08 A*66:01 A*68:01 A*68:02 A*69:01
SER	9,62,79	7	202	0.6474	0	0	1	A*23:01 A*24:02 A*24:03
FQG	9,62,79	17	520	0.6141	0	0	1	A*01:01 A*01:03 A*03:01 A*03:02 A*74:01
YGT	9,62,80	2	18	0.1127	0	0	1	A*02:05 A*02:06 A*02:08
YRI	9,62,80	2	44	0.3915	0	0	1	A*25:01
SQT	9,62,80	2	46	0.6465	0	0	1	A*01:02 A*30:01 A*30:02 A*30:04
TLT	9,62,80	6	70	0.01884	0	0	1	A*29:01 A*29:02
YRT	9,62,80	5	137	0.5928	0	0	1	A*26:01 A*26:08 A*66:01 A*68:01 A*68:02 A*69:01
SEI	9,62,80	7	202	0.6474	0	0	1	A*23:01 A*24:02 A*24:03
FQT	9,62,80	17	521	0.6217	0	0	1	A*01:01 A*01:03 A*03:01 A*03:02 A*74:01 A*74:03
YGL	9,62,81	2	18	0.1127	0	0	1	A*02:05 A*02:06 A*02:08
YRA	9,62,81	2	44	0.3915	0	0	1	A*25:01
SQL	9,62,81	2	46	0.6465	0	0	1	A*01:02 A*30:01 A*30:02 A*30:04
TLL	9,62,81	6	70	0.01884	0	0	1	A*29:01 A*29:02
YRL	9,62,81	5	137	0.5928	0	0	1	A*26:01 A*26:08 A*66:01 A*68:01 A*68:02 A*69:01
SEA	9,62,81	7	202	0.6474	0	0	1	A*23:01 A*24:02 A*24:03
FQL	9,62,81	17	521	0.6217	0	0	1	A*01:01 A*01:03 A*03:01 A*03:02 A*74:01 A*74:03
YGR	9,62,82	2	18	0.1127	0	0	1	A*02:05 A*02:06 A*02:08
YRL	9,62,82	2	44	0.3915	0	0	1	A*25:01
SQR	9,62,82	2	46	0.6465	0	0	1	A*01:02 A*30:01 A*30:02 A*30:04
TLR	9,62,82	6	70	0.01884	0	0	1	A*29:01 A*29:02
YRR	9,62,82	5	137	0.5928	0	0	1	A*26:01 A*26:08 A*66:01 A*68:01 A*68:02 A*69:01
SEL	9,62,82	7	202	0.6474	0	0	1	A*23:01 A*24:02 A*24:03
FQR	9,62,82	17	521	0.6217	0	0	1	A*01:01 A*01:03 A*03:01 A*03:02 A*74:01 A*74:03
YGG	9,62,83	2	18	0.1127	0	0	1	A*02:05 A*02:06 A*02:08
YRR	9,62,83	2	44	0.3915	0	0	1	A*25:01
SQG	9,62,83	2	46	0.6465	0	0	1	A*01:02 A*30:01 A*30:02 A*30:04
TLG	9,62,83	6	70	0.01884	0	0	1	A*29:01 A*29:02
YRG	9,62,83	5	137	0.5928	0	0	1	A*26:01 A*26:08 A*66:01 A*68:01 A*68:02 A*69:01
SER	9,62,83	7	202	0.6474	0	0	1	A*23:01 A*24:02 A*24:03
FQG	9,62,83	17	521	0.6217	0	0	1	A*01:01 A*01:03 A*03:01 A*03:02 A*74:01 A*74:03
YGA	9,62,90	2	18	0.1127	0	0	1	A*02:05 A*02:06 A*02:08
SQA	9,62,90	2	45	0.6434	0	0	1	A*30:01 A*30:02 A*30:04
TLA	9,62,90	6	70	0.01884	0	0	1	A*29:01 A*29:02
YRD	9,62,90	5	111	0.372	0	0	1	A*25:01 A*26:01 A*26:08 A*66:01
SEA	9,62,90	7	202	0.6474	0	0	1	A*23:01 A*24:02 A*24:03
FQD	9,62,90	9	282	0.838	0	0	1	A*01:01 A*01:03
YGV	9,62,95	1	1	0.05743	0	0	1	A*02:06
YGL	9,62,95	1	17	0.4152	0	0	1	A*02:05 A*02:08
SQI	9,62,95	2	46	0.6465	0	0	1	A*01:02 A*30:01 A*30:02 A*30:04
TLI	9,62,95	6	70	0.01884	0	0	1	A*29:01 A*29:02
YRI	9,62,95	7	177	0.4658	0	0	1	A*25:01 A*26:01 A*26:08 A*66:01 A*68:01 A*68:02
SEL	9,62,95	7	202	0.6474	0	0	1	A*23:01 A*24:02 A*24:03
YGR	9,62,97	2	18	0.1127	0	0	1	A*02:05 A*02:06 A*02:08
SQI	9,62,97	2	46	0.6465	0	0	1	A*01:02 A*30:01 A*30:02 A*30:04
TLM	9,62,97	6	70	0.01884	0	0	1	A*29:01 A*29:02
YRR	9,62,97	6	127	0.2631	0	0	1	A*25:01 A*26:01 A*26:08 A*66:01 A*68:02 A*69:01
SEM	9,62,97	7	202	0.6474	0	0	1	A*23:01 A*24:02 A*24:03
FQI	9,62,97	17	518	0.5991	0	0	1	A*01:01 A*03:01 A*03:02
YGY	9,62,99	2	18	0.1127	0	0	1	A*02:05 A*02:06 A*02:08
SQY	9,62,99	2	46	0.6465	0	0	1	A*01:02 A*30:01 A*30:02 A*30:04
TLY	9,62,99	6	70	0.01884	0	0	1	A*29:01 A*29:02
YRY	9,62,99	7	179	0.4686	0	0	1	A*25:01 A*26:01 A*26:08 A*66:01 A*68:01 A*68:02 A*69:01
SEF	9,62,99	7	202	0.6474	0	0	1	A*23:01 A*24:02 A*24:03
TLH	9,62,102	1	10	0.2787	0	0	1	A*29:01
YGD	9,62,102	2	18	0.1127	0	0	1	A*02:05 A*02:06 A*02:08
SQD	9,62,102	2	46	0.6465	0	0	1	A*01:02 A*30:01 A*30:02 A*30:04
TLD	9,62,102	5	60	0.03568	0	0	1	A*29:02
YRD	9,62,102	7	179	0.4686	0	0	1	A*25:01 A*26:01 A*26:08 A*66:01 A*68:01 A*68:02 A*69:01
SED	9,62,102	7	202	0.6474	0	0	1	A*23:01 A*24:02 A*24:03
YGS	9,62,105	2	18	0.1127	0	0	1	A*02:05 A*02:06 A*02:08
SQS	9,62,105	2	45	0.6434	0	0	1	A*30:01 A*30:02 A*30:04
TLS	9,62,105	6	70	0.01884	0	0	1	A*29:01 A*29:02
YRP	9,62,105	6	125	0.2588	0	0	1	A*25:01 A*26:01 A*26:08 A*66:01 A*68:02
SES	9,62,105	7	202	0.6474	0	0	1	A*23:01 A*24:02 A*24:03
FQS	9,62,105	9	289	0.8412	0	0	1	A*03:01 A*03:02
YGW	9,62,107	2	18	0.1127	0	0	1	A*02:05 A*02:06 A*02:08
SQG	9,62,107	2	46	0.6465	0	0	1	A*01:02 A*30:01 A*30:02 A*30:04
TLG	9,62,107	6	70	0.01884	0	0	1	A*29:01 A*29:02
YRG	9,62,107	7	177	0.4658	0	0	1	A*25:01 A*26:01 A*26:08 A*66:01 A*68:01 A*68:02
SEG	9,62,107	7	202	0.6474	0	0	1	A*23:01 A*24:02 A*24:03
YGF	9,62,109	2	18	0.1127	0	0	1	A*02:05 A*02:06 A*02:08
SQF	9,62,109	2	46	0.6465	0	0	1	A*01:02 A*30:01 A*30:02 A*30:04
TLF	9,62,109	6	70	0.01884	0	0	1	A*29:01 A*29:02
YRF	9,62,109	7	179	0.4686	0	0	1	A*25:01 A*26:01 A*26:08 A*66:01 A*68:01 A*68:02 A*69:01
SEF	9,62,109	7	202	0.6474	0	0	1	A*23:01 A*24:02 A*24:03
FQF	9,62,109	17	519	0.6066	0	0	1	A*01:01 A*01:03 A*03:01 A*03:02
YRH	9,62,114	1	16	0.3974	0	0	1	A*68:02 A*69:01
YGH	9,62,114	2	18	0.1127	0	0	1	A*02:05 A*02:06 A*02:08
SQE	9,62,114	2	45	0.6434	0	0	1	A*30:01 A*30:02 A*30:04
TLR	9,62,114	6	70	0.01884	0	0	1	A*29:01 A*29:02
YRQ	9,62,114	5	111	0.372	0	0	1	A*25:01 A*26:01 A*26:08 A*66:01
SEH	9,62,114	7	202	0.6474	0	0	1	A*23:01 A*24:02 A*24:03
FQR	9,62,114	17	519	0.6066	0	0	1	A*01:01 A*01:03 A*03:01 A*03:02
YRY	9,62,116	1	16	0.3974	0	0	1	A*68:02 A*69:01
YGY	9,62,116	2	18	0.1127	0	0	1	A*02:05 A*02:06 A*02:08
SQH	9,62,116	2	45	0.6434	0	0	1	A*30:01 A*30:02 A*30:04
TLD	9,62,116	6	70	0.01884	0	0	1	A*29:01 A*29:02
YRD	9,62,116	6	163	0.6153	0	0	1	A*25:01 A*26:01 A*26:08 A*66:01 A*68:01
SEY	9,62,116	7	202	0.6474	0	0	1	A*23:01 A*24:02 A*24:03
YGK	9,62,127	2	18	0.1127	0	0	1	A*02:05 A*02:06 A*02:08
SQN	9,62,127	2	46	0.6465	0	0	1	A*01:02 A*30:01 A*30:02 A*30:04
TLN	9,62,127	6	70	0.01884	0	0	1	A*29:01 A*29:02
YRN	9,62,127	5	111	0.372	0	0	1	A*25:01 A*26:01 A*26:08 A*66:01
SEK	9,62,127	7	202	0.6474	0	0	1	A*23:01 A*24:02 A*24:03
YGT	9,62,142	2	18	0.1127	0	0	1	A*02:05 A*02:06 A*02:08
SQI	9,62,142	2	46	0.6465	0	0	1	A*01:02 A*30:01 A*30:02 A*30:04
TLI	9,62,142	6	70	0.01884	0	0	1	A*29:01 A*29:02
YRI	9,62,142	5	111	0.372	0	0	1	A*25:01 A*26:01 A*26:08 A*66:01
SEI	9,62,142	7	202	0.6474	0	0	1	A*23:01 A*24:02 A*24:03
YGK	9,62,144	2	18	0.1127	0	0	1	A*02:05 A*02:06 A*02:08
SQQ	9,62,144	2	45	0.6434	0	0	1	A*30:01 A*30:02 A*30:04
TLQ	9,62,144	6	70	0.01884	0	0	1	A*29:01 A*29:02
YRQ	9,62,144	5	111	0.372	0	0	1	A*25:01 A*26:01 A*26:08 A*66:01
SEK	9,62,144	6	158	0.6102	0	0	1	A*24:02 A*24:03
FQK	9,62,144	17	519	0.6066	0	0	1	A*01:01 A*01:03 A*03:01 A*03:02
YGH	9,62,145	2	18	0.1127	0	0	1	A*02:05 A*02:06 A*02:08
SQR	9,62,145	2	46	0.6465	0	0	1	A*01:02 A*30:01 A*30:02 A*30:04
TLR	9,62,145	6	70	0.01884	0	0	1	A*29:01 A*29:02
YRR	9,62,145	5	111	0.372	0	0	1	A*25:01 A*26:01 A*26:08 A*66:01
SER	9,62,145	7	202	0.6474	0	0	1	A*23:01 A*24:02 A*24:03
YGA	9,62,149	2	18	0.1127	0	0	1	A*02:05 A*02:06 A*02:08
SQA	9,62,149	2	46	0.6465	0	0	1	A*01:02 A*30:01 A*30:02 A*30:04
TLA	9,62,149	6	70	0.01884	0	0	1	A*29:01 A*29:02
YRT	9,62,149	5	111	0.372	0	0	1	A*25:01 A*26:01 A*26:08 A*66:01
SEA	9,62,149	7	202	0.6474	0	0	1	A*23:01 A*24:02 A*24:03
YGA	9,62,150	2	18	0.1127	0	0	1	A*02:05 A*02:06 A*02:08
SQA	9,62,150	2	45	0.6434	0	0	1	A*30:01 A*30:02 A*30:04
TLA	9,62,150	6	70	0.01884	0	0	1	A*29:01 A*29:02
YRA	9,62,150	7	179	0.4686	0	0	1	A*25:01 A*26:01 A*26:08 A*66:01 A*68:01 A*68:02 A*69:01
SEA	9,62,150	7	202	0.6474	0	0	1	A*23:01 A*24:02 A*24:03
FQV	9,62,150	9	282	0.838	0	0	1	A*01:01 A*01:03
YGH	9,62,151	2	18	0.1127	0	0	1	A*02:05 A*02:06 A*02:08
SQR	9,62,151	2	44	0.3915	0	0	1	A*30:01 A*30:02
TLR	9,62,151	6	70	0.01884	0	0	1	A*29:01 A*29:02
SEH	9,62,151	6	158	0.6102	0	0	1	A*24:02 A*24:03
YRH	9,62,151	7	179	0.4686	0	0	1	A*25:01 A*26:01 A*26:08 A*66:01 A*68:01 A*68:02 A*69:01
FQH	9,62,151	17	519	0.6066	0	0	1	A*01:01 A*01:03 A*03:01 A*03:02
SQR	9,62,152	2	12	0.06007	0	0	1	A*30:02
YGV	9,62,152	2	18	0.1127	0	0	1	A*02:05 A*02:06 A*02:08
TLV	9,62,152	6	70	0.01884	0	0	1	A*29:01 A*29:02
YRE	9,62,152	5	111	0.372	0	0	1	A*25:01 A*26:01 A*26:08 A*66:01
SEV	9,62,152	7	202	0.6474	0	0	1	A*23:01 A*24:02 A*24:03
FQA	9,62,152	9	282	0.838	0	0	1	A*01:01 A*01:03
FQE	9,62,152	9	282	0.838	0	0	1	A*03:01
YGL	9,62,156	1	1	0.05743	0	0	1	A*02:06
YGW	9,62,156	1	17	0.4152	0	0	1	A*02:05 A*02:08
SQL	9,62,156	2	44	0.3915	0	0	1	A*30:01 A*30:02
TLL	9,62,156	6	70	0.01884	0	0	1	A*29:01 A*29:02
SEQ	9,62,156	6	158	0.6102	0	0	1	A*24:02 A*24:03
YRW	9,62,156	7	175	0.4634	0	0	1	A*25:01 A*26:01 A*66:01 A*68:01 A*68:02
FQR	9,62,156	9	282	0.838	0	0	1	A*01:01 A*01:03
YGA	9,62,158	2	18	0.1127	0	0	1	A*02:05 A*02:06 A*02:08
SQA	9,62,158	2	45	0.6434	0	0	1	A*30:01 A*30:02 A*30:04
TLA	9,62,158	6	70	0.01884	0	0	1	A*29:01 A*29:02
YRA	9,62,158	7	179	0.4686	0	0	1	A*25:01 A*26:01 A*26:08 A*66:01 A*68:01 A*68:02 A*69:01
SEA	9,62,158	7	202	0.6474	0	0	1	A*23:01 A*24:02 A*24:03
FQV	9,62,158	9	282	0.838	0	0	1	A*01:01 A*01:03
YGE	9,62,161	2	18	0.1127	0	0	1	A*02:05 A*02:06 A*02:08
SQE	9,62,161	2	46	0.6465	0	0	1	A*01:02 A*30:01 A*30:02 A*30:04
TLE	9,62,161	6	70	0.01884	0	0	1	A*29:01 A*29:02
YRE	9,62,161	7	179	0.4686	0	0	1	A*25:01 A*26:01 A*26:08 A*66:01 A*68:01 A*68:02 A*69:01
SEE	9,62,161	7	202	0.6474	0	0	1	A*23:01 A*24:02 A*24:03
FQD	9,62,161	9	289	0.8412	0	0	1	A*03:01 A*03:02
YGT	9,62,163	2	18	0.1127	0	0	1	A*02:05 A*02:06 A*02:08
SQT	9,62,163	2	45	0.6434	0	0	1	A*30:01 A*30:02 A*30:04
TLT	9,62,163	6	70	0.01884	0	0	1	A*29:01 A*29:02
YRR	9,62,163	5	111	0.372	0	0	1	A*25:01 A*26:01 A*26:08 A*66:01
SET	9,62,163	7	202	0.6474	0	0	1	A*23:01 A*24:02 A*24:03
FQR	9,62,163	9	282	0.838	0	0	1	A*01:01 A*01:03
YGE	9,62,166	2	18	0.1127	0	0	1	A*02:05 A*02:06 A*02:08
SQE	9,62,166	2	45	0.6434	0	0	1	A*30:01 A*30:02 A*30:04
TLE	9,62,166	6	70	0.01884	0	0	1	A*29:01 A*29:02
YRE	9,62,166	7	179	0.4686	0	0	1	A*25:01 A*26:01 A*26:08 A*66:01 A*68:01 A*68:02 A*69:01
SED	9,62,166	7	199	0.6439	0	0	1	A*23:01 A*24:02
FQD	9,62,166	9	282	0.838	0	0	1	A*01:01 A*01:03
YGW	9,62,167	2	18	0.1127	0	0	1	A*02:05 A*02:06 A*02:08
SQW	9,62,167	2	45	0.6434	0	0	1	A*30:01 A*30:02 A*30:04
TLW	9,62,167	6	70	0.01884	0	0	1	A*29:01 A*29:02
YRW	9,62,167	7	179	0.4686	0	0	1	A*25:01 A*26:01 A*26:08 A*66:01 A*68:01 A*68:02 A*69:01
SEG	9,62,167	7	199	0.6439	0	0	1	A*23:01 A*24:02
FQG	9,62,167	9	282	0.838	0	0	1	A*01:01 A*01:03
YGY	9,62,171	2	18	0.1127	0	0	1	A*02:05 A*02:06 A*02:08
SQY	9,62,171	2	46	0.6465	0	0	1	A*01:02 A*30:01 A*30:02 A*30:04
TLY	9,62,171	6	70	0.01884	0	0	1	A*29:01 A*29:02
YRY	9,62,171	7	179	0.4686	0	0	1	A*25:01 A*26:01 A*26:08 A*66:01 A*68:01 A*68:02 A*69:01
SEY	9,62,171	7	202	0.6474	0	0	1	A*23:01 A*24:02 A*24:03
YGA	9,62,184	2	18	0.1127	0	0	1	A*02:05 A*02:06 A*02:08
SQP	9,62,184	2	46	0.6465	0	0	1	A*01:02 A*30:01 A*30:02 A*30:04
TLA	9,62,184	6	70	0.01884	0	0	1	A*29:01 A*29:02
YRA	9,62,184	7	179	0.4686	0	0	1	A*25:01 A*26:01 A*26:08 A*66:01 A*68:01 A*68:02 A*69:01
SEP	9,62,184	7	202	0.6474	0	0	1	A*23:01 A*24:02 A*24:03
FQP	9,62,184	17	519	0.6066	0	0	1	A*01:01 A*01:03 A*03:01 A*03:02
YGK	9,62,186	2	18	0.1127	0	0	1	A*02:05 A*02:06 A*02:08
SQK	9,62,186	2	46	0.6465	0	0	1	A*01:02 A*30:01 A*30:02 A*30:04
TLK	9,62,186	6	70	0.01884	0	0	1	A*29:01 A*29:02
YRK	9,62,186	7	179	0.4686	0	0	1	A*25:01 A*26:01 A*26:08 A*66:01 A*68:01 A*68:02 A*69:01
SEK	9,62,186	7	202	0.6474	0	0	1	A*23:01 A*24:02 A*24:03
SER	9,63,65	2	46	0.6465	0	0	1	A*01:02 A*30:01 A*30:02 A*30:04
TQR	9,63,65	6	70	0.01884	0	0	1	A*29:01 A*29:02
YER	9,63,65	5	130	0.5797	0	0	1	A*02:05 A*02:06 A*02:08 A*11:01 A*11:05
YNR	9,63,65	7	179	0.4686	0	0	1	A*25:01 A*26:01 A*26:08 A*66:01 A*68:01 A*68:02 A*69:01
SEG	9,63,65	7	202	0.6474	0	0	1	A*23:01 A*24:02 A*24:03
FER	9,63,65	26	862	1	0	0	1	A*01:01 A*01:03 A*02:01 A*02:02 A*02:17 A*03:01 A*03:02 A*32:01 A*74:01 A*74:03
YEK	9,63,66	2	17	0.1032	0	0	1	A*02:05 A*02:06
SEN	9,63,66	2	46	0.6465	0	0	1	A*01:02 A*30:01 A*30:02 A*30:04
TQN	9,63,66	6	70	0.01884	0	0	1	A*29:01 A*29:02
YNN	9,63,66	7	179	0.4686	0	0	1	A*25:01 A*26:01 A*26:08 A*66:01 A*68:01 A*68:02 A*69:01
SEK	9,63,66	7	202	0.6474	0	0	1	A*23:01 A*24:02 A*24:03
TQV	9,63,67	6	70	0.01884	0	0	1	A*29:01 A*29:02
YEV	9,63,67	5	130	0.5797	0	0	1	A*02:05 A*02:06 A*02:08 A*11:01 A*11:05
YNV	9,63,67	7	179	0.4686	0	0	1	A*25:01 A*26:01 A*26:08 A*66:01 A*68:01 A*68:02 A*69:01
SEV	9,63,67	9	242	0.5168	0	0	1	A*23:01 A*24:02 A*24:03 A*30:01 A*30:02 A*30:04
FEM	9,63,67	9	282	0.838	0	0	1	A*01:01 A*01:03
YEH	9,63,70	2	18	0.1127	0	0	1	A*02:05 A*02:06 A*02:08
TQQ	9,63,70	6	70	0.01884	0	0	1	A*29:01 A*29:02
YNH	9,63,70	5	106	0.3617	0	0	1	A*25:01 A*26:01 A*26:08
SEH	9,63,70	9	215	0.2648	0	0	1	A*01:02 A*23:01 A*24:02 A*24:03 A*30:02 A*30:04
FEQ	9,63,70	9	289	0.8412	0	0	1	A*03:01 A*03:02
TQT	9,63,73	6	70	0.01884	0	0	1	A*29:01 A*29:02
YET	9,63,73	5	130	0.5797	0	0	1	A*02:05 A*02:06 A*02:08 A*11:01 A*11:05
YNT	9,63,73	7	179	0.4686	0	0	1	A*25:01 A*26:01 A*26:08 A*66:01 A*68:01 A*68:02 A*69:01
SET	9,63,73	9	243	0.5177	0	0	1	A*01:02 A*23:01 A*24:02 A*24:03 A*30:01 A*30:02 A*30:04
FET	9,63,73	26	862	1	0	0	1	A*01:01 A*01:03 A*02:01 A*02:02 A*02:17 A*03:01 A*03:02 A*32:01 A*74:01 A*74:03
YEH	9,63,74	2	18	0.1127	0	0	1	A*02:05 A*02:06 A*02:08
TQD	9,63,74	6	70	0.01884	0	0	1	A*29:01 A*29:02
YND	9,63,74	7	179	0.4686	0	0	1	A*25:01 A*26:01 A*26:08 A*66:01 A*68:01 A*68:02 A*69:01
SED	9,63,74	9	243	0.5177	0	0	1	A*01:02 A*23:01 A*24:02 A*24:03 A*30:01 A*30:02 A*30:04
YNE	9,63,76	2	44	0.3915	0	0	1	A*25:01
YNA	9,63,76	3	63	0.4341	0	0	1	A*26:01 A*26:08
TQA	9,63,76	6	70	0.01884	0	0	1	A*29:01 A*29:02
YEV	9,63,76	5	130	0.5797	0	0	1	A*02:05 A*02:06 A*02:08 A*11:01 A*11:05
SEE	9,63,76	9	214	0.263	0	0	1	A*23:01 A*24:02 A*24:03 A*30:02 A*30:04
FEA	9,63,76	9	282	0.838	0	0	1	A*01:01 A*01:03
YNS	9,63,77	2	44	0.3915	0	0	1	A*25:01
YNN	9,63,77	3	63	0.4341	0	0	1	A*26:01 A*26:08
TQN	9,63,77	6	70	0.01884	0	0	1	A*29:01 A*29:02
YED	9,63,77	5	130	0.5797	0	0	1	A*02:05 A*02:06 A*02:08 A*11:01 A*11:05
SEN	9,63,77	9	215	0.2648	0	0	1	A*01:02 A*23:01 A*24:02 A*24:03 A*30:02 A*30:04
FEN	9,63,77	9	282	0.838	0	0	1	A*01:01 A*01:03
YNR	9,63,79	2	44	0.3915	0	0	1	A*25:01
SEG	9,63,79	2	46	0.6465	0	0	1	A*01:02 A*30:01 A*30:02 A*30:04
TQG	9,63,79	6	70	0.01884	0	0	1	A*29:01 A*29:02
YEG	9,63,79	5	130	0.5797	0	0	1	A*02:05 A*02:06 A*02:08 A*11:01 A*11:05
YNG	9,63,79	5	137	0.5928	0	0	1	A*26:01 A*26:08 A*66:01 A*68:01 A*68:02 A*69:01
SER	9,63,79	7	202	0.6474	0	0	1	A*23:01 A*24:02 A*24:03
FEG	9,63,79	26	841	1	0	0	1	A*01:01 A*01:03 A*02:01 A*02:02 A*02:17 A*03:01 A*03:02 A*74:01
YNI	9,63,80	2	44	0.3915	0	0	1	A*25:01
SET	9,63,80	2	46	0.6465	0	0	1	A*01:02 A*30:01 A*30:02 A*30:04
TQT	9,63,80	6	70	0.01884	0	0	1	A*29:01 A*29:02
YET	9,63,80	5	130	0.5797	0	0	1	A*02:05 A*02:06 A*02:08 A*11:01 A*11:05
YNT	9,63,80	5	137	0.5928	0	0	1	A*26:01 A*26:08 A*66:01 A*68:01 A*68:02 A*69:01
SEI	9,63,80	7	202	0.6474	0	0	1	A*23:01 A*24:02 A*24:03
FET	9,63,80	26	842	1	0	0	1	A*01:01 A*01:03 A*02:01 A*02:02 A*02:17 A*03:01 A*03:02 A*74:01 A*74:03
YNA	9,63,81	2	44	0.3915	0	0	1	A*25:01
SEL	9,63,81	2	46	0.6465	0	0	1	A*01:02 A*30:01 A*30:02 A*30:04
TQL	9,63,81	6	70	0.01884	0	0	1	A*29:01 A*29:02
YEL	9,63,81	5	130	0.5797	0	0	1	A*02:05 A*02:06 A*02:08 A*11:01 A*11:05
YNL	9,63,81	5	137	0.5928	0	0	1	A*26:01 A*26:08 A*66:01 A*68:01 A*68:02 A*69:01
SEA	9,63,81	7	202	0.6474	0	0	1	A*23:01 A*24:02 A*24:03
FEL	9,63,81	26	842	1	0	0	1	A*01:01 A*01:03 A*02:01 A*02:02 A*02:17 A*03:01 A*03:02 A*74:01 A*74:03
YNL	9,63,82	2	44	0.3915	0	0	1	A*25:01
SER	9,63,82	2	46	0.6465	0	0	1	A*01:02 A*30:01 A*30:02 A*30:04
TQR	9,63,82	6	70	0.01884	0	0	1	A*29:01 A*29:02
YER	9,63,82	5	130	0.5797	0	0	1	A*02:05 A*02:06 A*02:08 A*11:01 A*11:05
YNR	9,63,82	5	137	0.5928	0	0	1	A*26:01 A*26:08 A*66:01 A*68:01 A*68:02 A*69:01
SEL	9,63,82	7	202	0.6474	0	0	1	A*23:01 A*24:02 A*24:03
FER	9,63,82	26	842	1	0	0	1	A*01:01 A*01:03 A*02:01 A*02:02 A*02:17 A*03:01 A*03:02 A*74:01 A*74:03
YNR	9,63,83	2	44	0.3915	0	0	1	A*25:01
SEG	9,63,83	2	46	0.6465	0	0	1	A*01:02 A*30:01 A*30:02 A*30:04
TQG	9,63,83	6	70	0.01884	0	0	1	A*29:01 A*29:02
YEG	9,63,83	5	130	0.5797	0	0	1	A*02:05 A*02:06 A*02:08 A*11:01 A*11:05
YNG	9,63,83	5	137	0.5928	0	0	1	A*26:01 A*26:08 A*66:01 A*68:01 A*68:02 A*69:01
SER	9,63,83	7	202	0.6474	0	0	1	A*23:01 A*24:02 A*24:03
FEG	9,63,83	26	842	1	0	0	1	A*01:01 A*01:03 A*02:01 A*02:02 A*02:17 A*03:01 A*03:02 A*74:01 A*74:03
YEA	9,63,90	2	18	0.1127	0	0	1	A*02:05 A*02:06 A*02:08
TQA	9,63,90	6	70	0.01884	0	0	1	A*29:01 A*29:02
YND	9,63,90	5	111	0.372	0	0	1	A*25:01 A*26:01 A*26:08 A*66:01
SEA	9,63,90	9	242	0.5168	0	0	1	A*23:01 A*24:02 A*24:03 A*30:01 A*30:02 A*30:04
FED	9,63,90	9	282	0.838	0	0	1	A*01:01 A*01:03
YEV	9,63,95	1	1	0.05743	0	0	1	A*02:06
YEL	9,63,95	1	17	0.4152	0	0	1	A*02:05 A*02:08
SEI	9,63,95	2	46	0.6465	0	0	1	A*01:02 A*30:01 A*30:02 A*30:04
TQI	9,63,95	6	70	0.01884	0	0	1	A*29:01 A*29:02
YNI	9,63,95	7	177	0.4658	0	0	1	A*25:01 A*26:01 A*26:08 A*66:01 A*68:01 A*68:02
SEL	9,63,95	7	202	0.6474	0	0	1	A*23:01 A*24:02 A*24:03
YER	9,63,97	2	18	0.1127	0	0	1	A*02:05 A*02:06 A*02:08
SEI	9,63,97	2	46	0.6465	0	0	1	A*01:02 A*30:01 A*30:02 A*30:04
TQM	9,63,97	6	70	0.01884	0	0	1	A*29:01 A*29:02
YNR	9,63,97	6	127	0.2631	0	0	1	A*25:01 A*26:01 A*26:08 A*66:01 A*68:02 A*69:01
SEM	9,63,97	7	202	0.6474	0	0	1	A*23:01 A*24:02 A*24:03
FEI	9,63,97	17	518	0.5991	0	0	1	A*01:01 A*03:01 A*03:02
SEY	9,63,99	2	46	0.6465	0	0	1	A*01:02 A*30:01 A*30:02 A*30:04
TQY	9,63,99	6	70	0.01884	0	0	1	A*29:01 A*29:02
YEY	9,63,99	5	130	0.5797	0	0	1	A*02:05 A*02:06 A*02:08 A*11:01 A*11:05
YNY	9,63,99	7	179	0.4686	0	0	1	A*25:01 A*26:01 A*26:08 A*66:01 A*68:01 A*68:02 A*69:01
SEF	9,63,99	7	202	0.6474	0	0	1	A*23:01 A*24:02 A*24:03
FEY	9,63,99	26	861	1	0	0	1	A*01:01 A*01:03 A*02:01 A*02:02 A*03:01 A*03:02 A*32:01 A*74:01 A*74:03
TQH	9,63,102	1	10	0.2787	0	0	1	A*29:01
TQD	9,63,102	5	60	0.03568	0	0	1	A*29:02
YED	9,63,102	5	130	0.5797	0	0	1	A*02:05 A*02:06 A*02:08 A*11:01 A*11:05
YND	9,63,102	7	179	0.4686	0	0	1	A*25:01 A*26:01 A*26:08 A*66:01 A*68:01 A*68:02 A*69:01
SED	9,63,102	9	243	0.5177	0	0	1	A*01:02 A*23:01 A*24:02 A*24:03 A*30:01 A*30:02 A*30:04
FED	9,63,102	26	862	1	0	0	1	A*01:01 A*01:03 A*02:01 A*02:02 A*02:17 A*03:01 A*03:02 A*32:01 A*74:01 A*74:03
YES	9,63,105	2	18	0.1127	0	0	1	A*02:05 A*02:06 A*02:08
TQS	9,63,105	6	70	0.01884	0	0	1	A*29:01 A*29:02
YNP	9,63,105	6	125	0.2588	0	0	1	A*25:01 A*26:01 A*26:08 A*66:01 A*68:02
SES	9,63,105	9	242	0.5168	0	0	1	A*23:01 A*24:02 A*24:03 A*30:01 A*30:02 A*30:04
YEW	9,63,107	2	18	0.1127	0	0	1	A*02:05 A*02:06 A*02:08
TQG	9,63,107	6	70	0.01884	0	0	1	A*29:01 A*29:02
YNG	9,63,107	7	177	0.4658	0	0	1	A*25:01 A*26:01 A*26:08 A*66:01 A*68:01 A*68:02
SEG	9,63,107	9	243	0.5177	0	0	1	A*01:02 A*23:01 A*24:02 A*24:03 A*30:01 A*30:02 A*30:04
TQF	9,63,109	6	70	0.01884	0	0	1	A*29:01 A*29:02
YEF	9,63,109	5	130	0.5797	0	0	1	A*02:05 A*02:06 A*02:08 A*11:01 A*11:05
YNF	9,63,109	7	179	0.4686	0	0	1	A*25:01 A*26:01 A*26:08 A*66:01 A*68:01 A*68:02 A*69:01
SEF	9,63,109	9	243	0.5177	0	0	1	A*01:02 A*23:01 A*24:02 A*24:03 A*30:01 A*30:02 A*30:04
FEF	9,63,109	26	840	1	0	0	1	A*01:01 A*01:03 A*02:01 A*02:02 A*02:17 A*03:01 A*03:02
YNH	9,63,114	1	16	0.3974	0	0	1	A*68:02 A*69:01
YEH	9,63,114	2	18	0.1127	0	0	1	A*02:05 A*02:06 A*02:08
SEE	9,63,114	2	45	0.6434	0	0	1	A*30:01 A*30:02 A*30:04
TQR	9,63,114	6	70	0.01884	0	0	1	A*29:01 A*29:02
YNQ	9,63,114	5	111	0.372	0	0	1	A*25:01 A*26:01 A*26:08 A*66:01
SEH	9,63,114	7	202	0.6474	0	0	1	A*23:01 A*24:02 A*24:03
FER	9,63,114	17	519	0.6066	0	0	1	A*01:01 A*01:03 A*03:01 A*03:02
YNY	9,63,116	1	16	0.3974	0	0	1	A*68:02 A*69:01
YEY	9,63,116	2	18	0.1127	0	0	1	A*02:05 A*02:06 A*02:08
SEH	9,63,116	2	45	0.6434	0	0	1	A*30:01 A*30:02 A*30:04
TQD	9,63,116	6	70	0.01884	0	0	1	A*29:01 A*29:02
YND	9,63,116	6	163	0.6153	0	0	1	A*25:01 A*26:01 A*26:08 A*66:01 A*68:01
SEY	9,63,116	7	202	0.6474	0	0	1	A*23:01 A*24:02 A*24:03
YEK	9,63,127	2	18	0.1127	0	0	1	A*02:05 A*02:06 A*02:08
SEN	9,63,127	2	46	0.6465	0	0	1	A*01:02 A*30:01 A*30:02 A*30:04
TQN	9,63,127	6	70	0.01884	0	0	1	A*29:01 A*29:02
YNN	9,63,127	5	111	0.372	0	0	1	A*25:01 A*26:01 A*26:08 A*66:01
SEK	9,63,127	7	202	0.6474	0	0	1	A*23:01 A*24:02 A*24:03
YET	9,63,142	2	18	0.1127	0	0	1	A*02:05 A*02:06 A*02:08
TQI	9,63,142	6	70	0.01884	0	0	1	A*29:01 A*29:02
YNI	9,63,142	5	111	0.372	0	0	1	A*25:01 A*26:01 A*26:08 A*66:01
SEI	9,63,142	9	243	0.5177	0	0	1	A*01:02 A*23:01 A*24:02 A*24:03 A*30:01 A*30:02 A*30:04
TQQ	9,63,144	6	70	0.01884	0	0	1	A*29:01 A*29:02
SEQ	9,63,144	3	88	0.743	0	0	1	A*23:01 A*30:01 A*30:02 A*30:04
YNQ	9,63,144	5	111	0.372	0	0	1	A*25:01 A*26:01 A*26:08 A*66:01
YEK	9,63,144	5	129	0.5781	0	0	1	A*02:05 A*02:06 A*02:08 A*11:01
SEK	9,63,144	6	159	0.6111	0	0	1	A*01:02 A*24:02 A*24:03
FEK	9,63,144	26	840	1	0	0	1	A*01:01 A*01:03 A*02:01 A*02:02 A*02:17 A*03:01 A*03:02
YEH	9,63,145	2	18	0.1127	0	0	1	A*02:05 A*02:06 A*02:08
TQR	9,63,145	6	70	0.01884	0	0	1	A*29:01 A*29:02
YNR	9,63,145	5	111	0.372	0	0	1	A*25:01 A*26:01 A*26:08 A*66:01
SER	9,63,145	9	243	0.5177	0	0	1	A*01:02 A*23:01 A*24:02 A*24:03 A*30:01 A*30:02 A*30:04
TQA	9,63,149	6	70	0.01884	0	0	1	A*29:01 A*29:02
YNT	9,63,149	5	111	0.372	0	0	1	A*25:01 A*26:01 A*26:08 A*66:01
YEA	9,63,149	5	130	0.5797	0	0	1	A*02:05 A*02:06 A*02:08 A*11:01 A*11:05
SEA	9,63,149	9	243	0.5177	0	0	1	A*01:02 A*23:01 A*24:02 A*24:03 A*30:01 A*30:02 A*30:04
FEA	9,63,149	26	862	1	0	0	1	A*01:01 A*01:03 A*02:01 A*02:02 A*02:17 A*03:01 A*03:02 A*32:01 A*74:01 A*74:03
TQA	9,63,150	6	70	0.01884	0	0	1	A*29:01 A*29:02
YEA	9,63,150	5	130	0.5797	0	0	1	A*02:05 A*02:06 A*02:08 A*11:01 A*11:05
YNA	9,63,150	7	179	0.4686	0	0	1	A*25:01 A*26:01 A*26:08 A*66:01 A*68:01 A*68:02 A*69:01
SEA	9,63,150	9	242	0.5168	0	0	1	A*23:01 A*24:02 A*24:03 A*30:01 A*30:02 A*30:04
FEV	9,63,150	9	282	0.838	0	0	1	A*01:01 A*01:03
TQR	9,63,151	6	70	0.01884	0	0	1	A*29:01 A*29:02
SER	9,63,151	3	88	0.743	0	0	1	A*23:01 A*30:01 A*30:02
YEH	9,63,151	5	130	0.5797	0	0	1	A*02:05 A*02:06 A*02:08 A*11:01 A*11:05
SEH	9,63,151	6	160	0.612	0	0	1	A*01:02 A*24:02 A*24:03 A*30:04
YNH	9,63,151	7	179	0.4686	0	0	1	A*25:01 A*26:01 A*26:08 A*66:01 A*68:01 A*68:02 A*69:01
FEH	9,63,151	26	840	1	0	0	1	A*01:01 A*01:03 A*02:01 A*02:02 A*02:17 A*03:01 A*03:02
SER	9,63,152	2	12	0.06007	0	0	1	A*30:02
YEV	9,63,152	2	18	0.1127	0	0	1	A*02:05 A*02:06 A*02:08
TQV	9,63,152	6	70	0.01884	0	0	1	A*29:01 A*29:02
YNE	9,63,152	5	111	0.372	0	0	1	A*25:01 A*26:01 A*26:08 A*66:01
SEV	9,63,152	7	202	0.6474	0	0	1	A*23:01 A*24:02 A*24:03 A*30:04
FEA	9,63,152	9	282	0.838	0	0	1	A*01:01 A*01:03
FEE	9,63,152	9	282	0.838	0	0	1	A*03:01
YEL	9,63,156	1	1	0.05743	0	0	1	A*02:06
YEW	9,63,156	1	17	0.4152	0	0	1	A*02:05 A*02:08
TQL	9,63,156	6	70	0.01884	0	0	1	A*29:01 A*29:02
SEL	9,63,156	3	88	0.743	0	0	1	A*23:01 A*30:01 A*30:02
SEQ	9,63,156	6	158	0.6102	0	0	1	A*24:02 A*24:03
YNW	9,63,156	7	175	0.4634	0	0	1	A*25:01 A*26:01 A*66:01 A*68:01 A*68:02
FER	9,63,156	9	282	0.838	0	0	1	A*01:01 A*01:03
TQA	9,63,158	6	70	0.01884	0	0	1	A*29:01 A*29:02
YEA	9,63,158	5	130	0.5797	0	0	1	A*02:05 A*02:06 A*02:08 A*11:01 A*11:05
YNA	9,63,158	7	179	0.4686	0	0	1	A*25:01 A*26:01 A*26:08 A*66:01 A*68:01 A*68:02 A*69:01
SEA	9,63,158	9	242	0.5168	0	0	1	A*23:01 A*24:02 A*24:03 A*30:01 A*30:02 A*30:04
FEV	9,63,158	9	282	0.838	0	0	1	A*01:01 A*01:03
TQE	9,63,161	6	70	0.01884	0	0	1	A*29:01 A*29:02
YEE	9,63,161	5	130	0.5797	0	0	1	A*02:05 A*02:06 A*02:08 A*11:01 A*11:05
YNE	9,63,161	7	179	0.4686	0	0	1	A*25:01 A*26:01 A*26:08 A*66:01 A*68:01 A*68:02 A*69:01
SEE	9,63,161	9	243	0.5177	0	0	1	A*01:02 A*23:01 A*24:02 A*24:03 A*30:01 A*30:02 A*30:04
FED	9,63,161	9	289	0.8412	0	0	1	A*03:01 A*03:02
YET	9,63,163	2	18	0.1127	0	0	1	A*02:05 A*02:06 A*02:08
TQT	9,63,163	6	70	0.01884	0	0	1	A*29:01 A*29:02
YNR	9,63,163	5	111	0.372	0	0	1	A*25:01 A*26:01 A*26:08 A*66:01
SET	9,63,163	9	242	0.5168	0	0	1	A*23:01 A*24:02 A*24:03 A*30:01 A*30:02 A*30:04
FER	9,63,163	9	282	0.838	0	0	1	A*01:01 A*01:03
SEE	9,63,166	2	48	0.6532	0	0	1	A*24:03 A*30:01 A*30:02 A*30:04
TQE	9,63,166	6	70	0.01884	0	0	1	A*29:01 A*29:02
YEE	9,63,166	5	130	0.5797	0	0	1	A*02:05 A*02:06 A*02:08 A*11:01 A*11:05
YNE	9,63,166	7	179	0.4686	0	0	1	A*25:01 A*26:01 A*26:08 A*66:01 A*68:01 A*68:02 A*69:01
SED	9,63,166	7	200	0.645	0	0	1	A*01:02 A*23:01 A*24:02
FED	9,63,166	9	282	0.838	0	0	1	A*01:01 A*01:03
SEW	9,63,167	2	48	0.6532	0	0	1	A*24:03 A*30:01 A*30:02 A*30:04
TQW	9,63,167	6	70	0.01884	0	0	1	A*29:01 A*29:02
YEW	9,63,167	5	130	0.5797	0	0	1	A*02:05 A*02:06 A*02:08 A*11:01 A*11:05
YNW	9,63,167	7	179	0.4686	0	0	1	A*25:01 A*26:01 A*26:08 A*66:01 A*68:01 A*68:02 A*69:01
SEG	9,63,167	7	200	0.645	0	0	1	A*01:02 A*23:01 A*24:02
FEG	9,63,167	9	282	0.838	0	0	1	A*01:01 A*01:03
TQY	9,63,171	6	70	0.01884	0	0	1	A*29:01 A*29:02
YEY	9,63,171	5	130	0.5797	0	0	1	A*02:05 A*02:06 A*02:08 A*11:01 A*11:05
YNY	9,63,171	7	179	0.4686	0	0	1	A*25:01 A*26:01 A*26:08 A*66:01 A*68:01 A*68:02 A*69:01
SEY	9,63,171	9	243	0.5177	0	0	1	A*01:02 A*23:01 A*24:02 A*24:03 A*30:01 A*30:02 A*30:04
FEY	9,63,171	26	862	1	0	0	1	A*01:01 A*01:03 A*02:01 A*02:02 A*02:17 A*03:01 A*03:02 A*32:01 A*74:01 A*74:03
YEA	9,63,184	2	18	0.1127	0	0	1	A*02:05 A*02:06 A*02:08
TQA	9,63,184	6	70	0.01884	0	0	1	A*29:01 A*29:02
YNA	9,63,184	7	179	0.4686	0	0	1	A*25:01 A*26:01 A*26:08 A*66:01 A*68:01 A*68:02 A*69:01
SEP	9,63,184	9	243	0.5177	0	0	1	A*01:02 A*23:01 A*24:02 A*24:03 A*30:01 A*30:02 A*30:04
FEP	9,63,184	17	519	0.6066	0	0	1	A*01:01 A*01:03 A*03:01 A*03:02
TQK	9,63,186	6	70	0.01884	0	0	1	A*29:01 A*29:02
YEK	9,63,186	5	130	0.5797	0	0	1	A*02:05 A*02:06 A*02:08 A*11:01 A*11:05
YNK	9,63,186	7	179	0.4686	0	0	1	A*25:01 A*26:01 A*26:08 A*66:01 A*68:01 A*68:02 A*69:01
SEK	9,63,186	9	243	0.5177	0	0	1	A*01:02 A*23:01 A*24:02 A*24:03 A*30:01 A*30:02 A*30:04
FEK	9,63,186	26	862	1	0	0	1	A*01:01 A*01:03 A*02:01 A*02:02 A*02:17 A*03:01 A*03:02 A*32:01 A*74:01 A*74:03
YRK	9,65,66	2	17	0.1032	0	0	1	A*02:05 A*02:06
SRN	9,65,66	2	46	0.6465	0	0	1	A*01:02 A*30:01 A*30:02 A*30:04
TRN	9,65,66	6	139	0.4194	0	0	1	A*29:01 A*29:02 A*31:01 A*33:01 A*33:03 A*33:05
SGK	9,65,66	7	202	0.6474	0	0	1	A*23:01 A*24:02 A*24:03
YRN	9,65,66	10	282	0.5388	0	0	1	A*02:08 A*11:01 A*11:05 A*25:01 A*26:01 A*26:08 A*66:01 A*68:01 A*68:02 A*69:01
SRV	9,65,67	2	45	0.6434	0	0	1	A*30:01 A*30:02 A*30:04
TRV	9,65,67	6	139	0.4194	0	0	1	A*29:01 A*29:02 A*31:01 A*33:01 A*33:03 A*33:05
SGV	9,65,67	7	202	0.6474	0	0	1	A*23:01 A*24:02 A*24:03
FRM	9,65,67	9	282	0.838	0	0	1	A*01:01 A*01:03
YRV	9,65,67	12	292	0.2013	0	0	1	A*02:05 A*02:06 A*02:08 A*11:01 A*11:05 A*25:01 A*26:01 A*26:08 A*66:01 A*68:01 A*68:02 A*69:01
SRH	9,65,70	2	14	0.07642	0	0	1	A*01:02 A*30:02 A*30:04
TRQ	9,65,70	6	70	0.01884	0	0	1	A*29:01 A*29:02
YRH	9,65,70	7	121	0.08535	0	0	1	A*02:05 A*02:06 A*02:08 A*25:01 A*26:01 A*26:08
SGH	9,65,70	7	202	0.6474	0	0	1	A*23:01 A*24:02 A*24:03
FRQ	9,65,70	9	289	0.8412	0	0	1	A*03:01 A*03:02
SRT	9,65,73	2	46	0.6465	0	0	1	A*01:02 A*30:01 A*30:02 A*30:04
TRT	9,65,73	6	70	0.01884	0	0	1	A*29:01 A*29:02
SGT	9,65,73	7	202	0.6474	0	0	1	A*23:01 A*24:02 A*24:03
YRT	9,65,73	12	292	0.2013	0	0	1	A*02:05 A*02:06 A*02:08 A*11:01 A*11:05 A*25:01 A*26:01 A*26:08 A*66:01 A*68:01 A*68:02 A*69:01
FRT	9,65,73	26	862	1	0	0	1	A*01:01 A*01:03 A*02:01 A*02:02 A*02:17 A*03:01 A*03:02 A*32:01 A*74:01 A*74:03
YRH	9,65,74	2	18	0.1127	0	0	1	A*02:05 A*02:06 A*02:08
SRD	9,65,74	2	46	0.6465	0	0	1	A*01:02 A*30:01 A*30:02 A*30:04
TRD	9,65,74	6	139	0.4194	0	0	1	A*29:01 A*29:02 A*31:01 A*33:01 A*33:03 A*33:05
SGD	9,65,74	7	202	0.6474	0	0	1	A*23:01 A*24:02 A*24:03
YRD	9,65,74	10	281	0.5304	0	0	1	A*11:01 A*11:05 A*25:01 A*26:01 A*26:08 A*66:01 A*68:01 A*68:02 A*69:01
SRE	9,65,76	2	13	0.06808	0	0	1	A*30:02 A*30:04
YRE	9,65,76	2	44	0.3915	0	0	1	A*25:01
YRA	9,65,76	3	63	0.4341	0	0	1	A*26:01 A*26:08
TRA	9,65,76	6	70	0.01884	0	0	1	A*29:01 A*29:02
YRV	9,65,76	7	197	0.6418	0	0	1	A*02:05 A*02:06 A*02:08 A*11:01 A*11:05 A*66:01 A*68:01 A*68:02 A*69:01
SGE	9,65,76	7	202	0.6474	0	0	1	A*23:01 A*24:02 A*24:03
FRA	9,65,76	9	282	0.838	0	0	1	A*01:01 A*01:03
SRN	9,65,77	2	14	0.07642	0	0	1	A*01:02 A*30:02 A*30:04
YRS	9,65,77	2	44	0.3915	0	0	1	A*25:01
YRN	9,65,77	3	63	0.4341	0	0	1	A*26:01 A*26:08
TRN	9,65,77	6	70	0.01884	0	0	1	A*29:01 A*29:02
YRD	9,65,77	7	197	0.6418	0	0	1	A*02:05 A*02:06 A*02:08 A*11:01 A*11:05 A*66:01 A*68:01 A*68:02 A*69:01
SGN	9,65,77	7	202	0.6474	0	0	1	A*23:01 A*24:02 A*24:03
FRN	9,65,77	9	282	0.838	0	0	1	A*01:01 A*01:03
YRR	9,65,79	2	44	0.3915	0	0	1	A*25:01
SRG	9,65,79	2	46	0.6465	0	0	1	A*01:02 A*30:01 A*30:02 A*30:04
TRG	9,65,79	6	139	0.4194	0	0	1	A*29:01 A*29:02 A*31:01 A*33:01 A*33:03 A*33:05
SGR	9,65,79	7	202	0.6474	0	0	1	A*23:01 A*24:02 A*24:03
YRG	9,65,79	10	253	0.3201	0	0	1	A*02:05 A*02:06 A*02:08 A*11:01 A*11:05 A*26:01 A*26:08 A*66:01 A*68:01 A*68:02 A*69:01
FRG	9,65,79	26	841	1	0	0	1	A*01:01 A*01:03 A*02:01 A*02:02 A*02:17 A*03:01 A*03:02 A*74:01
YRI	9,65,80	2	44	0.3915	0	0	1	A*25:01
SRT	9,65,80	2	46	0.6465	0	0	1	A*01:02 A*30:01 A*30:02 A*30:04
TRT	9,65,80	6	139	0.4194	0	0	1	A*29:01 A*29:02 A*31:01 A*33:01 A*33:03 A*33:05
SGI	9,65,80	7	202	0.6474	0	0	1	A*23:01 A*24:02 A*24:03
YRT	9,65,80	10	253	0.3201	0	0	1	A*02:05 A*02:06 A*02:08 A*11:01 A*11:05 A*26:01 A*26:08 A*66:01 A*68:01 A*68:02 A*69:01
FRT	9,65,80	26	842	1	0	0	1	A*01:01 A*01:03 A*02:01 A*02:02 A*02:17 A*03:01 A*03:02 A*74:01 A*74:03
YRA	9,65,81	2	44	0.3915	0	0	1	A*25:01
SRL	9,65,81	2	46	0.6465	0	0	1	A*01:02 A*30:01 A*30:02 A*30:04
TRL	9,65,81	6	139	0.4194	0	0	1	A*29:01 A*29:02 A*31:01 A*33:01 A*33:03 A*33:05
SGA	9,65,81	7	202	0.6474	0	0	1	A*23:01 A*24:02 A*24:03
YRL	9,65,81	10	253	0.3201	0	0	1	A*02:05 A*02:06 A*02:08 A*11:01 A*11:05 A*26:01 A*26:08 A*66:01 A*68:01 A*68:02 A*69:01
FRL	9,65,81	26	842	1	0	0	1	A*01:01 A*01:03 A*02:01 A*02:02 A*02:17 A*03:01 A*03:02 A*74:01 A*74:03
YRL	9,65,82	2	44	0.3915	0	0	1	A*25:01
SRR	9,65,82	2	46	0.6465	0	0	1	A*01:02 A*30:01 A*30:02 A*30:04
TRR	9,65,82	6	139	0.4194	0	0	1	A*29:01 A*29:02 A*31:01 A*33:01 A*33:03 A*33:05
SGL	9,65,82	7	202	0.6474	0	0	1	A*23:01 A*24:02 A*24:03
YRR	9,65,82	10	253	0.3201	0	0	1	A*02:05 A*02:06 A*02:08 A*11:01 A*11:05 A*26:01 A*26:08 A*66:01 A*68:01 A*68:02 A*69:01
[truncated: 112,789 more rows]
