# Supplementary material for: Pulmonary alveolar proteinosis: An autoimmune disease lacking an HLA association
Source: PLoS One. 2019 Mar 7;14(3):e0213179. doi: 10.1371/journal.pone.0213179 (PMC6405167; doi:10.1371/journal.pone.0213179)
Supplement: S12 Table — (CSV) [file pone.0213179.s012.csv]

	V1	V2	V3	V4	V5	V8
1	Module	Positions	Affected	Control	p-value	p-adj
2	YMRQ	9,12,17,43	1	14	0.3601	1
3	YVRR	9,12,17,43	1	17	0.4152	1
4	SVSQ	9,12,17,43	2	46	0.6465	1
5	TVRQ	9,12,17,43	6	139	0.4194	1
6	SVRQ	9,12,17,43	7	202	0.6474	1
7	YVRQ	9,12,17,43	10	270	0.4423	1
9	FVRQ	9,12,17,43	26	860	1	1
11	YMRR	9,12,17,44	1	14	0.3601	1
12	SVSR	9,12,17,44	2	45	0.6434	1
13	TVRR	9,12,17,44	6	139	0.4194	1
14	SVRR	9,12,17,44	7	202	0.6474	1
15	YVRR	9,12,17,44	11	282	0.3112	1
17	FVRK	9,12,17,44	9	282	0.838	1
18	YMRQ	9,12,17,54	1	14	0.3601	1
19	SVSQ	9,12,17,54	2	46	0.6465	1
20	TVRQ	9,12,17,54	6	138	0.2943	1
21	SVRQ	9,12,17,54	7	202	0.6474	1
22	YVRQ	9,12,17,54	11	282	0.3112	1
24	FVRQ	9,12,17,54	26	862	1	1
26	YMRG	9,12,17,56	1	14	0.3601	1
27	SVSR	9,12,17,56	2	45	0.6434	1
28	TVRG	9,12,17,56	6	94	0.06235	1
29	SVRG	9,12,17,56	7	202	0.6474	1
30	YVRG	9,12,17,56	11	282	0.3112	1
32	FVRG	9,12,17,56	26	862	1	1
34	YMRR	9,12,17,62	1	14	0.3601	1
35	YVRG	9,12,17,62	2	18	0.1127	1
36	SVSQ	9,12,17,62	2	46	0.6465	1
37	TVRL	9,12,17,62	6	70	0.01884	1
38	YVRR	9,12,17,62	6	165	0.6178	1
39	SVRE	9,12,17,62	7	202	0.6474	1
40	YMRN	9,12,17,63	1	14	0.3601	1
41	SVSE	9,12,17,63	2	46	0.6465	1
42	TVRQ	9,12,17,63	6	70	0.01884	1
43	YVRE	9,12,17,63	5	130	0.5797	1
44	YVRN	9,12,17,63	6	165	0.6178	1
45	SVRE	9,12,17,63	7	202	0.6474	1
46	FVRE	9,12,17,63	26	862	1	1
48	YMRR	9,12,17,65	1	14	0.3601	1
49	SVSR	9,12,17,65	2	46	0.6465	1
50	TVRR	9,12,17,65	6	139	0.4194	1
51	SVRG	9,12,17,65	7	202	0.6474	1
52	YVRR	9,12,17,65	11	282	0.3112	1
54	FVRR	9,12,17,65	26	862	1	1
56	YMRN	9,12,17,66	1	14	0.3601	1
57	YVRK	9,12,17,66	2	17	0.1032	1
58	SVSN	9,12,17,66	2	46	0.6465	1
59	TVRN	9,12,17,66	6	139	0.4194	1
60	SVRK	9,12,17,66	7	202	0.6474	1
61	YVRN	9,12,17,66	9	270	0.6812	1
63	YMRV	9,12,17,67	1	14	0.3601	1
64	SVSV	9,12,17,67	2	45	0.6434	1
65	TVRV	9,12,17,67	6	139	0.4194	1
66	SVRV	9,12,17,67	7	202	0.6474	1
67	YVRV	9,12,17,67	11	282	0.3112	1
69	FVRM	9,12,17,67	9	282	0.838	1
70	SVSH	9,12,17,70	2	14	0.07642	1
71	YMRQ	9,12,17,70	1	14	0.3601	1
72	TVRQ	9,12,17,70	6	70	0.01884	1
73	YVRH	9,12,17,70	7	121	0.08535	1
74	SVRH	9,12,17,70	7	202	0.6474	1
75	FVRQ	9,12,17,70	9	289	0.8412	1
76	YMRT	9,12,17,73	1	14	0.3601	1
77	SVST	9,12,17,73	2	46	0.6465	1
78	TVRT	9,12,17,73	6	70	0.01884	1
79	SVRT	9,12,17,73	7	202	0.6474	1
80	YVRT	9,12,17,73	11	282	0.3112	1
82	FVRT	9,12,17,73	26	862	1	1
84	YMRD	9,12,17,74	1	14	0.3601	1
85	YVRH	9,12,17,74	2	18	0.1127	1
86	SVSD	9,12,17,74	2	46	0.6465	1
87	TVRD	9,12,17,74	6	139	0.4194	1
88	SVRD	9,12,17,74	7	202	0.6474	1
89	YVRD	9,12,17,74	9	269	0.6802	1
91	SVSE	9,12,17,76	2	13	0.06808	1
92	YMRV	9,12,17,76	1	14	0.3601	1
93	YVRE	9,12,17,76	2	44	0.3915	1
94	YVRA	9,12,17,76	3	63	0.4341	1
95	TVRA	9,12,17,76	6	70	0.01884	1
96	YVRV	9,12,17,76	6	187	0.8138	1
98	SVRE	9,12,17,76	7	202	0.6474	1
99	FVRA	9,12,17,76	9	282	0.838	1
100	SVSN	9,12,17,77	2	14	0.07642	1
101	YMRD	9,12,17,77	1	14	0.3601	1
102	YVRS	9,12,17,77	2	44	0.3915	1
103	YVRN	9,12,17,77	3	63	0.4341	1
104	TVRN	9,12,17,77	6	70	0.01884	1
105	YVRD	9,12,17,77	6	187	0.8138	1
107	SVRN	9,12,17,77	7	202	0.6474	1
108	FVRN	9,12,17,77	9	282	0.838	1
109	YMRG	9,12,17,79	1	14	0.3601	1
110	YVRR	9,12,17,79	2	44	0.3915	1
111	SVSG	9,12,17,79	2	46	0.6465	1
112	TVRG	9,12,17,79	6	139	0.4194	1
113	SVRR	9,12,17,79	7	202	0.6474	1
114	YVRG	9,12,17,79	9	243	0.5177	1
116	FVRG	9,12,17,79	26	841	1	1
118	YMRT	9,12,17,80	1	14	0.3601	1
119	YVRI	9,12,17,80	2	44	0.3915	1
120	SVST	9,12,17,80	2	46	0.6465	1
121	TVRT	9,12,17,80	6	139	0.4194	1
122	SVRI	9,12,17,80	7	202	0.6474	1
123	YVRT	9,12,17,80	9	243	0.5177	1
125	FVRT	9,12,17,80	26	842	1	1
127	YMRL	9,12,17,81	1	14	0.3601	1
128	YVRA	9,12,17,81	2	44	0.3915	1
129	SVSL	9,12,17,81	2	46	0.6465	1
130	TVRL	9,12,17,81	6	139	0.4194	1
131	SVRA	9,12,17,81	7	202	0.6474	1
132	YVRL	9,12,17,81	9	243	0.5177	1
134	FVRL	9,12,17,81	26	842	1	1
136	YMRR	9,12,17,82	1	14	0.3601	1
137	YVRL	9,12,17,82	2	44	0.3915	1
138	SVSR	9,12,17,82	2	46	0.6465	1
139	TVRR	9,12,17,82	6	139	0.4194	1
140	SVRL	9,12,17,82	7	202	0.6474	1
141	YVRR	9,12,17,82	9	243	0.5177	1
143	FVRR	9,12,17,82	26	842	1	1
145	YMRG	9,12,17,83	1	14	0.3601	1
146	YVRR	9,12,17,83	2	44	0.3915	1
147	SVSG	9,12,17,83	2	46	0.6465	1
148	TVRG	9,12,17,83	6	139	0.4194	1
149	SVRR	9,12,17,83	7	202	0.6474	1
150	YVRG	9,12,17,83	9	243	0.5177	1
152	FVRG	9,12,17,83	26	842	1	1
154	YMRA	9,12,17,90	1	14	0.3601	1
155	SVSA	9,12,17,90	2	45	0.6434	1
156	YVRA	9,12,17,90	3	72	0.4754	1
157	TVRA	9,12,17,90	6	139	0.4194	1
158	SVRA	9,12,17,90	7	202	0.6474	1
159	YVRD	9,12,17,90	8	217	0.5041	1
160	FVRD	9,12,17,90	9	282	0.838	1
161	YVRV	9,12,17,95	1	3	0.1117	1
162	YMRI	9,12,17,95	1	14	0.3601	1
163	YVRL	9,12,17,95	1	17	0.4152	1
164	SVSI	9,12,17,95	2	46	0.6465	1
165	TVRI	9,12,17,95	6	139	0.4194	1
166	SVRL	9,12,17,95	7	202	0.6474	1
167	YVRI	9,12,17,95	9	267	0.6784	1
169	YMRR	9,12,17,97	1	14	0.3601	1
170	SVSI	9,12,17,97	2	46	0.6465	1
171	YVRR	9,12,17,97	7	128	0.09959	1
173	TVRM	9,12,17,97	6	139	0.4194	1
174	SVRM	9,12,17,97	7	202	0.6474	1
175	FVRI	9,12,17,97	17	518	0.5991	1
176	YMRY	9,12,17,99	1	14	0.3601	1
177	SVSY	9,12,17,99	2	46	0.6465	1
178	TVRY	9,12,17,99	6	139	0.4194	1
179	SVRF	9,12,17,99	7	202	0.6474	1
180	YVRY	9,12,17,99	11	282	0.3112	1
182	FVRY	9,12,17,99	26	861	1	1
184	TVRH	9,12,17,102	1	10	0.2787	1
185	YMRD	9,12,17,102	1	14	0.3601	1
186	SVSD	9,12,17,102	2	46	0.6465	1
187	TVRD	9,12,17,102	5	130	0.5797	1
188	SVRD	9,12,17,102	7	202	0.6474	1
189	YVRD	9,12,17,102	11	282	0.3112	1
191	FVRD	9,12,17,102	26	862	1	1
193	YMRP	9,12,17,105	1	14	0.3601	1
194	SVSS	9,12,17,105	2	45	0.6434	1
195	YVRS	9,12,17,105	3	72	0.4754	1
196	TVRS	9,12,17,105	6	139	0.4194	1
197	SVRS	9,12,17,105	7	202	0.6474	1
198	YVRP	9,12,17,105	8	217	0.5041	1
199	YMRG	9,12,17,107	1	14	0.3601	1
200	YVRW	9,12,17,107	2	20	0.1322	1
201	SVSG	9,12,17,107	2	46	0.6465	1
202	TVRG	9,12,17,107	6	139	0.4194	1
203	SVRG	9,12,17,107	7	202	0.6474	1
204	YVRG	9,12,17,107	9	267	0.6784	1
206	YMRF	9,12,17,109	1	14	0.3601	1
207	SVSF	9,12,17,109	2	46	0.6465	1
208	TVRF	9,12,17,109	6	139	0.4194	1
209	SVRF	9,12,17,109	7	202	0.6474	1
210	YVRF	9,12,17,109	11	282	0.3112	1
212	FVRF	9,12,17,109	26	840	1	1
214	YMRH	9,12,17,114	1	14	0.3601	1
215	YVRH	9,12,17,114	2	20	0.1322	1
216	SVSE	9,12,17,114	2	45	0.6434	1
217	TVRR	9,12,17,114	6	70	0.01884	1
218	YVRQ	9,12,17,114	5	111	0.372	1
219	SVRH	9,12,17,114	7	202	0.6474	1
220	FVRR	9,12,17,114	17	519	0.6066	1
221	YMRY	9,12,17,116	1	14	0.3601	1
222	YVRY	9,12,17,116	2	20	0.1322	1
223	SVSH	9,12,17,116	2	45	0.6434	1
224	TVRD	9,12,17,116	6	139	0.4194	1
225	SVRY	9,12,17,116	7	202	0.6474	1
226	YVRD	9,12,17,116	9	267	0.6784	1
228	YMRK	9,12,17,127	1	14	0.3601	1
229	SVSN	9,12,17,127	2	46	0.6465	1
230	YVRK	9,12,17,127	3	72	0.4754	1
231	TVRN	9,12,17,127	6	139	0.4194	1
232	SVRK	9,12,17,127	7	202	0.6474	1
233	YVRN	9,12,17,127	8	217	0.5041	1
234	YMRT	9,12,17,142	1	14	0.3601	1
235	SVSI	9,12,17,142	2	46	0.6465	1
236	YVRT	9,12,17,142	3	72	0.4754	1
237	TVRI	9,12,17,142	6	139	0.4194	1
238	SVRI	9,12,17,142	7	202	0.6474	1
239	YVRI	9,12,17,142	8	217	0.5041	1
240	YMRK	9,12,17,144	1	14	0.3601	1
241	SVSQ	9,12,17,144	2	45	0.6434	1
242	YVRQ	9,12,17,144	5	111	0.372	1
243	TVRQ	9,12,17,144	6	139	0.4194	1
244	SVRK	9,12,17,144	6	158	0.6102	1
245	YVRK	9,12,17,144	6	181	0.8098	1
246	FVRK	9,12,17,144	26	840	1	1
248	YMRH	9,12,17,145	1	14	0.3601	1
249	SVSR	9,12,17,145	2	46	0.6465	1
250	YVRH	9,12,17,145	3	72	0.4754	1
251	TVRR	9,12,17,145	6	139	0.4194	1
252	SVRR	9,12,17,145	7	202	0.6474	1
253	YVRR	9,12,17,145	8	217	0.5041	1
254	YMRA	9,12,17,149	1	14	0.3601	1
255	SVSA	9,12,17,149	2	46	0.6465	1
256	YVRT	9,12,17,149	5	111	0.372	1
257	TVRA	9,12,17,149	6	139	0.4194	1
258	YVRA	9,12,17,149	6	182	0.8103	1
260	SVRA	9,12,17,149	7	202	0.6474	1
261	FVRA	9,12,17,149	26	862	1	1
263	YMRA	9,12,17,150	1	14	0.3601	1
264	SVSA	9,12,17,150	2	45	0.6434	1
265	TVRA	9,12,17,150	6	139	0.4194	1
266	SVRA	9,12,17,150	7	202	0.6474	1
267	YVRA	9,12,17,150	11	282	0.3112	1
269	FVRV	9,12,17,150	9	282	0.838	1
270	YMRH	9,12,17,151	1	14	0.3601	1
271	SVSR	9,12,17,151	2	44	0.3915	1
272	TVRR	9,12,17,151	6	139	0.4194	1
273	SVRH	9,12,17,151	6	158	0.6102	1
274	YVRH	9,12,17,151	11	282	0.3112	1
276	FVRH	9,12,17,151	26	840	1	1
278	SVSR	9,12,17,152	2	12	0.06007	1
279	YMRV	9,12,17,152	1	14	0.3601	1
280	YVRV	9,12,17,152	3	72	0.4754	1
281	YVRE	9,12,17,152	5	111	0.372	1
282	TVRV	9,12,17,152	6	139	0.4194	1
283	SVRV	9,12,17,152	7	202	0.6474	1
284	FVRA	9,12,17,152	9	282	0.838	1
285	FVRE	9,12,17,152	9	282	0.838	1
286	YVRL	9,12,17,156	1	3	0.1117	1
287	YMRW	9,12,17,156	1	14	0.3601	1
288	SVSL	9,12,17,156	2	44	0.3915	1
289	TVRL	9,12,17,156	6	139	0.4194	1
290	SVRQ	9,12,17,156	6	158	0.6102	1
291	YVRW	9,12,17,156	7	174	0.4623	1
292	FVRR	9,12,17,156	9	282	0.838	1
293	YMRA	9,12,17,158	1	14	0.3601	1
294	SVSA	9,12,17,158	2	45	0.6434	1
295	TVRA	9,12,17,158	6	139	0.4194	1
296	SVRA	9,12,17,158	7	202	0.6474	1
297	YVRA	9,12,17,158	11	282	0.3112	1
299	FVRV	9,12,17,158	9	282	0.838	1
300	YMRE	9,12,17,161	1	14	0.3601	1
301	SVSE	9,12,17,161	2	46	0.6465	1
302	TVRE	9,12,17,161	6	139	0.4194	1
303	SVRE	9,12,17,161	7	202	0.6474	1
304	YVRE	9,12,17,161	11	282	0.3112	1
306	FVRD	9,12,17,161	9	289	0.8412	1
307	YMRT	9,12,17,163	1	14	0.3601	1
308	SVST	9,12,17,163	2	45	0.6434	1
309	YVRT	9,12,17,163	3	72	0.4754	1
310	TVRT	9,12,17,163	6	139	0.4194	1
311	SVRT	9,12,17,163	7	202	0.6474	1
312	YVRR	9,12,17,163	8	217	0.5041	1
313	FVRR	9,12,17,163	9	282	0.838	1
314	YMRE	9,12,17,166	1	14	0.3601	1
315	SVSE	9,12,17,166	2	45	0.6434	1
316	TVRE	9,12,17,166	6	139	0.4194	1
317	SVRD	9,12,17,166	7	199	0.6439	1
318	YVRE	9,12,17,166	11	282	0.3112	1
320	FVRD	9,12,17,166	9	282	0.838	1
321	YMRW	9,12,17,167	1	14	0.3601	1
322	SVSW	9,12,17,167	2	45	0.6434	1
323	TVRW	9,12,17,167	6	139	0.4194	1
324	SVRG	9,12,17,167	7	199	0.6439	1
325	YVRW	9,12,17,167	11	282	0.3112	1
327	FVRG	9,12,17,167	9	282	0.838	1
328	YMRY	9,12,17,171	1	14	0.3601	1
329	SVSY	9,12,17,171	2	46	0.6465	1
330	TVRY	9,12,17,171	6	122	0.253	1
331	SVRY	9,12,17,171	7	202	0.6474	1
332	YVRY	9,12,17,171	11	282	0.3112	1
334	FVRY	9,12,17,171	26	862	1	1
336	YMRA	9,12,17,184	1	14	0.3601	1
337	SVSP	9,12,17,184	2	46	0.6465	1
338	TVRA	9,12,17,184	6	70	0.01884	1
339	YVRA	9,12,17,184	8	179	0.2292	1
341	SVRP	9,12,17,184	7	202	0.6474	1
342	FVRP	9,12,17,184	17	519	0.6066	1
343	YMRK	9,12,17,186	1	14	0.3601	1
344	SVSK	9,12,17,186	2	46	0.6465	1
345	TVRK	9,12,17,186	6	122	0.253	1
346	SVRK	9,12,17,186	7	202	0.6474	1
347	YVRK	9,12,17,186	11	282	0.3112	1
349	FVRK	9,12,17,186	26	862	1	1
351	YMQR	9,12,43,44	1	14	0.3601	1
352	YVRR	9,12,43,44	1	17	0.4152	1
353	TVQR	9,12,43,44	6	139	0.4194	1
354	SVQR	9,12,43,44	9	242	0.5168	1
355	YVQR	9,12,43,44	10	270	0.4423	1
357	FVQK	9,12,43,44	9	282	0.838	1
358	YMQQ	9,12,43,54	1	14	0.3601	1
359	YVRQ	9,12,43,54	1	17	0.4152	1
360	TVQQ	9,12,43,54	6	138	0.2943	1
361	SVQQ	9,12,43,54	9	243	0.5177	1
363	YVQQ	9,12,43,54	10	270	0.4423	1
365	FVQQ	9,12,43,54	26	860	1	1
367	YMQG	9,12,43,56	1	14	0.3601	1
368	YVRG	9,12,43,56	1	17	0.4152	1
369	SVQR	9,12,43,56	2	45	0.6434	1
370	TVQG	9,12,43,56	6	94	0.06235	1
371	SVQG	9,12,43,56	7	203	0.6487	1
372	YVQG	9,12,43,56	10	270	0.4423	1
374	FVQG	9,12,43,56	26	860	1	1
376	YVQG	9,12,43,62	1	1	0.05743	1
377	YMQR	9,12,43,62	1	14	0.3601	1
378	YVRG	9,12,43,62	1	17	0.4152	1
379	SVQQ	9,12,43,62	2	46	0.6465	1
380	TVQL	9,12,43,62	6	70	0.01884	1
381	YVQR	9,12,43,62	6	165	0.6178	1
382	SVQE	9,12,43,62	7	202	0.6474	1
383	YMQN	9,12,43,63	1	14	0.3601	1
384	YVRE	9,12,43,63	1	17	0.4152	1
385	TVQQ	9,12,43,63	6	70	0.01884	1
386	YVQE	9,12,43,63	4	114	0.7687	1
387	YVQN	9,12,43,63	6	165	0.6178	1
388	SVQE	9,12,43,63	9	243	0.5177	1
390	FVQE	9,12,43,63	26	860	1	1
392	YMQR	9,12,43,65	1	14	0.3601	1
393	YVRR	9,12,43,65	1	17	0.4152	1
394	SVQR	9,12,43,65	2	46	0.6465	1
395	TVQR	9,12,43,65	6	139	0.4194	1
396	SVQG	9,12,43,65	7	202	0.6474	1
397	YVQR	9,12,43,65	10	270	0.4423	1
399	FVQR	9,12,43,65	26	860	1	1
401	YVQK	9,12,43,66	1	1	0.05743	1
402	YMQN	9,12,43,66	1	14	0.3601	1
403	YVRK	9,12,43,66	1	16	0.3974	1
404	SVQN	9,12,43,66	2	46	0.6465	1
405	TVQN	9,12,43,66	6	139	0.4194	1
406	SVQK	9,12,43,66	7	202	0.6474	1
407	YVQN	9,12,43,66	9	269	0.6802	1
409	YMQV	9,12,43,67	1	14	0.3601	1
410	YVRV	9,12,43,67	1	17	0.4152	1
411	TVQV	9,12,43,67	6	139	0.4194	1
412	SVQV	9,12,43,67	9	242	0.5168	1
413	YVQV	9,12,43,67	10	270	0.4423	1
415	FVQM	9,12,43,67	9	282	0.838	1
416	YMQQ	9,12,43,70	1	14	0.3601	1
417	YVRH	9,12,43,70	1	17	0.4152	1
418	TVQQ	9,12,43,70	6	70	0.01884	1
419	YVQH	9,12,43,70	6	107	0.1298	1
420	SVQH	9,12,43,70	9	215	0.2648	1
421	FVQQ	9,12,43,70	9	289	0.8412	1
422	YMQT	9,12,43,73	1	14	0.3601	1
423	YVRT	9,12,43,73	1	17	0.4152	1
424	TVQT	9,12,43,73	6	70	0.01884	1
425	SVQT	9,12,43,73	9	243	0.5177	1
427	YVQT	9,12,43,73	10	270	0.4423	1
429	FVQT	9,12,43,73	26	860	1	1
431	YVQH	9,12,43,74	1	1	0.05743	1
432	YMQD	9,12,43,74	1	14	0.3601	1
433	YVRH	9,12,43,74	1	17	0.4152	1
434	TVQD	9,12,43,74	6	139	0.4194	1
435	SVQD	9,12,43,74	9	243	0.5177	1
437	YVQD	9,12,43,74	9	269	0.6802	1
439	YMQV	9,12,43,76	1	14	0.3601	1
440	YVRV	9,12,43,76	1	17	0.4152	1
441	YVQE	9,12,43,76	2	44	0.3915	1
442	YVQA	9,12,43,76	3	63	0.4341	1
443	TVQA	9,12,43,76	6	70	0.01884	1
444	SVQE	9,12,43,76	9	214	0.263	1
445	FVQA	9,12,43,76	9	282	0.838	1
446	YMQD	9,12,43,77	1	14	0.3601	1
447	YVRD	9,12,43,77	1	17	0.4152	1
448	YVQS	9,12,43,77	2	44	0.3915	1
449	YVQN	9,12,43,77	3	63	0.4341	1
450	TVQN	9,12,43,77	6	70	0.01884	1
451	SVQN	9,12,43,77	9	215	0.2648	1
452	FVQN	9,12,43,77	9	282	0.838	1
453	YMQG	9,12,43,79	1	14	0.3601	1
454	YVRG	9,12,43,79	1	17	0.4152	1
455	YVQR	9,12,43,79	2	44	0.3915	1
456	SVQG	9,12,43,79	2	46	0.6465	1
457	TVQG	9,12,43,79	6	139	0.4194	1
458	SVQR	9,12,43,79	7	202	0.6474	1
459	YVQG	9,12,43,79	8	231	0.6616	1
461	FVQG	9,12,43,79	26	839	1	1
463	YMQT	9,12,43,80	1	14	0.3601	1
464	YVRT	9,12,43,80	1	17	0.4152	1
465	YVQI	9,12,43,80	2	44	0.3915	1
466	SVQT	9,12,43,80	2	46	0.6465	1
467	TVQT	9,12,43,80	6	139	0.4194	1
468	SVQI	9,12,43,80	7	202	0.6474	1
469	YVQT	9,12,43,80	8	231	0.6616	1
471	FVQT	9,12,43,80	26	840	1	1
473	YMQL	9,12,43,81	1	14	0.3601	1
474	YVRL	9,12,43,81	1	17	0.4152	1
475	YVQA	9,12,43,81	2	44	0.3915	1
476	SVQL	9,12,43,81	2	46	0.6465	1
477	TVQL	9,12,43,81	6	139	0.4194	1
478	SVQA	9,12,43,81	7	202	0.6474	1
479	YVQL	9,12,43,81	8	231	0.6616	1
481	FVQL	9,12,43,81	26	840	1	1
483	YMQR	9,12,43,82	1	14	0.3601	1
484	YVRR	9,12,43,82	1	17	0.4152	1
485	YVQL	9,12,43,82	2	44	0.3915	1
486	SVQR	9,12,43,82	2	46	0.6465	1
487	TVQR	9,12,43,82	6	139	0.4194	1
488	SVQL	9,12,43,82	7	202	0.6474	1
489	YVQR	9,12,43,82	8	231	0.6616	1
491	FVQR	9,12,43,82	26	840	1	1
493	YMQG	9,12,43,83	1	14	0.3601	1
494	YVRG	9,12,43,83	1	17	0.4152	1
495	YVQR	9,12,43,83	2	44	0.3915	1
496	SVQG	9,12,43,83	2	46	0.6465	1
497	TVQG	9,12,43,83	6	139	0.4194	1
498	SVQR	9,12,43,83	7	202	0.6474	1
499	YVQG	9,12,43,83	8	231	0.6616	1
501	FVQG	9,12,43,83	26	840	1	1
503	YMQA	9,12,43,90	1	14	0.3601	1
504	YVRA	9,12,43,90	1	17	0.4152	1
505	YVQA	9,12,43,90	2	56	0.684	1
506	TVQA	9,12,43,90	6	139	0.4194	1
507	YVQD	9,12,43,90	8	217	0.5041	1
508	SVQA	9,12,43,90	9	242	0.5168	1
509	FVQD	9,12,43,90	9	282	0.838	1
510	YVQV	9,12,43,95	1	3	0.1117	1
511	YMQI	9,12,43,95	1	14	0.3601	1
512	YVRL	9,12,43,95	1	17	0.4152	1
513	SVQI	9,12,43,95	2	46	0.6465	1
514	TVQI	9,12,43,95	6	139	0.4194	1
515	SVQL	9,12,43,95	7	202	0.6474	1
516	YVQI	9,12,43,95	9	267	0.6784	1
518	YMQR	9,12,43,97	1	14	0.3601	1
519	YVRR	9,12,43,97	1	17	0.4152	1
520	SVQI	9,12,43,97	2	46	0.6465	1
521	YVQR	9,12,43,97	6	114	0.1489	1
522	TVQM	9,12,43,97	6	139	0.4194	1
523	SVQM	9,12,43,97	7	202	0.6474	1
524	FVQI	9,12,43,97	17	518	0.5991	1
525	YMQY	9,12,43,99	1	14	0.3601	1
526	YVRY	9,12,43,99	1	17	0.4152	1
527	SVQY	9,12,43,99	2	46	0.6465	1
528	TVQY	9,12,43,99	6	139	0.4194	1
529	SVQF	9,12,43,99	7	202	0.6474	1
530	YVQY	9,12,43,99	10	270	0.4423	1
532	FVQY	9,12,43,99	26	859	1	1
534	TVQH	9,12,43,102	1	10	0.2787	1
535	YMQD	9,12,43,102	1	14	0.3601	1
536	YVRD	9,12,43,102	1	17	0.4152	1
537	TVQD	9,12,43,102	5	130	0.5797	1
538	SVQD	9,12,43,102	9	243	0.5177	1
540	YVQD	9,12,43,102	10	270	0.4423	1
542	FVQD	9,12,43,102	26	860	1	1
544	YMQP	9,12,43,105	1	14	0.3601	1
545	YVRS	9,12,43,105	1	17	0.4152	1
546	YVQS	9,12,43,105	2	56	0.684	1
547	TVQS	9,12,43,105	6	139	0.4194	1
548	YVQP	9,12,43,105	8	217	0.5041	1
549	SVQS	9,12,43,105	9	242	0.5168	1
550	YVQW	9,12,43,107	1	3	0.1117	1
551	YMQG	9,12,43,107	1	14	0.3601	1
552	YVRW	9,12,43,107	1	17	0.4152	1
553	TVQG	9,12,43,107	6	139	0.4194	1
554	SVQG	9,12,43,107	9	243	0.5177	1
556	YVQG	9,12,43,107	9	267	0.6784	1
558	YMQF	9,12,43,109	1	14	0.3601	1
559	YVRF	9,12,43,109	1	17	0.4152	1
560	TVQF	9,12,43,109	6	139	0.4194	1
561	SVQF	9,12,43,109	9	243	0.5177	1
563	YVQF	9,12,43,109	10	270	0.4423	1
565	FVQF	9,12,43,109	26	838	0.8056	1
566	YVQH	9,12,43,114	1	3	0.1117	1
567	YMQH	9,12,43,114	1	14	0.3601	1
568	YVRH	9,12,43,114	1	17	0.4152	1
569	SVQE	9,12,43,114	2	45	0.6434	1
570	TVQR	9,12,43,114	6	70	0.01884	1
571	YVQQ	9,12,43,114	5	111	0.372	1
572	SVQH	9,12,43,114	7	202	0.6474	1
573	FVQR	9,12,43,114	17	519	0.6066	1
574	YVQY	9,12,43,116	1	3	0.1117	1
575	YMQY	9,12,43,116	1	14	0.3601	1
576	YVRY	9,12,43,116	1	17	0.4152	1
577	SVQH	9,12,43,116	2	45	0.6434	1
578	TVQD	9,12,43,116	6	139	0.4194	1
579	SVQY	9,12,43,116	7	202	0.6474	1
580	YVQD	9,12,43,116	9	267	0.6784	1
582	YMQK	9,12,43,127	1	14	0.3601	1
583	YVRK	9,12,43,127	1	17	0.4152	1
584	SVQN	9,12,43,127	2	46	0.6465	1
585	YVQK	9,12,43,127	2	56	0.684	1
586	TVQN	9,12,43,127	6	139	0.4194	1
587	SVQK	9,12,43,127	7	202	0.6474	1
588	YVQN	9,12,43,127	8	217	0.5041	1
589	YMQT	9,12,43,142	1	14	0.3601	1
590	YVRT	9,12,43,142	1	17	0.4152	1
591	YVQT	9,12,43,142	2	56	0.684	1
592	TVQI	9,12,43,142	6	139	0.4194	1
593	YVQI	9,12,43,142	8	217	0.5041	1
594	SVQI	9,12,43,142	9	243	0.5177	1
596	YMQK	9,12,43,144	1	14	0.3601	1
597	YVRK	9,12,43,144	1	17	0.4152	1
598	SVQQ	9,12,43,144	3	88	0.743	1
599	YVQQ	9,12,43,144	5	111	0.372	1
600	TVQQ	9,12,43,144	6	139	0.4194	1
601	SVQK	9,12,43,144	6	159	0.6111	1
602	YVQK	9,12,43,144	5	166	1	1
603	FVQK	9,12,43,144	26	838	0.8056	1
604	YMQH	9,12,43,145	1	14	0.3601	1
605	YVRH	9,12,43,145	1	17	0.4152	1
606	YVQH	9,12,43,145	2	56	0.684	1
607	TVQR	9,12,43,145	6	139	0.4194	1
608	YVQR	9,12,43,145	8	217	0.5041	1
609	SVQR	9,12,43,145	9	243	0.5177	1
611	YMQA	9,12,43,149	1	14	0.3601	1
612	YVRA	9,12,43,149	1	17	0.4152	1
613	YVQT	9,12,43,149	5	111	0.372	1
614	TVQA	9,12,43,149	6	139	0.4194	1
615	SVQA	9,12,43,149	9	243	0.5177	1
617	FVQA	9,12,43,149	26	860	1	1
619	YMQA	9,12,43,150	1	14	0.3601	1
620	YVRA	9,12,43,150	1	17	0.4152	1
621	TVQA	9,12,43,150	6	139	0.4194	1
622	SVQA	9,12,43,150	9	242	0.5168	1
623	YVQA	9,12,43,150	10	270	0.4423	1
625	FVQV	9,12,43,150	9	282	0.838	1
626	YMQH	9,12,43,151	1	14	0.3601	1
627	YVRH	9,12,43,151	1	17	0.4152	1
628	SVQR	9,12,43,151	3	88	0.743	1
629	TVQR	9,12,43,151	6	139	0.4194	1
630	SVQH	9,12,43,151	6	160	0.612	1
631	YVQH	9,12,43,151	10	270	0.4423	1
633	FVQH	9,12,43,151	26	838	0.8056	1
634	SVQR	9,12,43,152	2	12	0.06007	1
635	YMQV	9,12,43,152	1	14	0.3601	1
636	YVRV	9,12,43,152	1	17	0.4152	1
637	YVQV	9,12,43,152	2	56	0.684	1
638	YVQE	9,12,43,152	5	111	0.372	1
639	TVQV	9,12,43,152	6	139	0.4194	1
640	SVQV	9,12,43,152	7	202	0.6474	1
641	FVQA	9,12,43,152	9	282	0.838	1
642	FVQE	9,12,43,152	9	282	0.838	1
643	YVQL	9,12,43,156	1	3	0.1117	1
644	YMQW	9,12,43,156	1	14	0.3601	1
645	YVRW	9,12,43,156	1	17	0.4152	1
646	SVQL	9,12,43,156	3	88	0.743	1
647	TVQL	9,12,43,156	6	139	0.4194	1
648	SVQQ	9,12,43,156	6	158	0.6102	1
649	YVQW	9,12,43,156	6	161	0.613	1
650	FVQR	9,12,43,156	9	282	0.838	1
651	YMQA	9,12,43,158	1	14	0.3601	1
652	YVRA	9,12,43,158	1	17	0.4152	1
653	TVQA	9,12,43,158	6	139	0.4194	1
654	SVQA	9,12,43,158	9	242	0.5168	1
655	YVQA	9,12,43,158	10	270	0.4423	1
657	FVQV	9,12,43,158	9	282	0.838	1
658	YMQE	9,12,43,161	1	14	0.3601	1
659	YVRE	9,12,43,161	1	17	0.4152	1
660	TVQE	9,12,43,161	6	139	0.4194	1
661	SVQE	9,12,43,161	9	243	0.5177	1
663	YVQE	9,12,43,161	10	270	0.4423	1
665	FVQD	9,12,43,161	9	289	0.8412	1
666	YMQT	9,12,43,163	1	14	0.3601	1
667	YVRT	9,12,43,163	1	17	0.4152	1
668	YVQT	9,12,43,163	2	56	0.684	1
669	TVQT	9,12,43,163	6	139	0.4194	1
670	YVQR	9,12,43,163	8	217	0.5041	1
671	SVQT	9,12,43,163	9	242	0.5168	1
672	FVQR	9,12,43,163	9	282	0.838	1
673	YMQE	9,12,43,166	1	14	0.3601	1
674	YVRE	9,12,43,166	1	17	0.4152	1
675	SVQE	9,12,43,166	2	48	0.6532	1
676	TVQE	9,12,43,166	6	139	0.4194	1
677	SVQD	9,12,43,166	7	200	0.645	1
678	YVQE	9,12,43,166	10	270	0.4423	1
680	FVQD	9,12,43,166	9	282	0.838	1
681	YMQW	9,12,43,167	1	14	0.3601	1
682	YVRW	9,12,43,167	1	17	0.4152	1
683	SVQW	9,12,43,167	2	48	0.6532	1
684	TVQW	9,12,43,167	6	139	0.4194	1
685	SVQG	9,12,43,167	7	200	0.645	1
686	YVQW	9,12,43,167	10	270	0.4423	1
688	FVQG	9,12,43,167	9	282	0.838	1
689	YMQY	9,12,43,171	1	14	0.3601	1
690	YVRY	9,12,43,171	1	17	0.4152	1
691	TVQY	9,12,43,171	6	122	0.253	1
692	SVQY	9,12,43,171	9	243	0.5177	1
694	YVQY	9,12,43,171	10	270	0.4423	1
696	FVQY	9,12,43,171	26	860	1	1
698	YMQA	9,12,43,184	1	14	0.3601	1
699	YVRA	9,12,43,184	1	17	0.4152	1
700	TVQA	9,12,43,184	6	70	0.01884	1
701	YVQA	9,12,43,184	7	166	0.3231	1
703	SVQP	9,12,43,184	9	243	0.5177	1
705	FVQP	9,12,43,184	17	519	0.6066	1
706	YMQK	9,12,43,186	1	14	0.3601	1
707	YVRK	9,12,43,186	1	17	0.4152	1
708	TVQK	9,12,43,186	6	122	0.253	1
709	SVQK	9,12,43,186	9	243	0.5177	1
711	YVQK	9,12,43,186	10	270	0.4423	1
713	FVQK	9,12,43,186	26	860	1	1
715	YMRQ	9,12,44,54	1	14	0.3601	1
716	TVRQ	9,12,44,54	6	138	0.2943	1
717	SVRQ	9,12,44,54	9	242	0.5168	1
718	YVRQ	9,12,44,54	11	282	0.3112	1
720	FVKQ	9,12,44,54	9	282	0.838	1
721	YMRG	9,12,44,56	1	14	0.3601	1
722	SVRR	9,12,44,56	2	45	0.6434	1
723	TVRG	9,12,44,56	6	94	0.06235	1
724	SVRG	9,12,44,56	7	202	0.6474	1
725	YVRG	9,12,44,56	11	282	0.3112	1
727	FVKG	9,12,44,56	9	282	0.838	1
728	YMRR	9,12,44,62	1	14	0.3601	1
729	YVRG	9,12,44,62	2	18	0.1127	1
730	SVRQ	9,12,44,62	2	45	0.6434	1
731	TVRL	9,12,44,62	6	70	0.01884	1
732	YVRR	9,12,44,62	6	165	0.6178	1
733	SVRE	9,12,44,62	7	202	0.6474	1
734	FVKQ	9,12,44,62	9	282	0.838	1
735	YMRN	9,12,44,63	1	14	0.3601	1
736	TVRQ	9,12,44,63	6	70	0.01884	1
737	YVRE	9,12,44,63	5	130	0.5797	1
738	YVRN	9,12,44,63	6	165	0.6178	1
739	SVRE	9,12,44,63	9	242	0.5168	1
740	FVKE	9,12,44,63	9	282	0.838	1
741	YMRR	9,12,44,65	1	14	0.3601	1
742	SVRR	9,12,44,65	2	45	0.6434	1
743	TVRR	9,12,44,65	6	139	0.4194	1
744	SVRG	9,12,44,65	7	202	0.6474	1
745	YVRR	9,12,44,65	11	282	0.3112	1
747	FVKR	9,12,44,65	9	282	0.838	1
748	YMRN	9,12,44,66	1	14	0.3601	1
749	YVRK	9,12,44,66	2	17	0.1032	1
750	SVRN	9,12,44,66	2	45	0.6434	1
751	TVRN	9,12,44,66	6	139	0.4194	1
752	SVRK	9,12,44,66	7	202	0.6474	1
753	YVRN	9,12,44,66	9	270	0.6812	1
755	FVKN	9,12,44,66	9	282	0.838	1
756	YMRV	9,12,44,67	1	14	0.3601	1
757	TVRV	9,12,44,67	6	139	0.4194	1
758	SVRV	9,12,44,67	9	242	0.5168	1
759	YVRV	9,12,44,67	11	282	0.3112	1
761	FVKM	9,12,44,67	9	282	0.838	1
762	YMRQ	9,12,44,70	1	14	0.3601	1
763	TVRQ	9,12,44,70	6	70	0.01884	1
764	YVRH	9,12,44,70	7	121	0.08535	1
765	SVRH	9,12,44,70	9	214	0.263	1
766	FVKH	9,12,44,70	9	282	0.838	1
767	FVRQ	9,12,44,70	9	289	0.8412	1
768	YMRT	9,12,44,73	1	14	0.3601	1
769	TVRT	9,12,44,73	6	70	0.01884	1
770	SVRT	9,12,44,73	9	242	0.5168	1
771	YVRT	9,12,44,73	11	282	0.3112	1
773	FVKT	9,12,44,73	9	282	0.838	1
774	YMRD	9,12,44,74	1	14	0.3601	1
775	YVRH	9,12,44,74	2	18	0.1127	1
776	TVRD	9,12,44,74	6	139	0.4194	1
777	SVRD	9,12,44,74	9	242	0.5168	1
778	YVRD	9,12,44,74	9	269	0.6802	1
780	FVKD	9,12,44,74	9	282	0.838	1
781	YMRV	9,12,44,76	1	14	0.3601	1
782	YVRE	9,12,44,76	2	44	0.3915	1
783	YVRA	9,12,44,76	3	63	0.4341	1
784	TVRA	9,12,44,76	6	70	0.01884	1
785	YVRV	9,12,44,76	6	187	0.8138	1
787	SVRE	9,12,44,76	9	214	0.263	1
788	FVKA	9,12,44,76	9	282	0.838	1
789	YMRD	9,12,44,77	1	14	0.3601	1
790	YVRS	9,12,44,77	2	44	0.3915	1
791	YVRN	9,12,44,77	3	63	0.4341	1
792	TVRN	9,12,44,77	6	70	0.01884	1
793	YVRD	9,12,44,77	6	187	0.8138	1
795	SVRN	9,12,44,77	9	214	0.263	1
796	FVKN	9,12,44,77	9	282	0.838	1
797	YMRG	9,12,44,79	1	14	0.3601	1
798	YVRR	9,12,44,79	2	44	0.3915	1
799	SVRG	9,12,44,79	2	45	0.6434	1
800	TVRG	9,12,44,79	6	139	0.4194	1
801	SVRR	9,12,44,79	7	202	0.6474	1
802	YVRG	9,12,44,79	9	243	0.5177	1
804	FVKG	9,12,44,79	9	282	0.838	1
805	YMRT	9,12,44,80	1	14	0.3601	1
806	YVRI	9,12,44,80	2	44	0.3915	1
807	SVRT	9,12,44,80	2	45	0.6434	1
808	TVRT	9,12,44,80	6	139	0.4194	1
809	SVRI	9,12,44,80	7	202	0.6474	1
810	YVRT	9,12,44,80	9	243	0.5177	1
812	FVKT	9,12,44,80	9	282	0.838	1
813	YMRL	9,12,44,81	1	14	0.3601	1
814	YVRA	9,12,44,81	2	44	0.3915	1
815	SVRL	9,12,44,81	2	45	0.6434	1
816	TVRL	9,12,44,81	6	139	0.4194	1
817	SVRA	9,12,44,81	7	202	0.6474	1
818	YVRL	9,12,44,81	9	243	0.5177	1
820	FVKL	9,12,44,81	9	282	0.838	1
821	YMRR	9,12,44,82	1	14	0.3601	1
822	YVRL	9,12,44,82	2	44	0.3915	1
823	SVRR	9,12,44,82	2	45	0.6434	1
824	TVRR	9,12,44,82	6	139	0.4194	1
825	SVRL	9,12,44,82	7	202	0.6474	1
826	YVRR	9,12,44,82	9	243	0.5177	1
828	FVKR	9,12,44,82	9	282	0.838	1
829	YMRG	9,12,44,83	1	14	0.3601	1
830	YVRR	9,12,44,83	2	44	0.3915	1
831	SVRG	9,12,44,83	2	45	0.6434	1
832	TVRG	9,12,44,83	6	139	0.4194	1
833	SVRR	9,12,44,83	7	202	0.6474	1
834	YVRG	9,12,44,83	9	243	0.5177	1
836	FVKG	9,12,44,83	9	282	0.838	1
837	YMRA	9,12,44,90	1	14	0.3601	1
838	YVRA	9,12,44,90	3	72	0.4754	1
839	TVRA	9,12,44,90	6	139	0.4194	1
840	YVRD	9,12,44,90	8	217	0.5041	1
841	SVRA	9,12,44,90	9	242	0.5168	1
842	FVKD	9,12,44,90	9	282	0.838	1
843	YVRV	9,12,44,95	1	3	0.1117	1
844	YMRI	9,12,44,95	1	14	0.3601	1
845	YVRL	9,12,44,95	1	17	0.4152	1
846	SVRI	9,12,44,95	2	45	0.6434	1
847	TVRI	9,12,44,95	6	139	0.4194	1
848	SVRL	9,12,44,95	7	202	0.6474	1
849	YVRI	9,12,44,95	9	267	0.6784	1
851	FVKI	9,12,44,95	9	282	0.838	1
852	YMRR	9,12,44,97	1	14	0.3601	1
853	SVRI	9,12,44,97	2	45	0.6434	1
854	YVRR	9,12,44,97	7	128	0.09959	1
856	TVRM	9,12,44,97	6	139	0.4194	1
857	SVRM	9,12,44,97	7	202	0.6474	1
858	FVKI	9,12,44,97	9	281	0.8376	1
859	FVRI	9,12,44,97	9	289	0.8412	1
860	YMRY	9,12,44,99	1	14	0.3601	1
861	SVRY	9,12,44,99	2	45	0.6434	1
862	TVRY	9,12,44,99	6	139	0.4194	1
863	SVRF	9,12,44,99	7	202	0.6474	1
864	YVRY	9,12,44,99	11	282	0.3112	1
866	FVKY	9,12,44,99	9	282	0.838	1
867	TVRH	9,12,44,102	1	10	0.2787	1
868	YMRD	9,12,44,102	1	14	0.3601	1
869	TVRD	9,12,44,102	5	130	0.5797	1
870	SVRD	9,12,44,102	9	242	0.5168	1
871	YVRD	9,12,44,102	11	282	0.3112	1
873	FVKD	9,12,44,102	9	282	0.838	1
874	YMRP	9,12,44,105	1	14	0.3601	1
875	YVRS	9,12,44,105	3	72	0.4754	1
876	TVRS	9,12,44,105	6	139	0.4194	1
877	YVRP	9,12,44,105	8	217	0.5041	1
878	SVRS	9,12,44,105	9	242	0.5168	1
879	FVKP	9,12,44,105	9	282	0.838	1
880	YMRG	9,12,44,107	1	14	0.3601	1
881	YVRW	9,12,44,107	2	20	0.1322	1
882	TVRG	9,12,44,107	6	139	0.4194	1
883	SVRG	9,12,44,107	9	242	0.5168	1
884	YVRG	9,12,44,107	9	267	0.6784	1
886	FVKG	9,12,44,107	9	282	0.838	1
887	YMRF	9,12,44,109	1	14	0.3601	1
888	TVRF	9,12,44,109	6	139	0.4194	1
889	SVRF	9,12,44,109	9	242	0.5168	1
890	YVRF	9,12,44,109	11	282	0.3112	1
892	FVKF	9,12,44,109	9	282	0.838	1
893	YMRH	9,12,44,114	1	14	0.3601	1
894	YVRH	9,12,44,114	2	20	0.1322	1
895	SVRE	9,12,44,114	2	45	0.6434	1
896	TVRR	9,12,44,114	6	70	0.01884	1
897	YVRQ	9,12,44,114	5	111	0.372	1
898	SVRH	9,12,44,114	7	202	0.6474	1
899	FVKR	9,12,44,114	9	282	0.838	1
900	FVRR	9,12,44,114	9	289	0.8412	1
901	YMRY	9,12,44,116	1	14	0.3601	1
902	YVRY	9,12,44,116	2	20	0.1322	1
903	SVRH	9,12,44,116	2	45	0.6434	1
904	TVRD	9,12,44,116	6	139	0.4194	1
905	SVRY	9,12,44,116	7	202	0.6474	1
906	YVRD	9,12,44,116	9	267	0.6784	1
908	FVKD	9,12,44,116	9	282	0.838	1
909	YMRK	9,12,44,127	1	14	0.3601	1
910	SVRN	9,12,44,127	2	45	0.6434	1
911	YVRK	9,12,44,127	3	72	0.4754	1
912	TVRN	9,12,44,127	6	139	0.4194	1
913	SVRK	9,12,44,127	7	202	0.6474	1
914	YVRN	9,12,44,127	8	217	0.5041	1
915	FVKN	9,12,44,127	9	282	0.838	1
916	YMRT	9,12,44,142	1	14	0.3601	1
917	YVRT	9,12,44,142	3	72	0.4754	1
918	TVRI	9,12,44,142	6	139	0.4194	1
919	YVRI	9,12,44,142	8	217	0.5041	1
920	SVRI	9,12,44,142	9	242	0.5168	1
921	FVKI	9,12,44,142	9	282	0.838	1
922	YMRK	9,12,44,144	1	14	0.3601	1
923	SVRQ	9,12,44,144	3	88	0.743	1
924	YVRQ	9,12,44,144	5	111	0.372	1
925	TVRQ	9,12,44,144	6	139	0.4194	1
926	SVRK	9,12,44,144	6	158	0.6102	1
927	YVRK	9,12,44,144	6	181	0.8098	1
928	FVKK	9,12,44,144	9	282	0.838	1
929	YMRH	9,12,44,145	1	14	0.3601	1
930	YVRH	9,12,44,145	3	72	0.4754	1
931	TVRR	9,12,44,145	6	139	0.4194	1
932	YVRR	9,12,44,145	8	217	0.5041	1
933	SVRR	9,12,44,145	9	242	0.5168	1
934	FVKR	9,12,44,145	9	282	0.838	1
935	YMRA	9,12,44,149	1	14	0.3601	1
936	YVRT	9,12,44,149	5	111	0.372	1
937	TVRA	9,12,44,149	6	139	0.4194	1
938	YVRA	9,12,44,149	6	182	0.8103	1
940	SVRA	9,12,44,149	9	242	0.5168	1
941	FVKA	9,12,44,149	9	282	0.838	1
942	YMRA	9,12,44,150	1	14	0.3601	1
943	TVRA	9,12,44,150	6	139	0.4194	1
944	SVRA	9,12,44,150	9	242	0.5168	1
945	YVRA	9,12,44,150	11	282	0.3112	1
947	FVKV	9,12,44,150	9	282	0.838	1
948	YMRH	9,12,44,151	1	14	0.3601	1
949	SVRR	9,12,44,151	3	88	0.743	1
950	TVRR	9,12,44,151	6	139	0.4194	1
951	SVRH	9,12,44,151	6	159	0.6111	1
952	YVRH	9,12,44,151	11	282	0.3112	1
954	FVKH	9,12,44,151	9	282	0.838	1
955	SVRR	9,12,44,152	2	12	0.06007	1
956	YMRV	9,12,44,152	1	14	0.3601	1
957	YVRV	9,12,44,152	3	72	0.4754	1
958	YVRE	9,12,44,152	5	111	0.372	1
959	TVRV	9,12,44,152	6	139	0.4194	1
960	SVRV	9,12,44,152	7	202	0.6474	1
961	FVKA	9,12,44,152	9	282	0.838	1
962	FVRE	9,12,44,152	9	282	0.838	1
963	YVRL	9,12,44,156	1	3	0.1117	1
964	YMRW	9,12,44,156	1	14	0.3601	1
965	SVRL	9,12,44,156	3	88	0.743	1
966	TVRL	9,12,44,156	6	139	0.4194	1
967	SVRQ	9,12,44,156	6	158	0.6102	1
968	YVRW	9,12,44,156	7	174	0.4623	1
969	FVKR	9,12,44,156	9	282	0.838	1
970	YMRA	9,12,44,158	1	14	0.3601	1
971	TVRA	9,12,44,158	6	139	0.4194	1
972	SVRA	9,12,44,158	9	242	0.5168	1
973	YVRA	9,12,44,158	11	282	0.3112	1
975	FVKV	9,12,44,158	9	282	0.838	1
976	YMRE	9,12,44,161	1	14	0.3601	1
977	TVRE	9,12,44,161	6	139	0.4194	1
978	SVRE	9,12,44,161	9	242	0.5168	1
979	YVRE	9,12,44,161	11	282	0.3112	1
981	FVKE	9,12,44,161	9	282	0.838	1
982	FVRD	9,12,44,161	9	289	0.8412	1
983	YMRT	9,12,44,163	1	14	0.3601	1
984	YVRT	9,12,44,163	3	72	0.4754	1
985	TVRT	9,12,44,163	6	139	0.4194	1
986	YVRR	9,12,44,163	8	217	0.5041	1
987	SVRT	9,12,44,163	9	242	0.5168	1
988	FVKR	9,12,44,163	9	282	0.838	1
989	YMRE	9,12,44,166	1	14	0.3601	1
990	SVRE	9,12,44,166	2	48	0.6532	1
991	TVRE	9,12,44,166	6	139	0.4194	1
992	SVRD	9,12,44,166	7	199	0.6439	1
993	YVRE	9,12,44,166	11	282	0.3112	1
995	FVKD	9,12,44,166	9	282	0.838	1
996	YMRW	9,12,44,167	1	14	0.3601	1
997	SVRW	9,12,44,167	2	48	0.6532	1
998	TVRW	9,12,44,167	6	139	0.4194	1
999	SVRG	9,12,44,167	7	199	0.6439	1
1000	YVRW	9,12,44,167	11	282	0.3112	1
1002	FVKG	9,12,44,167	9	282	0.838	1
1003	YMRY	9,12,44,171	1	14	0.3601	1
1004	TVRY	9,12,44,171	6	122	0.253	1
1005	SVRY	9,12,44,171	9	242	0.5168	1
1006	YVRY	9,12,44,171	11	282	0.3112	1
1008	FVKY	9,12,44,171	9	282	0.838	1
1009	YMRA	9,12,44,184	1	14	0.3601	1
1010	TVRA	9,12,44,184	6	70	0.01884	1
1011	YVRA	9,12,44,184	8	179	0.2292	1
1013	SVRP	9,12,44,184	9	242	0.5168	1
1014	FVKP	9,12,44,184	9	282	0.838	1
1015	FVRP	9,12,44,184	9	289	0.8412	1
1016	YMRK	9,12,44,186	1	14	0.3601	1
1017	TVRK	9,12,44,186	6	122	0.253	1
1018	SVRK	9,12,44,186	9	242	0.5168	1
1019	YVRK	9,12,44,186	11	282	0.3112	1
1021	FVKK	9,12,44,186	9	282	0.838	1
1022	YMQG	9,12,54,56	1	14	0.3601	1
1023	SVQR	9,12,54,56	2	45	0.6434	1
1024	TVQG	9,12,54,56	6	93	0.05984	1
1025	SVQG	9,12,54,56	7	203	0.6487	1
1026	YVQG	9,12,54,56	11	282	0.3112	1
1028	FVQG	9,12,54,56	26	862	1	1
1030	YMQR	9,12,54,62	1	14	0.3601	1
1031	YVQG	9,12,54,62	2	18	0.1127	1
1032	SVQQ	9,12,54,62	2	46	0.6465	1
1033	TVQL	9,12,54,62	6	70	0.01884	1
1034	YVQR	9,12,54,62	6	165	0.6178	1
1035	SVQE	9,12,54,62	7	202	0.6474	1
1036	YMQN	9,12,54,63	1	14	0.3601	1
1037	TVQQ	9,12,54,63	6	70	0.01884	1
1038	YVQE	9,12,54,63	5	130	0.5797	1
1039	YVQN	9,12,54,63	6	165	0.6178	1
1040	SVQE	9,12,54,63	9	243	0.5177	1
1042	FVQE	9,12,54,63	26	862	1	1
1044	YMQR	9,12,54,65	1	14	0.3601	1
1045	SVQR	9,12,54,65	2	46	0.6465	1
1046	TVQR	9,12,54,65	6	138	0.2943	1
1047	SVQG	9,12,54,65	7	202	0.6474	1
1048	YVQR	9,12,54,65	11	282	0.3112	1
1050	FVQR	9,12,54,65	26	862	1	1
1052	YMQN	9,12,54,66	1	14	0.3601	1
1053	YVQK	9,12,54,66	2	17	0.1032	1
1054	SVQN	9,12,54,66	2	46	0.6465	1
1055	TVQN	9,12,54,66	6	138	0.2943	1
1056	SVQK	9,12,54,66	7	202	0.6474	1
1057	YVQN	9,12,54,66	9	270	0.6812	1
1059	YMQV	9,12,54,67	1	14	0.3601	1
1060	TVQV	9,12,54,67	6	138	0.2943	1
1061	SVQV	9,12,54,67	9	242	0.5168	1
1062	YVQV	9,12,54,67	11	282	0.3112	1
1064	FVQM	9,12,54,67	9	282	0.838	1
1065	YMQQ	9,12,54,70	1	14	0.3601	1
1066	TVQQ	9,12,54,70	6	70	0.01884	1
1067	YVQH	9,12,54,70	7	121	0.08535	1
1068	SVQH	9,12,54,70	9	215	0.2648	1
1069	FVQQ	9,12,54,70	9	289	0.8412	1
1070	YMQT	9,12,54,73	1	14	0.3601	1
1071	TVQT	9,12,54,73	6	70	0.01884	1
1072	SVQT	9,12,54,73	9	243	0.5177	1
1074	YVQT	9,12,54,73	11	282	0.3112	1
1076	FVQT	9,12,54,73	26	862	1	1
1078	YMQD	9,12,54,74	1	14	0.3601	1
1079	YVQH	9,12,54,74	2	18	0.1127	1
1080	TVQD	9,12,54,74	6	138	0.2943	1
1081	SVQD	9,12,54,74	9	243	0.5177	1
1083	YVQD	9,12,54,74	9	269	0.6802	1
1085	YMQV	9,12,54,76	1	14	0.3601	1
1086	YVQE	9,12,54,76	2	44	0.3915	1
1087	YVQA	9,12,54,76	3	63	0.4341	1
1088	TVQA	9,12,54,76	6	70	0.01884	1
1089	YVQV	9,12,54,76	6	187	0.8138	1
1091	SVQE	9,12,54,76	9	214	0.263	1
1092	FVQA	9,12,54,76	9	282	0.838	1
1093	YMQD	9,12,54,77	1	14	0.3601	1
1094	YVQS	9,12,54,77	2	44	0.3915	1
1095	YVQN	9,12,54,77	3	63	0.4341	1
1096	TVQN	9,12,54,77	6	70	0.01884	1
1097	YVQD	9,12,54,77	6	187	0.8138	1
1099	SVQN	9,12,54,77	9	215	0.2648	1
1100	FVQN	9,12,54,77	9	282	0.838	1
1101	YMQG	9,12,54,79	1	14	0.3601	1
1102	YVQR	9,12,54,79	2	44	0.3915	1
1103	SVQG	9,12,54,79	2	46	0.6465	1
1104	TVQG	9,12,54,79	6	138	0.2943	1
1105	SVQR	9,12,54,79	7	202	0.6474	1
1106	YVQG	9,12,54,79	9	243	0.5177	1
1108	FVQG	9,12,54,79	26	841	1	1
1110	YMQT	9,12,54,80	1	14	0.3601	1
1111	YVQI	9,12,54,80	2	44	0.3915	1
1112	SVQT	9,12,54,80	2	46	0.6465	1
1113	TVQT	9,12,54,80	6	138	0.2943	1
1114	SVQI	9,12,54,80	7	202	0.6474	1
1115	YVQT	9,12,54,80	9	243	0.5177	1
1117	FVQT	9,12,54,80	26	842	1	1
1119	YMQL	9,12,54,81	1	14	0.3601	1
1120	YVQA	9,12,54,81	2	44	0.3915	1
1121	SVQL	9,12,54,81	2	46	0.6465	1
1122	TVQL	9,12,54,81	6	138	0.2943	1
1123	SVQA	9,12,54,81	7	202	0.6474	1
1124	YVQL	9,12,54,81	9	243	0.5177	1
1126	FVQL	9,12,54,81	26	842	1	1
1128	YMQR	9,12,54,82	1	14	0.3601	1
1129	YVQL	9,12,54,82	2	44	0.3915	1
1130	SVQR	9,12,54,82	2	46	0.6465	1
1131	TVQR	9,12,54,82	6	138	0.2943	1
1132	SVQL	9,12,54,82	7	202	0.6474	1
1133	YVQR	9,12,54,82	9	243	0.5177	1
1135	FVQR	9,12,54,82	26	842	1	1
1137	YMQG	9,12,54,83	1	14	0.3601	1
1138	YVQR	9,12,54,83	2	44	0.3915	1
1139	SVQG	9,12,54,83	2	46	0.6465	1
1140	TVQG	9,12,54,83	6	138	0.2943	1
1141	SVQR	9,12,54,83	7	202	0.6474	1
1142	YVQG	9,12,54,83	9	243	0.5177	1
1144	FVQG	9,12,54,83	26	842	1	1
1146	YMQA	9,12,54,90	1	14	0.3601	1
1147	YVQA	9,12,54,90	3	72	0.4754	1
1148	TVQA	9,12,54,90	6	138	0.2943	1
1149	YVQD	9,12,54,90	8	217	0.5041	1
1150	SVQA	9,12,54,90	9	242	0.5168	1
1151	FVQD	9,12,54,90	9	282	0.838	1
1152	YVQV	9,12,54,95	1	3	0.1117	1
1153	YMQI	9,12,54,95	1	14	0.3601	1
1154	YVQL	9,12,54,95	1	17	0.4152	1
1155	SVQI	9,12,54,95	2	46	0.6465	1
1156	TVQI	9,12,54,95	6	138	0.2943	1
1157	SVQL	9,12,54,95	7	202	0.6474	1
1158	YVQI	9,12,54,95	9	267	0.6784	1
1160	YMQR	9,12,54,97	1	14	0.3601	1
1161	SVQI	9,12,54,97	2	46	0.6465	1
1162	YVQR	9,12,54,97	7	128	0.09959	1
1164	TVQM	9,12,54,97	6	138	0.2943	1
1165	SVQM	9,12,54,97	7	202	0.6474	1
1166	FVQI	9,12,54,97	17	518	0.5991	1
1167	YMQY	9,12,54,99	1	14	0.3601	1
1168	SVQY	9,12,54,99	2	46	0.6465	1
1169	TVQY	9,12,54,99	6	138	0.2943	1
1170	SVQF	9,12,54,99	7	202	0.6474	1
1171	YVQY	9,12,54,99	11	282	0.3112	1
1173	FVQY	9,12,54,99	26	861	1	1
1175	TVQH	9,12,54,102	1	10	0.2787	1
1176	YMQD	9,12,54,102	1	14	0.3601	1
1177	TVQD	9,12,54,102	5	129	0.5781	1
1178	SVQD	9,12,54,102	9	243	0.5177	1
1180	YVQD	9,12,54,102	11	282	0.3112	1
1182	FVQD	9,12,54,102	26	862	1	1
1184	YMQP	9,12,54,105	1	14	0.3601	1
1185	YVQS	9,12,54,105	3	72	0.4754	1
1186	TVQS	9,12,54,105	6	138	0.2943	1
1187	YVQP	9,12,54,105	8	217	0.5041	1
1188	SVQS	9,12,54,105	9	242	0.5168	1
1189	YMQG	9,12,54,107	1	14	0.3601	1
1190	YVQW	9,12,54,107	2	20	0.1322	1
1191	TVQG	9,12,54,107	6	138	0.2943	1
1192	SVQG	9,12,54,107	9	243	0.5177	1
1194	YVQG	9,12,54,107	9	267	0.6784	1
1196	YMQF	9,12,54,109	1	14	0.3601	1
1197	TVQF	9,12,54,109	6	138	0.2943	1
1198	SVQF	9,12,54,109	9	243	0.5177	1
1200	YVQF	9,12,54,109	11	282	0.3112	1
1202	FVQF	9,12,54,109	26	840	1	1
1204	YMQH	9,12,54,114	1	14	0.3601	1
1205	YVQH	9,12,54,114	2	20	0.1322	1
1206	SVQE	9,12,54,114	2	45	0.6434	1
1207	TVQR	9,12,54,114	6	70	0.01884	1
1208	YVQQ	9,12,54,114	5	111	0.372	1
1209	SVQH	9,12,54,114	7	202	0.6474	1
1210	FVQR	9,12,54,114	17	519	0.6066	1
1211	YMQY	9,12,54,116	1	14	0.3601	1
1212	YVQY	9,12,54,116	2	20	0.1322	1
1213	SVQH	9,12,54,116	2	45	0.6434	1
1214	TVQD	9,12,54,116	6	138	0.2943	1
1215	SVQY	9,12,54,116	7	202	0.6474	1
1216	YVQD	9,12,54,116	9	267	0.6784	1
1218	YMQK	9,12,54,127	1	14	0.3601	1
1219	SVQN	9,12,54,127	2	46	0.6465	1
1220	YVQK	9,12,54,127	3	72	0.4754	1
1221	TVQN	9,12,54,127	6	138	0.2943	1
1222	SVQK	9,12,54,127	7	202	0.6474	1
1223	YVQN	9,12,54,127	8	217	0.5041	1
1224	YMQT	9,12,54,142	1	14	0.3601	1
1225	YVQT	9,12,54,142	3	72	0.4754	1
1226	TVQI	9,12,54,142	6	138	0.2943	1
1227	YVQI	9,12,54,142	8	217	0.5041	1
1228	SVQI	9,12,54,142	9	243	0.5177	1
1230	YMQK	9,12,54,144	1	14	0.3601	1
1231	SVQQ	9,12,54,144	3	88	0.743	1
1232	YVQQ	9,12,54,144	5	111	0.372	1
1233	TVQQ	9,12,54,144	6	138	0.2943	1
1234	SVQK	9,12,54,144	6	159	0.6111	1
1235	YVQK	9,12,54,144	6	181	0.8098	1
1236	FVQK	9,12,54,144	26	840	1	1
1238	YMQH	9,12,54,145	1	14	0.3601	1
1239	YVQH	9,12,54,145	3	72	0.4754	1
1240	TVQR	9,12,54,145	6	138	0.2943	1
1241	YVQR	9,12,54,145	8	217	0.5041	1
1242	SVQR	9,12,54,145	9	243	0.5177	1
1244	YMQA	9,12,54,149	1	14	0.3601	1
1245	YVQT	9,12,54,149	5	111	0.372	1
1246	TVQA	9,12,54,149	6	138	0.2943	1
1247	YVQA	9,12,54,149	6	182	0.8103	1
1249	SVQA	9,12,54,149	9	243	0.5177	1
1251	FVQA	9,12,54,149	26	862	1	1
1253	YMQA	9,12,54,150	1	14	0.3601	1
1254	TVQA	9,12,54,150	6	138	0.2943	1
1255	SVQA	9,12,54,150	9	242	0.5168	1
1256	YVQA	9,12,54,150	11	282	0.3112	1
1258	FVQV	9,12,54,150	9	282	0.838	1
1259	YMQH	9,12,54,151	1	14	0.3601	1
1260	SVQR	9,12,54,151	3	88	0.743	1
1261	TVQR	9,12,54,151	6	138	0.2943	1
1262	SVQH	9,12,54,151	6	160	0.612	1
1263	YVQH	9,12,54,151	11	282	0.3112	1
1265	FVQH	9,12,54,151	26	840	1	1
1267	SVQR	9,12,54,152	2	12	0.06007	1
1268	YMQV	9,12,54,152	1	14	0.3601	1
1269	YVQV	9,12,54,152	3	72	0.4754	1
1270	YVQE	9,12,54,152	5	111	0.372	1
1271	TVQV	9,12,54,152	6	138	0.2943	1
1272	SVQV	9,12,54,152	7	202	0.6474	1
1273	FVQA	9,12,54,152	9	282	0.838	1
1274	FVQE	9,12,54,152	9	282	0.838	1
1275	YVQL	9,12,54,156	1	3	0.1117	1
1276	YMQW	9,12,54,156	1	14	0.3601	1
1277	SVQL	9,12,54,156	3	88	0.743	1
1278	TVQL	9,12,54,156	6	138	0.2943	1
1279	SVQQ	9,12,54,156	6	158	0.6102	1
1280	YVQW	9,12,54,156	7	174	0.4623	1
1281	FVQR	9,12,54,156	9	282	0.838	1
1282	YMQA	9,12,54,158	1	14	0.3601	1
1283	TVQA	9,12,54,158	6	138	0.2943	1
1284	SVQA	9,12,54,158	9	242	0.5168	1
1285	YVQA	9,12,54,158	11	282	0.3112	1
1287	FVQV	9,12,54,158	9	282	0.838	1
1288	YMQE	9,12,54,161	1	14	0.3601	1
1289	TVQE	9,12,54,161	6	138	0.2943	1
1290	SVQE	9,12,54,161	9	243	0.5177	1
1292	YVQE	9,12,54,161	11	282	0.3112	1
1294	FVQD	9,12,54,161	9	289	0.8412	1
1295	YMQT	9,12,54,163	1	14	0.3601	1
1296	YVQT	9,12,54,163	3	72	0.4754	1
1297	TVQT	9,12,54,163	6	138	0.2943	1
1298	YVQR	9,12,54,163	8	217	0.5041	1
1299	SVQT	9,12,54,163	9	242	0.5168	1
1300	FVQR	9,12,54,163	9	282	0.838	1
1301	YMQE	9,12,54,166	1	14	0.3601	1
1302	SVQE	9,12,54,166	2	48	0.6532	1
1303	TVQE	9,12,54,166	6	138	0.2943	1
1304	SVQD	9,12,54,166	7	200	0.645	1
1305	YVQE	9,12,54,166	11	282	0.3112	1
1307	FVQD	9,12,54,166	9	282	0.838	1
1308	YMQW	9,12,54,167	1	14	0.3601	1
1309	SVQW	9,12,54,167	2	48	0.6532	1
1310	TVQW	9,12,54,167	6	138	0.2943	1
1311	SVQG	9,12,54,167	7	200	0.645	1
1312	YVQW	9,12,54,167	11	282	0.3112	1
1314	FVQG	9,12,54,167	9	282	0.838	1
1315	YMQY	9,12,54,171	1	14	0.3601	1
1316	TVQY	9,12,54,171	6	122	0.253	1
1317	SVQY	9,12,54,171	9	243	0.5177	1
1319	YVQY	9,12,54,171	11	282	0.3112	1
1321	FVQY	9,12,54,171	26	862	1	1
1323	YMQA	9,12,54,184	1	14	0.3601	1
1324	TVQA	9,12,54,184	6	70	0.01884	1
1325	YVQA	9,12,54,184	8	179	0.2292	1
1327	SVQP	9,12,54,184	9	243	0.5177	1
1329	FVQP	9,12,54,184	17	519	0.6066	1
1330	YMQK	9,12,54,186	1	14	0.3601	1
1331	TVQK	9,12,54,186	6	122	0.253	1
1332	SVQK	9,12,54,186	9	243	0.5177	1
1334	YVQK	9,12,54,186	11	282	0.3112	1
1336	FVQK	9,12,54,186	26	862	1	1
1338	YMGR	9,12,56,62	1	14	0.3601	1
1339	YVGG	9,12,56,62	2	18	0.1127	1
1340	SVRQ	9,12,56,62	2	45	0.6434	1
1341	TVGL	9,12,56,62	6	70	0.01884	1
1342	YVGR	9,12,56,62	6	165	0.6178	1
1343	SVGE	9,12,56,62	7	202	0.6474	1
1344	YMGN	9,12,56,63	1	14	0.3601	1
1345	SVRE	9,12,56,63	2	45	0.6434	1
1346	TVGQ	9,12,56,63	6	70	0.01884	1
1347	YVGE	9,12,56,63	5	130	0.5797	1
1348	YVGN	9,12,56,63	6	165	0.6178	1
1349	SVGE	9,12,56,63	7	203	0.6487	1
1350	FVGE	9,12,56,63	26	862	1	1
1352	YMGR	9,12,56,65	1	14	0.3601	1
1353	SVRR	9,12,56,65	2	45	0.6434	1
1354	TVGR	9,12,56,65	6	94	0.06235	1
1355	SVGG	9,12,56,65	7	202	0.6474	1
1356	YVGR	9,12,56,65	11	282	0.3112	1
1358	FVGR	9,12,56,65	26	862	1	1
1360	YMGN	9,12,56,66	1	14	0.3601	1
1361	YVGK	9,12,56,66	2	17	0.1032	1
1362	SVRN	9,12,56,66	2	45	0.6434	1
1363	TVGN	9,12,56,66	6	94	0.06235	1
1364	SVGK	9,12,56,66	7	202	0.6474	1
1365	YVGN	9,12,56,66	9	270	0.6812	1
1367	YMGV	9,12,56,67	1	14	0.3601	1
1368	SVRV	9,12,56,67	2	45	0.6434	1
1369	TVGV	9,12,56,67	6	94	0.06235	1
1370	SVGV	9,12,56,67	7	202	0.6474	1
1371	YVGV	9,12,56,67	11	282	0.3112	1
1373	FVGM	9,12,56,67	9	282	0.838	1
1374	SVRH	9,12,56,70	2	13	0.06808	1
1375	YMGQ	9,12,56,70	1	14	0.3601	1
1376	TVGQ	9,12,56,70	6	70	0.01884	1
1377	YVGH	9,12,56,70	7	121	0.08535	1
1378	SVGH	9,12,56,70	7	203	0.6487	1
1379	FVGQ	9,12,56,70	9	289	0.8412	1
1380	YMGT	9,12,56,73	1	14	0.3601	1
1381	SVRT	9,12,56,73	2	45	0.6434	1
1382	TVGT	9,12,56,73	6	70	0.01884	1
1383	SVGT	9,12,56,73	7	203	0.6487	1
1384	YVGT	9,12,56,73	11	282	0.3112	1
1386	FVGT	9,12,56,73	26	862	1	1
1388	YMGD	9,12,56,74	1	14	0.3601	1
1389	YVGH	9,12,56,74	2	18	0.1127	1
1390	SVRD	9,12,56,74	2	45	0.6434	1
1391	TVGD	9,12,56,74	6	94	0.06235	1
1392	SVGD	9,12,56,74	7	203	0.6487	1
1393	YVGD	9,12,56,74	9	269	0.6802	1
1395	SVRE	9,12,56,76	2	13	0.06808	1
1396	YMGV	9,12,56,76	1	14	0.3601	1
1397	YVGE	9,12,56,76	2	44	0.3915	1
1398	YVGA	9,12,56,76	3	63	0.4341	1
1399	TVGA	9,12,56,76	6	70	0.01884	1
1400	YVGV	9,12,56,76	6	187	0.8138	1
1402	SVGE	9,12,56,76	7	202	0.6474	1
1403	FVGA	9,12,56,76	9	282	0.838	1
1404	SVRN	9,12,56,77	2	13	0.06808	1
1405	YMGD	9,12,56,77	1	14	0.3601	1
1406	YVGS	9,12,56,77	2	44	0.3915	1
1407	YVGN	9,12,56,77	3	63	0.4341	1
1408	TVGN	9,12,56,77	6	70	0.01884	1
1409	YVGD	9,12,56,77	6	187	0.8138	1
1411	SVGN	9,12,56,77	7	203	0.6487	1
1412	FVGN	9,12,56,77	9	282	0.838	1
1413	YMGG	9,12,56,79	1	14	0.3601	1
1414	YVGR	9,12,56,79	2	44	0.3915	1
1415	SVRG	9,12,56,79	2	45	0.6434	1
1416	TVGG	9,12,56,79	6	94	0.06235	1
1417	SVGR	9,12,56,79	7	202	0.6474	1
1418	YVGG	9,12,56,79	9	243	0.5177	1
1420	FVGG	9,12,56,79	26	841	1	1
1422	YMGT	9,12,56,80	1	14	0.3601	1
1423	YVGI	9,12,56,80	2	44	0.3915	1
1424	SVRT	9,12,56,80	2	45	0.6434	1
1425	TVGT	9,12,56,80	6	94	0.06235	1
1426	SVGI	9,12,56,80	7	202	0.6474	1
1427	YVGT	9,12,56,80	9	243	0.5177	1
1429	FVGT	9,12,56,80	26	842	1	1
1431	YMGL	9,12,56,81	1	14	0.3601	1
1432	YVGA	9,12,56,81	2	44	0.3915	1
1433	SVRL	9,12,56,81	2	45	0.6434	1
1434	TVGL	9,12,56,81	6	94	0.06235	1
1435	SVGA	9,12,56,81	7	202	0.6474	1
1436	YVGL	9,12,56,81	9	243	0.5177	1
1438	FVGL	9,12,56,81	26	842	1	1
1440	YMGR	9,12,56,82	1	14	0.3601	1
1441	YVGL	9,12,56,82	2	44	0.3915	1
1442	SVRR	9,12,56,82	2	45	0.6434	1
1443	TVGR	9,12,56,82	6	94	0.06235	1
1444	SVGL	9,12,56,82	7	202	0.6474	1
1445	YVGR	9,12,56,82	9	243	0.5177	1
1447	FVGR	9,12,56,82	26	842	1	1
1449	YMGG	9,12,56,83	1	14	0.3601	1
1450	YVGR	9,12,56,83	2	44	0.3915	1
1451	SVRG	9,12,56,83	2	45	0.6434	1
1452	TVGG	9,12,56,83	6	94	0.06235	1
1453	SVGR	9,12,56,83	7	202	0.6474	1
1454	YVGG	9,12,56,83	9	243	0.5177	1
1456	FVGG	9,12,56,83	26	842	1	1
1458	YMGA	9,12,56,90	1	14	0.3601	1
1459	SVRA	9,12,56,90	2	45	0.6434	1
1460	YVGA	9,12,56,90	3	72	0.4754	1
1461	TVGA	9,12,56,90	6	94	0.06235	1
1462	SVGA	9,12,56,90	7	202	0.6474	1
1463	YVGD	9,12,56,90	8	217	0.5041	1
1464	FVGD	9,12,56,90	9	282	0.838	1
1465	YVGV	9,12,56,95	1	3	0.1117	1
1466	YMGI	9,12,56,95	1	14	0.3601	1
1467	YVGL	9,12,56,95	1	17	0.4152	1
1468	SVRI	9,12,56,95	2	45	0.6434	1
1469	TVGI	9,12,56,95	6	94	0.06235	1
1470	SVGL	9,12,56,95	7	202	0.6474	1
1471	YVGI	9,12,56,95	9	267	0.6784	1
1473	YMGR	9,12,56,97	1	14	0.3601	1
1474	SVRI	9,12,56,97	2	45	0.6434	1
1475	TVGM	9,12,56,97	6	94	0.06235	1
1476	YVGR	9,12,56,97	7	128	0.09959	1
1478	SVGM	9,12,56,97	7	202	0.6474	1
1479	FVGI	9,12,56,97	17	518	0.5991	1
1480	YMGY	9,12,56,99	1	14	0.3601	1
1481	SVRY	9,12,56,99	2	45	0.6434	1
1482	TVGY	9,12,56,99	6	94	0.06235	1
1483	SVGF	9,12,56,99	7	202	0.6474	1
1484	YVGY	9,12,56,99	11	282	0.3112	1
1486	FVGY	9,12,56,99	26	861	1	1
1488	TVGH	9,12,56,102	1	10	0.2787	1
1489	YMGD	9,12,56,102	1	14	0.3601	1
1490	SVRD	9,12,56,102	2	45	0.6434	1
1491	TVGD	9,12,56,102	5	84	0.173	1
1492	SVGD	9,12,56,102	7	203	0.6487	1
1493	YVGD	9,12,56,102	11	282	0.3112	1
1495	FVGD	9,12,56,102	26	862	1	1
1497	YMGP	9,12,56,105	1	14	0.3601	1
1498	SVRS	9,12,56,105	2	45	0.6434	1
1499	YVGS	9,12,56,105	3	72	0.4754	1
1500	TVGS	9,12,56,105	6	94	0.06235	1
1501	SVGS	9,12,56,105	7	202	0.6474	1
1502	YVGP	9,12,56,105	8	217	0.5041	1
1503	YMGG	9,12,56,107	1	14	0.3601	1
1504	YVGW	9,12,56,107	2	20	0.1322	1
1505	SVRG	9,12,56,107	2	45	0.6434	1
1506	TVGG	9,12,56,107	6	94	0.06235	1
1507	SVGG	9,12,56,107	7	203	0.6487	1
1508	YVGG	9,12,56,107	9	267	0.6784	1
1510	YMGF	9,12,56,109	1	14	0.3601	1
1511	SVRF	9,12,56,109	2	45	0.6434	1
1512	TVGF	9,12,56,109	6	94	0.06235	1
1513	SVGF	9,12,56,109	7	203	0.6487	1
1514	YVGF	9,12,56,109	11	282	0.3112	1
1516	FVGF	9,12,56,109	26	840	1	1
1518	YMGH	9,12,56,114	1	14	0.3601	1
1519	YVGH	9,12,56,114	2	20	0.1322	1
1520	SVRE	9,12,56,114	2	45	0.6434	1
1521	TVGR	9,12,56,114	6	70	0.01884	1
1522	YVGQ	9,12,56,114	5	111	0.372	1
1523	SVGH	9,12,56,114	7	202	0.6474	1
1524	FVGR	9,12,56,114	17	519	0.6066	1
1525	YMGY	9,12,56,116	1	14	0.3601	1
1526	YVGY	9,12,56,116	2	20	0.1322	1
1527	SVRH	9,12,56,116	2	45	0.6434	1
1528	TVGD	9,12,56,116	6	94	0.06235	1
1529	SVGY	9,12,56,116	7	202	0.6474	1
1530	YVGD	9,12,56,116	9	267	0.6784	1
1532	YMGK	9,12,56,127	1	14	0.3601	1
1533	SVRN	9,12,56,127	2	45	0.6434	1
1534	YVGK	9,12,56,127	3	72	0.4754	1
1535	TVGN	9,12,56,127	6	94	0.06235	1
1536	SVGK	9,12,56,127	7	202	0.6474	1
1537	YVGN	9,12,56,127	8	217	0.5041	1
1538	YMGT	9,12,56,142	1	14	0.3601	1
1539	SVRI	9,12,56,142	2	45	0.6434	1
1540	YVGT	9,12,56,142	3	72	0.4754	1
1541	TVGI	9,12,56,142	6	94	0.06235	1
1542	SVGI	9,12,56,142	7	203	0.6487	1
1543	YVGI	9,12,56,142	8	217	0.5041	1
1544	YMGK	9,12,56,144	1	14	0.3601	1
1545	SVRQ	9,12,56,144	2	45	0.6434	1
1546	TVGQ	9,12,56,144	6	94	0.06235	1
1547	YVGQ	9,12,56,144	5	111	0.372	1
1548	SVGK	9,12,56,144	6	159	0.6111	1
1549	YVGK	9,12,56,144	6	181	0.8098	1
1550	FVGK	9,12,56,144	26	840	1	1
1552	YMGH	9,12,56,145	1	14	0.3601	1
1553	SVRR	9,12,56,145	2	45	0.6434	1
1554	YVGH	9,12,56,145	3	72	0.4754	1
1555	TVGR	9,12,56,145	6	94	0.06235	1
1556	SVGR	9,12,56,145	7	203	0.6487	1
1557	YVGR	9,12,56,145	8	217	0.5041	1
1558	YMGA	9,12,56,149	1	14	0.3601	1
1559	SVRA	9,12,56,149	2	45	0.6434	1
1560	TVGA	9,12,56,149	6	94	0.06235	1
1561	YVGT	9,12,56,149	5	111	0.372	1
1562	YVGA	9,12,56,149	6	182	0.8103	1
1564	SVGA	9,12,56,149	7	203	0.6487	1
1565	FVGA	9,12,56,149	26	862	1	1
1567	YMGA	9,12,56,150	1	14	0.3601	1
1568	SVRA	9,12,56,150	2	45	0.6434	1
1569	TVGA	9,12,56,150	6	94	0.06235	1
1570	SVGA	9,12,56,150	7	202	0.6474	1
1571	YVGA	9,12,56,150	11	282	0.3112	1
1573	FVGV	9,12,56,150	9	282	0.838	1
1574	YMGH	9,12,56,151	1	14	0.3601	1
1575	SVRR	9,12,56,151	2	44	0.3915	1
1576	TVGR	9,12,56,151	6	94	0.06235	1
1577	SVGH	9,12,56,151	6	159	0.6111	1
1578	YVGH	9,12,56,151	11	282	0.3112	1
1580	FVGH	9,12,56,151	26	840	1	1
1582	SVRR	9,12,56,152	2	12	0.06007	1
1583	YMGV	9,12,56,152	1	14	0.3601	1
1584	YVGV	9,12,56,152	3	72	0.4754	1
1585	TVGV	9,12,56,152	6	94	0.06235	1
1586	YVGE	9,12,56,152	5	111	0.372	1
1587	SVGV	9,12,56,152	7	202	0.6474	1
1588	FVGA	9,12,56,152	9	282	0.838	1
1589	FVGE	9,12,56,152	9	282	0.838	1
1590	YVGL	9,12,56,156	1	3	0.1117	1
1591	YMGW	9,12,56,156	1	14	0.3601	1
1592	SVRL	9,12,56,156	2	44	0.3915	1
1593	TVGL	9,12,56,156	6	94	0.06235	1
1594	SVGQ	9,12,56,156	6	158	0.6102	1
1595	YVGW	9,12,56,156	7	174	0.4623	1
1596	FVGR	9,12,56,156	9	282	0.838	1
1597	YMGA	9,12,56,158	1	14	0.3601	1
1598	SVRA	9,12,56,158	2	45	0.6434	1
1599	TVGA	9,12,56,158	6	94	0.06235	1
1600	SVGA	9,12,56,158	7	202	0.6474	1
1601	YVGA	9,12,56,158	11	282	0.3112	1
1603	FVGV	9,12,56,158	9	282	0.838	1
1604	YMGE	9,12,56,161	1	14	0.3601	1
1605	SVRE	9,12,56,161	2	45	0.6434	1
1606	TVGE	9,12,56,161	6	94	0.06235	1
1607	SVGE	9,12,56,161	7	203	0.6487	1
1608	YVGE	9,12,56,161	11	282	0.3112	1
1610	FVGD	9,12,56,161	9	289	0.8412	1
1611	YMGT	9,12,56,163	1	14	0.3601	1
1612	SVRT	9,12,56,163	2	45	0.6434	1
1613	YVGT	9,12,56,163	3	72	0.4754	1
1614	TVGT	9,12,56,163	6	94	0.06235	1
1615	SVGT	9,12,56,163	7	202	0.6474	1
1616	YVGR	9,12,56,163	8	217	0.5041	1
1617	FVGR	9,12,56,163	9	282	0.838	1
1618	YMGE	9,12,56,166	1	14	0.3601	1
1619	SVRE	9,12,56,166	2	45	0.6434	1
1620	TVGE	9,12,56,166	6	94	0.06235	1
1621	SVGD	9,12,56,166	7	200	0.645	1
1622	YVGE	9,12,56,166	11	282	0.3112	1
1624	FVGD	9,12,56,166	9	282	0.838	1
1625	YMGW	9,12,56,167	1	14	0.3601	1
1626	SVRW	9,12,56,167	2	45	0.6434	1
1627	TVGW	9,12,56,167	6	94	0.06235	1
1628	SVGG	9,12,56,167	7	200	0.645	1
1629	YVGW	9,12,56,167	11	282	0.3112	1
1631	FVGG	9,12,56,167	9	282	0.838	1
1632	YMGY	9,12,56,171	1	14	0.3601	1
1633	SVRY	9,12,56,171	2	45	0.6434	1
1634	TVGY	9,12,56,171	6	77	0.02813	1
1635	SVGY	9,12,56,171	7	203	0.6487	1
1636	YVGY	9,12,56,171	11	282	0.3112	1
1638	FVGY	9,12,56,171	26	862	1	1
1640	YMGA	9,12,56,184	1	14	0.3601	1
1641	SVRP	9,12,56,184	2	45	0.6434	1
1642	TVGA	9,12,56,184	6	70	0.01884	1
1643	YVGA	9,12,56,184	8	179	0.2292	1
1645	SVGP	9,12,56,184	7	203	0.6487	1
1646	FVGP	9,12,56,184	17	519	0.6066	1
1647	YMGK	9,12,56,186	1	14	0.3601	1
1648	SVRK	9,12,56,186	2	45	0.6434	1
1649	TVGK	9,12,56,186	6	77	0.02813	1
1650	SVGK	9,12,56,186	7	203	0.6487	1
1651	YVGK	9,12,56,186	11	282	0.3112	1
1653	FVGK	9,12,56,186	26	862	1	1
1655	YMRN	9,12,62,63	1	14	0.3601	1
1656	YVGE	9,12,62,63	2	18	0.1127	1
1657	SVQE	9,12,62,63	2	46	0.6465	1
1658	TVLQ	9,12,62,63	6	70	0.01884	1
1659	YVRN	9,12,62,63	6	165	0.6178	1
1660	SVEE	9,12,62,63	7	202	0.6474	1
1661	YMRR	9,12,62,65	1	14	0.3601	1
1662	YVGR	9,12,62,65	2	18	0.1127	1
1663	SVQR	9,12,62,65	2	46	0.6465	1
1664	TVLR	9,12,62,65	6	70	0.01884	1
1665	YVRR	9,12,62,65	6	165	0.6178	1
1666	SVEG	9,12,62,65	7	202	0.6474	1
1667	YMRN	9,12,62,66	1	14	0.3601	1
1668	YVGK	9,12,62,66	2	17	0.1032	1
1669	SVQN	9,12,62,66	2	46	0.6465	1
1670	TVLN	9,12,62,66	6	70	0.01884	1
1671	YVRN	9,12,62,66	6	165	0.6178	1
1672	SVEK	9,12,62,66	7	202	0.6474	1
1673	YMRV	9,12,62,67	1	14	0.3601	1
1674	YVGV	9,12,62,67	2	18	0.1127	1
1675	SVQV	9,12,62,67	2	45	0.6434	1
1676	TVLV	9,12,62,67	6	70	0.01884	1
1677	YVRV	9,12,62,67	6	165	0.6178	1
1678	SVEV	9,12,62,67	7	202	0.6474	1
1679	FVQM	9,12,62,67	9	282	0.838	1
1680	SVQH	9,12,62,70	2	14	0.07642	1
1681	YMRQ	9,12,62,70	1	14	0.3601	1
1682	YVGH	9,12,62,70	2	18	0.1127	1
1683	TVLQ	9,12,62,70	6	70	0.01884	1
1684	YVRH	9,12,62,70	5	106	0.3617	1
1685	SVEH	9,12,62,70	7	202	0.6474	1
1686	FVQQ	9,12,62,70	9	289	0.8412	1
1687	YMRT	9,12,62,73	1	14	0.3601	1
1688	YVGT	9,12,62,73	2	18	0.1127	1
1689	SVQT	9,12,62,73	2	46	0.6465	1
1690	TVLT	9,12,62,73	6	70	0.01884	1
1691	YVRT	9,12,62,73	6	165	0.6178	1
1692	SVET	9,12,62,73	7	202	0.6474	1
1693	YMRD	9,12,62,74	1	14	0.3601	1
1694	YVGH	9,12,62,74	2	18	0.1127	1
1695	SVQD	9,12,62,74	2	46	0.6465	1
1696	TVLD	9,12,62,74	6	70	0.01884	1
1697	YVRD	9,12,62,74	6	165	0.6178	1
1698	SVED	9,12,62,74	7	202	0.6474	1
1699	SVQE	9,12,62,76	2	13	0.06808	1
1700	YMRV	9,12,62,76	1	14	0.3601	1
1701	YVGV	9,12,62,76	2	18	0.1127	1
1702	YVRE	9,12,62,76	2	44	0.3915	1
1703	YVRA	9,12,62,76	3	63	0.4341	1
1704	TVLA	9,12,62,76	6	70	0.01884	1
1705	SVEE	9,12,62,76	7	202	0.6474	1
1706	FVQA	9,12,62,76	9	282	0.838	1
1707	FVQV	9,12,62,76	9	291	1	1
1708	SVQN	9,12,62,77	2	14	0.07642	1
1709	YMRD	9,12,62,77	1	14	0.3601	1
1710	YVGD	9,12,62,77	2	18	0.1127	1
1711	YVRS	9,12,62,77	2	44	0.3915	1
1712	YVRN	9,12,62,77	3	63	0.4341	1
1713	TVLN	9,12,62,77	6	70	0.01884	1
1714	SVEN	9,12,62,77	7	202	0.6474	1
1715	FVQN	9,12,62,77	9	282	0.838	1
1716	FVQD	9,12,62,77	9	291	1	1
1717	YMRG	9,12,62,79	1	14	0.3601	1
1718	YVGG	9,12,62,79	2	18	0.1127	1
1719	YVRR	9,12,62,79	2	44	0.3915	1
1720	SVQG	9,12,62,79	2	46	0.6465	1
1721	TVLG	9,12,62,79	6	70	0.01884	1
1722	YVRG	9,12,62,79	4	123	0.7798	1
1723	SVER	9,12,62,79	7	202	0.6474	1
1724	FVQG	9,12,62,79	17	520	0.6141	1
1725	YMRT	9,12,62,80	1	14	0.3601	1
1726	YVGT	9,12,62,80	2	18	0.1127	1
1727	YVRI	9,12,62,80	2	44	0.3915	1
1728	SVQT	9,12,62,80	2	46	0.6465	1
1729	TVLT	9,12,62,80	6	70	0.01884	1
1730	YVRT	9,12,62,80	4	123	0.7798	1
1731	SVEI	9,12,62,80	7	202	0.6474	1
1732	FVQT	9,12,62,80	17	521	0.6217	1
1733	YMRL	9,12,62,81	1	14	0.3601	1
1734	YVGL	9,12,62,81	2	18	0.1127	1
1735	YVRA	9,12,62,81	2	44	0.3915	1
1736	SVQL	9,12,62,81	2	46	0.6465	1
1737	TVLL	9,12,62,81	6	70	0.01884	1
1738	YVRL	9,12,62,81	4	123	0.7798	1
1739	SVEA	9,12,62,81	7	202	0.6474	1
1740	FVQL	9,12,62,81	17	521	0.6217	1
1741	YMRR	9,12,62,82	1	14	0.3601	1
1742	YVGR	9,12,62,82	2	18	0.1127	1
1743	YVRL	9,12,62,82	2	44	0.3915	1
1744	SVQR	9,12,62,82	2	46	0.6465	1
1745	TVLR	9,12,62,82	6	70	0.01884	1
1746	YVRR	9,12,62,82	4	123	0.7798	1
1747	SVEL	9,12,62,82	7	202	0.6474	1
1748	FVQR	9,12,62,82	17	521	0.6217	1
1749	YMRG	9,12,62,83	1	14	0.3601	1
1750	YVGG	9,12,62,83	2	18	0.1127	1
1751	YVRR	9,12,62,83	2	44	0.3915	1
1752	SVQG	9,12,62,83	2	46	0.6465	1
1753	TVLG	9,12,62,83	6	70	0.01884	1
1754	YVRG	9,12,62,83	4	123	0.7798	1
1755	SVER	9,12,62,83	7	202	0.6474	1
1756	FVQG	9,12,62,83	17	521	0.6217	1
1757	YMRA	9,12,62,90	1	14	0.3601	1
1758	YVGA	9,12,62,90	2	18	0.1127	1
1759	SVQA	9,12,62,90	2	45	0.6434	1
1760	TVLA	9,12,62,90	6	70	0.01884	1
1761	YVRD	9,12,62,90	5	111	0.372	1
1762	SVEA	9,12,62,90	7	202	0.6474	1
1763	FVQD	9,12,62,90	9	282	0.838	1
1764	YVGV	9,12,62,95	1	1	0.05743	1
1765	YMRI	9,12,62,95	1	14	0.3601	1
1766	YVGL	9,12,62,95	1	17	0.4152	1
1767	SVQI	9,12,62,95	2	46	0.6465	1
1768	TVLI	9,12,62,95	6	70	0.01884	1
1769	YVRI	9,12,62,95	6	163	0.6153	1
1770	SVEL	9,12,62,95	7	202	0.6474	1
1771	YMRR	9,12,62,97	1	14	0.3601	1
1772	YVGR	9,12,62,97	2	18	0.1127	1
1773	SVQI	9,12,62,97	2	46	0.6465	1
1774	TVLM	9,12,62,97	6	70	0.01884	1
1775	YVRR	9,12,62,97	5	113	0.3769	1
1776	SVEM	9,12,62,97	7	202	0.6474	1
1777	FVQI	9,12,62,97	17	518	0.5991	1
1778	YMRY	9,12,62,99	1	14	0.3601	1
1779	YVGY	9,12,62,99	2	18	0.1127	1
1780	SVQY	9,12,62,99	2	46	0.6465	1
1781	TVLY	9,12,62,99	6	70	0.01884	1
1782	YVRY	9,12,62,99	6	165	0.6178	1
1783	SVEF	9,12,62,99	7	202	0.6474	1
1784	TVLH	9,12,62,102	1	10	0.2787	1
1785	YMRD	9,12,62,102	1	14	0.3601	1
1786	YVGD	9,12,62,102	2	18	0.1127	1
1787	SVQD	9,12,62,102	2	46	0.6465	1
1788	TVLD	9,12,62,102	5	60	0.03568	1
1789	YVRD	9,12,62,102	6	165	0.6178	1
1790	SVED	9,12,62,102	7	202	0.6474	1
1791	YMRP	9,12,62,105	1	14	0.3601	1
1792	YVGS	9,12,62,105	2	18	0.1127	1
1793	SVQS	9,12,62,105	2	45	0.6434	1
1794	TVLS	9,12,62,105	6	70	0.01884	1
1795	YVRP	9,12,62,105	5	111	0.372	1
1796	SVES	9,12,62,105	7	202	0.6474	1
1797	FVQS	9,12,62,105	9	289	0.8412	1
1798	YMRG	9,12,62,107	1	14	0.3601	1
1799	YVGW	9,12,62,107	2	18	0.1127	1
1800	SVQG	9,12,62,107	2	46	0.6465	1
1801	TVLG	9,12,62,107	6	70	0.01884	1
1802	YVRG	9,12,62,107	6	163	0.6153	1
1803	SVEG	9,12,62,107	7	202	0.6474	1
1804	YMRF	9,12,62,109	1	14	0.3601	1
1805	YVGF	9,12,62,109	2	18	0.1127	1
1806	SVQF	9,12,62,109	2	46	0.6465	1
1807	TVLF	9,12,62,109	6	70	0.01884	1
1808	YVRF	9,12,62,109	6	165	0.6178	1
1809	SVEF	9,12,62,109	7	202	0.6474	1
1810	FVQF	9,12,62,109	17	519	0.6066	1
1811	YMRH	9,12,62,114	1	14	0.3601	1
1812	YVGH	9,12,62,114	2	18	0.1127	1
1813	SVQE	9,12,62,114	2	45	0.6434	1
1814	TVLR	9,12,62,114	6	70	0.01884	1
1815	YVRQ	9,12,62,114	5	111	0.372	1
1816	SVEH	9,12,62,114	7	202	0.6474	1
1817	FVQR	9,12,62,114	17	519	0.6066	1
1818	YMRY	9,12,62,116	1	14	0.3601	1
1819	YVGY	9,12,62,116	2	18	0.1127	1
1820	SVQH	9,12,62,116	2	45	0.6434	1
1821	TVLD	9,12,62,116	6	70	0.01884	1
1822	YVRD	9,12,62,116	6	163	0.6153	1
1823	SVEY	9,12,62,116	7	202	0.6474	1
1824	YMRK	9,12,62,127	1	14	0.3601	1
1825	YVGK	9,12,62,127	2	18	0.1127	1
1826	SVQN	9,12,62,127	2	46	0.6465	1
1827	TVLN	9,12,62,127	6	70	0.01884	1
1828	YVRN	9,12,62,127	5	111	0.372	1
1829	SVEK	9,12,62,127	7	202	0.6474	1
1830	YMRT	9,12,62,142	1	14	0.3601	1
1831	YVGT	9,12,62,142	2	18	0.1127	1
1832	SVQI	9,12,62,142	2	46	0.6465	1
1833	TVLI	9,12,62,142	6	70	0.01884	1
1834	YVRI	9,12,62,142	5	111	0.372	1
1835	SVEI	9,12,62,142	7	202	0.6474	1
1836	YMRK	9,12,62,144	1	14	0.3601	1
1837	YVGK	9,12,62,144	2	18	0.1127	1
1838	SVQQ	9,12,62,144	2	45	0.6434	1
1839	TVLQ	9,12,62,144	6	70	0.01884	1
1840	YVRQ	9,12,62,144	5	111	0.372	1
1841	SVEK	9,12,62,144	6	158	0.6102	1
1842	FVQK	9,12,62,144	17	519	0.6066	1
1843	YMRH	9,12,62,145	1	14	0.3601	1
1844	YVGH	9,12,62,145	2	18	0.1127	1
1845	SVQR	9,12,62,145	2	46	0.6465	1
1846	TVLR	9,12,62,145	6	70	0.01884	1
1847	YVRR	9,12,62,145	5	111	0.372	1
1848	SVER	9,12,62,145	7	202	0.6474	1
1849	YMRA	9,12,62,149	1	14	0.3601	1
1850	YVGA	9,12,62,149	2	18	0.1127	1
1851	SVQA	9,12,62,149	2	46	0.6465	1
1852	TVLA	9,12,62,149	6	70	0.01884	1
1853	YVRT	9,12,62,149	5	111	0.372	1
1854	SVEA	9,12,62,149	7	202	0.6474	1
1855	YMRA	9,12,62,150	1	14	0.3601	1
1856	YVGA	9,12,62,150	2	18	0.1127	1
1857	SVQA	9,12,62,150	2	45	0.6434	1
1858	TVLA	9,12,62,150	6	70	0.01884	1
1859	YVRA	9,12,62,150	6	165	0.6178	1
1860	SVEA	9,12,62,150	7	202	0.6474	1
1861	FVQV	9,12,62,150	9	282	0.838	1
1862	YMRH	9,12,62,151	1	14	0.3601	1
1863	YVGH	9,12,62,151	2	18	0.1127	1
1864	SVQR	9,12,62,151	2	44	0.3915	1
1865	TVLR	9,12,62,151	6	70	0.01884	1
1866	SVEH	9,12,62,151	6	158	0.6102	1
1867	YVRH	9,12,62,151	6	165	0.6178	1
1868	FVQH	9,12,62,151	17	519	0.6066	1
1869	SVQR	9,12,62,152	2	12	0.06007	1
1870	YMRV	9,12,62,152	1	14	0.3601	1
1871	YVGV	9,12,62,152	2	18	0.1127	1
1872	TVLV	9,12,62,152	6	70	0.01884	1
1873	YVRE	9,12,62,152	5	111	0.372	1
1874	SVEV	9,12,62,152	7	202	0.6474	1
1875	FVQA	9,12,62,152	9	282	0.838	1
1876	FVQE	9,12,62,152	9	282	0.838	1
1877	YVGL	9,12,62,156	1	1	0.05743	1
1878	YMRW	9,12,62,156	1	14	0.3601	1
1879	YVGW	9,12,62,156	1	17	0.4152	1
1880	SVQL	9,12,62,156	2	44	0.3915	1
1881	TVLL	9,12,62,156	6	70	0.01884	1
1882	SVEQ	9,12,62,156	6	158	0.6102	1
1883	YVRW	9,12,62,156	6	161	0.613	1
1884	FVQR	9,12,62,156	9	282	0.838	1
1885	YMRA	9,12,62,158	1	14	0.3601	1
1886	YVGA	9,12,62,158	2	18	0.1127	1
1887	SVQA	9,12,62,158	2	45	0.6434	1
1888	TVLA	9,12,62,158	6	70	0.01884	1
1889	YVRA	9,12,62,158	6	165	0.6178	1
1890	SVEA	9,12,62,158	7	202	0.6474	1
1891	FVQV	9,12,62,158	9	282	0.838	1
1892	YMRE	9,12,62,161	1	14	0.3601	1
1893	YVGE	9,12,62,161	2	18	0.1127	1
1894	SVQE	9,12,62,161	2	46	0.6465	1
1895	TVLE	9,12,62,161	6	70	0.01884	1
1896	YVRE	9,12,62,161	6	165	0.6178	1
1897	SVEE	9,12,62,161	7	202	0.6474	1
1898	FVQD	9,12,62,161	9	289	0.8412	1
1899	YMRT	9,12,62,163	1	14	0.3601	1
1900	YVGT	9,12,62,163	2	18	0.1127	1
1901	SVQT	9,12,62,163	2	45	0.6434	1
1902	TVLT	9,12,62,163	6	70	0.01884	1
1903	YVRR	9,12,62,163	5	111	0.372	1
1904	SVET	9,12,62,163	7	202	0.6474	1
1905	FVQR	9,12,62,163	9	282	0.838	1
1906	YMRE	9,12,62,166	1	14	0.3601	1
1907	YVGE	9,12,62,166	2	18	0.1127	1
1908	SVQE	9,12,62,166	2	45	0.6434	1
1909	TVLE	9,12,62,166	6	70	0.01884	1
1910	YVRE	9,12,62,166	6	165	0.6178	1
1911	SVED	9,12,62,166	7	199	0.6439	1
1912	FVQD	9,12,62,166	9	282	0.838	1
1913	YMRW	9,12,62,167	1	14	0.3601	1
1914	YVGW	9,12,62,167	2	18	0.1127	1
1915	SVQW	9,12,62,167	2	45	0.6434	1
1916	TVLW	9,12,62,167	6	70	0.01884	1
1917	YVRW	9,12,62,167	6	165	0.6178	1
1918	SVEG	9,12,62,167	7	199	0.6439	1
1919	FVQG	9,12,62,167	9	282	0.838	1
1920	YMRY	9,12,62,171	1	14	0.3601	1
1921	YVGY	9,12,62,171	2	18	0.1127	1
1922	SVQY	9,12,62,171	2	46	0.6465	1
1923	TVLY	9,12,62,171	6	70	0.01884	1
1924	YVRY	9,12,62,171	6	165	0.6178	1
1925	SVEY	9,12,62,171	7	202	0.6474	1
1926	YMRA	9,12,62,184	1	14	0.3601	1
1927	YVGA	9,12,62,184	2	18	0.1127	1
1928	SVQP	9,12,62,184	2	46	0.6465	1
1929	TVLA	9,12,62,184	6	70	0.01884	1
1930	YVRA	9,12,62,184	6	165	0.6178	1
1931	SVEP	9,12,62,184	7	202	0.6474	1
1932	FVQP	9,12,62,184	17	519	0.6066	1
1933	YMRK	9,12,62,186	1	14	0.3601	1
1934	YVGK	9,12,62,186	2	18	0.1127	1
1935	SVQK	9,12,62,186	2	46	0.6465	1
1936	TVLK	9,12,62,186	6	70	0.01884	1
1937	YVRK	9,12,62,186	6	165	0.6178	1
1938	SVEK	9,12,62,186	7	202	0.6474	1
1939	YMNR	9,12,63,65	1	14	0.3601	1
1940	SVER	9,12,63,65	2	46	0.6465	1
1941	TVQR	9,12,63,65	6	70	0.01884	1
1942	YVER	9,12,63,65	5	130	0.5797	1
1943	YVNR	9,12,63,65	6	165	0.6178	1
1944	SVEG	9,12,63,65	7	202	0.6474	1
1945	FVER	9,12,63,65	26	862	1	1
1947	YMNN	9,12,63,66	1	14	0.3601	1
1948	YVEK	9,12,63,66	2	17	0.1032	1
1949	SVEN	9,12,63,66	2	46	0.6465	1
1950	TVQN	9,12,63,66	6	70	0.01884	1
1951	YVNN	9,12,63,66	6	165	0.6178	1
1952	SVEK	9,12,63,66	7	202	0.6474	1
1953	YMNV	9,12,63,67	1	14	0.3601	1
1954	TVQV	9,12,63,67	6	70	0.01884	1
1955	YVEV	9,12,63,67	5	130	0.5797	1
1956	YVNV	9,12,63,67	6	165	0.6178	1
1957	SVEV	9,12,63,67	9	242	0.5168	1
1958	FVEM	9,12,63,67	9	282	0.838	1
1959	YMNQ	9,12,63,70	1	14	0.3601	1
1960	YVEH	9,12,63,70	2	18	0.1127	1
1961	TVQQ	9,12,63,70	6	70	0.01884	1
1962	YVNH	9,12,63,70	5	106	0.3617	1
1963	SVEH	9,12,63,70	9	215	0.2648	1
1964	FVEQ	9,12,63,70	9	289	0.8412	1
1965	YMNT	9,12,63,73	1	14	0.3601	1
1966	TVQT	9,12,63,73	6	70	0.01884	1
1967	YVET	9,12,63,73	5	130	0.5797	1
1968	YVNT	9,12,63,73	6	165	0.6178	1
1969	SVET	9,12,63,73	9	243	0.5177	1
1971	FVET	9,12,63,73	26	862	1	1
1973	YMND	9,12,63,74	1	14	0.3601	1
1974	YVEH	9,12,63,74	2	18	0.1127	1
1975	TVQD	9,12,63,74	6	70	0.01884	1
1976	YVND	9,12,63,74	6	165	0.6178	1
1977	SVED	9,12,63,74	9	243	0.5177	1
1979	YMNV	9,12,63,76	1	14	0.3601	1
1980	YVNE	9,12,63,76	2	44	0.3915	1
1981	YVNA	9,12,63,76	3	63	0.4341	1
1982	TVQA	9,12,63,76	6	70	0.01884	1
1983	YVEV	9,12,63,76	5	130	0.5797	1
1984	SVEE	9,12,63,76	9	214	0.263	1
1985	FVEA	9,12,63,76	9	282	0.838	1
1986	YMND	9,12,63,77	1	14	0.3601	1
1987	YVNS	9,12,63,77	2	44	0.3915	1
1988	YVNN	9,12,63,77	3	63	0.4341	1
1989	TVQN	9,12,63,77	6	70	0.01884	1
1990	YVED	9,12,63,77	5	130	0.5797	1
1991	SVEN	9,12,63,77	9	215	0.2648	1
1992	FVEN	9,12,63,77	9	282	0.838	1
1993	YMNG	9,12,63,79	1	14	0.3601	1
1994	YVNR	9,12,63,79	2	44	0.3915	1
1995	SVEG	9,12,63,79	2	46	0.6465	1
1996	TVQG	9,12,63,79	6	70	0.01884	1
1997	YVNG	9,12,63,79	4	123	0.7798	1
1998	YVEG	9,12,63,79	5	130	0.5797	1
1999	SVER	9,12,63,79	7	202	0.6474	1
2000	FVEG	9,12,63,79	26	841	1	1
2002	YMNT	9,12,63,80	1	14	0.3601	1
2003	YVNI	9,12,63,80	2	44	0.3915	1
2004	SVET	9,12,63,80	2	46	0.6465	1
2005	TVQT	9,12,63,80	6	70	0.01884	1
2006	YVNT	9,12,63,80	4	123	0.7798	1
2007	YVET	9,12,63,80	5	130	0.5797	1
2008	SVEI	9,12,63,80	7	202	0.6474	1
2009	FVET	9,12,63,80	26	842	1	1
2011	YMNL	9,12,63,81	1	14	0.3601	1
2012	YVNA	9,12,63,81	2	44	0.3915	1
2013	SVEL	9,12,63,81	2	46	0.6465	1
2014	TVQL	9,12,63,81	6	70	0.01884	1
2015	YVNL	9,12,63,81	4	123	0.7798	1
2016	YVEL	9,12,63,81	5	130	0.5797	1
2017	SVEA	9,12,63,81	7	202	0.6474	1
2018	FVEL	9,12,63,81	26	842	1	1
2020	YMNR	9,12,63,82	1	14	0.3601	1
2021	YVNL	9,12,63,82	2	44	0.3915	1
2022	SVER	9,12,63,82	2	46	0.6465	1
2023	TVQR	9,12,63,82	6	70	0.01884	1
2024	YVNR	9,12,63,82	4	123	0.7798	1
2025	YVER	9,12,63,82	5	130	0.5797	1
2026	SVEL	9,12,63,82	7	202	0.6474	1
2027	FVER	9,12,63,82	26	842	1	1
2029	YMNG	9,12,63,83	1	14	0.3601	1
2030	YVNR	9,12,63,83	2	44	0.3915	1
2031	SVEG	9,12,63,83	2	46	0.6465	1
2032	TVQG	9,12,63,83	6	70	0.01884	1
2033	YVNG	9,12,63,83	4	123	0.7798	1
2034	YVEG	9,12,63,83	5	130	0.5797	1
2035	SVER	9,12,63,83	7	202	0.6474	1
2036	FVEG	9,12,63,83	26	842	1	1
2038	YMNA	9,12,63,90	1	14	0.3601	1
2039	YVEA	9,12,63,90	2	18	0.1127	1
2040	TVQA	9,12,63,90	6	70	0.01884	1
2041	YVND	9,12,63,90	5	111	0.372	1
2042	SVEA	9,12,63,90	9	242	0.5168	1
2043	FVED	9,12,63,90	9	282	0.838	1
2044	YVEV	9,12,63,95	1	1	0.05743	1
2045	YMNI	9,12,63,95	1	14	0.3601	1
2046	YVEL	9,12,63,95	1	17	0.4152	1
2047	SVEI	9,12,63,95	2	46	0.6465	1
2048	TVQI	9,12,63,95	6	70	0.01884	1
2049	YVNI	9,12,63,95	6	163	0.6153	1
2050	SVEL	9,12,63,95	7	202	0.6474	1
2051	YMNR	9,12,63,97	1	14	0.3601	1
2052	YVER	9,12,63,97	2	18	0.1127	1
2053	SVEI	9,12,63,97	2	46	0.6465	1
2054	TVQM	9,12,63,97	6	70	0.01884	1
2055	YVNR	9,12,63,97	5	113	0.3769	1
2056	SVEM	9,12,63,97	7	202	0.6474	1
2057	FVEI	9,12,63,97	17	518	0.5991	1
2058	YMNY	9,12,63,99	1	14	0.3601	1
2059	SVEY	9,12,63,99	2	46	0.6465	1
2060	TVQY	9,12,63,99	6	70	0.01884	1
2061	YVEY	9,12,63,99	5	130	0.5797	1
2062	YVNY	9,12,63,99	6	165	0.6178	1
2063	SVEF	9,12,63,99	7	202	0.6474	1
2064	FVEY	9,12,63,99	26	861	1	1
2066	TVQH	9,12,63,102	1	10	0.2787	1
2067	YMND	9,12,63,102	1	14	0.3601	1
2068	TVQD	9,12,63,102	5	60	0.03568	1
2069	YVED	9,12,63,102	5	130	0.5797	1
2070	YVND	9,12,63,102	6	165	0.6178	1
2071	SVED	9,12,63,102	9	243	0.5177	1
2073	FVED	9,12,63,102	26	862	1	1
2075	YMNP	9,12,63,105	1	14	0.3601	1
2076	YVES	9,12,63,105	2	18	0.1127	1
2077	TVQS	9,12,63,105	6	70	0.01884	1
2078	YVNP	9,12,63,105	5	111	0.372	1
2079	SVES	9,12,63,105	9	242	0.5168	1
2080	YMNG	9,12,63,107	1	14	0.3601	1
2081	YVEW	9,12,63,107	2	18	0.1127	1
2082	TVQG	9,12,63,107	6	70	0.01884	1
2083	YVNG	9,12,63,107	6	163	0.6153	1
2084	SVEG	9,12,63,107	9	243	0.5177	1
2086	YMNF	9,12,63,109	1	14	0.3601	1
2087	TVQF	9,12,63,109	6	70	0.01884	1
2088	YVEF	9,12,63,109	5	130	0.5797	1
2089	YVNF	9,12,63,109	6	165	0.6178	1
2090	SVEF	9,12,63,109	9	243	0.5177	1
2092	FVEF	9,12,63,109	26	840	1	1
2094	YMNH	9,12,63,114	1	14	0.3601	1
2095	YVEH	9,12,63,114	2	18	0.1127	1
2096	SVEE	9,12,63,114	2	45	0.6434	1
2097	TVQR	9,12,63,114	6	70	0.01884	1
2098	YVNQ	9,12,63,114	5	111	0.372	1
2099	SVEH	9,12,63,114	7	202	0.6474	1
2100	FVER	9,12,63,114	17	519	0.6066	1
2101	YMNY	9,12,63,116	1	14	0.3601	1
2102	YVEY	9,12,63,116	2	18	0.1127	1
2103	SVEH	9,12,63,116	2	45	0.6434	1
2104	TVQD	9,12,63,116	6	70	0.01884	1
2105	YVND	9,12,63,116	6	163	0.6153	1
2106	SVEY	9,12,63,116	7	202	0.6474	1
2107	YMNK	9,12,63,127	1	14	0.3601	1
2108	YVEK	9,12,63,127	2	18	0.1127	1
2109	SVEN	9,12,63,127	2	46	0.6465	1
2110	TVQN	9,12,63,127	6	70	0.01884	1
2111	YVNN	9,12,63,127	5	111	0.372	1
2112	SVEK	9,12,63,127	7	202	0.6474	1
2113	YMNT	9,12,63,142	1	14	0.3601	1
2114	YVET	9,12,63,142	2	18	0.1127	1
2115	TVQI	9,12,63,142	6	70	0.01884	1
2116	YVNI	9,12,63,142	5	111	0.372	1
2117	SVEI	9,12,63,142	9	243	0.5177	1
2119	YMNK	9,12,63,144	1	14	0.3601	1
2120	TVQQ	9,12,63,144	6	70	0.01884	1
2121	SVEQ	9,12,63,144	3	88	0.743	1
2122	YVNQ	9,12,63,144	5	111	0.372	1
2123	YVEK	9,12,63,144	5	129	0.5781	1
2124	SVEK	9,12,63,144	6	159	0.6111	1
2125	FVEK	9,12,63,144	26	840	1	1
2127	YMNH	9,12,63,145	1	14	0.3601	1
2128	YVEH	9,12,63,145	2	18	0.1127	1
2129	TVQR	9,12,63,145	6	70	0.01884	1
2130	YVNR	9,12,63,145	5	111	0.372	1
2131	SVER	9,12,63,145	9	243	0.5177	1
2133	YMNA	9,12,63,149	1	14	0.3601	1
2134	TVQA	9,12,63,149	6	70	0.01884	1
2135	YVNT	9,12,63,149	5	111	0.372	1
2136	YVEA	9,12,63,149	5	130	0.5797	1
2137	SVEA	9,12,63,149	9	243	0.5177	1
2139	FVEA	9,12,63,149	26	862	1	1
2141	YMNA	9,12,63,150	1	14	0.3601	1
2142	TVQA	9,12,63,150	6	70	0.01884	1
2143	YVEA	9,12,63,150	5	130	0.5797	1
2144	YVNA	9,12,63,150	6	165	0.6178	1
2145	SVEA	9,12,63,150	9	242	0.5168	1
2146	FVEV	9,12,63,150	9	282	0.838	1
2147	YMNH	9,12,63,151	1	14	0.3601	1
2148	TVQR	9,12,63,151	6	70	0.01884	1
2149	SVER	9,12,63,151	3	88	0.743	1
2150	YVEH	9,12,63,151	5	130	0.5797	1
2151	SVEH	9,12,63,151	6	160	0.612	1
2152	YVNH	9,12,63,151	6	165	0.6178	1
2153	FVEH	9,12,63,151	26	840	1	1
2155	SVER	9,12,63,152	2	12	0.06007	1
2156	YMNV	9,12,63,152	1	14	0.3601	1
2157	YVEV	9,12,63,152	2	18	0.1127	1
2158	TVQV	9,12,63,152	6	70	0.01884	1
2159	YVNE	9,12,63,152	5	111	0.372	1
2160	SVEV	9,12,63,152	7	202	0.6474	1
2161	FVEA	9,12,63,152	9	282	0.838	1
2162	FVEE	9,12,63,152	9	282	0.838	1
2163	YVEL	9,12,63,156	1	1	0.05743	1
2164	YMNW	9,12,63,156	1	14	0.3601	1
2165	YVEW	9,12,63,156	1	17	0.4152	1
2166	TVQL	9,12,63,156	6	70	0.01884	1
2167	SVEL	9,12,63,156	3	88	0.743	1
2168	SVEQ	9,12,63,156	6	158	0.6102	1
2169	YVNW	9,12,63,156	6	161	0.613	1
2170	FVER	9,12,63,156	9	282	0.838	1
2171	YMNA	9,12,63,158	1	14	0.3601	1
2172	TVQA	9,12,63,158	6	70	0.01884	1
2173	YVEA	9,12,63,158	5	130	0.5797	1
2174	YVNA	9,12,63,158	6	165	0.6178	1
2175	SVEA	9,12,63,158	9	242	0.5168	1
2176	FVEV	9,12,63,158	9	282	0.838	1
2177	YMNE	9,12,63,161	1	14	0.3601	1
2178	TVQE	9,12,63,161	6	70	0.01884	1
2179	YVEE	9,12,63,161	5	130	0.5797	1
2180	YVNE	9,12,63,161	6	165	0.6178	1
2181	SVEE	9,12,63,161	9	243	0.5177	1
2183	FVED	9,12,63,161	9	289	0.8412	1
2184	YMNT	9,12,63,163	1	14	0.3601	1
2185	YVET	9,12,63,163	2	18	0.1127	1
2186	TVQT	9,12,63,163	6	70	0.01884	1
2187	YVNR	9,12,63,163	5	111	0.372	1
2188	SVET	9,12,63,163	9	242	0.5168	1
2189	FVER	9,12,63,163	9	282	0.838	1
2190	YMNE	9,12,63,166	1	14	0.3601	1
2191	SVEE	9,12,63,166	2	48	0.6532	1
2192	TVQE	9,12,63,166	6	70	0.01884	1
2193	YVEE	9,12,63,166	5	130	0.5797	1
2194	YVNE	9,12,63,166	6	165	0.6178	1
2195	SVED	9,12,63,166	7	200	0.645	1
2196	FVED	9,12,63,166	9	282	0.838	1
2197	YMNW	9,12,63,167	1	14	0.3601	1
2198	SVEW	9,12,63,167	2	48	0.6532	1
2199	TVQW	9,12,63,167	6	70	0.01884	1
2200	YVEW	9,12,63,167	5	130	0.5797	1
2201	YVNW	9,12,63,167	6	165	0.6178	1
2202	SVEG	9,12,63,167	7	200	0.645	1
2203	FVEG	9,12,63,167	9	282	0.838	1
2204	YMNY	9,12,63,171	1	14	0.3601	1
2205	TVQY	9,12,63,171	6	70	0.01884	1
2206	YVEY	9,12,63,171	5	130	0.5797	1
2207	YVNY	9,12,63,171	6	165	0.6178	1
2208	SVEY	9,12,63,171	9	243	0.5177	1
2210	FVEY	9,12,63,171	26	862	1	1
2212	YMNA	9,12,63,184	1	14	0.3601	1
2213	YVEA	9,12,63,184	2	18	0.1127	1
2214	TVQA	9,12,63,184	6	70	0.01884	1
2215	YVNA	9,12,63,184	6	165	0.6178	1
2216	SVEP	9,12,63,184	9	243	0.5177	1
2218	FVEP	9,12,63,184	17	519	0.6066	1
2219	YMNK	9,12,63,186	1	14	0.3601	1
2220	TVQK	9,12,63,186	6	70	0.01884	1
2221	YVEK	9,12,63,186	5	130	0.5797	1
2222	YVNK	9,12,63,186	6	165	0.6178	1
2223	SVEK	9,12,63,186	9	243	0.5177	1
2225	FVEK	9,12,63,186	26	862	1	1
2227	YMRN	9,12,65,66	1	14	0.3601	1
2228	YVRK	9,12,65,66	2	17	0.1032	1
2229	SVRN	9,12,65,66	2	46	0.6465	1
2230	TVRN	9,12,65,66	6	139	0.4194	1
2231	SVGK	9,12,65,66	7	202	0.6474	1
2232	YVRN	9,12,65,66	9	270	0.6812	1
2234	YMRV	9,12,65,67	1	14	0.3601	1
2235	SVRV	9,12,65,67	2	45	0.6434	1
2236	TVRV	9,12,65,67	6	139	0.4194	1
2237	SVGV	9,12,65,67	7	202	0.6474	1
2238	YVRV	9,12,65,67	11	282	0.3112	1
2240	FVRM	9,12,65,67	9	282	0.838	1
2241	SVRH	9,12,65,70	2	14	0.07642	1
2242	YMRQ	9,12,65,70	1	14	0.3601	1
2243	TVRQ	9,12,65,70	6	70	0.01884	1
2244	YVRH	9,12,65,70	7	121	0.08535	1
2245	SVGH	9,12,65,70	7	202	0.6474	1
2246	FVRQ	9,12,65,70	9	289	0.8412	1
2247	YMRT	9,12,65,73	1	14	0.3601	1
2248	SVRT	9,12,65,73	2	46	0.6465	1
2249	TVRT	9,12,65,73	6	70	0.01884	1
2250	SVGT	9,12,65,73	7	202	0.6474	1
2251	YVRT	9,12,65,73	11	282	0.3112	1
2253	FVRT	9,12,65,73	26	862	1	1
2255	YMRD	9,12,65,74	1	14	0.3601	1
2256	YVRH	9,12,65,74	2	18	0.1127	1
2257	SVRD	9,12,65,74	2	46	0.6465	1
2258	TVRD	9,12,65,74	6	139	0.4194	1
2259	SVGD	9,12,65,74	7	202	0.6474	1
2260	YVRD	9,12,65,74	9	269	0.6802	1
2262	SVRE	9,12,65,76	2	13	0.06808	1
2263	YMRV	9,12,65,76	1	14	0.3601	1
2264	YVRE	9,12,65,76	2	44	0.3915	1
2265	YVRA	9,12,65,76	3	63	0.4341	1
2266	TVRA	9,12,65,76	6	70	0.01884	1
2267	YVRV	9,12,65,76	6	187	0.8138	1
2269	SVGE	9,12,65,76	7	202	0.6474	1
2270	FVRA	9,12,65,76	9	282	0.838	1
2271	SVRN	9,12,65,77	2	14	0.07642	1
2272	YMRD	9,12,65,77	1	14	0.3601	1
2273	YVRS	9,12,65,77	2	44	0.3915	1
2274	YVRN	9,12,65,77	3	63	0.4341	1
2275	TVRN	9,12,65,77	6	70	0.01884	1
2276	YVRD	9,12,65,77	6	187	0.8138	1
2278	SVGN	9,12,65,77	7	202	0.6474	1
[truncated: 998,000+ more rows]
