# Supplementary material for: Pulmonary alveolar proteinosis: An autoimmune disease lacking an HLA association
Source: PLoS One. 2019 Mar 7;14(3):e0213179. doi: 10.1371/journal.pone.0213179 (PMC6405167; doi:10.1371/journal.pone.0213179)
Supplement: S13 Table — (TXT) [file pone.0213179.s013.txt]

Module	Positions	Affected	Control	p-value	Accepted	Accepted	p-adj
D	9	6	191	0.8171	0	0	1	B*08:01 B*08:22
Y	9	28	908	1	0	0	1	B*07:02 B*07:05 B*13:01 B*13:02 B*14:01 B*14:02 B*15:01 B*15:03 B*15:07 B*15:09 B*15:10 B*15:16 B*15:17 B*15:18 B*18:04 B*35:01 B*35:02 B*35:03 B*35:08 B*35:32 B*35:41 B*38:01 B*39:01 B*39:04 B*39:06 B*44:02 B*44:03 B*44:05 B*47:01 B*48:01 B*51:01 B*51:05 B*51:07 B*51:08 B*52:01 B*53:01 B*54:01 B*55:01 B*56:01 B*57:01 B*58:01
S	11	17	499	0.4652	0	0	1	B*07:02 B*07:05 B*14:01 B*18:01 B*27:02 B*27:05 B*27:07 B*37:01 B*38:01 B*39:01 B*39:06 B*39:31 B*40:02 B*40:04 B*40:06 B*42:02 B*48:01 B*73:01
A	11	28	906	1	0	0	1	B*08:01 B*08:22 B*13:01 B*13:02 B*14:02 B*15:01 B*15:03 B*15:07 B*15:09 B*15:10 B*15:16 B*15:17 B*15:18 B*18:04 B*35:01 B*35:02 B*35:03 B*35:08 B*35:32 B*35:41 B*39:04 B*40:01 B*41:01 B*41:02 B*44:02 B*44:03 B*44:05 B*45:01 B*47:01 B*49:01 B*50:01 B*50:02 B*51:01 B*51:05 B*51:07 B*51:08 B*52:01 B*53:01 B*54:01 B*55:01 B*56:01 B*57:01 B*58:01
V	12	19	529	0.2591	0	0	1	B*07:02 B*07:05 B*14:01 B*14:02 B*18:01 B*27:02 B*27:05 B*27:07 B*37:01 B*38:01 B*39:01 B*39:06 B*39:31 B*40:02 B*40:04 B*40:06 B*42:02 B*48:01 B*73:01
M	12	28	895	0.7611	0	0	1	B*08:01 B*08:22 B*13:01 B*13:02 B*15:01 B*15:03 B*15:07 B*15:09 B*15:10 B*15:16 B*15:17 B*15:18 B*18:04 B*35:01 B*35:02 B*35:03 B*35:08 B*35:32 B*35:41 B*39:04 B*40:01 B*41:01 B*41:02 B*44:02 B*44:03 B*44:05 B*45:01 B*47:01 B*49:01 B*50:01 B*50:02 B*51:01 B*51:05 B*51:07 B*51:08 B*52:01 B*53:01 B*54:01 B*55:01 B*56:01 B*57:01 B*58:01
T	24	17	545	0.8143	0	0	1	B*13:01 B*13:02 B*27:02 B*27:05 B*27:07 B*40:01 B*40:02 B*40:04 B*40:06 B*41:01 B*41:02 B*44:02 B*44:03 B*44:05 B*45:01 B*47:01 B*49:01 B*50:01 B*50:02 B*73:01
S	24	22	594	0.1351	0	0	1	B*07:02 B*07:05 B*08:01 B*08:22 B*14:01 B*14:02 B*15:03 B*15:09 B*15:10 B*15:18 B*18:01 B*37:01 B*38:01 B*39:01 B*39:04 B*39:06 B*39:31 B*42:02 B*48:01
D	30	30	998	1	0	0	1	B*07:02 B*07:05 B*08:01 B*08:22 B*13:01 B*13:02 B*14:01 B*14:02 B*15:01 B*15:03 B*15:07 B*15:09 B*15:10 B*15:16 B*15:17 B*15:18 B*27:02 B*27:05 B*27:07 B*35:01 B*35:02 B*35:03 B*35:08 B*35:32 B*35:41 B*37:01 B*38:01 B*39:01 B*39:04 B*39:06 B*39:31 B*40:01 B*40:02 B*40:04 B*40:06 B*41:01 B*41:02 B*42:02 B*44:02 B*44:03 B*44:05 B*45:01 B*47:01 B*48:01 B*49:01 B*50:01 B*50:02 B*51:01 B*51:05 B*51:07…
L	32	17	501	0.4784	0	0	1	B*27:02 B*27:05 B*27:07 B*40:01 B*40:02 B*40:04 B*40:06 B*41:01 B*41:02 B*44:02 B*44:03 B*44:05 B*45:01 B*47:01 B*49:01 B*50:01 B*50:02
Q	32	30	911	0.102	0	0	1	B*07:02 B*07:05 B*08:01 B*08:22 B*13:01 B*13:02 B*14:01 B*14:02 B*15:01 B*15:03 B*15:07 B*15:09 B*15:10 B*15:16 B*15:17 B*15:18 B*18:01 B*18:04 B*35:01 B*35:02 B*35:03 B*35:08 B*35:32 B*35:41 B*37:01 B*38:01 B*39:01 B*39:04 B*39:06 B*39:31 B*42:02 B*48:01 B*51:01 B*51:05 B*51:07 B*51:08 B*52:01 B*53:01 B*54:01 B*55:01 B*56:01 B*57:01 B*58:01 B*73:01
T	41	15	489	0.9055	0	0	1	B*13:01 B*13:02 B*40:01 B*40:02 B*40:04 B*40:06 B*41:01 B*41:02 B*44:02 B*44:03 B*44:05 B*45:01 B*47:01 B*49:01 B*50:01 B*50:02
A	41	30	918	0.1629	0	0	1	B*07:02 B*07:05 B*08:01 B*08:22 B*14:01 B*14:02 B*15:01 B*15:03 B*15:07 B*15:09 B*15:10 B*15:16 B*15:17 B*15:18 B*18:01 B*18:04 B*27:02 B*27:05 B*27:07 B*35:01 B*35:02 B*35:03 B*35:08 B*35:32 B*35:41 B*37:01 B*38:01 B*39:01 B*39:04 B*39:06 B*39:31 B*42:02 B*48:01 B*51:01 B*51:05 B*51:07 B*51:08 B*52:01 B*53:01 B*54:01 B*55:01 B*56:01 B*57:01 B*58:01 B*73:01
T	45	14	394	0.4226	0	0	1	B*18:01 B*18:04 B*35:01 B*35:02 B*35:03 B*35:08 B*35:32 B*35:41 B*37:01 B*51:01 B*51:05 B*51:07 B*51:08 B*52:01 B*53:01 B*58:01
K	45	15	441	0.5215	0	0	1	B*40:01 B*40:02 B*40:04 B*40:06 B*41:01 B*41:02 B*44:02 B*44:03 B*44:05 B*45:01 B*47:01 B*49:01 B*50:01 B*50:02
E	45	20	625	0.6421	0	0	1	B*07:02 B*07:05 B*08:01 B*08:22 B*14:01 B*14:02 B*15:03 B*15:09 B*15:10 B*15:18 B*27:02 B*27:05 B*27:07 B*38:01 B*39:01 B*39:04 B*39:06 B*39:31 B*42:02 B*48:01 B*55:01 B*56:01 B*73:01
E	46	30	982	1	0	0	1	B*07:02 B*07:05 B*08:01 B*08:22 B*14:01 B*14:02 B*15:03 B*15:09 B*15:10 B*15:18 B*18:01 B*18:04 B*27:02 B*27:05 B*27:07 B*35:01 B*35:02 B*35:03 B*35:08 B*35:32 B*35:41 B*37:01 B*38:01 B*39:01 B*39:04 B*39:06 B*39:31 B*40:01 B*40:02 B*40:04 B*40:06 B*41:01 B*41:02 B*42:02 B*44:02 B*44:03 B*44:05 B*45:01 B*47:01 B*48:01 B*49:01 B*50:01 B*50:02 B*51:01 B*51:05 B*51:07 B*51:08 B*52:01 B*53:01 B*54:01…
E	63	23	716	0.6819	0	0	1	B*13:01 B*13:02 B*15:01 B*15:03 B*15:07 B*15:16 B*15:17 B*27:02 B*27:05 B*27:07 B*37:01 B*40:01 B*40:02 B*40:04 B*40:06 B*41:01 B*41:02 B*44:02 B*44:03 B*44:05 B*45:01 B*47:01 B*48:01 B*49:01 B*50:01 B*50:02 B*52:01 B*57:01 B*58:01
N	63	27	783	0.173	0	0	1	B*07:02 B*07:05 B*08:01 B*08:22 B*14:01 B*14:02 B*15:09 B*15:10 B*15:18 B*18:01 B*18:04 B*35:01 B*35:02 B*35:03 B*35:08 B*35:32 B*35:41 B*38:01 B*39:01 B*39:04 B*39:06 B*39:31 B*42:02 B*51:01 B*51:05 B*51:07 B*51:08 B*53:01 B*54:01 B*55:01 B*56:01 B*73:01
Y	67	12	316	0.3305	0	0	1	B*07:02 B*07:05 B*42:02 B*54:01 B*55:01 B*56:01
F	67	15	431	0.4523	0	0	1	B*08:01 B*08:22 B*35:01 B*35:02 B*35:03 B*35:08 B*35:32 B*35:41 B*51:01 B*51:05 B*51:08 B*53:01
S	67	20	666	0.9939	0	0	1	B*13:01 B*13:02 B*15:01 B*15:03 B*15:07 B*18:01 B*18:04 B*37:01 B*40:01 B*40:02 B*40:04 B*40:06 B*41:01 B*41:02 B*44:02 B*44:03 B*44:05 B*45:01 B*47:01 B*48:01 B*49:01 B*50:01 B*50:02 B*51:07 B*52:01
A	69	15	468	0.7293	0	0	1	B*07:02 B*07:05 B*15:16 B*15:17 B*27:02 B*27:05 B*27:07 B*42:02 B*54:01 B*55:01 B*56:01 B*57:01 B*58:01 B*73:01
T	69	29	937	1	0	0	1	B*08:01 B*08:22 B*13:01 B*13:02 B*14:01 B*14:02 B*15:01 B*15:03 B*15:07 B*15:09 B*15:10 B*15:18 B*18:01 B*18:04 B*35:01 B*35:02 B*35:03 B*35:08 B*35:32 B*35:41 B*37:01 B*38:01 B*39:01 B*39:04 B*39:06 B*39:31 B*40:01 B*40:02 B*40:04 B*40:06 B*41:01 B*41:02 B*44:02 B*44:03 B*44:05 B*45:01 B*47:01 B*48:01 B*49:01 B*50:01 B*50:02 B*51:01 B*51:05 B*51:07 B*51:08 B*52:01 B*53:01
Q	70	12	316	0.3305	0	0	1	B*07:02 B*07:05 B*42:02 B*54:01 B*55:01 B*56:01
N	70	29	937	1	0	0	1	B*08:01 B*08:22 B*13:01 B*13:02 B*14:01 B*14:02 B*15:01 B*15:03 B*15:07 B*15:09 B*15:10 B*15:18 B*18:01 B*18:04 B*35:01 B*35:02 B*35:03 B*35:08 B*35:32 B*35:41 B*37:01 B*38:01 B*39:01 B*39:04 B*39:06 B*39:31 B*40:01 B*40:02 B*40:04 B*40:06 B*41:01 B*41:02 B*44:02 B*44:03 B*44:05 B*45:01 B*47:01 B*48:01 B*49:01 B*50:01 B*50:02 B*51:01 B*51:05 B*51:07 B*51:08 B*52:01 B*53:01
A	71	15	468	0.7293	0	0	1	B*07:02 B*07:05 B*15:16 B*15:17 B*27:02 B*27:05 B*27:07 B*42:02 B*54:01 B*55:01 B*56:01 B*57:01 B*58:01 B*73:01
T	71	29	937	1	0	0	1	B*08:01 B*08:22 B*13:01 B*13:02 B*14:01 B*14:02 B*15:01 B*15:03 B*15:07 B*15:09 B*15:10 B*15:18 B*18:01 B*18:04 B*35:01 B*35:02 B*35:03 B*35:08 B*35:32 B*35:41 B*37:01 B*38:01 B*39:01 B*39:04 B*39:06 B*39:31 B*40:01 B*40:02 B*40:04 B*40:06 B*41:01 B*41:02 B*44:02 B*44:03 B*44:05 B*45:01 B*47:01 B*48:01 B*49:01 B*50:01 B*50:02 B*51:01 B*51:05 B*51:07 B*51:08 B*52:01 B*53:01
D	74	19	602	0.7296	0	0	1	B*07:02 B*07:05 B*08:01 B*08:22 B*14:01 B*14:02 B*27:02 B*27:05 B*27:07 B*39:01 B*39:04 B*39:06 B*39:31 B*42:02 B*54:01 B*55:01 B*56:01 B*73:01
D	77	4	91	0.3493	0	0	1	B*27:05 B*27:07 B*37:01 B*47:01
S	77	27	846	0.6062	0	0	1	B*07:02 B*07:05 B*08:01 B*08:22 B*14:01 B*14:02 B*15:01 B*15:03 B*15:07 B*15:09 B*15:10 B*15:18 B*18:01 B*18:04 B*35:01 B*35:02 B*35:03 B*35:08 B*35:32 B*35:41 B*39:01 B*39:04 B*39:06 B*39:31 B*40:01 B*40:02 B*40:04 B*40:06 B*41:01 B*41:02 B*42:02 B*45:01 B*48:01 B*50:01 B*50:02 B*54:01 B*55:01 B*56:01
T	80	14	403	0.4839	0	0	1	B*13:01 B*13:02 B*27:05 B*27:07 B*37:01 B*44:02 B*44:03 B*44:05 B*47:01
N	80	27	846	0.6062	0	0	1	B*07:02 B*07:05 B*08:01 B*08:22 B*14:01 B*14:02 B*15:01 B*15:03 B*15:07 B*15:09 B*15:10 B*15:18 B*18:01 B*18:04 B*35:01 B*35:02 B*35:03 B*35:08 B*35:32 B*35:41 B*39:01 B*39:04 B*39:06 B*39:31 B*40:01 B*40:02 B*40:04 B*40:06 B*41:01 B*41:02 B*42:02 B*45:01 B*48:01 B*50:01 B*50:02 B*54:01 B*55:01 B*56:01 B*73:01
L	81	28	882	0.5661	0	0	1	B*07:02 B*07:05 B*08:01 B*08:22 B*14:01 B*14:02 B*15:01 B*15:03 B*15:07 B*15:09 B*15:10 B*15:18 B*18:01 B*18:04 B*27:05 B*27:07 B*35:01 B*35:02 B*35:03 B*35:08 B*35:32 B*35:41 B*37:01 B*39:01 B*39:04 B*39:06 B*39:31 B*40:01 B*40:02 B*40:04 B*40:06 B*41:01 B*41:02 B*42:02 B*45:01 B*47:01 B*48:01 B*50:01 B*50:02 B*54:01 B*55:01 B*56:01 B*73:01
L	82	19	623	0.9084	0	0	1	B*13:01 B*13:02 B*15:16 B*15:17 B*27:02 B*27:05 B*27:07 B*37:01 B*38:01 B*44:02 B*44:03 B*44:05 B*47:01 B*49:01 B*51:01 B*51:05 B*51:07 B*51:08 B*52:01 B*53:01 B*57:01 B*58:01
R	82	27	846	0.6062	0	0	1	B*07:02 B*07:05 B*08:01 B*08:22 B*14:01 B*14:02 B*15:01 B*15:03 B*15:07 B*15:09 B*15:10 B*15:18 B*18:01 B*18:04 B*35:01 B*35:02 B*35:03 B*35:08 B*35:32 B*35:41 B*39:01 B*39:04 B*39:06 B*39:31 B*40:01 B*40:02 B*40:04 B*40:06 B*41:01 B*41:02 B*42:02 B*45:01 B*48:01 B*50:01 B*50:02 B*54:01 B*55:01 B*56:01 B*73:01
R	83	19	623	0.9084	0	0	1	B*13:01 B*13:02 B*15:16 B*15:17 B*27:02 B*27:05 B*27:07 B*37:01 B*38:01 B*44:02 B*44:03 B*44:05 B*47:01 B*49:01 B*51:01 B*51:05 B*51:07 B*51:08 B*52:01 B*53:01 B*57:01 B*58:01
G	83	27	846	0.6062	0	0	1	B*07:02 B*07:05 B*08:01 B*08:22 B*14:01 B*14:02 B*15:01 B*15:03 B*15:07 B*15:09 B*15:10 B*15:18 B*18:01 B*18:04 B*35:01 B*35:02 B*35:03 B*35:08 B*35:32 B*35:41 B*39:01 B*39:04 B*39:06 B*39:31 B*40:01 B*40:02 B*40:04 B*40:06 B*41:01 B*41:02 B*42:02 B*45:01 B*48:01 B*50:01 B*50:02 B*54:01 B*55:01 B*56:01 B*73:01
I	94	18	498	0.2709	0	0	1	B*13:01 B*35:01 B*35:02 B*35:03 B*35:08 B*35:41 B*40:04 B*44:02 B*44:03 B*44:05 B*53:01 B*57:01 B*58:01
T	94	28	909	1	0	0	1	B*07:02 B*07:05 B*08:01 B*08:22 B*13:02 B*14:01 B*14:02 B*15:01 B*15:03 B*15:07 B*15:09 B*15:10 B*15:16 B*15:17 B*15:18 B*18:01 B*18:04 B*27:02 B*27:05 B*27:07 B*35:32 B*37:01 B*38:01 B*39:01 B*39:04 B*39:06 B*39:31 B*40:01 B*40:02 B*40:06 B*41:01 B*41:02 B*42:02 B*45:01 B*47:01 B*48:01 B*49:01 B*50:01 B*50:02 B*51:01 B*51:05 B*51:07 B*51:08 B*52:01 B*54:01 B*55:01 B*56:01 B*73:01
I	95	20	515	0.1014	0	0	1	B*13:01 B*35:01 B*35:02 B*35:03 B*35:08 B*35:41 B*37:01 B*40:04 B*44:02 B*44:03 B*44:05 B*53:01 B*57:01 B*58:01
L	95	24	785	1	0	0	1	B*07:02 B*07:05 B*08:01 B*08:22 B*14:01 B*14:02 B*15:01 B*15:03 B*15:07 B*15:09 B*15:10 B*15:17 B*15:18 B*18:01 B*18:04 B*27:02 B*27:05 B*27:07 B*35:32 B*38:01 B*39:01 B*39:04 B*39:31 B*40:01 B*40:02 B*41:02 B*42:02 B*47:01 B*48:01
W	97	3	55	0.236	0	0	1	B*14:01 B*14:02
S	97	15	459	0.6571	0	0	1	B*07:02 B*07:05 B*08:01 B*08:22 B*15:07 B*27:07 B*40:02 B*41:02 B*42:02 B*48:01
R	97	26	770	0.2717	0	0	1	B*13:01 B*15:01 B*15:03 B*15:09 B*15:10 B*15:16 B*15:17 B*15:18 B*18:01 B*18:04 B*35:01 B*35:02 B*35:03 B*35:08 B*35:32 B*35:41 B*37:01 B*38:01 B*39:01 B*39:04 B*39:31 B*40:01 B*40:04 B*41:01 B*44:02 B*44:03 B*44:05 B*45:01 B*47:01 B*49:01 B*50:01 B*50:02 B*53:01 B*58:01
S	99	2	20	0.1322	0	0	1	B*37:01
L	103	12	378	0.8066	0	0	1	B*13:01 B*13:02 B*15:16 B*35:01 B*35:02 B*35:03 B*35:08 B*35:41 B*40:04 B*45:01 B*49:01 B*50:01 B*50:02 B*53:01 B*54:01 B*55:01 B*56:01 B*58:01
V	103	30	959	0.6279	0	0	1	B*07:02 B*07:05 B*08:01 B*08:22 B*14:01 B*14:02 B*15:01 B*15:03 B*15:07 B*15:09 B*15:10 B*15:17 B*15:18 B*18:01 B*18:04 B*27:02 B*27:05 B*27:07 B*35:32 B*37:01 B*38:01 B*39:01 B*39:04 B*39:06 B*39:31 B*40:01 B*40:02 B*40:06 B*41:01 B*41:02 B*42:02 B*44:02 B*44:03 B*44:05 B*47:01 B*48:01 B*51:01 B*51:05 B*51:07 B*51:08 B*52:01 B*57:01
F	109	1	20	0.4658	0	0	1	B*35:02
Y	113	18	466	0.1473	0	0	1	B*14:01 B*14:02 B*15:17 B*27:02 B*27:05 B*37:01 B*44:02 B*44:03 B*44:05 B*45:01 B*47:01 B*49:01 B*50:01 B*50:02 B*73:01
H	113	28	926	1	0	0	1	B*07:02 B*07:05 B*08:01 B*08:22 B*13:01 B*13:02 B*15:01 B*15:03 B*15:07 B*15:09 B*15:10 B*15:16 B*15:18 B*18:01 B*18:04 B*27:07 B*35:01 B*35:02 B*35:03 B*35:08 B*35:32 B*35:41 B*38:01 B*39:01 B*39:04 B*39:06 B*39:31 B*40:01 B*40:02 B*40:04 B*40:06 B*41:01 B*41:02 B*42:02 B*48:01 B*51:01 B*51:05 B*51:07 B*51:08 B*52:01 B*53:01 B*54:01 B*55:01 B*56:01 B*57:01 B*58:01
N	114	20	651	0.8592	0	0	1	B*07:05 B*08:01 B*08:22 B*13:01 B*13:02 B*14:01 B*14:02 B*15:09 B*27:07 B*35:02 B*37:01 B*38:01 B*39:01 B*39:04 B*39:06 B*39:31 B*40:01 B*40:02 B*40:04 B*40:06 B*41:01 B*41:02 B*42:02 B*45:01 B*48:01 B*49:01 B*50:01 B*50:02 B*51:01 B*51:05 B*51:07 B*51:08 B*52:01 B*54:01 B*55:01 B*56:01 B*73:01
D	114	25	777	0.655	0	0	1	B*07:02 B*15:01 B*15:03 B*15:07 B*15:10 B*15:16 B*15:18 B*18:01 B*18:04 B*35:01 B*35:03 B*35:08 B*35:32 B*35:41 B*44:02 B*44:03 B*44:05 B*53:01 B*57:01 B*58:01
F	116	8	175	0.2222	0	0	1	B*14:01 B*14:02 B*35:03 B*37:01 B*38:01 B*39:01 B*39:04 B*39:06 B*39:31 B*73:01
D	116	11	343	0.788	0	0	1	B*15:17 B*27:02 B*27:05 B*44:02 B*44:03 B*47:01
Y	116	21	628	0.5653	0	0	1	B*07:02 B*07:05 B*08:01 B*08:22 B*15:09 B*15:10 B*27:07 B*35:02 B*40:01 B*40:02 B*40:04 B*40:06 B*41:01 B*41:02 B*42:02 B*44:05 B*48:01 B*51:01 B*51:05 B*51:07 B*51:08 B*52:01
R	131	17	531	0.6997	0	0	1	B*07:02 B*07:05 B*08:01 B*08:22 B*27:07 B*40:01 B*40:02 B*40:04 B*40:06 B*41:01 B*41:02 B*42:02 B*48:01 B*73:01
S	131	28	909	1	0	0	1	B*13:01 B*13:02 B*14:01 B*14:02 B*15:01 B*15:03 B*15:07 B*15:09 B*15:10 B*15:16 B*15:17 B*15:18 B*18:01 B*18:04 B*27:02 B*27:05 B*35:01 B*35:02 B*35:03 B*35:08 B*35:32 B*35:41 B*37:01 B*38:01 B*39:01 B*39:04 B*39:06 B*39:31 B*44:02 B*44:03 B*44:05 B*45:01 B*47:01 B*49:01 B*50:01 B*50:02 B*51:01 B*51:05 B*51:07 B*51:08 B*52:01 B*53:01 B*54:01 B*55:01 B*56:01 B*57:01 B*58:01
T	143	30	997	1	0	0	1	B*07:02 B*07:05 B*08:01 B*08:22 B*13:01 B*13:02 B*14:01 B*14:02 B*15:01 B*15:03 B*15:07 B*15:09 B*15:10 B*15:16 B*15:17 B*15:18 B*18:01 B*18:04 B*27:02 B*27:05 B*27:07 B*35:01 B*35:02 B*35:03 B*35:08 B*35:32 B*35:41 B*37:01 B*38:01 B*39:01 B*39:04 B*39:06 B*39:31 B*40:02 B*40:04 B*40:06 B*41:01 B*41:02 B*42:02 B*44:02 B*44:03 B*44:05 B*45:01 B*47:01 B*49:01 B*50:01 B*50:02 B*51:01 B*51:05 B*51:07…
R	145	30	998	1	0	0	1	B*07:02 B*07:05 B*08:01 B*08:22 B*14:01 B*14:02 B*15:01 B*15:03 B*15:07 B*15:09 B*15:10 B*15:16 B*15:17 B*15:18 B*18:01 B*18:04 B*27:02 B*27:05 B*27:07 B*35:01 B*35:02 B*35:03 B*35:08 B*35:32 B*35:41 B*37:01 B*38:01 B*39:01 B*39:04 B*39:06 B*39:31 B*40:01 B*40:02 B*40:04 B*40:06 B*41:01 B*41:02 B*42:02 B*44:02 B*44:03 B*44:05 B*45:01 B*47:01 B*48:01 B*49:01 B*50:01 B*50:02 B*51:01 B*51:05 B*51:07…
W	147	30	997	1	0	0	1	B*07:02 B*07:05 B*08:01 B*08:22 B*13:01 B*13:02 B*14:01 B*14:02 B*15:01 B*15:03 B*15:07 B*15:09 B*15:10 B*15:16 B*15:17 B*15:18 B*18:01 B*18:04 B*27:02 B*27:05 B*27:07 B*35:01 B*35:02 B*35:03 B*35:08 B*35:32 B*35:41 B*37:01 B*38:01 B*39:01 B*39:04 B*39:06 B*39:31 B*40:02 B*40:04 B*40:06 B*41:01 B*41:02 B*42:02 B*44:02 B*44:03 B*44:05 B*45:01 B*47:01 B*49:01 B*50:01 B*50:02 B*51:01 B*51:05 B*51:07…
E	152	19	583	0.5815	0	0	1	B*07:02 B*07:05 B*14:01 B*14:02 B*15:01 B*15:03 B*15:07 B*15:09 B*15:10 B*15:16 B*15:17 B*15:18 B*49:01 B*50:01 B*50:02 B*51:01 B*51:07 B*52:01 B*55:01
R	156	12	274	0.1289	0	0	1	B*07:02 B*07:05 B*35:08 B*51:05
A	158	30	998	1	0	0	1	B*07:02 B*07:05 B*08:01 B*08:22 B*13:01 B*13:02 B*14:01 B*14:02 B*15:01 B*15:03 B*15:07 B*15:09 B*15:10 B*15:16 B*15:17 B*15:18 B*18:01 B*18:04 B*27:02 B*27:05 B*27:07 B*35:01 B*35:02 B*35:03 B*35:08 B*35:32 B*35:41 B*37:01 B*40:01 B*40:02 B*40:04 B*40:06 B*41:01 B*41:02 B*42:02 B*44:02 B*44:03 B*44:05 B*45:01 B*47:01 B*48:01 B*49:01 B*50:01 B*50:02 B*51:01 B*51:05 B*51:07 B*51:08 B*52:01 B*53:01…
T	163	14	437	0.7469	0	0	1	B*08:01 B*08:22 B*14:01 B*14:02 B*18:01 B*18:04 B*37:01 B*38:01 B*39:01 B*39:04 B*39:06 B*39:31 B*41:01 B*41:02 B*42:02 B*54:01 B*55:01
L	163	24	715	0.4111	0	0	1	B*15:01 B*15:03 B*15:07 B*15:09 B*15:10 B*15:16 B*15:17 B*15:18 B*35:01 B*35:02 B*35:03 B*35:08 B*35:32 B*35:41 B*44:02 B*44:03 B*44:05 B*45:01 B*49:01 B*50:01 B*50:02 B*51:01 B*51:05 B*51:07 B*51:08 B*52:01 B*53:01 B*56:01 B*57:01 B*58:01
S	167	10	286	0.5724	0	0	1	B*44:02 B*44:03 B*44:05 B*45:01 B*50:02
W	167	30	983	1	0	0	1	B*07:02 B*07:05 B*08:01 B*08:22 B*13:01 B*13:02 B*14:01 B*14:02 B*15:01 B*15:03 B*15:07 B*15:09 B*15:10 B*15:16 B*15:17 B*15:18 B*18:01 B*18:04 B*27:02 B*27:05 B*27:07 B*35:01 B*35:02 B*35:03 B*35:08 B*35:32 B*35:41 B*37:01 B*38:01 B*39:01 B*39:04 B*39:06 B*39:31 B*40:01 B*40:02 B*40:04 B*40:06 B*41:01 B*41:02 B*42:02 B*47:01 B*48:01 B*49:01 B*50:01 B*51:01 B*51:05 B*51:07 B*51:08 B*52:01 B*53:01…
H	171	9	243	0.5177	0	0	1	B*14:01 B*14:02 B*18:01 B*18:04 B*51:01 B*51:07 B*51:08 B*52:01 B*73:01
Y	171	30	981	1	0	0	1	B*07:02 B*07:05 B*08:01 B*08:22 B*13:01 B*13:02 B*15:01 B*15:03 B*15:07 B*15:09 B*15:10 B*15:16 B*15:17 B*15:18 B*27:02 B*27:05 B*27:07 B*35:01 B*35:02 B*35:03 B*35:08 B*35:32 B*35:41 B*37:01 B*38:01 B*39:01 B*39:04 B*39:06 B*39:31 B*40:01 B*40:02 B*40:04 B*40:06 B*41:01 B*41:02 B*42:02 B*44:02 B*44:03 B*44:05 B*45:01 B*47:01 B*48:01 B*49:01 B*50:01 B*50:02 B*51:05 B*53:01 B*54:01 B*55:01 B*56:01…
D	177	17	514	0.5695	0	0	1	B*07:02 B*07:05 B*08:01 B*08:22 B*40:01 B*41:01 B*41:02 B*42:02 B*48:01
E	177	28	919	1	0	0	1	B*13:01 B*13:02 B*14:01 B*14:02 B*15:01 B*15:03 B*15:07 B*15:09 B*15:10 B*15:16 B*15:17 B*15:18 B*18:01 B*18:04 B*27:02 B*27:05 B*27:07 B*35:01 B*35:02 B*35:03 B*35:08 B*35:32 B*35:41 B*37:01 B*38:01 B*39:01 B*39:04 B*39:06 B*39:31 B*40:02 B*40:04 B*40:06 B*44:02 B*44:03 B*44:05 B*45:01 B*47:01 B*49:01 B*50:01 B*50:02 B*51:01 B*51:05 B*51:07 B*51:08 B*52:01 B*53:01 B*54:01 B*55:01 B*56:01 B*57:01…
K	178	13	345	0.3168	0	0	1	B*07:02 B*07:05 B*40:01 B*48:01
T	178	30	971	1	0	0	1	B*08:01 B*08:22 B*13:01 B*13:02 B*14:01 B*14:02 B*15:01 B*15:03 B*15:07 B*15:09 B*15:10 B*15:16 B*15:17 B*15:18 B*18:01 B*18:04 B*27:02 B*27:05 B*27:07 B*35:01 B*35:02 B*35:03 B*35:08 B*35:32 B*35:41 B*37:01 B*38:01 B*39:01 B*39:04 B*39:06 B*39:31 B*40:02 B*40:04 B*40:06 B*41:01 B*41:02 B*42:02 B*44:02 B*44:03 B*44:05 B*45:01 B*47:01 B*49:01 B*50:01 B*50:02 B*51:01 B*51:05 B*51:07 B*51:08 B*52:01…
E	180	17	514	0.5695	0	0	1	B*07:02 B*07:05 B*08:01 B*08:22 B*40:01 B*41:01 B*41:02 B*42:02 B*48:01
Q	180	28	919	1	0	0	1	B*13:01 B*13:02 B*14:01 B*14:02 B*15:01 B*15:03 B*15:07 B*15:09 B*15:10 B*15:16 B*15:17 B*15:18 B*18:01 B*18:04 B*27:02 B*27:05 B*27:07 B*35:01 B*35:02 B*35:03 B*35:08 B*35:32 B*35:41 B*37:01 B*38:01 B*39:01 B*39:04 B*39:06 B*39:31 B*40:02 B*40:04 B*40:06 B*44:02 B*44:03 B*44:05 B*45:01 B*47:01 B*49:01 B*50:01 B*50:02 B*51:01 B*51:05 B*51:07 B*51:08 B*52:01 B*53:01 B*54:01 B*55:01 B*56:01 B*57:01…
F	4	0	2	1	0	0	1	B*15:16
S	4	30	1000	1	0	0	1	B*07:02 B*07:05 B*08:01 B*08:22 B*13:01 B*13:02 B*14:01 B*14:02 B*15:01 B*15:03 B*15:07 B*15:09 B*15:10 B*15:17 B*15:18 B*18:01 B*18:04 B*27:02 B*27:05 B*27:07 B*35:01 B*35:02 B*35:03 B*35:08 B*35:32 B*35:41 B*37:01 B*38:01 B*39:01 B*39:04 B*39:06 B*39:31 B*40:01 B*40:02 B*40:04 B*40:06 B*41:01 B*41:02 B*42:02 B*44:02 B*44:03 B*44:05 B*45:01 B*47:01 B*48:01 B*49:01 B*50:01 B*50:02 B*51:01 B*51:05…
H	9	10	359	0.7727	0	0	1	B*18:01 B*27:02 B*27:05 B*27:07 B*37:01 B*39:31 B*40:01 B*40:02 B*40:04 B*40:06 B*41:01 B*41:02 B*42:02 B*45:01 B*49:01 B*50:01 B*50:02 B*73:01
A	24	15	510	0.914	0	0	1	B*15:01 B*15:07 B*15:16 B*15:17 B*18:04 B*35:01 B*35:02 B*35:03 B*35:08 B*35:32 B*35:41 B*51:01 B*51:05 B*51:07 B*51:08 B*52:01 B*53:01 B*54:01 B*55:01 B*56:01 B*57:01 B*58:01
G	30	2	85	1	0	0	1	B*18:01 B*18:04
G	45	0	1	1	0	0	1	B*54:01
M	45	5	261	0.2949	0	0	1	B*13:01 B*13:02 B*15:01 B*15:07 B*15:16 B*15:17 B*57:01
A	46	5	261	0.2949	0	0	1	B*13:01 B*13:02 B*15:01 B*15:07 B*15:16 B*15:17 B*57:01
V	52	0	1	1	0	0	1	B*54:01
I	52	30	1000	1	0	0	1	B*07:02 B*07:05 B*08:01 B*08:22 B*13:01 B*13:02 B*14:01 B*14:02 B*15:01 B*15:03 B*15:07 B*15:09 B*15:10 B*15:16 B*15:17 B*15:18 B*18:01 B*18:04 B*27:02 B*27:05 B*27:07 B*35:01 B*35:02 B*35:03 B*35:08 B*35:32 B*35:41 B*37:01 B*38:01 B*39:01 B*39:04 B*39:06 B*39:31 B*40:01 B*40:02 B*40:04 B*40:06 B*41:01 B*41:02 B*42:02 B*44:02 B*44:03 B*44:05 B*45:01 B*47:01 B*48:01 B*49:01 B*50:01 B*50:02 B*51:01…
G	62	2	93	1	0	0	1	B*57:01 B*58:01
R	62	30	1000	1	0	0	1	B*07:02 B*07:05 B*08:01 B*08:22 B*13:01 B*13:02 B*14:01 B*14:02 B*15:01 B*15:03 B*15:07 B*15:09 B*15:10 B*15:16 B*15:17 B*15:18 B*18:01 B*18:04 B*27:02 B*27:05 B*27:07 B*35:01 B*35:02 B*35:03 B*35:08 B*35:32 B*35:41 B*37:01 B*38:01 B*39:01 B*39:04 B*39:06 B*39:31 B*40:01 B*40:02 B*40:04 B*40:06 B*41:01 B*41:02 B*42:02 B*44:02 B*44:03 B*44:05 B*45:01 B*47:01 B*48:01 B*49:01 B*50:01 B*50:02 B*51:01…
R	65	2	102	0.7605	0	0	1	B*15:16 B*15:17 B*57:01 B*58:01
Q	65	30	1000	1	0	0	1	B*07:02 B*07:05 B*08:01 B*08:22 B*13:01 B*13:02 B*14:01 B*14:02 B*15:01 B*15:03 B*15:07 B*15:09 B*15:10 B*15:18 B*18:01 B*18:04 B*27:02 B*27:05 B*27:07 B*35:01 B*35:02 B*35:03 B*35:08 B*35:32 B*35:41 B*37:01 B*38:01 B*39:01 B*39:04 B*39:06 B*39:31 B*40:01 B*40:02 B*40:04 B*40:06 B*41:01 B*41:02 B*42:02 B*44:02 B*44:03 B*44:05 B*45:01 B*47:01 B*48:01 B*49:01 B*50:01 B*50:02 B*51:01 B*51:05 B*51:07…
N	66	2	102	0.7605	0	0	1	B*15:16 B*15:17 B*57:01 B*58:01
I	66	30	1000	1	0	0	1	B*07:02 B*07:05 B*08:01 B*08:22 B*13:01 B*13:02 B*14:01 B*14:02 B*15:01 B*15:03 B*15:07 B*15:09 B*15:10 B*15:18 B*18:01 B*18:04 B*27:02 B*27:05 B*27:07 B*35:01 B*35:02 B*35:03 B*35:08 B*35:32 B*35:41 B*37:01 B*38:01 B*39:01 B*39:04 B*39:06 B*39:31 B*40:01 B*40:02 B*40:04 B*40:06 B*41:01 B*41:02 B*42:02 B*44:02 B*44:03 B*44:05 B*45:01 B*47:01 B*48:01 B*49:01 B*50:01 B*50:02 B*51:01 B*51:05 B*51:07…
M	67	2	102	0.7605	0	0	1	B*15:16 B*15:17 B*57:01 B*58:01
C	67	5	208	0.8187	0	0	1	B*14:01 B*14:02 B*15:09 B*15:10 B*15:18 B*27:02 B*27:05 B*27:07 B*38:01 B*39:01 B*39:04 B*39:06 B*39:31 B*73:01
K	70	2	85	1	0	0	1	B*27:02 B*27:05 B*27:07 B*73:01
S	70	2	102	0.7605	0	0	1	B*15:16 B*15:17 B*57:01 B*58:01
Y	74	26	869	1	0	0	1	B*13:01 B*13:02 B*15:01 B*15:03 B*15:07 B*15:09 B*15:10 B*15:16 B*15:17 B*15:18 B*18:01 B*18:04 B*35:01 B*35:02 B*35:03 B*35:08 B*35:32 B*35:41 B*37:01 B*38:01 B*40:01 B*40:02 B*40:04 B*40:06 B*41:01 B*41:02 B*44:02 B*44:03 B*44:05 B*45:01 B*47:01 B*48:01 B*49:01 B*50:01 B*50:02 B*51:01 B*51:05 B*51:07 B*51:08 B*52:01 B*53:01 B*57:01 B*58:01
V	76	0	1	1	0	0	1	B*73:01
E	76	30	1000	1	0	0	1	B*07:02 B*07:05 B*08:01 B*08:22 B*13:01 B*13:02 B*14:01 B*14:02 B*15:01 B*15:03 B*15:07 B*15:09 B*15:10 B*15:16 B*15:17 B*15:18 B*18:01 B*18:04 B*27:02 B*27:05 B*27:07 B*35:01 B*35:02 B*35:03 B*35:08 B*35:32 B*35:41 B*37:01 B*38:01 B*39:01 B*39:04 B*39:06 B*39:31 B*40:01 B*40:02 B*40:04 B*40:06 B*41:01 B*41:02 B*42:02 B*44:02 B*44:03 B*44:05 B*45:01 B*47:01 B*48:01 B*49:01 B*50:01 B*50:02 B*51:01…
G	77	0	1	1	0	0	1	B*73:01
N	77	16	566	0.7221	0	0	1	B*13:01 B*13:02 B*15:16 B*15:17 B*27:02 B*38:01 B*44:02 B*44:03 B*44:05 B*49:01 B*51:01 B*51:05 B*51:07 B*51:08 B*52:01 B*53:01 B*57:01 B*58:01
I	80	8	296	0.8406	0	0	1	B*15:16 B*15:17 B*27:02 B*38:01 B*49:01 B*51:01 B*51:05 B*51:07 B*51:08 B*52:01 B*53:01 B*57:01 B*58:01
A	81	16	566	0.7221	0	0	1	B*13:01 B*13:02 B*15:16 B*15:17 B*27:02 B*38:01 B*44:02 B*44:03 B*44:05 B*49:01 B*51:01 B*51:05 B*51:07 B*51:08 B*52:01 B*53:01 B*57:01 B*58:01
D	90	0	1	1	0	0	1	B*73:01
A	90	30	1000	1	0	0	1	B*07:02 B*07:05 B*08:01 B*08:22 B*13:01 B*13:02 B*14:01 B*14:02 B*15:01 B*15:03 B*15:07 B*15:09 B*15:10 B*15:16 B*15:17 B*15:18 B*18:01 B*18:04 B*27:02 B*27:05 B*27:07 B*35:01 B*35:02 B*35:03 B*35:08 B*35:32 B*35:41 B*37:01 B*38:01 B*39:01 B*39:04 B*39:06 B*39:31 B*40:01 B*40:02 B*40:04 B*40:06 B*41:01 B*41:02 B*42:02 B*44:02 B*44:03 B*44:05 B*45:01 B*47:01 B*48:01 B*49:01 B*50:01 B*50:02 B*51:01…
W	95	8	305	0.8406	0	0	1	B*13:02 B*15:16 B*39:06 B*40:06 B*41:01 B*45:01 B*49:01 B*50:01 B*50:02 B*51:01 B*51:05 B*51:07 B*51:08 B*52:01 B*54:01 B*55:01 B*56:01 B*73:01
V	97	2	78	1	0	0	1	B*57:01
N	97	2	82	1	0	0	1	B*27:02 B*27:05
T	97	5	240	0.5132	0	0	1	B*13:02 B*39:06 B*40:06 B*51:01 B*51:05 B*51:07 B*51:08 B*52:01 B*54:01 B*55:01 B*56:01 B*73:01
F	99	0	5	1	0	0	1	B*47:01
Y	99	30	1000	1	0	0	1	B*07:02 B*07:05 B*08:01 B*08:22 B*13:01 B*13:02 B*14:01 B*14:02 B*15:01 B*15:03 B*15:07 B*15:09 B*15:10 B*15:16 B*15:17 B*15:18 B*18:01 B*18:04 B*27:02 B*27:05 B*27:07 B*35:01 B*35:02 B*35:03 B*35:08 B*35:32 B*35:41 B*38:01 B*39:01 B*39:04 B*39:06 B*39:31 B*40:01 B*40:02 B*40:04 B*40:06 B*41:01 B*41:02 B*42:02 B*44:02 B*44:03 B*44:05 B*45:01 B*48:01 B*49:01 B*50:01 B*50:02 B*51:01 B*51:05 B*51:07…
M	103	0	1	1	0	0	1	B*73:01
L	109	30	1000	1	0	0	1	B*07:02 B*07:05 B*08:01 B*08:22 B*13:01 B*13:02 B*14:01 B*14:02 B*15:01 B*15:03 B*15:07 B*15:09 B*15:10 B*15:16 B*15:17 B*15:18 B*18:01 B*18:04 B*27:02 B*27:05 B*27:07 B*35:01 B*35:03 B*35:08 B*35:32 B*35:41 B*37:01 B*38:01 B*39:01 B*39:04 B*39:06 B*39:31 B*40:01 B*40:02 B*40:04 B*40:06 B*41:01 B*41:02 B*42:02 B*44:02 B*44:03 B*44:05 B*45:01 B*47:01 B*48:01 B*49:01 B*50:01 B*50:02 B*51:01 B*51:05…
H	114	2	94	1	0	0	1	B*15:17 B*27:02 B*27:05 B*47:01
L	116	4	190	0.6348	0	0	1	B*13:01 B*13:02 B*45:01 B*49:01 B*50:01 B*50:02 B*54:01 B*55:01 B*56:01
S	116	11	405	0.6733	0	0	1	B*15:01 B*15:03 B*15:07 B*15:16 B*15:18 B*18:01 B*18:04 B*35:01 B*35:08 B*35:32 B*35:41 B*53:01 B*57:01 B*58:01
C	118	0	1	1	0	0	1	B*35:41
Y	118	30	1000	1	0	0	1	B*07:02 B*07:05 B*08:01 B*08:22 B*13:01 B*13:02 B*14:01 B*14:02 B*15:01 B*15:03 B*15:07 B*15:09 B*15:10 B*15:16 B*15:17 B*15:18 B*18:01 B*18:04 B*27:02 B*27:05 B*27:07 B*35:01 B*35:02 B*35:03 B*35:08 B*35:32 B*37:01 B*38:01 B*39:01 B*39:04 B*39:06 B*39:31 B*40:01 B*40:02 B*40:04 B*40:06 B*41:01 B*41:02 B*42:02 B*44:02 B*44:03 B*44:05 B*45:01 B*47:01 B*48:01 B*49:01 B*50:01 B*50:02 B*51:01 B*51:05…
P	130	0	1	1	0	0	1	B*08:22
L	130	30	1000	1	0	0	1	B*07:02 B*07:05 B*08:01 B*13:01 B*13:02 B*14:01 B*14:02 B*15:01 B*15:03 B*15:07 B*15:09 B*15:10 B*15:16 B*15:17 B*15:18 B*18:01 B*18:04 B*27:02 B*27:05 B*27:07 B*35:01 B*35:02 B*35:03 B*35:08 B*35:32 B*35:41 B*37:01 B*38:01 B*39:01 B*39:04 B*39:06 B*39:31 B*40:01 B*40:02 B*40:04 B*40:06 B*41:01 B*41:02 B*42:02 B*44:02 B*44:03 B*44:05 B*45:01 B*47:01 B*48:01 B*49:01 B*50:01 B*50:02 B*51:01 B*51:05…
S	143	2	90	1	0	0	1	B*40:01 B*48:01
L	145	0	66	0.253	0	0	1	B*13:01 B*13:02
L	147	2	90	1	0	0	1	B*40:01 B*48:01
V	152	25	882	0.3912	0	0	1	B*08:01 B*08:22 B*13:01 B*13:02 B*18:01 B*18:04 B*27:02 B*27:05 B*27:07 B*35:01 B*35:02 B*35:03 B*35:08 B*35:32 B*35:41 B*37:01 B*38:01 B*39:01 B*39:04 B*39:06 B*39:31 B*40:01 B*40:02 B*40:04 B*40:06 B*41:01 B*41:02 B*42:02 B*44:02 B*44:03 B*44:05 B*45:01 B*47:01 B*48:01 B*51:05 B*51:08 B*53:01 B*54:01 B*56:01 B*57:01 B*58:01 B*73:01
W	156	3	119	1	0	0	1	B*15:01 B*15:07
D	156	11	396	0.7461	0	0	1	B*08:01 B*08:22 B*37:01 B*41:01 B*41:02 B*42:02 B*44:02 B*44:05 B*45:01 B*51:08
L	156	23	823	0.4658	0	0	1	B*13:01 B*13:02 B*14:01 B*14:02 B*15:03 B*15:09 B*15:10 B*15:16 B*15:17 B*15:18 B*18:01 B*18:04 B*27:02 B*27:05 B*27:07 B*35:01 B*35:02 B*35:03 B*35:32 B*35:41 B*38:01 B*39:01 B*39:04 B*39:06 B*39:31 B*40:01 B*40:02 B*40:04 B*40:06 B*44:03 B*47:01 B*48:01 B*49:01 B*50:01 B*50:02 B*51:01 B*51:07 B*52:01 B*53:01 B*54:01 B*55:01 B*56:01 B*57:01 B*58:01 B*73:01
T	158	1	76	0.7204	0	0	1	B*38:01 B*39:01 B*39:04 B*39:06 B*39:31
E	163	14	485	0.8431	0	0	1	B*07:02 B*07:05 B*13:01 B*13:02 B*27:02 B*27:05 B*27:07 B*40:01 B*40:02 B*40:04 B*40:06 B*47:01 B*48:01 B*73:01
