# Supplementary material for: Pulmonary alveolar proteinosis: An autoimmune disease lacking an HLA association
Source: PLoS One. 2019 Mar 7;14(3):e0213179. doi: 10.1371/journal.pone.0213179 (PMC6405167; doi:10.1371/journal.pone.0213179)
Supplement: S14 Table — (TXT) [file pone.0213179.s014.txt]

Module	Positions	Affected	Control	p-value	Accepted	Accepted	p-adj
SD	4,9	6	191	0.8171	0	0	1	B*08:01 B*08:22
SY	4,9	28	908	1	0	0	1	B*07:02 B*07:05 B*13:01 B*13:02 B*14:01 B*14:02 B*15:01 B*15:03 B*15:07 B*15:09 B*15:10 B*15:17 B*15:18 B*18:04 B*35:01 B*35:02 B*35:03 B*35:08 B*35:32 B*35:41 B*38:01 B*39:01 B*39:04 B*39:06 B*44:02 B*44:03 B*44:05 B*47:01 B*48:01 B*51:01 B*51:05 B*51:07 B*51:08 B*52:01 B*53:01 B*54:01 B*55:01 B*56:01 B*57:01 B*58:01
SS	4,11	17	499	0.4652	0	0	1	B*07:02 B*07:05 B*14:01 B*18:01 B*27:02 B*27:05 B*27:07 B*37:01 B*38:01 B*39:01 B*39:06 B*39:31 B*40:02 B*40:04 B*40:06 B*42:02 B*48:01 B*73:01
SA	4,11	28	906	1	0	0	1	B*08:01 B*08:22 B*13:01 B*13:02 B*14:02 B*15:01 B*15:03 B*15:07 B*15:09 B*15:10 B*15:17 B*15:18 B*18:04 B*35:01 B*35:02 B*35:03 B*35:08 B*35:32 B*35:41 B*39:04 B*40:01 B*41:01 B*41:02 B*44:02 B*44:03 B*44:05 B*45:01 B*47:01 B*49:01 B*50:01 B*50:02 B*51:01 B*51:05 B*51:07 B*51:08 B*52:01 B*53:01 B*54:01 B*55:01 B*56:01 B*57:01 B*58:01
SV	4,12	19	529	0.2591	0	0	1	B*07:02 B*07:05 B*14:01 B*14:02 B*18:01 B*27:02 B*27:05 B*27:07 B*37:01 B*38:01 B*39:01 B*39:06 B*39:31 B*40:02 B*40:04 B*40:06 B*42:02 B*48:01 B*73:01
SM	4,12	28	895	0.7611	0	0	1	B*08:01 B*08:22 B*13:01 B*13:02 B*15:01 B*15:03 B*15:07 B*15:09 B*15:10 B*15:17 B*15:18 B*18:04 B*35:01 B*35:02 B*35:03 B*35:08 B*35:32 B*35:41 B*39:04 B*40:01 B*41:01 B*41:02 B*44:02 B*44:03 B*44:05 B*45:01 B*47:01 B*49:01 B*50:01 B*50:02 B*51:01 B*51:05 B*51:07 B*51:08 B*52:01 B*53:01 B*54:01 B*55:01 B*56:01 B*57:01 B*58:01
ST	4,24	17	545	0.8143	0	0	1	B*13:01 B*13:02 B*27:02 B*27:05 B*27:07 B*40:01 B*40:02 B*40:04 B*40:06 B*41:01 B*41:02 B*44:02 B*44:03 B*44:05 B*45:01 B*47:01 B*49:01 B*50:01 B*50:02 B*73:01
SS	4,24	22	594	0.1351	0	0	1	B*07:02 B*07:05 B*08:01 B*08:22 B*14:01 B*14:02 B*15:03 B*15:09 B*15:10 B*15:18 B*18:01 B*37:01 B*38:01 B*39:01 B*39:04 B*39:06 B*39:31 B*42:02 B*48:01
SD	4,30	30	998	1	0	0	1	B*07:02 B*07:05 B*08:01 B*08:22 B*13:01 B*13:02 B*14:01 B*14:02 B*15:01 B*15:03 B*15:07 B*15:09 B*15:10 B*15:17 B*15:18 B*27:02 B*27:05 B*27:07 B*35:01 B*35:02 B*35:03 B*35:08 B*35:32 B*35:41 B*37:01 B*38:01 B*39:01 B*39:04 B*39:06 B*39:31 B*40:01 B*40:02 B*40:04 B*40:06 B*41:01 B*41:02 B*42:02 B*44:02 B*44:03 B*44:05 B*45:01 B*47:01 B*48:01 B*49:01 B*50:01 B*50:02 B*51:01 B*51:05 B*51:07 B*51:08…
SL	4,32	17	501	0.4784	0	0	1	B*27:02 B*27:05 B*27:07 B*40:01 B*40:02 B*40:04 B*40:06 B*41:01 B*41:02 B*44:02 B*44:03 B*44:05 B*45:01 B*47:01 B*49:01 B*50:01 B*50:02
SQ	4,32	30	911	0.102	0	0	1	B*07:02 B*07:05 B*08:01 B*08:22 B*13:01 B*13:02 B*14:01 B*14:02 B*15:01 B*15:03 B*15:07 B*15:09 B*15:10 B*15:17 B*15:18 B*18:01 B*18:04 B*35:01 B*35:02 B*35:03 B*35:08 B*35:32 B*35:41 B*37:01 B*38:01 B*39:01 B*39:04 B*39:06 B*39:31 B*42:02 B*48:01 B*51:01 B*51:05 B*51:07 B*51:08 B*52:01 B*53:01 B*54:01 B*55:01 B*56:01 B*57:01 B*58:01 B*73:01
ST	4,41	15	489	0.9055	0	0	1	B*13:01 B*13:02 B*40:01 B*40:02 B*40:04 B*40:06 B*41:01 B*41:02 B*44:02 B*44:03 B*44:05 B*45:01 B*47:01 B*49:01 B*50:01 B*50:02
SA	4,41	30	917	0.1639	0	0	1	B*07:02 B*07:05 B*08:01 B*08:22 B*14:01 B*14:02 B*15:01 B*15:03 B*15:07 B*15:09 B*15:10 B*15:17 B*15:18 B*18:01 B*18:04 B*27:02 B*27:05 B*27:07 B*35:01 B*35:02 B*35:03 B*35:08 B*35:32 B*35:41 B*37:01 B*38:01 B*39:01 B*39:04 B*39:06 B*39:31 B*42:02 B*48:01 B*51:01 B*51:05 B*51:07 B*51:08 B*52:01 B*53:01 B*54:01 B*55:01 B*56:01 B*57:01 B*58:01 B*73:01
ST	4,45	14	394	0.4226	0	0	1	B*18:01 B*18:04 B*35:01 B*35:02 B*35:03 B*35:08 B*35:32 B*35:41 B*37:01 B*51:01 B*51:05 B*51:07 B*51:08 B*52:01 B*53:01 B*58:01
SK	4,45	15	441	0.5215	0	0	1	B*40:01 B*40:02 B*40:04 B*40:06 B*41:01 B*41:02 B*44:02 B*44:03 B*44:05 B*45:01 B*47:01 B*49:01 B*50:01 B*50:02
SE	4,45	20	625	0.6421	0	0	1	B*07:02 B*07:05 B*08:01 B*08:22 B*14:01 B*14:02 B*15:03 B*15:09 B*15:10 B*15:18 B*27:02 B*27:05 B*27:07 B*38:01 B*39:01 B*39:04 B*39:06 B*39:31 B*42:02 B*48:01 B*55:01 B*56:01 B*73:01
SE	4,46	30	982	1	0	0	1	B*07:02 B*07:05 B*08:01 B*08:22 B*14:01 B*14:02 B*15:03 B*15:09 B*15:10 B*15:18 B*18:01 B*18:04 B*27:02 B*27:05 B*27:07 B*35:01 B*35:02 B*35:03 B*35:08 B*35:32 B*35:41 B*37:01 B*38:01 B*39:01 B*39:04 B*39:06 B*39:31 B*40:01 B*40:02 B*40:04 B*40:06 B*41:01 B*41:02 B*42:02 B*44:02 B*44:03 B*44:05 B*45:01 B*47:01 B*48:01 B*49:01 B*50:01 B*50:02 B*51:01 B*51:05 B*51:07 B*51:08 B*52:01 B*53:01 B*54:01…
SE	4,63	23	715	0.6819	0	0	1	B*13:01 B*13:02 B*15:01 B*15:03 B*15:07 B*15:17 B*27:02 B*27:05 B*27:07 B*37:01 B*40:01 B*40:02 B*40:04 B*40:06 B*41:01 B*41:02 B*44:02 B*44:03 B*44:05 B*45:01 B*47:01 B*48:01 B*49:01 B*50:01 B*50:02 B*52:01 B*57:01 B*58:01
SN	4,63	27	783	0.173	0	0	1	B*07:02 B*07:05 B*08:01 B*08:22 B*14:01 B*14:02 B*15:09 B*15:10 B*15:18 B*18:01 B*18:04 B*35:01 B*35:02 B*35:03 B*35:08 B*35:32 B*35:41 B*38:01 B*39:01 B*39:04 B*39:06 B*39:31 B*42:02 B*51:01 B*51:05 B*51:07 B*51:08 B*53:01 B*54:01 B*55:01 B*56:01 B*73:01
SY	4,67	12	316	0.3305	0	0	1	B*07:02 B*07:05 B*42:02 B*54:01 B*55:01 B*56:01
SF	4,67	15	431	0.4523	0	0	1	B*08:01 B*08:22 B*35:01 B*35:02 B*35:03 B*35:08 B*35:32 B*35:41 B*51:01 B*51:05 B*51:08 B*53:01
SS	4,67	20	666	0.9939	0	0	1	B*13:01 B*13:02 B*15:01 B*15:03 B*15:07 B*18:01 B*18:04 B*37:01 B*40:01 B*40:02 B*40:04 B*40:06 B*41:01 B*41:02 B*44:02 B*44:03 B*44:05 B*45:01 B*47:01 B*48:01 B*49:01 B*50:01 B*50:02 B*51:07 B*52:01
SA	4,69	15	466	0.713	0	0	1	B*07:02 B*07:05 B*15:17 B*27:02 B*27:05 B*27:07 B*42:02 B*54:01 B*55:01 B*56:01 B*57:01 B*58:01 B*73:01
ST	4,69	29	937	1	0	0	1	B*08:01 B*08:22 B*13:01 B*13:02 B*14:01 B*14:02 B*15:01 B*15:03 B*15:07 B*15:09 B*15:10 B*15:18 B*18:01 B*18:04 B*35:01 B*35:02 B*35:03 B*35:08 B*35:32 B*35:41 B*37:01 B*38:01 B*39:01 B*39:04 B*39:06 B*39:31 B*40:01 B*40:02 B*40:04 B*40:06 B*41:01 B*41:02 B*44:02 B*44:03 B*44:05 B*45:01 B*47:01 B*48:01 B*49:01 B*50:01 B*50:02 B*51:01 B*51:05 B*51:07 B*51:08 B*52:01 B*53:01
SQ	4,70	12	316	0.3305	0	0	1	B*07:02 B*07:05 B*42:02 B*54:01 B*55:01 B*56:01
SN	4,70	29	937	1	0	0	1	B*08:01 B*08:22 B*13:01 B*13:02 B*14:01 B*14:02 B*15:01 B*15:03 B*15:07 B*15:09 B*15:10 B*15:18 B*18:01 B*18:04 B*35:01 B*35:02 B*35:03 B*35:08 B*35:32 B*35:41 B*37:01 B*38:01 B*39:01 B*39:04 B*39:06 B*39:31 B*40:01 B*40:02 B*40:04 B*40:06 B*41:01 B*41:02 B*44:02 B*44:03 B*44:05 B*45:01 B*47:01 B*48:01 B*49:01 B*50:01 B*50:02 B*51:01 B*51:05 B*51:07 B*51:08 B*52:01 B*53:01
SA	4,71	15	466	0.713	0	0	1	B*07:02 B*07:05 B*15:17 B*27:02 B*27:05 B*27:07 B*42:02 B*54:01 B*55:01 B*56:01 B*57:01 B*58:01 B*73:01
ST	4,71	29	937	1	0	0	1	B*08:01 B*08:22 B*13:01 B*13:02 B*14:01 B*14:02 B*15:01 B*15:03 B*15:07 B*15:09 B*15:10 B*15:18 B*18:01 B*18:04 B*35:01 B*35:02 B*35:03 B*35:08 B*35:32 B*35:41 B*37:01 B*38:01 B*39:01 B*39:04 B*39:06 B*39:31 B*40:01 B*40:02 B*40:04 B*40:06 B*41:01 B*41:02 B*44:02 B*44:03 B*44:05 B*45:01 B*47:01 B*48:01 B*49:01 B*50:01 B*50:02 B*51:01 B*51:05 B*51:07 B*51:08 B*52:01 B*53:01
SD	4,74	19	602	0.7296	0	0	1	B*07:02 B*07:05 B*08:01 B*08:22 B*14:01 B*14:02 B*27:02 B*27:05 B*27:07 B*39:01 B*39:04 B*39:06 B*39:31 B*42:02 B*54:01 B*55:01 B*56:01 B*73:01
SD	4,77	4	91	0.3493	0	0	1	B*27:05 B*27:07 B*37:01 B*47:01
SS	4,77	27	846	0.6062	0	0	1	B*07:02 B*07:05 B*08:01 B*08:22 B*14:01 B*14:02 B*15:01 B*15:03 B*15:07 B*15:09 B*15:10 B*15:18 B*18:01 B*18:04 B*35:01 B*35:02 B*35:03 B*35:08 B*35:32 B*35:41 B*39:01 B*39:04 B*39:06 B*39:31 B*40:01 B*40:02 B*40:04 B*40:06 B*41:01 B*41:02 B*42:02 B*45:01 B*48:01 B*50:01 B*50:02 B*54:01 B*55:01 B*56:01
ST	4,80	14	403	0.4839	0	0	1	B*13:01 B*13:02 B*27:05 B*27:07 B*37:01 B*44:02 B*44:03 B*44:05 B*47:01
SN	4,80	27	846	0.6062	0	0	1	B*07:02 B*07:05 B*08:01 B*08:22 B*14:01 B*14:02 B*15:01 B*15:03 B*15:07 B*15:09 B*15:10 B*15:18 B*18:01 B*18:04 B*35:01 B*35:02 B*35:03 B*35:08 B*35:32 B*35:41 B*39:01 B*39:04 B*39:06 B*39:31 B*40:01 B*40:02 B*40:04 B*40:06 B*41:01 B*41:02 B*42:02 B*45:01 B*48:01 B*50:01 B*50:02 B*54:01 B*55:01 B*56:01 B*73:01
SL	4,81	28	882	0.5661	0	0	1	B*07:02 B*07:05 B*08:01 B*08:22 B*14:01 B*14:02 B*15:01 B*15:03 B*15:07 B*15:09 B*15:10 B*15:18 B*18:01 B*18:04 B*27:05 B*27:07 B*35:01 B*35:02 B*35:03 B*35:08 B*35:32 B*35:41 B*37:01 B*39:01 B*39:04 B*39:06 B*39:31 B*40:01 B*40:02 B*40:04 B*40:06 B*41:01 B*41:02 B*42:02 B*45:01 B*47:01 B*48:01 B*50:01 B*50:02 B*54:01 B*55:01 B*56:01 B*73:01
SL	4,82	19	622	0.8996	0	0	1	B*13:01 B*13:02 B*15:17 B*27:02 B*27:05 B*27:07 B*37:01 B*38:01 B*44:02 B*44:03 B*44:05 B*47:01 B*49:01 B*51:01 B*51:05 B*51:07 B*51:08 B*52:01 B*53:01 B*57:01 B*58:01
SR	4,82	27	846	0.6062	0	0	1	B*07:02 B*07:05 B*08:01 B*08:22 B*14:01 B*14:02 B*15:01 B*15:03 B*15:07 B*15:09 B*15:10 B*15:18 B*18:01 B*18:04 B*35:01 B*35:02 B*35:03 B*35:08 B*35:32 B*35:41 B*39:01 B*39:04 B*39:06 B*39:31 B*40:01 B*40:02 B*40:04 B*40:06 B*41:01 B*41:02 B*42:02 B*45:01 B*48:01 B*50:01 B*50:02 B*54:01 B*55:01 B*56:01 B*73:01
SR	4,83	19	622	0.8996	0	0	1	B*13:01 B*13:02 B*15:17 B*27:02 B*27:05 B*27:07 B*37:01 B*38:01 B*44:02 B*44:03 B*44:05 B*47:01 B*49:01 B*51:01 B*51:05 B*51:07 B*51:08 B*52:01 B*53:01 B*57:01 B*58:01
SG	4,83	27	846	0.6062	0	0	1	B*07:02 B*07:05 B*08:01 B*08:22 B*14:01 B*14:02 B*15:01 B*15:03 B*15:07 B*15:09 B*15:10 B*15:18 B*18:01 B*18:04 B*35:01 B*35:02 B*35:03 B*35:08 B*35:32 B*35:41 B*39:01 B*39:04 B*39:06 B*39:31 B*40:01 B*40:02 B*40:04 B*40:06 B*41:01 B*41:02 B*42:02 B*45:01 B*48:01 B*50:01 B*50:02 B*54:01 B*55:01 B*56:01 B*73:01
SI	4,94	18	498	0.2709	0	0	1	B*13:01 B*35:01 B*35:02 B*35:03 B*35:08 B*35:41 B*40:04 B*44:02 B*44:03 B*44:05 B*53:01 B*57:01 B*58:01
ST	4,94	28	908	1	0	0	1	B*07:02 B*07:05 B*08:01 B*08:22 B*13:02 B*14:01 B*14:02 B*15:01 B*15:03 B*15:07 B*15:09 B*15:10 B*15:17 B*15:18 B*18:01 B*18:04 B*27:02 B*27:05 B*27:07 B*35:32 B*37:01 B*38:01 B*39:01 B*39:04 B*39:06 B*39:31 B*40:01 B*40:02 B*40:06 B*41:01 B*41:02 B*42:02 B*45:01 B*47:01 B*48:01 B*49:01 B*50:01 B*50:02 B*51:01 B*51:05 B*51:07 B*51:08 B*52:01 B*54:01 B*55:01 B*56:01 B*73:01
SI	4,95	20	515	0.1014	0	0	1	B*13:01 B*35:01 B*35:02 B*35:03 B*35:08 B*35:41 B*37:01 B*40:04 B*44:02 B*44:03 B*44:05 B*53:01 B*57:01 B*58:01
SL	4,95	24	785	1	0	0	1	B*07:02 B*07:05 B*08:01 B*08:22 B*14:01 B*14:02 B*15:01 B*15:03 B*15:07 B*15:09 B*15:10 B*15:17 B*15:18 B*18:01 B*18:04 B*27:02 B*27:05 B*27:07 B*35:32 B*38:01 B*39:01 B*39:04 B*39:31 B*40:01 B*40:02 B*41:02 B*42:02 B*47:01 B*48:01
SW	4,97	3	55	0.236	0	0	1	B*14:01 B*14:02
SS	4,97	15	459	0.6571	0	0	1	B*07:02 B*07:05 B*08:01 B*08:22 B*15:07 B*27:07 B*40:02 B*41:02 B*42:02 B*48:01
SR	4,97	26	769	0.2716	0	0	1	B*13:01 B*15:01 B*15:03 B*15:09 B*15:10 B*15:17 B*15:18 B*18:01 B*18:04 B*35:01 B*35:02 B*35:03 B*35:08 B*35:32 B*35:41 B*37:01 B*38:01 B*39:01 B*39:04 B*39:31 B*40:01 B*40:04 B*41:01 B*44:02 B*44:03 B*44:05 B*45:01 B*47:01 B*49:01 B*50:01 B*50:02 B*53:01 B*58:01
SS	4,99	2	20	0.1322	0	0	1	B*37:01
SL	4,103	12	378	0.8066	0	0	1	B*13:01 B*13:02 B*35:01 B*35:02 B*35:03 B*35:08 B*35:41 B*40:04 B*45:01 B*49:01 B*50:01 B*50:02 B*53:01 B*54:01 B*55:01 B*56:01 B*58:01
SV	4,103	30	959	0.6279	0	0	1	B*07:02 B*07:05 B*08:01 B*08:22 B*14:01 B*14:02 B*15:01 B*15:03 B*15:07 B*15:09 B*15:10 B*15:17 B*15:18 B*18:01 B*18:04 B*27:02 B*27:05 B*27:07 B*35:32 B*37:01 B*38:01 B*39:01 B*39:04 B*39:06 B*39:31 B*40:01 B*40:02 B*40:06 B*41:01 B*41:02 B*42:02 B*44:02 B*44:03 B*44:05 B*47:01 B*48:01 B*51:01 B*51:05 B*51:07 B*51:08 B*52:01 B*57:01
SF	4,109	1	20	0.4658	0	0	1	B*35:02
SY	4,113	18	466	0.1473	0	0	1	B*14:01 B*14:02 B*15:17 B*27:02 B*27:05 B*37:01 B*44:02 B*44:03 B*44:05 B*45:01 B*47:01 B*49:01 B*50:01 B*50:02 B*73:01
SH	4,113	28	926	1	0	0	1	B*07:02 B*07:05 B*08:01 B*08:22 B*13:01 B*13:02 B*15:01 B*15:03 B*15:07 B*15:09 B*15:10 B*15:18 B*18:01 B*18:04 B*27:07 B*35:01 B*35:02 B*35:03 B*35:08 B*35:32 B*35:41 B*38:01 B*39:01 B*39:04 B*39:06 B*39:31 B*40:01 B*40:02 B*40:04 B*40:06 B*41:01 B*41:02 B*42:02 B*48:01 B*51:01 B*51:05 B*51:07 B*51:08 B*52:01 B*53:01 B*54:01 B*55:01 B*56:01 B*57:01 B*58:01
SN	4,114	20	651	0.8592	0	0	1	B*07:05 B*08:01 B*08:22 B*13:01 B*13:02 B*14:01 B*14:02 B*15:09 B*27:07 B*35:02 B*37:01 B*38:01 B*39:01 B*39:04 B*39:06 B*39:31 B*40:01 B*40:02 B*40:04 B*40:06 B*41:01 B*41:02 B*42:02 B*45:01 B*48:01 B*49:01 B*50:01 B*50:02 B*51:01 B*51:05 B*51:07 B*51:08 B*52:01 B*54:01 B*55:01 B*56:01 B*73:01
SD	4,114	25	776	0.6554	0	0	1	B*07:02 B*15:01 B*15:03 B*15:07 B*15:10 B*15:18 B*18:01 B*18:04 B*35:01 B*35:03 B*35:08 B*35:32 B*35:41 B*44:02 B*44:03 B*44:05 B*53:01 B*57:01 B*58:01
SF	4,116	8	175	0.2222	0	0	1	B*14:01 B*14:02 B*35:03 B*37:01 B*38:01 B*39:01 B*39:04 B*39:06 B*39:31 B*73:01
SD	4,116	11	343	0.788	0	0	1	B*15:17 B*27:02 B*27:05 B*44:02 B*44:03 B*47:01
SY	4,116	21	628	0.5653	0	0	1	B*07:02 B*07:05 B*08:01 B*08:22 B*15:09 B*15:10 B*27:07 B*35:02 B*40:01 B*40:02 B*40:04 B*40:06 B*41:01 B*41:02 B*42:02 B*44:05 B*48:01 B*51:01 B*51:05 B*51:07 B*51:08 B*52:01
SR	4,131	17	531	0.6997	0	0	1	B*07:02 B*07:05 B*08:01 B*08:22 B*27:07 B*40:01 B*40:02 B*40:04 B*40:06 B*41:01 B*41:02 B*42:02 B*48:01 B*73:01
SS	4,131	28	909	1	0	0	1	B*13:01 B*13:02 B*14:01 B*14:02 B*15:01 B*15:03 B*15:07 B*15:09 B*15:10 B*15:17 B*15:18 B*18:01 B*18:04 B*27:02 B*27:05 B*35:01 B*35:02 B*35:03 B*35:08 B*35:32 B*35:41 B*37:01 B*38:01 B*39:01 B*39:04 B*39:06 B*39:31 B*44:02 B*44:03 B*44:05 B*45:01 B*47:01 B*49:01 B*50:01 B*50:02 B*51:01 B*51:05 B*51:07 B*51:08 B*52:01 B*53:01 B*54:01 B*55:01 B*56:01 B*57:01 B*58:01
ST	4,143	30	997	1	0	0	1	B*07:02 B*07:05 B*08:01 B*08:22 B*13:01 B*13:02 B*14:01 B*14:02 B*15:01 B*15:03 B*15:07 B*15:09 B*15:10 B*15:17 B*15:18 B*18:01 B*18:04 B*27:02 B*27:05 B*27:07 B*35:01 B*35:02 B*35:03 B*35:08 B*35:32 B*35:41 B*37:01 B*38:01 B*39:01 B*39:04 B*39:06 B*39:31 B*40:02 B*40:04 B*40:06 B*41:01 B*41:02 B*42:02 B*44:02 B*44:03 B*44:05 B*45:01 B*47:01 B*49:01 B*50:01 B*50:02 B*51:01 B*51:05 B*51:07 B*51:08…
SR	4,145	30	997	1	0	0	1	B*07:02 B*07:05 B*08:01 B*08:22 B*14:01 B*14:02 B*15:01 B*15:03 B*15:07 B*15:09 B*15:10 B*15:17 B*15:18 B*18:01 B*18:04 B*27:02 B*27:05 B*27:07 B*35:01 B*35:02 B*35:03 B*35:08 B*35:32 B*35:41 B*37:01 B*38:01 B*39:01 B*39:04 B*39:06 B*39:31 B*40:01 B*40:02 B*40:04 B*40:06 B*41:01 B*41:02 B*42:02 B*44:02 B*44:03 B*44:05 B*45:01 B*47:01 B*48:01 B*49:01 B*50:01 B*50:02 B*51:01 B*51:05 B*51:07 B*51:08…
SW	4,147	30	997	1	0	0	1	B*07:02 B*07:05 B*08:01 B*08:22 B*13:01 B*13:02 B*14:01 B*14:02 B*15:01 B*15:03 B*15:07 B*15:09 B*15:10 B*15:17 B*15:18 B*18:01 B*18:04 B*27:02 B*27:05 B*27:07 B*35:01 B*35:02 B*35:03 B*35:08 B*35:32 B*35:41 B*37:01 B*38:01 B*39:01 B*39:04 B*39:06 B*39:31 B*40:02 B*40:04 B*40:06 B*41:01 B*41:02 B*42:02 B*44:02 B*44:03 B*44:05 B*45:01 B*47:01 B*49:01 B*50:01 B*50:02 B*51:01 B*51:05 B*51:07 B*51:08…
SE	4,152	19	581	0.5668	0	0	1	B*07:02 B*07:05 B*14:01 B*14:02 B*15:01 B*15:03 B*15:07 B*15:09 B*15:10 B*15:17 B*15:18 B*49:01 B*50:01 B*50:02 B*51:01 B*51:07 B*52:01 B*55:01
SR	4,156	12	274	0.1289	0	0	1	B*07:02 B*07:05 B*35:08 B*51:05
SA	4,158	30	998	1	0	0	1	B*07:02 B*07:05 B*08:01 B*08:22 B*13:01 B*13:02 B*14:01 B*14:02 B*15:01 B*15:03 B*15:07 B*15:09 B*15:10 B*15:17 B*15:18 B*18:01 B*18:04 B*27:02 B*27:05 B*27:07 B*35:01 B*35:02 B*35:03 B*35:08 B*35:32 B*35:41 B*37:01 B*40:01 B*40:02 B*40:04 B*40:06 B*41:01 B*41:02 B*42:02 B*44:02 B*44:03 B*44:05 B*45:01 B*47:01 B*48:01 B*49:01 B*50:01 B*50:02 B*51:01 B*51:05 B*51:07 B*51:08 B*52:01 B*53:01 B*54:01…
ST	4,163	14	437	0.7469	0	0	1	B*08:01 B*08:22 B*14:01 B*14:02 B*18:01 B*18:04 B*37:01 B*38:01 B*39:01 B*39:04 B*39:06 B*39:31 B*41:01 B*41:02 B*42:02 B*54:01 B*55:01
SL	4,163	24	714	0.4112	0	0	1	B*15:01 B*15:03 B*15:07 B*15:09 B*15:10 B*15:17 B*15:18 B*35:01 B*35:02 B*35:03 B*35:08 B*35:32 B*35:41 B*44:02 B*44:03 B*44:05 B*45:01 B*49:01 B*50:01 B*50:02 B*51:01 B*51:05 B*51:07 B*51:08 B*52:01 B*53:01 B*56:01 B*57:01 B*58:01
SS	4,167	10	286	0.5724	0	0	1	B*44:02 B*44:03 B*44:05 B*45:01 B*50:02
SW	4,167	30	983	1	0	0	1	B*07:02 B*07:05 B*08:01 B*08:22 B*13:01 B*13:02 B*14:01 B*14:02 B*15:01 B*15:03 B*15:07 B*15:09 B*15:10 B*15:17 B*15:18 B*18:01 B*18:04 B*27:02 B*27:05 B*27:07 B*35:01 B*35:02 B*35:03 B*35:08 B*35:32 B*35:41 B*37:01 B*38:01 B*39:01 B*39:04 B*39:06 B*39:31 B*40:01 B*40:02 B*40:04 B*40:06 B*41:01 B*41:02 B*42:02 B*47:01 B*48:01 B*49:01 B*50:01 B*51:01 B*51:05 B*51:07 B*51:08 B*52:01 B*53:01 B*54:01…
SH	4,171	9	243	0.5177	0	0	1	B*14:01 B*14:02 B*18:01 B*18:04 B*51:01 B*51:07 B*51:08 B*52:01 B*73:01
SY	4,171	30	981	1	0	0	1	B*07:02 B*07:05 B*08:01 B*08:22 B*13:01 B*13:02 B*15:01 B*15:03 B*15:07 B*15:09 B*15:10 B*15:17 B*15:18 B*27:02 B*27:05 B*27:07 B*35:01 B*35:02 B*35:03 B*35:08 B*35:32 B*35:41 B*37:01 B*38:01 B*39:01 B*39:04 B*39:06 B*39:31 B*40:01 B*40:02 B*40:04 B*40:06 B*41:01 B*41:02 B*42:02 B*44:02 B*44:03 B*44:05 B*45:01 B*47:01 B*48:01 B*49:01 B*50:01 B*50:02 B*51:05 B*53:01 B*54:01 B*55:01 B*56:01 B*57:01…
SD	4,177	17	514	0.5695	0	0	1	B*07:02 B*07:05 B*08:01 B*08:22 B*40:01 B*41:01 B*41:02 B*42:02 B*48:01
SE	4,177	28	919	1	0	0	1	B*13:01 B*13:02 B*14:01 B*14:02 B*15:01 B*15:03 B*15:07 B*15:09 B*15:10 B*15:17 B*15:18 B*18:01 B*18:04 B*27:02 B*27:05 B*27:07 B*35:01 B*35:02 B*35:03 B*35:08 B*35:32 B*35:41 B*37:01 B*38:01 B*39:01 B*39:04 B*39:06 B*39:31 B*40:02 B*40:04 B*40:06 B*44:02 B*44:03 B*44:05 B*45:01 B*47:01 B*49:01 B*50:01 B*50:02 B*51:01 B*51:05 B*51:07 B*51:08 B*52:01 B*53:01 B*54:01 B*55:01 B*56:01 B*57:01 B*58:01…
SK	4,178	13	345	0.3168	0	0	1	B*07:02 B*07:05 B*40:01 B*48:01
ST	4,178	30	971	1	0	0	1	B*08:01 B*08:22 B*13:01 B*13:02 B*14:01 B*14:02 B*15:01 B*15:03 B*15:07 B*15:09 B*15:10 B*15:17 B*15:18 B*18:01 B*18:04 B*27:02 B*27:05 B*27:07 B*35:01 B*35:02 B*35:03 B*35:08 B*35:32 B*35:41 B*37:01 B*38:01 B*39:01 B*39:04 B*39:06 B*39:31 B*40:02 B*40:04 B*40:06 B*41:01 B*41:02 B*42:02 B*44:02 B*44:03 B*44:05 B*45:01 B*47:01 B*49:01 B*50:01 B*50:02 B*51:01 B*51:05 B*51:07 B*51:08 B*52:01 B*53:01…
SE	4,180	17	514	0.5695	0	0	1	B*07:02 B*07:05 B*08:01 B*08:22 B*40:01 B*41:01 B*41:02 B*42:02 B*48:01
SQ	4,180	28	919	1	0	0	1	B*13:01 B*13:02 B*14:01 B*14:02 B*15:01 B*15:03 B*15:07 B*15:09 B*15:10 B*15:17 B*15:18 B*18:01 B*18:04 B*27:02 B*27:05 B*27:07 B*35:01 B*35:02 B*35:03 B*35:08 B*35:32 B*35:41 B*37:01 B*38:01 B*39:01 B*39:04 B*39:06 B*39:31 B*40:02 B*40:04 B*40:06 B*44:02 B*44:03 B*44:05 B*45:01 B*47:01 B*49:01 B*50:01 B*50:02 B*51:01 B*51:05 B*51:07 B*51:08 B*52:01 B*53:01 B*54:01 B*55:01 B*56:01 B*57:01 B*58:01…
HA	9,11	5	166	1	0	0	1	B*40:01 B*41:01 B*41:02 B*45:01 B*49:01 B*50:01 B*50:02
DA	9,11	6	191	0.8171	0	0	1	B*08:01 B*08:22
YS	9,11	13	339	0.2831	0	0	1	B*07:02 B*07:05 B*14:01 B*38:01 B*39:01 B*39:06 B*48:01
HM	9,12	5	166	1	0	0	1	B*40:01 B*41:01 B*41:02 B*45:01 B*49:01 B*50:01 B*50:02
DM	9,12	6	191	0.8171	0	0	1	B*08:01 B*08:22
YV	9,12	15	376	0.1679	0	0	1	B*07:02 B*07:05 B*14:01 B*14:02 B*38:01 B*39:01 B*39:06 B*48:01
HS	9,24	4	107	0.5552	0	0	1	B*18:01 B*37:01 B*39:31 B*42:02
DS	9,24	6	191	0.8171	0	0	1	B*08:01 B*08:22
YS	9,24	15	382	0.1907	0	0	1	B*07:02 B*07:05 B*14:01 B*14:02 B*15:03 B*15:09 B*15:10 B*15:18 B*38:01 B*39:01 B*39:04 B*39:06 B*48:01
DD	9,30	6	191	0.8171	0	0	1	B*08:01 B*08:22
HD	9,30	9	287	0.8402	0	0	1	B*27:02 B*27:05 B*27:07 B*37:01 B*39:31 B*40:01 B*40:02 B*40:04 B*40:06 B*41:01 B*41:02 B*42:02 B*45:01 B*49:01 B*50:01 B*50:02 B*73:01
YD	9,30	28	908	1	0	0	1	B*07:02 B*07:05 B*13:01 B*13:02 B*14:01 B*14:02 B*15:01 B*15:03 B*15:07 B*15:09 B*15:10 B*15:16 B*15:17 B*15:18 B*35:01 B*35:02 B*35:03 B*35:08 B*35:32 B*35:41 B*38:01 B*39:01 B*39:04 B*39:06 B*44:02 B*44:03 B*44:05 B*47:01 B*48:01 B*51:01 B*51:05 B*51:07 B*51:08 B*52:01 B*53:01 B*54:01 B*55:01 B*56:01 B*57:01 B*58:01
HQ	9,32	4	108	0.5585	0	0	1	B*18:01 B*37:01 B*39:31 B*42:02 B*73:01
DQ	9,32	6	191	0.8171	0	0	1	B*08:01 B*08:22
YL	9,32	10	284	0.5555	0	0	1	B*44:02 B*44:03 B*44:05 B*47:01
YQ	9,32	25	799	0.8179	0	0	1	B*07:02 B*07:05 B*13:01 B*13:02 B*14:01 B*14:02 B*15:01 B*15:03 B*15:07 B*15:09 B*15:10 B*15:16 B*15:17 B*15:18 B*18:04 B*35:01 B*35:02 B*35:03 B*35:08 B*35:32 B*35:41 B*38:01 B*39:01 B*39:04 B*39:06 B*48:01 B*51:01 B*51:05 B*51:07 B*51:08 B*52:01 B*53:01 B*54:01 B*55:01 B*56:01 B*57:01 B*58:01
HA	9,41	6	185	0.8123	0	0	1	B*18:01 B*27:02 B*27:05 B*27:07 B*37:01 B*39:31 B*42:02 B*73:01
DA	9,41	6	191	0.8171	0	0	1	B*08:01 B*08:22
YA	9,41	25	763	0.5122	0	0	1	B*07:02 B*07:05 B*14:01 B*14:02 B*15:01 B*15:03 B*15:07 B*15:09 B*15:10 B*15:16 B*15:17 B*15:18 B*18:04 B*35:01 B*35:02 B*35:03 B*35:08 B*35:32 B*35:41 B*38:01 B*39:01 B*39:04 B*39:06 B*48:01 B*51:01 B*51:05 B*51:07 B*51:08 B*52:01 B*53:01 B*54:01 B*55:01 B*56:01 B*57:01 B*58:01
HT	9,45	4	104	0.5457	0	0	1	B*18:01 B*37:01
DE	9,45	6	191	0.8171	0	0	1	B*08:01 B*08:22
YK	9,45	10	284	0.5555	0	0	1	B*44:02 B*44:03 B*44:05 B*47:01
YT	9,45	11	306	0.4781	0	0	1	B*18:04 B*35:01 B*35:02 B*35:03 B*35:08 B*35:32 B*35:41 B*51:01 B*51:05 B*51:07 B*51:08 B*52:01 B*53:01 B*58:01
YE	9,45	16	425	0.2374	0	0	1	B*07:02 B*07:05 B*14:01 B*14:02 B*15:03 B*15:09 B*15:10 B*15:18 B*38:01 B*39:01 B*39:04 B*39:06 B*48:01 B*55:01 B*56:01
DE	9,46	6	191	0.8171	0	0	1	B*08:01 B*08:22
YE	9,46	27	807	0.2447	0	0	1	B*07:02 B*07:05 B*14:01 B*14:02 B*15:03 B*15:09 B*15:10 B*15:18 B*18:04 B*35:01 B*35:02 B*35:03 B*35:08 B*35:32 B*35:41 B*38:01 B*39:01 B*39:04 B*39:06 B*44:02 B*44:03 B*44:05 B*47:01 B*48:01 B*51:01 B*51:05 B*51:07 B*51:08 B*52:01 B*53:01 B*54:01 B*55:01 B*56:01 B*58:01
DI	9,52	6	191	0.8171	0	0	1	B*08:01 B*08:22
YI	9,52	28	907	1	0	0	1	B*07:02 B*07:05 B*13:01 B*13:02 B*14:01 B*14:02 B*15:01 B*15:03 B*15:07 B*15:09 B*15:10 B*15:16 B*15:17 B*15:18 B*18:04 B*35:01 B*35:02 B*35:03 B*35:08 B*35:32 B*35:41 B*38:01 B*39:01 B*39:04 B*39:06 B*44:02 B*44:03 B*44:05 B*47:01 B*48:01 B*51:01 B*51:05 B*51:07 B*51:08 B*52:01 B*53:01 B*55:01 B*56:01 B*57:01 B*58:01
DR	9,62	6	191	0.8171	0	0	1	B*08:01 B*08:22
YR	9,62	27	880	1	0	0	1	B*07:02 B*07:05 B*13:01 B*13:02 B*14:01 B*14:02 B*15:01 B*15:03 B*15:07 B*15:09 B*15:10 B*15:16 B*15:17 B*15:18 B*18:04 B*35:01 B*35:02 B*35:03 B*35:08 B*35:32 B*35:41 B*38:01 B*39:01 B*39:04 B*39:06 B*44:02 B*44:03 B*44:05 B*47:01 B*48:01 B*51:01 B*51:05 B*51:07 B*51:08 B*52:01 B*53:01 B*54:01 B*55:01 B*56:01
DN	9,63	6	191	0.8171	0	0	1	B*08:01 B*08:22
HE	9,63	9	284	0.8388	0	0	1	B*27:02 B*27:05 B*27:07 B*37:01 B*40:01 B*40:02 B*40:04 B*40:06 B*41:01 B*41:02 B*45:01 B*49:01 B*50:01 B*50:02
YN	9,63	22	627	0.2566	0	0	1	B*07:02 B*07:05 B*14:01 B*14:02 B*15:09 B*15:10 B*15:18 B*18:04 B*35:01 B*35:02 B*35:03 B*35:08 B*35:32 B*35:41 B*38:01 B*39:01 B*39:04 B*39:06 B*51:01 B*51:05 B*51:07 B*51:08 B*53:01 B*54:01 B*55:01 B*56:01
DQ	9,65	6	191	0.8171	0	0	1	B*08:01 B*08:22
YQ	9,65	27	878	1	0	0	1	B*07:02 B*07:05 B*13:01 B*13:02 B*14:01 B*14:02 B*15:01 B*15:03 B*15:07 B*15:09 B*15:10 B*15:18 B*18:04 B*35:01 B*35:02 B*35:03 B*35:08 B*35:32 B*35:41 B*38:01 B*39:01 B*39:04 B*39:06 B*44:02 B*44:03 B*44:05 B*47:01 B*48:01 B*51:01 B*51:05 B*51:07 B*51:08 B*52:01 B*53:01 B*54:01 B*55:01 B*56:01
DI	9,66	6	191	0.8171	0	0	1	B*08:01 B*08:22
YI	9,66	27	878	1	0	0	1	B*07:02 B*07:05 B*13:01 B*13:02 B*14:01 B*14:02 B*15:01 B*15:03 B*15:07 B*15:09 B*15:10 B*15:18 B*18:04 B*35:01 B*35:02 B*35:03 B*35:08 B*35:32 B*35:41 B*38:01 B*39:01 B*39:04 B*39:06 B*44:02 B*44:03 B*44:05 B*47:01 B*48:01 B*51:01 B*51:05 B*51:07 B*51:08 B*52:01 B*53:01 B*54:01 B*55:01 B*56:01
YC	9,67	4	128	0.7875	0	0	1	B*14:01 B*14:02 B*15:09 B*15:10 B*15:18 B*38:01 B*39:01 B*39:04 B*39:06
DF	9,67	6	191	0.8171	0	0	1	B*08:01 B*08:22
YF	9,67	10	268	0.427	0	0	1	B*35:01 B*35:02 B*35:03 B*35:08 B*35:32 B*35:41 B*51:01 B*51:05 B*51:08 B*53:01
YY	9,67	12	315	0.3244	0	0	1	B*07:02 B*07:05 B*54:01 B*55:01 B*56:01
DT	9,69	6	191	0.8171	0	0	1	B*08:01 B*08:22
YA	9,69	14	398	0.4494	0	0	1	B*07:02 B*07:05 B*15:16 B*15:17 B*54:01 B*55:01 B*56:01 B*57:01 B*58:01
DN	9,70	6	191	0.8171	0	0	1	B*08:01 B*08:22
YQ	9,70	12	315	0.3244	0	0	1	B*07:02 B*07:05 B*54:01 B*55:01 B*56:01
DT	9,71	6	191	0.8171	0	0	1	B*08:01 B*08:22
YA	9,71	14	398	0.4494	0	0	1	B*07:02 B*07:05 B*15:16 B*15:17 B*54:01 B*55:01 B*56:01 B*57:01 B*58:01
DD	9,74	6	191	0.8171	0	0	1	B*08:01 B*08:22
YD	9,74	15	397	0.2565	0	0	1	B*07:02 B*07:05 B*14:01 B*14:02 B*39:01 B*39:04 B*39:06 B*54:01 B*55:01 B*56:01
DE	9,76	6	191	0.8171	0	0	1	B*08:01 B*08:22
YE	9,76	28	908	1	0	0	1	B*07:02 B*07:05 B*13:01 B*13:02 B*14:01 B*14:02 B*15:01 B*15:03 B*15:07 B*15:09 B*15:10 B*15:16 B*15:17 B*15:18 B*18:04 B*35:01 B*35:02 B*35:03 B*35:08 B*35:32 B*35:41 B*38:01 B*39:01 B*39:04 B*39:06 B*44:02 B*44:03 B*44:05 B*47:01 B*48:01 B*51:01 B*51:05 B*51:07 B*51:08 B*52:01 B*53:01 B*54:01 B*55:01 B*56:01 B*57:01 B*58:01
HD	9,77	4	86	0.3248	0	0	1	B*27:05 B*27:07 B*37:01
DS	9,77	6	191	0.8171	0	0	1	B*08:01 B*08:22
YS	9,77	21	624	0.4488	0	0	1	B*07:02 B*07:05 B*14:01 B*14:02 B*15:01 B*15:03 B*15:07 B*15:09 B*15:10 B*15:18 B*18:04 B*35:01 B*35:02 B*35:03 B*35:08 B*35:32 B*35:41 B*39:01 B*39:04 B*39:06 B*48:01 B*54:01 B*55:01 B*56:01
HT	9,80	4	86	0.3248	0	0	1	B*27:05 B*27:07 B*37:01
DN	9,80	6	191	0.8171	0	0	1	B*08:01 B*08:22
YN	9,80	21	624	0.4488	0	0	1	B*07:02 B*07:05 B*14:01 B*14:02 B*15:01 B*15:03 B*15:07 B*15:09 B*15:10 B*15:18 B*18:04 B*35:01 B*35:02 B*35:03 B*35:08 B*35:32 B*35:41 B*39:01 B*39:04 B*39:06 B*48:01 B*54:01 B*55:01 B*56:01
DL	9,81	6	191	0.8171	0	0	1	B*08:01 B*08:22
YL	9,81	21	626	0.4499	0	0	1	B*07:02 B*07:05 B*14:01 B*14:02 B*15:01 B*15:03 B*15:07 B*15:09 B*15:10 B*15:18 B*18:04 B*35:01 B*35:02 B*35:03 B*35:08 B*35:32 B*35:41 B*39:01 B*39:04 B*39:06 B*47:01 B*48:01 B*54:01 B*55:01 B*56:01
HL	9,82	5	145	0.7914	0	0	1	B*27:02 B*27:05 B*27:07 B*37:01 B*49:01
DR	9,82	6	191	0.8171	0	0	1	B*08:01 B*08:22
YR	9,82	21	624	0.4488	0	0	1	B*07:02 B*07:05 B*14:01 B*14:02 B*15:01 B*15:03 B*15:07 B*15:09 B*15:10 B*15:18 B*18:04 B*35:01 B*35:02 B*35:03 B*35:08 B*35:32 B*35:41 B*39:01 B*39:04 B*39:06 B*48:01 B*54:01 B*55:01 B*56:01
HR	9,83	5	145	0.7914	0	0	1	B*27:02 B*27:05 B*27:07 B*37:01 B*49:01
DG	9,83	6	191	0.8171	0	0	1	B*08:01 B*08:22
YG	9,83	21	624	0.4488	0	0	1	B*07:02 B*07:05 B*14:01 B*14:02 B*15:01 B*15:03 B*15:07 B*15:09 B*15:10 B*15:18 B*18:04 B*35:01 B*35:02 B*35:03 B*35:08 B*35:32 B*35:41 B*39:01 B*39:04 B*39:06 B*48:01 B*54:01 B*55:01 B*56:01
DA	9,90	6	191	0.8171	0	0	1	B*08:01 B*08:22
YA	9,90	28	908	1	0	0	1	B*07:02 B*07:05 B*13:01 B*13:02 B*14:01 B*14:02 B*15:01 B*15:03 B*15:07 B*15:09 B*15:10 B*15:16 B*15:17 B*15:18 B*18:04 B*35:01 B*35:02 B*35:03 B*35:08 B*35:32 B*35:41 B*38:01 B*39:01 B*39:04 B*39:06 B*44:02 B*44:03 B*44:05 B*47:01 B*48:01 B*51:01 B*51:05 B*51:07 B*51:08 B*52:01 B*53:01 B*54:01 B*55:01 B*56:01 B*57:01 B*58:01
DT	9,94	6	191	0.8171	0	0	1	B*08:01 B*08:22
YI	9,94	18	497	0.2662	0	0	1	B*13:01 B*35:01 B*35:02 B*35:03 B*35:08 B*35:41 B*44:02 B*44:03 B*44:05 B*53:01 B*57:01 B*58:01
YT	9,94	21	639	0.5661	0	0	1	B*07:02 B*07:05 B*13:02 B*14:01 B*14:02 B*15:01 B*15:03 B*15:07 B*15:09 B*15:10 B*15:16 B*15:17 B*15:18 B*18:04 B*35:32 B*38:01 B*39:01 B*39:04 B*39:06 B*47:01 B*48:01 B*51:01 B*51:05 B*51:07 B*51:08 B*52:01 B*54:01 B*55:01 B*56:01
HI	9,95	2	21	0.1423	0	0	1	B*37:01 B*40:04
HW	9,95	3	80	0.7282	0	0	1	B*40:06 B*41:01 B*45:01 B*49:01 B*50:01 B*50:02 B*73:01
DL	9,95	6	191	0.8171	0	0	1	B*08:01 B*08:22
YL	9,95	17	480	0.3493	0	0	1	B*07:02 B*07:05 B*14:01 B*14:02 B*15:01 B*15:03 B*15:07 B*15:09 B*15:10 B*15:17 B*15:18 B*18:04 B*35:32 B*38:01 B*39:01 B*39:04 B*47:01 B*48:01
YI	9,95	18	497	0.2662	0	0	1	B*13:01 B*35:01 B*35:02 B*35:03 B*35:08 B*35:41 B*44:02 B*44:03 B*44:05 B*53:01 B*57:01 B*58:01
YW	9,97	3	55	0.236	0	0	1	B*14:01 B*14:02
DS	9,97	6	191	0.8171	0	0	1	B*08:01 B*08:22
HR	9,97	8	262	1	0	0	1	B*18:01 B*37:01 B*39:31 B*40:01 B*40:04 B*41:01 B*45:01 B*49:01 B*50:01 B*50:02
YS	9,97	11	271	0.2469	0	0	1	B*07:02 B*07:05 B*15:07 B*48:01
YR	9,97	19	601	0.7215	0	0	1	B*13:01 B*15:01 B*15:03 B*15:09 B*15:10 B*15:16 B*15:17 B*15:18 B*18:04 B*35:01 B*35:02 B*35:03 B*35:08 B*35:32 B*35:41 B*38:01 B*39:01 B*39:04 B*44:02 B*44:03 B*44:05 B*47:01 B*53:01 B*58:01
HS	9,99	2	20	0.1322	0	0	1	B*37:01
DY	9,99	6	191	0.8171	0	0	1	B*08:01 B*08:22
YY	9,99	28	907	1	0	0	1	B*07:02 B*07:05 B*13:01 B*13:02 B*14:01 B*14:02 B*15:01 B*15:03 B*15:07 B*15:09 B*15:10 B*15:16 B*15:17 B*15:18 B*18:04 B*35:01 B*35:02 B*35:03 B*35:08 B*35:32 B*35:41 B*38:01 B*39:01 B*39:04 B*39:06 B*44:02 B*44:03 B*44:05 B*48:01 B*51:01 B*51:05 B*51:07 B*51:08 B*52:01 B*53:01 B*54:01 B*55:01 B*56:01 B*57:01 B*58:01
HL	9,103	3	73	0.4805	0	0	1	B*40:04 B*45:01 B*49:01 B*50:01 B*50:02
DV	9,103	6	191	0.8171	0	0	1	B*08:01 B*08:22
YV	9,103	27	776	0.1211	0	0	1	B*07:02 B*07:05 B*14:01 B*14:02 B*15:01 B*15:03 B*15:07 B*15:09 B*15:10 B*15:17 B*15:18 B*18:04 B*35:32 B*38:01 B*39:01 B*39:04 B*39:06 B*44:02 B*44:03 B*44:05 B*47:01 B*48:01 B*51:01 B*51:05 B*51:07 B*51:08 B*52:01 B*57:01
YF	9,109	1	20	0.4658	0	0	1	B*35:02
DL	9,109	6	191	0.8171	0	0	1	B*08:01 B*08:22
HY	9,113	7	171	0.3355	0	0	1	B*27:02 B*27:05 B*37:01 B*45:01 B*49:01 B*50:01 B*50:02 B*73:01
DH	9,113	6	191	0.8171	0	0	1	B*08:01 B*08:22
YY	9,113	12	335	0.458	0	0	1	B*14:01 B*14:02 B*15:17 B*44:02 B*44:03 B*44:05 B*47:01
YH	9,113	23	766	1	0	0	1	B*07:02 B*07:05 B*13:01 B*13:02 B*15:01 B*15:03 B*15:07 B*15:09 B*15:10 B*15:16 B*15:18 B*18:04 B*35:01 B*35:02 B*35:03 B*35:08 B*35:32 B*35:41 B*38:01 B*39:01 B*39:04 B*39:06 B*48:01 B*51:01 B*51:05 B*51:07 B*51:08 B*52:01 B*53:01 B*54:01 B*55:01 B*56:01 B*57:01 B*58:01
DN	9,114	6	191	0.8171	0	0	1	B*08:01 B*08:22
HN	9,114	7	210	0.8199	0	0	1	B*27:07 B*37:01 B*39:31 B*40:01 B*40:02 B*40:04 B*40:06 B*41:01 B*41:02 B*42:02 B*45:01 B*49:01 B*50:01 B*50:02 B*73:01
YN	9,114	11	362	0.9582	0	0	1	B*07:05 B*13:01 B*13:02 B*14:01 B*14:02 B*15:09 B*35:02 B*38:01 B*39:01 B*39:04 B*39:06 B*48:01 B*51:01 B*51:05 B*51:07 B*51:08 B*52:01 B*54:01 B*55:01 B*56:01
YD	9,114	24	735	0.5307	0	0	1	B*07:02 B*15:01 B*15:03 B*15:07 B*15:10 B*15:16 B*15:18 B*18:04 B*35:01 B*35:03 B*35:08 B*35:32 B*35:41 B*44:02 B*44:03 B*44:05 B*53:01 B*57:01 B*58:01
HF	9,116	2	23	0.1628	0	0	1	B*37:01 B*39:31 B*73:01
HL	9,116	3	72	0.4754	0	0	1	B*45:01 B*49:01 B*50:01 B*50:02
YF	9,116	6	153	0.4454	0	0	1	B*14:01 B*14:02 B*35:03 B*38:01 B*39:01 B*39:04 B*39:06
DY	9,116	6	191	0.8171	0	0	1	B*08:01 B*08:22
YD	9,116	9	280	0.8373	0	0	1	B*15:17 B*44:02 B*44:03 B*47:01
YY	9,116	16	389	0.1108	0	0	1	B*07:02 B*07:05 B*15:09 B*15:10 B*35:02 B*44:05 B*48:01 B*51:01 B*51:05 B*51:07 B*51:08 B*52:01
DY	9,118	6	191	0.8171	0	0	1	B*08:01 B*08:22
YY	9,118	28	908	1	0	0	1	B*07:02 B*07:05 B*13:01 B*13:02 B*14:01 B*14:02 B*15:01 B*15:03 B*15:07 B*15:09 B*15:10 B*15:16 B*15:17 B*15:18 B*18:04 B*35:01 B*35:02 B*35:03 B*35:08 B*35:32 B*38:01 B*39:01 B*39:04 B*39:06 B*44:02 B*44:03 B*44:05 B*47:01 B*48:01 B*51:01 B*51:05 B*51:07 B*51:08 B*52:01 B*53:01 B*54:01 B*55:01 B*56:01 B*57:01 B*58:01
DL	9,130	6	190	0.8162	0	0	1	B*08:01
YL	9,130	28	908	1	0	0	1	B*07:02 B*07:05 B*13:01 B*13:02 B*14:01 B*14:02 B*15:01 B*15:03 B*15:07 B*15:09 B*15:10 B*15:16 B*15:17 B*15:18 B*18:04 B*35:01 B*35:02 B*35:03 B*35:08 B*35:32 B*35:41 B*38:01 B*39:01 B*39:04 B*39:06 B*44:02 B*44:03 B*44:05 B*47:01 B*48:01 B*51:01 B*51:05 B*51:07 B*51:08 B*52:01 B*53:01 B*54:01 B*55:01 B*56:01 B*57:01 B*58:01
DR	9,131	6	191	0.8171	0	0	1	B*08:01 B*08:22
HS	9,131	9	250	0.5253	0	0	1	B*18:01 B*27:02 B*27:05 B*37:01 B*39:31 B*45:01 B*49:01 B*50:01 B*50:02
YR	9,131	11	270	0.2415	0	0	1	B*07:02 B*07:05 B*48:01
DT	9,143	6	191	0.8171	0	0	1	B*08:01 B*08:22
HT	9,143	9	287	0.8402	0	0	1	B*18:01 B*27:02 B*27:05 B*27:07 B*37:01 B*39:31 B*40:02 B*40:04 B*40:06 B*41:01 B*41:02 B*42:02 B*45:01 B*49:01 B*50:01 B*50:02 B*73:01
YT	9,143	28	907	1	0	0	1	B*07:02 B*07:05 B*13:01 B*13:02 B*14:01 B*14:02 B*15:01 B*15:03 B*15:07 B*15:09 B*15:10 B*15:16 B*15:17 B*15:18 B*18:04 B*35:01 B*35:02 B*35:03 B*35:08 B*35:32 B*35:41 B*38:01 B*39:01 B*39:04 B*39:06 B*44:02 B*44:03 B*44:05 B*47:01 B*51:01 B*51:05 B*51:07 B*51:08 B*52:01 B*53:01 B*54:01 B*55:01 B*56:01 B*57:01 B*58:01
DR	9,145	6	191	0.8171	0	0	1	B*08:01 B*08:22
YR	9,145	28	883	0.566	0	0	1	B*07:02 B*07:05 B*14:01 B*14:02 B*15:01 B*15:03 B*15:07 B*15:09 B*15:10 B*15:16 B*15:17 B*15:18 B*18:04 B*35:01 B*35:02 B*35:03 B*35:08 B*35:32 B*35:41 B*38:01 B*39:01 B*39:04 B*39:06 B*44:02 B*44:03 B*44:05 B*47:01 B*48:01 B*51:01 B*51:05 B*51:07 B*51:08 B*52:01 B*53:01 B*54:01 B*55:01 B*56:01 B*57:01 B*58:01
DW	9,147	6	191	0.8171	0	0	1	B*08:01 B*08:22
HW	9,147	9	287	0.8402	0	0	1	B*18:01 B*27:02 B*27:05 B*27:07 B*37:01 B*39:31 B*40:02 B*40:04 B*40:06 B*41:01 B*41:02 B*42:02 B*45:01 B*49:01 B*50:01 B*50:02 B*73:01
YW	9,147	28	907	1	0	0	1	B*07:02 B*07:05 B*13:01 B*13:02 B*14:01 B*14:02 B*15:01 B*15:03 B*15:07 B*15:09 B*15:10 B*15:16 B*15:17 B*15:18 B*18:04 B*35:01 B*35:02 B*35:03 B*35:08 B*35:32 B*35:41 B*38:01 B*39:01 B*39:04 B*39:06 B*44:02 B*44:03 B*44:05 B*47:01 B*51:01 B*51:05 B*51:07 B*51:08 B*52:01 B*53:01 B*54:01 B*55:01 B*56:01 B*57:01 B*58:01
HE	9,152	3	65	0.4424	0	0	1	B*49:01 B*50:01 B*50:02
DV	9,152	6	191	0.8171	0	0	1	B*08:01 B*08:22
YE	9,152	19	539	0.3069	0	0	1	B*07:02 B*07:05 B*14:01 B*14:02 B*15:01 B*15:03 B*15:07 B*15:09 B*15:10 B*15:16 B*15:17 B*15:18 B*51:01 B*51:07 B*52:01 B*55:01
HD	9,156	2	44	0.3915	0	0	1	B*37:01 B*41:01 B*41:02 B*42:02 B*45:01
DD	9,156	6	191	0.8171	0	0	1	B*08:01 B*08:22
YR	9,156	12	274	0.1289	0	0	1	B*07:02 B*07:05 B*35:08 B*51:05
DA	9,158	6	191	0.8171	0	0	1	B*08:01 B*08:22
YA	9,158	28	885	0.5662	0	0	1	B*07:02 B*07:05 B*13:01 B*13:02 B*14:01 B*14:02 B*15:01 B*15:03 B*15:07 B*15:09 B*15:10 B*15:16 B*15:17 B*15:18 B*18:04 B*35:01 B*35:02 B*35:03 B*35:08 B*35:32 B*35:41 B*44:02 B*44:03 B*44:05 B*47:01 B*48:01 B*51:01 B*51:05 B*51:07 B*51:08 B*52:01 B*53:01 B*54:01 B*55:01 B*56:01 B*57:01 B*58:01
HL	9,163	3	72	0.4754	0	0	1	B*45:01 B*49:01 B*50:01 B*50:02
HT	9,163	4	123	0.7798	0	0	1	B*18:01 B*37:01 B*39:31 B*41:01 B*41:02 B*42:02
DT	9,163	6	191	0.8171	0	0	1	B*08:01 B*08:22
YE	9,163	11	328	0.657	0	0	1	B*07:02 B*07:05 B*13:01 B*13:02 B*47:01 B*48:01
YL	9,163	21	674	0.8454	0	0	1	B*15:01 B*15:03 B*15:07 B*15:09 B*15:10 B*15:16 B*15:17 B*15:18 B*35:01 B*35:02 B*35:03 B*35:08 B*35:32 B*35:41 B*44:02 B*44:03 B*44:05 B*51:01 B*51:05 B*51:07 B*51:08 B*52:01 B*53:01 B*56:01 B*57:01 B*58:01
DW	9,167	6	191	0.8171	0	0	1	B*08:01 B*08:22
YS	9,167	10	279	0.514	0	0	1	B*44:02 B*44:03 B*44:05
YW	9,167	25	800	0.8179	0	0	1	B*07:02 B*07:05 B*13:01 B*13:02 B*14:01 B*14:02 B*15:01 B*15:03 B*15:07 B*15:09 B*15:10 B*15:16 B*15:17 B*15:18 B*18:04 B*35:01 B*35:02 B*35:03 B*35:08 B*35:32 B*35:41 B*38:01 B*39:01 B*39:04 B*39:06 B*47:01 B*48:01 B*51:01 B*51:05 B*51:07 B*51:08 B*52:01 B*53:01 B*54:01 B*55:01 B*56:01 B*57:01 B*58:01
YH	9,171	7	166	0.3231	0	0	1	B*14:01 B*14:02 B*18:04 B*51:01 B*51:07 B*51:08 B*52:01
DY	9,171	6	191	0.8171	0	0	1	B*08:01 B*08:22
HY	9,171	9	287	0.8402	0	0	1	B*27:02 B*27:05 B*27:07 B*37:01 B*39:31 B*40:01 B*40:02 B*40:04 B*40:06 B*41:01 B*41:02 B*42:02 B*45:01 B*49:01 B*50:01 B*50:02
YY	9,171	26	845	1	0	0	1	B*07:02 B*07:05 B*13:01 B*13:02 B*15:01 B*15:03 B*15:07 B*15:09 B*15:10 B*15:16 B*15:17 B*15:18 B*35:01 B*35:02 B*35:03 B*35:08 B*35:32 B*35:41 B*38:01 B*39:01 B*39:04 B*39:06 B*44:02 B*44:03 B*44:05 B*47:01 B*48:01 B*51:05 B*53:01 B*54:01 B*55:01 B*56:01 B*57:01 B*58:01
DD	9,177	6	191	0.8171	0	0	1	B*08:01 B*08:22
YD	9,177	11	270	0.2415	0	0	1	B*07:02 B*07:05 B*48:01
HE	9,177	9	272	0.6832	0	0	1	B*18:01 B*27:02 B*27:05 B*27:07 B*37:01 B*39:31 B*40:02 B*40:04 B*40:06 B*45:01 B*49:01 B*50:01 B*50:02 B*73:01
DT	9,178	6	191	0.8171	0	0	1	B*08:01 B*08:22
YK	9,178	11	270	0.2415	0	0	1	B*07:02 B*07:05 B*48:01
HT	9,178	9	287	0.8402	0	0	1	B*18:01 B*27:02 B*27:05 B*27:07 B*37:01 B*39:31 B*40:02 B*40:04 B*40:06 B*41:01 B*41:02 B*42:02 B*45:01 B*49:01 B*50:01 B*50:02 B*73:01
DE	9,180	6	191	0.8171	0	0	1	B*08:01 B*08:22
YE	9,180	11	270	0.2415	0	0	1	B*07:02 B*07:05 B*48:01
HQ	9,180	9	272	0.6832	0	0	1	B*18:01 B*27:02 B*27:05 B*27:07 B*37:01 B*39:31 B*40:02 B*40:04 B*40:06 B*45:01 B*49:01 B*50:01 B*50:02 B*73:01
AV	11,12	2	41	0.3593	0	0	1	B*14:02
SV	11,12	17	499	0.4652	0	0	1	B*07:02 B*07:05 B*14:01 B*18:01 B*27:02 B*27:05 B*27:07 B*37:01 B*38:01 B*39:01 B*39:06 B*39:31 B*40:02 B*40:04 B*40:06 B*42:02 B*48:01 B*73:01
AM	11,12	28	895	0.7611	0	0	1	B*08:01 B*08:22 B*13:01 B*13:02 B*15:01 B*15:03 B*15:07 B*15:09 B*15:10 B*15:16 B*15:17 B*15:18 B*18:04 B*35:01 B*35:02 B*35:03 B*35:08 B*35:32 B*35:41 B*39:04 B*40:01 B*41:01 B*41:02 B*44:02 B*44:03 B*44:05 B*45:01 B*47:01 B*49:01 B*50:01 B*50:02 B*51:01 B*51:05 B*51:07 B*51:08 B*52:01 B*53:01 B*54:01 B*55:01 B*56:01 B*57:01 B*58:01
AS	11,24	8	235	0.6654	0	0	1	B*08:01 B*08:22 B*14:02 B*15:03 B*15:09 B*15:10 B*15:18 B*39:04
SS	11,24	17	419	0.1068	0	0	1	B*07:02 B*07:05 B*14:01 B*18:01 B*37:01 B*38:01 B*39:01 B*39:06 B*39:31 B*42:02 B*48:01
AT	11,24	15	474	0.7787	0	0	1	B*13:01 B*13:02 B*40:01 B*41:01 B*41:02 B*44:02 B*44:03 B*44:05 B*45:01 B*47:01 B*49:01 B*50:01 B*50:02
SD	11,30	15	443	0.5359	0	0	1	B*07:02 B*07:05 B*14:01 B*27:02 B*27:05 B*27:07 B*37:01 B*38:01 B*39:01 B*39:06 B*39:31 B*40:02 B*40:04 B*40:06 B*42:02 B*48:01 B*73:01
AD	11,30	28	906	1	0	0	1	B*08:01 B*08:22 B*13:01 B*13:02 B*14:02 B*15:01 B*15:03 B*15:07 B*15:09 B*15:10 B*15:16 B*15:17 B*15:18 B*35:01 B*35:02 B*35:03 B*35:08 B*35:32 B*35:41 B*39:04 B*40:01 B*41:01 B*41:02 B*44:02 B*44:03 B*44:05 B*45:01 B*47:01 B*49:01 B*50:01 B*50:02 B*51:01 B*51:05 B*51:07 B*51:08 B*52:01 B*53:01 B*54:01 B*55:01 B*56:01 B*57:01 B*58:01
SQ	11,32	17	420	0.1093	0	0	1	B*07:02 B*07:05 B*14:01 B*18:01 B*37:01 B*38:01 B*39:01 B*39:06 B*39:31 B*42:02 B*48:01 B*73:01
AL	11,32	15	424	0.4069	0	0	1	B*40:01 B*41:01 B*41:02 B*44:02 B*44:03 B*44:05 B*45:01 B*47:01 B*49:01 B*50:01 B*50:02
AT	11,41	15	474	0.7787	0	0	1	B*13:01 B*13:02 B*40:01 B*41:01 B*41:02 B*44:02 B*44:03 B*44:05 B*45:01 B*47:01 B*49:01 B*50:01 B*50:02
SA	11,41	17	482	0.3606	0	0	1	B*07:02 B*07:05 B*14:01 B*18:01 B*27:02 B*27:05 B*27:07 B*37:01 B*38:01 B*39:01 B*39:06 B*39:31 B*42:02 B*48:01 B*73:01
AA	11,41	21	673	0.8452	0	0	1	B*08:01 B*08:22 B*14:02 B*15:01 B*15:03 B*15:07 B*15:09 B*15:10 B*15:16 B*15:17 B*15:18 B*18:04 B*35:01 B*35:02 B*35:03 B*35:08 B*35:32 B*35:41 B*39:04 B*51:01 B*51:05 B*51:07 B*51:08 B*52:01 B*53:01 B*54:01 B*55:01 B*56:01 B*57:01 B*58:01
ST	11,45	4	104	0.5457	0	0	1	B*18:01 B*37:01
AE	11,45	9	283	0.8384	0	0	1	B*08:01 B*08:22 B*14:02 B*15:03 B*15:09 B*15:10 B*15:18 B*39:04 B*55:01 B*56:01
AT	11,45	11	306	0.4781	0	0	1	B*18:04 B*35:01 B*35:02 B*35:03 B*35:08 B*35:32 B*35:41 B*51:01 B*51:05 B*51:07 B*51:08 B*52:01 B*53:01 B*58:01
SE	11,45	13	411	0.8065	0	0	1	B*07:02 B*07:05 B*14:01 B*27:02 B*27:05 B*27:07 B*38:01 B*39:01 B*39:06 B*39:31 B*42:02 B*48:01 B*73:01
AK	11,45	15	424	0.4069	0	0	1	B*40:01 B*41:01 B*41:02 B*44:02 B*44:03 B*44:05 B*45:01 B*47:01 B*49:01 B*50:01 B*50:02
SE	11,46	17	499	0.4652	0	0	1	B*07:02 B*07:05 B*14:01 B*18:01 B*27:02 B*27:05 B*27:07 B*37:01 B*38:01 B*39:01 B*39:06 B*39:31 B*40:02 B*40:04 B*40:06 B*42:02 B*48:01 B*73:01
AE	11,46	27	804	0.2437	0	0	1	B*08:01 B*08:22 B*14:02 B*15:03 B*15:09 B*15:10 B*15:18 B*18:04 B*35:01 B*35:02 B*35:03 B*35:08 B*35:32 B*35:41 B*39:04 B*40:01 B*41:01 B*41:02 B*44:02 B*44:03 B*44:05 B*45:01 B*47:01 B*49:01 B*50:01 B*50:02 B*51:01 B*51:05 B*51:07 B*51:08 B*52:01 B*53:01 B*54:01 B*55:01 B*56:01 B*58:01
SI	11,52	17	499	0.4652	0	0	1	B*07:02 B*07:05 B*14:01 B*18:01 B*27:02 B*27:05 B*27:07 B*37:01 B*38:01 B*39:01 B*39:06 B*39:31 B*40:02 B*40:04 B*40:06 B*42:02 B*48:01 B*73:01
AI	11,52	28	906	1	0	0	1	B*08:01 B*08:22 B*13:01 B*13:02 B*14:02 B*15:01 B*15:03 B*15:07 B*15:09 B*15:10 B*15:16 B*15:17 B*15:18 B*18:04 B*35:01 B*35:02 B*35:03 B*35:08 B*35:32 B*35:41 B*39:04 B*40:01 B*41:01 B*41:02 B*44:02 B*44:03 B*44:05 B*45:01 B*47:01 B*49:01 B*50:01 B*50:02 B*51:01 B*51:05 B*51:07 B*51:08 B*52:01 B*53:01 B*55:01 B*56:01 B*57:01 B*58:01
SR	11,62	17	499	0.4652	0	0	1	B*07:02 B*07:05 B*14:01 B*18:01 B*27:02 B*27:05 B*27:07 B*37:01 B*38:01 B*39:01 B*39:06 B*39:31 B*40:02 B*40:04 B*40:06 B*42:02 B*48:01 B*73:01
AR	11,62	28	877	0.5681	0	0	1	B*08:01 B*08:22 B*13:01 B*13:02 B*14:02 B*15:01 B*15:03 B*15:07 B*15:09 B*15:10 B*15:16 B*15:17 B*15:18 B*18:04 B*35:01 B*35:02 B*35:03 B*35:08 B*35:32 B*35:41 B*39:04 B*40:01 B*41:01 B*41:02 B*44:02 B*44:03 B*44:05 B*45:01 B*47:01 B*49:01 B*50:01 B*50:02 B*51:01 B*51:05 B*51:07 B*51:08 B*52:01 B*53:01 B*54:01 B*55:01 B*56:01
SE	11,63	4	129	1	0	0	1	B*27:02 B*27:05 B*27:07 B*37:01 B*40:02 B*40:04 B*40:06 B*48:01
SN	11,63	15	405	0.2968	0	0	1	B*07:02 B*07:05 B*14:01 B*18:01 B*38:01 B*39:01 B*39:06 B*39:31 B*42:02 B*73:01
AN	11,63	17	511	0.5478	0	0	1	B*08:01 B*08:22 B*14:02 B*15:09 B*15:10 B*15:18 B*18:04 B*35:01 B*35:02 B*35:03 B*35:08 B*35:32 B*35:41 B*39:04 B*51:01 B*51:05 B*51:07 B*51:08 B*53:01 B*54:01 B*55:01 B*56:01
SQ	11,65	17	499	0.4652	0	0	1	B*07:02 B*07:05 B*14:01 B*18:01 B*27:02 B*27:05 B*27:07 B*37:01 B*38:01 B*39:01 B*39:06 B*39:31 B*40:02 B*40:04 B*40:06 B*42:02 B*48:01 B*73:01
AQ	11,65	28	875	0.5697	0	0	1	B*08:01 B*08:22 B*13:01 B*13:02 B*14:02 B*15:01 B*15:03 B*15:07 B*15:09 B*15:10 B*15:18 B*18:04 B*35:01 B*35:02 B*35:03 B*35:08 B*35:32 B*35:41 B*39:04 B*40:01 B*41:01 B*41:02 B*44:02 B*44:03 B*44:05 B*45:01 B*47:01 B*49:01 B*50:01 B*50:02 B*51:01 B*51:05 B*51:07 B*51:08 B*52:01 B*53:01 B*54:01 B*55:01 B*56:01
SI	11,66	17	499	0.4652	0	0	1	B*07:02 B*07:05 B*14:01 B*18:01 B*27:02 B*27:05 B*27:07 B*37:01 B*38:01 B*39:01 B*39:06 B*39:31 B*40:02 B*40:04 B*40:06 B*42:02 B*48:01 B*73:01
AI	11,66	28	875	0.5697	0	0	1	B*08:01 B*08:22 B*13:01 B*13:02 B*14:02 B*15:01 B*15:03 B*15:07 B*15:09 B*15:10 B*15:18 B*18:04 B*35:01 B*35:02 B*35:03 B*35:08 B*35:32 B*35:41 B*39:04 B*40:01 B*41:01 B*41:02 B*44:02 B*44:03 B*44:05 B*45:01 B*47:01 B*49:01 B*50:01 B*50:02 B*51:01 B*51:05 B*51:07 B*51:08 B*52:01 B*53:01 B*54:01 B*55:01 B*56:01
AC	11,67	2	45	0.6434	0	0	1	B*14:02 B*15:09 B*15:10 B*15:18 B*39:04
SS	11,67	4	128	0.7875	0	0	1	B*18:01 B*37:01 B*40:02 B*40:04 B*40:06 B*48:01
SY	11,67	11	269	0.2361	0	0	1	B*07:02 B*07:05 B*42:02
AF	11,67	15	431	0.4523	0	0	1	B*08:01 B*08:22 B*35:01 B*35:02 B*35:03 B*35:08 B*35:32 B*35:41 B*51:01 B*51:05 B*51:08 B*53:01
AS	11,67	18	582	0.8438	0	0	1	B*13:01 B*13:02 B*15:01 B*15:03 B*15:07 B*18:04 B*40:01 B*41:01 B*41:02 B*44:02 B*44:03 B*44:05 B*45:01 B*47:01 B*49:01 B*50:01 B*50:02 B*51:07 B*52:01
SA	11,69	12	343	0.5175	0	0	1	B*07:02 B*07:05 B*27:02 B*27:05 B*27:07 B*42:02 B*73:01
AT	11,69	28	854	0.2961	0	0	1	B*08:01 B*08:22 B*13:01 B*13:02 B*14:02 B*15:01 B*15:03 B*15:07 B*15:09 B*15:10 B*15:18 B*18:04 B*35:01 B*35:02 B*35:03 B*35:08 B*35:32 B*35:41 B*39:04 B*40:01 B*41:01 B*41:02 B*44:02 B*44:03 B*44:05 B*45:01 B*47:01 B*49:01 B*50:01 B*50:02 B*51:01 B*51:05 B*51:07 B*51:08 B*52:01 B*53:01
SQ	11,70	11	269	0.2361	0	0	1	B*07:02 B*07:05 B*42:02
AN	11,70	28	854	0.2961	0	0	1	B*08:01 B*08:22 B*13:01 B*13:02 B*14:02 B*15:01 B*15:03 B*15:07 B*15:09 B*15:10 B*15:18 B*18:04 B*35:01 B*35:02 B*35:03 B*35:08 B*35:32 B*35:41 B*39:04 B*40:01 B*41:01 B*41:02 B*44:02 B*44:03 B*44:05 B*45:01 B*47:01 B*49:01 B*50:01 B*50:02 B*51:01 B*51:05 B*51:07 B*51:08 B*52:01 B*53:01
SA	11,71	12	343	0.5175	0	0	1	B*07:02 B*07:05 B*27:02 B*27:05 B*27:07 B*42:02 B*73:01
AT	11,71	28	854	0.2961	0	0	1	B*08:01 B*08:22 B*13:01 B*13:02 B*14:02 B*15:01 B*15:03 B*15:07 B*15:09 B*15:10 B*15:18 B*18:04 B*35:01 B*35:02 B*35:03 B*35:08 B*35:32 B*35:41 B*39:04 B*40:01 B*41:01 B*41:02 B*44:02 B*44:03 B*44:05 B*45:01 B*47:01 B*49:01 B*50:01 B*50:02 B*51:01 B*51:05 B*51:07 B*51:08 B*52:01 B*53:01
SY	11,74	5	157	0.8018	0	0	1	B*18:01 B*37:01 B*38:01 B*40:02 B*40:04 B*40:06 B*48:01
AD	11,74	9	278	0.8366	0	0	1	B*08:01 B*08:22 B*14:02 B*39:04 B*54:01 B*55:01 B*56:01
SD	11,74	12	386	0.8767	0	0	1	B*07:02 B*07:05 B*14:01 B*27:02 B*27:05 B*27:07 B*39:01 B*39:06 B*39:31 B*42:02 B*73:01
AY	11,74	25	791	0.819	0	0	1	B*13:01 B*13:02 B*15:01 B*15:03 B*15:07 B*15:09 B*15:10 B*15:16 B*15:17 B*15:18 B*18:04 B*35:01 B*35:02 B*35:03 B*35:08 B*35:32 B*35:41 B*40:01 B*41:01 B*41:02 B*44:02 B*44:03 B*44:05 B*45:01 B*47:01 B*49:01 B*50:01 B*50:02 B*51:01 B*51:05 B*51:07 B*51:08 B*52:01 B*53:01 B*57:01 B*58:01
SE	11,76	17	498	0.4586	0	0	1	B*07:02 B*07:05 B*14:01 B*18:01 B*27:02 B*27:05 B*27:07 B*37:01 B*38:01 B*39:01 B*39:06 B*39:31 B*40:02 B*40:04 B*40:06 B*42:02 B*48:01
AE	11,76	28	906	1	0	0	1	B*08:01 B*08:22 B*13:01 B*13:02 B*14:02 B*15:01 B*15:03 B*15:07 B*15:09 B*15:10 B*15:16 B*15:17 B*15:18 B*18:04 B*35:01 B*35:02 B*35:03 B*35:08 B*35:32 B*35:41 B*39:04 B*40:01 B*41:01 B*41:02 B*44:02 B*44:03 B*44:05 B*45:01 B*47:01 B*49:01 B*50:01 B*50:02 B*51:01 B*51:05 B*51:07 B*51:08 B*52:01 B*53:01 B*54:01 B*55:01 B*56:01 B*57:01 B*58:01
SD	11,77	4	86	0.3248	0	0	1	B*27:05 B*27:07 B*37:01
SS	11,77	14	400	0.4631	0	0	1	B*07:02 B*07:05 B*14:01 B*18:01 B*39:01 B*39:06 B*39:31 B*40:02 B*40:04 B*40:06 B*42:02 B*48:01
AS	11,77	21	606	0.3463	0	0	1	B*08:01 B*08:22 B*14:02 B*15:01 B*15:03 B*15:07 B*15:09 B*15:10 B*15:18 B*18:04 B*35:01 B*35:02 B*35:03 B*35:08 B*35:32 B*35:41 B*39:04 B*40:01 B*41:01 B*41:02 B*45:01 B*50:01 B*50:02 B*54:01 B*55:01 B*56:01
ST	11,80	4	86	0.3248	0	0	1	B*27:05 B*27:07 B*37:01
SN	11,80	14	401	0.47	0	0	1	B*07:02 B*07:05 B*14:01 B*18:01 B*39:01 B*39:06 B*39:31 B*40:02 B*40:04 B*40:06 B*42:02 B*48:01 B*73:01
AN	11,80	21	606	0.3463	0	0	1	B*08:01 B*08:22 B*14:02 B*15:01 B*15:03 B*15:07 B*15:09 B*15:10 B*15:18 B*18:04 B*35:01 B*35:02 B*35:03 B*35:08 B*35:32 B*35:41 B*39:04 B*40:01 B*41:01 B*41:02 B*45:01 B*50:01 B*50:02 B*54:01 B*55:01 B*56:01
SL	11,81	16	465	0.4598	0	0	1	B*07:02 B*07:05 B*14:01 B*18:01 B*27:05 B*27:07 B*37:01 B*39:01 B*39:06 B*39:31 B*40:02 B*40:04 B*40:06 B*42:02 B*48:01 B*73:01
AL	11,81	21	609	0.348	0	0	1	B*08:01 B*08:22 B*14:02 B*15:01 B*15:03 B*15:07 B*15:09 B*15:10 B*15:18 B*18:04 B*35:01 B*35:02 B*35:03 B*35:08 B*35:32 B*35:41 B*39:04 B*40:01 B*41:01 B*41:02 B*45:01 B*47:01 B*50:01 B*50:02 B*54:01 B*55:01 B*56:01
SL	11,82	5	134	0.5867	0	0	1	B*27:02 B*27:05 B*27:07 B*37:01 B*38:01
SR	11,82	14	401	0.47	0	0	1	B*07:02 B*07:05 B*14:01 B*18:01 B*39:01 B*39:06 B*39:31 B*40:02 B*40:04 B*40:06 B*42:02 B*48:01 B*73:01
AR	11,82	21	606	0.3463	0	0	1	B*08:01 B*08:22 B*14:02 B*15:01 B*15:03 B*15:07 B*15:09 B*15:10 B*15:18 B*18:04 B*35:01 B*35:02 B*35:03 B*35:08 B*35:32 B*35:41 B*39:04 B*40:01 B*41:01 B*41:02 B*45:01 B*50:01 B*50:02 B*54:01 B*55:01 B*56:01
SR	11,83	5	134	0.5867	0	0	1	B*27:02 B*27:05 B*27:07 B*37:01 B*38:01
SG	11,83	14	401	0.47	0	0	1	B*07:02 B*07:05 B*14:01 B*18:01 B*39:01 B*39:06 B*39:31 B*40:02 B*40:04 B*40:06 B*42:02 B*48:01 B*73:01
AG	11,83	21	606	0.3463	0	0	1	B*08:01 B*08:22 B*14:02 B*15:01 B*15:03 B*15:07 B*15:09 B*15:10 B*15:18 B*18:04 B*35:01 B*35:02 B*35:03 B*35:08 B*35:32 B*35:41 B*39:04 B*40:01 B*41:01 B*41:02 B*45:01 B*50:01 B*50:02 B*54:01 B*55:01 B*56:01
SA	11,90	17	498	0.4586	0	0	1	B*07:02 B*07:05 B*14:01 B*18:01 B*27:02 B*27:05 B*27:07 B*37:01 B*38:01 B*39:01 B*39:06 B*39:31 B*40:02 B*40:04 B*40:06 B*42:02 B*48:01
AA	11,90	28	906	1	0	0	1	B*08:01 B*08:22 B*13:01 B*13:02 B*14:02 B*15:01 B*15:03 B*15:07 B*15:09 B*15:10 B*15:16 B*15:17 B*15:18 B*18:04 B*35:01 B*35:02 B*35:03 B*35:08 B*35:32 B*35:41 B*39:04 B*40:01 B*41:01 B*41:02 B*44:02 B*44:03 B*44:05 B*45:01 B*47:01 B*49:01 B*50:01 B*50:02 B*51:01 B*51:05 B*51:07 B*51:08 B*52:01 B*53:01 B*54:01 B*55:01 B*56:01 B*57:01 B*58:01
AI	11,94	18	497	0.2662	0	0	1	B*13:01 B*35:01 B*35:02 B*35:03 B*35:08 B*35:41 B*44:02 B*44:03 B*44:05 B*53:01 B*57:01 B*58:01
ST	11,94	17	498	0.4586	0	0	1	B*07:02 B*07:05 B*14:01 B*18:01 B*27:02 B*27:05 B*27:07 B*37:01 B*38:01 B*39:01 B*39:06 B*39:31 B*40:02 B*40:06 B*42:02 B*48:01 B*73:01
AT	11,94	20	641	0.7727	0	0	1	B*08:01 B*08:22 B*13:02 B*14:02 B*15:01 B*15:03 B*15:07 B*15:09 B*15:10 B*15:16 B*15:17 B*15:18 B*18:04 B*35:32 B*39:04 B*40:01 B*41:01 B*41:02 B*45:01 B*47:01 B*49:01 B*50:01 B*50:02 B*51:01 B*51:05 B*51:07 B*51:08 B*52:01 B*54:01 B*55:01 B*56:01
SI	11,95	2	21	0.1423	0	0	1	B*37:01 B*40:04
AL	11,95	13	431	0.9797	0	0	1	B*08:01 B*08:22 B*14:02 B*15:01 B*15:03 B*15:07 B*15:09 B*15:10 B*15:17 B*15:18 B*18:04 B*35:32 B*39:04 B*40:01 B*41:02 B*47:01
SL	11,95	15	477	0.8037	0	0	1	B*07:02 B*07:05 B*14:01 B*18:01 B*27:02 B*27:05 B*27:07 B*38:01 B*39:01 B*39:31 B*40:02 B*42:02 B*48:01
AI	11,95	18	497	0.2662	0	0	1	B*13:01 B*35:01 B*35:02 B*35:03 B*35:08 B*35:41 B*44:02 B*44:03 B*44:05 B*53:01 B*57:01 B*58:01
SW	11,97	1	14	0.3601	0	0	1	B*14:01
AW	11,97	2	41	0.3593	0	0	1	B*14:02
AS	11,97	6	198	1	0	0	1	B*08:01 B*08:22 B*15:07 B*41:02
SS	11,97	11	292	0.3765	0	0	1	B*07:02 B*07:05 B*27:07 B*40:02 B*42:02 B*48:01
AR	11,97	24	656	0.1188	0	0	1	B*13:01 B*15:01 B*15:03 B*15:09 B*15:10 B*15:16 B*15:17 B*15:18 B*18:04 B*35:01 B*35:02 B*35:03 B*35:08 B*35:32 B*35:41 B*39:04 B*40:01 B*41:01 B*44:02 B*44:03 B*44:05 B*45:01 B*47:01 B*49:01 B*50:01 B*50:02 B*53:01 B*58:01
SS	11,99	2	20	0.1322	0	0	1	B*37:01
SY	11,99	15	486	0.8798	0	0	1	B*07:02 B*07:05 B*14:01 B*18:01 B*27:02 B*27:05 B*27:07 B*38:01 B*39:01 B*39:06 B*39:31 B*40:02 B*40:04 B*40:06 B*42:02 B*48:01 B*73:01
AY	11,99	28	904	1	0	0	1	B*08:01 B*08:22 B*13:01 B*13:02 B*14:02 B*15:01 B*15:03 B*15:07 B*15:09 B*15:10 B*15:16 B*15:17 B*15:18 B*18:04 B*35:01 B*35:02 B*35:03 B*35:08 B*35:32 B*35:41 B*39:04 B*40:01 B*41:01 B*41:02 B*44:02 B*44:03 B*44:05 B*45:01 B*49:01 B*50:01 B*50:02 B*51:01 B*51:05 B*51:07 B*51:08 B*52:01 B*53:01 B*54:01 B*55:01 B*56:01 B*57:01 B*58:01
AL	11,103	12	377	0.7979	0	0	1	B*13:01 B*13:02 B*15:16 B*35:01 B*35:02 B*35:03 B*35:08 B*35:41 B*45:01 B*49:01 B*50:01 B*50:02 B*53:01 B*54:01 B*55:01 B*56:01 B*58:01
SV	11,103	17	497	0.4521	0	0	1	B*07:02 B*07:05 B*14:01 B*18:01 B*27:02 B*27:05 B*27:07 B*37:01 B*38:01 B*39:01 B*39:06 B*39:31 B*40:02 B*40:06 B*42:02 B*48:01
AF	11,109	1	20	0.4658	0	0	1	B*35:02
SL	11,109	17	499	0.4652	0	0	1	B*07:02 B*07:05 B*14:01 B*18:01 B*27:02 B*27:05 B*27:07 B*37:01 B*38:01 B*39:01 B*39:06 B*39:31 B*40:02 B*40:04 B*40:06 B*42:02 B*48:01 B*73:01
AL	11,109	28	902	0.7607	0	0	1	B*08:01 B*08:22 B*13:01 B*13:02 B*14:02 B*15:01 B*15:03 B*15:07 B*15:09 B*15:10 B*15:16 B*15:17 B*15:18 B*18:04 B*35:01 B*35:03 B*35:08 B*35:32 B*35:41 B*39:04 B*40:01 B*41:01 B*41:02 B*44:02 B*44:03 B*44:05 B*45:01 B*47:01 B*49:01 B*50:01 B*50:02 B*51:01 B*51:05 B*51:07 B*51:08 B*52:01 B*53:01 B*54:01 B*55:01 B*56:01 B*57:01 B*58:01
SY	11,113	4	116	0.7708	0	0	1	B*14:01 B*27:02 B*27:05 B*37:01 B*73:01
AY	11,113	14	380	0.3358	0	0	1	B*14:02 B*15:17 B*44:02 B*44:03 B*44:05 B*45:01 B*47:01 B*49:01 B*50:01 B*50:02
SH	11,113	14	411	0.5417	0	0	1	B*07:02 B*07:05 B*18:01 B*27:07 B*38:01 B*39:01 B*39:06 B*39:31 B*40:02 B*40:04 B*40:06 B*42:02 B*48:01
SN	11,114	5	139	0.5972	0	0	1	B*07:05 B*14:01 B*27:07 B*37:01 B*38:01 B*39:01 B*39:06 B*39:31 B*40:02 B*40:04 B*40:06 B*42:02 B*48:01 B*73:01
SD	11,114	12	332	0.4365	0	0	1	B*07:02 B*18:01
AN	11,114	18	567	0.7192	0	0	1	B*08:01 B*08:22 B*13:01 B*13:02 B*14:02 B*15:09 B*35:02 B*39:04 B*40:01 B*41:01 B*41:02 B*45:01 B*49:01 B*50:01 B*50:02 B*51:01 B*51:05 B*51:07 B*51:08 B*52:01 B*54:01 B*55:01 B*56:01
AD	11,114	19	575	0.524	0	0	1	B*15:01 B*15:03 B*15:07 B*15:10 B*15:16 B*15:18 B*18:04 B*35:01 B*35:03 B*35:08 B*35:32 B*35:41 B*44:02 B*44:03 B*44:05 B*53:01 B*57:01 B*58:01
AF	11,116	4	72	0.2715	0	0	1	B*14:02 B*35:03 B*39:04
SF	11,116	4	109	0.5618	0	0	1	B*14:01 B*37:01 B*38:01 B*39:01 B*39:06 B*39:31 B*73:01
AD	11,116	9	280	0.8373	0	0	1	B*15:17 B*44:02 B*44:03 B*47:01
SY	11,116	11	294	0.3903	0	0	1	B*07:02 B*07:05 B*27:07 B*40:02 B*40:04 B*40:06 B*42:02 B*48:01
AY	11,116	13	412	0.8151	0	0	1	B*08:01 B*08:22 B*15:09 B*15:10 B*35:02 B*40:01 B*41:01 B*41:02 B*44:05 B*51:01 B*51:05 B*51:07 B*51:08 B*52:01
SY	11,118	17	499	0.4652	0	0	1	B*07:02 B*07:05 B*14:01 B*18:01 B*27:02 B*27:05 B*27:07 B*37:01 B*38:01 B*39:01 B*39:06 B*39:31 B*40:02 B*40:04 B*40:06 B*42:02 B*48:01 B*73:01
AY	11,118	28	906	1	0	0	1	B*08:01 B*08:22 B*13:01 B*13:02 B*14:02 B*15:01 B*15:03 B*15:07 B*15:09 B*15:10 B*15:16 B*15:17 B*15:18 B*18:04 B*35:01 B*35:02 B*35:03 B*35:08 B*35:32 B*39:04 B*40:01 B*41:01 B*41:02 B*44:02 B*44:03 B*44:05 B*45:01 B*47:01 B*49:01 B*50:01 B*50:02 B*51:01 B*51:05 B*51:07 B*51:08 B*52:01 B*53:01 B*54:01 B*55:01 B*56:01 B*57:01 B*58:01
SL	11,130	17	499	0.4652	0	0	1	B*07:02 B*07:05 B*14:01 B*18:01 B*27:02 B*27:05 B*27:07 B*37:01 B*38:01 B*39:01 B*39:06 B*39:31 B*40:02 B*40:04 B*40:06 B*42:02 B*48:01 B*73:01
AL	11,130	28	905	1	0	0	1	B*08:01 B*13:01 B*13:02 B*14:02 B*15:01 B*15:03 B*15:07 B*15:09 B*15:10 B*15:16 B*15:17 B*15:18 B*18:04 B*35:01 B*35:02 B*35:03 B*35:08 B*35:32 B*35:41 B*39:04 B*40:01 B*41:01 B*41:02 B*44:02 B*44:03 B*44:05 B*45:01 B*47:01 B*49:01 B*50:01 B*50:02 B*51:01 B*51:05 B*51:07 B*51:08 B*52:01 B*53:01 B*54:01 B*55:01 B*56:01 B*57:01 B*58:01
SR	11,131	11	295	0.3973	0	0	1	B*07:02 B*07:05 B*27:07 B*40:02 B*40:04 B*40:06 B*42:02 B*48:01 B*73:01
AS	11,131	24	796	1	0	0	1	B*13:01 B*13:02 B*14:02 B*15:01 B*15:03 B*15:07 B*15:09 B*15:10 B*15:16 B*15:17 B*15:18 B*18:04 B*35:01 B*35:02 B*35:03 B*35:08 B*35:32 B*35:41 B*39:04 B*44:02 B*44:03 B*44:05 B*45:01 B*47:01 B*49:01 B*50:01 B*50:02 B*51:01 B*51:05 B*51:07 B*51:08 B*52:01 B*53:01 B*54:01 B*55:01 B*56:01 B*57:01 B*58:01
ST	11,143	17	498	0.4586	0	0	1	B*07:02 B*07:05 B*14:01 B*18:01 B*27:02 B*27:05 B*27:07 B*37:01 B*38:01 B*39:01 B*39:06 B*39:31 B*40:02 B*40:04 B*40:06 B*42:02 B*73:01
AT	11,143	27	880	1	0	0	1	B*08:01 B*08:22 B*13:01 B*13:02 B*14:02 B*15:01 B*15:03 B*15:07 B*15:09 B*15:10 B*15:16 B*15:17 B*15:18 B*18:04 B*35:01 B*35:02 B*35:03 B*35:08 B*35:32 B*35:41 B*39:04 B*41:01 B*41:02 B*44:02 B*44:03 B*44:05 B*45:01 B*47:01 B*49:01 B*50:01 B*50:02 B*51:01 B*51:05 B*51:07 B*51:08 B*52:01 B*53:01 B*54:01 B*55:01 B*56:01 B*57:01 B*58:01
SR	11,145	17	499	0.4652	0	0	1	B*07:02 B*07:05 B*14:01 B*18:01 B*27:02 B*27:05 B*27:07 B*37:01 B*38:01 B*39:01 B*39:06 B*39:31 B*40:02 B*40:04 B*40:06 B*42:02 B*48:01 B*73:01
AR	11,145	28	880	0.5666	0	0	1	B*08:01 B*08:22 B*14:02 B*15:01 B*15:03 B*15:07 B*15:09 B*15:10 B*15:16 B*15:17 B*15:18 B*18:04 B*35:01 B*35:02 B*35:03 B*35:08 B*35:32 B*35:41 B*39:04 B*40:01 B*41:01 B*41:02 B*44:02 B*44:03 B*44:05 B*45:01 B*47:01 B*49:01 B*50:01 B*50:02 B*51:01 B*51:05 B*51:07 B*51:08 B*52:01 B*53:01 B*54:01 B*55:01 B*56:01 B*57:01 B*58:01
SW	11,147	17	498	0.4586	0	0	1	B*07:02 B*07:05 B*14:01 B*18:01 B*27:02 B*27:05 B*27:07 B*37:01 B*38:01 B*39:01 B*39:06 B*39:31 B*40:02 B*40:04 B*40:06 B*42:02 B*73:01
AW	11,147	27	880	1	0	0	1	B*08:01 B*08:22 B*13:01 B*13:02 B*14:02 B*15:01 B*15:03 B*15:07 B*15:09 B*15:10 B*15:16 B*15:17 B*15:18 B*18:04 B*35:01 B*35:02 B*35:03 B*35:08 B*35:32 B*35:41 B*39:04 B*41:01 B*41:02 B*44:02 B*44:03 B*44:05 B*45:01 B*47:01 B*49:01 B*50:01 B*50:02 B*51:01 B*51:05 B*51:07 B*51:08 B*52:01 B*53:01 B*54:01 B*55:01 B*56:01 B*57:01 B*58:01
SE	11,152	12	282	0.1585	0	0	1	B*07:02 B*07:05 B*14:01
AE	11,152	11	357	0.9133	0	0	1	B*14:02 B*15:01 B*15:03 B*15:07 B*15:09 B*15:10 B*15:16 B*15:17 B*15:18 B*49:01 B*50:01 B*50:02 B*51:01 B*51:07 B*52:01 B*55:01
AR	11,156	1	7	0.2112	0	0	1	B*35:08 B*51:05
SD	11,156	2	21	0.1423	0	0	1	B*37:01 B*42:02
SR	11,156	11	268	0.2308	0	0	1	B*07:02 B*07:05
AL	11,156	21	668	0.8448	0	0	1	B*13:01 B*13:02 B*14:02 B*15:03 B*15:09 B*15:10 B*15:16 B*15:17 B*15:18 B*18:04 B*35:01 B*35:02 B*35:03 B*35:32 B*35:41 B*39:04 B*40:01 B*44:03 B*47:01 B*49:01 B*50:01 B*50:02 B*51:01 B*51:07 B*52:01 B*53:01 B*54:01 B*55:01 B*56:01 B*57:01 B*58:01
SA	11,158	16	452	0.378	0	0	1	B*07:02 B*07:05 B*14:01 B*18:01 B*27:02 B*27:05 B*27:07 B*37:01 B*40:02 B*40:04 B*40:06 B*42:02 B*48:01 B*73:01
AA	11,158	28	906	1	0	0	1	B*08:01 B*08:22 B*13:01 B*13:02 B*14:02 B*15:01 B*15:03 B*15:07 B*15:09 B*15:10 B*15:16 B*15:17 B*15:18 B*18:04 B*35:01 B*35:02 B*35:03 B*35:08 B*35:32 B*35:41 B*40:01 B*41:01 B*41:02 B*44:02 B*44:03 B*44:05 B*45:01 B*47:01 B*49:01 B*50:01 B*50:02 B*51:01 B*51:05 B*51:07 B*51:08 B*52:01 B*53:01 B*54:01 B*55:01 B*56:01 B*57:01 B*58:01
ST	11,163	6	189	0.8154	0	0	1	B*14:01 B*18:01 B*37:01 B*38:01 B*39:01 B*39:06 B*39:31 B*42:02
AT	11,163	9	280	0.8373	0	0	1	B*08:01 B*08:22 B*14:02 B*18:04 B*39:04 B*41:01 B*41:02 B*54:01 B*55:01
SE	11,163	12	365	0.695	0	0	1	B*07:02 B*07:05 B*27:02 B*27:05 B*27:07 B*40:02 B*40:04 B*40:06 B*48:01 B*73:01
AL	11,163	24	715	0.4111	0	0	1	B*15:01 B*15:03 B*15:07 B*15:09 B*15:10 B*15:16 B*15:17 B*15:18 B*35:01 B*35:02 B*35:03 B*35:08 B*35:32 B*35:41 B*44:02 B*44:03 B*44:05 B*45:01 B*49:01 B*50:01 B*50:02 B*51:01 B*51:05 B*51:07 B*51:08 B*52:01 B*53:01 B*56:01 B*57:01 B*58:01
AS	11,167	10	286	0.5724	0	0	1	B*44:02 B*44:03 B*44:05 B*45:01 B*50:02
SW	11,167	17	499	0.4652	0	0	1	B*07:02 B*07:05 B*14:01 B*18:01 B*27:02 B*27:05 B*27:07 B*37:01 B*38:01 B*39:01 B*39:06 B*39:31 B*40:02 B*40:04 B*40:06 B*42:02 B*48:01 B*73:01
AW	11,167	25	792	0.8187	0	0	1	B*08:01 B*08:22 B*13:01 B*13:02 B*14:02 B*15:01 B*15:03 B*15:07 B*15:09 B*15:10 B*15:16 B*15:17 B*15:18 B*18:04 B*35:01 B*35:02 B*35:03 B*35:08 B*35:32 B*35:41 B*39:04 B*40:01 B*41:01 B*41:02 B*47:01 B*49:01 B*50:01 B*51:01 B*51:05 B*51:07 B*51:08 B*52:01 B*53:01 B*54:01 B*55:01 B*56:01 B*57:01 B*58:01
SH	11,171	3	99	1	0	0	1	B*14:01 B*18:01 B*73:01
AH	11,171	6	153	0.4454	0	0	1	B*14:02 B*18:04 B*51:01 B*51:07 B*51:08 B*52:01
SY	11,171	15	430	0.4457	0	0	1	B*07:02 B*07:05 B*27:02 B*27:05 B*27:07 B*37:01 B*38:01 B*39:01 B*39:06 B*39:31 B*40:02 B*40:04 B*40:06 B*42:02 B*48:01
AY	11,171	27	848	0.6058	0	0	1	B*08:01 B*08:22 B*13:01 B*13:02 B*15:01 B*15:03 B*15:07 B*15:09 B*15:10 B*15:16 B*15:17 B*15:18 B*35:01 B*35:02 B*35:03 B*35:08 B*35:32 B*35:41 B*39:04 B*40:01 B*41:01 B*41:02 B*44:02 B*44:03 B*44:05 B*45:01 B*47:01 B*49:01 B*50:01 B*50:02 B*51:05 B*53:01 B*54:01 B*55:01 B*56:01 B*57:01 B*58:01
SD	11,177	11	271	0.2469	0	0	1	B*07:02 B*07:05 B*42:02 B*48:01
AE	11,177	24	796	1	0	0	1	B*13:01 B*13:02 B*14:02 B*15:01 B*15:03 B*15:07 B*15:09 B*15:10 B*15:16 B*15:17 B*15:18 B*18:04 B*35:01 B*35:02 B*35:03 B*35:08 B*35:32 B*35:41 B*39:04 B*44:02 B*44:03 B*44:05 B*45:01 B*47:01 B*49:01 B*50:01 B*50:02 B*51:01 B*51:05 B*51:07 B*51:08 B*52:01 B*53:01 B*54:01 B*55:01 B*56:01 B*57:01 B*58:01
SK	11,178	11	270	0.2415	0	0	1	B*07:02 B*07:05 B*48:01
AT	11,178	27	880	1	0	0	1	B*08:01 B*08:22 B*13:01 B*13:02 B*14:02 B*15:01 B*15:03 B*15:07 B*15:09 B*15:10 B*15:16 B*15:17 B*15:18 B*18:04 B*35:01 B*35:02 B*35:03 B*35:08 B*35:32 B*35:41 B*39:04 B*41:01 B*41:02 B*44:02 B*44:03 B*44:05 B*45:01 B*47:01 B*49:01 B*50:01 B*50:02 B*51:01 B*51:05 B*51:07 B*51:08 B*52:01 B*53:01 B*54:01 B*55:01 B*56:01 B*57:01 B*58:01
SE	11,180	11	271	0.2469	0	0	1	B*07:02 B*07:05 B*42:02 B*48:01
AQ	11,180	24	796	1	0	0	1	B*13:01 B*13:02 B*14:02 B*15:01 B*15:03 B*15:07 B*15:09 B*15:10 B*15:16 B*15:17 B*15:18 B*18:04 B*35:01 B*35:02 B*35:03 B*35:08 B*35:32 B*35:41 B*39:04 B*44:02 B*44:03 B*44:05 B*45:01 B*47:01 B*49:01 B*50:01 B*50:02 B*51:01 B*51:05 B*51:07 B*51:08 B*52:01 B*53:01 B*54:01 B*55:01 B*56:01 B*57:01 B*58:01
MS	12,24	6	198	1	0	0	1	B*08:01 B*08:22 B*15:03 B*15:09 B*15:10 B*15:18 B*39:04
VS	12,24	19	452	0.04948	0	0	1	B*07:02 B*07:05 B*14:01 B*14:02 B*18:01 B*37:01 B*38:01 B*39:01 B*39:06 B*39:31 B*42:02 B*48:01
MT	12,24	15	474	0.7787	0	0	1	B*13:01 B*13:02 B*40:01 B*41:01 B*41:02 B*44:02 B*44:03 B*44:05 B*45:01 B*47:01 B*49:01 B*50:01 B*50:02
VD	12,30	17	475	0.322	0	0	1	B*07:02 B*07:05 B*14:01 B*14:02 B*27:02 B*27:05 B*27:07 B*37:01 B*38:01 B*39:01 B*39:06 B*39:31 B*40:02 B*40:04 B*40:06 B*42:02 B*48:01 B*73:01
MD	12,30	28	895	0.7611	0	0	1	B*08:01 B*08:22 B*13:01 B*13:02 B*15:01 B*15:03 B*15:07 B*15:09 B*15:10 B*15:16 B*15:17 B*15:18 B*35:01 B*35:02 B*35:03 B*35:08 B*35:32 B*35:41 B*39:04 B*40:01 B*41:01 B*41:02 B*44:02 B*44:03 B*44:05 B*45:01 B*47:01 B*49:01 B*50:01 B*50:02 B*51:01 B*51:05 B*51:07 B*51:08 B*52:01 B*53:01 B*54:01 B*55:01 B*56:01 B*57:01 B*58:01
ML	12,32	15	424	0.4069	0	0	1	B*40:01 B*41:01 B*41:02 B*44:02 B*44:03 B*44:05 B*45:01 B*47:01 B*49:01 B*50:01 B*50:02
VQ	12,32	19	453	0.05079	0	0	1	B*07:02 B*07:05 B*14:01 B*14:02 B*18:01 B*37:01 B*38:01 B*39:01 B*39:06 B*39:31 B*42:02 B*48:01 B*73:01
MT	12,41	15	474	0.7787	0	0	1	B*13:01 B*13:02 B*40:01 B*41:01 B*41:02 B*44:02 B*44:03 B*44:05 B*45:01 B*47:01 B*49:01 B*50:01 B*50:02
VA	12,41	19	512	0.1901	0	0	1	B*07:02 B*07:05 B*14:01 B*14:02 B*18:01 B*27:02 B*27:05 B*27:07 B*37:01 B*38:01 B*39:01 B*39:06 B*39:31 B*42:02 B*48:01 B*73:01
MA	12,41	20	647	0.8242	0	0	1	B*08:01 B*08:22 B*15:01 B*15:03 B*15:07 B*15:09 B*15:10 B*15:16 B*15:17 B*15:18 B*18:04 B*35:01 B*35:02 B*35:03 B*35:08 B*35:32 B*35:41 B*39:04 B*51:01 B*51:05 B*51:07 B*51:08 B*52:01 B*53:01 B*54:01 B*55:01 B*56:01 B*57:01 B*58:01
VT	12,45	4	104	0.5457	0	0	1	B*18:01 B*37:01
MT	12,45	11	306	0.4781	0	0	1	B*18:04 B*35:01 B*35:02 B*35:03 B*35:08 B*35:32 B*35:41 B*51:01 B*51:05 B*51:07 B*51:08 B*52:01 B*53:01 B*58:01
MK	12,45	15	424	0.4069	0	0	1	B*40:01 B*41:01 B*41:02 B*44:02 B*44:03 B*44:05 B*45:01 B*47:01 B*49:01 B*50:01 B*50:02
VE	12,45	15	444	0.5432	0	0	1	B*07:02 B*07:05 B*14:01 B*14:02 B*27:02 B*27:05 B*27:07 B*38:01 B*39:01 B*39:06 B*39:31 B*42:02 B*48:01 B*73:01
VE	12,46	19	529	0.2591	0	0	1	B*07:02 B*07:05 B*14:01 B*14:02 B*18:01 B*27:02 B*27:05 B*27:07 B*37:01 B*38:01 B*39:01 B*39:06 B*39:31 B*40:02 B*40:04 B*40:06 B*42:02 B*48:01 B*73:01
ME	12,46	27	787	0.1727	0	0	1	B*08:01 B*08:22 B*15:03 B*15:09 B*15:10 B*15:18 B*18:04 B*35:01 B*35:02 B*35:03 B*35:08 B*35:32 B*35:41 B*39:04 B*40:01 B*41:01 B*41:02 B*44:02 B*44:03 B*44:05 B*45:01 B*47:01 B*49:01 B*50:01 B*50:02 B*51:01 B*51:05 B*51:07 B*51:08 B*52:01 B*53:01 B*54:01 B*55:01 B*56:01 B*58:01
VI	12,52	19	529	0.2591	0	0	1	B*07:02 B*07:05 B*14:01 B*14:02 B*18:01 B*27:02 B*27:05 B*27:07 B*37:01 B*38:01 B*39:01 B*39:06 B*39:31 B*40:02 B*40:04 B*40:06 B*42:02 B*48:01 B*73:01
MI	12,52	28	895	0.7611	0	0	1	B*08:01 B*08:22 B*13:01 B*13:02 B*15:01 B*15:03 B*15:07 B*15:09 B*15:10 B*15:16 B*15:17 B*15:18 B*18:04 B*35:01 B*35:02 B*35:03 B*35:08 B*35:32 B*35:41 B*39:04 B*40:01 B*41:01 B*41:02 B*44:02 B*44:03 B*44:05 B*45:01 B*47:01 B*49:01 B*50:01 B*50:02 B*51:01 B*51:05 B*51:07 B*51:08 B*52:01 B*53:01 B*55:01 B*56:01 B*57:01 B*58:01
VR	12,62	19	529	0.2591	0	0	1	B*07:02 B*07:05 B*14:01 B*14:02 B*18:01 B*27:02 B*27:05 B*27:07 B*37:01 B*38:01 B*39:01 B*39:06 B*39:31 B*40:02 B*40:04 B*40:06 B*42:02 B*48:01 B*73:01
MR	12,62	28	864	0.4138	0	0	1	B*08:01 B*08:22 B*13:01 B*13:02 B*15:01 B*15:03 B*15:07 B*15:09 B*15:10 B*15:16 B*15:17 B*15:18 B*18:04 B*35:01 B*35:02 B*35:03 B*35:08 B*35:32 B*35:41 B*39:04 B*40:01 B*41:01 B*41:02 B*44:02 B*44:03 B*44:05 B*45:01 B*47:01 B*49:01 B*50:01 B*50:02 B*51:01 B*51:05 B*51:07 B*51:08 B*52:01 B*53:01 B*54:01 B*55:01 B*56:01
VE	12,63	4	129	1	0	0	1	B*27:02 B*27:05 B*27:07 B*37:01 B*40:02 B*40:04 B*40:06 B*48:01
VN	12,63	17	439	0.1654	0	0	1	B*07:02 B*07:05 B*14:01 B*14:02 B*18:01 B*38:01 B*39:01 B*39:06 B*39:31 B*42:02 B*73:01
MN	12,63	16	480	0.5646	0	0	1	B*08:01 B*08:22 B*15:09 B*15:10 B*15:18 B*18:04 B*35:01 B*35:02 B*35:03 B*35:08 B*35:32 B*35:41 B*39:04 B*51:01 B*51:05 B*51:07 B*51:08 B*53:01 B*54:01 B*55:01 B*56:01
VQ	12,65	19	529	0.2591	0	0	1	B*07:02 B*07:05 B*14:01 B*14:02 B*18:01 B*27:02 B*27:05 B*27:07 B*37:01 B*38:01 B*39:01 B*39:06 B*39:31 B*40:02 B*40:04 B*40:06 B*42:02 B*48:01 B*73:01
MQ	12,65	28	862	0.4148	0	0	1	B*08:01 B*08:22 B*13:01 B*13:02 B*15:01 B*15:03 B*15:07 B*15:09 B*15:10 B*15:18 B*18:04 B*35:01 B*35:02 B*35:03 B*35:08 B*35:32 B*35:41 B*39:04 B*40:01 B*41:01 B*41:02 B*44:02 B*44:03 B*44:05 B*45:01 B*47:01 B*49:01 B*50:01 B*50:02 B*51:01 B*51:05 B*51:07 B*51:08 B*52:01 B*53:01 B*54:01 B*55:01 B*56:01
VI	12,66	19	529	0.2591	0	0	1	B*07:02 B*07:05 B*14:01 B*14:02 B*18:01 B*27:02 B*27:05 B*27:07 B*37:01 B*38:01 B*39:01 B*39:06 B*39:31 B*40:02 B*40:04 B*40:06 B*42:02 B*48:01 B*73:01
MI	12,66	28	862	0.4148	0	0	1	B*08:01 B*08:22 B*13:01 B*13:02 B*15:01 B*15:03 B*15:07 B*15:09 B*15:10 B*15:18 B*18:04 B*35:01 B*35:02 B*35:03 B*35:08 B*35:32 B*35:41 B*39:04 B*40:01 B*41:01 B*41:02 B*44:02 B*44:03 B*44:05 B*45:01 B*47:01 B*49:01 B*50:01 B*50:02 B*51:01 B*51:05 B*51:07 B*51:08 B*52:01 B*53:01 B*54:01 B*55:01 B*56:01
VS	12,67	4	128	0.7875	0	0	1	B*18:01 B*37:01 B*40:02 B*40:04 B*40:06 B*48:01
VY	12,67	11	269	0.2361	0	0	1	B*07:02 B*07:05 B*42:02
MF	12,67	15	431	0.4523	0	0	1	B*08:01 B*08:22 B*35:01 B*35:02 B*35:03 B*35:08 B*35:32 B*35:41 B*51:01 B*51:05 B*51:08 B*53:01
MS	12,67	18	582	0.8438	0	0	1	B*13:01 B*13:02 B*15:01 B*15:03 B*15:07 B*18:04 B*40:01 B*41:01 B*41:02 B*44:02 B*44:03 B*44:05 B*45:01 B*47:01 B*49:01 B*50:01 B*50:02 B*51:07 B*52:01
VT	12,69	8	244	0.8294	0	0	1	B*14:01 B*14:02 B*18:01 B*37:01 B*38:01 B*39:01 B*39:06 B*39:31 B*40:02 B*40:04 B*40:06 B*48:01
VA	12,69	12	343	0.5175	0	0	1	B*07:02 B*07:05 B*27:02 B*27:05 B*27:07 B*42:02 B*73:01
MT	12,69	28	840	0.2087	0	0	1	B*08:01 B*08:22 B*13:01 B*13:02 B*15:01 B*15:03 B*15:07 B*15:09 B*15:10 B*15:18 B*18:04 B*35:01 B*35:02 B*35:03 B*35:08 B*35:32 B*35:41 B*39:04 B*40:01 B*41:01 B*41:02 B*44:02 B*44:03 B*44:05 B*45:01 B*47:01 B*49:01 B*50:01 B*50:02 B*51:01 B*51:05 B*51:07 B*51:08 B*52:01 B*53:01
VN	12,70	8	244	0.8294	0	0	1	B*14:01 B*14:02 B*18:01 B*37:01 B*38:01 B*39:01 B*39:06 B*39:31 B*40:02 B*40:04 B*40:06 B*48:01
VQ	12,70	11	269	0.2361	0	0	1	B*07:02 B*07:05 B*42:02
MN	12,70	28	840	0.2087	0	0	1	B*08:01 B*08:22 B*13:01 B*13:02 B*15:01 B*15:03 B*15:07 B*15:09 B*15:10 B*15:18 B*18:04 B*35:01 B*35:02 B*35:03 B*35:08 B*35:32 B*35:41 B*39:04 B*40:01 B*41:01 B*41:02 B*44:02 B*44:03 B*44:05 B*45:01 B*47:01 B*49:01 B*50:01 B*50:02 B*51:01 B*51:05 B*51:07 B*51:08 B*52:01 B*53:01
VT	12,71	8	244	0.8294	0	0	1	B*14:01 B*14:02 B*18:01 B*37:01 B*38:01 B*39:01 B*39:06 B*39:31 B*40:02 B*40:04 B*40:06 B*48:01
VA	12,71	12	343	0.5175	0	0	1	B*07:02 B*07:05 B*27:02 B*27:05 B*27:07 B*42:02 B*73:01
MT	12,71	28	840	0.2087	0	0	1	B*08:01 B*08:22 B*13:01 B*13:02 B*15:01 B*15:03 B*15:07 B*15:09 B*15:10 B*15:18 B*18:04 B*35:01 B*35:02 B*35:03 B*35:08 B*35:32 B*35:41 B*39:04 B*40:01 B*41:01 B*41:02 B*44:02 B*44:03 B*44:05 B*45:01 B*47:01 B*49:01 B*50:01 B*50:02 B*51:01 B*51:05 B*51:07 B*51:08 B*52:01 B*53:01
VY	12,74	5	157	0.8018	0	0	1	B*18:01 B*37:01 B*38:01 B*40:02 B*40:04 B*40:06 B*48:01
VD	12,74	14	421	0.6178	0	0	1	B*07:02 B*07:05 B*14:01 B*14:02 B*27:02 B*27:05 B*27:07 B*39:01 B*39:06 B*39:31 B*42:02 B*73:01
MY	12,74	25	791	0.819	0	0	1	B*13:01 B*13:02 B*15:01 B*15:03 B*15:07 B*15:09 B*15:10 B*15:16 B*15:17 B*15:18 B*18:04 B*35:01 B*35:02 B*35:03 B*35:08 B*35:32 B*35:41 B*40:01 B*41:01 B*41:02 B*44:02 B*44:03 B*44:05 B*45:01 B*47:01 B*49:01 B*50:01 B*50:02 B*51:01 B*51:05 B*51:07 B*51:08 B*52:01 B*53:01 B*57:01 B*58:01
VE	12,76	19	528	0.2546	0	0	1	B*07:02 B*07:05 B*14:01 B*14:02 B*18:01 B*27:02 B*27:05 B*27:07 B*37:01 B*38:01 B*39:01 B*39:06 B*39:31 B*40:02 B*40:04 B*40:06 B*42:02 B*48:01
ME	12,76	28	895	0.7611	0	0	1	B*08:01 B*08:22 B*13:01 B*13:02 B*15:01 B*15:03 B*15:07 B*15:09 B*15:10 B*15:16 B*15:17 B*15:18 B*18:04 B*35:01 B*35:02 B*35:03 B*35:08 B*35:32 B*35:41 B*39:04 B*40:01 B*41:01 B*41:02 B*44:02 B*44:03 B*44:05 B*45:01 B*47:01 B*49:01 B*50:01 B*50:02 B*51:01 B*51:05 B*51:07 B*51:08 B*52:01 B*53:01 B*54:01 B*55:01 B*56:01 B*57:01 B*58:01
VD	12,77	4	86	0.3248	0	0	1	B*27:05 B*27:07 B*37:01
VS	12,77	16	436	0.2898	0	0	1	B*07:02 B*07:05 B*14:01 B*14:02 B*18:01 B*39:01 B*39:06 B*39:31 B*40:02 B*40:04 B*40:06 B*42:02 B*48:01
MS	12,77	20	579	0.3375	0	0	1	B*08:01 B*08:22 B*15:01 B*15:03 B*15:07 B*15:09 B*15:10 B*15:18 B*18:04 B*35:01 B*35:02 B*35:03 B*35:08 B*35:32 B*35:41 B*39:04 B*40:01 B*41:01 B*41:02 B*45:01 B*50:01 B*50:02 B*54:01 B*55:01 B*56:01
VT	12,80	4	86	0.3248	0	0	1	B*27:05 B*27:07 B*37:01
VN	12,80	16	437	0.2949	0	0	1	B*07:02 B*07:05 B*14:01 B*14:02 B*18:01 B*39:01 B*39:06 B*39:31 B*40:02 B*40:04 B*40:06 B*42:02 B*48:01 B*73:01
MN	12,80	20	579	0.3375	0	0	1	B*08:01 B*08:22 B*15:01 B*15:03 B*15:07 B*15:09 B*15:10 B*15:18 B*18:04 B*35:01 B*35:02 B*35:03 B*35:08 B*35:32 B*35:41 B*39:04 B*40:01 B*41:01 B*41:02 B*45:01 B*50:01 B*50:02 B*54:01 B*55:01 B*56:01
VL	12,81	18	499	0.2756	0	0	1	B*07:02 B*07:05 B*14:01 B*14:02 B*18:01 B*27:05 B*27:07 B*37:01 B*39:01 B*39:06 B*39:31 B*40:02 B*40:04 B*40:06 B*42:02 B*48:01 B*73:01
ML	12,81	20	582	0.3538	0	0	1	B*08:01 B*08:22 B*15:01 B*15:03 B*15:07 B*15:09 B*15:10 B*15:18 B*18:04 B*35:01 B*35:02 B*35:03 B*35:08 B*35:32 B*35:41 B*39:04 B*40:01 B*41:01 B*41:02 B*45:01 B*47:01 B*50:01 B*50:02 B*54:01 B*55:01 B*56:01
VL	12,82	5	134	0.5867	0	0	1	B*27:02 B*27:05 B*27:07 B*37:01 B*38:01
VR	12,82	16	437	0.2949	0	0	1	B*07:02 B*07:05 B*14:01 B*14:02 B*18:01 B*39:01 B*39:06 B*39:31 B*40:02 B*40:04 B*40:06 B*42:02 B*48:01 B*73:01
MR	12,82	20	579	0.3375	0	0	1	B*08:01 B*08:22 B*15:01 B*15:03 B*15:07 B*15:09 B*15:10 B*15:18 B*18:04 B*35:01 B*35:02 B*35:03 B*35:08 B*35:32 B*35:41 B*39:04 B*40:01 B*41:01 B*41:02 B*45:01 B*50:01 B*50:02 B*54:01 B*55:01 B*56:01
VR	12,83	5	134	0.5867	0	0	1	B*27:02 B*27:05 B*27:07 B*37:01 B*38:01
VG	12,83	16	437	0.2949	0	0	1	B*07:02 B*07:05 B*14:01 B*14:02 B*18:01 B*39:01 B*39:06 B*39:31 B*40:02 B*40:04 B*40:06 B*42:02 B*48:01 B*73:01
MG	12,83	20	579	0.3375	0	0	1	B*08:01 B*08:22 B*15:01 B*15:03 B*15:07 B*15:09 B*15:10 B*15:18 B*18:04 B*35:01 B*35:02 B*35:03 B*35:08 B*35:32 B*35:41 B*39:04 B*40:01 B*41:01 B*41:02 B*45:01 B*50:01 B*50:02 B*54:01 B*55:01 B*56:01
VA	12,90	19	528	0.2546	0	0	1	B*07:02 B*07:05 B*14:01 B*14:02 B*18:01 B*27:02 B*27:05 B*27:07 B*37:01 B*38:01 B*39:01 B*39:06 B*39:31 B*40:02 B*40:04 B*40:06 B*42:02 B*48:01
MA	12,90	28	895	0.7611	0	0	1	B*08:01 B*08:22 B*13:01 B*13:02 B*15:01 B*15:03 B*15:07 B*15:09 B*15:10 B*15:16 B*15:17 B*15:18 B*18:04 B*35:01 B*35:02 B*35:03 B*35:08 B*35:32 B*35:41 B*39:04 B*40:01 B*41:01 B*41:02 B*44:02 B*44:03 B*44:05 B*45:01 B*47:01 B*49:01 B*50:01 B*50:02 B*51:01 B*51:05 B*51:07 B*51:08 B*52:01 B*53:01 B*54:01 B*55:01 B*56:01 B*57:01 B*58:01
MI	12,94	18	497	0.2662	0	0	1	B*13:01 B*35:01 B*35:02 B*35:03 B*35:08 B*35:41 B*44:02 B*44:03 B*44:05 B*53:01 B*57:01 B*58:01
VT	12,94	19	528	0.2546	0	0	1	B*07:02 B*07:05 B*14:01 B*14:02 B*18:01 B*27:02 B*27:05 B*27:07 B*37:01 B*38:01 B*39:01 B*39:06 B*39:31 B*40:02 B*40:06 B*42:02 B*48:01 B*73:01
VI	12,95	2	21	0.1423	0	0	1	B*37:01 B*40:04
MI	12,95	18	497	0.2662	0	0	1	B*13:01 B*35:01 B*35:02 B*35:03 B*35:08 B*35:41 B*44:02 B*44:03 B*44:05 B*53:01 B*57:01 B*58:01
VL	12,95	17	508	0.5265	0	0	1	B*07:02 B*07:05 B*14:01 B*14:02 B*18:01 B*27:02 B*27:05 B*27:07 B*38:01 B*39:01 B*39:31 B*40:02 B*42:02 B*48:01
VW	12,97	3	55	0.236	0	0	1	B*14:01 B*14:02
MS	12,97	6	198	1	0	0	1	B*08:01 B*08:22 B*15:07 B*41:02
VS	12,97	11	292	0.3765	0	0	1	B*07:02 B*07:05 B*27:07 B*40:02 B*42:02 B*48:01
MR	12,97	24	656	0.1188	0	0	1	B*13:01 B*15:01 B*15:03 B*15:09 B*15:10 B*15:16 B*15:17 B*15:18 B*18:04 B*35:01 B*35:02 B*35:03 B*35:08 B*35:32 B*35:41 B*39:04 B*40:01 B*41:01 B*44:02 B*44:03 B*44:05 B*45:01 B*47:01 B*49:01 B*50:01 B*50:02 B*53:01 B*58:01
VS	12,99	2	20	0.1322	0	0	1	B*37:01
VY	12,99	17	517	0.5916	0	0	1	B*07:02 B*07:05 B*14:01 B*14:02 B*18:01 B*27:02 B*27:05 B*27:07 B*38:01 B*39:01 B*39:06 B*39:31 B*40:02 B*40:04 B*40:06 B*42:02 B*48:01 B*73:01
MY	12,99	28	893	0.7619	0	0	1	B*08:01 B*08:22 B*13:01 B*13:02 B*15:01 B*15:03 B*15:07 B*15:09 B*15:10 B*15:16 B*15:17 B*15:18 B*18:04 B*35:01 B*35:02 B*35:03 B*35:08 B*35:32 B*35:41 B*39:04 B*40:01 B*41:01 B*41:02 B*44:02 B*44:03 B*44:05 B*45:01 B*49:01 B*50:01 B*50:02 B*51:01 B*51:05 B*51:07 B*51:08 B*52:01 B*53:01 B*54:01 B*55:01 B*56:01 B*57:01 B*58:01
ML	12,103	12	377	0.7979	0	0	1	B*13:01 B*13:02 B*15:16 B*35:01 B*35:02 B*35:03 B*35:08 B*35:41 B*45:01 B*49:01 B*50:01 B*50:02 B*53:01 B*54:01 B*55:01 B*56:01 B*58:01
VV	12,103	19	527	0.2502	0	0	1	B*07:02 B*07:05 B*14:01 B*14:02 B*18:01 B*27:02 B*27:05 B*27:07 B*37:01 B*38:01 B*39:01 B*39:06 B*39:31 B*40:02 B*40:06 B*42:02 B*48:01
MF	12,109	1	20	0.4658	0	0	1	B*35:02
VL	12,109	19	529	0.2591	0	0	1	B*07:02 B*07:05 B*14:01 B*14:02 B*18:01 B*27:02 B*27:05 B*27:07 B*37:01 B*38:01 B*39:01 B*39:06 B*39:31 B*40:02 B*40:04 B*40:06 B*42:02 B*48:01 B*73:01
ML	12,109	28	889	0.7643	0	0	1	B*08:01 B*08:22 B*13:01 B*13:02 B*15:01 B*15:03 B*15:07 B*15:09 B*15:10 B*15:16 B*15:17 B*15:18 B*18:04 B*35:01 B*35:03 B*35:08 B*35:32 B*35:41 B*39:04 B*40:01 B*41:01 B*41:02 B*44:02 B*44:03 B*44:05 B*45:01 B*47:01 B*49:01 B*50:01 B*50:02 B*51:01 B*51:05 B*51:07 B*51:08 B*52:01 B*53:01 B*54:01 B*55:01 B*56:01 B*57:01 B*58:01
VY	12,113	6	153	0.4454	0	0	1	B*14:01 B*14:02 B*27:02 B*27:05 B*37:01 B*73:01
MY	12,113	13	352	0.3588	0	0	1	B*15:17 B*44:02 B*44:03 B*44:05 B*45:01 B*47:01 B*49:01 B*50:01 B*50:02
VH	12,113	14	411	0.5417	0	0	1	B*07:02 B*07:05 B*18:01 B*27:07 B*38:01 B*39:01 B*39:06 B*39:31 B*40:02 B*40:04 B*40:06 B*42:02 B*48:01
VN	12,114	7	174	0.4623	0	0	1	B*07:05 B*14:01 B*14:02 B*27:07 B*37:01 B*38:01 B*39:01 B*39:06 B*39:31 B*40:02 B*40:04 B*40:06 B*42:02 B*48:01 B*73:01
VD	12,114	12	332	0.4365	0	0	1	B*07:02 B*18:01
MD	12,114	19	575	0.524	0	0	1	B*15:01 B*15:03 B*15:07 B*15:10 B*15:16 B*15:18 B*18:04 B*35:01 B*35:03 B*35:08 B*35:32 B*35:41 B*44:02 B*44:03 B*44:05 B*53:01 B*57:01 B*58:01
MF	12,116	2	31	0.2493	0	0	1	B*35:03 B*39:04
VF	12,116	6	146	0.4302	0	0	1	B*14:01 B*14:02 B*37:01 B*38:01 B*39:01 B*39:06 B*39:31 B*73:01
MD	12,116	9	280	0.8373	0	0	1	B*15:17 B*44:02 B*44:03 B*47:01
VY	12,116	11	294	0.3903	0	0	1	B*07:02 B*07:05 B*27:07 B*40:02 B*40:04 B*40:06 B*42:02 B*48:01
MY	12,116	13	412	0.8151	0	0	1	B*08:01 B*08:22 B*15:09 B*15:10 B*35:02 B*40:01 B*41:01 B*41:02 B*44:05 B*51:01 B*51:05 B*51:07 B*51:08 B*52:01
VY	12,118	19	529	0.2591	0	0	1	B*07:02 B*07:05 B*14:01 B*14:02 B*18:01 B*27:02 B*27:05 B*27:07 B*37:01 B*38:01 B*39:01 B*39:06 B*39:31 B*40:02 B*40:04 B*40:06 B*42:02 B*48:01 B*73:01
MY	12,118	28	895	0.7611	0	0	1	B*08:01 B*08:22 B*13:01 B*13:02 B*15:01 B*15:03 B*15:07 B*15:09 B*15:10 B*15:16 B*15:17 B*15:18 B*18:04 B*35:01 B*35:02 B*35:03 B*35:08 B*35:32 B*39:04 B*40:01 B*41:01 B*41:02 B*44:02 B*44:03 B*44:05 B*45:01 B*47:01 B*49:01 B*50:01 B*50:02 B*51:01 B*51:05 B*51:07 B*51:08 B*52:01 B*53:01 B*54:01 B*55:01 B*56:01 B*57:01 B*58:01
VL	12,130	19	529	0.2591	0	0	1	B*07:02 B*07:05 B*14:01 B*14:02 B*18:01 B*27:02 B*27:05 B*27:07 B*37:01 B*38:01 B*39:01 B*39:06 B*39:31 B*40:02 B*40:04 B*40:06 B*42:02 B*48:01 B*73:01
ML	12,130	28	894	0.7615	0	0	1	B*08:01 B*13:01 B*13:02 B*15:01 B*15:03 B*15:07 B*15:09 B*15:10 B*15:16 B*15:17 B*15:18 B*18:04 B*35:01 B*35:02 B*35:03 B*35:08 B*35:32 B*35:41 B*39:04 B*40:01 B*41:01 B*41:02 B*44:02 B*44:03 B*44:05 B*45:01 B*47:01 B*49:01 B*50:01 B*50:02 B*51:01 B*51:05 B*51:07 B*51:08 B*52:01 B*53:01 B*54:01 B*55:01 B*56:01 B*57:01 B*58:01
VS	12,131	9	292	1	0	0	1	B*14:01 B*14:02 B*18:01 B*27:02 B*27:05 B*37:01 B*38:01 B*39:01 B*39:06 B*39:31
VR	12,131	11	295	0.3973	0	0	1	B*07:02 B*07:05 B*27:07 B*40:02 B*40:04 B*40:06 B*42:02 B*48:01 B*73:01
MS	12,131	24	780	1	0	0	1	B*13:01 B*13:02 B*15:01 B*15:03 B*15:07 B*15:09 B*15:10 B*15:16 B*15:17 B*15:18 B*18:04 B*35:01 B*35:02 B*35:03 B*35:08 B*35:32 B*35:41 B*39:04 B*44:02 B*44:03 B*44:05 B*45:01 B*47:01 B*49:01 B*50:01 B*50:02 B*51:01 B*51:05 B*51:07 B*51:08 B*52:01 B*53:01 B*54:01 B*55:01 B*56:01 B*57:01 B*58:01
VT	12,143	19	528	0.2546	0	0	1	B*07:02 B*07:05 B*14:01 B*14:02 B*18:01 B*27:02 B*27:05 B*27:07 B*37:01 B*38:01 B*39:01 B*39:06 B*39:31 B*40:02 B*40:04 B*40:06 B*42:02 B*73:01
MT	12,143	27	868	0.7872	0	0	1	B*08:01 B*08:22 B*13:01 B*13:02 B*15:01 B*15:03 B*15:07 B*15:09 B*15:10 B*15:16 B*15:17 B*15:18 B*18:04 B*35:01 B*35:02 B*35:03 B*35:08 B*35:32 B*35:41 B*39:04 B*41:01 B*41:02 B*44:02 B*44:03 B*44:05 B*45:01 B*47:01 B*49:01 B*50:01 B*50:02 B*51:01 B*51:05 B*51:07 B*51:08 B*52:01 B*53:01 B*54:01 B*55:01 B*56:01 B*57:01 B*58:01
VR	12,145	19	529	0.2591	0	0	1	B*07:02 B*07:05 B*14:01 B*14:02 B*18:01 B*27:02 B*27:05 B*27:07 B*37:01 B*38:01 B*39:01 B*39:06 B*39:31 B*40:02 B*40:04 B*40:06 B*42:02 B*48:01 B*73:01
MR	12,145	28	868	0.4131	0	0	1	B*08:01 B*08:22 B*15:01 B*15:03 B*15:07 B*15:09 B*15:10 B*15:16 B*15:17 B*15:18 B*18:04 B*35:01 B*35:02 B*35:03 B*35:08 B*35:32 B*35:41 B*39:04 B*40:01 B*41:01 B*41:02 B*44:02 B*44:03 B*44:05 B*45:01 B*47:01 B*49:01 B*50:01 B*50:02 B*51:01 B*51:05 B*51:07 B*51:08 B*52:01 B*53:01 B*54:01 B*55:01 B*56:01 B*57:01 B*58:01
VW	12,147	19	528	0.2546	0	0	1	B*07:02 B*07:05 B*14:01 B*14:02 B*18:01 B*27:02 B*27:05 B*27:07 B*37:01 B*38:01 B*39:01 B*39:06 B*39:31 B*40:02 B*40:04 B*40:06 B*42:02 B*73:01
MW	12,147	27	868	0.7872	0	0	1	B*08:01 B*08:22 B*13:01 B*13:02 B*15:01 B*15:03 B*15:07 B*15:09 B*15:10 B*15:16 B*15:17 B*15:18 B*18:04 B*35:01 B*35:02 B*35:03 B*35:08 B*35:32 B*35:41 B*39:04 B*41:01 B*41:02 B*44:02 B*44:03 B*44:05 B*45:01 B*47:01 B*49:01 B*50:01 B*50:02 B*51:01 B*51:05 B*51:07 B*51:08 B*52:01 B*53:01 B*54:01 B*55:01 B*56:01 B*57:01 B*58:01
VE	12,152	14	322	0.09585	0	0	1	B*07:02 B*07:05 B*14:01 B*14:02
MR	12,156	1	7	0.2112	0	0	1	B*35:08 B*51:05
VD	12,156	2	21	0.1423	0	0	1	B*37:01 B*42:02
VR	12,156	11	268	0.2308	0	0	1	B*07:02 B*07:05
ML	12,156	21	643	0.5679	0	0	1	B*13:01 B*13:02 B*15:03 B*15:09 B*15:10 B*15:16 B*15:17 B*15:18 B*18:04 B*35:01 B*35:02 B*35:03 B*35:32 B*35:41 B*39:04 B*40:01 B*44:03 B*47:01 B*49:01 B*50:01 B*50:02 B*51:01 B*51:07 B*52:01 B*53:01 B*54:01 B*55:01 B*56:01 B*57:01 B*58:01
VA	12,158	18	485	0.2144	0	0	1	B*07:02 B*07:05 B*14:01 B*14:02 B*18:01 B*27:02 B*27:05 B*27:07 B*37:01 B*40:02 B*40:04 B*40:06 B*42:02 B*48:01 B*73:01
MA	12,158	28	895	0.7611	0	0	1	B*08:01 B*08:22 B*13:01 B*13:02 B*15:01 B*15:03 B*15:07 B*15:09 B*15:10 B*15:16 B*15:17 B*15:18 B*18:04 B*35:01 B*35:02 B*35:03 B*35:08 B*35:32 B*35:41 B*40:01 B*41:01 B*41:02 B*44:02 B*44:03 B*44:05 B*45:01 B*47:01 B*49:01 B*50:01 B*50:02 B*51:01 B*51:05 B*51:07 B*51:08 B*52:01 B*53:01 B*54:01 B*55:01 B*56:01 B*57:01 B*58:01
VT	12,163	8	223	0.6562	0	0	1	B*14:01 B*14:02 B*18:01 B*37:01 B*38:01 B*39:01 B*39:06 B*39:31 B*42:02
VE	12,163	12	365	0.695	0	0	1	B*07:02 B*07:05 B*27:02 B*27:05 B*27:07 B*40:02 B*40:04 B*40:06 B*48:01 B*73:01
ML	12,163	24	715	0.4111	0	0	1	B*15:01 B*15:03 B*15:07 B*15:09 B*15:10 B*15:16 B*15:17 B*15:18 B*35:01 B*35:02 B*35:03 B*35:08 B*35:32 B*35:41 B*44:02 B*44:03 B*44:05 B*45:01 B*49:01 B*50:01 B*50:02 B*51:01 B*51:05 B*51:07 B*51:08 B*52:01 B*53:01 B*56:01 B*57:01 B*58:01
MS	12,167	10	286	0.5724	0	0	1	B*44:02 B*44:03 B*44:05 B*45:01 B*50:02
VW	12,167	19	529	0.2591	0	0	1	B*07:02 B*07:05 B*14:01 B*14:02 B*18:01 B*27:02 B*27:05 B*27:07 B*37:01 B*38:01 B*39:01 B*39:06 B*39:31 B*40:02 B*40:04 B*40:06 B*42:02 B*48:01 B*73:01
MW	12,167	24	772	0.828	0	0	1	B*08:01 B*08:22 B*13:01 B*13:02 B*15:01 B*15:03 B*15:07 B*15:09 B*15:10 B*15:16 B*15:17 B*15:18 B*18:04 B*35:01 B*35:02 B*35:03 B*35:08 B*35:32 B*35:41 B*39:04 B*40:01 B*41:01 B*41:02 B*47:01 B*49:01 B*50:01 B*51:01 B*51:05 B*51:07 B*51:08 B*52:01 B*53:01 B*54:01 B*55:01 B*56:01 B*57:01 B*58:01
MH	12,171	4	114	0.7687	0	0	1	B*18:04 B*51:01 B*51:07 B*51:08 B*52:01
VH	12,171	5	138	0.595	0	0	1	B*14:01 B*14:02 B*18:01 B*73:01
VY	12,171	15	430	0.4457	0	0	1	B*07:02 B*07:05 B*27:02 B*27:05 B*27:07 B*37:01 B*38:01 B*39:01 B*39:06 B*39:31 B*40:02 B*40:04 B*40:06 B*42:02 B*48:01
MY	12,171	27	848	0.6058	0	0	1	B*08:01 B*08:22 B*13:01 B*13:02 B*15:01 B*15:03 B*15:07 B*15:09 B*15:10 B*15:16 B*15:17 B*15:18 B*35:01 B*35:02 B*35:03 B*35:08 B*35:32 B*35:41 B*39:04 B*40:01 B*41:01 B*41:02 B*44:02 B*44:03 B*44:05 B*45:01 B*47:01 B*49:01 B*50:01 B*50:02 B*51:05 B*53:01 B*54:01 B*55:01 B*56:01 B*57:01 B*58:01
VD	12,177	11	271	0.2469	0	0	1	B*07:02 B*07:05 B*42:02 B*48:01
ME	12,177	24	780	1	0	0	1	B*13:01 B*13:02 B*15:01 B*15:03 B*15:07 B*15:09 B*15:10 B*15:16 B*15:17 B*15:18 B*18:04 B*35:01 B*35:02 B*35:03 B*35:08 B*35:32 B*35:41 B*39:04 B*44:02 B*44:03 B*44:05 B*45:01 B*47:01 B*49:01 B*50:01 B*50:02 B*51:01 B*51:05 B*51:07 B*51:08 B*52:01 B*53:01 B*54:01 B*55:01 B*56:01 B*57:01 B*58:01
VK	12,178	11	270	0.2415	0	0	1	B*07:02 B*07:05 B*48:01
MT	12,178	27	868	0.7872	0	0	1	B*08:01 B*08:22 B*13:01 B*13:02 B*15:01 B*15:03 B*15:07 B*15:09 B*15:10 B*15:16 B*15:17 B*15:18 B*18:04 B*35:01 B*35:02 B*35:03 B*35:08 B*35:32 B*35:41 B*39:04 B*41:01 B*41:02 B*44:02 B*44:03 B*44:05 B*45:01 B*47:01 B*49:01 B*50:01 B*50:02 B*51:01 B*51:05 B*51:07 B*51:08 B*52:01 B*53:01 B*54:01 B*55:01 B*56:01 B*57:01 B*58:01
VE	12,180	11	271	0.2469	0	0	1	B*07:02 B*07:05 B*42:02 B*48:01
MQ	12,180	24	780	1	0	0	1	B*13:01 B*13:02 B*15:01 B*15:03 B*15:07 B*15:09 B*15:10 B*15:16 B*15:17 B*15:18 B*18:04 B*35:01 B*35:02 B*35:03 B*35:08 B*35:32 B*35:41 B*39:04 B*44:02 B*44:03 B*44:05 B*45:01 B*47:01 B*49:01 B*50:01 B*50:02 B*51:01 B*51:05 B*51:07 B*51:08 B*52:01 B*53:01 B*54:01 B*55:01 B*56:01 B*57:01 B*58:01
SD	24,30	20	539	0.1666	0	0	1	B*07:02 B*07:05 B*08:01 B*08:22 B*14:01 B*14:02 B*15:03 B*15:09 B*15:10 B*15:18 B*37:01 B*38:01 B*39:01 B*39:04 B*39:06 B*39:31 B*42:02 B*48:01
TD	24,30	17	545	0.8143	0	0	1	B*13:01 B*13:02 B*27:02 B*27:05 B*27:07 B*40:01 B*40:02 B*40:04 B*40:06 B*41:01 B*41:02 B*44:02 B*44:03 B*44:05 B*45:01 B*47:01 B*49:01 B*50:01 B*50:02 B*73:01
TL	24,32	17	501	0.4784	0	0	1	B*27:02 B*27:05 B*27:07 B*40:01 B*40:02 B*40:04 B*40:06 B*41:01 B*41:02 B*44:02 B*44:03 B*44:05 B*45:01 B*47:01 B*49:01 B*50:01 B*50:02
SQ	24,32	22	594	0.1351	0	0	1	B*07:02 B*07:05 B*08:01 B*08:22 B*14:01 B*14:02 B*15:03 B*15:09 B*15:10 B*15:18 B*18:01 B*37:01 B*38:01 B*39:01 B*39:04 B*39:06 B*39:31 B*42:02 B*48:01
TT	24,41	15	489	0.9055	0	0	1	B*13:01 B*13:02 B*40:01 B*40:02 B*40:04 B*40:06 B*41:01 B*41:02 B*44:02 B*44:03 B*44:05 B*45:01 B*47:01 B*49:01 B*50:01 B*50:02
SA	24,41	22	594	0.1351	0	0	1	B*07:02 B*07:05 B*08:01 B*08:22 B*14:01 B*14:02 B*15:03 B*15:09 B*15:10 B*15:18 B*18:01 B*37:01 B*38:01 B*39:01 B*39:04 B*39:06 B*39:31 B*42:02 B*48:01
ST	24,45	4	104	0.5457	0	0	1	B*18:01 B*37:01
AT	24,45	11	306	0.4781	0	0	1	B*18:04 B*35:01 B*35:02 B*35:03 B*35:08 B*35:32 B*35:41 B*51:01 B*51:05 B*51:07 B*51:08 B*52:01 B*53:01 B*58:01
TK	24,45	15	441	0.5215	0	0	1	B*40:01 B*40:02 B*40:04 B*40:06 B*41:01 B*41:02 B*44:02 B*44:03 B*44:05 B*45:01 B*47:01 B*49:01 B*50:01 B*50:02
SE	24,45	19	529	0.2591	0	0	1	B*07:02 B*07:05 B*08:01 B*08:22 B*14:01 B*14:02 B*15:03 B*15:09 B*15:10 B*15:18 B*38:01 B*39:01 B*39:04 B*39:06 B*39:31 B*42:02 B*48:01
AE	24,46	12	356	0.6202	0	0	1	B*18:04 B*35:01 B*35:02 B*35:03 B*35:08 B*35:32 B*35:41 B*51:01 B*51:05 B*51:07 B*51:08 B*52:01 B*53:01 B*54:01 B*55:01 B*56:01 B*58:01
TE	24,46	17	501	0.4784	0	0	1	B*27:02 B*27:05 B*27:07 B*40:01 B*40:02 B*40:04 B*40:06 B*41:01 B*41:02 B*44:02 B*44:03 B*44:05 B*45:01 B*47:01 B*49:01 B*50:01 B*50:02 B*73:01
SE	24,46	22	594	0.1351	0	0	1	B*07:02 B*07:05 B*08:01 B*08:22 B*14:01 B*14:02 B*15:03 B*15:09 B*15:10 B*15:18 B*18:01 B*37:01 B*38:01 B*39:01 B*39:04 B*39:06 B*39:31 B*42:02 B*48:01
TI	24,52	17	545	0.8143	0	0	1	B*13:01 B*13:02 B*27:02 B*27:05 B*27:07 B*40:01 B*40:02 B*40:04 B*40:06 B*41:01 B*41:02 B*44:02 B*44:03 B*44:05 B*45:01 B*47:01 B*49:01 B*50:01 B*50:02 B*73:01
SI	24,52	22	594	0.1351	0	0	1	B*07:02 B*07:05 B*08:01 B*08:22 B*14:01 B*14:02 B*15:03 B*15:09 B*15:10 B*15:18 B*18:01 B*37:01 B*38:01 B*39:01 B*39:04 B*39:06 B*39:31 B*42:02 B*48:01
AR	24,62	14	437	0.7469	0	0	1	B*15:01 B*15:07 B*15:16 B*15:17 B*18:04 B*35:01 B*35:02 B*35:03 B*35:08 B*35:32 B*35:41 B*51:01 B*51:05 B*51:07 B*51:08 B*52:01 B*53:01 B*54:01 B*55:01 B*56:01
TR	24,62	17	545	0.8143	0	0	1	B*13:01 B*13:02 B*27:02 B*27:05 B*27:07 B*40:01 B*40:02 B*40:04 B*40:06 B*41:01 B*41:02 B*44:02 B*44:03 B*44:05 B*45:01 B*47:01 B*49:01 B*50:01 B*50:02 B*73:01
SR	24,62	22	594	0.1351	0	0	1	B*07:02 B*07:05 B*08:01 B*08:22 B*14:01 B*14:02 B*15:03 B*15:09 B*15:10 B*15:18 B*18:01 B*37:01 B*38:01 B*39:01 B*39:04 B*39:06 B*39:31 B*42:02 B*48:01
SE	24,63	2	26	0.1947	0	0	1	B*15:03 B*37:01 B*48:01
AN	24,63	11	322	0.6063	0	0	1	B*18:04 B*35:01 B*35:02 B*35:03 B*35:08 B*35:32 B*35:41 B*51:01 B*51:05 B*51:07 B*51:08 B*53:01 B*54:01 B*55:01 B*56:01
TE	24,63	17	545	0.8143	0	0	1	B*13:01 B*13:02 B*27:02 B*27:05 B*27:07 B*40:01 B*40:02 B*40:04 B*40:06 B*41:01 B*41:02 B*44:02 B*44:03 B*44:05 B*45:01 B*47:01 B*49:01 B*50:01 B*50:02
SN	24,63	21	580	0.2591	0	0	1	B*07:02 B*07:05 B*08:01 B*08:22 B*14:01 B*14:02 B*15:09 B*15:10 B*15:18 B*18:01 B*38:01 B*39:01 B*39:04 B*39:06 B*39:31 B*42:02
AQ	24,65	14	432	0.7057	0	0	1	B*15:01 B*15:07 B*18:04 B*35:01 B*35:02 B*35:03 B*35:08 B*35:32 B*35:41 B*51:01 B*51:05 B*51:07 B*51:08 B*52:01 B*53:01 B*54:01 B*55:01 B*56:01
TQ	24,65	17	545	0.8143	0	0	1	B*13:01 B*13:02 B*27:02 B*27:05 B*27:07 B*40:01 B*40:02 B*40:04 B*40:06 B*41:01 B*41:02 B*44:02 B*44:03 B*44:05 B*45:01 B*47:01 B*49:01 B*50:01 B*50:02 B*73:01
SQ	24,65	22	594	0.1351	0	0	1	B*07:02 B*07:05 B*08:01 B*08:22 B*14:01 B*14:02 B*15:03 B*15:09 B*15:10 B*15:18 B*18:01 B*37:01 B*38:01 B*39:01 B*39:04 B*39:06 B*39:31 B*42:02 B*48:01
AI	24,66	14	432	0.7057	0	0	1	B*15:01 B*15:07 B*18:04 B*35:01 B*35:02 B*35:03 B*35:08 B*35:32 B*35:41 B*51:01 B*51:05 B*51:07 B*51:08 B*52:01 B*53:01 B*54:01 B*55:01 B*56:01
TI	24,66	17	545	0.8143	0	0	1	B*13:01 B*13:02 B*27:02 B*27:05 B*27:07 B*40:01 B*40:02 B*40:04 B*40:06 B*41:01 B*41:02 B*44:02 B*44:03 B*44:05 B*45:01 B*47:01 B*49:01 B*50:01 B*50:02 B*73:01
SI	24,66	22	594	0.1351	0	0	1	B*07:02 B*07:05 B*08:01 B*08:22 B*14:01 B*14:02 B*15:03 B*15:09 B*15:10 B*15:18 B*18:01 B*37:01 B*38:01 B*39:01 B*39:04 B*39:06 B*39:31 B*42:02 B*48:01
SS	24,67	4	110	0.5653	0	0	1	B*15:03 B*18:01 B*37:01 B*48:01
SC	24,67	4	130	1	0	0	1	B*14:01 B*14:02 B*15:09 B*15:10 B*15:18 B*38:01 B*39:01 B*39:04 B*39:06 B*39:31
AS	24,67	5	145	0.7914	0	0	1	B*15:01 B*15:07 B*18:04 B*51:07 B*52:01
SF	24,67	6	191	0.8171	0	0	1	B*08:01 B*08:22
AF	24,67	10	268	0.427	0	0	1	B*35:01 B*35:02 B*35:03 B*35:08 B*35:32 B*35:41 B*51:01 B*51:05 B*51:08 B*53:01
SY	24,67	11	269	0.2361	0	0	1	B*07:02 B*07:05 B*42:02
TS	24,67	15	489	0.9055	0	0	1	B*13:01 B*13:02 B*40:01 B*40:02 B*40:04 B*40:06 B*41:01 B*41:02 B*44:02 B*44:03 B*44:05 B*45:01 B*47:01 B*49:01 B*50:01 B*50:02
SA	24,69	11	269	0.2361	0	0	1	B*07:02 B*07:05 B*42:02
AT	24,69	14	387	0.3779	0	0	1	B*15:01 B*15:07 B*18:04 B*35:01 B*35:02 B*35:03 B*35:08 B*35:32 B*35:41 B*51:01 B*51:05 B*51:07 B*51:08 B*52:01 B*53:01
ST	24,69	13	395	0.6723	0	0	1	B*08:01 B*08:22 B*14:01 B*14:02 B*15:03 B*15:09 B*15:10 B*15:18 B*18:01 B*37:01 B*38:01 B*39:01 B*39:04 B*39:06 B*39:31 B*48:01
TT	24,69	15	489	0.9055	0	0	1	B*13:01 B*13:02 B*40:01 B*40:02 B*40:04 B*40:06 B*41:01 B*41:02 B*44:02 B*44:03 B*44:05 B*45:01 B*47:01 B*49:01 B*50:01 B*50:02
SQ	24,70	11	269	0.2361	0	0	1	B*07:02 B*07:05 B*42:02
AN	24,70	14	387	0.3779	0	0	1	B*15:01 B*15:07 B*18:04 B*35:01 B*35:02 B*35:03 B*35:08 B*35:32 B*35:41 B*51:01 B*51:05 B*51:07 B*51:08 B*52:01 B*53:01
SN	24,70	13	395	0.6723	0	0	1	B*08:01 B*08:22 B*14:01 B*14:02 B*15:03 B*15:09 B*15:10 B*15:18 B*18:01 B*37:01 B*38:01 B*39:01 B*39:04 B*39:06 B*39:31 B*48:01
TN	24,70	15	489	0.9055	0	0	1	B*13:01 B*13:02 B*40:01 B*40:02 B*40:04 B*40:06 B*41:01 B*41:02 B*44:02 B*44:03 B*44:05 B*45:01 B*47:01 B*49:01 B*50:01 B*50:02
SA	24,71	11	269	0.2361	0	0	1	B*07:02 B*07:05 B*42:02
AT	24,71	14	387	0.3779	0	0	1	B*15:01 B*15:07 B*18:04 B*35:01 B*35:02 B*35:03 B*35:08 B*35:32 B*35:41 B*51:01 B*51:05 B*51:07 B*51:08 B*52:01 B*53:01
ST	24,71	13	395	0.6723	0	0	1	B*08:01 B*08:22 B*14:01 B*14:02 B*15:03 B*15:09 B*15:10 B*15:18 B*18:01 B*37:01 B*38:01 B*39:01 B*39:04 B*39:06 B*39:31 B*48:01
TT	24,71	15	489	0.9055	0	0	1	B*13:01 B*13:02 B*40:01 B*40:02 B*40:04 B*40:06 B*41:01 B*41:02 B*44:02 B*44:03 B*44:05 B*45:01 B*47:01 B*49:01 B*50:01 B*50:02
SY	24,74	5	143	0.6067	0	0	1	B*15:03 B*15:09 B*15:10 B*15:18 B*18:01 B*37:01 B*38:01 B*48:01
AY	24,74	15	467	0.7211	0	0	1	B*15:01 B*15:07 B*15:16 B*15:17 B*18:04 B*35:01 B*35:02 B*35:03 B*35:08 B*35:32 B*35:41 B*51:01 B*51:05 B*51:07 B*51:08 B*52:01 B*53:01 B*57:01 B*58:01
TY	24,74	15	489	0.9055	0	0	1	B*13:01 B*13:02 B*40:01 B*40:02 B*40:04 B*40:06 B*41:01 B*41:02 B*44:02 B*44:03 B*44:05 B*45:01 B*47:01 B*49:01 B*50:01 B*50:02
SD	24,74	18	502	0.2901	0	0	1	B*07:02 B*07:05 B*08:01 B*08:22 B*14:01 B*14:02 B*39:01 B*39:04 B*39:06 B*39:31 B*42:02
TE	24,76	17	545	0.8143	0	0	1	B*13:01 B*13:02 B*27:02 B*27:05 B*27:07 B*40:01 B*40:02 B*40:04 B*40:06 B*41:01 B*41:02 B*44:02 B*44:03 B*44:05 B*45:01 B*47:01 B*49:01 B*50:01 B*50:02
SE	24,76	22	594	0.1351	0	0	1	B*07:02 B*07:05 B*08:01 B*08:22 B*14:01 B*14:02 B*15:03 B*15:09 B*15:10 B*15:18 B*18:01 B*37:01 B*38:01 B*39:01 B*39:04 B*39:06 B*39:31 B*42:02 B*48:01
SD	24,77	2	20	0.1322	0	0	1	B*37:01
SN	24,77	1	33	1	0	0	1	B*38:01
AS	24,77	11	334	0.7088	0	0	1	B*15:01 B*15:07 B*18:04 B*35:01 B*35:02 B*35:03 B*35:08 B*35:32 B*35:41 B*54:01 B*55:01 B*56:01
SS	24,77	20	564	0.2635	0	0	1	B*07:02 B*07:05 B*08:01 B*08:22 B*14:01 B*14:02 B*15:03 B*15:09 B*15:10 B*15:18 B*18:01 B*39:01 B*39:04 B*39:06 B*39:31 B*42:02 B*48:01
ST	24,80	2	20	0.1322	0	0	1	B*37:01
SI	24,80	1	33	1	0	0	1	B*38:01
AN	24,80	11	334	0.7088	0	0	1	B*15:01 B*15:07 B*18:04 B*35:01 B*35:02 B*35:03 B*35:08 B*35:32 B*35:41 B*54:01 B*55:01 B*56:01
TT	24,80	12	386	0.8767	0	0	1	B*13:01 B*13:02 B*27:05 B*27:07 B*44:02 B*44:03 B*44:05 B*47:01
SN	24,80	20	564	0.2635	0	0	1	B*07:02 B*07:05 B*08:01 B*08:22 B*14:01 B*14:02 B*15:03 B*15:09 B*15:10 B*15:18 B*18:01 B*39:01 B*39:04 B*39:06 B*39:31 B*42:02 B*48:01
SA	24,81	1	33	1	0	0	1	B*38:01
AL	24,81	11	334	0.7088	0	0	1	B*15:01 B*15:07 B*18:04 B*35:01 B*35:02 B*35:03 B*35:08 B*35:32 B*35:41 B*54:01 B*55:01 B*56:01
SL	24,81	21	574	0.1923	0	0	1	B*07:02 B*07:05 B*08:01 B*08:22 B*14:01 B*14:02 B*15:03 B*15:09 B*15:10 B*15:18 B*18:01 B*37:01 B*39:01 B*39:04 B*39:06 B*39:31 B*42:02 B*48:01
SL	24,82	3	53	0.2202	0	0	1	B*37:01 B*38:01
AR	24,82	11	334	0.7088	0	0	1	B*15:01 B*15:07 B*18:04 B*35:01 B*35:02 B*35:03 B*35:08 B*35:32 B*35:41 B*54:01 B*55:01 B*56:01
TL	24,82	13	430	0.971	0	0	1	B*13:01 B*13:02 B*27:02 B*27:05 B*27:07 B*44:02 B*44:03 B*44:05 B*47:01 B*49:01
SR	24,82	20	564	0.2635	0	0	1	B*07:02 B*07:05 B*08:01 B*08:22 B*14:01 B*14:02 B*15:03 B*15:09 B*15:10 B*15:18 B*18:01 B*39:01 B*39:04 B*39:06 B*39:31 B*42:02 B*48:01
SR	24,83	3	53	0.2202	0	0	1	B*37:01 B*38:01
AG	24,83	11	334	0.7088	0	0	1	B*15:01 B*15:07 B*18:04 B*35:01 B*35:02 B*35:03 B*35:08 B*35:32 B*35:41 B*54:01 B*55:01 B*56:01
TR	24,83	13	430	0.971	0	0	1	B*13:01 B*13:02 B*27:02 B*27:05 B*27:07 B*44:02 B*44:03 B*44:05 B*47:01 B*49:01
SG	24,83	20	564	0.2635	0	0	1	B*07:02 B*07:05 B*08:01 B*08:22 B*14:01 B*14:02 B*15:03 B*15:09 B*15:10 B*15:18 B*18:01 B*39:01 B*39:04 B*39:06 B*39:31 B*42:02 B*48:01
TA	24,90	17	545	0.8143	0	0	1	B*13:01 B*13:02 B*27:02 B*27:05 B*27:07 B*40:01 B*40:02 B*40:04 B*40:06 B*41:01 B*41:02 B*44:02 B*44:03 B*44:05 B*45:01 B*47:01 B*49:01 B*50:01 B*50:02
SA	24,90	22	594	0.1351	0	0	1	B*07:02 B*07:05 B*08:01 B*08:22 B*14:01 B*14:02 B*15:03 B*15:09 B*15:10 B*15:18 B*18:01 B*37:01 B*38:01 B*39:01 B*39:04 B*39:06 B*39:31 B*42:02 B*48:01
AI	24,94	9	268	0.6793	0	0	1	B*35:01 B*35:02 B*35:03 B*35:08 B*35:41 B*53:01 B*57:01 B*58:01
TI	24,94	10	281	0.5304	0	0	1	B*13:01 B*40:04 B*44:02 B*44:03 B*44:05
ST	24,94	22	594	0.1351	0	0	1	B*07:02 B*07:05 B*08:01 B*08:22 B*14:01 B*14:02 B*15:03 B*15:09 B*15:10 B*15:18 B*18:01 B*37:01 B*38:01 B*39:01 B*39:04 B*39:06 B*39:31 B*42:02 B*48:01
SI	24,95	2	20	0.1322	0	0	1	B*37:01
AI	24,95	9	268	0.6793	0	0	1	B*35:01 B*35:02 B*35:03 B*35:08 B*35:41 B*53:01 B*57:01 B*58:01
TI	24,95	10	281	0.5304	0	0	1	B*13:01 B*40:04 B*44:02 B*44:03 B*44:05
SL	24,95	21	579	0.2592	0	0	1	B*07:02 B*07:05 B*08:01 B*08:22 B*14:01 B*14:02 B*15:03 B*15:09 B*15:10 B*15:18 B*18:01 B*38:01 B*39:01 B*39:04 B*39:31 B*42:02 B*48:01
SW	24,97	3	55	0.236	0	0	1	B*14:01 B*14:02
AR	24,97	11	310	0.5091	0	0	1	B*15:01 B*15:16 B*15:17 B*18:04 B*35:01 B*35:02 B*35:03 B*35:08 B*35:32 B*35:41 B*53:01 B*58:01
TR	24,97	15	420	0.3821	0	0	1	B*13:01 B*40:01 B*40:04 B*41:01 B*44:02 B*44:03 B*44:05 B*45:01 B*47:01 B*49:01 B*50:01 B*50:02
SS	24,97	15	434	0.4726	0	0	1	B*07:02 B*07:05 B*08:01 B*08:22 B*42:02 B*48:01
SS	24,99	2	20	0.1322	0	0	1	B*37:01
TY	24,99	17	541	0.781	0	0	1	B*13:01 B*13:02 B*27:02 B*27:05 B*27:07 B*40:01 B*40:02 B*40:04 B*40:06 B*41:01 B*41:02 B*44:02 B*44:03 B*44:05 B*45:01 B*49:01 B*50:01 B*50:02 B*73:01
SY	24,99	21	584	0.2593	0	0	1	B*07:02 B*07:05 B*08:01 B*08:22 B*14:01 B*14:02 B*15:03 B*15:09 B*15:10 B*15:18 B*18:01 B*38:01 B*39:01 B*39:04 B*39:06 B*39:31 B*42:02 B*48:01
AL	24,103	9	253	0.5294	0	0	1	B*15:16 B*35:01 B*35:02 B*35:03 B*35:08 B*35:41 B*53:01 B*54:01 B*55:01 B*56:01 B*58:01
TV	24,103	14	449	0.848	0	0	1	B*27:02 B*27:05 B*27:07 B*40:01 B*40:02 B*40:06 B*41:01 B*41:02 B*44:02 B*44:03 B*44:05 B*47:01
SV	24,103	22	594	0.1351	0	0	1	B*07:02 B*07:05 B*08:01 B*08:22 B*14:01 B*14:02 B*15:03 B*15:09 B*15:10 B*15:18 B*18:01 B*37:01 B*38:01 B*39:01 B*39:04 B*39:06 B*39:31 B*42:02 B*48:01
AF	24,109	1	20	0.4658	0	0	1	B*35:02
TL	24,109	17	545	0.8143	0	0	1	B*13:01 B*13:02 B*27:02 B*27:05 B*27:07 B*40:01 B*40:02 B*40:04 B*40:06 B*41:01 B*41:02 B*44:02 B*44:03 B*44:05 B*45:01 B*47:01 B*49:01 B*50:01 B*50:02 B*73:01
SL	24,109	22	594	0.1351	0	0	1	B*07:02 B*07:05 B*08:01 B*08:22 B*14:01 B*14:02 B*15:03 B*15:09 B*15:10 B*15:18 B*18:01 B*37:01 B*38:01 B*39:01 B*39:04 B*39:06 B*39:31 B*42:02 B*48:01
SY	24,113	5	74	0.0729	0	0	1	B*14:01 B*14:02 B*37:01
TY	24,113	15	406	0.3021	0	0	1	B*27:02 B*27:05 B*44:02 B*44:03 B*44:05 B*45:01 B*47:01 B*49:01 B*50:01 B*50:02 B*73:01
SH	24,113	18	544	0.5439	0	0	1	B*07:02 B*07:05 B*08:01 B*08:22 B*15:03 B*15:09 B*15:10 B*15:18 B*18:01 B*38:01 B*39:01 B*39:04 B*39:06 B*39:31 B*42:02 B*48:01
AN	24,114	6	188	0.8146	0	0	1	B*35:02 B*51:01 B*51:05 B*51:07 B*51:08 B*52:01 B*54:01 B*55:01 B*56:01
TD	24,114	10	279	0.514	0	0	1	B*44:02 B*44:03 B*44:05
SN	24,114	12	321	0.362	0	0	1	B*07:05 B*08:01 B*08:22 B*14:01 B*14:02 B*15:09 B*37:01 B*38:01 B*39:01 B*39:04 B*39:06 B*39:31 B*42:02 B*48:01
SD	24,114	12	337	0.4725	0	0	1	B*07:02 B*15:03 B*15:10 B*15:18 B*18:01
AD	24,114	11	357	0.9133	0	0	1	B*15:01 B*15:07 B*15:16 B*18:04 B*35:01 B*35:03 B*35:08 B*35:32 B*35:41 B*53:01 B*57:01 B*58:01
AF	24,116	2	30	0.2383	0	0	1	B*35:03
AY	24,116	5	131	0.5813	0	0	1	B*35:02 B*51:01 B*51:05 B*51:07 B*51:08 B*52:01
SF	24,116	6	146	0.4302	0	0	1	B*14:01 B*14:02 B*37:01 B*38:01 B*39:01 B*39:04 B*39:06 B*39:31
TD	24,116	11	336	0.7262	0	0	1	B*27:02 B*27:05 B*44:02 B*44:03 B*47:01
SY	24,116	15	434	0.4726	0	0	1	B*07:02 B*07:05 B*08:01 B*08:22 B*15:09 B*15:10 B*42:02 B*48:01
TY	24,118	17	545	0.8143	0	0	1	B*13:01 B*13:02 B*27:02 B*27:05 B*27:07 B*40:01 B*40:02 B*40:04 B*40:06 B*41:01 B*41:02 B*44:02 B*44:03 B*44:05 B*45:01 B*47:01 B*49:01 B*50:01 B*50:02 B*73:01
SY	24,118	22	594	0.1351	0	0	1	B*07:02 B*07:05 B*08:01 B*08:22 B*14:01 B*14:02 B*15:03 B*15:09 B*15:10 B*15:18 B*18:01 B*37:01 B*38:01 B*39:01 B*39:04 B*39:06 B*39:31 B*42:02 B*48:01
TL	24,130	17	545	0.8143	0	0	1	B*13:01 B*13:02 B*27:02 B*27:05 B*27:07 B*40:01 B*40:02 B*40:04 B*40:06 B*41:01 B*41:02 B*44:02 B*44:03 B*44:05 B*45:01 B*47:01 B*49:01 B*50:01 B*50:02 B*73:01
SL	24,130	22	594	0.1351	0	0	1	B*07:02 B*07:05 B*08:01 B*14:01 B*14:02 B*15:03 B*15:09 B*15:10 B*15:18 B*18:01 B*37:01 B*38:01 B*39:01 B*39:04 B*39:06 B*39:31 B*42:02 B*48:01
SS	24,131	8	231	0.6616	0	0	1	B*14:01 B*14:02 B*15:03 B*15:09 B*15:10 B*15:18 B*18:01 B*37:01 B*38:01 B*39:01 B*39:04 B*39:06 B*39:31
SR	24,131	15	434	0.4726	0	0	1	B*07:02 B*07:05 B*08:01 B*08:22 B*42:02 B*48:01
TS	24,131	15	455	0.6258	0	0	1	B*13:01 B*13:02 B*27:02 B*27:05 B*44:02 B*44:03 B*44:05 B*45:01 B*47:01 B*49:01 B*50:01 B*50:02
TT	24,143	15	487	0.8884	0	0	1	B*13:01 B*13:02 B*27:02 B*27:05 B*27:07 B*40:02 B*40:04 B*40:06 B*41:01 B*41:02 B*44:02 B*44:03 B*44:05 B*45:01 B*47:01 B*49:01 B*50:01 B*50:02 B*73:01
ST	24,143	22	594	0.1351	0	0	1	B*07:02 B*07:05 B*08:01 B*08:22 B*14:01 B*14:02 B*15:03 B*15:09 B*15:10 B*15:18 B*18:01 B*37:01 B*38:01 B*39:01 B*39:04 B*39:06 B*39:31 B*42:02
TR	24,145	17	501	0.4784	0	0	1	B*27:02 B*27:05 B*27:07 B*40:01 B*40:02 B*40:04 B*40:06 B*41:01 B*41:02 B*44:02 B*44:03 B*44:05 B*45:01 B*47:01 B*49:01 B*50:01 B*50:02 B*73:01
SR	24,145	22	594	0.1351	0	0	1	B*07:02 B*07:05 B*08:01 B*08:22 B*14:01 B*14:02 B*15:03 B*15:09 B*15:10 B*15:18 B*18:01 B*37:01 B*38:01 B*39:01 B*39:04 B*39:06 B*39:31 B*42:02 B*48:01
TW	24,147	15	487	0.8884	0	0	1	B*13:01 B*13:02 B*27:02 B*27:05 B*27:07 B*40:02 B*40:04 B*40:06 B*41:01 B*41:02 B*44:02 B*44:03 B*44:05 B*45:01 B*47:01 B*49:01 B*50:01 B*50:02 B*73:01
SW	24,147	22	594	0.1351	0	0	1	B*07:02 B*07:05 B*08:01 B*08:22 B*14:01 B*14:02 B*15:03 B*15:09 B*15:10 B*15:18 B*18:01 B*37:01 B*38:01 B*39:01 B*39:04 B*39:06 B*39:31 B*42:02
TE	24,152	3	65	0.4424	0	0	1	B*49:01 B*50:01 B*50:02
AV	24,152	10	288	0.5895	0	0	1	B*18:04 B*35:01 B*35:02 B*35:03 B*35:08 B*35:32 B*35:41 B*51:05 B*51:08 B*53:01 B*54:01 B*56:01 B*57:01 B*58:01
SE	24,152	14	327	0.1092	0	0	1	B*07:02 B*07:05 B*14:01 B*14:02 B*15:03 B*15:09 B*15:10 B*15:18
AD	24,156	1	4	0.1376	0	0	1	B*51:08
AR	24,156	1	7	0.2112	0	0	1	B*35:08 B*51:05
SD	24,156	7	209	0.8196	0	0	1	B*08:01 B*08:22 B*37:01 B*42:02
SR	24,156	11	268	0.2308	0	0	1	B*07:02 B*07:05
TL	24,156	13	401	0.7219	0	0	1	B*13:01 B*13:02 B*27:02 B*27:05 B*27:07 B*40:01 B*40:02 B*40:04 B*40:06 B*44:03 B*47:01 B*49:01 B*50:01 B*50:02 B*73:01
TA	24,158	17	545	0.8143	0	0	1	B*13:01 B*13:02 B*27:02 B*27:05 B*27:07 B*40:01 B*40:02 B*40:04 B*40:06 B*41:01 B*41:02 B*44:02 B*44:03 B*44:05 B*45:01 B*47:01 B*49:01 B*50:01 B*50:02 B*73:01
SA	24,158	21	553	0.1358	0	0	1	B*07:02 B*07:05 B*08:01 B*08:22 B*14:01 B*14:02 B*15:03 B*15:09 B*15:10 B*15:18 B*18:01 B*37:01 B*42:02 B*48:01
SE	24,163	11	270	0.2415	0	0	1	B*07:02 B*07:05 B*48:01
TL	24,163	13	340	0.2886	0	0	1	B*44:02 B*44:03 B*44:05 B*45:01 B*49:01 B*50:01 B*50:02
ST	24,163	13	389	0.6238	0	0	1	B*08:01 B*08:22 B*14:01 B*14:02 B*18:01 B*37:01 B*38:01 B*39:01 B*39:04 B*39:06 B*39:31 B*42:02
AL	24,163	15	479	0.8205	0	0	1	B*15:01 B*15:07 B*15:16 B*15:17 B*35:01 B*35:02 B*35:03 B*35:08 B*35:32 B*35:41 B*51:01 B*51:05 B*51:07 B*51:08 B*52:01 B*53:01 B*56:01 B*57:01 B*58:01
TS	24,167	10	286	0.5724	0	0	1	B*44:02 B*44:03 B*44:05 B*45:01 B*50:02
SW	24,167	22	594	0.1351	0	0	1	B*07:02 B*07:05 B*08:01 B*08:22 B*14:01 B*14:02 B*15:03 B*15:09 B*15:10 B*15:18 B*18:01 B*37:01 B*38:01 B*39:01 B*39:04 B*39:06 B*39:31 B*42:02 B*48:01
AH	24,171	4	114	0.7687	0	0	1	B*18:04 B*51:01 B*51:07 B*51:08 B*52:01
SH	24,171	5	137	0.5928	0	0	1	B*14:01 B*14:02 B*18:01
SY	24,171	17	498	0.4586	0	0	1	B*07:02 B*07:05 B*08:01 B*08:22 B*15:03 B*15:09 B*15:10 B*15:18 B*37:01 B*38:01 B*39:01 B*39:04 B*39:06 B*39:31 B*42:02 B*48:01
TY	24,171	17	545	0.8143	0	0	1	B*13:01 B*13:02 B*27:02 B*27:05 B*27:07 B*40:01 B*40:02 B*40:04 B*40:06 B*41:01 B*41:02 B*44:02 B*44:03 B*44:05 B*45:01 B*47:01 B*49:01 B*50:01 B*50:02
SE	24,177	8	231	0.6616	0	0	1	B*14:01 B*14:02 B*15:03 B*15:09 B*15:10 B*15:18 B*18:01 B*37:01 B*38:01 B*39:01 B*39:04 B*39:06 B*39:31
SD	24,177	15	434	0.4726	0	0	1	B*07:02 B*07:05 B*08:01 B*08:22 B*42:02 B*48:01
TE	24,177	15	474	0.7787	0	0	1	B*13:01 B*13:02 B*27:02 B*27:05 B*27:07 B*40:02 B*40:04 B*40:06 B*44:02 B*44:03 B*44:05 B*45:01 B*47:01 B*49:01 B*50:01 B*50:02 B*73:01
SK	24,178	11	270	0.2415	0	0	1	B*07:02 B*07:05 B*48:01
ST	24,178	13	395	0.6723	0	0	1	B*08:01 B*08:22 B*14:01 B*14:02 B*15:03 B*15:09 B*15:10 B*15:18 B*18:01 B*37:01 B*38:01 B*39:01 B*39:04 B*39:06 B*39:31 B*42:02
TT	24,178	15	487	0.8884	0	0	1	B*13:01 B*13:02 B*27:02 B*27:05 B*27:07 B*40:02 B*40:04 B*40:06 B*41:01 B*41:02 B*44:02 B*44:03 B*44:05 B*45:01 B*47:01 B*49:01 B*50:01 B*50:02 B*73:01
SQ	24,180	8	231	0.6616	0	0	1	B*14:01 B*14:02 B*15:03 B*15:09 B*15:10 B*15:18 B*18:01 B*37:01 B*38:01 B*39:01 B*39:04 B*39:06 B*39:31
SE	24,180	15	434	0.4726	0	0	1	B*07:02 B*07:05 B*08:01 B*08:22 B*42:02 B*48:01
TQ	24,180	15	474	0.7787	0	0	1	B*13:01 B*13:02 B*27:02 B*27:05 B*27:07 B*40:02 B*40:04 B*40:06 B*44:02 B*44:03 B*44:05 B*45:01 B*47:01 B*49:01 B*50:01 B*50:02 B*73:01
DL	30,32	17	501	0.4784	0	0	1	B*27:02 B*27:05 B*27:07 B*40:01 B*40:02 B*40:04 B*40:06 B*41:01 B*41:02 B*44:02 B*44:03 B*44:05 B*45:01 B*47:01 B*49:01 B*50:01 B*50:02
DQ	30,32	28	886	0.5664	0	0	1	B*07:02 B*07:05 B*08:01 B*08:22 B*13:01 B*13:02 B*14:01 B*14:02 B*15:01 B*15:03 B*15:07 B*15:09 B*15:10 B*15:16 B*15:17 B*15:18 B*35:01 B*35:02 B*35:03 B*35:08 B*35:32 B*35:41 B*37:01 B*38:01 B*39:01 B*39:04 B*39:06 B*39:31 B*42:02 B*48:01 B*51:01 B*51:05 B*51:07 B*51:08 B*52:01 B*53:01 B*54:01 B*55:01 B*56:01 B*57:01 B*58:01 B*73:01
DT	30,41	15	489	0.9055	0	0	1	B*13:01 B*13:02 B*40:01 B*40:02 B*40:04 B*40:06 B*41:01 B*41:02 B*44:02 B*44:03 B*44:05 B*45:01 B*47:01 B*49:01 B*50:01 B*50:02
DA	30,41	28	895	0.7611	0	0	1	B*07:02 B*07:05 B*08:01 B*08:22 B*14:01 B*14:02 B*15:01 B*15:03 B*15:07 B*15:09 B*15:10 B*15:16 B*15:17 B*15:18 B*27:02 B*27:05 B*27:07 B*35:01 B*35:02 B*35:03 B*35:08 B*35:32 B*35:41 B*37:01 B*38:01 B*39:01 B*39:04 B*39:06 B*39:31 B*42:02 B*48:01 B*51:01 B*51:05 B*51:07 B*51:08 B*52:01 B*53:01 B*54:01 B*55:01 B*56:01 B*57:01 B*58:01 B*73:01
DT	30,45	12	324	0.3816	0	0	1	B*35:01 B*35:02 B*35:03 B*35:08 B*35:32 B*35:41 B*37:01 B*51:01 B*51:05 B*51:07 B*51:08 B*52:01 B*53:01 B*58:01
DK	30,45	15	441	0.5215	0	0	1	B*40:01 B*40:02 B*40:04 B*40:06 B*41:01 B*41:02 B*44:02 B*44:03 B*44:05 B*45:01 B*47:01 B*49:01 B*50:01 B*50:02
DE	30,45	20	625	0.6421	0	0	1	B*07:02 B*07:05 B*08:01 B*08:22 B*14:01 B*14:02 B*15:03 B*15:09 B*15:10 B*15:18 B*27:02 B*27:05 B*27:07 B*38:01 B*39:01 B*39:04 B*39:06 B*39:31 B*42:02 B*48:01 B*55:01 B*56:01 B*73:01
DE	30,46	30	967	0.6204	0	0	1	B*07:02 B*07:05 B*08:01 B*08:22 B*14:01 B*14:02 B*15:03 B*15:09 B*15:10 B*15:18 B*27:02 B*27:05 B*27:07 B*35:01 B*35:02 B*35:03 B*35:08 B*35:32 B*35:41 B*37:01 B*38:01 B*39:01 B*39:04 B*39:06 B*39:31 B*40:01 B*40:02 B*40:04 B*40:06 B*41:01 B*41:02 B*42:02 B*44:02 B*44:03 B*44:05 B*45:01 B*47:01 B*48:01 B*49:01 B*50:01 B*50:02 B*51:01 B*51:05 B*51:07 B*51:08 B*52:01 B*53:01 B*54:01 B*55:01 B*56:01…
DI	30,52	30	998	1	0	0	1	B*07:02 B*07:05 B*08:01 B*08:22 B*13:01 B*13:02 B*14:01 B*14:02 B*15:01 B*15:03 B*15:07 B*15:09 B*15:10 B*15:16 B*15:17 B*15:18 B*27:02 B*27:05 B*27:07 B*35:01 B*35:02 B*35:03 B*35:08 B*35:32 B*35:41 B*37:01 B*38:01 B*39:01 B*39:04 B*39:06 B*39:31 B*40:01 B*40:02 B*40:04 B*40:06 B*41:01 B*41:02 B*42:02 B*44:02 B*44:03 B*44:05 B*45:01 B*47:01 B*48:01 B*49:01 B*50:01 B*50:02 B*51:01 B*51:05 B*51:07…
DR	30,62	30	995	1	0	0	1	B*07:02 B*07:05 B*08:01 B*08:22 B*13:01 B*13:02 B*14:01 B*14:02 B*15:01 B*15:03 B*15:07 B*15:09 B*15:10 B*15:16 B*15:17 B*15:18 B*27:02 B*27:05 B*27:07 B*35:01 B*35:02 B*35:03 B*35:08 B*35:32 B*35:41 B*37:01 B*38:01 B*39:01 B*39:04 B*39:06 B*39:31 B*40:01 B*40:02 B*40:04 B*40:06 B*41:01 B*41:02 B*42:02 B*44:02 B*44:03 B*44:05 B*45:01 B*47:01 B*48:01 B*49:01 B*50:01 B*50:02 B*51:01 B*51:05 B*51:07…
DE	30,63	23	716	0.6819	0	0	1	B*13:01 B*13:02 B*15:01 B*15:03 B*15:07 B*15:16 B*15:17 B*27:02 B*27:05 B*27:07 B*37:01 B*40:01 B*40:02 B*40:04 B*40:06 B*41:01 B*41:02 B*44:02 B*44:03 B*44:05 B*45:01 B*47:01 B*48:01 B*49:01 B*50:01 B*50:02 B*52:01 B*57:01 B*58:01
DN	30,63	25	740	0.2954	0	0	1	B*07:02 B*07:05 B*08:01 B*08:22 B*14:01 B*14:02 B*15:09 B*15:10 B*15:18 B*35:01 B*35:02 B*35:03 B*35:08 B*35:32 B*35:41 B*38:01 B*39:01 B*39:04 B*39:06 B*39:31 B*42:02 B*51:01 B*51:05 B*51:07 B*51:08 B*53:01 B*54:01 B*55:01 B*56:01 B*73:01
DQ	30,65	30	994	1	0	0	1	B*07:02 B*07:05 B*08:01 B*08:22 B*13:01 B*13:02 B*14:01 B*14:02 B*15:01 B*15:03 B*15:07 B*15:09 B*15:10 B*15:18 B*27:02 B*27:05 B*27:07 B*35:01 B*35:02 B*35:03 B*35:08 B*35:32 B*35:41 B*37:01 B*38:01 B*39:01 B*39:04 B*39:06 B*39:31 B*40:01 B*40:02 B*40:04 B*40:06 B*41:01 B*41:02 B*42:02 B*44:02 B*44:03 B*44:05 B*45:01 B*47:01 B*48:01 B*49:01 B*50:01 B*50:02 B*51:01 B*51:05 B*51:07 B*51:08 B*52:01…
DI	30,66	30	994	1	0	0	1	B*07:02 B*07:05 B*08:01 B*08:22 B*13:01 B*13:02 B*14:01 B*14:02 B*15:01 B*15:03 B*15:07 B*15:09 B*15:10 B*15:18 B*27:02 B*27:05 B*27:07 B*35:01 B*35:02 B*35:03 B*35:08 B*35:32 B*35:41 B*37:01 B*38:01 B*39:01 B*39:04 B*39:06 B*39:31 B*40:01 B*40:02 B*40:04 B*40:06 B*41:01 B*41:02 B*42:02 B*44:02 B*44:03 B*44:05 B*45:01 B*47:01 B*48:01 B*49:01 B*50:01 B*50:02 B*51:01 B*51:05 B*51:07 B*51:08 B*52:01…
DY	30,67	12	316	0.3305	0	0	1	B*07:02 B*07:05 B*42:02 B*54:01 B*55:01 B*56:01
DF	30,67	15	431	0.4523	0	0	1	B*08:01 B*08:22 B*35:01 B*35:02 B*35:03 B*35:08 B*35:32 B*35:41 B*51:01 B*51:05 B*51:08 B*53:01
DS	30,67	20	612	0.5446	0	0	1	B*13:01 B*13:02 B*15:01 B*15:03 B*15:07 B*37:01 B*40:01 B*40:02 B*40:04 B*40:06 B*41:01 B*41:02 B*44:02 B*44:03 B*44:05 B*45:01 B*47:01 B*48:01 B*49:01 B*50:01 B*50:02 B*51:07 B*52:01
DA	30,69	15	468	0.7293	0	0	1	B*07:02 B*07:05 B*15:16 B*15:17 B*27:02 B*27:05 B*27:07 B*42:02 B*54:01 B*55:01 B*56:01 B*57:01 B*58:01 B*73:01
DT	30,69	29	906	0.5145	0	0	1	B*08:01 B*08:22 B*13:01 B*13:02 B*14:01 B*14:02 B*15:01 B*15:03 B*15:07 B*15:09 B*15:10 B*15:18 B*35:01 B*35:02 B*35:03 B*35:08 B*35:32 B*35:41 B*37:01 B*38:01 B*39:01 B*39:04 B*39:06 B*39:31 B*40:01 B*40:02 B*40:04 B*40:06 B*41:01 B*41:02 B*44:02 B*44:03 B*44:05 B*45:01 B*47:01 B*48:01 B*49:01 B*50:01 B*50:02 B*51:01 B*51:05 B*51:07 B*51:08 B*52:01 B*53:01
DQ	30,70	12	316	0.3305	0	0	1	B*07:02 B*07:05 B*42:02 B*54:01 B*55:01 B*56:01
DN	30,70	29	906	0.5145	0	0	1	B*08:01 B*08:22 B*13:01 B*13:02 B*14:01 B*14:02 B*15:01 B*15:03 B*15:07 B*15:09 B*15:10 B*15:18 B*35:01 B*35:02 B*35:03 B*35:08 B*35:32 B*35:41 B*37:01 B*38:01 B*39:01 B*39:04 B*39:06 B*39:31 B*40:01 B*40:02 B*40:04 B*40:06 B*41:01 B*41:02 B*44:02 B*44:03 B*44:05 B*45:01 B*47:01 B*48:01 B*49:01 B*50:01 B*50:02 B*51:01 B*51:05 B*51:07 B*51:08 B*52:01 B*53:01
DA	30,71	15	468	0.7293	0	0	1	B*07:02 B*07:05 B*15:16 B*15:17 B*27:02 B*27:05 B*27:07 B*42:02 B*54:01 B*55:01 B*56:01 B*57:01 B*58:01 B*73:01
DT	30,71	29	906	0.5145	0	0	1	B*08:01 B*08:22 B*13:01 B*13:02 B*14:01 B*14:02 B*15:01 B*15:03 B*15:07 B*15:09 B*15:10 B*15:18 B*35:01 B*35:02 B*35:03 B*35:08 B*35:32 B*35:41 B*37:01 B*38:01 B*39:01 B*39:04 B*39:06 B*39:31 B*40:01 B*40:02 B*40:04 B*40:06 B*41:01 B*41:02 B*44:02 B*44:03 B*44:05 B*45:01 B*47:01 B*48:01 B*49:01 B*50:01 B*50:02 B*51:01 B*51:05 B*51:07 B*51:08 B*52:01 B*53:01
DD	30,74	19	602	0.7296	0	0	1	B*07:02 B*07:05 B*08:01 B*08:22 B*14:01 B*14:02 B*27:02 B*27:05 B*27:07 B*39:01 B*39:04 B*39:06 B*39:31 B*42:02 B*54:01 B*55:01 B*56:01 B*73:01
DY	30,74	26	831	0.8051	0	0	1	B*13:01 B*13:02 B*15:01 B*15:03 B*15:07 B*15:09 B*15:10 B*15:16 B*15:17 B*15:18 B*35:01 B*35:02 B*35:03 B*35:08 B*35:32 B*35:41 B*37:01 B*38:01 B*40:01 B*40:02 B*40:04 B*40:06 B*41:01 B*41:02 B*44:02 B*44:03 B*44:05 B*45:01 B*47:01 B*48:01 B*49:01 B*50:01 B*50:02 B*51:01 B*51:05 B*51:07 B*51:08 B*52:01 B*53:01 B*57:01 B*58:01
DE	30,76	30	998	1	0	0	1	B*07:02 B*07:05 B*08:01 B*08:22 B*13:01 B*13:02 B*14:01 B*14:02 B*15:01 B*15:03 B*15:07 B*15:09 B*15:10 B*15:16 B*15:17 B*15:18 B*27:02 B*27:05 B*27:07 B*35:01 B*35:02 B*35:03 B*35:08 B*35:32 B*35:41 B*37:01 B*38:01 B*39:01 B*39:04 B*39:06 B*39:31 B*40:01 B*40:02 B*40:04 B*40:06 B*41:01 B*41:02 B*42:02 B*44:02 B*44:03 B*44:05 B*45:01 B*47:01 B*48:01 B*49:01 B*50:01 B*50:02 B*51:01 B*51:05 B*51:07…
DD	30,77	4	91	0.3493	0	0	1	B*27:05 B*27:07 B*37:01 B*47:01
DS	30,77	26	809	0.6352	0	0	1	B*07:02 B*07:05 B*08:01 B*08:22 B*14:01 B*14:02 B*15:01 B*15:03 B*15:07 B*15:09 B*15:10 B*15:18 B*35:01 B*35:02 B*35:03 B*35:08 B*35:32 B*35:41 B*39:01 B*39:04 B*39:06 B*39:31 B*40:01 B*40:02 B*40:04 B*40:06 B*41:01 B*41:02 B*42:02 B*45:01 B*48:01 B*50:01 B*50:02 B*54:01 B*55:01 B*56:01
DT	30,80	14	403	0.4839	0	0	1	B*13:01 B*13:02 B*27:05 B*27:07 B*37:01 B*44:02 B*44:03 B*44:05 B*47:01
DN	30,80	26	809	0.6352	0	0	1	B*07:02 B*07:05 B*08:01 B*08:22 B*14:01 B*14:02 B*15:01 B*15:03 B*15:07 B*15:09 B*15:10 B*15:18 B*35:01 B*35:02 B*35:03 B*35:08 B*35:32 B*35:41 B*39:01 B*39:04 B*39:06 B*39:31 B*40:01 B*40:02 B*40:04 B*40:06 B*41:01 B*41:02 B*42:02 B*45:01 B*48:01 B*50:01 B*50:02 B*54:01 B*55:01 B*56:01 B*73:01
DL	30,81	27	852	0.6059	0	0	1	B*07:02 B*07:05 B*08:01 B*08:22 B*14:01 B*14:02 B*15:01 B*15:03 B*15:07 B*15:09 B*15:10 B*15:18 B*27:05 B*27:07 B*35:01 B*35:02 B*35:03 B*35:08 B*35:32 B*35:41 B*37:01 B*39:01 B*39:04 B*39:06 B*39:31 B*40:01 B*40:02 B*40:04 B*40:06 B*41:01 B*41:02 B*42:02 B*45:01 B*47:01 B*48:01 B*50:01 B*50:02 B*54:01 B*55:01 B*56:01 B*73:01
DL	30,82	19	623	0.9084	0	0	1	B*13:01 B*13:02 B*15:16 B*15:17 B*27:02 B*27:05 B*27:07 B*37:01 B*38:01 B*44:02 B*44:03 B*44:05 B*47:01 B*49:01 B*51:01 B*51:05 B*51:07 B*51:08 B*52:01 B*53:01 B*57:01 B*58:01
DR	30,82	26	809	0.6352	0	0	1	B*07:02 B*07:05 B*08:01 B*08:22 B*14:01 B*14:02 B*15:01 B*15:03 B*15:07 B*15:09 B*15:10 B*15:18 B*35:01 B*35:02 B*35:03 B*35:08 B*35:32 B*35:41 B*39:01 B*39:04 B*39:06 B*39:31 B*40:01 B*40:02 B*40:04 B*40:06 B*41:01 B*41:02 B*42:02 B*45:01 B*48:01 B*50:01 B*50:02 B*54:01 B*55:01 B*56:01 B*73:01
DR	30,83	19	623	0.9084	0	0	1	B*13:01 B*13:02 B*15:16 B*15:17 B*27:02 B*27:05 B*27:07 B*37:01 B*38:01 B*44:02 B*44:03 B*44:05 B*47:01 B*49:01 B*51:01 B*51:05 B*51:07 B*51:08 B*52:01 B*53:01 B*57:01 B*58:01
DG	30,83	26	809	0.6352	0	0	1	B*07:02 B*07:05 B*08:01 B*08:22 B*14:01 B*14:02 B*15:01 B*15:03 B*15:07 B*15:09 B*15:10 B*15:18 B*35:01 B*35:02 B*35:03 B*35:08 B*35:32 B*35:41 B*39:01 B*39:04 B*39:06 B*39:31 B*40:01 B*40:02 B*40:04 B*40:06 B*41:01 B*41:02 B*42:02 B*45:01 B*48:01 B*50:01 B*50:02 B*54:01 B*55:01 B*56:01 B*73:01
DA	30,90	30	998	1	0	0	1	B*07:02 B*07:05 B*08:01 B*08:22 B*13:01 B*13:02 B*14:01 B*14:02 B*15:01 B*15:03 B*15:07 B*15:09 B*15:10 B*15:16 B*15:17 B*15:18 B*27:02 B*27:05 B*27:07 B*35:01 B*35:02 B*35:03 B*35:08 B*35:32 B*35:41 B*37:01 B*38:01 B*39:01 B*39:04 B*39:06 B*39:31 B*40:01 B*40:02 B*40:04 B*40:06 B*41:01 B*41:02 B*42:02 B*44:02 B*44:03 B*44:05 B*45:01 B*47:01 B*48:01 B*49:01 B*50:01 B*50:02 B*51:01 B*51:05 B*51:07…
DI	30,94	18	498	0.2709	0	0	1	B*13:01 B*35:01 B*35:02 B*35:03 B*35:08 B*35:41 B*40:04 B*44:02 B*44:03 B*44:05 B*53:01 B*57:01 B*58:01
DT	30,94	27	887	1	0	0	1	B*07:02 B*07:05 B*08:01 B*08:22 B*13:02 B*14:01 B*14:02 B*15:01 B*15:03 B*15:07 B*15:09 B*15:10 B*15:16 B*15:17 B*15:18 B*27:02 B*27:05 B*27:07 B*35:32 B*37:01 B*38:01 B*39:01 B*39:04 B*39:06 B*39:31 B*40:01 B*40:02 B*40:06 B*41:01 B*41:02 B*42:02 B*45:01 B*47:01 B*48:01 B*49:01 B*50:01 B*50:02 B*51:01 B*51:05 B*51:07 B*51:08 B*52:01 B*54:01 B*55:01 B*56:01 B*73:01
DI	30,95	20	515	0.1014	0	0	1	B*13:01 B*35:01 B*35:02 B*35:03 B*35:08 B*35:41 B*37:01 B*40:04 B*44:02 B*44:03 B*44:05 B*53:01 B*57:01 B*58:01
DL	30,95	23	748	1	0	0	1	B*07:02 B*07:05 B*08:01 B*08:22 B*14:01 B*14:02 B*15:01 B*15:03 B*15:07 B*15:09 B*15:10 B*15:17 B*15:18 B*27:02 B*27:05 B*27:07 B*35:32 B*38:01 B*39:01 B*39:04 B*39:31 B*40:01 B*40:02 B*41:02 B*42:02 B*47:01 B*48:01
DW	30,97	3	55	0.236	0	0	1	B*14:01 B*14:02
DS	30,97	15	459	0.6571	0	0	1	B*07:02 B*07:05 B*08:01 B*08:22 B*15:07 B*27:07 B*40:02 B*41:02 B*42:02 B*48:01
DR	30,97	26	721	0.09618	0	0	1	B*13:01 B*15:01 B*15:03 B*15:09 B*15:10 B*15:16 B*15:17 B*15:18 B*35:01 B*35:02 B*35:03 B*35:08 B*35:32 B*35:41 B*37:01 B*38:01 B*39:01 B*39:04 B*39:31 B*40:01 B*40:04 B*41:01 B*44:02 B*44:03 B*44:05 B*45:01 B*47:01 B*49:01 B*50:01 B*50:02 B*53:01 B*58:01
DS	30,99	2	20	0.1322	0	0	1	B*37:01
DY	30,99	30	997	1	0	0	1	B*07:02 B*07:05 B*08:01 B*08:22 B*13:01 B*13:02 B*14:01 B*14:02 B*15:01 B*15:03 B*15:07 B*15:09 B*15:10 B*15:16 B*15:17 B*15:18 B*27:02 B*27:05 B*27:07 B*35:01 B*35:02 B*35:03 B*35:08 B*35:32 B*35:41 B*38:01 B*39:01 B*39:04 B*39:06 B*39:31 B*40:01 B*40:02 B*40:04 B*40:06 B*41:01 B*41:02 B*42:02 B*44:02 B*44:03 B*44:05 B*45:01 B*48:01 B*49:01 B*50:01 B*50:02 B*51:01 B*51:05 B*51:07 B*51:08 B*52:01…
DL	30,103	12	378	0.8066	0	0	1	B*13:01 B*13:02 B*15:16 B*35:01 B*35:02 B*35:03 B*35:08 B*35:41 B*40:04 B*45:01 B*49:01 B*50:01 B*50:02 B*53:01 B*54:01 B*55:01 B*56:01 B*58:01
DV	30,103	30	939	0.2519	0	0	1	B*07:02 B*07:05 B*08:01 B*08:22 B*14:01 B*14:02 B*15:01 B*15:03 B*15:07 B*15:09 B*15:10 B*15:17 B*15:18 B*27:02 B*27:05 B*27:07 B*35:32 B*37:01 B*38:01 B*39:01 B*39:04 B*39:06 B*39:31 B*40:01 B*40:02 B*40:06 B*41:01 B*41:02 B*42:02 B*44:02 B*44:03 B*44:05 B*47:01 B*48:01 B*51:01 B*51:05 B*51:07 B*51:08 B*52:01 B*57:01
DF	30,109	1	20	0.4658	0	0	1	B*35:02
DL	30,109	30	998	1	0	0	1	B*07:02 B*07:05 B*08:01 B*08:22 B*13:01 B*13:02 B*14:01 B*14:02 B*15:01 B*15:03 B*15:07 B*15:09 B*15:10 B*15:16 B*15:17 B*15:18 B*27:02 B*27:05 B*27:07 B*35:01 B*35:03 B*35:08 B*35:32 B*35:41 B*37:01 B*38:01 B*39:01 B*39:04 B*39:06 B*39:31 B*40:01 B*40:02 B*40:04 B*40:06 B*41:01 B*41:02 B*42:02 B*44:02 B*44:03 B*44:05 B*45:01 B*47:01 B*48:01 B*49:01 B*50:01 B*50:02 B*51:01 B*51:05 B*51:07 B*51:08…
DY	30,113	18	466	0.1473	0	0	1	B*14:01 B*14:02 B*15:17 B*27:02 B*27:05 B*37:01 B*44:02 B*44:03 B*44:05 B*45:01 B*47:01 B*49:01 B*50:01 B*50:02 B*73:01
DN	30,114	20	651	0.8592	0	0	1	B*07:05 B*08:01 B*08:22 B*13:01 B*13:02 B*14:01 B*14:02 B*15:09 B*27:07 B*35:02 B*37:01 B*38:01 B*39:01 B*39:04 B*39:06 B*39:31 B*40:01 B*40:02 B*40:04 B*40:06 B*41:01 B*41:02 B*42:02 B*45:01 B*48:01 B*49:01 B*50:01 B*50:02 B*51:01 B*51:05 B*51:07 B*51:08 B*52:01 B*54:01 B*55:01 B*56:01 B*73:01
DD	30,114	24	735	0.5307	0	0	1	B*07:02 B*15:01 B*15:03 B*15:07 B*15:10 B*15:16 B*15:18 B*35:01 B*35:03 B*35:08 B*35:32 B*35:41 B*44:02 B*44:03 B*44:05 B*53:01 B*57:01 B*58:01
DF	30,116	8	175	0.2222	0	0	1	B*14:01 B*14:02 B*35:03 B*37:01 B*38:01 B*39:01 B*39:04 B*39:06 B*39:31 B*73:01
DD	30,116	11	343	0.788	0	0	1	B*15:17 B*27:02 B*27:05 B*44:02 B*44:03 B*47:01
DY	30,116	21	628	0.5653	0	0	1	B*07:02 B*07:05 B*08:01 B*08:22 B*15:09 B*15:10 B*27:07 B*35:02 B*40:01 B*40:02 B*40:04 B*40:06 B*41:01 B*41:02 B*42:02 B*44:05 B*48:01 B*51:01 B*51:05 B*51:07 B*51:08 B*52:01
DY	30,118	30	998	1	0	0	1	B*07:02 B*07:05 B*08:01 B*08:22 B*13:01 B*13:02 B*14:01 B*14:02 B*15:01 B*15:03 B*15:07 B*15:09 B*15:10 B*15:16 B*15:17 B*15:18 B*27:02 B*27:05 B*27:07 B*35:01 B*35:02 B*35:03 B*35:08 B*35:32 B*37:01 B*38:01 B*39:01 B*39:04 B*39:06 B*39:31 B*40:01 B*40:02 B*40:04 B*40:06 B*41:01 B*41:02 B*42:02 B*44:02 B*44:03 B*44:05 B*45:01 B*47:01 B*48:01 B*49:01 B*50:01 B*50:02 B*51:01 B*51:05 B*51:07 B*51:08…
DL	30,130	30	997	1	0	0	1	B*07:02 B*07:05 B*08:01 B*13:01 B*13:02 B*14:01 B*14:02 B*15:01 B*15:03 B*15:07 B*15:09 B*15:10 B*15:16 B*15:17 B*15:18 B*27:02 B*27:05 B*27:07 B*35:01 B*35:02 B*35:03 B*35:08 B*35:32 B*35:41 B*37:01 B*38:01 B*39:01 B*39:04 B*39:06 B*39:31 B*40:01 B*40:02 B*40:04 B*40:06 B*41:01 B*41:02 B*42:02 B*44:02 B*44:03 B*44:05 B*45:01 B*47:01 B*48:01 B*49:01 B*50:01 B*50:02 B*51:01 B*51:05 B*51:07 B*51:08…
DR	30,131	17	531	0.6997	0	0	1	B*07:02 B*07:05 B*08:01 B*08:22 B*27:07 B*40:01 B*40:02 B*40:04 B*40:06 B*41:01 B*41:02 B*42:02 B*48:01 B*73:01
DS	30,131	27	879	1	0	0	1	B*13:01 B*13:02 B*14:01 B*14:02 B*15:01 B*15:03 B*15:07 B*15:09 B*15:10 B*15:16 B*15:17 B*15:18 B*27:02 B*27:05 B*35:01 B*35:02 B*35:03 B*35:08 B*35:32 B*35:41 B*37:01 B*38:01 B*39:01 B*39:04 B*39:06 B*39:31 B*44:02 B*44:03 B*44:05 B*45:01 B*47:01 B*49:01 B*50:01 B*50:02 B*51:01 B*51:05 B*51:07 B*51:08 B*52:01 B*53:01 B*54:01 B*55:01 B*56:01 B*57:01 B*58:01
DR	30,145	30	992	1	0	0	1	B*07:02 B*07:05 B*08:01 B*08:22 B*14:01 B*14:02 B*15:01 B*15:03 B*15:07 B*15:09 B*15:10 B*15:16 B*15:17 B*15:18 B*27:02 B*27:05 B*27:07 B*35:01 B*35:02 B*35:03 B*35:08 B*35:32 B*35:41 B*37:01 B*38:01 B*39:01 B*39:04 B*39:06 B*39:31 B*40:01 B*40:02 B*40:04 B*40:06 B*41:01 B*41:02 B*42:02 B*44:02 B*44:03 B*44:05 B*45:01 B*47:01 B*48:01 B*49:01 B*50:01 B*50:02 B*51:01 B*51:05 B*51:07 B*51:08 B*52:01…
DE	30,152	19	583	0.5815	0	0	1	B*07:02 B*07:05 B*14:01 B*14:02 B*15:01 B*15:03 B*15:07 B*15:09 B*15:10 B*15:16 B*15:17 B*15:18 B*49:01 B*50:01 B*50:02 B*51:01 B*51:07 B*52:01 B*55:01
DR	30,156	12	274	0.1289	0	0	1	B*07:02 B*07:05 B*35:08 B*51:05
DA	30,158	30	992	1	0	0	1	B*07:02 B*07:05 B*08:01 B*08:22 B*13:01 B*13:02 B*14:01 B*14:02 B*15:01 B*15:03 B*15:07 B*15:09 B*15:10 B*15:16 B*15:17 B*15:18 B*27:02 B*27:05 B*27:07 B*35:01 B*35:02 B*35:03 B*35:08 B*35:32 B*35:41 B*37:01 B*40:01 B*40:02 B*40:04 B*40:06 B*41:01 B*41:02 B*42:02 B*44:02 B*44:03 B*44:05 B*45:01 B*47:01 B*48:01 B*49:01 B*50:01 B*50:02 B*51:01 B*51:05 B*51:07 B*51:08 B*52:01 B*53:01 B*54:01 B*55:01…
DT	30,163	12	367	0.7119	0	0	1	B*08:01 B*08:22 B*14:01 B*14:02 B*37:01 B*38:01 B*39:01 B*39:04 B*39:06 B*39:31 B*41:01 B*41:02 B*42:02 B*54:01 B*55:01
DL	30,163	24	715	0.4111	0	0	1	B*15:01 B*15:03 B*15:07 B*15:09 B*15:10 B*15:16 B*15:17 B*15:18 B*35:01 B*35:02 B*35:03 B*35:08 B*35:32 B*35:41 B*44:02 B*44:03 B*44:05 B*45:01 B*49:01 B*50:01 B*50:02 B*51:01 B*51:05 B*51:07 B*51:08 B*52:01 B*53:01 B*56:01 B*57:01 B*58:01
DS	30,167	10	286	0.5724	0	0	1	B*44:02 B*44:03 B*44:05 B*45:01 B*50:02
DH	30,171	7	166	0.3231	0	0	1	B*14:01 B*14:02 B*51:01 B*51:07 B*51:08 B*52:01 B*73:01
DY	30,171	30	981	1	0	0	1	B*07:02 B*07:05 B*08:01 B*08:22 B*13:01 B*13:02 B*15:01 B*15:03 B*15:07 B*15:09 B*15:10 B*15:16 B*15:17 B*15:18 B*27:02 B*27:05 B*27:07 B*35:01 B*35:02 B*35:03 B*35:08 B*35:32 B*35:41 B*37:01 B*38:01 B*39:01 B*39:04 B*39:06 B*39:31 B*40:01 B*40:02 B*40:04 B*40:06 B*41:01 B*41:02 B*42:02 B*44:02 B*44:03 B*44:05 B*45:01 B*47:01 B*48:01 B*49:01 B*50:01 B*50:02 B*51:05 B*53:01 B*54:01 B*55:01 B*56:01…
DD	30,177	17	514	0.5695	0	0	1	B*07:02 B*07:05 B*08:01 B*08:22 B*40:01 B*41:01 B*41:02 B*42:02 B*48:01
DE	30,177	27	892	1	0	0	1	B*13:01 B*13:02 B*14:01 B*14:02 B*15:01 B*15:03 B*15:07 B*15:09 B*15:10 B*15:16 B*15:17 B*15:18 B*27:02 B*27:05 B*27:07 B*35:01 B*35:02 B*35:03 B*35:08 B*35:32 B*35:41 B*37:01 B*38:01 B*39:01 B*39:04 B*39:06 B*39:31 B*40:02 B*40:04 B*40:06 B*44:02 B*44:03 B*44:05 B*45:01 B*47:01 B*49:01 B*50:01 B*50:02 B*51:01 B*51:05 B*51:07 B*51:08 B*52:01 B*53:01 B*54:01 B*55:01 B*56:01 B*57:01 B*58:01 B*73:01
DK	30,178	13	345	0.3168	0	0	1	B*07:02 B*07:05 B*40:01 B*48:01
DT	30,178	29	951	1	0	0	1	B*08:01 B*08:22 B*13:01 B*13:02 B*14:01 B*14:02 B*15:01 B*15:03 B*15:07 B*15:09 B*15:10 B*15:16 B*15:17 B*15:18 B*27:02 B*27:05 B*27:07 B*35:01 B*35:02 B*35:03 B*35:08 B*35:32 B*35:41 B*37:01 B*38:01 B*39:01 B*39:04 B*39:06 B*39:31 B*40:02 B*40:04 B*40:06 B*41:01 B*41:02 B*42:02 B*44:02 B*44:03 B*44:05 B*45:01 B*47:01 B*49:01 B*50:01 B*50:02 B*51:01 B*51:05 B*51:07 B*51:08 B*52:01 B*53:01 B*54:01…
DE	30,180	17	514	0.5695	0	0	1	B*07:02 B*07:05 B*08:01 B*08:22 B*40:01 B*41:01 B*41:02 B*42:02 B*48:01
DQ	30,180	27	892	1	0	0	1	B*13:01 B*13:02 B*14:01 B*14:02 B*15:01 B*15:03 B*15:07 B*15:09 B*15:10 B*15:16 B*15:17 B*15:18 B*27:02 B*27:05 B*27:07 B*35:01 B*35:02 B*35:03 B*35:08 B*35:32 B*35:41 B*37:01 B*38:01 B*39:01 B*39:04 B*39:06 B*39:31 B*40:02 B*40:04 B*40:06 B*44:02 B*44:03 B*44:05 B*45:01 B*47:01 B*49:01 B*50:01 B*50:02 B*51:01 B*51:05 B*51:07 B*51:08 B*52:01 B*53:01 B*54:01 B*55:01 B*56:01 B*57:01 B*58:01 B*73:01
LT	32,41	15	441	0.5215	0	0	1	B*40:01 B*40:02 B*40:04 B*40:06 B*41:01 B*41:02 B*44:02 B*44:03 B*44:05 B*45:01 B*47:01 B*49:01 B*50:01 B*50:02
QA	32,41	30	887	0.06691	0	0	1	B*07:02 B*07:05 B*08:01 B*08:22 B*14:01 B*14:02 B*15:01 B*15:03 B*15:07 B*15:09 B*15:10 B*15:16 B*15:17 B*15:18 B*18:01 B*18:04 B*35:01 B*35:02 B*35:03 B*35:08 B*35:32 B*35:41 B*37:01 B*38:01 B*39:01 B*39:04 B*39:06 B*39:31 B*42:02 B*48:01 B*51:01 B*51:05 B*51:07 B*51:08 B*52:01 B*53:01 B*54:01 B*55:01 B*56:01 B*57:01 B*58:01 B*73:01
QT	32,45	14	394	0.4226	0	0	1	B*18:01 B*18:04 B*35:01 B*35:02 B*35:03 B*35:08 B*35:32 B*35:41 B*37:01 B*51:01 B*51:05 B*51:07 B*51:08 B*52:01 B*53:01 B*58:01
LK	32,45	15	441	0.5215	0	0	1	B*40:01 B*40:02 B*40:04 B*40:06 B*41:01 B*41:02 B*44:02 B*44:03 B*44:05 B*45:01 B*47:01 B*49:01 B*50:01 B*50:02
QE	32,45	20	566	0.2726	0	0	1	B*07:02 B*07:05 B*08:01 B*08:22 B*14:01 B*14:02 B*15:03 B*15:09 B*15:10 B*15:18 B*38:01 B*39:01 B*39:04 B*39:06 B*39:31 B*42:02 B*48:01 B*55:01 B*56:01 B*73:01
LE	32,46	17	501	0.4784	0	0	1	B*27:02 B*27:05 B*27:07 B*40:01 B*40:02 B*40:04 B*40:06 B*41:01 B*41:02 B*44:02 B*44:03 B*44:05 B*45:01 B*47:01 B*49:01 B*50:01 B*50:02
QE	32,46	28	808	0.09774	0	0	1	B*07:02 B*07:05 B*08:01 B*08:22 B*14:01 B*14:02 B*15:03 B*15:09 B*15:10 B*15:18 B*18:01 B*18:04 B*35:01 B*35:02 B*35:03 B*35:08 B*35:32 B*35:41 B*37:01 B*38:01 B*39:01 B*39:04 B*39:06 B*39:31 B*42:02 B*48:01 B*51:01 B*51:05 B*51:07 B*51:08 B*52:01 B*53:01 B*54:01 B*55:01 B*56:01 B*58:01 B*73:01
LI	32,52	17	501	0.4784	0	0	1	B*27:02 B*27:05 B*27:07 B*40:01 B*40:02 B*40:04 B*40:06 B*41:01 B*41:02 B*44:02 B*44:03 B*44:05 B*45:01 B*47:01 B*49:01 B*50:01 B*50:02
QI	32,52	30	910	0.1019	0	0	1	B*07:02 B*07:05 B*08:01 B*08:22 B*13:01 B*13:02 B*14:01 B*14:02 B*15:01 B*15:03 B*15:07 B*15:09 B*15:10 B*15:16 B*15:17 B*15:18 B*18:01 B*18:04 B*35:01 B*35:02 B*35:03 B*35:08 B*35:32 B*35:41 B*37:01 B*38:01 B*39:01 B*39:04 B*39:06 B*39:31 B*42:02 B*48:01 B*51:01 B*51:05 B*51:07 B*51:08 B*52:01 B*53:01 B*55:01 B*56:01 B*57:01 B*58:01 B*73:01
LR	32,62	17	501	0.4784	0	0	1	B*27:02 B*27:05 B*27:07 B*40:01 B*40:02 B*40:04 B*40:06 B*41:01 B*41:02 B*44:02 B*44:03 B*44:05 B*45:01 B*47:01 B*49:01 B*50:01 B*50:02
QR	32,62	29	877	0.2469	0	0	1	B*07:02 B*07:05 B*08:01 B*08:22 B*13:01 B*13:02 B*14:01 B*14:02 B*15:01 B*15:03 B*15:07 B*15:09 B*15:10 B*15:16 B*15:17 B*15:18 B*18:01 B*18:04 B*35:01 B*35:02 B*35:03 B*35:08 B*35:32 B*35:41 B*37:01 B*38:01 B*39:01 B*39:04 B*39:06 B*39:31 B*42:02 B*48:01 B*51:01 B*51:05 B*51:07 B*51:08 B*52:01 B*53:01 B*54:01 B*55:01 B*56:01 B*73:01
LE	32,63	17	501	0.4784	0	0	1	B*27:02 B*27:05 B*27:07 B*40:01 B*40:02 B*40:04 B*40:06 B*41:01 B*41:02 B*44:02 B*44:03 B*44:05 B*45:01 B*47:01 B*49:01 B*50:01 B*50:02
QN	32,63	27	783	0.173	0	0	1	B*07:02 B*07:05 B*08:01 B*08:22 B*14:01 B*14:02 B*15:09 B*15:10 B*15:18 B*18:01 B*18:04 B*35:01 B*35:02 B*35:03 B*35:08 B*35:32 B*35:41 B*38:01 B*39:01 B*39:04 B*39:06 B*39:31 B*42:02 B*51:01 B*51:05 B*51:07 B*51:08 B*53:01 B*54:01 B*55:01 B*56:01 B*73:01
LQ	32,65	17	501	0.4784	0	0	1	B*27:02 B*27:05 B*27:07 B*40:01 B*40:02 B*40:04 B*40:06 B*41:01 B*41:02 B*44:02 B*44:03 B*44:05 B*45:01 B*47:01 B*49:01 B*50:01 B*50:02
QQ	32,65	29	876	0.1635	0	0	1	B*07:02 B*07:05 B*08:01 B*08:22 B*13:01 B*13:02 B*14:01 B*14:02 B*15:01 B*15:03 B*15:07 B*15:09 B*15:10 B*15:18 B*18:01 B*18:04 B*35:01 B*35:02 B*35:03 B*35:08 B*35:32 B*35:41 B*37:01 B*38:01 B*39:01 B*39:04 B*39:06 B*39:31 B*42:02 B*48:01 B*51:01 B*51:05 B*51:07 B*51:08 B*52:01 B*53:01 B*54:01 B*55:01 B*56:01 B*73:01
LI	32,66	17	501	0.4784	0	0	1	B*27:02 B*27:05 B*27:07 B*40:01 B*40:02 B*40:04 B*40:06 B*41:01 B*41:02 B*44:02 B*44:03 B*44:05 B*45:01 B*47:01 B*49:01 B*50:01 B*50:02
QI	32,66	29	876	0.1635	0	0	1	B*07:02 B*07:05 B*08:01 B*08:22 B*13:01 B*13:02 B*14:01 B*14:02 B*15:01 B*15:03 B*15:07 B*15:09 B*15:10 B*15:18 B*18:01 B*18:04 B*35:01 B*35:02 B*35:03 B*35:08 B*35:32 B*35:41 B*37:01 B*38:01 B*39:01 B*39:04 B*39:06 B*39:31 B*42:02 B*48:01 B*51:01 B*51:05 B*51:07 B*51:08 B*52:01 B*53:01 B*54:01 B*55:01 B*56:01 B*73:01
QC	32,67	4	131	1	0	0	1	B*14:01 B*14:02 B*15:09 B*15:10 B*15:18 B*38:01 B*39:01 B*39:04 B*39:06 B*39:31 B*73:01
QS	32,67	9	299	1	0	0	1	B*13:01 B*13:02 B*15:01 B*15:03 B*15:07 B*18:01 B*18:04 B*37:01 B*48:01 B*51:07 B*52:01
QY	32,67	12	316	0.3305	0	0	1	B*07:02 B*07:05 B*42:02 B*54:01 B*55:01 B*56:01
QF	32,67	15	431	0.4523	0	0	1	B*08:01 B*08:22 B*35:01 B*35:02 B*35:03 B*35:08 B*35:32 B*35:41 B*51:01 B*51:05 B*51:08 B*53:01
LS	32,67	15	441	0.5215	0	0	1	B*40:01 B*40:02 B*40:04 B*40:06 B*41:01 B*41:02 B*44:02 B*44:03 B*44:05 B*45:01 B*47:01 B*49:01 B*50:01 B*50:02
QA	32,69	14	400	0.4631	0	0	1	B*07:02 B*07:05 B*15:16 B*15:17 B*42:02 B*54:01 B*55:01 B*56:01 B*57:01 B*58:01 B*73:01
LT	32,69	15	441	0.5215	0	0	1	B*40:01 B*40:02 B*40:04 B*40:06 B*41:01 B*41:02 B*44:02 B*44:03 B*44:05 B*45:01 B*47:01 B*49:01 B*50:01 B*50:02
QT	32,69	23	730	0.8348	0	0	1	B*08:01 B*08:22 B*13:01 B*13:02 B*14:01 B*14:02 B*15:01 B*15:03 B*15:07 B*15:09 B*15:10 B*15:18 B*18:01 B*18:04 B*35:01 B*35:02 B*35:03 B*35:08 B*35:32 B*35:41 B*37:01 B*38:01 B*39:01 B*39:04 B*39:06 B*39:31 B*48:01 B*51:01 B*51:05 B*51:07 B*51:08 B*52:01 B*53:01
QQ	32,70	12	316	0.3305	0	0	1	B*07:02 B*07:05 B*42:02 B*54:01 B*55:01 B*56:01
LN	32,70	15	441	0.5215	0	0	1	B*40:01 B*40:02 B*40:04 B*40:06 B*41:01 B*41:02 B*44:02 B*44:03 B*44:05 B*45:01 B*47:01 B*49:01 B*50:01 B*50:02
QN	32,70	23	730	0.8348	0	0	1	B*08:01 B*08:22 B*13:01 B*13:02 B*14:01 B*14:02 B*15:01 B*15:03 B*15:07 B*15:09 B*15:10 B*15:18 B*18:01 B*18:04 B*35:01 B*35:02 B*35:03 B*35:08 B*35:32 B*35:41 B*37:01 B*38:01 B*39:01 B*39:04 B*39:06 B*39:31 B*48:01 B*51:01 B*51:05 B*51:07 B*51:08 B*52:01 B*53:01
QA	32,71	14	400	0.4631	0	0	1	B*07:02 B*07:05 B*15:16 B*15:17 B*42:02 B*54:01 B*55:01 B*56:01 B*57:01 B*58:01 B*73:01
LT	32,71	15	441	0.5215	0	0	1	B*40:01 B*40:02 B*40:04 B*40:06 B*41:01 B*41:02 B*44:02 B*44:03 B*44:05 B*45:01 B*47:01 B*49:01 B*50:01 B*50:02
QT	32,71	23	730	0.8348	0	0	1	B*08:01 B*08:22 B*13:01 B*13:02 B*14:01 B*14:02 B*15:01 B*15:03 B*15:07 B*15:09 B*15:10 B*15:18 B*18:01 B*18:04 B*35:01 B*35:02 B*35:03 B*35:08 B*35:32 B*35:41 B*37:01 B*38:01 B*39:01 B*39:04 B*39:06 B*39:31 B*48:01 B*51:01 B*51:05 B*51:07 B*51:08 B*52:01 B*53:01
LY	32,74	15	441	0.5215	0	0	1	B*40:01 B*40:02 B*40:04 B*40:06 B*41:01 B*41:02 B*44:02 B*44:03 B*44:05 B*45:01 B*47:01 B*49:01 B*50:01 B*50:02
QD	32,74	19	541	0.3171	0	0	1	B*07:02 B*07:05 B*08:01 B*08:22 B*14:01 B*14:02 B*39:01 B*39:04 B*39:06 B*39:31 B*42:02 B*54:01 B*55:01 B*56:01 B*73:01
LE	32,76	17	501	0.4784	0	0	1	B*27:02 B*27:05 B*27:07 B*40:01 B*40:02 B*40:04 B*40:06 B*41:01 B*41:02 B*44:02 B*44:03 B*44:05 B*45:01 B*47:01 B*49:01 B*50:01 B*50:02
QE	32,76	30	910	0.1019	0	0	1	B*07:02 B*07:05 B*08:01 B*08:22 B*13:01 B*13:02 B*14:01 B*14:02 B*15:01 B*15:03 B*15:07 B*15:09 B*15:10 B*15:16 B*15:17 B*15:18 B*18:01 B*18:04 B*35:01 B*35:02 B*35:03 B*35:08 B*35:32 B*35:41 B*37:01 B*38:01 B*39:01 B*39:04 B*39:06 B*39:31 B*42:02 B*48:01 B*51:01 B*51:05 B*51:07 B*51:08 B*52:01 B*53:01 B*54:01 B*55:01 B*56:01 B*57:01 B*58:01
QD	32,77	2	20	0.1322	0	0	1	B*37:01
LN	32,77	11	327	0.6484	0	0	1	B*27:02 B*44:02 B*44:03 B*44:05 B*49:01
QS	32,77	26	775	0.2738	0	0	1	B*07:02 B*07:05 B*08:01 B*08:22 B*14:01 B*14:02 B*15:01 B*15:03 B*15:07 B*15:09 B*15:10 B*15:18 B*18:01 B*18:04 B*35:01 B*35:02 B*35:03 B*35:08 B*35:32 B*35:41 B*39:01 B*39:04 B*39:06 B*39:31 B*42:02 B*48:01 B*54:01 B*55:01 B*56:01
LT	32,80	12	335	0.458	0	0	1	B*27:05 B*27:07 B*44:02 B*44:03 B*44:05 B*47:01
QN	32,80	26	776	0.3701	0	0	1	B*07:02 B*07:05 B*08:01 B*08:22 B*14:01 B*14:02 B*15:01 B*15:03 B*15:07 B*15:09 B*15:10 B*15:18 B*18:01 B*18:04 B*35:01 B*35:02 B*35:03 B*35:08 B*35:32 B*35:41 B*39:01 B*39:04 B*39:06 B*39:31 B*42:02 B*48:01 B*54:01 B*55:01 B*56:01 B*73:01
LA	32,81	11	327	0.6484	0	0	1	B*27:02 B*44:02 B*44:03 B*44:05 B*49:01
QL	32,81	27	782	0.1732	0	0	1	B*07:02 B*07:05 B*08:01 B*08:22 B*14:01 B*14:02 B*15:01 B*15:03 B*15:07 B*15:09 B*15:10 B*15:18 B*18:01 B*18:04 B*35:01 B*35:02 B*35:03 B*35:08 B*35:32 B*35:41 B*37:01 B*39:01 B*39:04 B*39:06 B*39:31 B*42:02 B*48:01 B*54:01 B*55:01 B*56:01 B*73:01
LL	32,82	13	381	0.5611	0	0	1	B*27:02 B*27:05 B*27:07 B*44:02 B*44:03 B*44:05 B*47:01 B*49:01
QR	32,82	26	776	0.3701	0	0	1	B*07:02 B*07:05 B*08:01 B*08:22 B*14:01 B*14:02 B*15:01 B*15:03 B*15:07 B*15:09 B*15:10 B*15:18 B*18:01 B*18:04 B*35:01 B*35:02 B*35:03 B*35:08 B*35:32 B*35:41 B*39:01 B*39:04 B*39:06 B*39:31 B*42:02 B*48:01 B*54:01 B*55:01 B*56:01 B*73:01
LR	32,83	13	381	0.5611	0	0	1	B*27:02 B*27:05 B*27:07 B*44:02 B*44:03 B*44:05 B*47:01 B*49:01
QG	32,83	26	776	0.3701	0	0	1	B*07:02 B*07:05 B*08:01 B*08:22 B*14:01 B*14:02 B*15:01 B*15:03 B*15:07 B*15:09 B*15:10 B*15:18 B*18:01 B*18:04 B*35:01 B*35:02 B*35:03 B*35:08 B*35:32 B*35:41 B*39:01 B*39:04 B*39:06 B*39:31 B*42:02 B*48:01 B*54:01 B*55:01 B*56:01 B*73:01
LA	32,90	17	501	0.4784	0	0	1	B*27:02 B*27:05 B*27:07 B*40:01 B*40:02 B*40:04 B*40:06 B*41:01 B*41:02 B*44:02 B*44:03 B*44:05 B*45:01 B*47:01 B*49:01 B*50:01 B*50:02
QA	32,90	30	910	0.1019	0	0	1	B*07:02 B*07:05 B*08:01 B*08:22 B*13:01 B*13:02 B*14:01 B*14:02 B*15:01 B*15:03 B*15:07 B*15:09 B*15:10 B*15:16 B*15:17 B*15:18 B*18:01 B*18:04 B*35:01 B*35:02 B*35:03 B*35:08 B*35:32 B*35:41 B*37:01 B*38:01 B*39:01 B*39:04 B*39:06 B*39:31 B*42:02 B*48:01 B*51:01 B*51:05 B*51:07 B*51:08 B*52:01 B*53:01 B*54:01 B*55:01 B*56:01 B*57:01 B*58:01
QI	32,94	9	269	0.6802	0	0	1	B*13:01 B*35:01 B*35:02 B*35:03 B*35:08 B*35:41 B*53:01 B*57:01 B*58:01
LI	32,94	10	280	0.5222	0	0	1	B*40:04 B*44:02 B*44:03 B*44:05
QT	32,94	27	793	0.1746	0	0	1	B*07:02 B*07:05 B*08:01 B*08:22 B*13:02 B*14:01 B*14:02 B*15:01 B*15:03 B*15:07 B*15:09 B*15:10 B*15:16 B*15:17 B*15:18 B*18:01 B*18:04 B*35:32 B*37:01 B*38:01 B*39:01 B*39:04 B*39:06 B*39:31 B*42:02 B*48:01 B*51:01 B*51:05 B*51:07 B*51:08 B*52:01 B*54:01 B*55:01 B*56:01 B*73:01
LW	32,95	3	80	0.7282	0	0	1	B*40:06 B*41:01 B*45:01 B*49:01 B*50:01 B*50:02
LI	32,95	10	280	0.5222	0	0	1	B*40:04 B*44:02 B*44:03 B*44:05
QI	32,95	11	288	0.3496	0	0	1	B*13:01 B*35:01 B*35:02 B*35:03 B*35:08 B*35:41 B*37:01 B*53:01 B*57:01 B*58:01
QL	32,95	23	663	0.3257	0	0	1	B*07:02 B*07:05 B*08:01 B*08:22 B*14:01 B*14:02 B*15:01 B*15:03 B*15:07 B*15:09 B*15:10 B*15:17 B*15:18 B*18:01 B*18:04 B*35:32 B*38:01 B*39:01 B*39:04 B*39:31 B*42:02 B*48:01
QW	32,97	3	55	0.236	0	0	1	B*14:01 B*14:02
LR	32,97	15	419	0.376	0	0	1	B*40:01 B*40:04 B*41:01 B*44:02 B*44:03 B*44:05 B*45:01 B*47:01 B*49:01 B*50:01 B*50:02
QS	32,97	15	435	0.4794	0	0	1	B*07:02 B*07:05 B*08:01 B*08:22 B*15:07 B*42:02 B*48:01
QR	32,97	15	460	0.665	0	0	1	B*13:01 B*15:01 B*15:03 B*15:09 B*15:10 B*15:16 B*15:17 B*15:18 B*18:01 B*18:04 B*35:01 B*35:02 B*35:03 B*35:08 B*35:32 B*35:41 B*37:01 B*38:01 B*39:01 B*39:04 B*39:31 B*53:01 B*58:01
QS	32,99	2	20	0.1322	0	0	1	B*37:01
LY	32,99	17	496	0.4456	0	0	1	B*27:02 B*27:05 B*27:07 B*40:01 B*40:02 B*40:04 B*40:06 B*41:01 B*41:02 B*44:02 B*44:03 B*44:05 B*45:01 B*49:01 B*50:01 B*50:02
QY	32,99	30	907	0.1022	0	0	1	B*07:02 B*07:05 B*08:01 B*08:22 B*13:01 B*13:02 B*14:01 B*14:02 B*15:01 B*15:03 B*15:07 B*15:09 B*15:10 B*15:16 B*15:17 B*15:18 B*18:01 B*18:04 B*35:01 B*35:02 B*35:03 B*35:08 B*35:32 B*35:41 B*38:01 B*39:01 B*39:04 B*39:06 B*39:31 B*42:02 B*48:01 B*51:01 B*51:05 B*51:07 B*51:08 B*52:01 B*53:01 B*54:01 B*55:01 B*56:01 B*57:01 B*58:01 B*73:01
LL	32,103	3	73	0.4805	0	0	1	B*40:04 B*45:01 B*49:01 B*50:01 B*50:02
LV	32,103	14	449	0.848	0	0	1	B*27:02 B*27:05 B*27:07 B*40:01 B*40:02 B*40:06 B*41:01 B*41:02 B*44:02 B*44:03 B*44:05 B*47:01
QV	32,103	29	778	0.01131	0	0	1	B*07:02 B*07:05 B*08:01 B*08:22 B*14:01 B*14:02 B*15:01 B*15:03 B*15:07 B*15:09 B*15:10 B*15:17 B*15:18 B*18:01 B*18:04 B*35:32 B*37:01 B*38:01 B*39:01 B*39:04 B*39:06 B*39:31 B*42:02 B*48:01 B*51:01 B*51:05 B*51:07 B*51:08 B*52:01 B*57:01
QF	32,109	1	20	0.4658	0	0	1	B*35:02
LL	32,109	17	501	0.4784	0	0	1	B*27:02 B*27:05 B*27:07 B*40:01 B*40:02 B*40:04 B*40:06 B*41:01 B*41:02 B*44:02 B*44:03 B*44:05 B*45:01 B*47:01 B*49:01 B*50:01 B*50:02
QL	32,109	30	905	0.103	0	0	1	B*07:02 B*07:05 B*08:01 B*08:22 B*13:01 B*13:02 B*14:01 B*14:02 B*15:01 B*15:03 B*15:07 B*15:09 B*15:10 B*15:16 B*15:17 B*15:18 B*18:01 B*18:04 B*35:01 B*35:03 B*35:08 B*35:32 B*35:41 B*37:01 B*38:01 B*39:01 B*39:04 B*39:06 B*39:31 B*42:02 B*48:01 B*51:01 B*51:05 B*51:07 B*51:08 B*52:01 B*53:01 B*54:01 B*55:01 B*56:01 B*57:01 B*58:01 B*73:01
QY	32,113	5	82	0.1013	0	0	1	B*14:01 B*14:02 B*15:17 B*37:01 B*73:01
LY	32,113	15	406	0.3021	0	0	1	B*27:02 B*27:05 B*44:02 B*44:03 B*44:05 B*45:01 B*47:01 B*49:01 B*50:01 B*50:02
QH	32,113	28	884	0.566	0	0	1	B*07:02 B*07:05 B*08:01 B*08:22 B*13:01 B*13:02 B*15:01 B*15:03 B*15:07 B*15:09 B*15:10 B*15:16 B*15:18 B*18:01 B*18:04 B*35:01 B*35:02 B*35:03 B*35:08 B*35:32 B*35:41 B*38:01 B*39:01 B*39:04 B*39:06 B*39:31 B*42:02 B*48:01 B*51:01 B*51:05 B*51:07 B*51:08 B*52:01 B*53:01 B*54:01 B*55:01 B*56:01 B*57:01 B*58:01
LD	32,114	10	279	0.514	0	0	1	B*44:02 B*44:03 B*44:05
QN	32,114	16	528	0.954	0	0	1	B*07:05 B*08:01 B*08:22 B*13:01 B*13:02 B*14:01 B*14:02 B*15:09 B*35:02 B*37:01 B*38:01 B*39:01 B*39:04 B*39:06 B*39:31 B*42:02 B*48:01 B*51:01 B*51:05 B*51:07 B*51:08 B*52:01 B*54:01 B*55:01 B*56:01 B*73:01
QD	32,114	20	619	0.596	0	0	1	B*07:02 B*15:01 B*15:03 B*15:07 B*15:10 B*15:16 B*15:18 B*18:01 B*18:04 B*35:01 B*35:03 B*35:08 B*35:32 B*35:41 B*53:01 B*57:01 B*58:01
LL	32,116	3	72	0.4754	0	0	1	B*45:01 B*49:01 B*50:01 B*50:02
QF	32,116	8	175	0.2222	0	0	1	B*14:01 B*14:02 B*35:03 B*37:01 B*38:01 B*39:01 B*39:04 B*39:06 B*39:31 B*73:01
LD	32,116	11	336	0.7262	0	0	1	B*27:02 B*27:05 B*44:02 B*44:03 B*47:01
QY	32,116	19	534	0.2823	0	0	1	B*07:02 B*07:05 B*08:01 B*08:22 B*15:09 B*15:10 B*35:02 B*42:02 B*48:01 B*51:01 B*51:05 B*51:07 B*51:08 B*52:01
LY	32,118	17	501	0.4784	0	0	1	B*27:02 B*27:05 B*27:07 B*40:01 B*40:02 B*40:04 B*40:06 B*41:01 B*41:02 B*44:02 B*44:03 B*44:05 B*45:01 B*47:01 B*49:01 B*50:01 B*50:02
QY	32,118	30	910	0.1019	0	0	1	B*07:02 B*07:05 B*08:01 B*08:22 B*13:01 B*13:02 B*14:01 B*14:02 B*15:01 B*15:03 B*15:07 B*15:09 B*15:10 B*15:16 B*15:17 B*15:18 B*18:01 B*18:04 B*35:01 B*35:02 B*35:03 B*35:08 B*35:32 B*37:01 B*38:01 B*39:01 B*39:04 B*39:06 B*39:31 B*42:02 B*48:01 B*51:01 B*51:05 B*51:07 B*51:08 B*52:01 B*53:01 B*54:01 B*55:01 B*56:01 B*57:01 B*58:01 B*73:01
LL	32,130	17	501	0.4784	0	0	1	B*27:02 B*27:05 B*27:07 B*40:01 B*40:02 B*40:04 B*40:06 B*41:01 B*41:02 B*44:02 B*44:03 B*44:05 B*45:01 B*47:01 B*49:01 B*50:01 B*50:02
QL	32,130	30	911	0.102	0	0	1	B*07:02 B*07:05 B*08:01 B*13:01 B*13:02 B*14:01 B*14:02 B*15:01 B*15:03 B*15:07 B*15:09 B*15:10 B*15:16 B*15:17 B*15:18 B*18:01 B*18:04 B*35:01 B*35:02 B*35:03 B*35:08 B*35:32 B*35:41 B*37:01 B*38:01 B*39:01 B*39:04 B*39:06 B*39:31 B*42:02 B*48:01 B*51:01 B*51:05 B*51:07 B*51:08 B*52:01 B*53:01 B*54:01 B*55:01 B*56:01 B*57:01 B*58:01 B*73:01
LS	32,131	15	406	0.3021	0	0	1	B*27:02 B*27:05 B*44:02 B*44:03 B*44:05 B*45:01 B*47:01 B*49:01 B*50:01 B*50:02
QR	32,131	15	435	0.4794	0	0	1	B*07:02 B*07:05 B*08:01 B*08:22 B*42:02 B*48:01 B*73:01
LT	32,143	15	441	0.5215	0	0	1	B*27:02 B*27:05 B*27:07 B*40:02 B*40:04 B*40:06 B*41:01 B*41:02 B*44:02 B*44:03 B*44:05 B*45:01 B*47:01 B*49:01 B*50:01 B*50:02
QT	32,143	30	911	0.102	0	0	1	B*07:02 B*07:05 B*08:01 B*08:22 B*13:01 B*13:02 B*14:01 B*14:02 B*15:01 B*15:03 B*15:07 B*15:09 B*15:10 B*15:16 B*15:17 B*15:18 B*18:01 B*18:04 B*35:01 B*35:02 B*35:03 B*35:08 B*35:32 B*35:41 B*37:01 B*38:01 B*39:01 B*39:04 B*39:06 B*39:31 B*42:02 B*51:01 B*51:05 B*51:07 B*51:08 B*52:01 B*53:01 B*54:01 B*55:01 B*56:01 B*57:01 B*58:01 B*73:01
LR	32,145	17	501	0.4784	0	0	1	B*27:02 B*27:05 B*27:07 B*40:01 B*40:02 B*40:04 B*40:06 B*41:01 B*41:02 B*44:02 B*44:03 B*44:05 B*45:01 B*47:01 B*49:01 B*50:01 B*50:02
QR	32,145	30	887	0.06691	0	0	1	B*07:02 B*07:05 B*08:01 B*08:22 B*14:01 B*14:02 B*15:01 B*15:03 B*15:07 B*15:09 B*15:10 B*15:16 B*15:17 B*15:18 B*18:01 B*18:04 B*35:01 B*35:02 B*35:03 B*35:08 B*35:32 B*35:41 B*37:01 B*38:01 B*39:01 B*39:04 B*39:06 B*39:31 B*42:02 B*48:01 B*51:01 B*51:05 B*51:07 B*51:08 B*52:01 B*53:01 B*54:01 B*55:01 B*56:01 B*57:01 B*58:01 B*73:01
LW	32,147	15	441	0.5215	0	0	1	B*27:02 B*27:05 B*27:07 B*40:02 B*40:04 B*40:06 B*41:01 B*41:02 B*44:02 B*44:03 B*44:05 B*45:01 B*47:01 B*49:01 B*50:01 B*50:02
QW	32,147	30	911	0.102	0	0	1	B*07:02 B*07:05 B*08:01 B*08:22 B*13:01 B*13:02 B*14:01 B*14:02 B*15:01 B*15:03 B*15:07 B*15:09 B*15:10 B*15:16 B*15:17 B*15:18 B*18:01 B*18:04 B*35:01 B*35:02 B*35:03 B*35:08 B*35:32 B*35:41 B*37:01 B*38:01 B*39:01 B*39:04 B*39:06 B*39:31 B*42:02 B*51:01 B*51:05 B*51:07 B*51:08 B*52:01 B*53:01 B*54:01 B*55:01 B*56:01 B*57:01 B*58:01 B*73:01
LE	32,152	3	65	0.4424	0	0	1	B*49:01 B*50:01 B*50:02
LV	32,152	14	456	0.908	0	0	1	B*27:02 B*27:05 B*27:07 B*40:01 B*40:02 B*40:04 B*40:06 B*41:01 B*41:02 B*44:02 B*44:03 B*44:05 B*45:01 B*47:01
QE	32,152	19	539	0.3069	0	0	1	B*07:02 B*07:05 B*14:01 B*14:02 B*15:01 B*15:03 B*15:07 B*15:09 B*15:10 B*15:16 B*15:17 B*15:18 B*51:01 B*51:07 B*52:01 B*55:01
QD	32,156	8	213	0.4986	0	0	1	B*08:01 B*08:22 B*37:01 B*42:02 B*51:08
QR	32,156	12	274	0.1289	0	0	1	B*07:02 B*07:05 B*35:08 B*51:05
LL	32,156	13	347	0.3285	0	0	1	B*27:02 B*27:05 B*27:07 B*40:01 B*40:02 B*40:04 B*40:06 B*44:03 B*47:01 B*49:01 B*50:01 B*50:02
LA	32,158	17	501	0.4784	0	0	1	B*27:02 B*27:05 B*27:07 B*40:01 B*40:02 B*40:04 B*40:06 B*41:01 B*41:02 B*44:02 B*44:03 B*44:05 B*45:01 B*47:01 B*49:01 B*50:01 B*50:02
QA	32,158	30	891	0.06492	0	0	1	B*07:02 B*07:05 B*08:01 B*08:22 B*13:01 B*13:02 B*14:01 B*14:02 B*15:01 B*15:03 B*15:07 B*15:09 B*15:10 B*15:16 B*15:17 B*15:18 B*18:01 B*18:04 B*35:01 B*35:02 B*35:03 B*35:08 B*35:32 B*35:41 B*37:01 B*42:02 B*48:01 B*51:01 B*51:05 B*51:07 B*51:08 B*52:01 B*53:01 B*54:01 B*55:01 B*56:01 B*57:01 B*58:01 B*73:01
QE	32,163	11	326	0.6399	0	0	1	B*07:02 B*07:05 B*13:01 B*13:02 B*48:01 B*73:01
LL	32,163	13	340	0.2886	0	0	1	B*44:02 B*44:03 B*44:05 B*45:01 B*49:01 B*50:01 B*50:02
QT	32,163	14	424	0.6414	0	0	1	B*08:01 B*08:22 B*14:01 B*14:02 B*18:01 B*18:04 B*37:01 B*38:01 B*39:01 B*39:04 B*39:06 B*39:31 B*42:02 B*54:01 B*55:01
QL	32,163	15	483	0.8543	0	0	1	B*15:01 B*15:03 B*15:07 B*15:09 B*15:10 B*15:16 B*15:17 B*15:18 B*35:01 B*35:02 B*35:03 B*35:08 B*35:32 B*35:41 B*51:01 B*51:05 B*51:07 B*51:08 B*52:01 B*53:01 B*56:01 B*57:01 B*58:01
LS	32,167	10	286	0.5724	0	0	1	B*44:02 B*44:03 B*44:05 B*45:01 B*50:02
QW	32,167	30	911	0.102	0	0	1	B*07:02 B*07:05 B*08:01 B*08:22 B*13:01 B*13:02 B*14:01 B*14:02 B*15:01 B*15:03 B*15:07 B*15:09 B*15:10 B*15:16 B*15:17 B*15:18 B*18:01 B*18:04 B*35:01 B*35:02 B*35:03 B*35:08 B*35:32 B*35:41 B*37:01 B*38:01 B*39:01 B*39:04 B*39:06 B*39:31 B*42:02 B*48:01 B*51:01 B*51:05 B*51:07 B*51:08 B*52:01 B*53:01 B*54:01 B*55:01 B*56:01 B*57:01 B*58:01 B*73:01
QH	32,171	9	243	0.5177	0	0	1	B*14:01 B*14:02 B*18:01 B*18:04 B*51:01 B*51:07 B*51:08 B*52:01 B*73:01
LY	32,171	17	501	0.4784	0	0	1	B*27:02 B*27:05 B*27:07 B*40:01 B*40:02 B*40:04 B*40:06 B*41:01 B*41:02 B*44:02 B*44:03 B*44:05 B*45:01 B*47:01 B*49:01 B*50:01 B*50:02
LE	32,177	15	427	0.426	0	0	1	B*27:02 B*27:05 B*27:07 B*40:02 B*40:04 B*40:06 B*44:02 B*44:03 B*44:05 B*45:01 B*47:01 B*49:01 B*50:01 B*50:02
QD	32,177	15	434	0.4726	0	0	1	B*07:02 B*07:05 B*08:01 B*08:22 B*42:02 B*48:01
QK	32,178	11	270	0.2415	0	0	1	B*07:02 B*07:05 B*48:01
LT	32,178	15	441	0.5215	0	0	1	B*27:02 B*27:05 B*27:07 B*40:02 B*40:04 B*40:06 B*41:01 B*41:02 B*44:02 B*44:03 B*44:05 B*45:01 B*47:01 B*49:01 B*50:01 B*50:02
LQ	32,180	15	427	0.426	0	0	1	B*27:02 B*27:05 B*27:07 B*40:02 B*40:04 B*40:06 B*44:02 B*44:03 B*44:05 B*45:01 B*47:01 B*49:01 B*50:01 B*50:02
QE	32,180	15	434	0.4726	0	0	1	B*07:02 B*07:05 B*08:01 B*08:22 B*42:02 B*48:01
AT	41,45	14	394	0.4226	0	0	1	B*18:01 B*18:04 B*35:01 B*35:02 B*35:03 B*35:08 B*35:32 B*35:41 B*37:01 B*51:01 B*51:05 B*51:07 B*51:08 B*52:01 B*53:01 B*58:01
TK	41,45	15	441	0.5215	0	0	1	B*40:01 B*40:02 B*40:04 B*40:06 B*41:01 B*41:02 B*44:02 B*44:03 B*44:05 B*45:01 B*47:01 B*49:01 B*50:01 B*50:02
AE	41,45	20	625	0.6421	0	0	1	B*07:02 B*07:05 B*08:01 B*08:22 B*14:01 B*14:02 B*15:03 B*15:09 B*15:10 B*15:18 B*27:02 B*27:05 B*27:07 B*38:01 B*39:01 B*39:04 B*39:06 B*39:31 B*42:02 B*48:01 B*55:01 B*56:01 B*73:01
TE	41,46	15	441	0.5215	0	0	1	B*40:01 B*40:02 B*40:04 B*40:06 B*41:01 B*41:02 B*44:02 B*44:03 B*44:05 B*45:01 B*47:01 B*49:01 B*50:01 B*50:02
AE	41,46	28	847	0.2972	0	0	1	B*07:02 B*07:05 B*08:01 B*08:22 B*14:01 B*14:02 B*15:03 B*15:09 B*15:10 B*15:18 B*18:01 B*18:04 B*27:02 B*27:05 B*27:07 B*35:01 B*35:02 B*35:03 B*35:08 B*35:32 B*35:41 B*37:01 B*38:01 B*39:01 B*39:04 B*39:06 B*39:31 B*42:02 B*48:01 B*51:01 B*51:05 B*51:07 B*51:08 B*52:01 B*53:01 B*54:01 B*55:01 B*56:01 B*58:01 B*73:01
TI	41,52	15	489	0.9055	0	0	1	B*13:01 B*13:02 B*40:01 B*40:02 B*40:04 B*40:06 B*41:01 B*41:02 B*44:02 B*44:03 B*44:05 B*45:01 B*47:01 B*49:01 B*50:01 B*50:02
AI	41,52	30	917	0.1639	0	0	1	B*07:02 B*07:05 B*08:01 B*08:22 B*14:01 B*14:02 B*15:01 B*15:03 B*15:07 B*15:09 B*15:10 B*15:16 B*15:17 B*15:18 B*18:01 B*18:04 B*27:02 B*27:05 B*27:07 B*35:01 B*35:02 B*35:03 B*35:08 B*35:32 B*35:41 B*37:01 B*38:01 B*39:01 B*39:04 B*39:06 B*39:31 B*42:02 B*48:01 B*51:01 B*51:05 B*51:07 B*51:08 B*52:01 B*53:01 B*55:01 B*56:01 B*57:01 B*58:01 B*73:01
TR	41,62	15	489	0.9055	0	0	1	B*13:01 B*13:02 B*40:01 B*40:02 B*40:04 B*40:06 B*41:01 B*41:02 B*44:02 B*44:03 B*44:05 B*45:01 B*47:01 B*49:01 B*50:01 B*50:02
AR	41,62	29	885	0.2407	0	0	1	B*07:02 B*07:05 B*08:01 B*08:22 B*14:01 B*14:02 B*15:01 B*15:03 B*15:07 B*15:09 B*15:10 B*15:16 B*15:17 B*15:18 B*18:01 B*18:04 B*27:02 B*27:05 B*27:07 B*35:01 B*35:02 B*35:03 B*35:08 B*35:32 B*35:41 B*37:01 B*38:01 B*39:01 B*39:04 B*39:06 B*39:31 B*42:02 B*48:01 B*51:01 B*51:05 B*51:07 B*51:08 B*52:01 B*53:01 B*54:01 B*55:01 B*56:01 B*73:01
AE	41,63	11	333	0.7001	0	0	1	B*15:01 B*15:03 B*15:07 B*15:16 B*15:17 B*27:02 B*27:05 B*27:07 B*37:01 B*48:01 B*52:01 B*57:01 B*58:01
TE	41,63	15	489	0.9055	0	0	1	B*13:01 B*13:02 B*40:01 B*40:02 B*40:04 B*40:06 B*41:01 B*41:02 B*44:02 B*44:03 B*44:05 B*45:01 B*47:01 B*49:01 B*50:01 B*50:02
AN	41,63	27	783	0.173	0	0	1	B*07:02 B*07:05 B*08:01 B*08:22 B*14:01 B*14:02 B*15:09 B*15:10 B*15:18 B*18:01 B*18:04 B*35:01 B*35:02 B*35:03 B*35:08 B*35:32 B*35:41 B*38:01 B*39:01 B*39:04 B*39:06 B*39:31 B*42:02 B*51:01 B*51:05 B*51:07 B*51:08 B*53:01 B*54:01 B*55:01 B*56:01 B*73:01
TQ	41,65	15	489	0.9055	0	0	1	B*13:01 B*13:02 B*40:01 B*40:02 B*40:04 B*40:06 B*41:01 B*41:02 B*44:02 B*44:03 B*44:05 B*45:01 B*47:01 B*49:01 B*50:01 B*50:02
AQ	41,65	29	882	0.2421	0	0	1	B*07:02 B*07:05 B*08:01 B*08:22 B*14:01 B*14:02 B*15:01 B*15:03 B*15:07 B*15:09 B*15:10 B*15:18 B*18:01 B*18:04 B*27:02 B*27:05 B*27:07 B*35:01 B*35:02 B*35:03 B*35:08 B*35:32 B*35:41 B*37:01 B*38:01 B*39:01 B*39:04 B*39:06 B*39:31 B*42:02 B*48:01 B*51:01 B*51:05 B*51:07 B*51:08 B*52:01 B*53:01 B*54:01 B*55:01 B*56:01 B*73:01
TI	41,66	15	489	0.9055	0	0	1	B*13:01 B*13:02 B*40:01 B*40:02 B*40:04 B*40:06 B*41:01 B*41:02 B*44:02 B*44:03 B*44:05 B*45:01 B*47:01 B*49:01 B*50:01 B*50:02
AI	41,66	29	882	0.2421	0	0	1	B*07:02 B*07:05 B*08:01 B*08:22 B*14:01 B*14:02 B*15:01 B*15:03 B*15:07 B*15:09 B*15:10 B*15:18 B*18:01 B*18:04 B*27:02 B*27:05 B*27:07 B*35:01 B*35:02 B*35:03 B*35:08 B*35:32 B*35:41 B*37:01 B*38:01 B*39:01 B*39:04 B*39:06 B*39:31 B*42:02 B*48:01 B*51:01 B*51:05 B*51:07 B*51:08 B*52:01 B*53:01 B*54:01 B*55:01 B*56:01 B*73:01
AS	41,67	9	242	0.5168	0	0	1	B*15:01 B*15:03 B*15:07 B*18:01 B*18:04 B*37:01 B*48:01 B*51:07 B*52:01
AY	41,67	12	316	0.3305	0	0	1	B*07:02 B*07:05 B*42:02 B*54:01 B*55:01 B*56:01
AF	41,67	15	431	0.4523	0	0	1	B*08:01 B*08:22 B*35:01 B*35:02 B*35:03 B*35:08 B*35:32 B*35:41 B*51:01 B*51:05 B*51:08 B*53:01
TS	41,67	15	489	0.9055	0	0	1	B*13:01 B*13:02 B*40:01 B*40:02 B*40:04 B*40:06 B*41:01 B*41:02 B*44:02 B*44:03 B*44:05 B*45:01 B*47:01 B*49:01 B*50:01 B*50:02
AA	41,69	15	468	0.7293	0	0	1	B*07:02 B*07:05 B*15:16 B*15:17 B*27:02 B*27:05 B*27:07 B*42:02 B*54:01 B*55:01 B*56:01 B*57:01 B*58:01 B*73:01
TT	41,69	15	489	0.9055	0	0	1	B*13:01 B*13:02 B*40:01 B*40:02 B*40:04 B*40:06 B*41:01 B*41:02 B*44:02 B*44:03 B*44:05 B*45:01 B*47:01 B*49:01 B*50:01 B*50:02
AT	41,69	23	689	0.4275	0	0	1	B*08:01 B*08:22 B*14:01 B*14:02 B*15:01 B*15:03 B*15:07 B*15:09 B*15:10 B*15:18 B*18:01 B*18:04 B*35:01 B*35:02 B*35:03 B*35:08 B*35:32 B*35:41 B*37:01 B*38:01 B*39:01 B*39:04 B*39:06 B*39:31 B*48:01 B*51:01 B*51:05 B*51:07 B*51:08 B*52:01 B*53:01
AQ	41,70	12	316	0.3305	0	0	1	B*07:02 B*07:05 B*42:02 B*54:01 B*55:01 B*56:01
TN	41,70	15	489	0.9055	0	0	1	B*13:01 B*13:02 B*40:01 B*40:02 B*40:04 B*40:06 B*41:01 B*41:02 B*44:02 B*44:03 B*44:05 B*45:01 B*47:01 B*49:01 B*50:01 B*50:02
AN	41,70	23	689	0.4275	0	0	1	B*08:01 B*08:22 B*14:01 B*14:02 B*15:01 B*15:03 B*15:07 B*15:09 B*15:10 B*15:18 B*18:01 B*18:04 B*35:01 B*35:02 B*35:03 B*35:08 B*35:32 B*35:41 B*37:01 B*38:01 B*39:01 B*39:04 B*39:06 B*39:31 B*48:01 B*51:01 B*51:05 B*51:07 B*51:08 B*52:01 B*53:01
AA	41,71	15	468	0.7293	0	0	1	B*07:02 B*07:05 B*15:16 B*15:17 B*27:02 B*27:05 B*27:07 B*42:02 B*54:01 B*55:01 B*56:01 B*57:01 B*58:01 B*73:01
TT	41,71	15	489	0.9055	0	0	1	B*13:01 B*13:02 B*40:01 B*40:02 B*40:04 B*40:06 B*41:01 B*41:02 B*44:02 B*44:03 B*44:05 B*45:01 B*47:01 B*49:01 B*50:01 B*50:02
AT	41,71	23	689	0.4275	0	0	1	B*08:01 B*08:22 B*14:01 B*14:02 B*15:01 B*15:03 B*15:07 B*15:09 B*15:10 B*15:18 B*18:01 B*18:04 B*35:01 B*35:02 B*35:03 B*35:08 B*35:32 B*35:41 B*37:01 B*38:01 B*39:01 B*39:04 B*39:06 B*39:31 B*48:01 B*51:01 B*51:05 B*51:07 B*51:08 B*52:01 B*53:01
TY	41,74	15	489	0.9055	0	0	1	B*13:01 B*13:02 B*40:01 B*40:02 B*40:04 B*40:06 B*41:01 B*41:02 B*44:02 B*44:03 B*44:05 B*45:01 B*47:01 B*49:01 B*50:01 B*50:02
AY	41,74	18	571	0.7518	0	0	1	B*15:01 B*15:03 B*15:07 B*15:09 B*15:10 B*15:16 B*15:17 B*15:18 B*18:01 B*18:04 B*35:01 B*35:02 B*35:03 B*35:08 B*35:32 B*35:41 B*37:01 B*38:01 B*48:01 B*51:01 B*51:05 B*51:07 B*51:08 B*52:01 B*53:01 B*57:01 B*58:01
AD	41,74	19	602	0.7296	0	0	1	B*07:02 B*07:05 B*08:01 B*08:22 B*14:01 B*14:02 B*27:02 B*27:05 B*27:07 B*39:01 B*39:04 B*39:06 B*39:31 B*42:02 B*54:01 B*55:01 B*56:01 B*73:01
TE	41,76	15	489	0.9055	0	0	1	B*13:01 B*13:02 B*40:01 B*40:02 B*40:04 B*40:06 B*41:01 B*41:02 B*44:02 B*44:03 B*44:05 B*45:01 B*47:01 B*49:01 B*50:01 B*50:02
AE	41,76	30	917	0.1639	0	0	1	B*07:02 B*07:05 B*08:01 B*08:22 B*14:01 B*14:02 B*15:01 B*15:03 B*15:07 B*15:09 B*15:10 B*15:16 B*15:17 B*15:18 B*18:01 B*18:04 B*27:02 B*27:05 B*27:07 B*35:01 B*35:02 B*35:03 B*35:08 B*35:32 B*35:41 B*37:01 B*38:01 B*39:01 B*39:04 B*39:06 B*39:31 B*42:02 B*48:01 B*51:01 B*51:05 B*51:07 B*51:08 B*52:01 B*53:01 B*54:01 B*55:01 B*56:01 B*57:01 B*58:01
AD	41,77	4	86	0.3248	0	0	1	B*27:05 B*27:07 B*37:01
AS	41,77	26	775	0.2738	0	0	1	B*07:02 B*07:05 B*08:01 B*08:22 B*14:01 B*14:02 B*15:01 B*15:03 B*15:07 B*15:09 B*15:10 B*15:18 B*18:01 B*18:04 B*35:01 B*35:02 B*35:03 B*35:08 B*35:32 B*35:41 B*39:01 B*39:04 B*39:06 B*39:31 B*42:02 B*48:01 B*54:01 B*55:01 B*56:01
AT	41,80	4	86	0.3248	0	0	1	B*27:05 B*27:07 B*37:01
AN	41,80	26	776	0.3701	0	0	1	B*07:02 B*07:05 B*08:01 B*08:22 B*14:01 B*14:02 B*15:01 B*15:03 B*15:07 B*15:09 B*15:10 B*15:18 B*18:01 B*18:04 B*35:01 B*35:02 B*35:03 B*35:08 B*35:32 B*35:41 B*39:01 B*39:04 B*39:06 B*39:31 B*42:02 B*48:01 B*54:01 B*55:01 B*56:01 B*73:01
AL	41,81	27	813	0.3376	0	0	1	B*07:02 B*07:05 B*08:01 B*08:22 B*14:01 B*14:02 B*15:01 B*15:03 B*15:07 B*15:09 B*15:10 B*15:18 B*18:01 B*18:04 B*27:05 B*27:07 B*35:01 B*35:02 B*35:03 B*35:08 B*35:32 B*35:41 B*37:01 B*39:01 B*39:04 B*39:06 B*39:31 B*42:02 B*48:01 B*54:01 B*55:01 B*56:01 B*73:01
AR	41,82	26	776	0.3701	0	0	1	B*07:02 B*07:05 B*08:01 B*08:22 B*14:01 B*14:02 B*15:01 B*15:03 B*15:07 B*15:09 B*15:10 B*15:18 B*18:01 B*18:04 B*35:01 B*35:02 B*35:03 B*35:08 B*35:32 B*35:41 B*39:01 B*39:04 B*39:06 B*39:31 B*42:02 B*48:01 B*54:01 B*55:01 B*56:01 B*73:01
AG	41,83	26	776	0.3701	0	0	1	B*07:02 B*07:05 B*08:01 B*08:22 B*14:01 B*14:02 B*15:01 B*15:03 B*15:07 B*15:09 B*15:10 B*15:18 B*18:01 B*18:04 B*35:01 B*35:02 B*35:03 B*35:08 B*35:32 B*35:41 B*39:01 B*39:04 B*39:06 B*39:31 B*42:02 B*48:01 B*54:01 B*55:01 B*56:01 B*73:01
TA	41,90	15	489	0.9055	0	0	1	B*13:01 B*13:02 B*40:01 B*40:02 B*40:04 B*40:06 B*41:01 B*41:02 B*44:02 B*44:03 B*44:05 B*45:01 B*47:01 B*49:01 B*50:01 B*50:02
AA	41,90	30	917	0.1639	0	0	1	B*07:02 B*07:05 B*08:01 B*08:22 B*14:01 B*14:02 B*15:01 B*15:03 B*15:07 B*15:09 B*15:10 B*15:16 B*15:17 B*15:18 B*18:01 B*18:04 B*27:02 B*27:05 B*27:07 B*35:01 B*35:02 B*35:03 B*35:08 B*35:32 B*35:41 B*37:01 B*38:01 B*39:01 B*39:04 B*39:06 B*39:31 B*42:02 B*48:01 B*51:01 B*51:05 B*51:07 B*51:08 B*52:01 B*53:01 B*54:01 B*55:01 B*56:01 B*57:01 B*58:01
AI	41,94	9	268	0.6793	0	0	1	B*35:01 B*35:02 B*35:03 B*35:08 B*35:41 B*53:01 B*57:01 B*58:01
TI	41,94	10	281	0.5304	0	0	1	B*13:01 B*40:04 B*44:02 B*44:03 B*44:05
AT	41,94	27	808	0.2453	0	0	1	B*07:02 B*07:05 B*08:01 B*08:22 B*14:01 B*14:02 B*15:01 B*15:03 B*15:07 B*15:09 B*15:10 B*15:16 B*15:17 B*15:18 B*18:01 B*18:04 B*27:02 B*27:05 B*27:07 B*35:32 B*37:01 B*38:01 B*39:01 B*39:04 B*39:06 B*39:31 B*42:02 B*48:01 B*51:01 B*51:05 B*51:07 B*51:08 B*52:01 B*54:01 B*55:01 B*56:01 B*73:01
TI	41,95	10	281	0.5304	0	0	1	B*13:01 B*40:04 B*44:02 B*44:03 B*44:05
AI	41,95	11	287	0.343	0	0	1	B*35:01 B*35:02 B*35:03 B*35:08 B*35:41 B*37:01 B*53:01 B*57:01 B*58:01
AL	41,95	23	712	0.6822	0	0	1	B*07:02 B*07:05 B*08:01 B*08:22 B*14:01 B*14:02 B*15:01 B*15:03 B*15:07 B*15:09 B*15:10 B*15:17 B*15:18 B*18:01 B*18:04 B*27:02 B*27:05 B*27:07 B*35:32 B*38:01 B*39:01 B*39:04 B*39:31 B*42:02 B*48:01
AW	41,97	3	55	0.236	0	0	1	B*14:01 B*14:02
TR	41,97	15	420	0.3821	0	0	1	B*13:01 B*40:01 B*40:04 B*41:01 B*44:02 B*44:03 B*44:05 B*45:01 B*47:01 B*49:01 B*50:01 B*50:02
AS	41,97	15	437	0.4932	0	0	1	B*07:02 B*07:05 B*08:01 B*08:22 B*15:07 B*27:07 B*42:02 B*48:01
AR	41,97	15	459	0.6571	0	0	1	B*15:01 B*15:03 B*15:09 B*15:10 B*15:16 B*15:17 B*15:18 B*18:01 B*18:04 B*35:01 B*35:02 B*35:03 B*35:08 B*35:32 B*35:41 B*37:01 B*38:01 B*39:01 B*39:04 B*39:31 B*53:01 B*58:01
AS	41,99	2	20	0.1322	0	0	1	B*37:01
TY	41,99	15	485	0.8713	0	0	1	B*13:01 B*13:02 B*40:01 B*40:02 B*40:04 B*40:06 B*41:01 B*41:02 B*44:02 B*44:03 B*44:05 B*45:01 B*49:01 B*50:01 B*50:02
AY	41,99	30	915	0.1663	0	0	1	B*07:02 B*07:05 B*08:01 B*08:22 B*14:01 B*14:02 B*15:01 B*15:03 B*15:07 B*15:09 B*15:10 B*15:16 B*15:17 B*15:18 B*18:01 B*18:04 B*27:02 B*27:05 B*27:07 B*35:01 B*35:02 B*35:03 B*35:08 B*35:32 B*35:41 B*38:01 B*39:01 B*39:04 B*39:06 B*39:31 B*42:02 B*48:01 B*51:01 B*51:05 B*51:07 B*51:08 B*52:01 B*53:01 B*54:01 B*55:01 B*56:01 B*57:01 B*58:01 B*73:01
AL	41,103	9	253	0.5294	0	0	1	B*15:16 B*35:01 B*35:02 B*35:03 B*35:08 B*35:41 B*53:01 B*54:01 B*55:01 B*56:01 B*58:01
TV	41,103	12	387	0.8855	0	0	1	B*40:01 B*40:02 B*40:06 B*41:01 B*41:02 B*44:02 B*44:03 B*44:05 B*47:01
AV	41,103	29	820	0.04696	0	0	1	B*07:02 B*07:05 B*08:01 B*08:22 B*14:01 B*14:02 B*15:01 B*15:03 B*15:07 B*15:09 B*15:10 B*15:17 B*15:18 B*18:01 B*18:04 B*27:02 B*27:05 B*27:07 B*35:32 B*37:01 B*38:01 B*39:01 B*39:04 B*39:06 B*39:31 B*42:02 B*48:01 B*51:01 B*51:05 B*51:07 B*51:08 B*52:01 B*57:01
AF	41,109	1	20	0.4658	0	0	1	B*35:02
TL	41,109	15	489	0.9055	0	0	1	B*13:01 B*13:02 B*40:01 B*40:02 B*40:04 B*40:06 B*41:01 B*41:02 B*44:02 B*44:03 B*44:05 B*45:01 B*47:01 B*49:01 B*50:01 B*50:02
AL	41,109	30	914	0.1678	0	0	1	B*07:02 B*07:05 B*08:01 B*08:22 B*14:01 B*14:02 B*15:01 B*15:03 B*15:07 B*15:09 B*15:10 B*15:16 B*15:17 B*15:18 B*18:01 B*18:04 B*27:02 B*27:05 B*27:07 B*35:01 B*35:03 B*35:08 B*35:32 B*35:41 B*37:01 B*38:01 B*39:01 B*39:04 B*39:06 B*39:31 B*42:02 B*48:01 B*51:01 B*51:05 B*51:07 B*51:08 B*52:01 B*53:01 B*54:01 B*55:01 B*56:01 B*57:01 B*58:01 B*73:01
AY	41,113	6	160	0.612	0	0	1	B*14:01 B*14:02 B*15:17 B*27:02 B*27:05 B*37:01 B*73:01
TY	41,113	13	345	0.3168	0	0	1	B*44:02 B*44:03 B*44:05 B*45:01 B*47:01 B*49:01 B*50:01 B*50:02
AH	41,113	28	858	0.4183	0	0	1	B*07:02 B*07:05 B*08:01 B*08:22 B*15:01 B*15:03 B*15:07 B*15:09 B*15:10 B*15:16 B*15:18 B*18:01 B*18:04 B*27:07 B*35:01 B*35:02 B*35:03 B*35:08 B*35:32 B*35:41 B*38:01 B*39:01 B*39:04 B*39:06 B*39:31 B*42:02 B*48:01 B*51:01 B*51:05 B*51:07 B*51:08 B*52:01 B*53:01 B*54:01 B*55:01 B*56:01 B*57:01 B*58:01
TD	41,114	10	279	0.514	0	0	1	B*44:02 B*44:03 B*44:05
AN	41,114	16	479	0.5573	0	0	1	B*07:05 B*08:01 B*08:22 B*14:01 B*14:02 B*15:09 B*27:07 B*35:02 B*37:01 B*38:01 B*39:01 B*39:04 B*39:06 B*39:31 B*42:02 B*48:01 B*51:01 B*51:05 B*51:07 B*51:08 B*52:01 B*54:01 B*55:01 B*56:01 B*73:01
AD	41,114	20	619	0.596	0	0	1	B*07:02 B*15:01 B*15:03 B*15:07 B*15:10 B*15:16 B*15:18 B*18:01 B*18:04 B*35:01 B*35:03 B*35:08 B*35:32 B*35:41 B*53:01 B*57:01 B*58:01
AF	41,116	8	175	0.2222	0	0	1	B*14:01 B*14:02 B*35:03 B*37:01 B*38:01 B*39:01 B*39:04 B*39:06 B*39:31 B*73:01
TD	41,116	9	273	0.8354	0	0	1	B*44:02 B*44:03 B*47:01
AY	41,116	19	536	0.292	0	0	1	B*07:02 B*07:05 B*08:01 B*08:22 B*15:09 B*15:10 B*27:07 B*35:02 B*42:02 B*48:01 B*51:01 B*51:05 B*51:07 B*51:08 B*52:01
TY	41,118	15	489	0.9055	0	0	1	B*13:01 B*13:02 B*40:01 B*40:02 B*40:04 B*40:06 B*41:01 B*41:02 B*44:02 B*44:03 B*44:05 B*45:01 B*47:01 B*49:01 B*50:01 B*50:02
AY	41,118	30	917	0.1639	0	0	1	B*07:02 B*07:05 B*08:01 B*08:22 B*14:01 B*14:02 B*15:01 B*15:03 B*15:07 B*15:09 B*15:10 B*15:16 B*15:17 B*15:18 B*18:01 B*18:04 B*27:02 B*27:05 B*27:07 B*35:01 B*35:02 B*35:03 B*35:08 B*35:32 B*37:01 B*38:01 B*39:01 B*39:04 B*39:06 B*39:31 B*42:02 B*48:01 B*51:01 B*51:05 B*51:07 B*51:08 B*52:01 B*53:01 B*54:01 B*55:01 B*56:01 B*57:01 B*58:01 B*73:01
TL	41,130	15	489	0.9055	0	0	1	B*13:01 B*13:02 B*40:01 B*40:02 B*40:04 B*40:06 B*41:01 B*41:02 B*44:02 B*44:03 B*44:05 B*45:01 B*47:01 B*49:01 B*50:01 B*50:02
AL	41,130	30	918	0.1629	0	0	1	B*07:02 B*07:05 B*08:01 B*14:01 B*14:02 B*15:01 B*15:03 B*15:07 B*15:09 B*15:10 B*15:16 B*15:17 B*15:18 B*18:01 B*18:04 B*27:02 B*27:05 B*27:07 B*35:01 B*35:02 B*35:03 B*35:08 B*35:32 B*35:41 B*37:01 B*38:01 B*39:01 B*39:04 B*39:06 B*39:31 B*42:02 B*48:01 B*51:01 B*51:05 B*51:07 B*51:08 B*52:01 B*53:01 B*54:01 B*55:01 B*56:01 B*57:01 B*58:01 B*73:01
TS	41,131	13	398	0.697	0	0	1	B*13:01 B*13:02 B*44:02 B*44:03 B*44:05 B*45:01 B*47:01 B*49:01 B*50:01 B*50:02
AR	41,131	15	437	0.4932	0	0	1	B*07:02 B*07:05 B*08:01 B*08:22 B*27:07 B*42:02 B*48:01 B*73:01
TT	41,143	13	429	0.9623	0	0	1	B*13:01 B*13:02 B*40:02 B*40:04 B*40:06 B*41:01 B*41:02 B*44:02 B*44:03 B*44:05 B*45:01 B*47:01 B*49:01 B*50:01 B*50:02
AT	41,143	30	918	0.1629	0	0	1	B*07:02 B*07:05 B*08:01 B*08:22 B*14:01 B*14:02 B*15:01 B*15:03 B*15:07 B*15:09 B*15:10 B*15:16 B*15:17 B*15:18 B*18:01 B*18:04 B*27:02 B*27:05 B*27:07 B*35:01 B*35:02 B*35:03 B*35:08 B*35:32 B*35:41 B*37:01 B*38:01 B*39:01 B*39:04 B*39:06 B*39:31 B*42:02 B*51:01 B*51:05 B*51:07 B*51:08 B*52:01 B*53:01 B*54:01 B*55:01 B*56:01 B*57:01 B*58:01 B*73:01
TR	41,145	15	441	0.5215	0	0	1	B*40:01 B*40:02 B*40:04 B*40:06 B*41:01 B*41:02 B*44:02 B*44:03 B*44:05 B*45:01 B*47:01 B*49:01 B*50:01 B*50:02
AR	41,145	30	918	0.1629	0	0	1	B*07:02 B*07:05 B*08:01 B*08:22 B*14:01 B*14:02 B*15:01 B*15:03 B*15:07 B*15:09 B*15:10 B*15:16 B*15:17 B*15:18 B*18:01 B*18:04 B*27:02 B*27:05 B*27:07 B*35:01 B*35:02 B*35:03 B*35:08 B*35:32 B*35:41 B*37:01 B*38:01 B*39:01 B*39:04 B*39:06 B*39:31 B*42:02 B*48:01 B*51:01 B*51:05 B*51:07 B*51:08 B*52:01 B*53:01 B*54:01 B*55:01 B*56:01 B*57:01 B*58:01 B*73:01
TW	41,147	13	429	0.9623	0	0	1	B*13:01 B*13:02 B*40:02 B*40:04 B*40:06 B*41:01 B*41:02 B*44:02 B*44:03 B*44:05 B*45:01 B*47:01 B*49:01 B*50:01 B*50:02
AW	41,147	30	918	0.1629	0	0	1	B*07:02 B*07:05 B*08:01 B*08:22 B*14:01 B*14:02 B*15:01 B*15:03 B*15:07 B*15:09 B*15:10 B*15:16 B*15:17 B*15:18 B*18:01 B*18:04 B*27:02 B*27:05 B*27:07 B*35:01 B*35:02 B*35:03 B*35:08 B*35:32 B*35:41 B*37:01 B*38:01 B*39:01 B*39:04 B*39:06 B*39:31 B*42:02 B*51:01 B*51:05 B*51:07 B*51:08 B*52:01 B*53:01 B*54:01 B*55:01 B*56:01 B*57:01 B*58:01 B*73:01
TE	41,152	3	65	0.4424	0	0	1	B*49:01 B*50:01 B*50:02
AE	41,152	19	539	0.3069	0	0	1	B*07:02 B*07:05 B*14:01 B*14:02 B*15:01 B*15:03 B*15:07 B*15:09 B*15:10 B*15:16 B*15:17 B*15:18 B*51:01 B*51:07 B*52:01 B*55:01
AV	41,152	20	635	0.7225	0	0	1	B*08:01 B*08:22 B*18:01 B*18:04 B*27:02 B*27:05 B*27:07 B*35:01 B*35:02 B*35:03 B*35:08 B*35:32 B*35:41 B*37:01 B*38:01 B*39:01 B*39:04 B*39:06 B*39:31 B*42:02 B*48:01 B*51:05 B*51:08 B*53:01 B*54:01 B*56:01 B*57:01 B*58:01 B*73:01
AD	41,156	8	213	0.4986	0	0	1	B*08:01 B*08:22 B*37:01 B*42:02 B*51:08
AR	41,156	12	274	0.1289	0	0	1	B*07:02 B*07:05 B*35:08 B*51:05
TL	41,156	11	330	0.6741	0	0	1	B*13:01 B*13:02 B*40:01 B*40:02 B*40:04 B*40:06 B*44:03 B*47:01 B*49:01 B*50:01 B*50:02
TA	41,158	15	489	0.9055	0	0	1	B*13:01 B*13:02 B*40:01 B*40:02 B*40:04 B*40:06 B*41:01 B*41:02 B*44:02 B*44:03 B*44:05 B*45:01 B*47:01 B*49:01 B*50:01 B*50:02
AA	41,158	30	900	0.1069	0	0	1	B*07:02 B*07:05 B*08:01 B*08:22 B*14:01 B*14:02 B*15:01 B*15:03 B*15:07 B*15:09 B*15:10 B*15:16 B*15:17 B*15:18 B*18:01 B*18:04 B*27:02 B*27:05 B*27:07 B*35:01 B*35:02 B*35:03 B*35:08 B*35:32 B*35:41 B*37:01 B*42:02 B*48:01 B*51:01 B*51:05 B*51:07 B*51:08 B*52:01 B*53:01 B*54:01 B*55:01 B*56:01 B*57:01 B*58:01 B*73:01
TL	41,163	13	340	0.2886	0	0	1	B*44:02 B*44:03 B*44:05 B*45:01 B*49:01 B*50:01 B*50:02
AE	41,163	12	344	0.5251	0	0	1	B*07:02 B*07:05 B*27:02 B*27:05 B*27:07 B*48:01 B*73:01
AT	41,163	14	424	0.6414	0	0	1	B*08:01 B*08:22 B*14:01 B*14:02 B*18:01 B*18:04 B*37:01 B*38:01 B*39:01 B*39:04 B*39:06 B*39:31 B*42:02 B*54:01 B*55:01
AL	41,163	15	483	0.8543	0	0	1	B*15:01 B*15:03 B*15:07 B*15:09 B*15:10 B*15:16 B*15:17 B*15:18 B*35:01 B*35:02 B*35:03 B*35:08 B*35:32 B*35:41 B*51:01 B*51:05 B*51:07 B*51:08 B*52:01 B*53:01 B*56:01 B*57:01 B*58:01
TS	41,167	10	286	0.5724	0	0	1	B*44:02 B*44:03 B*44:05 B*45:01 B*50:02
AW	41,167	30	918	0.1629	0	0	1	B*07:02 B*07:05 B*08:01 B*08:22 B*14:01 B*14:02 B*15:01 B*15:03 B*15:07 B*15:09 B*15:10 B*15:16 B*15:17 B*15:18 B*18:01 B*18:04 B*27:02 B*27:05 B*27:07 B*35:01 B*35:02 B*35:03 B*35:08 B*35:32 B*35:41 B*37:01 B*38:01 B*39:01 B*39:04 B*39:06 B*39:31 B*42:02 B*48:01 B*51:01 B*51:05 B*51:07 B*51:08 B*52:01 B*53:01 B*54:01 B*55:01 B*56:01 B*57:01 B*58:01 B*73:01
AH	41,171	9	243	0.5177	0	0	1	B*14:01 B*14:02 B*18:01 B*18:04 B*51:01 B*51:07 B*51:08 B*52:01 B*73:01
TY	41,171	15	489	0.9055	0	0	1	B*13:01 B*13:02 B*40:01 B*40:02 B*40:04 B*40:06 B*41:01 B*41:02 B*44:02 B*44:03 B*44:05 B*45:01 B*47:01 B*49:01 B*50:01 B*50:02
AY	41,171	25	822	1	0	0	1	B*07:02 B*07:05 B*08:01 B*08:22 B*15:01 B*15:03 B*15:07 B*15:09 B*15:10 B*15:16 B*15:17 B*15:18 B*27:02 B*27:05 B*27:07 B*35:01 B*35:02 B*35:03 B*35:08 B*35:32 B*35:41 B*37:01 B*38:01 B*39:01 B*39:04 B*39:06 B*39:31 B*42:02 B*48:01 B*51:05 B*53:01 B*54:01 B*55:01 B*56:01 B*57:01 B*58:01
TE	41,177	13	416	0.8495	0	0	1	B*13:01 B*13:02 B*40:02 B*40:04 B*40:06 B*44:02 B*44:03 B*44:05 B*45:01 B*47:01 B*49:01 B*50:01 B*50:02
AD	41,177	15	434	0.4726	0	0	1	B*07:02 B*07:05 B*08:01 B*08:22 B*42:02 B*48:01
AK	41,178	11	270	0.2415	0	0	1	B*07:02 B*07:05 B*48:01
TT	41,178	13	429	0.9623	0	0	1	B*13:01 B*13:02 B*40:02 B*40:04 B*40:06 B*41:01 B*41:02 B*44:02 B*44:03 B*44:05 B*45:01 B*47:01 B*49:01 B*50:01 B*50:02
AT	41,178	25	820	1	0	0	1	B*08:01 B*08:22 B*14:01 B*14:02 B*15:01 B*15:03 B*15:07 B*15:09 B*15:10 B*15:16 B*15:17 B*15:18 B*18:01 B*18:04 B*27:02 B*27:05 B*27:07 B*35:01 B*35:02 B*35:03 B*35:08 B*35:32 B*35:41 B*37:01 B*38:01 B*39:01 B*39:04 B*39:06 B*39:31 B*42:02 B*51:01 B*51:05 B*51:07 B*51:08 B*52:01 B*53:01 B*54:01 B*55:01 B*56:01 B*57:01 B*58:01 B*73:01
TQ	41,180	13	416	0.8495	0	0	1	B*13:01 B*13:02 B*40:02 B*40:04 B*40:06 B*44:02 B*44:03 B*44:05 B*45:01 B*47:01 B*49:01 B*50:01 B*50:02
AE	41,180	15	434	0.4726	0	0	1	B*07:02 B*07:05 B*08:01 B*08:22 B*42:02 B*48:01
TE	45,46	14	394	0.4226	0	0	1	B*18:01 B*18:04 B*35:01 B*35:02 B*35:03 B*35:08 B*35:32 B*35:41 B*37:01 B*51:01 B*51:05 B*51:07 B*51:08 B*52:01 B*53:01 B*58:01
KE	45,46	15	441	0.5215	0	0	1	B*40:01 B*40:02 B*40:04 B*40:06 B*41:01 B*41:02 B*44:02 B*44:03 B*44:05 B*45:01 B*47:01 B*49:01 B*50:01 B*50:02
EE	45,46	20	625	0.6421	0	0	1	B*07:02 B*07:05 B*08:01 B*08:22 B*14:01 B*14:02 B*15:03 B*15:09 B*15:10 B*15:18 B*27:02 B*27:05 B*27:07 B*38:01 B*39:01 B*39:04 B*39:06 B*39:31 B*42:02 B*48:01 B*55:01 B*56:01 B*73:01
TI	45,52	14	394	0.4226	0	0	1	B*18:01 B*18:04 B*35:01 B*35:02 B*35:03 B*35:08 B*35:32 B*35:41 B*37:01 B*51:01 B*51:05 B*51:07 B*51:08 B*52:01 B*53:01 B*58:01
KI	45,52	15	441	0.5215	0	0	1	B*40:01 B*40:02 B*40:04 B*40:06 B*41:01 B*41:02 B*44:02 B*44:03 B*44:05 B*45:01 B*47:01 B*49:01 B*50:01 B*50:02
EI	45,52	20	625	0.6421	0	0	1	B*07:02 B*07:05 B*08:01 B*08:22 B*14:01 B*14:02 B*15:03 B*15:09 B*15:10 B*15:18 B*27:02 B*27:05 B*27:07 B*38:01 B*39:01 B*39:04 B*39:06 B*39:31 B*42:02 B*48:01 B*55:01 B*56:01 B*73:01
TR	45,62	14	383	0.3535	0	0	1	B*18:01 B*18:04 B*35:01 B*35:02 B*35:03 B*35:08 B*35:32 B*35:41 B*37:01 B*51:01 B*51:05 B*51:07 B*51:08 B*52:01 B*53:01
KR	45,62	15	441	0.5215	0	0	1	B*40:01 B*40:02 B*40:04 B*40:06 B*41:01 B*41:02 B*44:02 B*44:03 B*44:05 B*45:01 B*47:01 B*49:01 B*50:01 B*50:02
ER	45,62	20	625	0.6421	0	0	1	B*07:02 B*07:05 B*08:01 B*08:22 B*14:01 B*14:02 B*15:03 B*15:09 B*15:10 B*15:18 B*27:02 B*27:05 B*27:07 B*38:01 B*39:01 B*39:04 B*39:06 B*39:31 B*42:02 B*48:01 B*55:01 B*56:01 B*73:01
TE	45,63	4	57	0.09601	0	0	1	B*37:01 B*52:01 B*58:01
TN	45,63	12	346	0.5405	0	0	1	B*18:01 B*18:04 B*35:01 B*35:02 B*35:03 B*35:08 B*35:32 B*35:41 B*51:01 B*51:05 B*51:07 B*51:08 B*53:01
KE	45,63	15	441	0.5215	0	0	1	B*40:01 B*40:02 B*40:04 B*40:06 B*41:01 B*41:02 B*44:02 B*44:03 B*44:05 B*45:01 B*47:01 B*49:01 B*50:01 B*50:02
EN	45,63	20	562	0.2545	0	0	1	B*07:02 B*07:05 B*08:01 B*08:22 B*14:01 B*14:02 B*15:09 B*15:10 B*15:18 B*38:01 B*39:01 B*39:04 B*39:06 B*39:31 B*42:02 B*55:01 B*56:01 B*73:01
TQ	45,65	14	383	0.3535	0	0	1	B*18:01 B*18:04 B*35:01 B*35:02 B*35:03 B*35:08 B*35:32 B*35:41 B*37:01 B*51:01 B*51:05 B*51:07 B*51:08 B*52:01 B*53:01
KQ	45,65	15	441	0.5215	0	0	1	B*40:01 B*40:02 B*40:04 B*40:06 B*41:01 B*41:02 B*44:02 B*44:03 B*44:05 B*45:01 B*47:01 B*49:01 B*50:01 B*50:02
EQ	45,65	20	625	0.6421	0	0	1	B*07:02 B*07:05 B*08:01 B*08:22 B*14:01 B*14:02 B*15:03 B*15:09 B*15:10 B*15:18 B*27:02 B*27:05 B*27:07 B*38:01 B*39:01 B*39:04 B*39:06 B*39:31 B*42:02 B*48:01 B*55:01 B*56:01 B*73:01
TI	45,66	14	383	0.3535	0	0	1	B*18:01 B*18:04 B*35:01 B*35:02 B*35:03 B*35:08 B*35:32 B*35:41 B*37:01 B*51:01 B*51:05 B*51:07 B*51:08 B*52:01 B*53:01
KI	45,66	15	441	0.5215	0	0	1	B*40:01 B*40:02 B*40:04 B*40:06 B*41:01 B*41:02 B*44:02 B*44:03 B*44:05 B*45:01 B*47:01 B*49:01 B*50:01 B*50:02
EI	45,66	20	625	0.6421	0	0	1	B*07:02 B*07:05 B*08:01 B*08:22 B*14:01 B*14:02 B*15:03 B*15:09 B*15:10 B*15:18 B*27:02 B*27:05 B*27:07 B*38:01 B*39:01 B*39:04 B*39:06 B*39:31 B*42:02 B*48:01 B*55:01 B*56:01 B*73:01
TS	45,67	6	128	0.2655	0	0	1	B*18:01 B*18:04 B*37:01 B*51:07 B*52:01
EF	45,67	6	191	0.8171	0	0	1	B*08:01 B*08:22
TF	45,67	10	268	0.427	0	0	1	B*35:01 B*35:02 B*35:03 B*35:08 B*35:32 B*35:41 B*51:01 B*51:05 B*51:08 B*53:01
EY	45,67	12	315	0.3244	0	0	1	B*07:02 B*07:05 B*42:02 B*55:01 B*56:01
KS	45,67	15	441	0.5215	0	0	1	B*40:01 B*40:02 B*40:04 B*40:06 B*41:01 B*41:02 B*44:02 B*44:03 B*44:05 B*45:01 B*47:01 B*49:01 B*50:01 B*50:02
ET	45,69	10	308	0.7673	0	0	1	B*08:01 B*08:22 B*14:01 B*14:02 B*15:03 B*15:09 B*15:10 B*15:18 B*38:01 B*39:01 B*39:04 B*39:06 B*39:31 B*48:01
TT	45,69	14	383	0.3535	0	0	1	B*18:01 B*18:04 B*35:01 B*35:02 B*35:03 B*35:08 B*35:32 B*35:41 B*37:01 B*51:01 B*51:05 B*51:07 B*51:08 B*52:01 B*53:01
EA	45,69	13	388	0.6158	0	0	1	B*07:02 B*07:05 B*27:02 B*27:05 B*27:07 B*42:02 B*55:01 B*56:01 B*73:01
KT	45,69	15	441	0.5215	0	0	1	B*40:01 B*40:02 B*40:04 B*40:06 B*41:01 B*41:02 B*44:02 B*44:03 B*44:05 B*45:01 B*47:01 B*49:01 B*50:01 B*50:02
EN	45,70	10	308	0.7673	0	0	1	B*08:01 B*08:22 B*14:01 B*14:02 B*15:03 B*15:09 B*15:10 B*15:18 B*38:01 B*39:01 B*39:04 B*39:06 B*39:31 B*48:01
EQ	45,70	12	315	0.3244	0	0	1	B*07:02 B*07:05 B*42:02 B*55:01 B*56:01
TN	45,70	14	383	0.3535	0	0	1	B*18:01 B*18:04 B*35:01 B*35:02 B*35:03 B*35:08 B*35:32 B*35:41 B*37:01 B*51:01 B*51:05 B*51:07 B*51:08 B*52:01 B*53:01
KN	45,70	15	441	0.5215	0	0	1	B*40:01 B*40:02 B*40:04 B*40:06 B*41:01 B*41:02 B*44:02 B*44:03 B*44:05 B*45:01 B*47:01 B*49:01 B*50:01 B*50:02
ET	45,71	10	308	0.7673	0	0	1	B*08:01 B*08:22 B*14:01 B*14:02 B*15:03 B*15:09 B*15:10 B*15:18 B*38:01 B*39:01 B*39:04 B*39:06 B*39:31 B*48:01
TT	45,71	14	383	0.3535	0	0	1	B*18:01 B*18:04 B*35:01 B*35:02 B*35:03 B*35:08 B*35:32 B*35:41 B*37:01 B*51:01 B*51:05 B*51:07 B*51:08 B*52:01 B*53:01
EA	45,71	13	388	0.6158	0	0	1	B*07:02 B*07:05 B*27:02 B*27:05 B*27:07 B*42:02 B*55:01 B*56:01 B*73:01
KT	45,71	15	441	0.5215	0	0	1	B*40:01 B*40:02 B*40:04 B*40:06 B*41:01 B*41:02 B*44:02 B*44:03 B*44:05 B*45:01 B*47:01 B*49:01 B*50:01 B*50:02
TY	45,74	14	394	0.4226	0	0	1	B*18:01 B*18:04 B*35:01 B*35:02 B*35:03 B*35:08 B*35:32 B*35:41 B*37:01 B*51:01 B*51:05 B*51:07 B*51:08 B*52:01 B*53:01 B*58:01
KY	45,74	15	441	0.5215	0	0	1	B*40:01 B*40:02 B*40:04 B*40:06 B*41:01 B*41:02 B*44:02 B*44:03 B*44:05 B*45:01 B*47:01 B*49:01 B*50:01 B*50:02
ED	45,74	19	601	0.7215	0	0	1	B*07:02 B*07:05 B*08:01 B*08:22 B*14:01 B*14:02 B*27:02 B*27:05 B*27:07 B*39:01 B*39:04 B*39:06 B*39:31 B*42:02 B*55:01 B*56:01 B*73:01
TE	45,76	14	394	0.4226	0	0	1	B*18:01 B*18:04 B*35:01 B*35:02 B*35:03 B*35:08 B*35:32 B*35:41 B*37:01 B*51:01 B*51:05 B*51:07 B*51:08 B*52:01 B*53:01 B*58:01
KE	45,76	15	441	0.5215	0	0	1	B*40:01 B*40:02 B*40:04 B*40:06 B*41:01 B*41:02 B*44:02 B*44:03 B*44:05 B*45:01 B*47:01 B*49:01 B*50:01 B*50:02
EE	45,76	20	624	0.6343	0	0	1	B*07:02 B*07:05 B*08:01 B*08:22 B*14:01 B*14:02 B*15:03 B*15:09 B*15:10 B*15:18 B*27:02 B*27:05 B*27:07 B*38:01 B*39:01 B*39:04 B*39:06 B*39:31 B*42:02 B*48:01 B*55:01 B*56:01
TD	45,77	2	20	0.1322	0	0	1	B*37:01
TN	45,77	4	131	1	0	0	1	B*51:01 B*51:05 B*51:07 B*51:08 B*52:01 B*53:01 B*58:01
TS	45,77	10	265	0.4045	0	0	1	B*18:01 B*18:04 B*35:01 B*35:02 B*35:03 B*35:08 B*35:32 B*35:41
KN	45,77	11	314	0.5408	0	0	1	B*44:02 B*44:03 B*44:05 B*49:01
ES	45,77	19	544	0.3328	0	0	1	B*07:02 B*07:05 B*08:01 B*08:22 B*14:01 B*14:02 B*15:03 B*15:09 B*15:10 B*15:18 B*39:01 B*39:04 B*39:06 B*39:31 B*42:02 B*48:01 B*55:01 B*56:01
TT	45,80	2	20	0.1322	0	0	1	B*37:01
TI	45,80	4	131	1	0	0	1	B*51:01 B*51:05 B*51:07 B*51:08 B*52:01 B*53:01 B*58:01
TN	45,80	10	265	0.4045	0	0	1	B*18:01 B*18:04 B*35:01 B*35:02 B*35:03 B*35:08 B*35:32 B*35:41
KT	45,80	10	284	0.5555	0	0	1	B*44:02 B*44:03 B*44:05 B*47:01
EN	45,80	19	545	0.3382	0	0	1	B*07:02 B*07:05 B*08:01 B*08:22 B*14:01 B*14:02 B*15:03 B*15:09 B*15:10 B*15:18 B*39:01 B*39:04 B*39:06 B*39:31 B*42:02 B*48:01 B*55:01 B*56:01 B*73:01
TA	45,81	4	131	1	0	0	1	B*51:01 B*51:05 B*51:07 B*51:08 B*52:01 B*53:01 B*58:01
TL	45,81	12	285	0.1707	0	0	1	B*18:01 B*18:04 B*35:01 B*35:02 B*35:03 B*35:08 B*35:32 B*35:41 B*37:01
KA	45,81	11	314	0.5408	0	0	1	B*44:02 B*44:03 B*44:05 B*49:01
EL	45,81	19	595	0.6733	0	0	1	B*07:02 B*07:05 B*08:01 B*08:22 B*14:01 B*14:02 B*15:03 B*15:09 B*15:10 B*15:18 B*27:05 B*27:07 B*39:01 B*39:04 B*39:06 B*39:31 B*42:02 B*48:01 B*55:01 B*56:01 B*73:01
TL	45,82	5	150	0.7951	0	0	1	B*37:01 B*51:01 B*51:05 B*51:07 B*51:08 B*52:01 B*53:01 B*58:01
TR	45,82	10	265	0.4045	0	0	1	B*18:01 B*18:04 B*35:01 B*35:02 B*35:03 B*35:08 B*35:32 B*35:41
KL	45,82	11	319	0.5814	0	0	1	B*44:02 B*44:03 B*44:05 B*47:01 B*49:01
ER	45,82	19	545	0.3382	0	0	1	B*07:02 B*07:05 B*08:01 B*08:22 B*14:01 B*14:02 B*15:03 B*15:09 B*15:10 B*15:18 B*39:01 B*39:04 B*39:06 B*39:31 B*42:02 B*48:01 B*55:01 B*56:01 B*73:01
TR	45,83	5	150	0.7951	0	0	1	B*37:01 B*51:01 B*51:05 B*51:07 B*51:08 B*52:01 B*53:01 B*58:01
TG	45,83	10	265	0.4045	0	0	1	B*18:01 B*18:04 B*35:01 B*35:02 B*35:03 B*35:08 B*35:32 B*35:41
KR	45,83	11	319	0.5814	0	0	1	B*44:02 B*44:03 B*44:05 B*47:01 B*49:01
EG	45,83	19	545	0.3382	0	0	1	B*07:02 B*07:05 B*08:01 B*08:22 B*14:01 B*14:02 B*15:03 B*15:09 B*15:10 B*15:18 B*39:01 B*39:04 B*39:06 B*39:31 B*42:02 B*48:01 B*55:01 B*56:01 B*73:01
TA	45,90	14	394	0.4226	0	0	1	B*18:01 B*18:04 B*35:01 B*35:02 B*35:03 B*35:08 B*35:32 B*35:41 B*37:01 B*51:01 B*51:05 B*51:07 B*51:08 B*52:01 B*53:01 B*58:01
KA	45,90	15	441	0.5215	0	0	1	B*40:01 B*40:02 B*40:04 B*40:06 B*41:01 B*41:02 B*44:02 B*44:03 B*44:05 B*45:01 B*47:01 B*49:01 B*50:01 B*50:02
EA	45,90	20	624	0.6343	0	0	1	B*07:02 B*07:05 B*08:01 B*08:22 B*14:01 B*14:02 B*15:03 B*15:09 B*15:10 B*15:18 B*27:02 B*27:05 B*27:07 B*38:01 B*39:01 B*39:04 B*39:06 B*39:31 B*42:02 B*48:01 B*55:01 B*56:01
TI	45,94	8	202	0.3634	0	0	1	B*35:01 B*35:02 B*35:03 B*35:08 B*35:41 B*53:01 B*58:01
TT	45,94	7	213	0.8211	0	0	1	B*18:01 B*18:04 B*35:32 B*37:01 B*51:01 B*51:05 B*51:07 B*51:08 B*52:01
KI	45,94	10	280	0.5222	0	0	1	B*40:04 B*44:02 B*44:03 B*44:05
ET	45,94	20	625	0.6421	0	0	1	B*07:02 B*07:05 B*08:01 B*08:22 B*14:01 B*14:02 B*15:03 B*15:09 B*15:10 B*15:18 B*27:02 B*27:05 B*27:07 B*38:01 B*39:01 B*39:04 B*39:06 B*39:31 B*42:02 B*48:01 B*55:01 B*56:01 B*73:01
KW	45,95	3	80	0.7282	0	0	1	B*40:06 B*41:01 B*45:01 B*49:01 B*50:01 B*50:02
TW	45,95	4	114	0.7687	0	0	1	B*51:01 B*51:05 B*51:07 B*51:08 B*52:01
TI	45,95	10	222	0.1503	0	0	1	B*35:01 B*35:02 B*35:03 B*35:08 B*35:41 B*37:01 B*53:01 B*58:01
KI	45,95	10	280	0.5222	0	0	1	B*40:04 B*44:02 B*44:03 B*44:05
EL	45,95	19	584	0.5889	0	0	1	B*07:02 B*07:05 B*08:01 B*08:22 B*14:01 B*14:02 B*15:03 B*15:09 B*15:10 B*15:18 B*27:02 B*27:05 B*27:07 B*38:01 B*39:01 B*39:04 B*39:31 B*42:02 B*48:01
EW	45,97	3	55	0.236	0	0	1	B*14:01 B*14:02
TT	45,97	4	114	0.7687	0	0	1	B*51:01 B*51:05 B*51:07 B*51:08 B*52:01
TR	45,97	12	299	0.2351	0	0	1	B*18:01 B*18:04 B*35:01 B*35:02 B*35:03 B*35:08 B*35:32 B*35:41 B*37:01 B*53:01 B*58:01
KR	45,97	15	419	0.376	0	0	1	B*40:01 B*40:04 B*41:01 B*44:02 B*44:03 B*44:05 B*45:01 B*47:01 B*49:01 B*50:01 B*50:02
ES	45,97	15	436	0.4863	0	0	1	B*07:02 B*07:05 B*08:01 B*08:22 B*27:07 B*42:02 B*48:01
TS	45,99	2	20	0.1322	0	0	1	B*37:01
TY	45,99	13	375	0.5159	0	0	1	B*18:01 B*18:04 B*35:01 B*35:02 B*35:03 B*35:08 B*35:32 B*35:41 B*51:01 B*51:05 B*51:07 B*51:08 B*52:01 B*53:01 B*58:01
KY	45,99	15	436	0.4863	0	0	1	B*40:01 B*40:02 B*40:04 B*40:06 B*41:01 B*41:02 B*44:02 B*44:03 B*44:05 B*45:01 B*49:01 B*50:01 B*50:02
EY	45,99	20	625	0.6421	0	0	1	B*07:02 B*07:05 B*08:01 B*08:22 B*14:01 B*14:02 B*15:03 B*15:09 B*15:10 B*15:18 B*27:02 B*27:05 B*27:07 B*38:01 B*39:01 B*39:04 B*39:06 B*39:31 B*42:02 B*48:01 B*55:01 B*56:01 B*73:01
KL	45,103	3	73	0.4805	0	0	1	B*40:04 B*45:01 B*49:01 B*50:01 B*50:02
TL	45,103	8	202	0.3634	0	0	1	B*35:01 B*35:02 B*35:03 B*35:08 B*35:41 B*53:01 B*58:01
TV	45,103	7	213	0.8211	0	0	1	B*18:01 B*18:04 B*35:32 B*37:01 B*51:01 B*51:05 B*51:07 B*51:08 B*52:01
KV	45,103	12	387	0.8855	0	0	1	B*40:01 B*40:02 B*40:06 B*41:01 B*41:02 B*44:02 B*44:03 B*44:05 B*47:01
EV	45,103	19	589	0.6266	0	0	1	B*07:02 B*07:05 B*08:01 B*08:22 B*14:01 B*14:02 B*15:03 B*15:09 B*15:10 B*15:18 B*27:02 B*27:05 B*27:07 B*38:01 B*39:01 B*39:04 B*39:06 B*39:31 B*42:02 B*48:01
TF	45,109	1	20	0.4658	0	0	1	B*35:02
TL	45,109	13	379	0.5459	0	0	1	B*18:01 B*18:04 B*35:01 B*35:03 B*35:08 B*35:32 B*35:41 B*37:01 B*51:01 B*51:05 B*51:07 B*51:08 B*52:01 B*53:01 B*58:01
KL	45,109	15	441	0.5215	0	0	1	B*40:01 B*40:02 B*40:04 B*40:06 B*41:01 B*41:02 B*44:02 B*44:03 B*44:05 B*45:01 B*47:01 B*49:01 B*50:01 B*50:02
EL	45,109	20	625	0.6421	0	0	1	B*07:02 B*07:05 B*08:01 B*08:22 B*14:01 B*14:02 B*15:03 B*15:09 B*15:10 B*15:18 B*27:02 B*27:05 B*27:07 B*38:01 B*39:01 B*39:04 B*39:06 B*39:31 B*42:02 B*48:01 B*55:01 B*56:01 B*73:01
TY	45,113	2	20	0.1322	0	0	1	B*37:01
KY	45,113	13	345	0.3168	0	0	1	B*44:02 B*44:03 B*44:05 B*45:01 B*47:01 B*49:01 B*50:01 B*50:02
TH	45,113	13	375	0.5159	0	0	1	B*18:01 B*18:04 B*35:01 B*35:02 B*35:03 B*35:08 B*35:32 B*35:41 B*51:01 B*51:05 B*51:07 B*51:08 B*52:01 B*53:01 B*58:01
EH	45,113	17	526	0.6602	0	0	1	B*07:02 B*07:05 B*08:01 B*08:22 B*15:03 B*15:09 B*15:10 B*15:18 B*27:07 B*38:01 B*39:01 B*39:04 B*39:06 B*39:31 B*42:02 B*48:01 B*55:01 B*56:01
TN	45,114	6	150	0.4384	0	0	1	B*35:02 B*37:01 B*51:01 B*51:05 B*51:07 B*51:08 B*52:01
TD	45,114	9	261	0.6739	0	0	1	B*18:01 B*18:04 B*35:01 B*35:03 B*35:08 B*35:32 B*35:41 B*53:01 B*58:01
ED	45,114	10	269	0.4347	0	0	1	B*07:02 B*15:03 B*15:10 B*15:18
KD	45,114	10	279	0.514	0	0	1	B*44:02 B*44:03 B*44:05
EN	45,114	12	354	0.604	0	0	1	B*07:05 B*08:01 B*08:22 B*14:01 B*14:02 B*15:09 B*27:07 B*38:01 B*39:01 B*39:04 B*39:06 B*39:31 B*42:02 B*48:01 B*55:01 B*56:01 B*73:01
TF	45,116	4	50	0.06703	0	0	1	B*35:03 B*37:01
KL	45,116	3	72	0.4754	0	0	1	B*45:01 B*49:01 B*50:01 B*50:02
EF	45,116	4	128	0.7875	0	0	1	B*14:01 B*14:02 B*38:01 B*39:01 B*39:04 B*39:06 B*39:31 B*73:01
TY	45,116	5	131	0.5813	0	0	1	B*35:02 B*51:01 B*51:05 B*51:07 B*51:08 B*52:01
KD	45,116	9	273	0.8354	0	0	1	B*44:02 B*44:03 B*47:01
EY	45,116	15	436	0.4863	0	0	1	B*07:02 B*07:05 B*08:01 B*08:22 B*15:09 B*15:10 B*27:07 B*42:02 B*48:01
TY	45,118	14	393	0.4161	0	0	1	B*18:01 B*18:04 B*35:01 B*35:02 B*35:03 B*35:08 B*35:32 B*37:01 B*51:01 B*51:05 B*51:07 B*51:08 B*52:01 B*53:01 B*58:01
KY	45,118	15	441	0.5215	0	0	1	B*40:01 B*40:02 B*40:04 B*40:06 B*41:01 B*41:02 B*44:02 B*44:03 B*44:05 B*45:01 B*47:01 B*49:01 B*50:01 B*50:02
EY	45,118	20	625	0.6421	0	0	1	B*07:02 B*07:05 B*08:01 B*08:22 B*14:01 B*14:02 B*15:03 B*15:09 B*15:10 B*15:18 B*27:02 B*27:05 B*27:07 B*38:01 B*39:01 B*39:04 B*39:06 B*39:31 B*42:02 B*48:01 B*55:01 B*56:01 B*73:01
TL	45,130	14	394	0.4226	0	0	1	B*18:01 B*18:04 B*35:01 B*35:02 B*35:03 B*35:08 B*35:32 B*35:41 B*37:01 B*51:01 B*51:05 B*51:07 B*51:08 B*52:01 B*53:01 B*58:01
KL	45,130	15	441	0.5215	0	0	1	B*40:01 B*40:02 B*40:04 B*40:06 B*41:01 B*41:02 B*44:02 B*44:03 B*44:05 B*45:01 B*47:01 B*49:01 B*50:01 B*50:02
EL	45,130	20	624	0.6343	0	0	1	B*07:02 B*07:05 B*08:01 B*14:01 B*14:02 B*15:03 B*15:09 B*15:10 B*15:18 B*27:02 B*27:05 B*27:07 B*38:01 B*39:01 B*39:04 B*39:06 B*39:31 B*42:02 B*48:01 B*55:01 B*56:01 B*73:01
KS	45,131	13	345	0.3168	0	0	1	B*44:02 B*44:03 B*44:05 B*45:01 B*47:01 B*49:01 B*50:01 B*50:02
TS	45,131	14	394	0.4226	0	0	1	B*18:01 B*18:04 B*35:01 B*35:02 B*35:03 B*35:08 B*35:32 B*35:41 B*37:01 B*51:01 B*51:05 B*51:07 B*51:08 B*52:01 B*53:01 B*58:01
ER	45,131	15	437	0.4932	0	0	1	B*07:02 B*07:05 B*08:01 B*08:22 B*27:07 B*42:02 B*48:01 B*73:01
KT	45,143	13	379	0.5459	0	0	1	B*40:02 B*40:04 B*40:06 B*41:01 B*41:02 B*44:02 B*44:03 B*44:05 B*45:01 B*47:01 B*49:01 B*50:01 B*50:02
TT	45,143	14	394	0.4226	0	0	1	B*18:01 B*18:04 B*35:01 B*35:02 B*35:03 B*35:08 B*35:32 B*35:41 B*37:01 B*51:01 B*51:05 B*51:07 B*51:08 B*52:01 B*53:01 B*58:01
ET	45,143	20	625	0.6421	0	0	1	B*07:02 B*07:05 B*08:01 B*08:22 B*14:01 B*14:02 B*15:03 B*15:09 B*15:10 B*15:18 B*27:02 B*27:05 B*27:07 B*38:01 B*39:01 B*39:04 B*39:06 B*39:31 B*42:02 B*55:01 B*56:01 B*73:01
TR	45,145	14	394	0.4226	0	0	1	B*18:01 B*18:04 B*35:01 B*35:02 B*35:03 B*35:08 B*35:32 B*35:41 B*37:01 B*51:01 B*51:05 B*51:07 B*51:08 B*52:01 B*53:01 B*58:01
KR	45,145	15	441	0.5215	0	0	1	B*40:01 B*40:02 B*40:04 B*40:06 B*41:01 B*41:02 B*44:02 B*44:03 B*44:05 B*45:01 B*47:01 B*49:01 B*50:01 B*50:02
ER	45,145	20	625	0.6421	0	0	1	B*07:02 B*07:05 B*08:01 B*08:22 B*14:01 B*14:02 B*15:03 B*15:09 B*15:10 B*15:18 B*27:02 B*27:05 B*27:07 B*38:01 B*39:01 B*39:04 B*39:06 B*39:31 B*42:02 B*48:01 B*55:01 B*56:01 B*73:01
KW	45,147	13	379	0.5459	0	0	1	B*40:02 B*40:04 B*40:06 B*41:01 B*41:02 B*44:02 B*44:03 B*44:05 B*45:01 B*47:01 B*49:01 B*50:01 B*50:02
TW	45,147	14	394	0.4226	0	0	1	B*18:01 B*18:04 B*35:01 B*35:02 B*35:03 B*35:08 B*35:32 B*35:41 B*37:01 B*51:01 B*51:05 B*51:07 B*51:08 B*52:01 B*53:01 B*58:01
EW	45,147	20	625	0.6421	0	0	1	B*07:02 B*07:05 B*08:01 B*08:22 B*14:01 B*14:02 B*15:03 B*15:09 B*15:10 B*15:18 B*27:02 B*27:05 B*27:07 B*38:01 B*39:01 B*39:04 B*39:06 B*39:31 B*42:02 B*55:01 B*56:01 B*73:01
KE	45,152	3	65	0.4424	0	0	1	B*49:01 B*50:01 B*50:02
TV	45,152	13	302	0.124	0	0	1	B*18:01 B*18:04 B*35:01 B*35:02 B*35:03 B*35:08 B*35:32 B*35:41 B*37:01 B*51:05 B*51:08 B*53:01 B*58:01
EE	45,152	15	360	0.1164	0	0	1	B*07:02 B*07:05 B*14:01 B*14:02 B*15:03 B*15:09 B*15:10 B*15:18 B*55:01
KV	45,152	12	394	0.9472	0	0	1	B*40:01 B*40:02 B*40:04 B*40:06 B*41:01 B*41:02 B*44:02 B*44:03 B*44:05 B*45:01 B*47:01
TR	45,156	1	7	0.2112	0	0	1	B*35:08 B*51:05
TD	45,156	3	24	0.04069	0	0	1	B*37:01 B*51:08
ED	45,156	6	192	0.818	0	0	1	B*08:01 B*08:22 B*42:02
ER	45,156	11	268	0.2308	0	0	1	B*07:02 B*07:05
KL	45,156	11	272	0.2524	0	0	1	B*40:01 B*40:02 B*40:04 B*40:06 B*44:03 B*47:01 B*49:01 B*50:01 B*50:02
TA	45,158	14	394	0.4226	0	0	1	B*18:01 B*18:04 B*35:01 B*35:02 B*35:03 B*35:08 B*35:32 B*35:41 B*37:01 B*51:01 B*51:05 B*51:07 B*51:08 B*52:01 B*53:01 B*58:01
KA	45,158	15	441	0.5215	0	0	1	B*40:01 B*40:02 B*40:04 B*40:06 B*41:01 B*41:02 B*44:02 B*44:03 B*44:05 B*45:01 B*47:01 B*49:01 B*50:01 B*50:02
EA	45,158	19	586	0.6038	0	0	1	B*07:02 B*07:05 B*08:01 B*08:22 B*14:01 B*14:02 B*15:03 B*15:09 B*15:10 B*15:18 B*27:02 B*27:05 B*27:07 B*42:02 B*48:01 B*55:01 B*56:01 B*73:01
TT	45,163	4	105	0.5488	0	0	1	B*18:01 B*18:04 B*37:01
TL	45,163	11	305	0.4705	0	0	1	B*35:01 B*35:02 B*35:03 B*35:08 B*35:32 B*35:41 B*51:01 B*51:05 B*51:07 B*51:08 B*52:01 B*53:01 B*58:01
ET	45,163	11	338	0.7438	0	0	1	B*08:01 B*08:22 B*14:01 B*14:02 B*38:01 B*39:01 B*39:04 B*39:06 B*39:31 B*42:02 B*55:01
KL	45,163	13	340	0.2886	0	0	1	B*44:02 B*44:03 B*44:05 B*45:01 B*49:01 B*50:01 B*50:02
EE	45,163	12	344	0.5251	0	0	1	B*07:02 B*07:05 B*27:02 B*27:05 B*27:07 B*48:01 B*73:01
KS	45,167	10	286	0.5724	0	0	1	B*44:02 B*44:03 B*44:05 B*45:01 B*50:02
TW	45,167	14	394	0.4226	0	0	1	B*18:01 B*18:04 B*35:01 B*35:02 B*35:03 B*35:08 B*35:32 B*35:41 B*37:01 B*51:01 B*51:05 B*51:07 B*51:08 B*52:01 B*53:01 B*58:01
EW	45,167	20	625	0.6421	0	0	1	B*07:02 B*07:05 B*08:01 B*08:22 B*14:01 B*14:02 B*15:03 B*15:09 B*15:10 B*15:18 B*27:02 B*27:05 B*27:07 B*38:01 B*39:01 B*39:04 B*39:06 B*39:31 B*42:02 B*48:01 B*55:01 B*56:01 B*73:01
EH	45,171	3	56	0.2439	0	0	1	B*14:01 B*14:02 B*73:01
TH	45,171	6	192	0.818	0	0	1	B*18:01 B*18:04 B*51:01 B*51:07 B*51:08 B*52:01
TY	45,171	10	224	0.1591	0	0	1	B*35:01 B*35:02 B*35:03 B*35:08 B*35:32 B*35:41 B*37:01 B*51:05 B*53:01 B*58:01
KY	45,171	15	441	0.5215	0	0	1	B*40:01 B*40:02 B*40:04 B*40:06 B*41:01 B*41:02 B*44:02 B*44:03 B*44:05 B*45:01 B*47:01 B*49:01 B*50:01 B*50:02
EY	45,171	18	586	0.8781	0	0	1	B*07:02 B*07:05 B*08:01 B*08:22 B*15:03 B*15:09 B*15:10 B*15:18 B*27:02 B*27:05 B*27:07 B*38:01 B*39:01 B*39:04 B*39:06 B*39:31 B*42:02 B*48:01 B*55:01 B*56:01
KE	45,177	13	365	0.4442	0	0	1	B*40:02 B*40:04 B*40:06 B*44:02 B*44:03 B*44:05 B*45:01 B*47:01 B*49:01 B*50:01 B*50:02
TE	45,177	14	394	0.4226	0	0	1	B*18:01 B*18:04 B*35:01 B*35:02 B*35:03 B*35:08 B*35:32 B*35:41 B*37:01 B*51:01 B*51:05 B*51:07 B*51:08 B*52:01 B*53:01 B*58:01
ED	45,177	15	434	0.4726	0	0	1	B*07:02 B*07:05 B*08:01 B*08:22 B*42:02 B*48:01
EK	45,178	11	270	0.2415	0	0	1	B*07:02 B*07:05 B*48:01
KT	45,178	13	379	0.5459	0	0	1	B*40:02 B*40:04 B*40:06 B*41:01 B*41:02 B*44:02 B*44:03 B*44:05 B*45:01 B*47:01 B*49:01 B*50:01 B*50:02
TT	45,178	14	394	0.4226	0	0	1	B*18:01 B*18:04 B*35:01 B*35:02 B*35:03 B*35:08 B*35:32 B*35:41 B*37:01 B*51:01 B*51:05 B*51:07 B*51:08 B*52:01 B*53:01 B*58:01
KQ	45,180	13	365	0.4442	0	0	1	B*40:02 B*40:04 B*40:06 B*44:02 B*44:03 B*44:05 B*45:01 B*47:01 B*49:01 B*50:01 B*50:02
TQ	45,180	14	394	0.4226	0	0	1	B*18:01 B*18:04 B*35:01 B*35:02 B*35:03 B*35:08 B*35:32 B*35:41 B*37:01 B*51:01 B*51:05 B*51:07 B*51:08 B*52:01 B*53:01 B*58:01
EE	45,180	15	434	0.4726	0	0	1	B*07:02 B*07:05 B*08:01 B*08:22 B*42:02 B*48:01
EI	46,52	30	982	1	0	0	1	B*07:02 B*07:05 B*08:01 B*08:22 B*14:01 B*14:02 B*15:03 B*15:09 B*15:10 B*15:18 B*18:01 B*18:04 B*27:02 B*27:05 B*27:07 B*35:01 B*35:02 B*35:03 B*35:08 B*35:32 B*35:41 B*37:01 B*38:01 B*39:01 B*39:04 B*39:06 B*39:31 B*40:01 B*40:02 B*40:04 B*40:06 B*41:01 B*41:02 B*42:02 B*44:02 B*44:03 B*44:05 B*45:01 B*47:01 B*48:01 B*49:01 B*50:01 B*50:02 B*51:01 B*51:05 B*51:07 B*51:08 B*52:01 B*53:01 B*55:01…
ER	46,62	30	981	1	0	0	1	B*07:02 B*07:05 B*08:01 B*08:22 B*14:01 B*14:02 B*15:03 B*15:09 B*15:10 B*15:18 B*18:01 B*18:04 B*27:02 B*27:05 B*27:07 B*35:01 B*35:02 B*35:03 B*35:08 B*35:32 B*35:41 B*37:01 B*38:01 B*39:01 B*39:04 B*39:06 B*39:31 B*40:01 B*40:02 B*40:04 B*40:06 B*41:01 B*41:02 B*42:02 B*44:02 B*44:03 B*44:05 B*45:01 B*47:01 B*48:01 B*49:01 B*50:01 B*50:02 B*51:01 B*51:05 B*51:07 B*51:08 B*52:01 B*53:01 B*54:01…
EE	46,63	20	548	0.1979	0	0	1	B*15:03 B*27:02 B*27:05 B*27:07 B*37:01 B*40:01 B*40:02 B*40:04 B*40:06 B*41:01 B*41:02 B*44:02 B*44:03 B*44:05 B*45:01 B*47:01 B*48:01 B*49:01 B*50:01 B*50:02 B*52:01 B*58:01
EN	46,63	27	783	0.173	0	0	1	B*07:02 B*07:05 B*08:01 B*08:22 B*14:01 B*14:02 B*15:09 B*15:10 B*15:18 B*18:01 B*18:04 B*35:01 B*35:02 B*35:03 B*35:08 B*35:32 B*35:41 B*38:01 B*39:01 B*39:04 B*39:06 B*39:31 B*42:02 B*51:01 B*51:05 B*51:07 B*51:08 B*53:01 B*54:01 B*55:01 B*56:01 B*73:01
EQ	46,65	30	981	1	0	0	1	B*07:02 B*07:05 B*08:01 B*08:22 B*14:01 B*14:02 B*15:03 B*15:09 B*15:10 B*15:18 B*18:01 B*18:04 B*27:02 B*27:05 B*27:07 B*35:01 B*35:02 B*35:03 B*35:08 B*35:32 B*35:41 B*37:01 B*38:01 B*39:01 B*39:04 B*39:06 B*39:31 B*40:01 B*40:02 B*40:04 B*40:06 B*41:01 B*41:02 B*42:02 B*44:02 B*44:03 B*44:05 B*45:01 B*47:01 B*48:01 B*49:01 B*50:01 B*50:02 B*51:01 B*51:05 B*51:07 B*51:08 B*52:01 B*53:01 B*54:01…
EI	46,66	30	981	1	0	0	1	B*07:02 B*07:05 B*08:01 B*08:22 B*14:01 B*14:02 B*15:03 B*15:09 B*15:10 B*15:18 B*18:01 B*18:04 B*27:02 B*27:05 B*27:07 B*35:01 B*35:02 B*35:03 B*35:08 B*35:32 B*35:41 B*37:01 B*38:01 B*39:01 B*39:04 B*39:06 B*39:31 B*40:01 B*40:02 B*40:04 B*40:06 B*41:01 B*41:02 B*42:02 B*44:02 B*44:03 B*44:05 B*45:01 B*47:01 B*48:01 B*49:01 B*50:01 B*50:02 B*51:01 B*51:05 B*51:07 B*51:08 B*52:01 B*53:01 B*54:01…
EY	46,67	12	316	0.3305	0	0	1	B*07:02 B*07:05 B*42:02 B*54:01 B*55:01 B*56:01
EF	46,67	15	431	0.4523	0	0	1	B*08:01 B*08:22 B*35:01 B*35:02 B*35:03 B*35:08 B*35:32 B*35:41 B*51:01 B*51:05 B*51:08 B*53:01
ES	46,67	18	548	0.5727	0	0	1	B*15:03 B*18:01 B*18:04 B*37:01 B*40:01 B*40:02 B*40:04 B*40:06 B*41:01 B*41:02 B*44:02 B*44:03 B*44:05 B*45:01 B*47:01 B*48:01 B*49:01 B*50:01 B*50:02 B*51:07 B*52:01
EA	46,69	13	401	0.7219	0	0	1	B*07:02 B*07:05 B*27:02 B*27:05 B*27:07 B*42:02 B*54:01 B*55:01 B*56:01 B*58:01 B*73:01
ET	46,69	27	876	1	0	0	1	B*08:01 B*08:22 B*14:01 B*14:02 B*15:03 B*15:09 B*15:10 B*15:18 B*18:01 B*18:04 B*35:01 B*35:02 B*35:03 B*35:08 B*35:32 B*35:41 B*37:01 B*38:01 B*39:01 B*39:04 B*39:06 B*39:31 B*40:01 B*40:02 B*40:04 B*40:06 B*41:01 B*41:02 B*44:02 B*44:03 B*44:05 B*45:01 B*47:01 B*48:01 B*49:01 B*50:01 B*50:02 B*51:01 B*51:05 B*51:07 B*51:08 B*52:01 B*53:01
EQ	46,70	12	316	0.3305	0	0	1	B*07:02 B*07:05 B*42:02 B*54:01 B*55:01 B*56:01
EN	46,70	27	876	1	0	0	1	B*08:01 B*08:22 B*14:01 B*14:02 B*15:03 B*15:09 B*15:10 B*15:18 B*18:01 B*18:04 B*35:01 B*35:02 B*35:03 B*35:08 B*35:32 B*35:41 B*37:01 B*38:01 B*39:01 B*39:04 B*39:06 B*39:31 B*40:01 B*40:02 B*40:04 B*40:06 B*41:01 B*41:02 B*44:02 B*44:03 B*44:05 B*45:01 B*47:01 B*48:01 B*49:01 B*50:01 B*50:02 B*51:01 B*51:05 B*51:07 B*51:08 B*52:01 B*53:01
EA	46,71	13	401	0.7219	0	0	1	B*07:02 B*07:05 B*27:02 B*27:05 B*27:07 B*42:02 B*54:01 B*55:01 B*56:01 B*58:01 B*73:01
ET	46,71	27	876	1	0	0	1	B*08:01 B*08:22 B*14:01 B*14:02 B*15:03 B*15:09 B*15:10 B*15:18 B*18:01 B*18:04 B*35:01 B*35:02 B*35:03 B*35:08 B*35:32 B*35:41 B*37:01 B*38:01 B*39:01 B*39:04 B*39:06 B*39:31 B*40:01 B*40:02 B*40:04 B*40:06 B*41:01 B*41:02 B*44:02 B*44:03 B*44:05 B*45:01 B*47:01 B*48:01 B*49:01 B*50:01 B*50:02 B*51:01 B*51:05 B*51:07 B*51:08 B*52:01 B*53:01
ED	46,74	19	602	0.7296	0	0	1	B*07:02 B*07:05 B*08:01 B*08:22 B*14:01 B*14:02 B*27:02 B*27:05 B*27:07 B*39:01 B*39:04 B*39:06 B*39:31 B*42:02 B*54:01 B*55:01 B*56:01 B*73:01
EY	46,74	24	751	0.6699	0	0	1	B*15:03 B*15:09 B*15:10 B*15:18 B*18:01 B*18:04 B*35:01 B*35:02 B*35:03 B*35:08 B*35:32 B*35:41 B*37:01 B*38:01 B*40:01 B*40:02 B*40:04 B*40:06 B*41:01 B*41:02 B*44:02 B*44:03 B*44:05 B*45:01 B*47:01 B*48:01 B*49:01 B*50:01 B*50:02 B*51:01 B*51:05 B*51:07 B*51:08 B*52:01 B*53:01 B*58:01
EE	46,76	30	982	1	0	0	1	B*07:02 B*07:05 B*08:01 B*08:22 B*14:01 B*14:02 B*15:03 B*15:09 B*15:10 B*15:18 B*18:01 B*18:04 B*27:02 B*27:05 B*27:07 B*35:01 B*35:02 B*35:03 B*35:08 B*35:32 B*35:41 B*37:01 B*38:01 B*39:01 B*39:04 B*39:06 B*39:31 B*40:01 B*40:02 B*40:04 B*40:06 B*41:01 B*41:02 B*42:02 B*44:02 B*44:03 B*44:05 B*45:01 B*47:01 B*48:01 B*49:01 B*50:01 B*50:02 B*51:01 B*51:05 B*51:07 B*51:08 B*52:01 B*53:01 B*54:01…
ED	46,77	4	91	0.3493	0	0	1	B*27:05 B*27:07 B*37:01 B*47:01
EN	46,77	14	453	0.8822	0	0	1	B*27:02 B*38:01 B*44:02 B*44:03 B*44:05 B*49:01 B*51:01 B*51:05 B*51:07 B*51:08 B*52:01 B*53:01 B*58:01
ES	46,77	26	798	0.488	0	0	1	B*07:02 B*07:05 B*08:01 B*08:22 B*14:01 B*14:02 B*15:03 B*15:09 B*15:10 B*15:18 B*18:01 B*18:04 B*35:01 B*35:02 B*35:03 B*35:08 B*35:32 B*35:41 B*39:01 B*39:04 B*39:06 B*39:31 B*40:01 B*40:02 B*40:04 B*40:06 B*41:01 B*41:02 B*42:02 B*45:01 B*48:01 B*50:01 B*50:02 B*54:01 B*55:01 B*56:01
ET	46,80	14	352	0.196	0	0	1	B*27:05 B*27:07 B*37:01 B*44:02 B*44:03 B*44:05 B*47:01
EN	46,80	26	798	0.488	0	0	1	B*07:02 B*07:05 B*08:01 B*08:22 B*14:01 B*14:02 B*15:03 B*15:09 B*15:10 B*15:18 B*18:01 B*18:04 B*35:01 B*35:02 B*35:03 B*35:08 B*35:32 B*35:41 B*39:01 B*39:04 B*39:06 B*39:31 B*40:01 B*40:02 B*40:04 B*40:06 B*41:01 B*41:02 B*42:02 B*45:01 B*48:01 B*50:01 B*50:02 B*54:01 B*55:01 B*56:01 B*73:01
EA	46,81	14	453	0.8822	0	0	1	B*27:02 B*38:01 B*44:02 B*44:03 B*44:05 B*49:01 B*51:01 B*51:05 B*51:07 B*51:08 B*52:01 B*53:01 B*58:01
EL	46,81	27	843	0.6075	0	0	1	B*07:02 B*07:05 B*08:01 B*08:22 B*14:01 B*14:02 B*15:03 B*15:09 B*15:10 B*15:18 B*18:01 B*18:04 B*27:05 B*27:07 B*35:01 B*35:02 B*35:03 B*35:08 B*35:32 B*35:41 B*37:01 B*39:01 B*39:04 B*39:06 B*39:31 B*40:01 B*40:02 B*40:04 B*40:06 B*41:01 B*41:02 B*42:02 B*45:01 B*47:01 B*48:01 B*50:01 B*50:02 B*54:01 B*55:01 B*56:01 B*73:01
EL	46,82	17	518	0.5991	0	0	1	B*27:02 B*27:05 B*27:07 B*37:01 B*38:01 B*44:02 B*44:03 B*44:05 B*47:01 B*49:01 B*51:01 B*51:05 B*51:07 B*51:08 B*52:01 B*53:01 B*58:01
ER	46,82	26	798	0.488	0	0	1	B*07:02 B*07:05 B*08:01 B*08:22 B*14:01 B*14:02 B*15:03 B*15:09 B*15:10 B*15:18 B*18:01 B*18:04 B*35:01 B*35:02 B*35:03 B*35:08 B*35:32 B*35:41 B*39:01 B*39:04 B*39:06 B*39:31 B*40:01 B*40:02 B*40:04 B*40:06 B*41:01 B*41:02 B*42:02 B*45:01 B*48:01 B*50:01 B*50:02 B*54:01 B*55:01 B*56:01 B*73:01
ER	46,83	17	518	0.5991	0	0	1	B*27:02 B*27:05 B*27:07 B*37:01 B*38:01 B*44:02 B*44:03 B*44:05 B*47:01 B*49:01 B*51:01 B*51:05 B*51:07 B*51:08 B*52:01 B*53:01 B*58:01
EG	46,83	26	798	0.488	0	0	1	B*07:02 B*07:05 B*08:01 B*08:22 B*14:01 B*14:02 B*15:03 B*15:09 B*15:10 B*15:18 B*18:01 B*18:04 B*35:01 B*35:02 B*35:03 B*35:08 B*35:32 B*35:41 B*39:01 B*39:04 B*39:06 B*39:31 B*40:01 B*40:02 B*40:04 B*40:06 B*41:01 B*41:02 B*42:02 B*45:01 B*48:01 B*50:01 B*50:02 B*54:01 B*55:01 B*56:01 B*73:01
EA	46,90	30	982	1	0	0	1	B*07:02 B*07:05 B*08:01 B*08:22 B*14:01 B*14:02 B*15:03 B*15:09 B*15:10 B*15:18 B*18:01 B*18:04 B*27:02 B*27:05 B*27:07 B*35:01 B*35:02 B*35:03 B*35:08 B*35:32 B*35:41 B*37:01 B*38:01 B*39:01 B*39:04 B*39:06 B*39:31 B*40:01 B*40:02 B*40:04 B*40:06 B*41:01 B*41:02 B*42:02 B*44:02 B*44:03 B*44:05 B*45:01 B*47:01 B*48:01 B*49:01 B*50:01 B*50:02 B*51:01 B*51:05 B*51:07 B*51:08 B*52:01 B*53:01 B*54:01…
EI	46,94	17	447	0.1943	0	0	1	B*35:01 B*35:02 B*35:03 B*35:08 B*35:41 B*40:04 B*44:02 B*44:03 B*44:05 B*53:01 B*58:01
ET	46,94	27	844	0.607	0	0	1	B*07:02 B*07:05 B*08:01 B*08:22 B*14:01 B*14:02 B*15:03 B*15:09 B*15:10 B*15:18 B*18:01 B*18:04 B*27:02 B*27:05 B*27:07 B*35:32 B*37:01 B*38:01 B*39:01 B*39:04 B*39:06 B*39:31 B*40:01 B*40:02 B*40:06 B*41:01 B*41:02 B*42:02 B*45:01 B*47:01 B*48:01 B*49:01 B*50:01 B*50:02 B*51:01 B*51:05 B*51:07 B*51:08 B*52:01 B*54:01 B*55:01 B*56:01 B*73:01
EW	46,95	8	245	0.8297	0	0	1	B*39:06 B*40:06 B*41:01 B*45:01 B*49:01 B*50:01 B*50:02 B*51:01 B*51:05 B*51:07 B*51:08 B*52:01 B*54:01 B*55:01 B*56:01 B*73:01
EI	46,95	19	465	0.06872	0	0	1	B*35:01 B*35:02 B*35:03 B*35:08 B*35:41 B*37:01 B*40:04 B*44:02 B*44:03 B*44:05 B*53:01 B*58:01
EL	46,95	22	716	1	0	0	1	B*07:02 B*07:05 B*08:01 B*08:22 B*14:01 B*14:02 B*15:03 B*15:09 B*15:10 B*15:18 B*18:01 B*18:04 B*27:02 B*27:05 B*27:07 B*35:32 B*38:01 B*39:01 B*39:04 B*39:31 B*40:01 B*40:02 B*41:02 B*42:02 B*47:01 B*48:01
EW	46,97	3	55	0.236	0	0	1	B*14:01 B*14:02
ES	46,97	15	458	0.6492	0	0	1	B*07:02 B*07:05 B*08:01 B*08:22 B*27:07 B*40:02 B*41:02 B*42:02 B*48:01
ER	46,97	24	706	0.313	0	0	1	B*15:03 B*15:09 B*15:10 B*15:18 B*18:01 B*18:04 B*35:01 B*35:02 B*35:03 B*35:08 B*35:32 B*35:41 B*37:01 B*38:01 B*39:01 B*39:04 B*39:31 B*40:01 B*40:04 B*41:01 B*44:02 B*44:03 B*44:05 B*45:01 B*47:01 B*49:01 B*50:01 B*50:02 B*53:01 B*58:01
ES	46,99	2	20	0.1322	0	0	1	B*37:01
EY	46,99	30	976	1	0	0	1	B*07:02 B*07:05 B*08:01 B*08:22 B*14:01 B*14:02 B*15:03 B*15:09 B*15:10 B*15:18 B*18:01 B*18:04 B*27:02 B*27:05 B*27:07 B*35:01 B*35:02 B*35:03 B*35:08 B*35:32 B*35:41 B*38:01 B*39:01 B*39:04 B*39:06 B*39:31 B*40:01 B*40:02 B*40:04 B*40:06 B*41:01 B*41:02 B*42:02 B*44:02 B*44:03 B*44:05 B*45:01 B*48:01 B*49:01 B*50:01 B*50:02 B*51:01 B*51:05 B*51:07 B*51:08 B*52:01 B*53:01 B*54:01 B*55:01 B*56:01…
EL	46,103	12	317	0.3367	0	0	1	B*35:01 B*35:02 B*35:03 B*35:08 B*35:41 B*40:04 B*45:01 B*49:01 B*50:01 B*50:02 B*53:01 B*54:01 B*55:01 B*56:01 B*58:01
EV	46,103	28	902	0.7607	0	0	1	B*07:02 B*07:05 B*08:01 B*08:22 B*14:01 B*14:02 B*15:03 B*15:09 B*15:10 B*15:18 B*18:01 B*18:04 B*27:02 B*27:05 B*27:07 B*35:32 B*37:01 B*38:01 B*39:01 B*39:04 B*39:06 B*39:31 B*40:01 B*40:02 B*40:06 B*41:01 B*41:02 B*42:02 B*44:02 B*44:03 B*44:05 B*47:01 B*48:01 B*51:01 B*51:05 B*51:07 B*51:08 B*52:01
EF	46,109	1	20	0.4658	0	0	1	B*35:02
EL	46,109	30	977	1	0	0	1	B*07:02 B*07:05 B*08:01 B*08:22 B*14:01 B*14:02 B*15:03 B*15:09 B*15:10 B*15:18 B*18:01 B*18:04 B*27:02 B*27:05 B*27:07 B*35:01 B*35:03 B*35:08 B*35:32 B*35:41 B*37:01 B*38:01 B*39:01 B*39:04 B*39:06 B*39:31 B*40:01 B*40:02 B*40:04 B*40:06 B*41:01 B*41:02 B*42:02 B*44:02 B*44:03 B*44:05 B*45:01 B*47:01 B*48:01 B*49:01 B*50:01 B*50:02 B*51:01 B*51:05 B*51:07 B*51:08 B*52:01 B*53:01 B*54:01 B*55:01…
EY	46,113	18	459	0.127	0	0	1	B*14:01 B*14:02 B*27:02 B*27:05 B*37:01 B*44:02 B*44:03 B*44:05 B*45:01 B*47:01 B*49:01 B*50:01 B*50:02 B*73:01
EH	46,113	27	832	0.4563	0	0	1	B*07:02 B*07:05 B*08:01 B*08:22 B*15:03 B*15:09 B*15:10 B*15:18 B*18:01 B*18:04 B*27:07 B*35:01 B*35:02 B*35:03 B*35:08 B*35:32 B*35:41 B*38:01 B*39:01 B*39:04 B*39:06 B*39:31 B*40:01 B*40:02 B*40:04 B*40:06 B*41:01 B*41:02 B*42:02 B*48:01 B*51:01 B*51:05 B*51:07 B*51:08 B*52:01 B*53:01 B*54:01 B*55:01 B*56:01 B*58:01
EN	46,114	20	607	0.5094	0	0	1	B*07:05 B*08:01 B*08:22 B*14:01 B*14:02 B*15:09 B*27:07 B*35:02 B*37:01 B*38:01 B*39:01 B*39:04 B*39:06 B*39:31 B*40:01 B*40:02 B*40:04 B*40:06 B*41:01 B*41:02 B*42:02 B*45:01 B*48:01 B*49:01 B*50:01 B*50:02 B*51:01 B*51:05 B*51:07 B*51:08 B*52:01 B*54:01 B*55:01 B*56:01 B*73:01
ED	46,114	23	677	0.4269	0	0	1	B*07:02 B*15:03 B*15:10 B*15:18 B*18:01 B*18:04 B*35:01 B*35:03 B*35:08 B*35:32 B*35:41 B*44:02 B*44:03 B*44:05 B*53:01 B*58:01
EL	46,116	4	127	0.7859	0	0	1	B*45:01 B*49:01 B*50:01 B*50:02 B*54:01 B*55:01 B*56:01
EF	46,116	8	175	0.2222	0	0	1	B*14:01 B*14:02 B*35:03 B*37:01 B*38:01 B*39:01 B*39:04 B*39:06 B*39:31 B*73:01
ED	46,116	11	336	0.7262	0	0	1	B*27:02 B*27:05 B*44:02 B*44:03 B*47:01
EY	46,116	21	628	0.5653	0	0	1	B*07:02 B*07:05 B*08:01 B*08:22 B*15:09 B*15:10 B*27:07 B*35:02 B*40:01 B*40:02 B*40:04 B*40:06 B*41:01 B*41:02 B*42:02 B*44:05 B*48:01 B*51:01 B*51:05 B*51:07 B*51:08 B*52:01
EY	46,118	30	982	1	0	0	1	B*07:02 B*07:05 B*08:01 B*08:22 B*14:01 B*14:02 B*15:03 B*15:09 B*15:10 B*15:18 B*18:01 B*18:04 B*27:02 B*27:05 B*27:07 B*35:01 B*35:02 B*35:03 B*35:08 B*35:32 B*37:01 B*38:01 B*39:01 B*39:04 B*39:06 B*39:31 B*40:01 B*40:02 B*40:04 B*40:06 B*41:01 B*41:02 B*42:02 B*44:02 B*44:03 B*44:05 B*45:01 B*47:01 B*48:01 B*49:01 B*50:01 B*50:02 B*51:01 B*51:05 B*51:07 B*51:08 B*52:01 B*53:01 B*54:01 B*55:01…
EL	46,130	30	982	1	0	0	1	B*07:02 B*07:05 B*08:01 B*14:01 B*14:02 B*15:03 B*15:09 B*15:10 B*15:18 B*18:01 B*18:04 B*27:02 B*27:05 B*27:07 B*35:01 B*35:02 B*35:03 B*35:08 B*35:32 B*35:41 B*37:01 B*38:01 B*39:01 B*39:04 B*39:06 B*39:31 B*40:01 B*40:02 B*40:04 B*40:06 B*41:01 B*41:02 B*42:02 B*44:02 B*44:03 B*44:05 B*45:01 B*47:01 B*48:01 B*49:01 B*50:01 B*50:02 B*51:01 B*51:05 B*51:07 B*51:08 B*52:01 B*53:01 B*54:01 B*55:01…
ER	46,131	17	531	0.6997	0	0	1	B*07:02 B*07:05 B*08:01 B*08:22 B*27:07 B*40:01 B*40:02 B*40:04 B*40:06 B*41:01 B*41:02 B*42:02 B*48:01 B*73:01
ES	46,131	26	801	0.4879	0	0	1	B*14:01 B*14:02 B*15:03 B*15:09 B*15:10 B*15:18 B*18:01 B*18:04 B*27:02 B*27:05 B*35:01 B*35:02 B*35:03 B*35:08 B*35:32 B*35:41 B*37:01 B*38:01 B*39:01 B*39:04 B*39:06 B*39:31 B*44:02 B*44:03 B*44:05 B*45:01 B*47:01 B*49:01 B*50:01 B*50:02 B*51:01 B*51:05 B*51:07 B*51:08 B*52:01 B*53:01 B*54:01 B*55:01 B*56:01 B*58:01
ET	46,143	29	964	1	0	0	1	B*07:02 B*07:05 B*08:01 B*08:22 B*14:01 B*14:02 B*15:03 B*15:09 B*15:10 B*15:18 B*18:01 B*18:04 B*27:02 B*27:05 B*27:07 B*35:01 B*35:02 B*35:03 B*35:08 B*35:32 B*35:41 B*37:01 B*38:01 B*39:01 B*39:04 B*39:06 B*39:31 B*40:02 B*40:04 B*40:06 B*41:01 B*41:02 B*42:02 B*44:02 B*44:03 B*44:05 B*45:01 B*47:01 B*49:01 B*50:01 B*50:02 B*51:01 B*51:05 B*51:07 B*51:08 B*52:01 B*53:01 B*54:01 B*55:01 B*56:01…
ER	46,145	30	982	1	0	0	1	B*07:02 B*07:05 B*08:01 B*08:22 B*14:01 B*14:02 B*15:03 B*15:09 B*15:10 B*15:18 B*18:01 B*18:04 B*27:02 B*27:05 B*27:07 B*35:01 B*35:02 B*35:03 B*35:08 B*35:32 B*35:41 B*37:01 B*38:01 B*39:01 B*39:04 B*39:06 B*39:31 B*40:01 B*40:02 B*40:04 B*40:06 B*41:01 B*41:02 B*42:02 B*44:02 B*44:03 B*44:05 B*45:01 B*47:01 B*48:01 B*49:01 B*50:01 B*50:02 B*51:01 B*51:05 B*51:07 B*51:08 B*52:01 B*53:01 B*54:01…
EW	46,147	29	964	1	0	0	1	B*07:02 B*07:05 B*08:01 B*08:22 B*14:01 B*14:02 B*15:03 B*15:09 B*15:10 B*15:18 B*18:01 B*18:04 B*27:02 B*27:05 B*27:07 B*35:01 B*35:02 B*35:03 B*35:08 B*35:32 B*35:41 B*37:01 B*38:01 B*39:01 B*39:04 B*39:06 B*39:31 B*40:02 B*40:04 B*40:06 B*41:01 B*41:02 B*42:02 B*44:02 B*44:03 B*44:05 B*45:01 B*47:01 B*49:01 B*50:01 B*50:02 B*51:01 B*51:05 B*51:07 B*51:08 B*52:01 B*53:01 B*54:01 B*55:01 B*56:01…
EE	46,152	18	492	0.2437	0	0	1	B*07:02 B*07:05 B*14:01 B*14:02 B*15:03 B*15:09 B*15:10 B*15:18 B*49:01 B*50:01 B*50:02 B*51:01 B*51:07 B*52:01 B*55:01
EV	46,152	25	829	1	0	0	1	B*08:01 B*08:22 B*18:01 B*18:04 B*27:02 B*27:05 B*27:07 B*35:01 B*35:02 B*35:03 B*35:08 B*35:32 B*35:41 B*37:01 B*38:01 B*39:01 B*39:04 B*39:06 B*39:31 B*40:01 B*40:02 B*40:04 B*40:06 B*41:01 B*41:02 B*42:02 B*44:02 B*44:03 B*44:05 B*45:01 B*47:01 B*48:01 B*51:05 B*51:08 B*53:01 B*54:01 B*56:01 B*58:01 B*73:01
ER	46,156	12	274	0.1289	0	0	1	B*07:02 B*07:05 B*35:08 B*51:05
EA	46,158	30	973	1	0	0	1	B*07:02 B*07:05 B*08:01 B*08:22 B*14:01 B*14:02 B*15:03 B*15:09 B*15:10 B*15:18 B*18:01 B*18:04 B*27:02 B*27:05 B*27:07 B*35:01 B*35:02 B*35:03 B*35:08 B*35:32 B*35:41 B*37:01 B*40:01 B*40:02 B*40:04 B*40:06 B*41:01 B*41:02 B*42:02 B*44:02 B*44:03 B*44:05 B*45:01 B*47:01 B*48:01 B*49:01 B*50:01 B*50:02 B*51:01 B*51:05 B*51:07 B*51:08 B*52:01 B*53:01 B*54:01 B*55:01 B*56:01 B*58:01 B*73:01
ET	46,163	14	437	0.7469	0	0	1	B*08:01 B*08:22 B*14:01 B*14:02 B*18:01 B*18:04 B*37:01 B*38:01 B*39:01 B*39:04 B*39:06 B*39:31 B*41:01 B*41:02 B*42:02 B*54:01 B*55:01
EE	46,163	14	439	0.7636	0	0	1	B*07:02 B*07:05 B*27:02 B*27:05 B*27:07 B*40:01 B*40:02 B*40:04 B*40:06 B*47:01 B*48:01 B*73:01
EL	46,163	21	594	0.2639	0	0	1	B*15:03 B*15:09 B*15:10 B*15:18 B*35:01 B*35:02 B*35:03 B*35:08 B*35:32 B*35:41 B*44:02 B*44:03 B*44:05 B*45:01 B*49:01 B*50:01 B*50:02 B*51:01 B*51:05 B*51:07 B*51:08 B*52:01 B*53:01 B*56:01 B*58:01
ES	46,167	10	286	0.5724	0	0	1	B*44:02 B*44:03 B*44:05 B*45:01 B*50:02
EW	46,167	29	921	0.7239	0	0	1	B*07:02 B*07:05 B*08:01 B*08:22 B*14:01 B*14:02 B*15:03 B*15:09 B*15:10 B*15:18 B*18:01 B*18:04 B*27:02 B*27:05 B*27:07 B*35:01 B*35:02 B*35:03 B*35:08 B*35:32 B*35:41 B*37:01 B*38:01 B*39:01 B*39:04 B*39:06 B*39:31 B*40:01 B*40:02 B*40:04 B*40:06 B*41:01 B*41:02 B*42:02 B*47:01 B*48:01 B*49:01 B*50:01 B*51:01 B*51:05 B*51:07 B*51:08 B*52:01 B*53:01 B*54:01 B*55:01 B*56:01 B*58:01 B*73:01
EH	46,171	9	243	0.5177	0	0	1	B*14:01 B*14:02 B*18:01 B*18:04 B*51:01 B*51:07 B*51:08 B*52:01 B*73:01
EY	46,171	30	929	0.2598	0	0	1	B*07:02 B*07:05 B*08:01 B*08:22 B*15:03 B*15:09 B*15:10 B*15:18 B*27:02 B*27:05 B*27:07 B*35:01 B*35:02 B*35:03 B*35:08 B*35:32 B*35:41 B*37:01 B*38:01 B*39:01 B*39:04 B*39:06 B*39:31 B*40:01 B*40:02 B*40:04 B*40:06 B*41:01 B*41:02 B*42:02 B*44:02 B*44:03 B*44:05 B*45:01 B*47:01 B*48:01 B*49:01 B*50:01 B*50:02 B*51:05 B*53:01 B*54:01 B*55:01 B*56:01 B*58:01
ED	46,177	17	514	0.5695	0	0	1	B*07:02 B*07:05 B*08:01 B*08:22 B*40:01 B*41:01 B*41:02 B*42:02 B*48:01
EE	46,177	26	815	0.6336	0	0	1	B*14:01 B*14:02 B*15:03 B*15:09 B*15:10 B*15:18 B*18:01 B*18:04 B*27:02 B*27:05 B*27:07 B*35:01 B*35:02 B*35:03 B*35:08 B*35:32 B*35:41 B*37:01 B*38:01 B*39:01 B*39:04 B*39:06 B*39:31 B*40:02 B*40:04 B*40:06 B*44:02 B*44:03 B*44:05 B*45:01 B*47:01 B*49:01 B*50:01 B*50:02 B*51:01 B*51:05 B*51:07 B*51:08 B*52:01 B*53:01 B*54:01 B*55:01 B*56:01 B*58:01 B*73:01
EK	46,178	13	345	0.3168	0	0	1	B*07:02 B*07:05 B*40:01 B*48:01
ET	46,178	28	896	0.7608	0	0	1	B*08:01 B*08:22 B*14:01 B*14:02 B*15:03 B*15:09 B*15:10 B*15:18 B*18:01 B*18:04 B*27:02 B*27:05 B*27:07 B*35:01 B*35:02 B*35:03 B*35:08 B*35:32 B*35:41 B*37:01 B*38:01 B*39:01 B*39:04 B*39:06 B*39:31 B*40:02 B*40:04 B*40:06 B*41:01 B*41:02 B*42:02 B*44:02 B*44:03 B*44:05 B*45:01 B*47:01 B*49:01 B*50:01 B*50:02 B*51:01 B*51:05 B*51:07 B*51:08 B*52:01 B*53:01 B*54:01 B*55:01 B*56:01 B*58:01 B*73:01
EE	46,180	17	514	0.5695	0	0	1	B*07:02 B*07:05 B*08:01 B*08:22 B*40:01 B*41:01 B*41:02 B*42:02 B*48:01
EQ	46,180	26	815	0.6336	0	0	1	B*14:01 B*14:02 B*15:03 B*15:09 B*15:10 B*15:18 B*18:01 B*18:04 B*27:02 B*27:05 B*27:07 B*35:01 B*35:02 B*35:03 B*35:08 B*35:32 B*35:41 B*37:01 B*38:01 B*39:01 B*39:04 B*39:06 B*39:31 B*40:02 B*40:04 B*40:06 B*44:02 B*44:03 B*44:05 B*45:01 B*47:01 B*49:01 B*50:01 B*50:02 B*51:01 B*51:05 B*51:07 B*51:08 B*52:01 B*53:01 B*54:01 B*55:01 B*56:01 B*58:01 B*73:01
IE	52,63	23	716	0.6819	0	0	1	B*13:01 B*13:02 B*15:01 B*15:03 B*15:07 B*15:16 B*15:17 B*27:02 B*27:05 B*27:07 B*37:01 B*40:01 B*40:02 B*40:04 B*40:06 B*41:01 B*41:02 B*44:02 B*44:03 B*44:05 B*45:01 B*47:01 B*48:01 B*49:01 B*50:01 B*50:02 B*52:01 B*57:01 B*58:01
IN	52,63	27	782	0.1732	0	0	1	B*07:02 B*07:05 B*08:01 B*08:22 B*14:01 B*14:02 B*15:09 B*15:10 B*15:18 B*18:01 B*18:04 B*35:01 B*35:02 B*35:03 B*35:08 B*35:32 B*35:41 B*38:01 B*39:01 B*39:04 B*39:06 B*39:31 B*42:02 B*51:01 B*51:05 B*51:07 B*51:08 B*53:01 B*55:01 B*56:01 B*73:01
IY	52,67	12	315	0.3244	0	0	1	B*07:02 B*07:05 B*42:02 B*55:01 B*56:01
IF	52,67	15	431	0.4523	0	0	1	B*08:01 B*08:22 B*35:01 B*35:02 B*35:03 B*35:08 B*35:32 B*35:41 B*51:01 B*51:05 B*51:08 B*53:01
IS	52,67	20	666	0.9939	0	0	1	B*13:01 B*13:02 B*15:01 B*15:03 B*15:07 B*18:01 B*18:04 B*37:01 B*40:01 B*40:02 B*40:04 B*40:06 B*41:01 B*41:02 B*44:02 B*44:03 B*44:05 B*45:01 B*47:01 B*48:01 B*49:01 B*50:01 B*50:02 B*51:07 B*52:01
IA	52,69	15	467	0.7211	0	0	1	B*07:02 B*07:05 B*15:16 B*15:17 B*27:02 B*27:05 B*27:07 B*42:02 B*55:01 B*56:01 B*57:01 B*58:01 B*73:01
IT	52,69	29	937	1	0	0	1	B*08:01 B*08:22 B*13:01 B*13:02 B*14:01 B*14:02 B*15:01 B*15:03 B*15:07 B*15:09 B*15:10 B*15:18 B*18:01 B*18:04 B*35:01 B*35:02 B*35:03 B*35:08 B*35:32 B*35:41 B*37:01 B*38:01 B*39:01 B*39:04 B*39:06 B*39:31 B*40:01 B*40:02 B*40:04 B*40:06 B*41:01 B*41:02 B*44:02 B*44:03 B*44:05 B*45:01 B*47:01 B*48:01 B*49:01 B*50:01 B*50:02 B*51:01 B*51:05 B*51:07 B*51:08 B*52:01 B*53:01
IQ	52,70	12	315	0.3244	0	0	1	B*07:02 B*07:05 B*42:02 B*55:01 B*56:01
IN	52,70	29	937	1	0	0	1	B*08:01 B*08:22 B*13:01 B*13:02 B*14:01 B*14:02 B*15:01 B*15:03 B*15:07 B*15:09 B*15:10 B*15:18 B*18:01 B*18:04 B*35:01 B*35:02 B*35:03 B*35:08 B*35:32 B*35:41 B*37:01 B*38:01 B*39:01 B*39:04 B*39:06 B*39:31 B*40:01 B*40:02 B*40:04 B*40:06 B*41:01 B*41:02 B*44:02 B*44:03 B*44:05 B*45:01 B*47:01 B*48:01 B*49:01 B*50:01 B*50:02 B*51:01 B*51:05 B*51:07 B*51:08 B*52:01 B*53:01
IA	52,71	15	467	0.7211	0	0	1	B*07:02 B*07:05 B*15:16 B*15:17 B*27:02 B*27:05 B*27:07 B*42:02 B*55:01 B*56:01 B*57:01 B*58:01 B*73:01
IT	52,71	29	937	1	0	0	1	B*08:01 B*08:22 B*13:01 B*13:02 B*14:01 B*14:02 B*15:01 B*15:03 B*15:07 B*15:09 B*15:10 B*15:18 B*18:01 B*18:04 B*35:01 B*35:02 B*35:03 B*35:08 B*35:32 B*35:41 B*37:01 B*38:01 B*39:01 B*39:04 B*39:06 B*39:31 B*40:01 B*40:02 B*40:04 B*40:06 B*41:01 B*41:02 B*44:02 B*44:03 B*44:05 B*45:01 B*47:01 B*48:01 B*49:01 B*50:01 B*50:02 B*51:01 B*51:05 B*51:07 B*51:08 B*52:01 B*53:01
ID	52,74	19	601	0.7215	0	0	1	B*07:02 B*07:05 B*08:01 B*08:22 B*14:01 B*14:02 B*27:02 B*27:05 B*27:07 B*39:01 B*39:04 B*39:06 B*39:31 B*42:02 B*55:01 B*56:01 B*73:01
ID	52,77	4	91	0.3493	0	0	1	B*27:05 B*27:07 B*37:01 B*47:01
IS	52,77	27	845	0.6065	0	0	1	B*07:02 B*07:05 B*08:01 B*08:22 B*14:01 B*14:02 B*15:01 B*15:03 B*15:07 B*15:09 B*15:10 B*15:18 B*18:01 B*18:04 B*35:01 B*35:02 B*35:03 B*35:08 B*35:32 B*35:41 B*39:01 B*39:04 B*39:06 B*39:31 B*40:01 B*40:02 B*40:04 B*40:06 B*41:01 B*41:02 B*42:02 B*45:01 B*48:01 B*50:01 B*50:02 B*55:01 B*56:01
IT	52,80	14	403	0.4839	0	0	1	B*13:01 B*13:02 B*27:05 B*27:07 B*37:01 B*44:02 B*44:03 B*44:05 B*47:01
IN	52,80	27	845	0.6065	0	0	1	B*07:02 B*07:05 B*08:01 B*08:22 B*14:01 B*14:02 B*15:01 B*15:03 B*15:07 B*15:09 B*15:10 B*15:18 B*18:01 B*18:04 B*35:01 B*35:02 B*35:03 B*35:08 B*35:32 B*35:41 B*39:01 B*39:04 B*39:06 B*39:31 B*40:01 B*40:02 B*40:04 B*40:06 B*41:01 B*41:02 B*42:02 B*45:01 B*48:01 B*50:01 B*50:02 B*55:01 B*56:01 B*73:01
IL	52,81	28	881	0.5663	0	0	1	B*07:02 B*07:05 B*08:01 B*08:22 B*14:01 B*14:02 B*15:01 B*15:03 B*15:07 B*15:09 B*15:10 B*15:18 B*18:01 B*18:04 B*27:05 B*27:07 B*35:01 B*35:02 B*35:03 B*35:08 B*35:32 B*35:41 B*37:01 B*39:01 B*39:04 B*39:06 B*39:31 B*40:01 B*40:02 B*40:04 B*40:06 B*41:01 B*41:02 B*42:02 B*45:01 B*47:01 B*48:01 B*50:01 B*50:02 B*55:01 B*56:01 B*73:01
IL	52,82	19	623	0.9084	0	0	1	B*13:01 B*13:02 B*15:16 B*15:17 B*27:02 B*27:05 B*27:07 B*37:01 B*38:01 B*44:02 B*44:03 B*44:05 B*47:01 B*49:01 B*51:01 B*51:05 B*51:07 B*51:08 B*52:01 B*53:01 B*57:01 B*58:01
IR	52,82	27	845	0.6065	0	0	1	B*07:02 B*07:05 B*08:01 B*08:22 B*14:01 B*14:02 B*15:01 B*15:03 B*15:07 B*15:09 B*15:10 B*15:18 B*18:01 B*18:04 B*35:01 B*35:02 B*35:03 B*35:08 B*35:32 B*35:41 B*39:01 B*39:04 B*39:06 B*39:31 B*40:01 B*40:02 B*40:04 B*40:06 B*41:01 B*41:02 B*42:02 B*45:01 B*48:01 B*50:01 B*50:02 B*55:01 B*56:01 B*73:01
IR	52,83	19	623	0.9084	0	0	1	B*13:01 B*13:02 B*15:16 B*15:17 B*27:02 B*27:05 B*27:07 B*37:01 B*38:01 B*44:02 B*44:03 B*44:05 B*47:01 B*49:01 B*51:01 B*51:05 B*51:07 B*51:08 B*52:01 B*53:01 B*57:01 B*58:01
IG	52,83	27	845	0.6065	0	0	1	B*07:02 B*07:05 B*08:01 B*08:22 B*14:01 B*14:02 B*15:01 B*15:03 B*15:07 B*15:09 B*15:10 B*15:18 B*18:01 B*18:04 B*35:01 B*35:02 B*35:03 B*35:08 B*35:32 B*35:41 B*39:01 B*39:04 B*39:06 B*39:31 B*40:01 B*40:02 B*40:04 B*40:06 B*41:01 B*41:02 B*42:02 B*45:01 B*48:01 B*50:01 B*50:02 B*55:01 B*56:01 B*73:01
II	52,94	18	498	0.2709	0	0	1	B*13:01 B*35:01 B*35:02 B*35:03 B*35:08 B*35:41 B*40:04 B*44:02 B*44:03 B*44:05 B*53:01 B*57:01 B*58:01
IT	52,94	28	909	1	0	0	1	B*07:02 B*07:05 B*08:01 B*08:22 B*13:02 B*14:01 B*14:02 B*15:01 B*15:03 B*15:07 B*15:09 B*15:10 B*15:16 B*15:17 B*15:18 B*18:01 B*18:04 B*27:02 B*27:05 B*27:07 B*35:32 B*37:01 B*38:01 B*39:01 B*39:04 B*39:06 B*39:31 B*40:01 B*40:02 B*40:06 B*41:01 B*41:02 B*42:02 B*45:01 B*47:01 B*48:01 B*49:01 B*50:01 B*50:02 B*51:01 B*51:05 B*51:07 B*51:08 B*52:01 B*55:01 B*56:01 B*73:01
II	52,95	20	515	0.1014	0	0	1	B*13:01 B*35:01 B*35:02 B*35:03 B*35:08 B*35:41 B*37:01 B*40:04 B*44:02 B*44:03 B*44:05 B*53:01 B*57:01 B*58:01
IL	52,95	24	785	1	0	0	1	B*07:02 B*07:05 B*08:01 B*08:22 B*14:01 B*14:02 B*15:01 B*15:03 B*15:07 B*15:09 B*15:10 B*15:17 B*15:18 B*18:01 B*18:04 B*27:02 B*27:05 B*27:07 B*35:32 B*38:01 B*39:01 B*39:04 B*39:31 B*40:01 B*40:02 B*41:02 B*42:02 B*47:01 B*48:01
IW	52,97	3	55	0.236	0	0	1	B*14:01 B*14:02
IS	52,97	15	459	0.6571	0	0	1	B*07:02 B*07:05 B*08:01 B*08:22 B*15:07 B*27:07 B*40:02 B*41:02 B*42:02 B*48:01
IR	52,97	26	770	0.2717	0	0	1	B*13:01 B*15:01 B*15:03 B*15:09 B*15:10 B*15:16 B*15:17 B*15:18 B*18:01 B*18:04 B*35:01 B*35:02 B*35:03 B*35:08 B*35:32 B*35:41 B*37:01 B*38:01 B*39:01 B*39:04 B*39:31 B*40:01 B*40:04 B*41:01 B*44:02 B*44:03 B*44:05 B*45:01 B*47:01 B*49:01 B*50:01 B*50:02 B*53:01 B*58:01
IS	52,99	2	20	0.1322	0	0	1	B*37:01
IL	52,103	12	378	0.8066	0	0	1	B*13:01 B*13:02 B*15:16 B*35:01 B*35:02 B*35:03 B*35:08 B*35:41 B*40:04 B*45:01 B*49:01 B*50:01 B*50:02 B*53:01 B*55:01 B*56:01 B*58:01
IV	52,103	30	959	0.6279	0	0	1	B*07:02 B*07:05 B*08:01 B*08:22 B*14:01 B*14:02 B*15:01 B*15:03 B*15:07 B*15:09 B*15:10 B*15:17 B*15:18 B*18:01 B*18:04 B*27:02 B*27:05 B*27:07 B*35:32 B*37:01 B*38:01 B*39:01 B*39:04 B*39:06 B*39:31 B*40:01 B*40:02 B*40:06 B*41:01 B*41:02 B*42:02 B*44:02 B*44:03 B*44:05 B*47:01 B*48:01 B*51:01 B*51:05 B*51:07 B*51:08 B*52:01 B*57:01
IF	52,109	1	20	0.4658	0	0	1	B*35:02
IY	52,113	18	466	0.1473	0	0	1	B*14:01 B*14:02 B*15:17 B*27:02 B*27:05 B*37:01 B*44:02 B*44:03 B*44:05 B*45:01 B*47:01 B*49:01 B*50:01 B*50:02 B*73:01
IH	52,113	28	925	1	0	0	1	B*07:02 B*07:05 B*08:01 B*08:22 B*13:01 B*13:02 B*15:01 B*15:03 B*15:07 B*15:09 B*15:10 B*15:16 B*15:18 B*18:01 B*18:04 B*27:07 B*35:01 B*35:02 B*35:03 B*35:08 B*35:32 B*35:41 B*38:01 B*39:01 B*39:04 B*39:06 B*39:31 B*40:01 B*40:02 B*40:04 B*40:06 B*41:01 B*41:02 B*42:02 B*48:01 B*51:01 B*51:05 B*51:07 B*51:08 B*52:01 B*53:01 B*55:01 B*56:01 B*57:01 B*58:01
IN	52,114	20	651	0.8592	0	0	1	B*07:05 B*08:01 B*08:22 B*13:01 B*13:02 B*14:01 B*14:02 B*15:09 B*27:07 B*35:02 B*37:01 B*38:01 B*39:01 B*39:04 B*39:06 B*39:31 B*40:01 B*40:02 B*40:04 B*40:06 B*41:01 B*41:02 B*42:02 B*45:01 B*48:01 B*49:01 B*50:01 B*50:02 B*51:01 B*51:05 B*51:07 B*51:08 B*52:01 B*55:01 B*56:01 B*73:01
ID	52,114	25	777	0.655	0	0	1	B*07:02 B*15:01 B*15:03 B*15:07 B*15:10 B*15:16 B*15:18 B*18:01 B*18:04 B*35:01 B*35:03 B*35:08 B*35:32 B*35:41 B*44:02 B*44:03 B*44:05 B*53:01 B*57:01 B*58:01
IF	52,116	8	175	0.2222	0	0	1	B*14:01 B*14:02 B*35:03 B*37:01 B*38:01 B*39:01 B*39:04 B*39:06 B*39:31 B*73:01
ID	52,116	11	343	0.788	0	0	1	B*15:17 B*27:02 B*27:05 B*44:02 B*44:03 B*47:01
IY	52,116	21	628	0.5653	0	0	1	B*07:02 B*07:05 B*08:01 B*08:22 B*15:09 B*15:10 B*27:07 B*35:02 B*40:01 B*40:02 B*40:04 B*40:06 B*41:01 B*41:02 B*42:02 B*44:05 B*48:01 B*51:01 B*51:05 B*51:07 B*51:08 B*52:01
IR	52,131	17	531	0.6997	0	0	1	B*07:02 B*07:05 B*08:01 B*08:22 B*27:07 B*40:01 B*40:02 B*40:04 B*40:06 B*41:01 B*41:02 B*42:02 B*48:01 B*73:01
IS	52,131	28	909	1	0	0	1	B*13:01 B*13:02 B*14:01 B*14:02 B*15:01 B*15:03 B*15:07 B*15:09 B*15:10 B*15:16 B*15:17 B*15:18 B*18:01 B*18:04 B*27:02 B*27:05 B*35:01 B*35:02 B*35:03 B*35:08 B*35:32 B*35:41 B*37:01 B*38:01 B*39:01 B*39:04 B*39:06 B*39:31 B*44:02 B*44:03 B*44:05 B*45:01 B*47:01 B*49:01 B*50:01 B*50:02 B*51:01 B*51:05 B*51:07 B*51:08 B*52:01 B*53:01 B*55:01 B*56:01 B*57:01 B*58:01
IT	52,143	30	997	1	0	0	1	B*07:02 B*07:05 B*08:01 B*08:22 B*13:01 B*13:02 B*14:01 B*14:02 B*15:01 B*15:03 B*15:07 B*15:09 B*15:10 B*15:16 B*15:17 B*15:18 B*18:01 B*18:04 B*27:02 B*27:05 B*27:07 B*35:01 B*35:02 B*35:03 B*35:08 B*35:32 B*35:41 B*37:01 B*38:01 B*39:01 B*39:04 B*39:06 B*39:31 B*40:02 B*40:04 B*40:06 B*41:01 B*41:02 B*42:02 B*44:02 B*44:03 B*44:05 B*45:01 B*47:01 B*49:01 B*50:01 B*50:02 B*51:01 B*51:05 B*51:07…
IR	52,145	30	998	1	0	0	1	B*07:02 B*07:05 B*08:01 B*08:22 B*14:01 B*14:02 B*15:01 B*15:03 B*15:07 B*15:09 B*15:10 B*15:16 B*15:17 B*15:18 B*18:01 B*18:04 B*27:02 B*27:05 B*27:07 B*35:01 B*35:02 B*35:03 B*35:08 B*35:32 B*35:41 B*37:01 B*38:01 B*39:01 B*39:04 B*39:06 B*39:31 B*40:01 B*40:02 B*40:04 B*40:06 B*41:01 B*41:02 B*42:02 B*44:02 B*44:03 B*44:05 B*45:01 B*47:01 B*48:01 B*49:01 B*50:01 B*50:02 B*51:01 B*51:05 B*51:07…
IW	52,147	30	997	1	0	0	1	B*07:02 B*07:05 B*08:01 B*08:22 B*13:01 B*13:02 B*14:01 B*14:02 B*15:01 B*15:03 B*15:07 B*15:09 B*15:10 B*15:16 B*15:17 B*15:18 B*18:01 B*18:04 B*27:02 B*27:05 B*27:07 B*35:01 B*35:02 B*35:03 B*35:08 B*35:32 B*35:41 B*37:01 B*38:01 B*39:01 B*39:04 B*39:06 B*39:31 B*40:02 B*40:04 B*40:06 B*41:01 B*41:02 B*42:02 B*44:02 B*44:03 B*44:05 B*45:01 B*47:01 B*49:01 B*50:01 B*50:02 B*51:01 B*51:05 B*51:07…
IE	52,152	19	583	0.5815	0	0	1	B*07:02 B*07:05 B*14:01 B*14:02 B*15:01 B*15:03 B*15:07 B*15:09 B*15:10 B*15:16 B*15:17 B*15:18 B*49:01 B*50:01 B*50:02 B*51:01 B*51:07 B*52:01 B*55:01
IR	52,156	12	274	0.1289	0	0	1	B*07:02 B*07:05 B*35:08 B*51:05
IA	52,158	30	998	1	0	0	1	B*07:02 B*07:05 B*08:01 B*08:22 B*13:01 B*13:02 B*14:01 B*14:02 B*15:01 B*15:03 B*15:07 B*15:09 B*15:10 B*15:16 B*15:17 B*15:18 B*18:01 B*18:04 B*27:02 B*27:05 B*27:07 B*35:01 B*35:02 B*35:03 B*35:08 B*35:32 B*35:41 B*37:01 B*40:01 B*40:02 B*40:04 B*40:06 B*41:01 B*41:02 B*42:02 B*44:02 B*44:03 B*44:05 B*45:01 B*47:01 B*48:01 B*49:01 B*50:01 B*50:02 B*51:01 B*51:05 B*51:07 B*51:08 B*52:01 B*53:01…
IT	52,163	14	436	0.7386	0	0	1	B*08:01 B*08:22 B*14:01 B*14:02 B*18:01 B*18:04 B*37:01 B*38:01 B*39:01 B*39:04 B*39:06 B*39:31 B*41:01 B*41:02 B*42:02 B*55:01
IL	52,163	24	715	0.4111	0	0	1	B*15:01 B*15:03 B*15:07 B*15:09 B*15:10 B*15:16 B*15:17 B*15:18 B*35:01 B*35:02 B*35:03 B*35:08 B*35:32 B*35:41 B*44:02 B*44:03 B*44:05 B*45:01 B*49:01 B*50:01 B*50:02 B*51:01 B*51:05 B*51:07 B*51:08 B*52:01 B*53:01 B*56:01 B*57:01 B*58:01
IS	52,167	10	286	0.5724	0	0	1	B*44:02 B*44:03 B*44:05 B*45:01 B*50:02
IW	52,167	30	983	1	0	0	1	B*07:02 B*07:05 B*08:01 B*08:22 B*13:01 B*13:02 B*14:01 B*14:02 B*15:01 B*15:03 B*15:07 B*15:09 B*15:10 B*15:16 B*15:17 B*15:18 B*18:01 B*18:04 B*27:02 B*27:05 B*27:07 B*35:01 B*35:02 B*35:03 B*35:08 B*35:32 B*35:41 B*37:01 B*38:01 B*39:01 B*39:04 B*39:06 B*39:31 B*40:01 B*40:02 B*40:04 B*40:06 B*41:01 B*41:02 B*42:02 B*47:01 B*48:01 B*49:01 B*50:01 B*51:01 B*51:05 B*51:07 B*51:08 B*52:01 B*53:01…
IH	52,171	9	243	0.5177	0	0	1	B*14:01 B*14:02 B*18:01 B*18:04 B*51:01 B*51:07 B*51:08 B*52:01 B*73:01
IY	52,171	30	981	1	0	0	1	B*07:02 B*07:05 B*08:01 B*08:22 B*13:01 B*13:02 B*15:01 B*15:03 B*15:07 B*15:09 B*15:10 B*15:16 B*15:17 B*15:18 B*27:02 B*27:05 B*27:07 B*35:01 B*35:02 B*35:03 B*35:08 B*35:32 B*35:41 B*37:01 B*38:01 B*39:01 B*39:04 B*39:06 B*39:31 B*40:01 B*40:02 B*40:04 B*40:06 B*41:01 B*41:02 B*42:02 B*44:02 B*44:03 B*44:05 B*45:01 B*47:01 B*48:01 B*49:01 B*50:01 B*50:02 B*51:05 B*53:01 B*55:01 B*56:01 B*57:01…
ID	52,177	17	514	0.5695	0	0	1	B*07:02 B*07:05 B*08:01 B*08:22 B*40:01 B*41:01 B*41:02 B*42:02 B*48:01
IE	52,177	28	919	1	0	0	1	B*13:01 B*13:02 B*14:01 B*14:02 B*15:01 B*15:03 B*15:07 B*15:09 B*15:10 B*15:16 B*15:17 B*15:18 B*18:01 B*18:04 B*27:02 B*27:05 B*27:07 B*35:01 B*35:02 B*35:03 B*35:08 B*35:32 B*35:41 B*37:01 B*38:01 B*39:01 B*39:04 B*39:06 B*39:31 B*40:02 B*40:04 B*40:06 B*44:02 B*44:03 B*44:05 B*45:01 B*47:01 B*49:01 B*50:01 B*50:02 B*51:01 B*51:05 B*51:07 B*51:08 B*52:01 B*53:01 B*55:01 B*56:01 B*57:01 B*58:01…
IK	52,178	13	345	0.3168	0	0	1	B*07:02 B*07:05 B*40:01 B*48:01
IT	52,178	30	971	1	0	0	1	B*08:01 B*08:22 B*13:01 B*13:02 B*14:01 B*14:02 B*15:01 B*15:03 B*15:07 B*15:09 B*15:10 B*15:16 B*15:17 B*15:18 B*18:01 B*18:04 B*27:02 B*27:05 B*27:07 B*35:01 B*35:02 B*35:03 B*35:08 B*35:32 B*35:41 B*37:01 B*38:01 B*39:01 B*39:04 B*39:06 B*39:31 B*40:02 B*40:04 B*40:06 B*41:01 B*41:02 B*42:02 B*44:02 B*44:03 B*44:05 B*45:01 B*47:01 B*49:01 B*50:01 B*50:02 B*51:01 B*51:05 B*51:07 B*51:08 B*52:01…
IE	52,180	17	514	0.5695	0	0	1	B*07:02 B*07:05 B*08:01 B*08:22 B*40:01 B*41:01 B*41:02 B*42:02 B*48:01
IQ	52,180	28	919	1	0	0	1	B*13:01 B*13:02 B*14:01 B*14:02 B*15:01 B*15:03 B*15:07 B*15:09 B*15:10 B*15:16 B*15:17 B*15:18 B*18:01 B*18:04 B*27:02 B*27:05 B*27:07 B*35:01 B*35:02 B*35:03 B*35:08 B*35:32 B*35:41 B*37:01 B*38:01 B*39:01 B*39:04 B*39:06 B*39:31 B*40:02 B*40:04 B*40:06 B*44:02 B*44:03 B*44:05 B*45:01 B*47:01 B*49:01 B*50:01 B*50:02 B*51:01 B*51:05 B*51:07 B*51:08 B*52:01 B*53:01 B*55:01 B*56:01 B*57:01 B*58:01…
RE	62,63	22	665	0.5563	0	0	1	B*13:01 B*13:02 B*15:01 B*15:03 B*15:07 B*15:16 B*15:17 B*27:02 B*27:05 B*27:07 B*37:01 B*40:01 B*40:02 B*40:04 B*40:06 B*41:01 B*41:02 B*44:02 B*44:03 B*44:05 B*45:01 B*47:01 B*48:01 B*49:01 B*50:01 B*50:02 B*52:01
RN	62,63	27	783	0.173	0	0	1	B*07:02 B*07:05 B*08:01 B*08:22 B*14:01 B*14:02 B*15:09 B*15:10 B*15:18 B*18:01 B*18:04 B*35:01 B*35:02 B*35:03 B*35:08 B*35:32 B*35:41 B*38:01 B*39:01 B*39:04 B*39:06 B*39:31 B*42:02 B*51:01 B*51:05 B*51:07 B*51:08 B*53:01 B*54:01 B*55:01 B*56:01 B*73:01
RY	62,67	12	316	0.3305	0	0	1	B*07:02 B*07:05 B*42:02 B*54:01 B*55:01 B*56:01
RF	62,67	15	431	0.4523	0	0	1	B*08:01 B*08:22 B*35:01 B*35:02 B*35:03 B*35:08 B*35:32 B*35:41 B*51:01 B*51:05 B*51:08 B*53:01
RS	62,67	20	666	0.9939	0	0	1	B*13:01 B*13:02 B*15:01 B*15:03 B*15:07 B*18:01 B*18:04 B*37:01 B*40:01 B*40:02 B*40:04 B*40:06 B*41:01 B*41:02 B*44:02 B*44:03 B*44:05 B*45:01 B*47:01 B*48:01 B*49:01 B*50:01 B*50:02 B*51:07 B*52:01
RA	62,69	13	397	0.6887	0	0	1	B*07:02 B*07:05 B*15:16 B*15:17 B*27:02 B*27:05 B*27:07 B*42:02 B*54:01 B*55:01 B*56:01 B*73:01
RT	62,69	29	937	1	0	0	1	B*08:01 B*08:22 B*13:01 B*13:02 B*14:01 B*14:02 B*15:01 B*15:03 B*15:07 B*15:09 B*15:10 B*15:18 B*18:01 B*18:04 B*35:01 B*35:02 B*35:03 B*35:08 B*35:32 B*35:41 B*37:01 B*38:01 B*39:01 B*39:04 B*39:06 B*39:31 B*40:01 B*40:02 B*40:04 B*40:06 B*41:01 B*41:02 B*44:02 B*44:03 B*44:05 B*45:01 B*47:01 B*48:01 B*49:01 B*50:01 B*50:02 B*51:01 B*51:05 B*51:07 B*51:08 B*52:01 B*53:01
RQ	62,70	12	316	0.3305	0	0	1	B*07:02 B*07:05 B*42:02 B*54:01 B*55:01 B*56:01
RN	62,70	29	937	1	0	0	1	B*08:01 B*08:22 B*13:01 B*13:02 B*14:01 B*14:02 B*15:01 B*15:03 B*15:07 B*15:09 B*15:10 B*15:18 B*18:01 B*18:04 B*35:01 B*35:02 B*35:03 B*35:08 B*35:32 B*35:41 B*37:01 B*38:01 B*39:01 B*39:04 B*39:06 B*39:31 B*40:01 B*40:02 B*40:04 B*40:06 B*41:01 B*41:02 B*44:02 B*44:03 B*44:05 B*45:01 B*47:01 B*48:01 B*49:01 B*50:01 B*50:02 B*51:01 B*51:05 B*51:07 B*51:08 B*52:01 B*53:01
RA	62,71	13	397	0.6887	0	0	1	B*07:02 B*07:05 B*15:16 B*15:17 B*27:02 B*27:05 B*27:07 B*42:02 B*54:01 B*55:01 B*56:01 B*73:01
RT	62,71	29	937	1	0	0	1	B*08:01 B*08:22 B*13:01 B*13:02 B*14:01 B*14:02 B*15:01 B*15:03 B*15:07 B*15:09 B*15:10 B*15:18 B*18:01 B*18:04 B*35:01 B*35:02 B*35:03 B*35:08 B*35:32 B*35:41 B*37:01 B*38:01 B*39:01 B*39:04 B*39:06 B*39:31 B*40:01 B*40:02 B*40:04 B*40:06 B*41:01 B*41:02 B*44:02 B*44:03 B*44:05 B*45:01 B*47:01 B*48:01 B*49:01 B*50:01 B*50:02 B*51:01 B*51:05 B*51:07 B*51:08 B*52:01 B*53:01
RD	62,74	19	602	0.7296	0	0	1	B*07:02 B*07:05 B*08:01 B*08:22 B*14:01 B*14:02 B*27:02 B*27:05 B*27:07 B*39:01 B*39:04 B*39:06 B*39:31 B*42:02 B*54:01 B*55:01 B*56:01 B*73:01
RY	62,74	26	832	0.805	0	0	1	B*13:01 B*13:02 B*15:01 B*15:03 B*15:07 B*15:09 B*15:10 B*15:16 B*15:17 B*15:18 B*18:01 B*18:04 B*35:01 B*35:02 B*35:03 B*35:08 B*35:32 B*35:41 B*37:01 B*38:01 B*40:01 B*40:02 B*40:04 B*40:06 B*41:01 B*41:02 B*44:02 B*44:03 B*44:05 B*45:01 B*47:01 B*48:01 B*49:01 B*50:01 B*50:02 B*51:01 B*51:05 B*51:07 B*51:08 B*52:01 B*53:01
RD	62,77	4	91	0.3493	0	0	1	B*27:05 B*27:07 B*37:01 B*47:01
RS	62,77	27	846	0.6062	0	0	1	B*07:02 B*07:05 B*08:01 B*08:22 B*14:01 B*14:02 B*15:01 B*15:03 B*15:07 B*15:09 B*15:10 B*15:18 B*18:01 B*18:04 B*35:01 B*35:02 B*35:03 B*35:08 B*35:32 B*35:41 B*39:01 B*39:04 B*39:06 B*39:31 B*40:01 B*40:02 B*40:04 B*40:06 B*41:01 B*41:02 B*42:02 B*45:01 B*48:01 B*50:01 B*50:02 B*54:01 B*55:01 B*56:01
RT	62,80	14	403	0.4839	0	0	1	B*13:01 B*13:02 B*27:05 B*27:07 B*37:01 B*44:02 B*44:03 B*44:05 B*47:01
RN	62,80	27	846	0.6062	0	0	1	B*07:02 B*07:05 B*08:01 B*08:22 B*14:01 B*14:02 B*15:01 B*15:03 B*15:07 B*15:09 B*15:10 B*15:18 B*18:01 B*18:04 B*35:01 B*35:02 B*35:03 B*35:08 B*35:32 B*35:41 B*39:01 B*39:04 B*39:06 B*39:31 B*40:01 B*40:02 B*40:04 B*40:06 B*41:01 B*41:02 B*42:02 B*45:01 B*48:01 B*50:01 B*50:02 B*54:01 B*55:01 B*56:01 B*73:01
RL	62,81	28	882	0.5661	0	0	1	B*07:02 B*07:05 B*08:01 B*08:22 B*14:01 B*14:02 B*15:01 B*15:03 B*15:07 B*15:09 B*15:10 B*15:18 B*18:01 B*18:04 B*27:05 B*27:07 B*35:01 B*35:02 B*35:03 B*35:08 B*35:32 B*35:41 B*37:01 B*39:01 B*39:04 B*39:06 B*39:31 B*40:01 B*40:02 B*40:04 B*40:06 B*41:01 B*41:02 B*42:02 B*45:01 B*47:01 B*48:01 B*50:01 B*50:02 B*54:01 B*55:01 B*56:01 B*73:01
RL	62,82	17	562	0.9595	0	0	1	B*13:01 B*13:02 B*15:16 B*15:17 B*27:02 B*27:05 B*27:07 B*37:01 B*38:01 B*44:02 B*44:03 B*44:05 B*47:01 B*49:01 B*51:01 B*51:05 B*51:07 B*51:08 B*52:01 B*53:01
RR	62,82	27	846	0.6062	0	0	1	B*07:02 B*07:05 B*08:01 B*08:22 B*14:01 B*14:02 B*15:01 B*15:03 B*15:07 B*15:09 B*15:10 B*15:18 B*18:01 B*18:04 B*35:01 B*35:02 B*35:03 B*35:08 B*35:32 B*35:41 B*39:01 B*39:04 B*39:06 B*39:31 B*40:01 B*40:02 B*40:04 B*40:06 B*41:01 B*41:02 B*42:02 B*45:01 B*48:01 B*50:01 B*50:02 B*54:01 B*55:01 B*56:01 B*73:01
RR	62,83	17	562	0.9595	0	0	1	B*13:01 B*13:02 B*15:16 B*15:17 B*27:02 B*27:05 B*27:07 B*37:01 B*38:01 B*44:02 B*44:03 B*44:05 B*47:01 B*49:01 B*51:01 B*51:05 B*51:07 B*51:08 B*52:01 B*53:01
RG	62,83	27	846	0.6062	0	0	1	B*07:02 B*07:05 B*08:01 B*08:22 B*14:01 B*14:02 B*15:01 B*15:03 B*15:07 B*15:09 B*15:10 B*15:18 B*18:01 B*18:04 B*35:01 B*35:02 B*35:03 B*35:08 B*35:32 B*35:41 B*39:01 B*39:04 B*39:06 B*39:31 B*40:01 B*40:02 B*40:04 B*40:06 B*41:01 B*41:02 B*42:02 B*45:01 B*48:01 B*50:01 B*50:02 B*54:01 B*55:01 B*56:01 B*73:01
RI	62,94	17	437	0.1587	0	0	1	B*13:01 B*35:01 B*35:02 B*35:03 B*35:08 B*35:41 B*40:04 B*44:02 B*44:03 B*44:05 B*53:01
RT	62,94	28	909	1	0	0	1	B*07:02 B*07:05 B*08:01 B*08:22 B*13:02 B*14:01 B*14:02 B*15:01 B*15:03 B*15:07 B*15:09 B*15:10 B*15:16 B*15:17 B*15:18 B*18:01 B*18:04 B*27:02 B*27:05 B*27:07 B*35:32 B*37:01 B*38:01 B*39:01 B*39:04 B*39:06 B*39:31 B*40:01 B*40:02 B*40:06 B*41:01 B*41:02 B*42:02 B*45:01 B*47:01 B*48:01 B*49:01 B*50:01 B*50:02 B*51:01 B*51:05 B*51:07 B*51:08 B*52:01 B*54:01 B*55:01 B*56:01 B*73:01
RI	62,95	19	455	0.05348	0	0	1	B*13:01 B*35:01 B*35:02 B*35:03 B*35:08 B*35:41 B*37:01 B*40:04 B*44:02 B*44:03 B*44:05 B*53:01
RL	62,95	24	785	1	0	0	1	B*07:02 B*07:05 B*08:01 B*08:22 B*14:01 B*14:02 B*15:01 B*15:03 B*15:07 B*15:09 B*15:10 B*15:17 B*15:18 B*18:01 B*18:04 B*27:02 B*27:05 B*27:07 B*35:32 B*38:01 B*39:01 B*39:04 B*39:31 B*40:01 B*40:02 B*41:02 B*42:02 B*47:01 B*48:01
RW	62,97	3	55	0.236	0	0	1	B*14:01 B*14:02
RS	62,97	15	459	0.6571	0	0	1	B*07:02 B*07:05 B*08:01 B*08:22 B*15:07 B*27:07 B*40:02 B*41:02 B*42:02 B*48:01
RR	62,97	26	763	0.2722	0	0	1	B*13:01 B*15:01 B*15:03 B*15:09 B*15:10 B*15:16 B*15:17 B*15:18 B*18:01 B*18:04 B*35:01 B*35:02 B*35:03 B*35:08 B*35:32 B*35:41 B*37:01 B*38:01 B*39:01 B*39:04 B*39:31 B*40:01 B*40:04 B*41:01 B*44:02 B*44:03 B*44:05 B*45:01 B*47:01 B*49:01 B*50:01 B*50:02 B*53:01
RS	62,99	2	20	0.1322	0	0	1	B*37:01
RY	62,99	30	999	1	0	0	1	B*07:02 B*07:05 B*08:01 B*08:22 B*13:01 B*13:02 B*14:01 B*14:02 B*15:01 B*15:03 B*15:07 B*15:09 B*15:10 B*15:16 B*15:17 B*15:18 B*18:01 B*18:04 B*27:02 B*27:05 B*27:07 B*35:01 B*35:02 B*35:03 B*35:08 B*35:32 B*35:41 B*38:01 B*39:01 B*39:04 B*39:06 B*39:31 B*40:01 B*40:02 B*40:04 B*40:06 B*41:01 B*41:02 B*42:02 B*44:02 B*44:03 B*44:05 B*45:01 B*48:01 B*49:01 B*50:01 B*50:02 B*51:01 B*51:05 B*51:07…
RL	62,103	12	364	0.6865	0	0	1	B*13:01 B*13:02 B*15:16 B*35:01 B*35:02 B*35:03 B*35:08 B*35:41 B*40:04 B*45:01 B*49:01 B*50:01 B*50:02 B*53:01 B*54:01 B*55:01 B*56:01
RV	62,103	29	941	1	0	0	1	B*07:02 B*07:05 B*08:01 B*08:22 B*14:01 B*14:02 B*15:01 B*15:03 B*15:07 B*15:09 B*15:10 B*15:17 B*15:18 B*18:01 B*18:04 B*27:02 B*27:05 B*27:07 B*35:32 B*37:01 B*38:01 B*39:01 B*39:04 B*39:06 B*39:31 B*40:01 B*40:02 B*40:06 B*41:01 B*41:02 B*42:02 B*44:02 B*44:03 B*44:05 B*47:01 B*48:01 B*51:01 B*51:05 B*51:07 B*51:08 B*52:01
RF	62,109	1	20	0.4658	0	0	1	B*35:02
RL	62,109	30	996	1	0	0	1	B*07:02 B*07:05 B*08:01 B*08:22 B*13:01 B*13:02 B*14:01 B*14:02 B*15:01 B*15:03 B*15:07 B*15:09 B*15:10 B*15:16 B*15:17 B*15:18 B*18:01 B*18:04 B*27:02 B*27:05 B*27:07 B*35:01 B*35:03 B*35:08 B*35:32 B*35:41 B*37:01 B*38:01 B*39:01 B*39:04 B*39:06 B*39:31 B*40:01 B*40:02 B*40:04 B*40:06 B*41:01 B*41:02 B*42:02 B*44:02 B*44:03 B*44:05 B*45:01 B*47:01 B*48:01 B*49:01 B*50:01 B*50:02 B*51:01 B*51:05…
RY	62,113	18	466	0.1473	0	0	1	B*14:01 B*14:02 B*15:17 B*27:02 B*27:05 B*37:01 B*44:02 B*44:03 B*44:05 B*45:01 B*47:01 B*49:01 B*50:01 B*50:02 B*73:01
RH	62,113	28	896	0.7608	0	0	1	B*07:02 B*07:05 B*08:01 B*08:22 B*13:01 B*13:02 B*15:01 B*15:03 B*15:07 B*15:09 B*15:10 B*15:16 B*15:18 B*18:01 B*18:04 B*27:07 B*35:01 B*35:02 B*35:03 B*35:08 B*35:32 B*35:41 B*38:01 B*39:01 B*39:04 B*39:06 B*39:31 B*40:01 B*40:02 B*40:04 B*40:06 B*41:01 B*41:02 B*42:02 B*48:01 B*51:01 B*51:05 B*51:07 B*51:08 B*52:01 B*53:01 B*54:01 B*55:01 B*56:01
RN	62,114	20	651	0.8592	0	0	1	B*07:05 B*08:01 B*08:22 B*13:01 B*13:02 B*14:01 B*14:02 B*15:09 B*27:07 B*35:02 B*37:01 B*38:01 B*39:01 B*39:04 B*39:06 B*39:31 B*40:01 B*40:02 B*40:04 B*40:06 B*41:01 B*41:02 B*42:02 B*45:01 B*48:01 B*49:01 B*50:01 B*50:02 B*51:01 B*51:05 B*51:07 B*51:08 B*52:01 B*54:01 B*55:01 B*56:01 B*73:01
RD	62,114	24	735	0.5307	0	0	1	B*07:02 B*15:01 B*15:03 B*15:07 B*15:10 B*15:16 B*15:18 B*18:01 B*18:04 B*35:01 B*35:03 B*35:08 B*35:32 B*35:41 B*44:02 B*44:03 B*44:05 B*53:01
RF	62,116	8	175	0.2222	0	0	1	B*14:01 B*14:02 B*35:03 B*37:01 B*38:01 B*39:01 B*39:04 B*39:06 B*39:31 B*73:01
RS	62,116	10	327	0.9419	0	0	1	B*15:01 B*15:03 B*15:07 B*15:16 B*15:18 B*18:01 B*18:04 B*35:01 B*35:08 B*35:32 B*35:41 B*53:01
RD	62,116	11	343	0.788	0	0	1	B*15:17 B*27:02 B*27:05 B*44:02 B*44:03 B*47:01
RY	62,116	21	628	0.5653	0	0	1	B*07:02 B*07:05 B*08:01 B*08:22 B*15:09 B*15:10 B*27:07 B*35:02 B*40:01 B*40:02 B*40:04 B*40:06 B*41:01 B*41:02 B*42:02 B*44:05 B*48:01 B*51:01 B*51:05 B*51:07 B*51:08 B*52:01
RR	62,131	17	531	0.6997	0	0	1	B*07:02 B*07:05 B*08:01 B*08:22 B*27:07 B*40:01 B*40:02 B*40:04 B*40:06 B*41:01 B*41:02 B*42:02 B*48:01 B*73:01
RS	62,131	27	875	1	0	0	1	B*13:01 B*13:02 B*14:01 B*14:02 B*15:01 B*15:03 B*15:07 B*15:09 B*15:10 B*15:16 B*15:17 B*15:18 B*18:01 B*18:04 B*27:02 B*27:05 B*35:01 B*35:02 B*35:03 B*35:08 B*35:32 B*35:41 B*37:01 B*38:01 B*39:01 B*39:04 B*39:06 B*39:31 B*44:02 B*44:03 B*44:05 B*45:01 B*47:01 B*49:01 B*50:01 B*50:02 B*51:01 B*51:05 B*51:07 B*51:08 B*52:01 B*53:01 B*54:01 B*55:01 B*56:01
RR	62,145	30	995	1	0	0	1	B*07:02 B*07:05 B*08:01 B*08:22 B*14:01 B*14:02 B*15:01 B*15:03 B*15:07 B*15:09 B*15:10 B*15:16 B*15:17 B*15:18 B*18:01 B*18:04 B*27:02 B*27:05 B*27:07 B*35:01 B*35:02 B*35:03 B*35:08 B*35:32 B*35:41 B*37:01 B*38:01 B*39:01 B*39:04 B*39:06 B*39:31 B*40:01 B*40:02 B*40:04 B*40:06 B*41:01 B*41:02 B*42:02 B*44:02 B*44:03 B*44:05 B*45:01 B*47:01 B*48:01 B*49:01 B*50:01 B*50:02 B*51:01 B*51:05 B*51:07…
RE	62,152	19	583	0.5815	0	0	1	B*07:02 B*07:05 B*14:01 B*14:02 B*15:01 B*15:03 B*15:07 B*15:09 B*15:10 B*15:16 B*15:17 B*15:18 B*49:01 B*50:01 B*50:02 B*51:01 B*51:07 B*52:01 B*55:01
RR	62,156	12	274	0.1289	0	0	1	B*07:02 B*07:05 B*35:08 B*51:05
RA	62,158	30	996	1	0	0	1	B*07:02 B*07:05 B*08:01 B*08:22 B*13:01 B*13:02 B*14:01 B*14:02 B*15:01 B*15:03 B*15:07 B*15:09 B*15:10 B*15:16 B*15:17 B*15:18 B*18:01 B*18:04 B*27:02 B*27:05 B*27:07 B*35:01 B*35:02 B*35:03 B*35:08 B*35:32 B*35:41 B*37:01 B*40:01 B*40:02 B*40:04 B*40:06 B*41:01 B*41:02 B*42:02 B*44:02 B*44:03 B*44:05 B*45:01 B*47:01 B*48:01 B*49:01 B*50:01 B*50:02 B*51:01 B*51:05 B*51:07 B*51:08 B*52:01 B*53:01…
RT	62,163	14	437	0.7469	0	0	1	B*08:01 B*08:22 B*14:01 B*14:02 B*18:01 B*18:04 B*37:01 B*38:01 B*39:01 B*39:04 B*39:06 B*39:31 B*41:01 B*41:02 B*42:02 B*54:01 B*55:01
RL	62,163	23	663	0.3257	0	0	1	B*15:01 B*15:03 B*15:07 B*15:09 B*15:10 B*15:16 B*15:17 B*15:18 B*35:01 B*35:02 B*35:03 B*35:08 B*35:32 B*35:41 B*44:02 B*44:03 B*44:05 B*45:01 B*49:01 B*50:01 B*50:02 B*51:01 B*51:05 B*51:07 B*51:08 B*52:01 B*53:01 B*56:01
RS	62,167	10	286	0.5724	0	0	1	B*44:02 B*44:03 B*44:05 B*45:01 B*50:02
RW	62,167	30	963	0.6219	0	0	1	B*07:02 B*07:05 B*08:01 B*08:22 B*13:01 B*13:02 B*14:01 B*14:02 B*15:01 B*15:03 B*15:07 B*15:09 B*15:10 B*15:16 B*15:17 B*15:18 B*18:01 B*18:04 B*27:02 B*27:05 B*27:07 B*35:01 B*35:02 B*35:03 B*35:08 B*35:32 B*35:41 B*37:01 B*38:01 B*39:01 B*39:04 B*39:06 B*39:31 B*40:01 B*40:02 B*40:04 B*40:06 B*41:01 B*41:02 B*42:02 B*47:01 B*48:01 B*49:01 B*50:01 B*51:01 B*51:05 B*51:07 B*51:08 B*52:01 B*53:01…
RH	62,171	9	243	0.5177	0	0	1	B*14:01 B*14:02 B*18:01 B*18:04 B*51:01 B*51:07 B*51:08 B*52:01 B*73:01
RY	62,171	30	972	1	0	0	1	B*07:02 B*07:05 B*08:01 B*08:22 B*13:01 B*13:02 B*15:01 B*15:03 B*15:07 B*15:09 B*15:10 B*15:16 B*15:17 B*15:18 B*27:02 B*27:05 B*27:07 B*35:01 B*35:02 B*35:03 B*35:08 B*35:32 B*35:41 B*37:01 B*38:01 B*39:01 B*39:04 B*39:06 B*39:31 B*40:01 B*40:02 B*40:04 B*40:06 B*41:01 B*41:02 B*42:02 B*44:02 B*44:03 B*44:05 B*45:01 B*47:01 B*48:01 B*49:01 B*50:01 B*50:02 B*51:05 B*53:01 B*54:01 B*55:01 B*56:01
RD	62,177	17	514	0.5695	0	0	1	B*07:02 B*07:05 B*08:01 B*08:22 B*40:01 B*41:01 B*41:02 B*42:02 B*48:01
RE	62,177	27	887	1	0	0	1	B*13:01 B*13:02 B*14:01 B*14:02 B*15:01 B*15:03 B*15:07 B*15:09 B*15:10 B*15:16 B*15:17 B*15:18 B*18:01 B*18:04 B*27:02 B*27:05 B*27:07 B*35:01 B*35:02 B*35:03 B*35:08 B*35:32 B*35:41 B*37:01 B*38:01 B*39:01 B*39:04 B*39:06 B*39:31 B*40:02 B*40:04 B*40:06 B*44:02 B*44:03 B*44:05 B*45:01 B*47:01 B*49:01 B*50:01 B*50:02 B*51:01 B*51:05 B*51:07 B*51:08 B*52:01 B*53:01 B*54:01 B*55:01 B*56:01 B*73:01
RK	62,178	13	345	0.3168	0	0	1	B*07:02 B*07:05 B*40:01 B*48:01
RT	62,178	29	949	1	0	0	1	B*08:01 B*08:22 B*13:01 B*13:02 B*14:01 B*14:02 B*15:01 B*15:03 B*15:07 B*15:09 B*15:10 B*15:16 B*15:17 B*15:18 B*18:01 B*18:04 B*27:02 B*27:05 B*27:07 B*35:01 B*35:02 B*35:03 B*35:08 B*35:32 B*35:41 B*37:01 B*38:01 B*39:01 B*39:04 B*39:06 B*39:31 B*40:02 B*40:04 B*40:06 B*41:01 B*41:02 B*42:02 B*44:02 B*44:03 B*44:05 B*45:01 B*47:01 B*49:01 B*50:01 B*50:02 B*51:01 B*51:05 B*51:07 B*51:08 B*52:01…
RE	62,180	17	514	0.5695	0	0	1	B*07:02 B*07:05 B*08:01 B*08:22 B*40:01 B*41:01 B*41:02 B*42:02 B*48:01
RQ	62,180	27	887	1	0	0	1	B*13:01 B*13:02 B*14:01 B*14:02 B*15:01 B*15:03 B*15:07 B*15:09 B*15:10 B*15:16 B*15:17 B*15:18 B*18:01 B*18:04 B*27:02 B*27:05 B*27:07 B*35:01 B*35:02 B*35:03 B*35:08 B*35:32 B*35:41 B*37:01 B*38:01 B*39:01 B*39:04 B*39:06 B*39:31 B*40:02 B*40:04 B*40:06 B*44:02 B*44:03 B*44:05 B*45:01 B*47:01 B*49:01 B*50:01 B*50:02 B*51:01 B*51:05 B*51:07 B*51:08 B*52:01 B*53:01 B*54:01 B*55:01 B*56:01 B*73:01
EQ	63,65	22	660	0.4415	0	0	1	B*13:01 B*13:02 B*15:01 B*15:03 B*15:07 B*27:02 B*27:05 B*27:07 B*37:01 B*40:01 B*40:02 B*40:04 B*40:06 B*41:01 B*41:02 B*44:02 B*44:03 B*44:05 B*45:01 B*47:01 B*48:01 B*49:01 B*50:01 B*50:02 B*52:01
NQ	63,65	27	783	0.173	0	0	1	B*07:02 B*07:05 B*08:01 B*08:22 B*14:01 B*14:02 B*15:09 B*15:10 B*15:18 B*18:01 B*18:04 B*35:01 B*35:02 B*35:03 B*35:08 B*35:32 B*35:41 B*38:01 B*39:01 B*39:04 B*39:06 B*39:31 B*42:02 B*51:01 B*51:05 B*51:07 B*51:08 B*53:01 B*54:01 B*55:01 B*56:01 B*73:01
EI	63,66	22	660	0.4415	0	0	1	B*13:01 B*13:02 B*15:01 B*15:03 B*15:07 B*27:02 B*27:05 B*27:07 B*37:01 B*40:01 B*40:02 B*40:04 B*40:06 B*41:01 B*41:02 B*44:02 B*44:03 B*44:05 B*45:01 B*47:01 B*48:01 B*49:01 B*50:01 B*50:02 B*52:01
NI	63,66	27	783	0.173	0	0	1	B*07:02 B*07:05 B*08:01 B*08:22 B*14:01 B*14:02 B*15:09 B*15:10 B*15:18 B*18:01 B*18:04 B*35:01 B*35:02 B*35:03 B*35:08 B*35:32 B*35:41 B*38:01 B*39:01 B*39:04 B*39:06 B*39:31 B*42:02 B*51:01 B*51:05 B*51:07 B*51:08 B*53:01 B*54:01 B*55:01 B*56:01 B*73:01
NC	63,67	4	131	1	0	0	1	B*14:01 B*14:02 B*15:09 B*15:10 B*15:18 B*38:01 B*39:01 B*39:04 B*39:06 B*39:31 B*73:01
NY	63,67	12	316	0.3305	0	0	1	B*07:02 B*07:05 B*42:02 B*54:01 B*55:01 B*56:01
NF	63,67	15	431	0.4523	0	0	1	B*08:01 B*08:22 B*35:01 B*35:02 B*35:03 B*35:08 B*35:32 B*35:41 B*51:01 B*51:05 B*51:08 B*53:01
ES	63,67	20	611	0.5374	0	0	1	B*13:01 B*13:02 B*15:01 B*15:03 B*15:07 B*37:01 B*40:01 B*40:02 B*40:04 B*40:06 B*41:01 B*41:02 B*44:02 B*44:03 B*44:05 B*45:01 B*47:01 B*48:01 B*49:01 B*50:01 B*50:02 B*52:01
NA	63,69	12	317	0.3367	0	0	1	B*07:02 B*07:05 B*42:02 B*54:01 B*55:01 B*56:01 B*73:01
NT	63,69	19	591	0.642	0	0	1	B*08:01 B*08:22 B*14:01 B*14:02 B*15:09 B*15:10 B*15:18 B*18:01 B*18:04 B*35:01 B*35:02 B*35:03 B*35:08 B*35:32 B*35:41 B*38:01 B*39:01 B*39:04 B*39:06 B*39:31 B*51:01 B*51:05 B*51:07 B*51:08 B*53:01
ET	63,69	20	611	0.5374	0	0	1	B*13:01 B*13:02 B*15:01 B*15:03 B*15:07 B*37:01 B*40:01 B*40:02 B*40:04 B*40:06 B*41:01 B*41:02 B*44:02 B*44:03 B*44:05 B*45:01 B*47:01 B*48:01 B*49:01 B*50:01 B*50:02 B*52:01
NQ	63,70	12	316	0.3305	0	0	1	B*07:02 B*07:05 B*42:02 B*54:01 B*55:01 B*56:01
NN	63,70	19	591	0.642	0	0	1	B*08:01 B*08:22 B*14:01 B*14:02 B*15:09 B*15:10 B*15:18 B*18:01 B*18:04 B*35:01 B*35:02 B*35:03 B*35:08 B*35:32 B*35:41 B*38:01 B*39:01 B*39:04 B*39:06 B*39:31 B*51:01 B*51:05 B*51:07 B*51:08 B*53:01
EN	63,70	20	611	0.5374	0	0	1	B*13:01 B*13:02 B*15:01 B*15:03 B*15:07 B*37:01 B*40:01 B*40:02 B*40:04 B*40:06 B*41:01 B*41:02 B*44:02 B*44:03 B*44:05 B*45:01 B*47:01 B*48:01 B*49:01 B*50:01 B*50:02 B*52:01
NA	63,71	12	317	0.3367	0	0	1	B*07:02 B*07:05 B*42:02 B*54:01 B*55:01 B*56:01 B*73:01
NT	63,71	19	591	0.642	0	0	1	B*08:01 B*08:22 B*14:01 B*14:02 B*15:09 B*15:10 B*15:18 B*18:01 B*18:04 B*35:01 B*35:02 B*35:03 B*35:08 B*35:32 B*35:41 B*38:01 B*39:01 B*39:04 B*39:06 B*39:31 B*51:01 B*51:05 B*51:07 B*51:08 B*53:01
ET	63,71	20	611	0.5374	0	0	1	B*13:01 B*13:02 B*15:01 B*15:03 B*15:07 B*37:01 B*40:01 B*40:02 B*40:04 B*40:06 B*41:01 B*41:02 B*44:02 B*44:03 B*44:05 B*45:01 B*47:01 B*48:01 B*49:01 B*50:01 B*50:02 B*52:01
NY	63,74	12	376	0.7892	0	0	1	B*15:09 B*15:10 B*15:18 B*18:01 B*18:04 B*35:01 B*35:02 B*35:03 B*35:08 B*35:32 B*35:41 B*38:01 B*51:01 B*51:05 B*51:07 B*51:08 B*53:01
ND	63,74	19	541	0.3171	0	0	1	B*07:02 B*07:05 B*08:01 B*08:22 B*14:01 B*14:02 B*39:01 B*39:04 B*39:06 B*39:31 B*42:02 B*54:01 B*55:01 B*56:01 B*73:01
EY	63,74	21	671	0.845	0	0	1	B*13:01 B*13:02 B*15:01 B*15:03 B*15:07 B*15:16 B*15:17 B*37:01 B*40:01 B*40:02 B*40:04 B*40:06 B*41:01 B*41:02 B*44:02 B*44:03 B*44:05 B*45:01 B*47:01 B*48:01 B*49:01 B*50:01 B*50:02 B*52:01 B*57:01 B*58:01
EE	63,76	23	716	0.6819	0	0	1	B*13:01 B*13:02 B*15:01 B*15:03 B*15:07 B*15:16 B*15:17 B*27:02 B*27:05 B*27:07 B*37:01 B*40:01 B*40:02 B*40:04 B*40:06 B*41:01 B*41:02 B*44:02 B*44:03 B*44:05 B*45:01 B*47:01 B*48:01 B*49:01 B*50:01 B*50:02 B*52:01 B*57:01 B*58:01
NE	63,76	27	782	0.1732	0	0	1	B*07:02 B*07:05 B*08:01 B*08:22 B*14:01 B*14:02 B*15:09 B*15:10 B*15:18 B*18:01 B*18:04 B*35:01 B*35:02 B*35:03 B*35:08 B*35:32 B*35:41 B*38:01 B*39:01 B*39:04 B*39:06 B*39:31 B*42:02 B*51:01 B*51:05 B*51:07 B*51:08 B*53:01 B*54:01 B*55:01 B*56:01
ED	63,77	4	91	0.3493	0	0	1	B*27:05 B*27:07 B*37:01 B*47:01
NS	63,77	25	711	0.2165	0	0	1	B*07:02 B*07:05 B*08:01 B*08:22 B*14:01 B*14:02 B*15:09 B*15:10 B*15:18 B*18:01 B*18:04 B*35:01 B*35:02 B*35:03 B*35:08 B*35:32 B*35:41 B*39:01 B*39:04 B*39:06 B*39:31 B*42:02 B*54:01 B*55:01 B*56:01
ET	63,80	14	403	0.4839	0	0	1	B*13:01 B*13:02 B*27:05 B*27:07 B*37:01 B*44:02 B*44:03 B*44:05 B*47:01
NN	63,80	25	712	0.2161	0	0	1	B*07:02 B*07:05 B*08:01 B*08:22 B*14:01 B*14:02 B*15:09 B*15:10 B*15:18 B*18:01 B*18:04 B*35:01 B*35:02 B*35:03 B*35:08 B*35:32 B*35:41 B*39:01 B*39:04 B*39:06 B*39:31 B*42:02 B*54:01 B*55:01 B*56:01 B*73:01
EL	63,81	11	341	0.7702	0	0	1	B*15:01 B*15:03 B*15:07 B*27:05 B*27:07 B*37:01 B*40:01 B*40:02 B*40:04 B*40:06 B*41:01 B*41:02 B*45:01 B*47:01 B*48:01 B*50:01 B*50:02
NL	63,81	25	712	0.2161	0	0	1	B*07:02 B*07:05 B*08:01 B*08:22 B*14:01 B*14:02 B*15:09 B*15:10 B*15:18 B*18:01 B*18:04 B*35:01 B*35:02 B*35:03 B*35:08 B*35:32 B*35:41 B*39:01 B*39:04 B*39:06 B*39:31 B*42:02 B*54:01 B*55:01 B*56:01 B*73:01
EL	63,82	18	536	0.4884	0	0	1	B*13:01 B*13:02 B*15:16 B*15:17 B*27:02 B*27:05 B*27:07 B*37:01 B*44:02 B*44:03 B*44:05 B*47:01 B*49:01 B*52:01 B*57:01 B*58:01
NR	63,82	25	712	0.2161	0	0	1	B*07:02 B*07:05 B*08:01 B*08:22 B*14:01 B*14:02 B*15:09 B*15:10 B*15:18 B*18:01 B*18:04 B*35:01 B*35:02 B*35:03 B*35:08 B*35:32 B*35:41 B*39:01 B*39:04 B*39:06 B*39:31 B*42:02 B*54:01 B*55:01 B*56:01 B*73:01
ER	63,83	18	536	0.4884	0	0	1	B*13:01 B*13:02 B*15:16 B*15:17 B*27:02 B*27:05 B*27:07 B*37:01 B*44:02 B*44:03 B*44:05 B*47:01 B*49:01 B*52:01 B*57:01 B*58:01
NG	63,83	25	712	0.2161	0	0	1	B*07:02 B*07:05 B*08:01 B*08:22 B*14:01 B*14:02 B*15:09 B*15:10 B*15:18 B*18:01 B*18:04 B*35:01 B*35:02 B*35:03 B*35:08 B*35:32 B*35:41 B*39:01 B*39:04 B*39:06 B*39:31 B*42:02 B*54:01 B*55:01 B*56:01 B*73:01
EA	63,90	23	716	0.6819	0	0	1	B*13:01 B*13:02 B*15:01 B*15:03 B*15:07 B*15:16 B*15:17 B*27:02 B*27:05 B*27:07 B*37:01 B*40:01 B*40:02 B*40:04 B*40:06 B*41:01 B*41:02 B*44:02 B*44:03 B*44:05 B*45:01 B*47:01 B*48:01 B*49:01 B*50:01 B*50:02 B*52:01 B*57:01 B*58:01
NA	63,90	27	782	0.1732	0	0	1	B*07:02 B*07:05 B*08:01 B*08:22 B*14:01 B*14:02 B*15:09 B*15:10 B*15:18 B*18:01 B*18:04 B*35:01 B*35:02 B*35:03 B*35:08 B*35:32 B*35:41 B*38:01 B*39:01 B*39:04 B*39:06 B*39:31 B*42:02 B*51:01 B*51:05 B*51:07 B*51:08 B*53:01 B*54:01 B*55:01 B*56:01
NI	63,94	8	187	0.3409	0	0	1	B*35:01 B*35:02 B*35:03 B*35:08 B*35:41 B*53:01
EI	63,94	12	354	0.604	0	0	1	B*13:01 B*40:04 B*44:02 B*44:03 B*44:05 B*57:01 B*58:01
ET	63,94	14	462	0.9597	0	0	1	B*13:02 B*15:01 B*15:03 B*15:07 B*15:16 B*15:17 B*27:02 B*27:05 B*27:07 B*37:01 B*40:01 B*40:02 B*40:06 B*41:01 B*41:02 B*45:01 B*47:01 B*48:01 B*49:01 B*50:01 B*50:02 B*52:01
NT	63,94	24	678	0.2315	0	0	1	B*07:02 B*07:05 B*08:01 B*08:22 B*14:01 B*14:02 B*15:09 B*15:10 B*15:18 B*18:01 B*18:04 B*35:32 B*38:01 B*39:01 B*39:04 B*39:06 B*39:31 B*42:02 B*51:01 B*51:05 B*51:07 B*51:08 B*54:01 B*55:01 B*56:01 B*73:01
EW	63,95	5	163	1	0	0	1	B*13:02 B*15:16 B*40:06 B*41:01 B*45:01 B*49:01 B*50:01 B*50:02 B*52:01
NI	63,95	8	187	0.3409	0	0	1	B*35:01 B*35:02 B*35:03 B*35:08 B*35:41 B*53:01
EI	63,95	14	371	0.2859	0	0	1	B*13:01 B*37:01 B*40:04 B*44:02 B*44:03 B*44:05 B*57:01 B*58:01
NL	63,95	21	577	0.1942	0	0	1	B*07:02 B*07:05 B*08:01 B*08:22 B*14:01 B*14:02 B*15:09 B*15:10 B*15:18 B*18:01 B*18:04 B*35:32 B*38:01 B*39:01 B*39:04 B*39:31 B*42:02
NW	63,97	3	55	0.236	0	0	1	B*14:01 B*14:02
NR	63,97	10	330	0.9695	0	0	1	B*15:09 B*15:10 B*15:18 B*18:01 B*18:04 B*35:01 B*35:02 B*35:03 B*35:08 B*35:32 B*35:41 B*38:01 B*39:01 B*39:04 B*39:31 B*53:01
NS	63,97	15	433	0.4658	0	0	1	B*07:02 B*07:05 B*08:01 B*08:22 B*42:02
ER	63,97	19	543	0.3275	0	0	1	B*13:01 B*15:01 B*15:03 B*15:16 B*15:17 B*37:01 B*40:01 B*40:04 B*41:01 B*44:02 B*44:03 B*44:05 B*45:01 B*47:01 B*49:01 B*50:01 B*50:02 B*58:01
ES	63,99	2	20	0.1322	0	0	1	B*37:01
NY	63,99	27	783	0.173	0	0	1	B*07:02 B*07:05 B*08:01 B*08:22 B*14:01 B*14:02 B*15:09 B*15:10 B*15:18 B*18:01 B*18:04 B*35:01 B*35:02 B*35:03 B*35:08 B*35:32 B*35:41 B*38:01 B*39:01 B*39:04 B*39:06 B*39:31 B*42:02 B*51:01 B*51:05 B*51:07 B*51:08 B*53:01 B*54:01 B*55:01 B*56:01 B*73:01
NL	63,103	9	237	0.3932	0	0	1	B*35:01 B*35:02 B*35:03 B*35:08 B*35:41 B*53:01 B*54:01 B*55:01 B*56:01
EV	63,103	20	629	0.6737	0	0	1	B*15:01 B*15:03 B*15:07 B*15:17 B*27:02 B*27:05 B*27:07 B*37:01 B*40:01 B*40:02 B*40:06 B*41:01 B*41:02 B*44:02 B*44:03 B*44:05 B*47:01 B*48:01 B*52:01 B*57:01
NV	63,103	23	643	0.1801	0	0	1	B*07:02 B*07:05 B*08:01 B*08:22 B*14:01 B*14:02 B*15:09 B*15:10 B*15:18 B*18:01 B*18:04 B*35:32 B*38:01 B*39:01 B*39:04 B*39:06 B*39:31 B*42:02 B*51:01 B*51:05 B*51:07 B*51:08
NF	63,109	1	20	0.4658	0	0	1	B*35:02
EL	63,109	23	716	0.6819	0	0	1	B*13:01 B*13:02 B*15:01 B*15:03 B*15:07 B*15:16 B*15:17 B*27:02 B*27:05 B*27:07 B*37:01 B*40:01 B*40:02 B*40:04 B*40:06 B*41:01 B*41:02 B*44:02 B*44:03 B*44:05 B*45:01 B*47:01 B*48:01 B*49:01 B*50:01 B*50:02 B*52:01 B*57:01 B*58:01
NL	63,109	27	772	0.1201	0	0	1	B*07:02 B*07:05 B*08:01 B*08:22 B*14:01 B*14:02 B*15:09 B*15:10 B*15:18 B*18:01 B*18:04 B*35:01 B*35:03 B*35:08 B*35:32 B*35:41 B*38:01 B*39:01 B*39:04 B*39:06 B*39:31 B*42:02 B*51:01 B*51:05 B*51:07 B*51:08 B*53:01 B*54:01 B*55:01 B*56:01 B*73:01
NY	63,113	3	56	0.2439	0	0	1	B*14:01 B*14:02 B*73:01
EY	63,113	17	430	0.1367	0	0	1	B*15:17 B*27:02 B*27:05 B*37:01 B*44:02 B*44:03 B*44:05 B*45:01 B*47:01 B*49:01 B*50:01 B*50:02
NH	63,113	25	752	0.3922	0	0	1	B*07:02 B*07:05 B*08:01 B*08:22 B*15:09 B*15:10 B*15:18 B*18:01 B*18:04 B*35:01 B*35:02 B*35:03 B*35:08 B*35:32 B*35:41 B*38:01 B*39:01 B*39:04 B*39:06 B*39:31 B*42:02 B*51:01 B*51:05 B*51:07 B*51:08 B*53:01 B*54:01 B*55:01 B*56:01
EN	63,114	9	287	0.8402	0	0	1	B*13:01 B*13:02 B*27:07 B*37:01 B*40:01 B*40:02 B*40:04 B*40:06 B*41:01 B*41:02 B*45:01 B*48:01 B*49:01 B*50:01 B*50:02 B*52:01
NN	63,114	14	446	0.8225	0	0	1	B*07:05 B*08:01 B*08:22 B*14:01 B*14:02 B*15:09 B*35:02 B*38:01 B*39:01 B*39:04 B*39:06 B*39:31 B*42:02 B*51:01 B*51:05 B*51:07 B*51:08 B*54:01 B*55:01 B*56:01 B*73:01
ED	63,114	14	457	0.9166	0	0	1	B*15:01 B*15:03 B*15:07 B*15:16 B*44:02 B*44:03 B*44:05 B*57:01 B*58:01
ND	63,114	17	472	0.3063	0	0	1	B*07:02 B*15:10 B*15:18 B*18:01 B*18:04 B*35:01 B*35:03 B*35:08 B*35:32 B*35:41 B*53:01
EF	63,116	2	20	0.1322	0	0	1	B*37:01
NF	63,116	6	156	0.4532	0	0	1	B*14:01 B*14:02 B*35:03 B*38:01 B*39:01 B*39:04 B*39:06 B*39:31 B*73:01
EY	63,116	5	159	0.8041	0	0	1	B*27:07 B*40:01 B*40:02 B*40:04 B*40:06 B*41:01 B*41:02 B*44:05 B*48:01 B*52:01
NS	63,116	7	224	0.8276	0	0	1	B*15:18 B*18:01 B*18:04 B*35:01 B*35:08 B*35:32 B*35:41 B*53:01
ED	63,116	11	343	0.788	0	0	1	B*15:17 B*27:02 B*27:05 B*44:02 B*44:03 B*47:01
NY	63,116	17	519	0.6066	0	0	1	B*07:02 B*07:05 B*08:01 B*08:22 B*15:09 B*15:10 B*35:02 B*42:02 B*51:01 B*51:05 B*51:07 B*51:08
EY	63,118	23	716	0.6819	0	0	1	B*13:01 B*13:02 B*15:01 B*15:03 B*15:07 B*15:16 B*15:17 B*27:02 B*27:05 B*27:07 B*37:01 B*40:01 B*40:02 B*40:04 B*40:06 B*41:01 B*41:02 B*44:02 B*44:03 B*44:05 B*45:01 B*47:01 B*48:01 B*49:01 B*50:01 B*50:02 B*52:01 B*57:01 B*58:01
NY	63,118	27	782	0.1732	0	0	1	B*07:02 B*07:05 B*08:01 B*08:22 B*14:01 B*14:02 B*15:09 B*15:10 B*15:18 B*18:01 B*18:04 B*35:01 B*35:02 B*35:03 B*35:08 B*35:32 B*38:01 B*39:01 B*39:04 B*39:06 B*39:31 B*42:02 B*51:01 B*51:05 B*51:07 B*51:08 B*53:01 B*54:01 B*55:01 B*56:01 B*73:01
EL	63,130	23	716	0.6819	0	0	1	B*13:01 B*13:02 B*15:01 B*15:03 B*15:07 B*15:16 B*15:17 B*27:02 B*27:05 B*27:07 B*37:01 B*40:01 B*40:02 B*40:04 B*40:06 B*41:01 B*41:02 B*44:02 B*44:03 B*44:05 B*45:01 B*47:01 B*48:01 B*49:01 B*50:01 B*50:02 B*52:01 B*57:01 B*58:01
NL	63,130	27	783	0.173	0	0	1	B*07:02 B*07:05 B*08:01 B*14:01 B*14:02 B*15:09 B*15:10 B*15:18 B*18:01 B*18:04 B*35:01 B*35:02 B*35:03 B*35:08 B*35:32 B*35:41 B*38:01 B*39:01 B*39:04 B*39:06 B*39:31 B*42:02 B*51:01 B*51:05 B*51:07 B*51:08 B*53:01 B*54:01 B*55:01 B*56:01 B*73:01
NR	63,131	15	434	0.4726	0	0	1	B*07:02 B*07:05 B*08:01 B*08:22 B*42:02 B*73:01
NS	63,131	15	496	0.9656	0	0	1	B*14:01 B*14:02 B*15:09 B*15:10 B*15:18 B*18:01 B*18:04 B*35:01 B*35:02 B*35:03 B*35:08 B*35:32 B*35:41 B*38:01 B*39:01 B*39:04 B*39:06 B*39:31 B*51:01 B*51:05 B*51:07 B*51:08 B*53:01 B*54:01 B*55:01 B*56:01
ES	63,131	22	643	0.3402	0	0	1	B*13:01 B*13:02 B*15:01 B*15:03 B*15:07 B*15:16 B*15:17 B*27:02 B*27:05 B*37:01 B*44:02 B*44:03 B*44:05 B*45:01 B*47:01 B*49:01 B*50:01 B*50:02 B*52:01 B*57:01 B*58:01
ET	63,143	22	671	0.5571	0	0	1	B*13:01 B*13:02 B*15:01 B*15:03 B*15:07 B*15:16 B*15:17 B*27:02 B*27:05 B*27:07 B*37:01 B*40:02 B*40:04 B*40:06 B*41:01 B*41:02 B*44:02 B*44:03 B*44:05 B*45:01 B*47:01 B*49:01 B*50:01 B*50:02 B*52:01 B*57:01 B*58:01
NT	63,143	27	783	0.173	0	0	1	B*07:02 B*07:05 B*08:01 B*08:22 B*14:01 B*14:02 B*15:09 B*15:10 B*15:18 B*18:01 B*18:04 B*35:01 B*35:02 B*35:03 B*35:08 B*35:32 B*35:41 B*38:01 B*39:01 B*39:04 B*39:06 B*39:31 B*42:02 B*51:01 B*51:05 B*51:07 B*51:08 B*53:01 B*54:01 B*55:01 B*56:01 B*73:01
ER	63,145	23	682	0.426	0	0	1	B*15:01 B*15:03 B*15:07 B*15:16 B*15:17 B*27:02 B*27:05 B*27:07 B*37:01 B*40:01 B*40:02 B*40:04 B*40:06 B*41:01 B*41:02 B*44:02 B*44:03 B*44:05 B*45:01 B*47:01 B*48:01 B*49:01 B*50:01 B*50:02 B*52:01 B*57:01 B*58:01
NR	63,145	27	783	0.173	0	0	1	B*07:02 B*07:05 B*08:01 B*08:22 B*14:01 B*14:02 B*15:09 B*15:10 B*15:18 B*18:01 B*18:04 B*35:01 B*35:02 B*35:03 B*35:08 B*35:32 B*35:41 B*38:01 B*39:01 B*39:04 B*39:06 B*39:31 B*42:02 B*51:01 B*51:05 B*51:07 B*51:08 B*53:01 B*54:01 B*55:01 B*56:01 B*73:01
EW	63,147	22	671	0.5571	0	0	1	B*13:01 B*13:02 B*15:01 B*15:03 B*15:07 B*15:16 B*15:17 B*27:02 B*27:05 B*27:07 B*37:01 B*40:02 B*40:04 B*40:06 B*41:01 B*41:02 B*44:02 B*44:03 B*44:05 B*45:01 B*47:01 B*49:01 B*50:01 B*50:02 B*52:01 B*57:01 B*58:01
NW	63,147	27	783	0.173	0	0	1	B*07:02 B*07:05 B*08:01 B*08:22 B*14:01 B*14:02 B*15:09 B*15:10 B*15:18 B*18:01 B*18:04 B*35:01 B*35:02 B*35:03 B*35:08 B*35:32 B*35:41 B*38:01 B*39:01 B*39:04 B*39:06 B*39:31 B*42:02 B*51:01 B*51:05 B*51:07 B*51:08 B*53:01 B*54:01 B*55:01 B*56:01 B*73:01
EE	63,152	8	213	0.4986	0	0	1	B*15:01 B*15:03 B*15:07 B*15:16 B*15:17 B*49:01 B*50:01 B*50:02 B*52:01
NE	63,152	16	427	0.2464	0	0	1	B*07:02 B*07:05 B*14:01 B*14:02 B*15:09 B*15:10 B*15:18 B*51:01 B*51:07 B*55:01
NV	63,152	16	500	0.719	0	0	1	B*08:01 B*08:22 B*18:01 B*18:04 B*35:01 B*35:02 B*35:03 B*35:08 B*35:32 B*35:41 B*38:01 B*39:01 B*39:04 B*39:06 B*39:31 B*42:02 B*51:05 B*51:08 B*53:01 B*54:01 B*56:01 B*73:01
ND	63,156	7	196	0.6408	0	0	1	B*08:01 B*08:22 B*42:02 B*51:08
NR	63,156	12	274	0.1289	0	0	1	B*07:02 B*07:05 B*35:08 B*51:05
EL	63,156	16	494	0.6711	0	0	1	B*13:01 B*13:02 B*15:03 B*15:16 B*15:17 B*27:02 B*27:05 B*27:07 B*40:01 B*40:02 B*40:04 B*40:06 B*44:03 B*47:01 B*48:01 B*49:01 B*50:01 B*50:02 B*52:01 B*57:01 B*58:01
EA	63,158	23	716	0.6819	0	0	1	B*13:01 B*13:02 B*15:01 B*15:03 B*15:07 B*15:16 B*15:17 B*27:02 B*27:05 B*27:07 B*37:01 B*40:01 B*40:02 B*40:04 B*40:06 B*41:01 B*41:02 B*44:02 B*44:03 B*44:05 B*45:01 B*47:01 B*48:01 B*49:01 B*50:01 B*50:02 B*52:01 B*57:01 B*58:01
NA	63,158	27	752	0.08186	0	0	1	B*07:02 B*07:05 B*08:01 B*08:22 B*14:01 B*14:02 B*15:09 B*15:10 B*15:18 B*18:01 B*18:04 B*35:01 B*35:02 B*35:03 B*35:08 B*35:32 B*35:41 B*42:02 B*51:01 B*51:05 B*51:07 B*51:08 B*53:01 B*54:01 B*55:01 B*56:01 B*73:01
ET	63,163	2	36	0.3045	0	0	1	B*37:01 B*41:01 B*41:02
NE	63,163	11	269	0.2361	0	0	1	B*07:02 B*07:05 B*73:01
NL	63,163	10	288	0.5895	0	0	1	B*15:09 B*15:10 B*15:18 B*35:01 B*35:02 B*35:03 B*35:08 B*35:32 B*35:41 B*51:01 B*51:05 B*51:07 B*51:08 B*53:01 B*56:01
NT	63,163	13	409	0.7894	0	0	1	B*08:01 B*08:22 B*14:01 B*14:02 B*18:01 B*18:04 B*38:01 B*39:01 B*39:04 B*39:06 B*39:31 B*42:02 B*54:01 B*55:01
EL	63,163	18	536	0.4884	0	0	1	B*15:01 B*15:03 B*15:07 B*15:16 B*15:17 B*44:02 B*44:03 B*44:05 B*45:01 B*49:01 B*50:01 B*50:02 B*52:01 B*57:01 B*58:01
ES	63,167	10	286	0.5724	0	0	1	B*44:02 B*44:03 B*44:05 B*45:01 B*50:02
NW	63,167	27	783	0.173	0	0	1	B*07:02 B*07:05 B*08:01 B*08:22 B*14:01 B*14:02 B*15:09 B*15:10 B*15:18 B*18:01 B*18:04 B*35:01 B*35:02 B*35:03 B*35:08 B*35:32 B*35:41 B*38:01 B*39:01 B*39:04 B*39:06 B*39:31 B*42:02 B*51:01 B*51:05 B*51:07 B*51:08 B*53:01 B*54:01 B*55:01 B*56:01 B*73:01
EH	63,171	2	23	0.1628	0	0	1	B*52:01
NH	63,171	7	224	0.8276	0	0	1	B*14:01 B*14:02 B*18:01 B*18:04 B*51:01 B*51:07 B*51:08 B*73:01
NY	63,171	21	649	0.6985	0	0	1	B*07:02 B*07:05 B*08:01 B*08:22 B*15:09 B*15:10 B*15:18 B*35:01 B*35:02 B*35:03 B*35:08 B*35:32 B*35:41 B*38:01 B*39:01 B*39:04 B*39:06 B*39:31 B*42:02 B*51:05 B*53:01 B*54:01 B*55:01 B*56:01
EY	63,171	22	700	0.8404	0	0	1	B*13:01 B*13:02 B*15:01 B*15:03 B*15:07 B*15:16 B*15:17 B*27:02 B*27:05 B*27:07 B*37:01 B*40:01 B*40:02 B*40:04 B*40:06 B*41:01 B*41:02 B*44:02 B*44:03 B*44:05 B*45:01 B*47:01 B*48:01 B*49:01 B*50:01 B*50:02 B*57:01 B*58:01
ND	63,177	15	433	0.4658	0	0	1	B*07:02 B*07:05 B*08:01 B*08:22 B*42:02
NE	63,177	15	497	0.9742	0	0	1	B*14:01 B*14:02 B*15:09 B*15:10 B*15:18 B*18:01 B*18:04 B*35:01 B*35:02 B*35:03 B*35:08 B*35:32 B*35:41 B*38:01 B*39:01 B*39:04 B*39:06 B*39:31 B*51:01 B*51:05 B*51:07 B*51:08 B*53:01 B*54:01 B*55:01 B*56:01 B*73:01
EE	63,177	22	660	0.4415	0	0	1	B*13:01 B*13:02 B*15:01 B*15:03 B*15:07 B*15:16 B*15:17 B*27:02 B*27:05 B*27:07 B*37:01 B*40:02 B*40:04 B*40:06 B*44:02 B*44:03 B*44:05 B*45:01 B*47:01 B*49:01 B*50:01 B*50:02 B*52:01 B*57:01 B*58:01
NK	63,178	11	268	0.2308	0	0	1	B*07:02 B*07:05
NT	63,178	20	629	0.6737	0	0	1	B*08:01 B*08:22 B*14:01 B*14:02 B*15:09 B*15:10 B*15:18 B*18:01 B*18:04 B*35:01 B*35:02 B*35:03 B*35:08 B*35:32 B*35:41 B*38:01 B*39:01 B*39:04 B*39:06 B*39:31 B*42:02 B*51:01 B*51:05 B*51:07 B*51:08 B*53:01 B*54:01 B*55:01 B*56:01 B*73:01
ET	63,178	22	671	0.5571	0	0	1	B*13:01 B*13:02 B*15:01 B*15:03 B*15:07 B*15:16 B*15:17 B*27:02 B*27:05 B*27:07 B*37:01 B*40:02 B*40:04 B*40:06 B*41:01 B*41:02 B*44:02 B*44:03 B*44:05 B*45:01 B*47:01 B*49:01 B*50:01 B*50:02 B*52:01 B*57:01 B*58:01
NE	63,180	15	433	0.4658	0	0	1	B*07:02 B*07:05 B*08:01 B*08:22 B*42:02
NQ	63,180	15	497	0.9742	0	0	1	B*14:01 B*14:02 B*15:09 B*15:10 B*15:18 B*18:01 B*18:04 B*35:01 B*35:02 B*35:03 B*35:08 B*35:32 B*35:41 B*38:01 B*39:01 B*39:04 B*39:06 B*39:31 B*51:01 B*51:05 B*51:07 B*51:08 B*53:01 B*54:01 B*55:01 B*56:01 B*73:01
EQ	63,180	22	660	0.4415	0	0	1	B*13:01 B*13:02 B*15:01 B*15:03 B*15:07 B*15:16 B*15:17 B*27:02 B*27:05 B*27:07 B*37:01 B*40:02 B*40:04 B*40:06 B*44:02 B*44:03 B*44:05 B*45:01 B*47:01 B*49:01 B*50:01 B*50:02 B*52:01 B*57:01 B*58:01
QY	65,67	12	316	0.3305	0	0	1	B*07:02 B*07:05 B*42:02 B*54:01 B*55:01 B*56:01
QF	65,67	15	431	0.4523	0	0	1	B*08:01 B*08:22 B*35:01 B*35:02 B*35:03 B*35:08 B*35:32 B*35:41 B*51:01 B*51:05 B*51:08 B*53:01
QS	65,67	20	666	0.9939	0	0	1	B*13:01 B*13:02 B*15:01 B*15:03 B*15:07 B*18:01 B*18:04 B*37:01 B*40:01 B*40:02 B*40:04 B*40:06 B*41:01 B*41:02 B*44:02 B*44:03 B*44:05 B*45:01 B*47:01 B*48:01 B*49:01 B*50:01 B*50:02 B*51:07 B*52:01
QA	65,69	13	389	0.6238	0	0	1	B*07:02 B*07:05 B*27:02 B*27:05 B*27:07 B*42:02 B*54:01 B*55:01 B*56:01 B*73:01
QT	65,69	29	937	1	0	0	1	B*08:01 B*08:22 B*13:01 B*13:02 B*14:01 B*14:02 B*15:01 B*15:03 B*15:07 B*15:09 B*15:10 B*15:18 B*18:01 B*18:04 B*35:01 B*35:02 B*35:03 B*35:08 B*35:32 B*35:41 B*37:01 B*38:01 B*39:01 B*39:04 B*39:06 B*39:31 B*40:01 B*40:02 B*40:04 B*40:06 B*41:01 B*41:02 B*44:02 B*44:03 B*44:05 B*45:01 B*47:01 B*48:01 B*49:01 B*50:01 B*50:02 B*51:01 B*51:05 B*51:07 B*51:08 B*52:01 B*53:01
QQ	65,70	12	316	0.3305	0	0	1	B*07:02 B*07:05 B*42:02 B*54:01 B*55:01 B*56:01
QN	65,70	29	937	1	0	0	1	B*08:01 B*08:22 B*13:01 B*13:02 B*14:01 B*14:02 B*15:01 B*15:03 B*15:07 B*15:09 B*15:10 B*15:18 B*18:01 B*18:04 B*35:01 B*35:02 B*35:03 B*35:08 B*35:32 B*35:41 B*37:01 B*38:01 B*39:01 B*39:04 B*39:06 B*39:31 B*40:01 B*40:02 B*40:04 B*40:06 B*41:01 B*41:02 B*44:02 B*44:03 B*44:05 B*45:01 B*47:01 B*48:01 B*49:01 B*50:01 B*50:02 B*51:01 B*51:05 B*51:07 B*51:08 B*52:01 B*53:01
QA	65,71	13	389	0.6238	0	0	1	B*07:02 B*07:05 B*27:02 B*27:05 B*27:07 B*42:02 B*54:01 B*55:01 B*56:01 B*73:01
QT	65,71	29	937	1	0	0	1	B*08:01 B*08:22 B*13:01 B*13:02 B*14:01 B*14:02 B*15:01 B*15:03 B*15:07 B*15:09 B*15:10 B*15:18 B*18:01 B*18:04 B*35:01 B*35:02 B*35:03 B*35:08 B*35:32 B*35:41 B*37:01 B*38:01 B*39:01 B*39:04 B*39:06 B*39:31 B*40:01 B*40:02 B*40:04 B*40:06 B*41:01 B*41:02 B*44:02 B*44:03 B*44:05 B*45:01 B*47:01 B*48:01 B*49:01 B*50:01 B*50:02 B*51:01 B*51:05 B*51:07 B*51:08 B*52:01 B*53:01
QD	65,74	19	602	0.7296	0	0	1	B*07:02 B*07:05 B*08:01 B*08:22 B*14:01 B*14:02 B*27:02 B*27:05 B*27:07 B*39:01 B*39:04 B*39:06 B*39:31 B*42:02 B*54:01 B*55:01 B*56:01 B*73:01
QY	65,74	26	831	0.8051	0	0	1	B*13:01 B*13:02 B*15:01 B*15:03 B*15:07 B*15:09 B*15:10 B*15:18 B*18:01 B*18:04 B*35:01 B*35:02 B*35:03 B*35:08 B*35:32 B*35:41 B*37:01 B*38:01 B*40:01 B*40:02 B*40:04 B*40:06 B*41:01 B*41:02 B*44:02 B*44:03 B*44:05 B*45:01 B*47:01 B*48:01 B*49:01 B*50:01 B*50:02 B*51:01 B*51:05 B*51:07 B*51:08 B*52:01 B*53:01
QD	65,77	4	91	0.3493	0	0	1	B*27:05 B*27:07 B*37:01 B*47:01
QS	65,77	27	846	0.6062	0	0	1	B*07:02 B*07:05 B*08:01 B*08:22 B*14:01 B*14:02 B*15:01 B*15:03 B*15:07 B*15:09 B*15:10 B*15:18 B*18:01 B*18:04 B*35:01 B*35:02 B*35:03 B*35:08 B*35:32 B*35:41 B*39:01 B*39:04 B*39:06 B*39:31 B*40:01 B*40:02 B*40:04 B*40:06 B*41:01 B*41:02 B*42:02 B*45:01 B*48:01 B*50:01 B*50:02 B*54:01 B*55:01 B*56:01
QT	65,80	14	403	0.4839	0	0	1	B*13:01 B*13:02 B*27:05 B*27:07 B*37:01 B*44:02 B*44:03 B*44:05 B*47:01
QN	65,80	27	846	0.6062	0	0	1	B*07:02 B*07:05 B*08:01 B*08:22 B*14:01 B*14:02 B*15:01 B*15:03 B*15:07 B*15:09 B*15:10 B*15:18 B*18:01 B*18:04 B*35:01 B*35:02 B*35:03 B*35:08 B*35:32 B*35:41 B*39:01 B*39:04 B*39:06 B*39:31 B*40:01 B*40:02 B*40:04 B*40:06 B*41:01 B*41:02 B*42:02 B*45:01 B*48:01 B*50:01 B*50:02 B*54:01 B*55:01 B*56:01 B*73:01
QL	65,81	28	882	0.5661	0	0	1	B*07:02 B*07:05 B*08:01 B*08:22 B*14:01 B*14:02 B*15:01 B*15:03 B*15:07 B*15:09 B*15:10 B*15:18 B*18:01 B*18:04 B*27:05 B*27:07 B*35:01 B*35:02 B*35:03 B*35:08 B*35:32 B*35:41 B*37:01 B*39:01 B*39:04 B*39:06 B*39:31 B*40:01 B*40:02 B*40:04 B*40:06 B*41:01 B*41:02 B*42:02 B*45:01 B*47:01 B*48:01 B*50:01 B*50:02 B*54:01 B*55:01 B*56:01 B*73:01
QL	65,82	17	556	0.9078	0	0	1	B*13:01 B*13:02 B*27:02 B*27:05 B*27:07 B*37:01 B*38:01 B*44:02 B*44:03 B*44:05 B*47:01 B*49:01 B*51:01 B*51:05 B*51:07 B*51:08 B*52:01 B*53:01
QR	65,82	27	846	0.6062	0	0	1	B*07:02 B*07:05 B*08:01 B*08:22 B*14:01 B*14:02 B*15:01 B*15:03 B*15:07 B*15:09 B*15:10 B*15:18 B*18:01 B*18:04 B*35:01 B*35:02 B*35:03 B*35:08 B*35:32 B*35:41 B*39:01 B*39:04 B*39:06 B*39:31 B*40:01 B*40:02 B*40:04 B*40:06 B*41:01 B*41:02 B*42:02 B*45:01 B*48:01 B*50:01 B*50:02 B*54:01 B*55:01 B*56:01 B*73:01
QR	65,83	17	556	0.9078	0	0	1	B*13:01 B*13:02 B*27:02 B*27:05 B*27:07 B*37:01 B*38:01 B*44:02 B*44:03 B*44:05 B*47:01 B*49:01 B*51:01 B*51:05 B*51:07 B*51:08 B*52:01 B*53:01
QG	65,83	27	846	0.6062	0	0	1	B*07:02 B*07:05 B*08:01 B*08:22 B*14:01 B*14:02 B*15:01 B*15:03 B*15:07 B*15:09 B*15:10 B*15:18 B*18:01 B*18:04 B*35:01 B*35:02 B*35:03 B*35:08 B*35:32 B*35:41 B*39:01 B*39:04 B*39:06 B*39:31 B*40:01 B*40:02 B*40:04 B*40:06 B*41:01 B*41:02 B*42:02 B*45:01 B*48:01 B*50:01 B*50:02 B*54:01 B*55:01 B*56:01 B*73:01
QI	65,94	17	437	0.1587	0	0	1	B*13:01 B*35:01 B*35:02 B*35:03 B*35:08 B*35:41 B*40:04 B*44:02 B*44:03 B*44:05 B*53:01
QT	65,94	28	907	1	0	0	1	B*07:02 B*07:05 B*08:01 B*08:22 B*13:02 B*14:01 B*14:02 B*15:01 B*15:03 B*15:07 B*15:09 B*15:10 B*15:18 B*18:01 B*18:04 B*27:02 B*27:05 B*27:07 B*35:32 B*37:01 B*38:01 B*39:01 B*39:04 B*39:06 B*39:31 B*40:01 B*40:02 B*40:06 B*41:01 B*41:02 B*42:02 B*45:01 B*47:01 B*48:01 B*49:01 B*50:01 B*50:02 B*51:01 B*51:05 B*51:07 B*51:08 B*52:01 B*54:01 B*55:01 B*56:01 B*73:01
QI	65,95	19	455	0.05348	0	0	1	B*13:01 B*35:01 B*35:02 B*35:03 B*35:08 B*35:41 B*37:01 B*40:04 B*44:02 B*44:03 B*44:05 B*53:01
QL	65,95	24	781	1	0	0	1	B*07:02 B*07:05 B*08:01 B*08:22 B*14:01 B*14:02 B*15:01 B*15:03 B*15:07 B*15:09 B*15:10 B*15:18 B*18:01 B*18:04 B*27:02 B*27:05 B*27:07 B*35:32 B*38:01 B*39:01 B*39:04 B*39:31 B*40:01 B*40:02 B*41:02 B*42:02 B*47:01 B*48:01
QW	65,97	3	55	0.236	0	0	1	B*14:01 B*14:02
QS	65,97	15	459	0.6571	0	0	1	B*07:02 B*07:05 B*08:01 B*08:22 B*15:07 B*27:07 B*40:02 B*41:02 B*42:02 B*48:01
QR	65,97	26	759	0.1983	0	0	1	B*13:01 B*15:01 B*15:03 B*15:09 B*15:10 B*15:18 B*18:01 B*18:04 B*35:01 B*35:02 B*35:03 B*35:08 B*35:32 B*35:41 B*37:01 B*38:01 B*39:01 B*39:04 B*39:31 B*40:01 B*40:04 B*41:01 B*44:02 B*44:03 B*44:05 B*45:01 B*47:01 B*49:01 B*50:01 B*50:02 B*53:01
QS	65,99	2	20	0.1322	0	0	1	B*37:01
QY	65,99	30	999	1	0	0	1	B*07:02 B*07:05 B*08:01 B*08:22 B*13:01 B*13:02 B*14:01 B*14:02 B*15:01 B*15:03 B*15:07 B*15:09 B*15:10 B*15:18 B*18:01 B*18:04 B*27:02 B*27:05 B*27:07 B*35:01 B*35:02 B*35:03 B*35:08 B*35:32 B*35:41 B*38:01 B*39:01 B*39:04 B*39:06 B*39:31 B*40:01 B*40:02 B*40:04 B*40:06 B*41:01 B*41:02 B*42:02 B*44:02 B*44:03 B*44:05 B*45:01 B*48:01 B*49:01 B*50:01 B*50:02 B*51:01 B*51:05 B*51:07 B*51:08 B*52:01…
QL	65,103	12	364	0.6865	0	0	1	B*13:01 B*13:02 B*35:01 B*35:02 B*35:03 B*35:08 B*35:41 B*40:04 B*45:01 B*49:01 B*50:01 B*50:02 B*53:01 B*54:01 B*55:01 B*56:01
QV	65,103	29	939	1	0	0	1	B*07:02 B*07:05 B*08:01 B*08:22 B*14:01 B*14:02 B*15:01 B*15:03 B*15:07 B*15:09 B*15:10 B*15:18 B*18:01 B*18:04 B*27:02 B*27:05 B*27:07 B*35:32 B*37:01 B*38:01 B*39:01 B*39:04 B*39:06 B*39:31 B*40:01 B*40:02 B*40:06 B*41:01 B*41:02 B*42:02 B*44:02 B*44:03 B*44:05 B*47:01 B*48:01 B*51:01 B*51:05 B*51:07 B*51:08 B*52:01
QF	65,109	1	20	0.4658	0	0	1	B*35:02
QL	65,109	30	996	1	0	0	1	B*07:02 B*07:05 B*08:01 B*08:22 B*13:01 B*13:02 B*14:01 B*14:02 B*15:01 B*15:03 B*15:07 B*15:09 B*15:10 B*15:18 B*18:01 B*18:04 B*27:02 B*27:05 B*27:07 B*35:01 B*35:03 B*35:08 B*35:32 B*35:41 B*37:01 B*38:01 B*39:01 B*39:04 B*39:06 B*39:31 B*40:01 B*40:02 B*40:04 B*40:06 B*41:01 B*41:02 B*42:02 B*44:02 B*44:03 B*44:05 B*45:01 B*47:01 B*48:01 B*49:01 B*50:01 B*50:02 B*51:01 B*51:05 B*51:07 B*51:08…
QY	65,113	18	459	0.127	0	0	1	B*14:01 B*14:02 B*27:02 B*27:05 B*37:01 B*44:02 B*44:03 B*44:05 B*45:01 B*47:01 B*49:01 B*50:01 B*50:02 B*73:01
QH	65,113	28	896	0.7608	0	0	1	B*07:02 B*07:05 B*08:01 B*08:22 B*13:01 B*13:02 B*15:01 B*15:03 B*15:07 B*15:09 B*15:10 B*15:18 B*18:01 B*18:04 B*27:07 B*35:01 B*35:02 B*35:03 B*35:08 B*35:32 B*35:41 B*38:01 B*39:01 B*39:04 B*39:06 B*39:31 B*40:01 B*40:02 B*40:04 B*40:06 B*41:01 B*41:02 B*42:02 B*48:01 B*51:01 B*51:05 B*51:07 B*51:08 B*52:01 B*53:01 B*54:01 B*55:01 B*56:01
QN	65,114	20	651	0.8592	0	0	1	B*07:05 B*08:01 B*08:22 B*13:01 B*13:02 B*14:01 B*14:02 B*15:09 B*27:07 B*35:02 B*37:01 B*38:01 B*39:01 B*39:04 B*39:06 B*39:31 B*40:01 B*40:02 B*40:04 B*40:06 B*41:01 B*41:02 B*42:02 B*45:01 B*48:01 B*49:01 B*50:01 B*50:02 B*51:01 B*51:05 B*51:07 B*51:08 B*52:01 B*54:01 B*55:01 B*56:01 B*73:01
QD	65,114	24	734	0.5306	0	0	1	B*07:02 B*15:01 B*15:03 B*15:07 B*15:10 B*15:18 B*18:01 B*18:04 B*35:01 B*35:03 B*35:08 B*35:32 B*35:41 B*44:02 B*44:03 B*44:05 B*53:01
QF	65,116	8	175	0.2222	0	0	1	B*14:01 B*14:02 B*35:03 B*37:01 B*38:01 B*39:01 B*39:04 B*39:06 B*39:31 B*73:01
QS	65,116	10	326	0.9327	0	0	1	B*15:01 B*15:03 B*15:07 B*15:18 B*18:01 B*18:04 B*35:01 B*35:08 B*35:32 B*35:41 B*53:01
QD	65,116	11	336	0.7262	0	0	1	B*27:02 B*27:05 B*44:02 B*44:03 B*47:01
QY	65,116	21	628	0.5653	0	0	1	B*07:02 B*07:05 B*08:01 B*08:22 B*15:09 B*15:10 B*27:07 B*35:02 B*40:01 B*40:02 B*40:04 B*40:06 B*41:01 B*41:02 B*42:02 B*44:05 B*48:01 B*51:01 B*51:05 B*51:07 B*51:08 B*52:01
QR	65,131	17	531	0.6997	0	0	1	B*07:02 B*07:05 B*08:01 B*08:22 B*27:07 B*40:01 B*40:02 B*40:04 B*40:06 B*41:01 B*41:02 B*42:02 B*48:01 B*73:01
QS	65,131	27	873	1	0	0	1	B*13:01 B*13:02 B*14:01 B*14:02 B*15:01 B*15:03 B*15:07 B*15:09 B*15:10 B*15:18 B*18:01 B*18:04 B*27:02 B*27:05 B*35:01 B*35:02 B*35:03 B*35:08 B*35:32 B*35:41 B*37:01 B*38:01 B*39:01 B*39:04 B*39:06 B*39:31 B*44:02 B*44:03 B*44:05 B*45:01 B*47:01 B*49:01 B*50:01 B*50:02 B*51:01 B*51:05 B*51:07 B*51:08 B*52:01 B*53:01 B*54:01 B*55:01 B*56:01
QR	65,145	30	993	1	0	0	1	B*07:02 B*07:05 B*08:01 B*08:22 B*14:01 B*14:02 B*15:01 B*15:03 B*15:07 B*15:09 B*15:10 B*15:18 B*18:01 B*18:04 B*27:02 B*27:05 B*27:07 B*35:01 B*35:02 B*35:03 B*35:08 B*35:32 B*35:41 B*37:01 B*38:01 B*39:01 B*39:04 B*39:06 B*39:31 B*40:01 B*40:02 B*40:04 B*40:06 B*41:01 B*41:02 B*42:02 B*44:02 B*44:03 B*44:05 B*45:01 B*47:01 B*48:01 B*49:01 B*50:01 B*50:02 B*51:01 B*51:05 B*51:07 B*51:08 B*52:01…
QE	65,152	19	577	0.5381	0	0	1	B*07:02 B*07:05 B*14:01 B*14:02 B*15:01 B*15:03 B*15:07 B*15:09 B*15:10 B*15:18 B*49:01 B*50:01 B*50:02 B*51:01 B*51:07 B*52:01 B*55:01
QR	65,156	12	274	0.1289	0	0	1	B*07:02 B*07:05 B*35:08 B*51:05
QA	65,158	30	996	1	0	0	1	B*07:02 B*07:05 B*08:01 B*08:22 B*13:01 B*13:02 B*14:01 B*14:02 B*15:01 B*15:03 B*15:07 B*15:09 B*15:10 B*15:18 B*18:01 B*18:04 B*27:02 B*27:05 B*27:07 B*35:01 B*35:02 B*35:03 B*35:08 B*35:32 B*35:41 B*37:01 B*40:01 B*40:02 B*40:04 B*40:06 B*41:01 B*41:02 B*42:02 B*44:02 B*44:03 B*44:05 B*45:01 B*47:01 B*48:01 B*49:01 B*50:01 B*50:02 B*51:01 B*51:05 B*51:07 B*51:08 B*52:01 B*53:01 B*54:01 B*55:01…
QT	65,163	14	437	0.7469	0	0	1	B*08:01 B*08:22 B*14:01 B*14:02 B*18:01 B*18:04 B*37:01 B*38:01 B*39:01 B*39:04 B*39:06 B*39:31 B*41:01 B*41:02 B*42:02 B*54:01 B*55:01
QL	65,163	23	658	0.2455	0	0	1	B*15:01 B*15:03 B*15:07 B*15:09 B*15:10 B*15:18 B*35:01 B*35:02 B*35:03 B*35:08 B*35:32 B*35:41 B*44:02 B*44:03 B*44:05 B*45:01 B*49:01 B*50:01 B*50:02 B*51:01 B*51:05 B*51:07 B*51:08 B*52:01 B*53:01 B*56:01
QS	65,167	10	286	0.5724	0	0	1	B*44:02 B*44:03 B*44:05 B*45:01 B*50:02
QW	65,167	30	963	0.6219	0	0	1	B*07:02 B*07:05 B*08:01 B*08:22 B*13:01 B*13:02 B*14:01 B*14:02 B*15:01 B*15:03 B*15:07 B*15:09 B*15:10 B*15:18 B*18:01 B*18:04 B*27:02 B*27:05 B*27:07 B*35:01 B*35:02 B*35:03 B*35:08 B*35:32 B*35:41 B*37:01 B*38:01 B*39:01 B*39:04 B*39:06 B*39:31 B*40:01 B*40:02 B*40:04 B*40:06 B*41:01 B*41:02 B*42:02 B*47:01 B*48:01 B*49:01 B*50:01 B*51:01 B*51:05 B*51:07 B*51:08 B*52:01 B*53:01 B*54:01 B*55:01…
QH	65,171	9	243	0.5177	0	0	1	B*14:01 B*14:02 B*18:01 B*18:04 B*51:01 B*51:07 B*51:08 B*52:01 B*73:01
QY	65,171	30	970	1	0	0	1	B*07:02 B*07:05 B*08:01 B*08:22 B*13:01 B*13:02 B*15:01 B*15:03 B*15:07 B*15:09 B*15:10 B*15:18 B*27:02 B*27:05 B*27:07 B*35:01 B*35:02 B*35:03 B*35:08 B*35:32 B*35:41 B*37:01 B*38:01 B*39:01 B*39:04 B*39:06 B*39:31 B*40:01 B*40:02 B*40:04 B*40:06 B*41:01 B*41:02 B*42:02 B*44:02 B*44:03 B*44:05 B*45:01 B*47:01 B*48:01 B*49:01 B*50:01 B*50:02 B*51:05 B*53:01 B*54:01 B*55:01 B*56:01
QD	65,177	17	514	0.5695	0	0	1	B*07:02 B*07:05 B*08:01 B*08:22 B*40:01 B*41:01 B*41:02 B*42:02 B*48:01
QE	65,177	27	885	1	0	0	1	B*13:01 B*13:02 B*14:01 B*14:02 B*15:01 B*15:03 B*15:07 B*15:09 B*15:10 B*15:18 B*18:01 B*18:04 B*27:02 B*27:05 B*27:07 B*35:01 B*35:02 B*35:03 B*35:08 B*35:32 B*35:41 B*37:01 B*38:01 B*39:01 B*39:04 B*39:06 B*39:31 B*40:02 B*40:04 B*40:06 B*44:02 B*44:03 B*44:05 B*45:01 B*47:01 B*49:01 B*50:01 B*50:02 B*51:01 B*51:05 B*51:07 B*51:08 B*52:01 B*53:01 B*54:01 B*55:01 B*56:01 B*73:01
QK	65,178	13	345	0.3168	0	0	1	B*07:02 B*07:05 B*40:01 B*48:01
QT	65,178	29	948	1	0	0	1	B*08:01 B*08:22 B*13:01 B*13:02 B*14:01 B*14:02 B*15:01 B*15:03 B*15:07 B*15:09 B*15:10 B*15:18 B*18:01 B*18:04 B*27:02 B*27:05 B*27:07 B*35:01 B*35:02 B*35:03 B*35:08 B*35:32 B*35:41 B*37:01 B*38:01 B*39:01 B*39:04 B*39:06 B*39:31 B*40:02 B*40:04 B*40:06 B*41:01 B*41:02 B*42:02 B*44:02 B*44:03 B*44:05 B*45:01 B*47:01 B*49:01 B*50:01 B*50:02 B*51:01 B*51:05 B*51:07 B*51:08 B*52:01 B*53:01 B*54:01…
QE	65,180	17	514	0.5695	0	0	1	B*07:02 B*07:05 B*08:01 B*08:22 B*40:01 B*41:01 B*41:02 B*42:02 B*48:01
QQ	65,180	27	885	1	0	0	1	B*13:01 B*13:02 B*14:01 B*14:02 B*15:01 B*15:03 B*15:07 B*15:09 B*15:10 B*15:18 B*18:01 B*18:04 B*27:02 B*27:05 B*27:07 B*35:01 B*35:02 B*35:03 B*35:08 B*35:32 B*35:41 B*37:01 B*38:01 B*39:01 B*39:04 B*39:06 B*39:31 B*40:02 B*40:04 B*40:06 B*44:02 B*44:03 B*44:05 B*45:01 B*47:01 B*49:01 B*50:01 B*50:02 B*51:01 B*51:05 B*51:07 B*51:08 B*52:01 B*53:01 B*54:01 B*55:01 B*56:01 B*73:01
IY	66,67	12	316	0.3305	0	0	1	B*07:02 B*07:05 B*42:02 B*54:01 B*55:01 B*56:01
IF	66,67	15	431	0.4523	0	0	1	B*08:01 B*08:22 B*35:01 B*35:02 B*35:03 B*35:08 B*35:32 B*35:41 B*51:01 B*51:05 B*51:08 B*53:01
IS	66,67	20	666	0.9939	0	0	1	B*13:01 B*13:02 B*15:01 B*15:03 B*15:07 B*18:01 B*18:04 B*37:01 B*40:01 B*40:02 B*40:04 B*40:06 B*41:01 B*41:02 B*44:02 B*44:03 B*44:05 B*45:01 B*47:01 B*48:01 B*49:01 B*50:01 B*50:02 B*51:07 B*52:01
IA	66,69	13	389	0.6238	0	0	1	B*07:02 B*07:05 B*27:02 B*27:05 B*27:07 B*42:02 B*54:01 B*55:01 B*56:01 B*73:01
IT	66,69	29	937	1	0	0	1	B*08:01 B*08:22 B*13:01 B*13:02 B*14:01 B*14:02 B*15:01 B*15:03 B*15:07 B*15:09 B*15:10 B*15:18 B*18:01 B*18:04 B*35:01 B*35:02 B*35:03 B*35:08 B*35:32 B*35:41 B*37:01 B*38:01 B*39:01 B*39:04 B*39:06 B*39:31 B*40:01 B*40:02 B*40:04 B*40:06 B*41:01 B*41:02 B*44:02 B*44:03 B*44:05 B*45:01 B*47:01 B*48:01 B*49:01 B*50:01 B*50:02 B*51:01 B*51:05 B*51:07 B*51:08 B*52:01 B*53:01
IQ	66,70	12	316	0.3305	0	0	1	B*07:02 B*07:05 B*42:02 B*54:01 B*55:01 B*56:01
IN	66,70	29	937	1	0	0	1	B*08:01 B*08:22 B*13:01 B*13:02 B*14:01 B*14:02 B*15:01 B*15:03 B*15:07 B*15:09 B*15:10 B*15:18 B*18:01 B*18:04 B*35:01 B*35:02 B*35:03 B*35:08 B*35:32 B*35:41 B*37:01 B*38:01 B*39:01 B*39:04 B*39:06 B*39:31 B*40:01 B*40:02 B*40:04 B*40:06 B*41:01 B*41:02 B*44:02 B*44:03 B*44:05 B*45:01 B*47:01 B*48:01 B*49:01 B*50:01 B*50:02 B*51:01 B*51:05 B*51:07 B*51:08 B*52:01 B*53:01
IA	66,71	13	389	0.6238	0	0	1	B*07:02 B*07:05 B*27:02 B*27:05 B*27:07 B*42:02 B*54:01 B*55:01 B*56:01 B*73:01
IT	66,71	29	937	1	0	0	1	B*08:01 B*08:22 B*13:01 B*13:02 B*14:01 B*14:02 B*15:01 B*15:03 B*15:07 B*15:09 B*15:10 B*15:18 B*18:01 B*18:04 B*35:01 B*35:02 B*35:03 B*35:08 B*35:32 B*35:41 B*37:01 B*38:01 B*39:01 B*39:04 B*39:06 B*39:31 B*40:01 B*40:02 B*40:04 B*40:06 B*41:01 B*41:02 B*44:02 B*44:03 B*44:05 B*45:01 B*47:01 B*48:01 B*49:01 B*50:01 B*50:02 B*51:01 B*51:05 B*51:07 B*51:08 B*52:01 B*53:01
ID	66,74	19	602	0.7296	0	0	1	B*07:02 B*07:05 B*08:01 B*08:22 B*14:01 B*14:02 B*27:02 B*27:05 B*27:07 B*39:01 B*39:04 B*39:06 B*39:31 B*42:02 B*54:01 B*55:01 B*56:01 B*73:01
IY	66,74	26	831	0.8051	0	0	1	B*13:01 B*13:02 B*15:01 B*15:03 B*15:07 B*15:09 B*15:10 B*15:18 B*18:01 B*18:04 B*35:01 B*35:02 B*35:03 B*35:08 B*35:32 B*35:41 B*37:01 B*38:01 B*40:01 B*40:02 B*40:04 B*40:06 B*41:01 B*41:02 B*44:02 B*44:03 B*44:05 B*45:01 B*47:01 B*48:01 B*49:01 B*50:01 B*50:02 B*51:01 B*51:05 B*51:07 B*51:08 B*52:01 B*53:01
ID	66,77	4	91	0.3493	0	0	1	B*27:05 B*27:07 B*37:01 B*47:01
IS	66,77	27	846	0.6062	0	0	1	B*07:02 B*07:05 B*08:01 B*08:22 B*14:01 B*14:02 B*15:01 B*15:03 B*15:07 B*15:09 B*15:10 B*15:18 B*18:01 B*18:04 B*35:01 B*35:02 B*35:03 B*35:08 B*35:32 B*35:41 B*39:01 B*39:04 B*39:06 B*39:31 B*40:01 B*40:02 B*40:04 B*40:06 B*41:01 B*41:02 B*42:02 B*45:01 B*48:01 B*50:01 B*50:02 B*54:01 B*55:01 B*56:01
IT	66,80	14	403	0.4839	0	0	1	B*13:01 B*13:02 B*27:05 B*27:07 B*37:01 B*44:02 B*44:03 B*44:05 B*47:01
IN	66,80	27	846	0.6062	0	0	1	B*07:02 B*07:05 B*08:01 B*08:22 B*14:01 B*14:02 B*15:01 B*15:03 B*15:07 B*15:09 B*15:10 B*15:18 B*18:01 B*18:04 B*35:01 B*35:02 B*35:03 B*35:08 B*35:32 B*35:41 B*39:01 B*39:04 B*39:06 B*39:31 B*40:01 B*40:02 B*40:04 B*40:06 B*41:01 B*41:02 B*42:02 B*45:01 B*48:01 B*50:01 B*50:02 B*54:01 B*55:01 B*56:01 B*73:01
IL	66,81	28	882	0.5661	0	0	1	B*07:02 B*07:05 B*08:01 B*08:22 B*14:01 B*14:02 B*15:01 B*15:03 B*15:07 B*15:09 B*15:10 B*15:18 B*18:01 B*18:04 B*27:05 B*27:07 B*35:01 B*35:02 B*35:03 B*35:08 B*35:32 B*35:41 B*37:01 B*39:01 B*39:04 B*39:06 B*39:31 B*40:01 B*40:02 B*40:04 B*40:06 B*41:01 B*41:02 B*42:02 B*45:01 B*47:01 B*48:01 B*50:01 B*50:02 B*54:01 B*55:01 B*56:01 B*73:01
IL	66,82	17	556	0.9078	0	0	1	B*13:01 B*13:02 B*27:02 B*27:05 B*27:07 B*37:01 B*38:01 B*44:02 B*44:03 B*44:05 B*47:01 B*49:01 B*51:01 B*51:05 B*51:07 B*51:08 B*52:01 B*53:01
IR	66,82	27	846	0.6062	0	0	1	B*07:02 B*07:05 B*08:01 B*08:22 B*14:01 B*14:02 B*15:01 B*15:03 B*15:07 B*15:09 B*15:10 B*15:18 B*18:01 B*18:04 B*35:01 B*35:02 B*35:03 B*35:08 B*35:32 B*35:41 B*39:01 B*39:04 B*39:06 B*39:31 B*40:01 B*40:02 B*40:04 B*40:06 B*41:01 B*41:02 B*42:02 B*45:01 B*48:01 B*50:01 B*50:02 B*54:01 B*55:01 B*56:01 B*73:01
IR	66,83	17	556	0.9078	0	0	1	B*13:01 B*13:02 B*27:02 B*27:05 B*27:07 B*37:01 B*38:01 B*44:02 B*44:03 B*44:05 B*47:01 B*49:01 B*51:01 B*51:05 B*51:07 B*51:08 B*52:01 B*53:01
IG	66,83	27	846	0.6062	0	0	1	B*07:02 B*07:05 B*08:01 B*08:22 B*14:01 B*14:02 B*15:01 B*15:03 B*15:07 B*15:09 B*15:10 B*15:18 B*18:01 B*18:04 B*35:01 B*35:02 B*35:03 B*35:08 B*35:32 B*35:41 B*39:01 B*39:04 B*39:06 B*39:31 B*40:01 B*40:02 B*40:04 B*40:06 B*41:01 B*41:02 B*42:02 B*45:01 B*48:01 B*50:01 B*50:02 B*54:01 B*55:01 B*56:01 B*73:01
II	66,94	17	437	0.1587	0	0	1	B*13:01 B*35:01 B*35:02 B*35:03 B*35:08 B*35:41 B*40:04 B*44:02 B*44:03 B*44:05 B*53:01
IT	66,94	28	907	1	0	0	1	B*07:02 B*07:05 B*08:01 B*08:22 B*13:02 B*14:01 B*14:02 B*15:01 B*15:03 B*15:07 B*15:09 B*15:10 B*15:18 B*18:01 B*18:04 B*27:02 B*27:05 B*27:07 B*35:32 B*37:01 B*38:01 B*39:01 B*39:04 B*39:06 B*39:31 B*40:01 B*40:02 B*40:06 B*41:01 B*41:02 B*42:02 B*45:01 B*47:01 B*48:01 B*49:01 B*50:01 B*50:02 B*51:01 B*51:05 B*51:07 B*51:08 B*52:01 B*54:01 B*55:01 B*56:01 B*73:01
II	66,95	19	455	0.05348	0	0	1	B*13:01 B*35:01 B*35:02 B*35:03 B*35:08 B*35:41 B*37:01 B*40:04 B*44:02 B*44:03 B*44:05 B*53:01
IL	66,95	24	781	1	0	0	1	B*07:02 B*07:05 B*08:01 B*08:22 B*14:01 B*14:02 B*15:01 B*15:03 B*15:07 B*15:09 B*15:10 B*15:18 B*18:01 B*18:04 B*27:02 B*27:05 B*27:07 B*35:32 B*38:01 B*39:01 B*39:04 B*39:31 B*40:01 B*40:02 B*41:02 B*42:02 B*47:01 B*48:01
IW	66,97	3	55	0.236	0	0	1	B*14:01 B*14:02
IS	66,97	15	459	0.6571	0	0	1	B*07:02 B*07:05 B*08:01 B*08:22 B*15:07 B*27:07 B*40:02 B*41:02 B*42:02 B*48:01
IR	66,97	26	759	0.1983	0	0	1	B*13:01 B*15:01 B*15:03 B*15:09 B*15:10 B*15:18 B*18:01 B*18:04 B*35:01 B*35:02 B*35:03 B*35:08 B*35:32 B*35:41 B*37:01 B*38:01 B*39:01 B*39:04 B*39:31 B*40:01 B*40:04 B*41:01 B*44:02 B*44:03 B*44:05 B*45:01 B*47:01 B*49:01 B*50:01 B*50:02 B*53:01
IS	66,99	2	20	0.1322	0	0	1	B*37:01
IY	66,99	30	999	1	0	0	1	B*07:02 B*07:05 B*08:01 B*08:22 B*13:01 B*13:02 B*14:01 B*14:02 B*15:01 B*15:03 B*15:07 B*15:09 B*15:10 B*15:18 B*18:01 B*18:04 B*27:02 B*27:05 B*27:07 B*35:01 B*35:02 B*35:03 B*35:08 B*35:32 B*35:41 B*38:01 B*39:01 B*39:04 B*39:06 B*39:31 B*40:01 B*40:02 B*40:04 B*40:06 B*41:01 B*41:02 B*42:02 B*44:02 B*44:03 B*44:05 B*45:01 B*48:01 B*49:01 B*50:01 B*50:02 B*51:01 B*51:05 B*51:07 B*51:08 B*52:01…
IL	66,103	12	364	0.6865	0	0	1	B*13:01 B*13:02 B*35:01 B*35:02 B*35:03 B*35:08 B*35:41 B*40:04 B*45:01 B*49:01 B*50:01 B*50:02 B*53:01 B*54:01 B*55:01 B*56:01
IV	66,103	29	939	1	0	0	1	B*07:02 B*07:05 B*08:01 B*08:22 B*14:01 B*14:02 B*15:01 B*15:03 B*15:07 B*15:09 B*15:10 B*15:18 B*18:01 B*18:04 B*27:02 B*27:05 B*27:07 B*35:32 B*37:01 B*38:01 B*39:01 B*39:04 B*39:06 B*39:31 B*40:01 B*40:02 B*40:06 B*41:01 B*41:02 B*42:02 B*44:02 B*44:03 B*44:05 B*47:01 B*48:01 B*51:01 B*51:05 B*51:07 B*51:08 B*52:01
IF	66,109	1	20	0.4658	0	0	1	B*35:02
IL	66,109	30	996	1	0	0	1	B*07:02 B*07:05 B*08:01 B*08:22 B*13:01 B*13:02 B*14:01 B*14:02 B*15:01 B*15:03 B*15:07 B*15:09 B*15:10 B*15:18 B*18:01 B*18:04 B*27:02 B*27:05 B*27:07 B*35:01 B*35:03 B*35:08 B*35:32 B*35:41 B*37:01 B*38:01 B*39:01 B*39:04 B*39:06 B*39:31 B*40:01 B*40:02 B*40:04 B*40:06 B*41:01 B*41:02 B*42:02 B*44:02 B*44:03 B*44:05 B*45:01 B*47:01 B*48:01 B*49:01 B*50:01 B*50:02 B*51:01 B*51:05 B*51:07 B*51:08…
IY	66,113	18	459	0.127	0	0	1	B*14:01 B*14:02 B*27:02 B*27:05 B*37:01 B*44:02 B*44:03 B*44:05 B*45:01 B*47:01 B*49:01 B*50:01 B*50:02 B*73:01
IH	66,113	28	896	0.7608	0	0	1	B*07:02 B*07:05 B*08:01 B*08:22 B*13:01 B*13:02 B*15:01 B*15:03 B*15:07 B*15:09 B*15:10 B*15:18 B*18:01 B*18:04 B*27:07 B*35:01 B*35:02 B*35:03 B*35:08 B*35:32 B*35:41 B*38:01 B*39:01 B*39:04 B*39:06 B*39:31 B*40:01 B*40:02 B*40:04 B*40:06 B*41:01 B*41:02 B*42:02 B*48:01 B*51:01 B*51:05 B*51:07 B*51:08 B*52:01 B*53:01 B*54:01 B*55:01 B*56:01
IN	66,114	20	651	0.8592	0	0	1	B*07:05 B*08:01 B*08:22 B*13:01 B*13:02 B*14:01 B*14:02 B*15:09 B*27:07 B*35:02 B*37:01 B*38:01 B*39:01 B*39:04 B*39:06 B*39:31 B*40:01 B*40:02 B*40:04 B*40:06 B*41:01 B*41:02 B*42:02 B*45:01 B*48:01 B*49:01 B*50:01 B*50:02 B*51:01 B*51:05 B*51:07 B*51:08 B*52:01 B*54:01 B*55:01 B*56:01 B*73:01
ID	66,114	24	734	0.5306	0	0	1	B*07:02 B*15:01 B*15:03 B*15:07 B*15:10 B*15:18 B*18:01 B*18:04 B*35:01 B*35:03 B*35:08 B*35:32 B*35:41 B*44:02 B*44:03 B*44:05 B*53:01
IF	66,116	8	175	0.2222	0	0	1	B*14:01 B*14:02 B*35:03 B*37:01 B*38:01 B*39:01 B*39:04 B*39:06 B*39:31 B*73:01
IS	66,116	10	326	0.9327	0	0	1	B*15:01 B*15:03 B*15:07 B*15:18 B*18:01 B*18:04 B*35:01 B*35:08 B*35:32 B*35:41 B*53:01
ID	66,116	11	336	0.7262	0	0	1	B*27:02 B*27:05 B*44:02 B*44:03 B*47:01
IY	66,116	21	628	0.5653	0	0	1	B*07:02 B*07:05 B*08:01 B*08:22 B*15:09 B*15:10 B*27:07 B*35:02 B*40:01 B*40:02 B*40:04 B*40:06 B*41:01 B*41:02 B*42:02 B*44:05 B*48:01 B*51:01 B*51:05 B*51:07 B*51:08 B*52:01
IR	66,131	17	531	0.6997	0	0	1	B*07:02 B*07:05 B*08:01 B*08:22 B*27:07 B*40:01 B*40:02 B*40:04 B*40:06 B*41:01 B*41:02 B*42:02 B*48:01 B*73:01
IS	66,131	27	873	1	0	0	1	B*13:01 B*13:02 B*14:01 B*14:02 B*15:01 B*15:03 B*15:07 B*15:09 B*15:10 B*15:18 B*18:01 B*18:04 B*27:02 B*27:05 B*35:01 B*35:02 B*35:03 B*35:08 B*35:32 B*35:41 B*37:01 B*38:01 B*39:01 B*39:04 B*39:06 B*39:31 B*44:02 B*44:03 B*44:05 B*45:01 B*47:01 B*49:01 B*50:01 B*50:02 B*51:01 B*51:05 B*51:07 B*51:08 B*52:01 B*53:01 B*54:01 B*55:01 B*56:01
IR	66,145	30	993	1	0	0	1	B*07:02 B*07:05 B*08:01 B*08:22 B*14:01 B*14:02 B*15:01 B*15:03 B*15:07 B*15:09 B*15:10 B*15:18 B*18:01 B*18:04 B*27:02 B*27:05 B*27:07 B*35:01 B*35:02 B*35:03 B*35:08 B*35:32 B*35:41 B*37:01 B*38:01 B*39:01 B*39:04 B*39:06 B*39:31 B*40:01 B*40:02 B*40:04 B*40:06 B*41:01 B*41:02 B*42:02 B*44:02 B*44:03 B*44:05 B*45:01 B*47:01 B*48:01 B*49:01 B*50:01 B*50:02 B*51:01 B*51:05 B*51:07 B*51:08 B*52:01…
IE	66,152	19	577	0.5381	0	0	1	B*07:02 B*07:05 B*14:01 B*14:02 B*15:01 B*15:03 B*15:07 B*15:09 B*15:10 B*15:18 B*49:01 B*50:01 B*50:02 B*51:01 B*51:07 B*52:01 B*55:01
IR	66,156	12	274	0.1289	0	0	1	B*07:02 B*07:05 B*35:08 B*51:05
IA	66,158	30	996	1	0	0	1	B*07:02 B*07:05 B*08:01 B*08:22 B*13:01 B*13:02 B*14:01 B*14:02 B*15:01 B*15:03 B*15:07 B*15:09 B*15:10 B*15:18 B*18:01 B*18:04 B*27:02 B*27:05 B*27:07 B*35:01 B*35:02 B*35:03 B*35:08 B*35:32 B*35:41 B*37:01 B*40:01 B*40:02 B*40:04 B*40:06 B*41:01 B*41:02 B*42:02 B*44:02 B*44:03 B*44:05 B*45:01 B*47:01 B*48:01 B*49:01 B*50:01 B*50:02 B*51:01 B*51:05 B*51:07 B*51:08 B*52:01 B*53:01 B*54:01 B*55:01…
IT	66,163	14	437	0.7469	0	0	1	B*08:01 B*08:22 B*14:01 B*14:02 B*18:01 B*18:04 B*37:01 B*38:01 B*39:01 B*39:04 B*39:06 B*39:31 B*41:01 B*41:02 B*42:02 B*54:01 B*55:01
IL	66,163	23	658	0.2455	0	0	1	B*15:01 B*15:03 B*15:07 B*15:09 B*15:10 B*15:18 B*35:01 B*35:02 B*35:03 B*35:08 B*35:32 B*35:41 B*44:02 B*44:03 B*44:05 B*45:01 B*49:01 B*50:01 B*50:02 B*51:01 B*51:05 B*51:07 B*51:08 B*52:01 B*53:01 B*56:01
IS	66,167	10	286	0.5724	0	0	1	B*44:02 B*44:03 B*44:05 B*45:01 B*50:02
IW	66,167	30	963	0.6219	0	0	1	B*07:02 B*07:05 B*08:01 B*08:22 B*13:01 B*13:02 B*14:01 B*14:02 B*15:01 B*15:03 B*15:07 B*15:09 B*15:10 B*15:18 B*18:01 B*18:04 B*27:02 B*27:05 B*27:07 B*35:01 B*35:02 B*35:03 B*35:08 B*35:32 B*35:41 B*37:01 B*38:01 B*39:01 B*39:04 B*39:06 B*39:31 B*40:01 B*40:02 B*40:04 B*40:06 B*41:01 B*41:02 B*42:02 B*47:01 B*48:01 B*49:01 B*50:01 B*51:01 B*51:05 B*51:07 B*51:08 B*52:01 B*53:01 B*54:01 B*55:01…
IH	66,171	9	243	0.5177	0	0	1	B*14:01 B*14:02 B*18:01 B*18:04 B*51:01 B*51:07 B*51:08 B*52:01 B*73:01
IY	66,171	30	970	1	0	0	1	B*07:02 B*07:05 B*08:01 B*08:22 B*13:01 B*13:02 B*15:01 B*15:03 B*15:07 B*15:09 B*15:10 B*15:18 B*27:02 B*27:05 B*27:07 B*35:01 B*35:02 B*35:03 B*35:08 B*35:32 B*35:41 B*37:01 B*38:01 B*39:01 B*39:04 B*39:06 B*39:31 B*40:01 B*40:02 B*40:04 B*40:06 B*41:01 B*41:02 B*42:02 B*44:02 B*44:03 B*44:05 B*45:01 B*47:01 B*48:01 B*49:01 B*50:01 B*50:02 B*51:05 B*53:01 B*54:01 B*55:01 B*56:01
ID	66,177	17	514	0.5695	0	0	1	B*07:02 B*07:05 B*08:01 B*08:22 B*40:01 B*41:01 B*41:02 B*42:02 B*48:01
IE	66,177	27	885	1	0	0	1	B*13:01 B*13:02 B*14:01 B*14:02 B*15:01 B*15:03 B*15:07 B*15:09 B*15:10 B*15:18 B*18:01 B*18:04 B*27:02 B*27:05 B*27:07 B*35:01 B*35:02 B*35:03 B*35:08 B*35:32 B*35:41 B*37:01 B*38:01 B*39:01 B*39:04 B*39:06 B*39:31 B*40:02 B*40:04 B*40:06 B*44:02 B*44:03 B*44:05 B*45:01 B*47:01 B*49:01 B*50:01 B*50:02 B*51:01 B*51:05 B*51:07 B*51:08 B*52:01 B*53:01 B*54:01 B*55:01 B*56:01 B*73:01
IK	66,178	13	345	0.3168	0	0	1	B*07:02 B*07:05 B*40:01 B*48:01
IT	66,178	29	948	1	0	0	1	B*08:01 B*08:22 B*13:01 B*13:02 B*14:01 B*14:02 B*15:01 B*15:03 B*15:07 B*15:09 B*15:10 B*15:18 B*18:01 B*18:04 B*27:02 B*27:05 B*27:07 B*35:01 B*35:02 B*35:03 B*35:08 B*35:32 B*35:41 B*37:01 B*38:01 B*39:01 B*39:04 B*39:06 B*39:31 B*40:02 B*40:04 B*40:06 B*41:01 B*41:02 B*42:02 B*44:02 B*44:03 B*44:05 B*45:01 B*47:01 B*49:01 B*50:01 B*50:02 B*51:01 B*51:05 B*51:07 B*51:08 B*52:01 B*53:01 B*54:01…
IE	66,180	17	514	0.5695	0	0	1	B*07:02 B*07:05 B*08:01 B*08:22 B*40:01 B*41:01 B*41:02 B*42:02 B*48:01
IQ	66,180	27	885	1	0	0	1	B*13:01 B*13:02 B*14:01 B*14:02 B*15:01 B*15:03 B*15:07 B*15:09 B*15:10 B*15:18 B*18:01 B*18:04 B*27:02 B*27:05 B*27:07 B*35:01 B*35:02 B*35:03 B*35:08 B*35:32 B*35:41 B*37:01 B*38:01 B*39:01 B*39:04 B*39:06 B*39:31 B*40:02 B*40:04 B*40:06 B*44:02 B*44:03 B*44:05 B*45:01 B*47:01 B*49:01 B*50:01 B*50:02 B*51:01 B*51:05 B*51:07 B*51:08 B*52:01 B*53:01 B*54:01 B*55:01 B*56:01 B*73:01
CT	67,69	4	130	1	0	0	1	B*14:01 B*14:02 B*15:09 B*15:10 B*15:18 B*38:01 B*39:01 B*39:04 B*39:06 B*39:31
YA	67,69	12	316	0.3305	0	0	1	B*07:02 B*07:05 B*42:02 B*54:01 B*55:01 B*56:01
FT	67,69	15	431	0.4523	0	0	1	B*08:01 B*08:22 B*35:01 B*35:02 B*35:03 B*35:08 B*35:32 B*35:41 B*51:01 B*51:05 B*51:08 B*53:01
ST	67,69	20	666	0.9939	0	0	1	B*13:01 B*13:02 B*15:01 B*15:03 B*15:07 B*18:01 B*18:04 B*37:01 B*40:01 B*40:02 B*40:04 B*40:06 B*41:01 B*41:02 B*44:02 B*44:03 B*44:05 B*45:01 B*47:01 B*48:01 B*49:01 B*50:01 B*50:02 B*51:07 B*52:01
CN	67,70	4	130	1	0	0	1	B*14:01 B*14:02 B*15:09 B*15:10 B*15:18 B*38:01 B*39:01 B*39:04 B*39:06 B*39:31
YQ	67,70	12	316	0.3305	0	0	1	B*07:02 B*07:05 B*42:02 B*54:01 B*55:01 B*56:01
FN	67,70	15	431	0.4523	0	0	1	B*08:01 B*08:22 B*35:01 B*35:02 B*35:03 B*35:08 B*35:32 B*35:41 B*51:01 B*51:05 B*51:08 B*53:01
SN	67,70	20	666	0.9939	0	0	1	B*13:01 B*13:02 B*15:01 B*15:03 B*15:07 B*18:01 B*18:04 B*37:01 B*40:01 B*40:02 B*40:04 B*40:06 B*41:01 B*41:02 B*44:02 B*44:03 B*44:05 B*45:01 B*47:01 B*48:01 B*49:01 B*50:01 B*50:02 B*51:07 B*52:01
CT	67,71	4	130	1	0	0	1	B*14:01 B*14:02 B*15:09 B*15:10 B*15:18 B*38:01 B*39:01 B*39:04 B*39:06 B*39:31
YA	67,71	12	316	0.3305	0	0	1	B*07:02 B*07:05 B*42:02 B*54:01 B*55:01 B*56:01
FT	67,71	15	431	0.4523	0	0	1	B*08:01 B*08:22 B*35:01 B*35:02 B*35:03 B*35:08 B*35:32 B*35:41 B*51:01 B*51:05 B*51:08 B*53:01
ST	67,71	20	666	0.9939	0	0	1	B*13:01 B*13:02 B*15:01 B*15:03 B*15:07 B*18:01 B*18:04 B*37:01 B*40:01 B*40:02 B*40:04 B*40:06 B*41:01 B*41:02 B*44:02 B*44:03 B*44:05 B*45:01 B*47:01 B*48:01 B*49:01 B*50:01 B*50:02 B*51:07 B*52:01
FD	67,74	6	191	0.8171	0	0	1	B*08:01 B*08:22
FY	67,74	10	268	0.427	0	0	1	B*35:01 B*35:02 B*35:03 B*35:08 B*35:32 B*35:41 B*51:01 B*51:05 B*51:08 B*53:01
YD	67,74	12	316	0.3305	0	0	1	B*07:02 B*07:05 B*42:02 B*54:01 B*55:01 B*56:01
SY	67,74	20	666	0.9939	0	0	1	B*13:01 B*13:02 B*15:01 B*15:03 B*15:07 B*18:01 B*18:04 B*37:01 B*40:01 B*40:02 B*40:04 B*40:06 B*41:01 B*41:02 B*44:02 B*44:03 B*44:05 B*45:01 B*47:01 B*48:01 B*49:01 B*50:01 B*50:02 B*51:07 B*52:01
YE	67,76	12	316	0.3305	0	0	1	B*07:02 B*07:05 B*42:02 B*54:01 B*55:01 B*56:01
FE	67,76	15	431	0.4523	0	0	1	B*08:01 B*08:22 B*35:01 B*35:02 B*35:03 B*35:08 B*35:32 B*35:41 B*51:01 B*51:05 B*51:08 B*53:01
SE	67,76	20	666	0.9939	0	0	1	B*13:01 B*13:02 B*15:01 B*15:03 B*15:07 B*18:01 B*18:04 B*37:01 B*40:01 B*40:02 B*40:04 B*40:06 B*41:01 B*41:02 B*44:02 B*44:03 B*44:05 B*45:01 B*47:01 B*48:01 B*49:01 B*50:01 B*50:02 B*51:07 B*52:01
SD	67,77	2	25	0.184	0	0	1	B*37:01 B*47:01
YS	67,77	12	316	0.3305	0	0	1	B*07:02 B*07:05 B*42:02 B*54:01 B*55:01 B*56:01
FS	67,77	13	355	0.3777	0	0	1	B*08:01 B*08:22 B*35:01 B*35:02 B*35:03 B*35:08 B*35:32 B*35:41
SN	67,77	12	390	0.9119	0	0	1	B*13:01 B*13:02 B*44:02 B*44:03 B*44:05 B*49:01 B*51:07 B*52:01
SI	67,80	3	68	0.4559	0	0	1	B*49:01 B*51:07 B*52:01
YN	67,80	12	316	0.3305	0	0	1	B*07:02 B*07:05 B*42:02 B*54:01 B*55:01 B*56:01
FN	67,80	13	355	0.3777	0	0	1	B*08:01 B*08:22 B*35:01 B*35:02 B*35:03 B*35:08 B*35:32 B*35:41
ST	67,80	12	357	0.6284	0	0	1	B*13:01 B*13:02 B*37:01 B*44:02 B*44:03 B*44:05 B*47:01
YL	67,81	12	316	0.3305	0	0	1	B*07:02 B*07:05 B*42:02 B*54:01 B*55:01 B*56:01
FL	67,81	13	355	0.3777	0	0	1	B*08:01 B*08:22 B*35:01 B*35:02 B*35:03 B*35:08 B*35:32 B*35:41
SA	67,81	12	390	0.9119	0	0	1	B*13:01 B*13:02 B*44:02 B*44:03 B*44:05 B*49:01 B*51:07 B*52:01
YR	67,82	12	316	0.3305	0	0	1	B*07:02 B*07:05 B*42:02 B*54:01 B*55:01 B*56:01
FR	67,82	13	355	0.3777	0	0	1	B*08:01 B*08:22 B*35:01 B*35:02 B*35:03 B*35:08 B*35:32 B*35:41
SL	67,82	14	412	0.5491	0	0	1	B*13:01 B*13:02 B*37:01 B*44:02 B*44:03 B*44:05 B*47:01 B*49:01 B*51:07 B*52:01
YG	67,83	12	316	0.3305	0	0	1	B*07:02 B*07:05 B*42:02 B*54:01 B*55:01 B*56:01
FG	67,83	13	355	0.3777	0	0	1	B*08:01 B*08:22 B*35:01 B*35:02 B*35:03 B*35:08 B*35:32 B*35:41
SR	67,83	14	412	0.5491	0	0	1	B*13:01 B*13:02 B*37:01 B*44:02 B*44:03 B*44:05 B*47:01 B*49:01 B*51:07 B*52:01
YA	67,90	12	316	0.3305	0	0	1	B*07:02 B*07:05 B*42:02 B*54:01 B*55:01 B*56:01
FA	67,90	15	431	0.4523	0	0	1	B*08:01 B*08:22 B*35:01 B*35:02 B*35:03 B*35:08 B*35:32 B*35:41 B*51:01 B*51:05 B*51:08 B*53:01
SA	67,90	20	666	0.9939	0	0	1	B*13:01 B*13:02 B*15:01 B*15:03 B*15:07 B*18:01 B*18:04 B*37:01 B*40:01 B*40:02 B*40:04 B*40:06 B*41:01 B*41:02 B*44:02 B*44:03 B*44:05 B*45:01 B*47:01 B*48:01 B*49:01 B*50:01 B*50:02 B*51:07 B*52:01
FI	67,94	8	187	0.3409	0	0	1	B*35:01 B*35:02 B*35:03 B*35:08 B*35:41 B*53:01
SI	67,94	10	281	0.5304	0	0	1	B*13:01 B*40:04 B*44:02 B*44:03 B*44:05
YT	67,94	12	316	0.3305	0	0	1	B*07:02 B*07:05 B*42:02 B*54:01 B*55:01 B*56:01
SW	67,95	5	165	1	0	0	1	B*13:02 B*40:06 B*41:01 B*45:01 B*49:01 B*50:01 B*50:02 B*51:07 B*52:01
FI	67,95	8	187	0.3409	0	0	1	B*35:01 B*35:02 B*35:03 B*35:08 B*35:41 B*53:01
FL	67,95	6	192	0.818	0	0	1	B*08:01 B*08:22 B*35:32
YL	67,95	11	269	0.2361	0	0	1	B*07:02 B*07:05 B*42:02
SI	67,95	12	299	0.2351	0	0	1	B*13:01 B*37:01 B*40:04 B*44:02 B*44:03 B*44:05
CW	67,97	3	55	0.236	0	0	1	B*14:01 B*14:02
FR	67,97	8	188	0.3418	0	0	1	B*35:01 B*35:02 B*35:03 B*35:08 B*35:32 B*35:41 B*53:01
FS	67,97	6	191	0.8171	0	0	1	B*08:01 B*08:22
YS	67,97	11	269	0.2361	0	0	1	B*07:02 B*07:05 B*42:02
SR	67,97	19	590	0.6343	0	0	1	B*13:01 B*15:01 B*15:03 B*18:01 B*18:04 B*37:01 B*40:01 B*40:04 B*41:01 B*44:02 B*44:03 B*44:05 B*45:01 B*47:01 B*49:01 B*50:01 B*50:02
SS	67,99	2	20	0.1322	0	0	1	B*37:01
YY	67,99	12	316	0.3305	0	0	1	B*07:02 B*07:05 B*42:02 B*54:01 B*55:01 B*56:01
FY	67,99	15	431	0.4523	0	0	1	B*08:01 B*08:22 B*35:01 B*35:02 B*35:03 B*35:08 B*35:32 B*35:41 B*51:01 B*51:05 B*51:08 B*53:01
FL	67,103	8	187	0.3409	0	0	1	B*35:01 B*35:02 B*35:03 B*35:08 B*35:41 B*53:01
YV	67,103	11	269	0.2361	0	0	1	B*07:02 B*07:05 B*42:02
FF	67,109	1	20	0.4658	0	0	1	B*35:02
YL	67,109	12	316	0.3305	0	0	1	B*07:02 B*07:05 B*42:02 B*54:01 B*55:01 B*56:01
FL	67,109	15	417	0.364	0	0	1	B*08:01 B*08:22 B*35:01 B*35:03 B*35:08 B*35:32 B*35:41 B*51:01 B*51:05 B*51:08 B*53:01
SL	67,109	20	666	0.9939	0	0	1	B*13:01 B*13:02 B*15:01 B*15:03 B*15:07 B*18:01 B*18:04 B*37:01 B*40:01 B*40:02 B*40:04 B*40:06 B*41:01 B*41:02 B*44:02 B*44:03 B*44:05 B*45:01 B*47:01 B*48:01 B*49:01 B*50:01 B*50:02 B*51:07 B*52:01
YH	67,113	12	316	0.3305	0	0	1	B*07:02 B*07:05 B*42:02 B*54:01 B*55:01 B*56:01
SY	67,113	15	363	0.125	0	0	1	B*37:01 B*44:02 B*44:03 B*44:05 B*45:01 B*47:01 B*49:01 B*50:01 B*50:02
FH	67,113	15	431	0.4523	0	0	1	B*08:01 B*08:22 B*35:01 B*35:02 B*35:03 B*35:08 B*35:32 B*35:41 B*51:01 B*51:05 B*51:08 B*53:01
YN	67,114	2	62	0.7094	0	0	1	B*07:05 B*42:02 B*54:01 B*55:01 B*56:01
CN	67,114	4	131	1	0	0	1	B*14:01 B*14:02 B*15:09 B*27:07 B*38:01 B*39:01 B*39:04 B*39:06 B*39:31 B*73:01
FD	67,114	7	170	0.3329	0	0	1	B*35:01 B*35:03 B*35:08 B*35:32 B*35:41 B*53:01
YD	67,114	10	264	0.3971	0	0	1	B*07:02
SN	67,114	9	287	0.8402	0	0	1	B*13:01 B*13:02 B*37:01 B*40:01 B*40:02 B*40:04 B*40:06 B*41:01 B*41:02 B*45:01 B*48:01 B*49:01 B*50:01 B*50:02 B*51:07 B*52:01
SF	67,116	2	20	0.1322	0	0	1	B*37:01
FF	67,116	2	30	0.2383	0	0	1	B*35:03
CF	67,116	4	128	0.7875	0	0	1	B*14:01 B*14:02 B*38:01 B*39:01 B*39:04 B*39:06 B*39:31 B*73:01
FS	67,116	5	144	0.7908	0	0	1	B*35:01 B*35:08 B*35:32 B*35:41 B*53:01
SY	67,116	5	159	0.8041	0	0	1	B*40:01 B*40:02 B*40:04 B*40:06 B*41:01 B*41:02 B*44:05 B*48:01 B*51:07 B*52:01
YY	67,116	11	269	0.2361	0	0	1	B*07:02 B*07:05 B*42:02
SD	67,116	9	273	0.8354	0	0	1	B*44:02 B*44:03 B*47:01
YY	67,118	12	316	0.3305	0	0	1	B*07:02 B*07:05 B*42:02 B*54:01 B*55:01 B*56:01
FY	67,118	15	430	0.4457	0	0	1	B*08:01 B*08:22 B*35:01 B*35:02 B*35:03 B*35:08 B*35:32 B*51:01 B*51:05 B*51:08 B*53:01
SY	67,118	20	666	0.9939	0	0	1	B*13:01 B*13:02 B*15:01 B*15:03 B*15:07 B*18:01 B*18:04 B*37:01 B*40:01 B*40:02 B*40:04 B*40:06 B*41:01 B*41:02 B*44:02 B*44:03 B*44:05 B*45:01 B*47:01 B*48:01 B*49:01 B*50:01 B*50:02 B*51:07 B*52:01
YL	67,130	12	316	0.3305	0	0	1	B*07:02 B*07:05 B*42:02 B*54:01 B*55:01 B*56:01
FL	67,130	15	430	0.4457	0	0	1	B*08:01 B*35:01 B*35:02 B*35:03 B*35:08 B*35:32 B*35:41 B*51:01 B*51:05 B*51:08 B*53:01
SL	67,130	20	666	0.9939	0	0	1	B*13:01 B*13:02 B*15:01 B*15:03 B*15:07 B*18:01 B*18:04 B*37:01 B*40:01 B*40:02 B*40:04 B*40:06 B*41:01 B*41:02 B*44:02 B*44:03 B*44:05 B*45:01 B*47:01 B*48:01 B*49:01 B*50:01 B*50:02 B*51:07 B*52:01
FR	67,131	6	191	0.8171	0	0	1	B*08:01 B*08:22
FS	67,131	10	268	0.427	0	0	1	B*35:01 B*35:02 B*35:03 B*35:08 B*35:32 B*35:41 B*51:01 B*51:05 B*51:08 B*53:01
YR	67,131	11	269	0.2361	0	0	1	B*07:02 B*07:05 B*42:02
SS	67,131	19	588	0.619	0	0	1	B*13:01 B*13:02 B*15:01 B*15:03 B*15:07 B*18:01 B*18:04 B*37:01 B*44:02 B*44:03 B*44:05 B*45:01 B*47:01 B*49:01 B*50:01 B*50:02 B*51:07 B*52:01
YT	67,143	12	316	0.3305	0	0	1	B*07:02 B*07:05 B*42:02 B*54:01 B*55:01 B*56:01
FT	67,143	15	431	0.4523	0	0	1	B*08:01 B*08:22 B*35:01 B*35:02 B*35:03 B*35:08 B*35:32 B*35:41 B*51:01 B*51:05 B*51:08 B*53:01
ST	67,143	19	615	0.8388	0	0	1	B*13:01 B*13:02 B*15:01 B*15:03 B*15:07 B*18:01 B*18:04 B*37:01 B*40:02 B*40:04 B*40:06 B*41:01 B*41:02 B*44:02 B*44:03 B*44:05 B*45:01 B*47:01 B*49:01 B*50:01 B*50:02 B*51:07 B*52:01
YR	67,145	12	316	0.3305	0	0	1	B*07:02 B*07:05 B*42:02 B*54:01 B*55:01 B*56:01
FR	67,145	15	431	0.4523	0	0	1	B*08:01 B*08:22 B*35:01 B*35:02 B*35:03 B*35:08 B*35:32 B*35:41 B*51:01 B*51:05 B*51:08 B*53:01
SR	67,145	20	627	0.6578	0	0	1	B*15:01 B*15:03 B*15:07 B*18:01 B*18:04 B*37:01 B*40:01 B*40:02 B*40:04 B*40:06 B*41:01 B*41:02 B*44:02 B*44:03 B*44:05 B*45:01 B*47:01 B*48:01 B*49:01 B*50:01 B*50:02 B*51:07 B*52:01
YW	67,147	12	316	0.3305	0	0	1	B*07:02 B*07:05 B*42:02 B*54:01 B*55:01 B*56:01
FW	67,147	15	431	0.4523	0	0	1	B*08:01 B*08:22 B*35:01 B*35:02 B*35:03 B*35:08 B*35:32 B*35:41 B*51:01 B*51:05 B*51:08 B*53:01
SW	67,147	19	615	0.8388	0	0	1	B*13:01 B*13:02 B*15:01 B*15:03 B*15:07 B*18:01 B*18:04 B*37:01 B*40:02 B*40:04 B*40:06 B*41:01 B*41:02 B*44:02 B*44:03 B*44:05 B*45:01 B*47:01 B*49:01 B*50:01 B*50:02 B*51:07 B*52:01
CE	67,152	3	58	0.4159	0	0	1	B*14:01 B*14:02 B*15:09 B*15:10 B*15:18
SE	67,152	8	208	0.4932	0	0	1	B*15:01 B*15:03 B*15:07 B*49:01 B*50:01 B*50:02 B*51:07 B*52:01
YE	67,152	12	302	0.2506	0	0	1	B*07:02 B*07:05 B*55:01
FV	67,152	14	360	0.2313	0	0	1	B*08:01 B*08:22 B*35:01 B*35:02 B*35:03 B*35:08 B*35:32 B*35:41 B*51:05 B*51:08 B*53:01
FR	67,156	1	7	0.2112	0	0	1	B*35:08 B*51:05
FD	67,156	7	195	0.6399	0	0	1	B*08:01 B*08:22 B*51:08
FL	67,156	8	259	1	0	0	1	B*35:01 B*35:02 B*35:03 B*35:32 B*35:41 B*51:01 B*53:01
YR	67,156	11	268	0.2308	0	0	1	B*07:02 B*07:05
SL	67,156	13	425	0.9275	0	0	1	B*13:01 B*13:02 B*15:03 B*18:01 B*18:04 B*40:01 B*40:02 B*40:04 B*40:06 B*44:03 B*47:01 B*48:01 B*49:01 B*50:01 B*50:02 B*51:07 B*52:01
YA	67,158	12	316	0.3305	0	0	1	B*07:02 B*07:05 B*42:02 B*54:01 B*55:01 B*56:01
FA	67,158	15	431	0.4523	0	0	1	B*08:01 B*08:22 B*35:01 B*35:02 B*35:03 B*35:08 B*35:32 B*35:41 B*51:01 B*51:05 B*51:08 B*53:01
SA	67,158	20	666	0.9939	0	0	1	B*13:01 B*13:02 B*15:01 B*15:03 B*15:07 B*18:01 B*18:04 B*37:01 B*40:01 B*40:02 B*40:04 B*40:06 B*41:01 B*41:02 B*44:02 B*44:03 B*44:05 B*45:01 B*47:01 B*48:01 B*49:01 B*50:01 B*50:02 B*51:07 B*52:01
ST	67,163	4	121	0.777	0	0	1	B*18:01 B*18:04 B*37:01 B*41:01 B*41:02
CT	67,163	4	127	0.7859	0	0	1	B*14:01 B*14:02 B*38:01 B*39:01 B*39:04 B*39:06 B*39:31
FT	67,163	6	191	0.8171	0	0	1	B*08:01 B*08:22
YE	67,163	11	268	0.2308	0	0	1	B*07:02 B*07:05
FL	67,163	10	268	0.427	0	0	1	B*35:01 B*35:02 B*35:03 B*35:08 B*35:32 B*35:41 B*51:01 B*51:05 B*51:08 B*53:01
SL	67,163	16	463	0.4466	0	0	1	B*15:01 B*15:03 B*15:07 B*44:02 B*44:03 B*44:05 B*45:01 B*49:01 B*50:01 B*50:02 B*51:07 B*52:01
SS	67,167	10	286	0.5724	0	0	1	B*44:02 B*44:03 B*44:05 B*45:01 B*50:02
YW	67,167	12	316	0.3305	0	0	1	B*07:02 B*07:05 B*42:02 B*54:01 B*55:01 B*56:01
FW	67,167	15	431	0.4523	0	0	1	B*08:01 B*08:22 B*35:01 B*35:02 B*35:03 B*35:08 B*35:32 B*35:41 B*51:01 B*51:05 B*51:08 B*53:01
CH	67,171	3	56	0.2439	0	0	1	B*14:01 B*14:02 B*73:01
SH	67,171	4	108	0.5585	0	0	1	B*18:01 B*18:04 B*51:07 B*52:01
YY	67,171	12	316	0.3305	0	0	1	B*07:02 B*07:05 B*42:02 B*54:01 B*55:01 B*56:01
FY	67,171	13	357	0.3905	0	0	1	B*08:01 B*08:22 B*35:01 B*35:02 B*35:03 B*35:08 B*35:32 B*35:41 B*51:05 B*53:01
SY	67,171	19	593	0.6576	0	0	1	B*13:01 B*13:02 B*15:01 B*15:03 B*15:07 B*37:01 B*40:01 B*40:02 B*40:04 B*40:06 B*41:01 B*41:02 B*44:02 B*44:03 B*44:05 B*45:01 B*47:01 B*48:01 B*49:01 B*50:01 B*50:02
FD	67,177	6	191	0.8171	0	0	1	B*08:01 B*08:22
FE	67,177	10	268	0.427	0	0	1	B*35:01 B*35:02 B*35:03 B*35:08 B*35:32 B*35:41 B*51:01 B*51:05 B*51:08 B*53:01
YD	67,177	11	269	0.2361	0	0	1	B*07:02 B*07:05 B*42:02
SE	67,177	19	603	0.7378	0	0	1	B*13:01 B*13:02 B*15:01 B*15:03 B*15:07 B*18:01 B*18:04 B*37:01 B*40:02 B*40:04 B*40:06 B*44:02 B*44:03 B*44:05 B*45:01 B*47:01 B*49:01 B*50:01 B*50:02 B*51:07 B*52:01
YK	67,178	11	268	0.2308	0	0	1	B*07:02 B*07:05
FT	67,178	15	431	0.4523	0	0	1	B*08:01 B*08:22 B*35:01 B*35:02 B*35:03 B*35:08 B*35:32 B*35:41 B*51:01 B*51:05 B*51:08 B*53:01
ST	67,178	19	615	0.8388	0	0	1	B*13:01 B*13:02 B*15:01 B*15:03 B*15:07 B*18:01 B*18:04 B*37:01 B*40:02 B*40:04 B*40:06 B*41:01 B*41:02 B*44:02 B*44:03 B*44:05 B*45:01 B*47:01 B*49:01 B*50:01 B*50:02 B*51:07 B*52:01
FE	67,180	6	191	0.8171	0	0	1	B*08:01 B*08:22
FQ	67,180	10	268	0.427	0	0	1	B*35:01 B*35:02 B*35:03 B*35:08 B*35:32 B*35:41 B*51:01 B*51:05 B*51:08 B*53:01
YE	67,180	11	269	0.2361	0	0	1	B*07:02 B*07:05 B*42:02
SQ	67,180	19	603	0.7378	0	0	1	B*13:01 B*13:02 B*15:01 B*15:03 B*15:07 B*18:01 B*18:04 B*37:01 B*40:02 B*40:04 B*40:06 B*44:02 B*44:03 B*44:05 B*45:01 B*47:01 B*49:01 B*50:01 B*50:02 B*51:07 B*52:01
AQ	69,70	12	316	0.3305	0	0	1	B*07:02 B*07:05 B*42:02 B*54:01 B*55:01 B*56:01
TN	69,70	29	937	1	0	0	1	B*08:01 B*08:22 B*13:01 B*13:02 B*14:01 B*14:02 B*15:01 B*15:03 B*15:07 B*15:09 B*15:10 B*15:18 B*18:01 B*18:04 B*35:01 B*35:02 B*35:03 B*35:08 B*35:32 B*35:41 B*37:01 B*38:01 B*39:01 B*39:04 B*39:06 B*39:31 B*40:01 B*40:02 B*40:04 B*40:06 B*41:01 B*41:02 B*44:02 B*44:03 B*44:05 B*45:01 B*47:01 B*48:01 B*49:01 B*50:01 B*50:02 B*51:01 B*51:05 B*51:07 B*51:08 B*52:01 B*53:01
AA	69,71	15	468	0.7293	0	0	1	B*07:02 B*07:05 B*15:16 B*15:17 B*27:02 B*27:05 B*27:07 B*42:02 B*54:01 B*55:01 B*56:01 B*57:01 B*58:01 B*73:01
TT	69,71	29	937	1	0	0	1	B*08:01 B*08:22 B*13:01 B*13:02 B*14:01 B*14:02 B*15:01 B*15:03 B*15:07 B*15:09 B*15:10 B*15:18 B*18:01 B*18:04 B*35:01 B*35:02 B*35:03 B*35:08 B*35:32 B*35:41 B*37:01 B*38:01 B*39:01 B*39:04 B*39:06 B*39:31 B*40:01 B*40:02 B*40:04 B*40:06 B*41:01 B*41:02 B*44:02 B*44:03 B*44:05 B*45:01 B*47:01 B*48:01 B*49:01 B*50:01 B*50:02 B*51:01 B*51:05 B*51:07 B*51:08 B*52:01 B*53:01
TD	69,74	9	274	0.8356	0	0	1	B*08:01 B*08:22 B*14:01 B*14:02 B*39:01 B*39:04 B*39:06 B*39:31
AD	69,74	13	389	0.6238	0	0	1	B*07:02 B*07:05 B*27:02 B*27:05 B*27:07 B*42:02 B*54:01 B*55:01 B*56:01 B*73:01
TY	69,74	26	831	0.8051	0	0	1	B*13:01 B*13:02 B*15:01 B*15:03 B*15:07 B*15:09 B*15:10 B*15:18 B*18:01 B*18:04 B*35:01 B*35:02 B*35:03 B*35:08 B*35:32 B*35:41 B*37:01 B*38:01 B*40:01 B*40:02 B*40:04 B*40:06 B*41:01 B*41:02 B*44:02 B*44:03 B*44:05 B*45:01 B*47:01 B*48:01 B*49:01 B*50:01 B*50:02 B*51:01 B*51:05 B*51:07 B*51:08 B*52:01 B*53:01
AE	69,76	15	467	0.7211	0	0	1	B*07:02 B*07:05 B*15:16 B*15:17 B*27:02 B*27:05 B*27:07 B*42:02 B*54:01 B*55:01 B*56:01 B*57:01 B*58:01
TE	69,76	29	937	1	0	0	1	B*08:01 B*08:22 B*13:01 B*13:02 B*14:01 B*14:02 B*15:01 B*15:03 B*15:07 B*15:09 B*15:10 B*15:18 B*18:01 B*18:04 B*35:01 B*35:02 B*35:03 B*35:08 B*35:32 B*35:41 B*37:01 B*38:01 B*39:01 B*39:04 B*39:06 B*39:31 B*40:01 B*40:02 B*40:04 B*40:06 B*41:01 B*41:02 B*44:02 B*44:03 B*44:05 B*45:01 B*47:01 B*48:01 B*49:01 B*50:01 B*50:02 B*51:01 B*51:05 B*51:07 B*51:08 B*52:01 B*53:01
TD	69,77	2	25	0.184	0	0	1	B*37:01 B*47:01
AS	69,77	12	316	0.3305	0	0	1	B*07:02 B*07:05 B*42:02 B*54:01 B*55:01 B*56:01
TS	69,77	23	682	0.426	0	0	1	B*08:01 B*08:22 B*14:01 B*14:02 B*15:01 B*15:03 B*15:07 B*15:09 B*15:10 B*15:18 B*18:01 B*18:04 B*35:01 B*35:02 B*35:03 B*35:08 B*35:32 B*35:41 B*39:01 B*39:04 B*39:06 B*39:31 B*40:01 B*40:02 B*40:04 B*40:06 B*41:01 B*41:02 B*45:01 B*48:01 B*50:01 B*50:02
TI	69,80	6	184	0.8116	0	0	1	B*38:01 B*49:01 B*51:01 B*51:05 B*51:07 B*51:08 B*52:01 B*53:01
AN	69,80	12	317	0.3367	0	0	1	B*07:02 B*07:05 B*42:02 B*54:01 B*55:01 B*56:01 B*73:01
TT	69,80	12	357	0.6284	0	0	1	B*13:01 B*13:02 B*37:01 B*44:02 B*44:03 B*44:05 B*47:01
TN	69,80	23	682	0.426	0	0	1	B*08:01 B*08:22 B*14:01 B*14:02 B*15:01 B*15:03 B*15:07 B*15:09 B*15:10 B*15:18 B*18:01 B*18:04 B*35:01 B*35:02 B*35:03 B*35:08 B*35:32 B*35:41 B*39:01 B*39:04 B*39:06 B*39:31 B*40:01 B*40:02 B*40:04 B*40:06 B*41:01 B*41:02 B*45:01 B*48:01 B*50:01 B*50:02
AL	69,81	13	375	0.5159	0	0	1	B*07:02 B*07:05 B*27:05 B*27:07 B*42:02 B*54:01 B*55:01 B*56:01 B*73:01
TL	69,81	24	696	0.3119	0	0	1	B*08:01 B*08:22 B*14:01 B*14:02 B*15:01 B*15:03 B*15:07 B*15:09 B*15:10 B*15:18 B*18:01 B*18:04 B*35:01 B*35:02 B*35:03 B*35:08 B*35:32 B*35:41 B*37:01 B*39:01 B*39:04 B*39:06 B*39:31 B*40:01 B*40:02 B*40:04 B*40:06 B*41:01 B*41:02 B*45:01 B*47:01 B*48:01 B*50:01 B*50:02
AR	69,82	12	317	0.3367	0	0	1	B*07:02 B*07:05 B*42:02 B*54:01 B*55:01 B*56:01 B*73:01
TR	69,82	23	682	0.426	0	0	1	B*08:01 B*08:22 B*14:01 B*14:02 B*15:01 B*15:03 B*15:07 B*15:09 B*15:10 B*15:18 B*18:01 B*18:04 B*35:01 B*35:02 B*35:03 B*35:08 B*35:32 B*35:41 B*39:01 B*39:04 B*39:06 B*39:31 B*40:01 B*40:02 B*40:04 B*40:06 B*41:01 B*41:02 B*45:01 B*48:01 B*50:01 B*50:02
AG	69,83	12	317	0.3367	0	0	1	B*07:02 B*07:05 B*42:02 B*54:01 B*55:01 B*56:01 B*73:01
TG	69,83	23	682	0.426	0	0	1	B*08:01 B*08:22 B*14:01 B*14:02 B*15:01 B*15:03 B*15:07 B*15:09 B*15:10 B*15:18 B*18:01 B*18:04 B*35:01 B*35:02 B*35:03 B*35:08 B*35:32 B*35:41 B*39:01 B*39:04 B*39:06 B*39:31 B*40:01 B*40:02 B*40:04 B*40:06 B*41:01 B*41:02 B*45:01 B*48:01 B*50:01 B*50:02
AA	69,90	15	467	0.7211	0	0	1	B*07:02 B*07:05 B*15:16 B*15:17 B*27:02 B*27:05 B*27:07 B*42:02 B*54:01 B*55:01 B*56:01 B*57:01 B*58:01
TA	69,90	29	937	1	0	0	1	B*08:01 B*08:22 B*13:01 B*13:02 B*14:01 B*14:02 B*15:01 B*15:03 B*15:07 B*15:09 B*15:10 B*15:18 B*18:01 B*18:04 B*35:01 B*35:02 B*35:03 B*35:08 B*35:32 B*35:41 B*37:01 B*38:01 B*39:01 B*39:04 B*39:06 B*39:31 B*40:01 B*40:02 B*40:04 B*40:06 B*41:01 B*41:02 B*44:02 B*44:03 B*44:05 B*45:01 B*47:01 B*48:01 B*49:01 B*50:01 B*50:02 B*51:01 B*51:05 B*51:07 B*51:08 B*52:01 B*53:01
AT	69,94	13	397	0.6887	0	0	1	B*07:02 B*07:05 B*15:16 B*15:17 B*27:02 B*27:05 B*27:07 B*42:02 B*54:01 B*55:01 B*56:01 B*73:01
TI	69,94	17	437	0.1587	0	0	1	B*13:01 B*35:01 B*35:02 B*35:03 B*35:08 B*35:41 B*40:04 B*44:02 B*44:03 B*44:05 B*53:01
TT	69,94	23	725	0.6838	0	0	1	B*08:01 B*08:22 B*13:02 B*14:01 B*14:02 B*15:01 B*15:03 B*15:07 B*15:09 B*15:10 B*15:18 B*18:01 B*18:04 B*35:32 B*37:01 B*38:01 B*39:01 B*39:04 B*39:06 B*39:31 B*40:01 B*40:02 B*40:06 B*41:01 B*41:02 B*45:01 B*47:01 B*48:01 B*49:01 B*50:01 B*50:02 B*51:01 B*51:05 B*51:07 B*51:08 B*52:01
AL	69,95	12	348	0.5562	0	0	1	B*07:02 B*07:05 B*15:17 B*27:02 B*27:05 B*27:07 B*42:02
TI	69,95	19	455	0.05348	0	0	1	B*13:01 B*35:01 B*35:02 B*35:03 B*35:08 B*35:41 B*37:01 B*40:04 B*44:02 B*44:03 B*44:05 B*53:01
TW	69,97	3	55	0.236	0	0	1	B*14:01 B*14:02
AS	69,97	11	271	0.2469	0	0	1	B*07:02 B*07:05 B*27:07 B*42:02
TR	69,97	26	759	0.1983	0	0	1	B*13:01 B*15:01 B*15:03 B*15:09 B*15:10 B*15:18 B*18:01 B*18:04 B*35:01 B*35:02 B*35:03 B*35:08 B*35:32 B*35:41 B*37:01 B*38:01 B*39:01 B*39:04 B*39:31 B*40:01 B*40:04 B*41:01 B*44:02 B*44:03 B*44:05 B*45:01 B*47:01 B*49:01 B*50:01 B*50:02 B*53:01
TS	69,99	2	20	0.1322	0	0	1	B*37:01
AY	69,99	15	468	0.7293	0	0	1	B*07:02 B*07:05 B*15:16 B*15:17 B*27:02 B*27:05 B*27:07 B*42:02 B*54:01 B*55:01 B*56:01 B*57:01 B*58:01 B*73:01
TY	69,99	29	927	0.7178	0	0	1	B*08:01 B*08:22 B*13:01 B*13:02 B*14:01 B*14:02 B*15:01 B*15:03 B*15:07 B*15:09 B*15:10 B*15:18 B*18:01 B*18:04 B*35:01 B*35:02 B*35:03 B*35:08 B*35:32 B*35:41 B*38:01 B*39:01 B*39:04 B*39:06 B*39:31 B*40:01 B*40:02 B*40:04 B*40:06 B*41:01 B*41:02 B*44:02 B*44:03 B*44:05 B*45:01 B*48:01 B*49:01 B*50:01 B*50:02 B*51:01 B*51:05 B*51:07 B*51:08 B*52:01 B*53:01
TL	69,103	11	317	0.565	0	0	1	B*13:01 B*13:02 B*35:01 B*35:02 B*35:03 B*35:08 B*35:41 B*40:04 B*45:01 B*49:01 B*50:01 B*50:02 B*53:01
AV	69,103	14	409	0.527	0	0	1	B*07:02 B*07:05 B*15:17 B*27:02 B*27:05 B*27:07 B*42:02 B*57:01
TF	69,109	1	20	0.4658	0	0	1	B*35:02
AL	69,109	15	468	0.7293	0	0	1	B*07:02 B*07:05 B*15:16 B*15:17 B*27:02 B*27:05 B*27:07 B*42:02 B*54:01 B*55:01 B*56:01 B*57:01 B*58:01 B*73:01
TL	69,109	29	930	0.7162	0	0	1	B*08:01 B*08:22 B*13:01 B*13:02 B*14:01 B*14:02 B*15:01 B*15:03 B*15:07 B*15:09 B*15:10 B*15:18 B*18:01 B*18:04 B*35:01 B*35:03 B*35:08 B*35:32 B*35:41 B*37:01 B*38:01 B*39:01 B*39:04 B*39:06 B*39:31 B*40:01 B*40:02 B*40:04 B*40:06 B*41:01 B*41:02 B*44:02 B*44:03 B*44:05 B*45:01 B*47:01 B*48:01 B*49:01 B*50:01 B*50:02 B*51:01 B*51:05 B*51:07 B*51:08 B*52:01 B*53:01
AH	69,113	14	395	0.4292	0	0	1	B*07:02 B*07:05 B*15:16 B*27:07 B*42:02 B*54:01 B*55:01 B*56:01 B*57:01 B*58:01
TY	69,113	17	402	0.07044	0	0	1	B*14:01 B*14:02 B*37:01 B*44:02 B*44:03 B*44:05 B*45:01 B*47:01 B*49:01 B*50:01 B*50:02
AN	69,114	2	65	1	0	0	1	B*07:05 B*27:07 B*42:02 B*54:01 B*55:01 B*56:01 B*73:01
AD	69,114	12	343	0.5175	0	0	1	B*07:02 B*15:16 B*57:01 B*58:01
TD	69,114	19	574	0.517	0	0	1	B*15:01 B*15:03 B*15:07 B*15:10 B*15:18 B*18:01 B*18:04 B*35:01 B*35:03 B*35:08 B*35:32 B*35:41 B*44:02 B*44:03 B*44:05 B*53:01
TN	69,114	19	608	0.7794	0	0	1	B*08:01 B*08:22 B*13:01 B*13:02 B*14:01 B*14:02 B*15:09 B*35:02 B*37:01 B*38:01 B*39:01 B*39:04 B*39:06 B*39:31 B*40:01 B*40:02 B*40:04 B*40:06 B*41:01 B*41:02 B*45:01 B*48:01 B*49:01 B*50:01 B*50:02 B*51:01 B*51:05 B*51:07 B*51:08 B*52:01
TF	69,116	8	174	0.2206	0	0	1	B*14:01 B*14:02 B*35:03 B*37:01 B*38:01 B*39:01 B*39:04 B*39:06 B*39:31
AY	69,116	11	271	0.2469	0	0	1	B*07:02 B*07:05 B*27:07 B*42:02
TD	69,116	9	273	0.8354	0	0	1	B*44:02 B*44:03 B*47:01
TS	69,116	10	326	0.9327	0	0	1	B*15:01 B*15:03 B*15:07 B*15:18 B*18:01 B*18:04 B*35:01 B*35:08 B*35:32 B*35:41 B*53:01
TY	69,116	13	427	0.9449	0	0	1	B*08:01 B*08:22 B*15:09 B*15:10 B*35:02 B*40:01 B*40:02 B*40:04 B*40:06 B*41:01 B*41:02 B*44:05 B*48:01 B*51:01 B*51:05 B*51:07 B*51:08 B*52:01
AY	69,118	15	468	0.7293	0	0	1	B*07:02 B*07:05 B*15:16 B*15:17 B*27:02 B*27:05 B*27:07 B*42:02 B*54:01 B*55:01 B*56:01 B*57:01 B*58:01 B*73:01
TY	69,118	29	937	1	0	0	1	B*08:01 B*08:22 B*13:01 B*13:02 B*14:01 B*14:02 B*15:01 B*15:03 B*15:07 B*15:09 B*15:10 B*15:18 B*18:01 B*18:04 B*35:01 B*35:02 B*35:03 B*35:08 B*35:32 B*37:01 B*38:01 B*39:01 B*39:04 B*39:06 B*39:31 B*40:01 B*40:02 B*40:04 B*40:06 B*41:01 B*41:02 B*44:02 B*44:03 B*44:05 B*45:01 B*47:01 B*48:01 B*49:01 B*50:01 B*50:02 B*51:01 B*51:05 B*51:07 B*51:08 B*52:01 B*53:01
AL	69,130	15	468	0.7293	0	0	1	B*07:02 B*07:05 B*15:16 B*15:17 B*27:02 B*27:05 B*27:07 B*42:02 B*54:01 B*55:01 B*56:01 B*57:01 B*58:01 B*73:01
TL	69,130	29	937	1	0	0	1	B*08:01 B*13:01 B*13:02 B*14:01 B*14:02 B*15:01 B*15:03 B*15:07 B*15:09 B*15:10 B*15:18 B*18:01 B*18:04 B*35:01 B*35:02 B*35:03 B*35:08 B*35:32 B*35:41 B*37:01 B*38:01 B*39:01 B*39:04 B*39:06 B*39:31 B*40:01 B*40:02 B*40:04 B*40:06 B*41:01 B*41:02 B*44:02 B*44:03 B*44:05 B*45:01 B*47:01 B*48:01 B*49:01 B*50:01 B*50:02 B*51:01 B*51:05 B*51:07 B*51:08 B*52:01 B*53:01
AR	69,131	11	272	0.2524	0	0	1	B*07:02 B*07:05 B*27:07 B*42:02 B*73:01
TS	69,131	26	821	0.6344	0	0	1	B*13:01 B*13:02 B*14:01 B*14:02 B*15:01 B*15:03 B*15:07 B*15:09 B*15:10 B*15:18 B*18:01 B*18:04 B*35:01 B*35:02 B*35:03 B*35:08 B*35:32 B*35:41 B*37:01 B*38:01 B*39:01 B*39:04 B*39:06 B*39:31 B*44:02 B*44:03 B*44:05 B*45:01 B*47:01 B*49:01 B*50:01 B*50:02 B*51:01 B*51:05 B*51:07 B*51:08 B*52:01 B*53:01
AT	69,143	15	468	0.7293	0	0	1	B*07:02 B*07:05 B*15:16 B*15:17 B*27:02 B*27:05 B*27:07 B*42:02 B*54:01 B*55:01 B*56:01 B*57:01 B*58:01 B*73:01
TT	69,143	28	910	1	0	0	1	B*08:01 B*08:22 B*13:01 B*13:02 B*14:01 B*14:02 B*15:01 B*15:03 B*15:07 B*15:09 B*15:10 B*15:18 B*18:01 B*18:04 B*35:01 B*35:02 B*35:03 B*35:08 B*35:32 B*35:41 B*37:01 B*38:01 B*39:01 B*39:04 B*39:06 B*39:31 B*40:02 B*40:04 B*40:06 B*41:01 B*41:02 B*44:02 B*44:03 B*44:05 B*45:01 B*47:01 B*49:01 B*50:01 B*50:02 B*51:01 B*51:05 B*51:07 B*51:08 B*52:01 B*53:01
AR	69,145	15	468	0.7293	0	0	1	B*07:02 B*07:05 B*15:16 B*15:17 B*27:02 B*27:05 B*27:07 B*42:02 B*54:01 B*55:01 B*56:01 B*57:01 B*58:01 B*73:01
TR	69,145	29	914	0.5056	0	0	1	B*08:01 B*08:22 B*14:01 B*14:02 B*15:01 B*15:03 B*15:07 B*15:09 B*15:10 B*15:18 B*18:01 B*18:04 B*35:01 B*35:02 B*35:03 B*35:08 B*35:32 B*35:41 B*37:01 B*38:01 B*39:01 B*39:04 B*39:06 B*39:31 B*40:01 B*40:02 B*40:04 B*40:06 B*41:01 B*41:02 B*44:02 B*44:03 B*44:05 B*45:01 B*47:01 B*48:01 B*49:01 B*50:01 B*50:02 B*51:01 B*51:05 B*51:07 B*51:08 B*52:01 B*53:01
AW	69,147	15	468	0.7293	0	0	1	B*07:02 B*07:05 B*15:16 B*15:17 B*27:02 B*27:05 B*27:07 B*42:02 B*54:01 B*55:01 B*56:01 B*57:01 B*58:01 B*73:01
TW	69,147	28	910	1	0	0	1	B*08:01 B*08:22 B*13:01 B*13:02 B*14:01 B*14:02 B*15:01 B*15:03 B*15:07 B*15:09 B*15:10 B*15:18 B*18:01 B*18:04 B*35:01 B*35:02 B*35:03 B*35:08 B*35:32 B*35:41 B*37:01 B*38:01 B*39:01 B*39:04 B*39:06 B*39:31 B*40:02 B*40:04 B*40:06 B*41:01 B*41:02 B*44:02 B*44:03 B*44:05 B*45:01 B*47:01 B*49:01 B*50:01 B*50:02 B*51:01 B*51:05 B*51:07 B*51:08 B*52:01 B*53:01
AE	69,152	12	310	0.2947	0	0	1	B*07:02 B*07:05 B*15:16 B*15:17 B*55:01
TE	69,152	12	325	0.3883	0	0	1	B*14:01 B*14:02 B*15:01 B*15:03 B*15:07 B*15:09 B*15:10 B*15:18 B*49:01 B*50:01 B*50:02 B*51:01 B*51:07 B*52:01
TR	69,156	1	7	0.2112	0	0	1	B*35:08 B*51:05
AR	69,156	11	268	0.2308	0	0	1	B*07:02 B*07:05
AA	69,158	15	468	0.7293	0	0	1	B*07:02 B*07:05 B*15:16 B*15:17 B*27:02 B*27:05 B*27:07 B*42:02 B*54:01 B*55:01 B*56:01 B*57:01 B*58:01 B*73:01
TA	69,158	29	910	0.5089	0	0	1	B*08:01 B*08:22 B*13:01 B*13:02 B*14:01 B*14:02 B*15:01 B*15:03 B*15:07 B*15:09 B*15:10 B*15:18 B*18:01 B*18:04 B*35:01 B*35:02 B*35:03 B*35:08 B*35:32 B*35:41 B*37:01 B*40:01 B*40:02 B*40:04 B*40:06 B*41:01 B*41:02 B*44:02 B*44:03 B*44:05 B*45:01 B*47:01 B*48:01 B*49:01 B*50:01 B*50:02 B*51:01 B*51:05 B*51:07 B*51:08 B*52:01 B*53:01
AE	69,163	12	342	0.5099	0	0	1	B*07:02 B*07:05 B*27:02 B*27:05 B*27:07 B*73:01
TT	69,163	13	404	0.7471	0	0	1	B*08:01 B*08:22 B*14:01 B*14:02 B*18:01 B*18:04 B*37:01 B*38:01 B*39:01 B*39:04 B*39:06 B*39:31 B*41:01 B*41:02
TL	69,163	23	650	0.243	0	0	1	B*15:01 B*15:03 B*15:07 B*15:09 B*15:10 B*15:18 B*35:01 B*35:02 B*35:03 B*35:08 B*35:32 B*35:41 B*44:02 B*44:03 B*44:05 B*45:01 B*49:01 B*50:01 B*50:02 B*51:01 B*51:05 B*51:07 B*51:08 B*52:01 B*53:01
TS	69,167	10	286	0.5724	0	0	1	B*44:02 B*44:03 B*44:05 B*45:01 B*50:02
AW	69,167	15	468	0.7293	0	0	1	B*07:02 B*07:05 B*15:16 B*15:17 B*27:02 B*27:05 B*27:07 B*42:02 B*54:01 B*55:01 B*56:01 B*57:01 B*58:01 B*73:01
TW	69,167	27	820	0.3369	0	0	1	B*08:01 B*08:22 B*13:01 B*13:02 B*14:01 B*14:02 B*15:01 B*15:03 B*15:07 B*15:09 B*15:10 B*15:18 B*18:01 B*18:04 B*35:01 B*35:02 B*35:03 B*35:08 B*35:32 B*35:41 B*37:01 B*38:01 B*39:01 B*39:04 B*39:06 B*39:31 B*40:01 B*40:02 B*40:04 B*40:06 B*41:01 B*41:02 B*47:01 B*48:01 B*49:01 B*50:01 B*51:01 B*51:05 B*51:07 B*51:08 B*52:01 B*53:01
TH	69,171	9	242	0.5168	0	0	1	B*14:01 B*14:02 B*18:01 B*18:04 B*51:01 B*51:07 B*51:08 B*52:01
AY	69,171	15	467	0.7211	0	0	1	B*07:02 B*07:05 B*15:16 B*15:17 B*27:02 B*27:05 B*27:07 B*42:02 B*54:01 B*55:01 B*56:01 B*57:01 B*58:01
TY	69,171	28	852	0.2959	0	0	1	B*08:01 B*08:22 B*13:01 B*13:02 B*15:01 B*15:03 B*15:07 B*15:09 B*15:10 B*15:18 B*35:01 B*35:02 B*35:03 B*35:08 B*35:32 B*35:41 B*37:01 B*38:01 B*39:01 B*39:04 B*39:06 B*39:31 B*40:01 B*40:02 B*40:04 B*40:06 B*41:01 B*41:02 B*44:02 B*44:03 B*44:05 B*45:01 B*47:01 B*48:01 B*49:01 B*50:01 B*50:02 B*51:05 B*53:01
AD	69,177	11	269	0.2361	0	0	1	B*07:02 B*07:05 B*42:02
TE	69,177	26	833	0.805	0	0	1	B*13:01 B*13:02 B*14:01 B*14:02 B*15:01 B*15:03 B*15:07 B*15:09 B*15:10 B*15:18 B*18:01 B*18:04 B*35:01 B*35:02 B*35:03 B*35:08 B*35:32 B*35:41 B*37:01 B*38:01 B*39:01 B*39:04 B*39:06 B*39:31 B*40:02 B*40:04 B*40:06 B*44:02 B*44:03 B*44:05 B*45:01 B*47:01 B*49:01 B*50:01 B*50:02 B*51:01 B*51:05 B*51:07 B*51:08 B*52:01 B*53:01
AK	69,178	11	268	0.2308	0	0	1	B*07:02 B*07:05
TT	69,178	28	910	1	0	0	1	B*08:01 B*08:22 B*13:01 B*13:02 B*14:01 B*14:02 B*15:01 B*15:03 B*15:07 B*15:09 B*15:10 B*15:18 B*18:01 B*18:04 B*35:01 B*35:02 B*35:03 B*35:08 B*35:32 B*35:41 B*37:01 B*38:01 B*39:01 B*39:04 B*39:06 B*39:31 B*40:02 B*40:04 B*40:06 B*41:01 B*41:02 B*44:02 B*44:03 B*44:05 B*45:01 B*47:01 B*49:01 B*50:01 B*50:02 B*51:01 B*51:05 B*51:07 B*51:08 B*52:01 B*53:01
AE	69,180	11	269	0.2361	0	0	1	B*07:02 B*07:05 B*42:02
TQ	69,180	26	833	0.805	0	0	1	B*13:01 B*13:02 B*14:01 B*14:02 B*15:01 B*15:03 B*15:07 B*15:09 B*15:10 B*15:18 B*18:01 B*18:04 B*35:01 B*35:02 B*35:03 B*35:08 B*35:32 B*35:41 B*37:01 B*38:01 B*39:01 B*39:04 B*39:06 B*39:31 B*40:02 B*40:04 B*40:06 B*44:02 B*44:03 B*44:05 B*45:01 B*47:01 B*49:01 B*50:01 B*50:02 B*51:01 B*51:05 B*51:07 B*51:08 B*52:01 B*53:01
QA	70,71	12	316	0.3305	0	0	1	B*07:02 B*07:05 B*42:02 B*54:01 B*55:01 B*56:01
NT	70,71	29	937	1	0	0	1	B*08:01 B*08:22 B*13:01 B*13:02 B*14:01 B*14:02 B*15:01 B*15:03 B*15:07 B*15:09 B*15:10 B*15:18 B*18:01 B*18:04 B*35:01 B*35:02 B*35:03 B*35:08 B*35:32 B*35:41 B*37:01 B*38:01 B*39:01 B*39:04 B*39:06 B*39:31 B*40:01 B*40:02 B*40:04 B*40:06 B*41:01 B*41:02 B*44:02 B*44:03 B*44:05 B*45:01 B*47:01 B*48:01 B*49:01 B*50:01 B*50:02 B*51:01 B*51:05 B*51:07 B*51:08 B*52:01 B*53:01
ND	70,74	9	274	0.8356	0	0	1	B*08:01 B*08:22 B*14:01 B*14:02 B*39:01 B*39:04 B*39:06 B*39:31
QD	70,74	12	316	0.3305	0	0	1	B*07:02 B*07:05 B*42:02 B*54:01 B*55:01 B*56:01
NY	70,74	26	831	0.8051	0	0	1	B*13:01 B*13:02 B*15:01 B*15:03 B*15:07 B*15:09 B*15:10 B*15:18 B*18:01 B*18:04 B*35:01 B*35:02 B*35:03 B*35:08 B*35:32 B*35:41 B*37:01 B*38:01 B*40:01 B*40:02 B*40:04 B*40:06 B*41:01 B*41:02 B*44:02 B*44:03 B*44:05 B*45:01 B*47:01 B*48:01 B*49:01 B*50:01 B*50:02 B*51:01 B*51:05 B*51:07 B*51:08 B*52:01 B*53:01
QE	70,76	12	316	0.3305	0	0	1	B*07:02 B*07:05 B*42:02 B*54:01 B*55:01 B*56:01
NE	70,76	29	937	1	0	0	1	B*08:01 B*08:22 B*13:01 B*13:02 B*14:01 B*14:02 B*15:01 B*15:03 B*15:07 B*15:09 B*15:10 B*15:18 B*18:01 B*18:04 B*35:01 B*35:02 B*35:03 B*35:08 B*35:32 B*35:41 B*37:01 B*38:01 B*39:01 B*39:04 B*39:06 B*39:31 B*40:01 B*40:02 B*40:04 B*40:06 B*41:01 B*41:02 B*44:02 B*44:03 B*44:05 B*45:01 B*47:01 B*48:01 B*49:01 B*50:01 B*50:02 B*51:01 B*51:05 B*51:07 B*51:08 B*52:01 B*53:01
ND	70,77	2	25	0.184	0	0	1	B*37:01 B*47:01
QS	70,77	12	316	0.3305	0	0	1	B*07:02 B*07:05 B*42:02 B*54:01 B*55:01 B*56:01
NS	70,77	23	682	0.426	0	0	1	B*08:01 B*08:22 B*14:01 B*14:02 B*15:01 B*15:03 B*15:07 B*15:09 B*15:10 B*15:18 B*18:01 B*18:04 B*35:01 B*35:02 B*35:03 B*35:08 B*35:32 B*35:41 B*39:01 B*39:04 B*39:06 B*39:31 B*40:01 B*40:02 B*40:04 B*40:06 B*41:01 B*41:02 B*45:01 B*48:01 B*50:01 B*50:02
NI	70,80	6	184	0.8116	0	0	1	B*38:01 B*49:01 B*51:01 B*51:05 B*51:07 B*51:08 B*52:01 B*53:01
QN	70,80	12	316	0.3305	0	0	1	B*07:02 B*07:05 B*42:02 B*54:01 B*55:01 B*56:01
NT	70,80	12	357	0.6284	0	0	1	B*13:01 B*13:02 B*37:01 B*44:02 B*44:03 B*44:05 B*47:01
NN	70,80	23	682	0.426	0	0	1	B*08:01 B*08:22 B*14:01 B*14:02 B*15:01 B*15:03 B*15:07 B*15:09 B*15:10 B*15:18 B*18:01 B*18:04 B*35:01 B*35:02 B*35:03 B*35:08 B*35:32 B*35:41 B*39:01 B*39:04 B*39:06 B*39:31 B*40:01 B*40:02 B*40:04 B*40:06 B*41:01 B*41:02 B*45:01 B*48:01 B*50:01 B*50:02
QL	70,81	12	316	0.3305	0	0	1	B*07:02 B*07:05 B*42:02 B*54:01 B*55:01 B*56:01
NL	70,81	24	696	0.3119	0	0	1	B*08:01 B*08:22 B*14:01 B*14:02 B*15:01 B*15:03 B*15:07 B*15:09 B*15:10 B*15:18 B*18:01 B*18:04 B*35:01 B*35:02 B*35:03 B*35:08 B*35:32 B*35:41 B*37:01 B*39:01 B*39:04 B*39:06 B*39:31 B*40:01 B*40:02 B*40:04 B*40:06 B*41:01 B*41:02 B*45:01 B*47:01 B*48:01 B*50:01 B*50:02
QR	70,82	12	316	0.3305	0	0	1	B*07:02 B*07:05 B*42:02 B*54:01 B*55:01 B*56:01
NR	70,82	23	682	0.426	0	0	1	B*08:01 B*08:22 B*14:01 B*14:02 B*15:01 B*15:03 B*15:07 B*15:09 B*15:10 B*15:18 B*18:01 B*18:04 B*35:01 B*35:02 B*35:03 B*35:08 B*35:32 B*35:41 B*39:01 B*39:04 B*39:06 B*39:31 B*40:01 B*40:02 B*40:04 B*40:06 B*41:01 B*41:02 B*45:01 B*48:01 B*50:01 B*50:02
QG	70,83	12	316	0.3305	0	0	1	B*07:02 B*07:05 B*42:02 B*54:01 B*55:01 B*56:01
NG	70,83	23	682	0.426	0	0	1	B*08:01 B*08:22 B*14:01 B*14:02 B*15:01 B*15:03 B*15:07 B*15:09 B*15:10 B*15:18 B*18:01 B*18:04 B*35:01 B*35:02 B*35:03 B*35:08 B*35:32 B*35:41 B*39:01 B*39:04 B*39:06 B*39:31 B*40:01 B*40:02 B*40:04 B*40:06 B*41:01 B*41:02 B*45:01 B*48:01 B*50:01 B*50:02
QA	70,90	12	316	0.3305	0	0	1	B*07:02 B*07:05 B*42:02 B*54:01 B*55:01 B*56:01
NA	70,90	29	937	1	0	0	1	B*08:01 B*08:22 B*13:01 B*13:02 B*14:01 B*14:02 B*15:01 B*15:03 B*15:07 B*15:09 B*15:10 B*15:18 B*18:01 B*18:04 B*35:01 B*35:02 B*35:03 B*35:08 B*35:32 B*35:41 B*37:01 B*38:01 B*39:01 B*39:04 B*39:06 B*39:31 B*40:01 B*40:02 B*40:04 B*40:06 B*41:01 B*41:02 B*44:02 B*44:03 B*44:05 B*45:01 B*47:01 B*48:01 B*49:01 B*50:01 B*50:02 B*51:01 B*51:05 B*51:07 B*51:08 B*52:01 B*53:01
QT	70,94	12	316	0.3305	0	0	1	B*07:02 B*07:05 B*42:02 B*54:01 B*55:01 B*56:01
NI	70,94	17	437	0.1587	0	0	1	B*13:01 B*35:01 B*35:02 B*35:03 B*35:08 B*35:41 B*40:04 B*44:02 B*44:03 B*44:05 B*53:01
NT	70,94	23	725	0.6838	0	0	1	B*08:01 B*08:22 B*13:02 B*14:01 B*14:02 B*15:01 B*15:03 B*15:07 B*15:09 B*15:10 B*15:18 B*18:01 B*18:04 B*35:32 B*37:01 B*38:01 B*39:01 B*39:04 B*39:06 B*39:31 B*40:01 B*40:02 B*40:06 B*41:01 B*41:02 B*45:01 B*47:01 B*48:01 B*49:01 B*50:01 B*50:02 B*51:01 B*51:05 B*51:07 B*51:08 B*52:01
QL	70,95	11	269	0.2361	0	0	1	B*07:02 B*07:05 B*42:02
NI	70,95	19	455	0.05348	0	0	1	B*13:01 B*35:01 B*35:02 B*35:03 B*35:08 B*35:41 B*37:01 B*40:04 B*44:02 B*44:03 B*44:05 B*53:01
NW	70,97	3	55	0.236	0	0	1	B*14:01 B*14:02
QS	70,97	11	269	0.2361	0	0	1	B*07:02 B*07:05 B*42:02
NR	70,97	26	759	0.1983	0	0	1	B*13:01 B*15:01 B*15:03 B*15:09 B*15:10 B*15:18 B*18:01 B*18:04 B*35:01 B*35:02 B*35:03 B*35:08 B*35:32 B*35:41 B*37:01 B*38:01 B*39:01 B*39:04 B*39:31 B*40:01 B*40:04 B*41:01 B*44:02 B*44:03 B*44:05 B*45:01 B*47:01 B*49:01 B*50:01 B*50:02 B*53:01
NS	70,99	2	20	0.1322	0	0	1	B*37:01
QY	70,99	12	316	0.3305	0	0	1	B*07:02 B*07:05 B*42:02 B*54:01 B*55:01 B*56:01
NY	70,99	29	927	0.7178	0	0	1	B*08:01 B*08:22 B*13:01 B*13:02 B*14:01 B*14:02 B*15:01 B*15:03 B*15:07 B*15:09 B*15:10 B*15:18 B*18:01 B*18:04 B*35:01 B*35:02 B*35:03 B*35:08 B*35:32 B*35:41 B*38:01 B*39:01 B*39:04 B*39:06 B*39:31 B*40:01 B*40:02 B*40:04 B*40:06 B*41:01 B*41:02 B*44:02 B*44:03 B*44:05 B*45:01 B*48:01 B*49:01 B*50:01 B*50:02 B*51:01 B*51:05 B*51:07 B*51:08 B*52:01 B*53:01
QV	70,103	11	269	0.2361	0	0	1	B*07:02 B*07:05 B*42:02
NL	70,103	11	317	0.565	0	0	1	B*13:01 B*13:02 B*35:01 B*35:02 B*35:03 B*35:08 B*35:41 B*40:04 B*45:01 B*49:01 B*50:01 B*50:02 B*53:01
NF	70,109	1	20	0.4658	0	0	1	B*35:02
QL	70,109	12	316	0.3305	0	0	1	B*07:02 B*07:05 B*42:02 B*54:01 B*55:01 B*56:01
NL	70,109	29	930	0.7162	0	0	1	B*08:01 B*08:22 B*13:01 B*13:02 B*14:01 B*14:02 B*15:01 B*15:03 B*15:07 B*15:09 B*15:10 B*15:18 B*18:01 B*18:04 B*35:01 B*35:03 B*35:08 B*35:32 B*35:41 B*37:01 B*38:01 B*39:01 B*39:04 B*39:06 B*39:31 B*40:01 B*40:02 B*40:04 B*40:06 B*41:01 B*41:02 B*44:02 B*44:03 B*44:05 B*45:01 B*47:01 B*48:01 B*49:01 B*50:01 B*50:02 B*51:01 B*51:05 B*51:07 B*51:08 B*52:01 B*53:01
QH	70,113	12	316	0.3305	0	0	1	B*07:02 B*07:05 B*42:02 B*54:01 B*55:01 B*56:01
NY	70,113	17	402	0.07044	0	0	1	B*14:01 B*14:02 B*37:01 B*44:02 B*44:03 B*44:05 B*45:01 B*47:01 B*49:01 B*50:01 B*50:02
QN	70,114	2	62	0.7094	0	0	1	B*07:05 B*42:02 B*54:01 B*55:01 B*56:01
QD	70,114	10	264	0.3971	0	0	1	B*07:02
ND	70,114	19	574	0.517	0	0	1	B*15:01 B*15:03 B*15:07 B*15:10 B*15:18 B*18:01 B*18:04 B*35:01 B*35:03 B*35:08 B*35:32 B*35:41 B*44:02 B*44:03 B*44:05 B*53:01
NN	70,114	19	608	0.7794	0	0	1	B*08:01 B*08:22 B*13:01 B*13:02 B*14:01 B*14:02 B*15:09 B*35:02 B*37:01 B*38:01 B*39:01 B*39:04 B*39:06 B*39:31 B*40:01 B*40:02 B*40:04 B*40:06 B*41:01 B*41:02 B*45:01 B*48:01 B*49:01 B*50:01 B*50:02 B*51:01 B*51:05 B*51:07 B*51:08 B*52:01
NF	70,116	8	174	0.2206	0	0	1	B*14:01 B*14:02 B*35:03 B*37:01 B*38:01 B*39:01 B*39:04 B*39:06 B*39:31
QY	70,116	11	269	0.2361	0	0	1	B*07:02 B*07:05 B*42:02
ND	70,116	9	273	0.8354	0	0	1	B*44:02 B*44:03 B*47:01
NS	70,116	10	326	0.9327	0	0	1	B*15:01 B*15:03 B*15:07 B*15:18 B*18:01 B*18:04 B*35:01 B*35:08 B*35:32 B*35:41 B*53:01
NY	70,116	13	427	0.9449	0	0	1	B*08:01 B*08:22 B*15:09 B*15:10 B*35:02 B*40:01 B*40:02 B*40:04 B*40:06 B*41:01 B*41:02 B*44:05 B*48:01 B*51:01 B*51:05 B*51:07 B*51:08 B*52:01
QY	70,118	12	316	0.3305	0	0	1	B*07:02 B*07:05 B*42:02 B*54:01 B*55:01 B*56:01
NY	70,118	29	937	1	0	0	1	B*08:01 B*08:22 B*13:01 B*13:02 B*14:01 B*14:02 B*15:01 B*15:03 B*15:07 B*15:09 B*15:10 B*15:18 B*18:01 B*18:04 B*35:01 B*35:02 B*35:03 B*35:08 B*35:32 B*37:01 B*38:01 B*39:01 B*39:04 B*39:06 B*39:31 B*40:01 B*40:02 B*40:04 B*40:06 B*41:01 B*41:02 B*44:02 B*44:03 B*44:05 B*45:01 B*47:01 B*48:01 B*49:01 B*50:01 B*50:02 B*51:01 B*51:05 B*51:07 B*51:08 B*52:01 B*53:01
QL	70,130	12	316	0.3305	0	0	1	B*07:02 B*07:05 B*42:02 B*54:01 B*55:01 B*56:01
NL	70,130	29	937	1	0	0	1	B*08:01 B*13:01 B*13:02 B*14:01 B*14:02 B*15:01 B*15:03 B*15:07 B*15:09 B*15:10 B*15:18 B*18:01 B*18:04 B*35:01 B*35:02 B*35:03 B*35:08 B*35:32 B*35:41 B*37:01 B*38:01 B*39:01 B*39:04 B*39:06 B*39:31 B*40:01 B*40:02 B*40:04 B*40:06 B*41:01 B*41:02 B*44:02 B*44:03 B*44:05 B*45:01 B*47:01 B*48:01 B*49:01 B*50:01 B*50:02 B*51:01 B*51:05 B*51:07 B*51:08 B*52:01 B*53:01
QR	70,131	11	269	0.2361	0	0	1	B*07:02 B*07:05 B*42:02
NS	70,131	26	821	0.6344	0	0	1	B*13:01 B*13:02 B*14:01 B*14:02 B*15:01 B*15:03 B*15:07 B*15:09 B*15:10 B*15:18 B*18:01 B*18:04 B*35:01 B*35:02 B*35:03 B*35:08 B*35:32 B*35:41 B*37:01 B*38:01 B*39:01 B*39:04 B*39:06 B*39:31 B*44:02 B*44:03 B*44:05 B*45:01 B*47:01 B*49:01 B*50:01 B*50:02 B*51:01 B*51:05 B*51:07 B*51:08 B*52:01 B*53:01
QT	70,143	12	316	0.3305	0	0	1	B*07:02 B*07:05 B*42:02 B*54:01 B*55:01 B*56:01
NT	70,143	28	910	1	0	0	1	B*08:01 B*08:22 B*13:01 B*13:02 B*14:01 B*14:02 B*15:01 B*15:03 B*15:07 B*15:09 B*15:10 B*15:18 B*18:01 B*18:04 B*35:01 B*35:02 B*35:03 B*35:08 B*35:32 B*35:41 B*37:01 B*38:01 B*39:01 B*39:04 B*39:06 B*39:31 B*40:02 B*40:04 B*40:06 B*41:01 B*41:02 B*44:02 B*44:03 B*44:05 B*45:01 B*47:01 B*49:01 B*50:01 B*50:02 B*51:01 B*51:05 B*51:07 B*51:08 B*52:01 B*53:01
QR	70,145	12	316	0.3305	0	0	1	B*07:02 B*07:05 B*42:02 B*54:01 B*55:01 B*56:01
NR	70,145	29	914	0.5056	0	0	1	B*08:01 B*08:22 B*14:01 B*14:02 B*15:01 B*15:03 B*15:07 B*15:09 B*15:10 B*15:18 B*18:01 B*18:04 B*35:01 B*35:02 B*35:03 B*35:08 B*35:32 B*35:41 B*37:01 B*38:01 B*39:01 B*39:04 B*39:06 B*39:31 B*40:01 B*40:02 B*40:04 B*40:06 B*41:01 B*41:02 B*44:02 B*44:03 B*44:05 B*45:01 B*47:01 B*48:01 B*49:01 B*50:01 B*50:02 B*51:01 B*51:05 B*51:07 B*51:08 B*52:01 B*53:01
QW	70,147	12	316	0.3305	0	0	1	B*07:02 B*07:05 B*42:02 B*54:01 B*55:01 B*56:01
NW	70,147	28	910	1	0	0	1	B*08:01 B*08:22 B*13:01 B*13:02 B*14:01 B*14:02 B*15:01 B*15:03 B*15:07 B*15:09 B*15:10 B*15:18 B*18:01 B*18:04 B*35:01 B*35:02 B*35:03 B*35:08 B*35:32 B*35:41 B*37:01 B*38:01 B*39:01 B*39:04 B*39:06 B*39:31 B*40:02 B*40:04 B*40:06 B*41:01 B*41:02 B*44:02 B*44:03 B*44:05 B*45:01 B*47:01 B*49:01 B*50:01 B*50:02 B*51:01 B*51:05 B*51:07 B*51:08 B*52:01 B*53:01
QE	70,152	12	302	0.2506	0	0	1	B*07:02 B*07:05 B*55:01
NE	70,152	12	325	0.3883	0	0	1	B*14:01 B*14:02 B*15:01 B*15:03 B*15:07 B*15:09 B*15:10 B*15:18 B*49:01 B*50:01 B*50:02 B*51:01 B*51:07 B*52:01
NR	70,156	1	7	0.2112	0	0	1	B*35:08 B*51:05
QR	70,156	11	268	0.2308	0	0	1	B*07:02 B*07:05
QA	70,158	12	316	0.3305	0	0	1	B*07:02 B*07:05 B*42:02 B*54:01 B*55:01 B*56:01
NA	70,158	29	910	0.5089	0	0	1	B*08:01 B*08:22 B*13:01 B*13:02 B*14:01 B*14:02 B*15:01 B*15:03 B*15:07 B*15:09 B*15:10 B*15:18 B*18:01 B*18:04 B*35:01 B*35:02 B*35:03 B*35:08 B*35:32 B*35:41 B*37:01 B*40:01 B*40:02 B*40:04 B*40:06 B*41:01 B*41:02 B*44:02 B*44:03 B*44:05 B*45:01 B*47:01 B*48:01 B*49:01 B*50:01 B*50:02 B*51:01 B*51:05 B*51:07 B*51:08 B*52:01 B*53:01
QE	70,163	11	268	0.2308	0	0	1	B*07:02 B*07:05
NT	70,163	13	404	0.7471	0	0	1	B*08:01 B*08:22 B*14:01 B*14:02 B*18:01 B*18:04 B*37:01 B*38:01 B*39:01 B*39:04 B*39:06 B*39:31 B*41:01 B*41:02
NL	70,163	23	650	0.243	0	0	1	B*15:01 B*15:03 B*15:07 B*15:09 B*15:10 B*15:18 B*35:01 B*35:02 B*35:03 B*35:08 B*35:32 B*35:41 B*44:02 B*44:03 B*44:05 B*45:01 B*49:01 B*50:01 B*50:02 B*51:01 B*51:05 B*51:07 B*51:08 B*52:01 B*53:01
NS	70,167	10	286	0.5724	0	0	1	B*44:02 B*44:03 B*44:05 B*45:01 B*50:02
QW	70,167	12	316	0.3305	0	0	1	B*07:02 B*07:05 B*42:02 B*54:01 B*55:01 B*56:01
NW	70,167	27	820	0.3369	0	0	1	B*08:01 B*08:22 B*13:01 B*13:02 B*14:01 B*14:02 B*15:01 B*15:03 B*15:07 B*15:09 B*15:10 B*15:18 B*18:01 B*18:04 B*35:01 B*35:02 B*35:03 B*35:08 B*35:32 B*35:41 B*37:01 B*38:01 B*39:01 B*39:04 B*39:06 B*39:31 B*40:01 B*40:02 B*40:04 B*40:06 B*41:01 B*41:02 B*47:01 B*48:01 B*49:01 B*50:01 B*51:01 B*51:05 B*51:07 B*51:08 B*52:01 B*53:01
NH	70,171	9	242	0.5168	0	0	1	B*14:01 B*14:02 B*18:01 B*18:04 B*51:01 B*51:07 B*51:08 B*52:01
QY	70,171	12	316	0.3305	0	0	1	B*07:02 B*07:05 B*42:02 B*54:01 B*55:01 B*56:01
NY	70,171	28	852	0.2959	0	0	1	B*08:01 B*08:22 B*13:01 B*13:02 B*15:01 B*15:03 B*15:07 B*15:09 B*15:10 B*15:18 B*35:01 B*35:02 B*35:03 B*35:08 B*35:32 B*35:41 B*37:01 B*38:01 B*39:01 B*39:04 B*39:06 B*39:31 B*40:01 B*40:02 B*40:04 B*40:06 B*41:01 B*41:02 B*44:02 B*44:03 B*44:05 B*45:01 B*47:01 B*48:01 B*49:01 B*50:01 B*50:02 B*51:05 B*53:01
QD	70,177	11	269	0.2361	0	0	1	B*07:02 B*07:05 B*42:02
NE	70,177	26	833	0.805	0	0	1	B*13:01 B*13:02 B*14:01 B*14:02 B*15:01 B*15:03 B*15:07 B*15:09 B*15:10 B*15:18 B*18:01 B*18:04 B*35:01 B*35:02 B*35:03 B*35:08 B*35:32 B*35:41 B*37:01 B*38:01 B*39:01 B*39:04 B*39:06 B*39:31 B*40:02 B*40:04 B*40:06 B*44:02 B*44:03 B*44:05 B*45:01 B*47:01 B*49:01 B*50:01 B*50:02 B*51:01 B*51:05 B*51:07 B*51:08 B*52:01 B*53:01
QK	70,178	11	268	0.2308	0	0	1	B*07:02 B*07:05
NT	70,178	28	910	1	0	0	1	B*08:01 B*08:22 B*13:01 B*13:02 B*14:01 B*14:02 B*15:01 B*15:03 B*15:07 B*15:09 B*15:10 B*15:18 B*18:01 B*18:04 B*35:01 B*35:02 B*35:03 B*35:08 B*35:32 B*35:41 B*37:01 B*38:01 B*39:01 B*39:04 B*39:06 B*39:31 B*40:02 B*40:04 B*40:06 B*41:01 B*41:02 B*44:02 B*44:03 B*44:05 B*45:01 B*47:01 B*49:01 B*50:01 B*50:02 B*51:01 B*51:05 B*51:07 B*51:08 B*52:01 B*53:01
QE	70,180	11	269	0.2361	0	0	1	B*07:02 B*07:05 B*42:02
NQ	70,180	26	833	0.805	0	0	1	B*13:01 B*13:02 B*14:01 B*14:02 B*15:01 B*15:03 B*15:07 B*15:09 B*15:10 B*15:18 B*18:01 B*18:04 B*35:01 B*35:02 B*35:03 B*35:08 B*35:32 B*35:41 B*37:01 B*38:01 B*39:01 B*39:04 B*39:06 B*39:31 B*40:02 B*40:04 B*40:06 B*44:02 B*44:03 B*44:05 B*45:01 B*47:01 B*49:01 B*50:01 B*50:02 B*51:01 B*51:05 B*51:07 B*51:08 B*52:01 B*53:01
TD	71,74	9	274	0.8356	0	0	1	B*08:01 B*08:22 B*14:01 B*14:02 B*39:01 B*39:04 B*39:06 B*39:31
AD	71,74	13	389	0.6238	0	0	1	B*07:02 B*07:05 B*27:02 B*27:05 B*27:07 B*42:02 B*54:01 B*55:01 B*56:01 B*73:01
TY	71,74	26	831	0.8051	0	0	1	B*13:01 B*13:02 B*15:01 B*15:03 B*15:07 B*15:09 B*15:10 B*15:18 B*18:01 B*18:04 B*35:01 B*35:02 B*35:03 B*35:08 B*35:32 B*35:41 B*37:01 B*38:01 B*40:01 B*40:02 B*40:04 B*40:06 B*41:01 B*41:02 B*44:02 B*44:03 B*44:05 B*45:01 B*47:01 B*48:01 B*49:01 B*50:01 B*50:02 B*51:01 B*51:05 B*51:07 B*51:08 B*52:01 B*53:01
AE	71,76	15	467	0.7211	0	0	1	B*07:02 B*07:05 B*15:16 B*15:17 B*27:02 B*27:05 B*27:07 B*42:02 B*54:01 B*55:01 B*56:01 B*57:01 B*58:01
TE	71,76	29	937	1	0	0	1	B*08:01 B*08:22 B*13:01 B*13:02 B*14:01 B*14:02 B*15:01 B*15:03 B*15:07 B*15:09 B*15:10 B*15:18 B*18:01 B*18:04 B*35:01 B*35:02 B*35:03 B*35:08 B*35:32 B*35:41 B*37:01 B*38:01 B*39:01 B*39:04 B*39:06 B*39:31 B*40:01 B*40:02 B*40:04 B*40:06 B*41:01 B*41:02 B*44:02 B*44:03 B*44:05 B*45:01 B*47:01 B*48:01 B*49:01 B*50:01 B*50:02 B*51:01 B*51:05 B*51:07 B*51:08 B*52:01 B*53:01
TD	71,77	2	25	0.184	0	0	1	B*37:01 B*47:01
AS	71,77	12	316	0.3305	0	0	1	B*07:02 B*07:05 B*42:02 B*54:01 B*55:01 B*56:01
TS	71,77	23	682	0.426	0	0	1	B*08:01 B*08:22 B*14:01 B*14:02 B*15:01 B*15:03 B*15:07 B*15:09 B*15:10 B*15:18 B*18:01 B*18:04 B*35:01 B*35:02 B*35:03 B*35:08 B*35:32 B*35:41 B*39:01 B*39:04 B*39:06 B*39:31 B*40:01 B*40:02 B*40:04 B*40:06 B*41:01 B*41:02 B*45:01 B*48:01 B*50:01 B*50:02
TI	71,80	6	184	0.8116	0	0	1	B*38:01 B*49:01 B*51:01 B*51:05 B*51:07 B*51:08 B*52:01 B*53:01
AN	71,80	12	317	0.3367	0	0	1	B*07:02 B*07:05 B*42:02 B*54:01 B*55:01 B*56:01 B*73:01
TT	71,80	12	357	0.6284	0	0	1	B*13:01 B*13:02 B*37:01 B*44:02 B*44:03 B*44:05 B*47:01
TN	71,80	23	682	0.426	0	0	1	B*08:01 B*08:22 B*14:01 B*14:02 B*15:01 B*15:03 B*15:07 B*15:09 B*15:10 B*15:18 B*18:01 B*18:04 B*35:01 B*35:02 B*35:03 B*35:08 B*35:32 B*35:41 B*39:01 B*39:04 B*39:06 B*39:31 B*40:01 B*40:02 B*40:04 B*40:06 B*41:01 B*41:02 B*45:01 B*48:01 B*50:01 B*50:02
AL	71,81	13	375	0.5159	0	0	1	B*07:02 B*07:05 B*27:05 B*27:07 B*42:02 B*54:01 B*55:01 B*56:01 B*73:01
TL	71,81	24	696	0.3119	0	0	1	B*08:01 B*08:22 B*14:01 B*14:02 B*15:01 B*15:03 B*15:07 B*15:09 B*15:10 B*15:18 B*18:01 B*18:04 B*35:01 B*35:02 B*35:03 B*35:08 B*35:32 B*35:41 B*37:01 B*39:01 B*39:04 B*39:06 B*39:31 B*40:01 B*40:02 B*40:04 B*40:06 B*41:01 B*41:02 B*45:01 B*47:01 B*48:01 B*50:01 B*50:02
AR	71,82	12	317	0.3367	0	0	1	B*07:02 B*07:05 B*42:02 B*54:01 B*55:01 B*56:01 B*73:01
TR	71,82	23	682	0.426	0	0	1	B*08:01 B*08:22 B*14:01 B*14:02 B*15:01 B*15:03 B*15:07 B*15:09 B*15:10 B*15:18 B*18:01 B*18:04 B*35:01 B*35:02 B*35:03 B*35:08 B*35:32 B*35:41 B*39:01 B*39:04 B*39:06 B*39:31 B*40:01 B*40:02 B*40:04 B*40:06 B*41:01 B*41:02 B*45:01 B*48:01 B*50:01 B*50:02
AG	71,83	12	317	0.3367	0	0	1	B*07:02 B*07:05 B*42:02 B*54:01 B*55:01 B*56:01 B*73:01
TG	71,83	23	682	0.426	0	0	1	B*08:01 B*08:22 B*14:01 B*14:02 B*15:01 B*15:03 B*15:07 B*15:09 B*15:10 B*15:18 B*18:01 B*18:04 B*35:01 B*35:02 B*35:03 B*35:08 B*35:32 B*35:41 B*39:01 B*39:04 B*39:06 B*39:31 B*40:01 B*40:02 B*40:04 B*40:06 B*41:01 B*41:02 B*45:01 B*48:01 B*50:01 B*50:02
AA	71,90	15	467	0.7211	0	0	1	B*07:02 B*07:05 B*15:16 B*15:17 B*27:02 B*27:05 B*27:07 B*42:02 B*54:01 B*55:01 B*56:01 B*57:01 B*58:01
TA	71,90	29	937	1	0	0	1	B*08:01 B*08:22 B*13:01 B*13:02 B*14:01 B*14:02 B*15:01 B*15:03 B*15:07 B*15:09 B*15:10 B*15:18 B*18:01 B*18:04 B*35:01 B*35:02 B*35:03 B*35:08 B*35:32 B*35:41 B*37:01 B*38:01 B*39:01 B*39:04 B*39:06 B*39:31 B*40:01 B*40:02 B*40:04 B*40:06 B*41:01 B*41:02 B*44:02 B*44:03 B*44:05 B*45:01 B*47:01 B*48:01 B*49:01 B*50:01 B*50:02 B*51:01 B*51:05 B*51:07 B*51:08 B*52:01 B*53:01
AT	71,94	13	397	0.6887	0	0	1	B*07:02 B*07:05 B*15:16 B*15:17 B*27:02 B*27:05 B*27:07 B*42:02 B*54:01 B*55:01 B*56:01 B*73:01
TI	71,94	17	437	0.1587	0	0	1	B*13:01 B*35:01 B*35:02 B*35:03 B*35:08 B*35:41 B*40:04 B*44:02 B*44:03 B*44:05 B*53:01
TT	71,94	23	725	0.6838	0	0	1	B*08:01 B*08:22 B*13:02 B*14:01 B*14:02 B*15:01 B*15:03 B*15:07 B*15:09 B*15:10 B*15:18 B*18:01 B*18:04 B*35:32 B*37:01 B*38:01 B*39:01 B*39:04 B*39:06 B*39:31 B*40:01 B*40:02 B*40:06 B*41:01 B*41:02 B*45:01 B*47:01 B*48:01 B*49:01 B*50:01 B*50:02 B*51:01 B*51:05 B*51:07 B*51:08 B*52:01
AL	71,95	12	348	0.5562	0	0	1	B*07:02 B*07:05 B*15:17 B*27:02 B*27:05 B*27:07 B*42:02
TI	71,95	19	455	0.05348	0	0	1	B*13:01 B*35:01 B*35:02 B*35:03 B*35:08 B*35:41 B*37:01 B*40:04 B*44:02 B*44:03 B*44:05 B*53:01
TW	71,97	3	55	0.236	0	0	1	B*14:01 B*14:02
AS	71,97	11	271	0.2469	0	0	1	B*07:02 B*07:05 B*27:07 B*42:02
TR	71,97	26	759	0.1983	0	0	1	B*13:01 B*15:01 B*15:03 B*15:09 B*15:10 B*15:18 B*18:01 B*18:04 B*35:01 B*35:02 B*35:03 B*35:08 B*35:32 B*35:41 B*37:01 B*38:01 B*39:01 B*39:04 B*39:31 B*40:01 B*40:04 B*41:01 B*44:02 B*44:03 B*44:05 B*45:01 B*47:01 B*49:01 B*50:01 B*50:02 B*53:01
TS	71,99	2	20	0.1322	0	0	1	B*37:01
AY	71,99	15	468	0.7293	0	0	1	B*07:02 B*07:05 B*15:16 B*15:17 B*27:02 B*27:05 B*27:07 B*42:02 B*54:01 B*55:01 B*56:01 B*57:01 B*58:01 B*73:01
TY	71,99	29	927	0.7178	0	0	1	B*08:01 B*08:22 B*13:01 B*13:02 B*14:01 B*14:02 B*15:01 B*15:03 B*15:07 B*15:09 B*15:10 B*15:18 B*18:01 B*18:04 B*35:01 B*35:02 B*35:03 B*35:08 B*35:32 B*35:41 B*38:01 B*39:01 B*39:04 B*39:06 B*39:31 B*40:01 B*40:02 B*40:04 B*40:06 B*41:01 B*41:02 B*44:02 B*44:03 B*44:05 B*45:01 B*48:01 B*49:01 B*50:01 B*50:02 B*51:01 B*51:05 B*51:07 B*51:08 B*52:01 B*53:01
TL	71,103	11	317	0.565	0	0	1	B*13:01 B*13:02 B*35:01 B*35:02 B*35:03 B*35:08 B*35:41 B*40:04 B*45:01 B*49:01 B*50:01 B*50:02 B*53:01
AV	71,103	14	409	0.527	0	0	1	B*07:02 B*07:05 B*15:17 B*27:02 B*27:05 B*27:07 B*42:02 B*57:01
TF	71,109	1	20	0.4658	0	0	1	B*35:02
AL	71,109	15	468	0.7293	0	0	1	B*07:02 B*07:05 B*15:16 B*15:17 B*27:02 B*27:05 B*27:07 B*42:02 B*54:01 B*55:01 B*56:01 B*57:01 B*58:01 B*73:01
TL	71,109	29	930	0.7162	0	0	1	B*08:01 B*08:22 B*13:01 B*13:02 B*14:01 B*14:02 B*15:01 B*15:03 B*15:07 B*15:09 B*15:10 B*15:18 B*18:01 B*18:04 B*35:01 B*35:03 B*35:08 B*35:32 B*35:41 B*37:01 B*38:01 B*39:01 B*39:04 B*39:06 B*39:31 B*40:01 B*40:02 B*40:04 B*40:06 B*41:01 B*41:02 B*44:02 B*44:03 B*44:05 B*45:01 B*47:01 B*48:01 B*49:01 B*50:01 B*50:02 B*51:01 B*51:05 B*51:07 B*51:08 B*52:01 B*53:01
AH	71,113	14	395	0.4292	0	0	1	B*07:02 B*07:05 B*15:16 B*27:07 B*42:02 B*54:01 B*55:01 B*56:01 B*57:01 B*58:01
TY	71,113	17	402	0.07044	0	0	1	B*14:01 B*14:02 B*37:01 B*44:02 B*44:03 B*44:05 B*45:01 B*47:01 B*49:01 B*50:01 B*50:02
AN	71,114	2	65	1	0	0	1	B*07:05 B*27:07 B*42:02 B*54:01 B*55:01 B*56:01 B*73:01
AD	71,114	12	343	0.5175	0	0	1	B*07:02 B*15:16 B*57:01 B*58:01
TD	71,114	19	574	0.517	0	0	1	B*15:01 B*15:03 B*15:07 B*15:10 B*15:18 B*18:01 B*18:04 B*35:01 B*35:03 B*35:08 B*35:32 B*35:41 B*44:02 B*44:03 B*44:05 B*53:01
TN	71,114	19	608	0.7794	0	0	1	B*08:01 B*08:22 B*13:01 B*13:02 B*14:01 B*14:02 B*15:09 B*35:02 B*37:01 B*38:01 B*39:01 B*39:04 B*39:06 B*39:31 B*40:01 B*40:02 B*40:04 B*40:06 B*41:01 B*41:02 B*45:01 B*48:01 B*49:01 B*50:01 B*50:02 B*51:01 B*51:05 B*51:07 B*51:08 B*52:01
TF	71,116	8	174	0.2206	0	0	1	B*14:01 B*14:02 B*35:03 B*37:01 B*38:01 B*39:01 B*39:04 B*39:06 B*39:31
AY	71,116	11	271	0.2469	0	0	1	B*07:02 B*07:05 B*27:07 B*42:02
TD	71,116	9	273	0.8354	0	0	1	B*44:02 B*44:03 B*47:01
TS	71,116	10	326	0.9327	0	0	1	B*15:01 B*15:03 B*15:07 B*15:18 B*18:01 B*18:04 B*35:01 B*35:08 B*35:32 B*35:41 B*53:01
TY	71,116	13	427	0.9449	0	0	1	B*08:01 B*08:22 B*15:09 B*15:10 B*35:02 B*40:01 B*40:02 B*40:04 B*40:06 B*41:01 B*41:02 B*44:05 B*48:01 B*51:01 B*51:05 B*51:07 B*51:08 B*52:01
AY	71,118	15	468	0.7293	0	0	1	B*07:02 B*07:05 B*15:16 B*15:17 B*27:02 B*27:05 B*27:07 B*42:02 B*54:01 B*55:01 B*56:01 B*57:01 B*58:01 B*73:01
TY	71,118	29	937	1	0	0	1	B*08:01 B*08:22 B*13:01 B*13:02 B*14:01 B*14:02 B*15:01 B*15:03 B*15:07 B*15:09 B*15:10 B*15:18 B*18:01 B*18:04 B*35:01 B*35:02 B*35:03 B*35:08 B*35:32 B*37:01 B*38:01 B*39:01 B*39:04 B*39:06 B*39:31 B*40:01 B*40:02 B*40:04 B*40:06 B*41:01 B*41:02 B*44:02 B*44:03 B*44:05 B*45:01 B*47:01 B*48:01 B*49:01 B*50:01 B*50:02 B*51:01 B*51:05 B*51:07 B*51:08 B*52:01 B*53:01
AL	71,130	15	468	0.7293	0	0	1	B*07:02 B*07:05 B*15:16 B*15:17 B*27:02 B*27:05 B*27:07 B*42:02 B*54:01 B*55:01 B*56:01 B*57:01 B*58:01 B*73:01
TL	71,130	29	937	1	0	0	1	B*08:01 B*13:01 B*13:02 B*14:01 B*14:02 B*15:01 B*15:03 B*15:07 B*15:09 B*15:10 B*15:18 B*18:01 B*18:04 B*35:01 B*35:02 B*35:03 B*35:08 B*35:32 B*35:41 B*37:01 B*38:01 B*39:01 B*39:04 B*39:06 B*39:31 B*40:01 B*40:02 B*40:04 B*40:06 B*41:01 B*41:02 B*44:02 B*44:03 B*44:05 B*45:01 B*47:01 B*48:01 B*49:01 B*50:01 B*50:02 B*51:01 B*51:05 B*51:07 B*51:08 B*52:01 B*53:01
AR	71,131	11	272	0.2524	0	0	1	B*07:02 B*07:05 B*27:07 B*42:02 B*73:01
TS	71,131	26	821	0.6344	0	0	1	B*13:01 B*13:02 B*14:01 B*14:02 B*15:01 B*15:03 B*15:07 B*15:09 B*15:10 B*15:18 B*18:01 B*18:04 B*35:01 B*35:02 B*35:03 B*35:08 B*35:32 B*35:41 B*37:01 B*38:01 B*39:01 B*39:04 B*39:06 B*39:31 B*44:02 B*44:03 B*44:05 B*45:01 B*47:01 B*49:01 B*50:01 B*50:02 B*51:01 B*51:05 B*51:07 B*51:08 B*52:01 B*53:01
AT	71,143	15	468	0.7293	0	0	1	B*07:02 B*07:05 B*15:16 B*15:17 B*27:02 B*27:05 B*27:07 B*42:02 B*54:01 B*55:01 B*56:01 B*57:01 B*58:01 B*73:01
TT	71,143	28	910	1	0	0	1	B*08:01 B*08:22 B*13:01 B*13:02 B*14:01 B*14:02 B*15:01 B*15:03 B*15:07 B*15:09 B*15:10 B*15:18 B*18:01 B*18:04 B*35:01 B*35:02 B*35:03 B*35:08 B*35:32 B*35:41 B*37:01 B*38:01 B*39:01 B*39:04 B*39:06 B*39:31 B*40:02 B*40:04 B*40:06 B*41:01 B*41:02 B*44:02 B*44:03 B*44:05 B*45:01 B*47:01 B*49:01 B*50:01 B*50:02 B*51:01 B*51:05 B*51:07 B*51:08 B*52:01 B*53:01
AR	71,145	15	468	0.7293	0	0	1	B*07:02 B*07:05 B*15:16 B*15:17 B*27:02 B*27:05 B*27:07 B*42:02 B*54:01 B*55:01 B*56:01 B*57:01 B*58:01 B*73:01
TR	71,145	29	914	0.5056	0	0	1	B*08:01 B*08:22 B*14:01 B*14:02 B*15:01 B*15:03 B*15:07 B*15:09 B*15:10 B*15:18 B*18:01 B*18:04 B*35:01 B*35:02 B*35:03 B*35:08 B*35:32 B*35:41 B*37:01 B*38:01 B*39:01 B*39:04 B*39:06 B*39:31 B*40:01 B*40:02 B*40:04 B*40:06 B*41:01 B*41:02 B*44:02 B*44:03 B*44:05 B*45:01 B*47:01 B*48:01 B*49:01 B*50:01 B*50:02 B*51:01 B*51:05 B*51:07 B*51:08 B*52:01 B*53:01
AW	71,147	15	468	0.7293	0	0	1	B*07:02 B*07:05 B*15:16 B*15:17 B*27:02 B*27:05 B*27:07 B*42:02 B*54:01 B*55:01 B*56:01 B*57:01 B*58:01 B*73:01
TW	71,147	28	910	1	0	0	1	B*08:01 B*08:22 B*13:01 B*13:02 B*14:01 B*14:02 B*15:01 B*15:03 B*15:07 B*15:09 B*15:10 B*15:18 B*18:01 B*18:04 B*35:01 B*35:02 B*35:03 B*35:08 B*35:32 B*35:41 B*37:01 B*38:01 B*39:01 B*39:04 B*39:06 B*39:31 B*40:02 B*40:04 B*40:06 B*41:01 B*41:02 B*44:02 B*44:03 B*44:05 B*45:01 B*47:01 B*49:01 B*50:01 B*50:02 B*51:01 B*51:05 B*51:07 B*51:08 B*52:01 B*53:01
AE	71,152	12	310	0.2947	0	0	1	B*07:02 B*07:05 B*15:16 B*15:17 B*55:01
TE	71,152	12	325	0.3883	0	0	1	B*14:01 B*14:02 B*15:01 B*15:03 B*15:07 B*15:09 B*15:10 B*15:18 B*49:01 B*50:01 B*50:02 B*51:01 B*51:07 B*52:01
TR	71,156	1	7	0.2112	0	0	1	B*35:08 B*51:05
AR	71,156	11	268	0.2308	0	0	1	B*07:02 B*07:05
AA	71,158	15	468	0.7293	0	0	1	B*07:02 B*07:05 B*15:16 B*15:17 B*27:02 B*27:05 B*27:07 B*42:02 B*54:01 B*55:01 B*56:01 B*57:01 B*58:01 B*73:01
TA	71,158	29	910	0.5089	0	0	1	B*08:01 B*08:22 B*13:01 B*13:02 B*14:01 B*14:02 B*15:01 B*15:03 B*15:07 B*15:09 B*15:10 B*15:18 B*18:01 B*18:04 B*35:01 B*35:02 B*35:03 B*35:08 B*35:32 B*35:41 B*37:01 B*40:01 B*40:02 B*40:04 B*40:06 B*41:01 B*41:02 B*44:02 B*44:03 B*44:05 B*45:01 B*47:01 B*48:01 B*49:01 B*50:01 B*50:02 B*51:01 B*51:05 B*51:07 B*51:08 B*52:01 B*53:01
AE	71,163	12	342	0.5099	0	0	1	B*07:02 B*07:05 B*27:02 B*27:05 B*27:07 B*73:01
TT	71,163	13	404	0.7471	0	0	1	B*08:01 B*08:22 B*14:01 B*14:02 B*18:01 B*18:04 B*37:01 B*38:01 B*39:01 B*39:04 B*39:06 B*39:31 B*41:01 B*41:02
TL	71,163	23	650	0.243	0	0	1	B*15:01 B*15:03 B*15:07 B*15:09 B*15:10 B*15:18 B*35:01 B*35:02 B*35:03 B*35:08 B*35:32 B*35:41 B*44:02 B*44:03 B*44:05 B*45:01 B*49:01 B*50:01 B*50:02 B*51:01 B*51:05 B*51:07 B*51:08 B*52:01 B*53:01
TS	71,167	10	286	0.5724	0	0	1	B*44:02 B*44:03 B*44:05 B*45:01 B*50:02
AW	71,167	15	468	0.7293	0	0	1	B*07:02 B*07:05 B*15:16 B*15:17 B*27:02 B*27:05 B*27:07 B*42:02 B*54:01 B*55:01 B*56:01 B*57:01 B*58:01 B*73:01
TW	71,167	27	820	0.3369	0	0	1	B*08:01 B*08:22 B*13:01 B*13:02 B*14:01 B*14:02 B*15:01 B*15:03 B*15:07 B*15:09 B*15:10 B*15:18 B*18:01 B*18:04 B*35:01 B*35:02 B*35:03 B*35:08 B*35:32 B*35:41 B*37:01 B*38:01 B*39:01 B*39:04 B*39:06 B*39:31 B*40:01 B*40:02 B*40:04 B*40:06 B*41:01 B*41:02 B*47:01 B*48:01 B*49:01 B*50:01 B*51:01 B*51:05 B*51:07 B*51:08 B*52:01 B*53:01
TH	71,171	9	242	0.5168	0	0	1	B*14:01 B*14:02 B*18:01 B*18:04 B*51:01 B*51:07 B*51:08 B*52:01
AY	71,171	15	467	0.7211	0	0	1	B*07:02 B*07:05 B*15:16 B*15:17 B*27:02 B*27:05 B*27:07 B*42:02 B*54:01 B*55:01 B*56:01 B*57:01 B*58:01
TY	71,171	28	852	0.2959	0	0	1	B*08:01 B*08:22 B*13:01 B*13:02 B*15:01 B*15:03 B*15:07 B*15:09 B*15:10 B*15:18 B*35:01 B*35:02 B*35:03 B*35:08 B*35:32 B*35:41 B*37:01 B*38:01 B*39:01 B*39:04 B*39:06 B*39:31 B*40:01 B*40:02 B*40:04 B*40:06 B*41:01 B*41:02 B*44:02 B*44:03 B*44:05 B*45:01 B*47:01 B*48:01 B*49:01 B*50:01 B*50:02 B*51:05 B*53:01
AD	71,177	11	269	0.2361	0	0	1	B*07:02 B*07:05 B*42:02
TE	71,177	26	833	0.805	0	0	1	B*13:01 B*13:02 B*14:01 B*14:02 B*15:01 B*15:03 B*15:07 B*15:09 B*15:10 B*15:18 B*18:01 B*18:04 B*35:01 B*35:02 B*35:03 B*35:08 B*35:32 B*35:41 B*37:01 B*38:01 B*39:01 B*39:04 B*39:06 B*39:31 B*40:02 B*40:04 B*40:06 B*44:02 B*44:03 B*44:05 B*45:01 B*47:01 B*49:01 B*50:01 B*50:02 B*51:01 B*51:05 B*51:07 B*51:08 B*52:01 B*53:01
AK	71,178	11	268	0.2308	0	0	1	B*07:02 B*07:05
TT	71,178	28	910	1	0	0	1	B*08:01 B*08:22 B*13:01 B*13:02 B*14:01 B*14:02 B*15:01 B*15:03 B*15:07 B*15:09 B*15:10 B*15:18 B*18:01 B*18:04 B*35:01 B*35:02 B*35:03 B*35:08 B*35:32 B*35:41 B*37:01 B*38:01 B*39:01 B*39:04 B*39:06 B*39:31 B*40:02 B*40:04 B*40:06 B*41:01 B*41:02 B*44:02 B*44:03 B*44:05 B*45:01 B*47:01 B*49:01 B*50:01 B*50:02 B*51:01 B*51:05 B*51:07 B*51:08 B*52:01 B*53:01
AE	71,180	11	269	0.2361	0	0	1	B*07:02 B*07:05 B*42:02
TQ	71,180	26	833	0.805	0	0	1	B*13:01 B*13:02 B*14:01 B*14:02 B*15:01 B*15:03 B*15:07 B*15:09 B*15:10 B*15:18 B*18:01 B*18:04 B*35:01 B*35:02 B*35:03 B*35:08 B*35:32 B*35:41 B*37:01 B*38:01 B*39:01 B*39:04 B*39:06 B*39:31 B*40:02 B*40:04 B*40:06 B*44:02 B*44:03 B*44:05 B*45:01 B*47:01 B*49:01 B*50:01 B*50:02 B*51:01 B*51:05 B*51:07 B*51:08 B*52:01 B*53:01
DE	74,76	19	601	0.7215	0	0	1	B*07:02 B*07:05 B*08:01 B*08:22 B*14:01 B*14:02 B*27:02 B*27:05 B*27:07 B*39:01 B*39:04 B*39:06 B*39:31 B*42:02 B*54:01 B*55:01 B*56:01
YD	74,77	2	25	0.184	0	0	1	B*37:01 B*47:01
YS	74,77	16	487	0.6169	0	0	1	B*15:01 B*15:03 B*15:07 B*15:09 B*15:10 B*15:18 B*18:01 B*18:04 B*35:01 B*35:02 B*35:03 B*35:08 B*35:32 B*35:41 B*40:01 B*40:02 B*40:04 B*40:06 B*41:01 B*41:02 B*45:01 B*48:01 B*50:01 B*50:02
DS	74,77	19	540	0.312	0	0	1	B*07:02 B*07:05 B*08:01 B*08:22 B*14:01 B*14:02 B*39:01 B*39:04 B*39:06 B*39:31 B*42:02 B*54:01 B*55:01 B*56:01
YT	74,80	12	357	0.6284	0	0	1	B*13:01 B*13:02 B*37:01 B*44:02 B*44:03 B*44:05 B*47:01
YN	74,80	16	487	0.6169	0	0	1	B*15:01 B*15:03 B*15:07 B*15:09 B*15:10 B*15:18 B*18:01 B*18:04 B*35:01 B*35:02 B*35:03 B*35:08 B*35:32 B*35:41 B*40:01 B*40:02 B*40:04 B*40:06 B*41:01 B*41:02 B*45:01 B*48:01 B*50:01 B*50:02
DN	74,80	19	541	0.3171	0	0	1	B*07:02 B*07:05 B*08:01 B*08:22 B*14:01 B*14:02 B*39:01 B*39:04 B*39:06 B*39:31 B*42:02 B*54:01 B*55:01 B*56:01 B*73:01
YL	74,81	18	505	0.3051	0	0	1	B*15:01 B*15:03 B*15:07 B*15:09 B*15:10 B*15:18 B*18:01 B*18:04 B*35:01 B*35:02 B*35:03 B*35:08 B*35:32 B*35:41 B*37:01 B*40:01 B*40:02 B*40:04 B*40:06 B*41:01 B*41:02 B*45:01 B*47:01 B*48:01 B*50:01 B*50:02
DL	74,81	19	591	0.642	0	0	1	B*07:02 B*07:05 B*08:01 B*08:22 B*14:01 B*14:02 B*27:05 B*27:07 B*39:01 B*39:04 B*39:06 B*39:31 B*42:02 B*54:01 B*55:01 B*56:01 B*73:01
YR	74,82	16	487	0.6169	0	0	1	B*15:01 B*15:03 B*15:07 B*15:09 B*15:10 B*15:18 B*18:01 B*18:04 B*35:01 B*35:02 B*35:03 B*35:08 B*35:32 B*35:41 B*40:01 B*40:02 B*40:04 B*40:06 B*41:01 B*41:02 B*45:01 B*48:01 B*50:01 B*50:02
DR	74,82	19	541	0.3171	0	0	1	B*07:02 B*07:05 B*08:01 B*08:22 B*14:01 B*14:02 B*39:01 B*39:04 B*39:06 B*39:31 B*42:02 B*54:01 B*55:01 B*56:01 B*73:01
YG	74,83	16	487	0.6169	0	0	1	B*15:01 B*15:03 B*15:07 B*15:09 B*15:10 B*15:18 B*18:01 B*18:04 B*35:01 B*35:02 B*35:03 B*35:08 B*35:32 B*35:41 B*40:01 B*40:02 B*40:04 B*40:06 B*41:01 B*41:02 B*45:01 B*48:01 B*50:01 B*50:02
DG	74,83	19	541	0.3171	0	0	1	B*07:02 B*07:05 B*08:01 B*08:22 B*14:01 B*14:02 B*39:01 B*39:04 B*39:06 B*39:31 B*42:02 B*54:01 B*55:01 B*56:01 B*73:01
DA	74,90	19	601	0.7215	0	0	1	B*07:02 B*07:05 B*08:01 B*08:22 B*14:01 B*14:02 B*27:02 B*27:05 B*27:07 B*39:01 B*39:04 B*39:06 B*39:31 B*42:02 B*54:01 B*55:01 B*56:01
YI	74,94	18	498	0.2709	0	0	1	B*13:01 B*35:01 B*35:02 B*35:03 B*35:08 B*35:41 B*40:04 B*44:02 B*44:03 B*44:05 B*53:01 B*57:01 B*58:01
DT	74,94	19	602	0.7296	0	0	1	B*07:02 B*07:05 B*08:01 B*08:22 B*14:01 B*14:02 B*27:02 B*27:05 B*27:07 B*39:01 B*39:04 B*39:06 B*39:31 B*42:02 B*54:01 B*55:01 B*56:01 B*73:01
YI	74,95	20	515	0.1014	0	0	1	B*13:01 B*35:01 B*35:02 B*35:03 B*35:08 B*35:41 B*37:01 B*40:04 B*44:02 B*44:03 B*44:05 B*53:01 B*57:01 B*58:01
DL	74,95	18	559	0.6558	0	0	1	B*07:02 B*07:05 B*08:01 B*08:22 B*14:01 B*14:02 B*27:02 B*27:05 B*27:07 B*39:01 B*39:04 B*39:31 B*42:02
DW	74,97	3	55	0.236	0	0	1	B*14:01 B*14:02
DS	74,97	15	435	0.4794	0	0	1	B*07:02 B*07:05 B*08:01 B*08:22 B*27:07 B*42:02
YR	74,97	26	744	0.1411	0	0	1	B*13:01 B*15:01 B*15:03 B*15:09 B*15:10 B*15:16 B*15:17 B*15:18 B*18:01 B*18:04 B*35:01 B*35:02 B*35:03 B*35:08 B*35:32 B*35:41 B*37:01 B*38:01 B*40:01 B*40:04 B*41:01 B*44:02 B*44:03 B*44:05 B*45:01 B*47:01 B*49:01 B*50:01 B*50:02 B*53:01 B*58:01
YS	74,99	2	20	0.1322	0	0	1	B*37:01
DY	74,99	19	602	0.7296	0	0	1	B*07:02 B*07:05 B*08:01 B*08:22 B*14:01 B*14:02 B*27:02 B*27:05 B*27:07 B*39:01 B*39:04 B*39:06 B*39:31 B*42:02 B*54:01 B*55:01 B*56:01 B*73:01
YL	74,103	11	331	0.6827	0	0	1	B*13:01 B*13:02 B*15:16 B*35:01 B*35:02 B*35:03 B*35:08 B*35:41 B*40:04 B*45:01 B*49:01 B*50:01 B*50:02 B*53:01 B*58:01
DV	74,103	18	564	0.6951	0	0	1	B*07:02 B*07:05 B*08:01 B*08:22 B*14:01 B*14:02 B*27:02 B*27:05 B*27:07 B*39:01 B*39:04 B*39:06 B*39:31 B*42:02
YF	74,109	1	20	0.4658	0	0	1	B*35:02
DL	74,109	19	602	0.7296	0	0	1	B*07:02 B*07:05 B*08:01 B*08:22 B*14:01 B*14:02 B*27:02 B*27:05 B*27:07 B*39:01 B*39:04 B*39:06 B*39:31 B*42:02 B*54:01 B*55:01 B*56:01 B*73:01
YY	74,113	15	370	0.147	0	0	1	B*15:17 B*37:01 B*44:02 B*44:03 B*44:05 B*45:01 B*47:01 B*49:01 B*50:01 B*50:02
DH	74,113	16	498	0.7029	0	0	1	B*07:02 B*07:05 B*08:01 B*08:22 B*27:07 B*39:01 B*39:04 B*39:06 B*39:31 B*42:02 B*54:01 B*55:01 B*56:01
DD	74,114	10	264	0.3971	0	0	1	B*07:02
DN	74,114	11	327	0.6484	0	0	1	B*07:05 B*08:01 B*08:22 B*14:01 B*14:02 B*27:07 B*39:01 B*39:04 B*39:06 B*39:31 B*42:02 B*54:01 B*55:01 B*56:01 B*73:01
YN	74,114	12	398	0.9824	0	0	1	B*13:01 B*13:02 B*15:09 B*35:02 B*37:01 B*38:01 B*40:01 B*40:02 B*40:04 B*40:06 B*41:01 B*41:02 B*45:01 B*48:01 B*49:01 B*50:01 B*50:02 B*51:01 B*51:05 B*51:07 B*51:08 B*52:01
YD	74,114	20	633	0.706	0	0	1	B*15:01 B*15:03 B*15:07 B*15:10 B*15:16 B*15:18 B*18:01 B*18:04 B*35:01 B*35:03 B*35:08 B*35:32 B*35:41 B*44:02 B*44:03 B*44:05 B*53:01 B*57:01 B*58:01
YF	74,116	5	82	0.1013	0	0	1	B*35:03 B*37:01 B*38:01
DF	74,116	3	99	1	0	0	1	B*14:01 B*14:02 B*39:01 B*39:04 B*39:06 B*39:31 B*73:01
YY	74,116	8	259	1	0	0	1	B*15:09 B*15:10 B*35:02 B*40:01 B*40:02 B*40:04 B*40:06 B*41:01 B*41:02 B*44:05 B*48:01 B*51:01 B*51:05 B*51:07 B*51:08 B*52:01
YD	74,116	9	280	0.8373	0	0	1	B*15:17 B*44:02 B*44:03 B*47:01
DY	74,116	15	435	0.4794	0	0	1	B*07:02 B*07:05 B*08:01 B*08:22 B*27:07 B*42:02
DY	74,118	19	602	0.7296	0	0	1	B*07:02 B*07:05 B*08:01 B*08:22 B*14:01 B*14:02 B*27:02 B*27:05 B*27:07 B*39:01 B*39:04 B*39:06 B*39:31 B*42:02 B*54:01 B*55:01 B*56:01 B*73:01
DL	74,130	19	601	0.7215	0	0	1	B*07:02 B*07:05 B*08:01 B*14:01 B*14:02 B*27:02 B*27:05 B*27:07 B*39:01 B*39:04 B*39:06 B*39:31 B*42:02 B*54:01 B*55:01 B*56:01 B*73:01
DR	74,131	15	436	0.4863	0	0	1	B*07:02 B*07:05 B*08:01 B*08:22 B*27:07 B*42:02 B*73:01
YS	74,131	26	822	0.6348	0	0	1	B*13:01 B*13:02 B*15:01 B*15:03 B*15:07 B*15:09 B*15:10 B*15:16 B*15:17 B*15:18 B*18:01 B*18:04 B*35:01 B*35:02 B*35:03 B*35:08 B*35:32 B*35:41 B*37:01 B*38:01 B*44:02 B*44:03 B*44:05 B*45:01 B*47:01 B*49:01 B*50:01 B*50:02 B*51:01 B*51:05 B*51:07 B*51:08 B*52:01 B*53:01 B*57:01 B*58:01
DT	74,143	19	602	0.7296	0	0	1	B*07:02 B*07:05 B*08:01 B*08:22 B*14:01 B*14:02 B*27:02 B*27:05 B*27:07 B*39:01 B*39:04 B*39:06 B*39:31 B*42:02 B*54:01 B*55:01 B*56:01 B*73:01
YT	74,143	26	840	1	0	0	1	B*13:01 B*13:02 B*15:01 B*15:03 B*15:07 B*15:09 B*15:10 B*15:16 B*15:17 B*15:18 B*18:01 B*18:04 B*35:01 B*35:02 B*35:03 B*35:08 B*35:32 B*35:41 B*37:01 B*38:01 B*40:02 B*40:04 B*40:06 B*41:01 B*41:02 B*44:02 B*44:03 B*44:05 B*45:01 B*47:01 B*49:01 B*50:01 B*50:02 B*51:01 B*51:05 B*51:07 B*51:08 B*52:01 B*53:01 B*57:01 B*58:01
DR	74,145	19	602	0.7296	0	0	1	B*07:02 B*07:05 B*08:01 B*08:22 B*14:01 B*14:02 B*27:02 B*27:05 B*27:07 B*39:01 B*39:04 B*39:06 B*39:31 B*42:02 B*54:01 B*55:01 B*56:01 B*73:01
YR	74,145	26	841	1	0	0	1	B*15:01 B*15:03 B*15:07 B*15:09 B*15:10 B*15:16 B*15:17 B*15:18 B*18:01 B*18:04 B*35:01 B*35:02 B*35:03 B*35:08 B*35:32 B*35:41 B*37:01 B*38:01 B*40:01 B*40:02 B*40:04 B*40:06 B*41:01 B*41:02 B*44:02 B*44:03 B*44:05 B*45:01 B*47:01 B*48:01 B*49:01 B*50:01 B*50:02 B*51:01 B*51:05 B*51:07 B*51:08 B*52:01 B*53:01 B*57:01 B*58:01
DW	74,147	19	602	0.7296	0	0	1	B*07:02 B*07:05 B*08:01 B*08:22 B*14:01 B*14:02 B*27:02 B*27:05 B*27:07 B*39:01 B*39:04 B*39:06 B*39:31 B*42:02 B*54:01 B*55:01 B*56:01 B*73:01
YW	74,147	26	840	1	0	0	1	B*13:01 B*13:02 B*15:01 B*15:03 B*15:07 B*15:09 B*15:10 B*15:16 B*15:17 B*15:18 B*18:01 B*18:04 B*35:01 B*35:02 B*35:03 B*35:08 B*35:32 B*35:41 B*37:01 B*38:01 B*40:02 B*40:04 B*40:06 B*41:01 B*41:02 B*44:02 B*44:03 B*44:05 B*45:01 B*47:01 B*49:01 B*50:01 B*50:02 B*51:01 B*51:05 B*51:07 B*51:08 B*52:01 B*53:01 B*57:01 B*58:01
YE	74,152	9	287	0.8402	0	0	1	B*15:01 B*15:03 B*15:07 B*15:09 B*15:10 B*15:16 B*15:17 B*15:18 B*49:01 B*50:01 B*50:02 B*51:01 B*51:07 B*52:01
DE	74,152	15	355	0.1029	0	0	1	B*07:02 B*07:05 B*14:01 B*14:02 B*55:01
YR	74,156	1	7	0.2112	0	0	1	B*35:08 B*51:05
DD	74,156	6	192	0.818	0	0	1	B*08:01 B*08:22 B*42:02
YD	74,156	7	229	1	0	0	1	B*37:01 B*41:01 B*41:02 B*44:02 B*44:05 B*45:01 B*51:08
DR	74,156	11	268	0.2308	0	0	1	B*07:02 B*07:05
YT	74,158	1	33	1	0	0	1	B*38:01
DA	74,158	19	582	0.5741	0	0	1	B*07:02 B*07:05 B*08:01 B*08:22 B*14:01 B*14:02 B*27:02 B*27:05 B*27:07 B*42:02 B*54:01 B*55:01 B*56:01 B*73:01
YA	74,158	26	856	1	0	0	1	B*13:01 B*13:02 B*15:01 B*15:03 B*15:07 B*15:09 B*15:10 B*15:16 B*15:17 B*15:18 B*18:01 B*18:04 B*35:01 B*35:02 B*35:03 B*35:08 B*35:32 B*35:41 B*37:01 B*40:01 B*40:02 B*40:04 B*40:06 B*41:01 B*41:02 B*44:02 B*44:03 B*44:05 B*45:01 B*47:01 B*48:01 B*49:01 B*50:01 B*50:02 B*51:01 B*51:05 B*51:07 B*51:08 B*52:01 B*53:01 B*57:01 B*58:01
YT	74,163	5	152	0.7968	0	0	1	B*18:01 B*18:04 B*37:01 B*38:01 B*41:01 B*41:02
DT	74,163	10	311	0.7947	0	0	1	B*08:01 B*08:22 B*14:01 B*14:02 B*39:01 B*39:04 B*39:06 B*39:31 B*42:02 B*54:01 B*55:01
DE	74,163	12	342	0.5099	0	0	1	B*07:02 B*07:05 B*27:02 B*27:05 B*27:07 B*73:01
YL	74,163	24	707	0.3135	0	0	1	B*15:01 B*15:03 B*15:07 B*15:09 B*15:10 B*15:16 B*15:17 B*15:18 B*35:01 B*35:02 B*35:03 B*35:08 B*35:32 B*35:41 B*44:02 B*44:03 B*44:05 B*45:01 B*49:01 B*50:01 B*50:02 B*51:01 B*51:05 B*51:07 B*51:08 B*52:01 B*53:01 B*57:01 B*58:01
YS	74,167	10	286	0.5724	0	0	1	B*44:02 B*44:03 B*44:05 B*45:01 B*50:02
DW	74,167	19	602	0.7296	0	0	1	B*07:02 B*07:05 B*08:01 B*08:22 B*14:01 B*14:02 B*27:02 B*27:05 B*27:07 B*39:01 B*39:04 B*39:06 B*39:31 B*42:02 B*54:01 B*55:01 B*56:01 B*73:01
DH	74,171	3	56	0.2439	0	0	1	B*14:01 B*14:02 B*73:01
YH	74,171	6	192	0.818	0	0	1	B*18:01 B*18:04 B*51:01 B*51:07 B*51:08 B*52:01
DY	74,171	17	560	0.9422	0	0	1	B*07:02 B*07:05 B*08:01 B*08:22 B*27:02 B*27:05 B*27:07 B*39:01 B*39:04 B*39:06 B*39:31 B*42:02 B*54:01 B*55:01 B*56:01
YY	74,171	26	782	0.3679	0	0	1	B*13:01 B*13:02 B*15:01 B*15:03 B*15:07 B*15:09 B*15:10 B*15:16 B*15:17 B*15:18 B*35:01 B*35:02 B*35:03 B*35:08 B*35:32 B*35:41 B*37:01 B*38:01 B*40:01 B*40:02 B*40:04 B*40:06 B*41:01 B*41:02 B*44:02 B*44:03 B*44:05 B*45:01 B*47:01 B*48:01 B*49:01 B*50:01 B*50:02 B*51:05 B*53:01 B*57:01 B*58:01
DD	74,177	15	433	0.4658	0	0	1	B*07:02 B*07:05 B*08:01 B*08:22 B*42:02
YE	74,177	26	833	0.805	0	0	1	B*13:01 B*13:02 B*15:01 B*15:03 B*15:07 B*15:09 B*15:10 B*15:16 B*15:17 B*15:18 B*18:01 B*18:04 B*35:01 B*35:02 B*35:03 B*35:08 B*35:32 B*35:41 B*37:01 B*38:01 B*40:02 B*40:04 B*40:06 B*44:02 B*44:03 B*44:05 B*45:01 B*47:01 B*49:01 B*50:01 B*50:02 B*51:01 B*51:05 B*51:07 B*51:08 B*52:01 B*53:01 B*57:01 B*58:01
DK	74,178	11	268	0.2308	0	0	1	B*07:02 B*07:05
YT	74,178	26	840	1	0	0	1	B*13:01 B*13:02 B*15:01 B*15:03 B*15:07 B*15:09 B*15:10 B*15:16 B*15:17 B*15:18 B*18:01 B*18:04 B*35:01 B*35:02 B*35:03 B*35:08 B*35:32 B*35:41 B*37:01 B*38:01 B*40:02 B*40:04 B*40:06 B*41:01 B*41:02 B*44:02 B*44:03 B*44:05 B*45:01 B*47:01 B*49:01 B*50:01 B*50:02 B*51:01 B*51:05 B*51:07 B*51:08 B*52:01 B*53:01 B*57:01 B*58:01
DE	74,180	15	433	0.4658	0	0	1	B*07:02 B*07:05 B*08:01 B*08:22 B*42:02
YQ	74,180	26	833	0.805	0	0	1	B*13:01 B*13:02 B*15:01 B*15:03 B*15:07 B*15:09 B*15:10 B*15:16 B*15:17 B*15:18 B*18:01 B*18:04 B*35:01 B*35:02 B*35:03 B*35:08 B*35:32 B*35:41 B*37:01 B*38:01 B*40:02 B*40:04 B*40:06 B*44:02 B*44:03 B*44:05 B*45:01 B*47:01 B*49:01 B*50:01 B*50:02 B*51:01 B*51:05 B*51:07 B*51:08 B*52:01 B*53:01 B*57:01 B*58:01
ED	76,77	4	91	0.3493	0	0	1	B*27:05 B*27:07 B*37:01 B*47:01
ES	76,77	27	846	0.6062	0	0	1	B*07:02 B*07:05 B*08:01 B*08:22 B*14:01 B*14:02 B*15:01 B*15:03 B*15:07 B*15:09 B*15:10 B*15:18 B*18:01 B*18:04 B*35:01 B*35:02 B*35:03 B*35:08 B*35:32 B*35:41 B*39:01 B*39:04 B*39:06 B*39:31 B*40:01 B*40:02 B*40:04 B*40:06 B*41:01 B*41:02 B*42:02 B*45:01 B*48:01 B*50:01 B*50:02 B*54:01 B*55:01 B*56:01
ET	76,80	14	403	0.4839	0	0	1	B*13:01 B*13:02 B*27:05 B*27:07 B*37:01 B*44:02 B*44:03 B*44:05 B*47:01
EN	76,80	27	846	0.6062	0	0	1	B*07:02 B*07:05 B*08:01 B*08:22 B*14:01 B*14:02 B*15:01 B*15:03 B*15:07 B*15:09 B*15:10 B*15:18 B*18:01 B*18:04 B*35:01 B*35:02 B*35:03 B*35:08 B*35:32 B*35:41 B*39:01 B*39:04 B*39:06 B*39:31 B*40:01 B*40:02 B*40:04 B*40:06 B*41:01 B*41:02 B*42:02 B*45:01 B*48:01 B*50:01 B*50:02 B*54:01 B*55:01 B*56:01
EL	76,81	28	882	0.5661	0	0	1	B*07:02 B*07:05 B*08:01 B*08:22 B*14:01 B*14:02 B*15:01 B*15:03 B*15:07 B*15:09 B*15:10 B*15:18 B*18:01 B*18:04 B*27:05 B*27:07 B*35:01 B*35:02 B*35:03 B*35:08 B*35:32 B*35:41 B*37:01 B*39:01 B*39:04 B*39:06 B*39:31 B*40:01 B*40:02 B*40:04 B*40:06 B*41:01 B*41:02 B*42:02 B*45:01 B*47:01 B*48:01 B*50:01 B*50:02 B*54:01 B*55:01 B*56:01
EL	76,82	19	623	0.9084	0	0	1	B*13:01 B*13:02 B*15:16 B*15:17 B*27:02 B*27:05 B*27:07 B*37:01 B*38:01 B*44:02 B*44:03 B*44:05 B*47:01 B*49:01 B*51:01 B*51:05 B*51:07 B*51:08 B*52:01 B*53:01 B*57:01 B*58:01
ER	76,82	27	846	0.6062	0	0	1	B*07:02 B*07:05 B*08:01 B*08:22 B*14:01 B*14:02 B*15:01 B*15:03 B*15:07 B*15:09 B*15:10 B*15:18 B*18:01 B*18:04 B*35:01 B*35:02 B*35:03 B*35:08 B*35:32 B*35:41 B*39:01 B*39:04 B*39:06 B*39:31 B*40:01 B*40:02 B*40:04 B*40:06 B*41:01 B*41:02 B*42:02 B*45:01 B*48:01 B*50:01 B*50:02 B*54:01 B*55:01 B*56:01
ER	76,83	19	623	0.9084	0	0	1	B*13:01 B*13:02 B*15:16 B*15:17 B*27:02 B*27:05 B*27:07 B*37:01 B*38:01 B*44:02 B*44:03 B*44:05 B*47:01 B*49:01 B*51:01 B*51:05 B*51:07 B*51:08 B*52:01 B*53:01 B*57:01 B*58:01
EG	76,83	27	846	0.6062	0	0	1	B*07:02 B*07:05 B*08:01 B*08:22 B*14:01 B*14:02 B*15:01 B*15:03 B*15:07 B*15:09 B*15:10 B*15:18 B*18:01 B*18:04 B*35:01 B*35:02 B*35:03 B*35:08 B*35:32 B*35:41 B*39:01 B*39:04 B*39:06 B*39:31 B*40:01 B*40:02 B*40:04 B*40:06 B*41:01 B*41:02 B*42:02 B*45:01 B*48:01 B*50:01 B*50:02 B*54:01 B*55:01 B*56:01
EI	76,94	18	498	0.2709	0	0	1	B*13:01 B*35:01 B*35:02 B*35:03 B*35:08 B*35:41 B*40:04 B*44:02 B*44:03 B*44:05 B*53:01 B*57:01 B*58:01
ET	76,94	28	909	1	0	0	1	B*07:02 B*07:05 B*08:01 B*08:22 B*13:02 B*14:01 B*14:02 B*15:01 B*15:03 B*15:07 B*15:09 B*15:10 B*15:16 B*15:17 B*15:18 B*18:01 B*18:04 B*27:02 B*27:05 B*27:07 B*35:32 B*37:01 B*38:01 B*39:01 B*39:04 B*39:06 B*39:31 B*40:01 B*40:02 B*40:06 B*41:01 B*41:02 B*42:02 B*45:01 B*47:01 B*48:01 B*49:01 B*50:01 B*50:02 B*51:01 B*51:05 B*51:07 B*51:08 B*52:01 B*54:01 B*55:01 B*56:01
EI	76,95	20	515	0.1014	0	0	1	B*13:01 B*35:01 B*35:02 B*35:03 B*35:08 B*35:41 B*37:01 B*40:04 B*44:02 B*44:03 B*44:05 B*53:01 B*57:01 B*58:01
EL	76,95	24	785	1	0	0	1	B*07:02 B*07:05 B*08:01 B*08:22 B*14:01 B*14:02 B*15:01 B*15:03 B*15:07 B*15:09 B*15:10 B*15:17 B*15:18 B*18:01 B*18:04 B*27:02 B*27:05 B*27:07 B*35:32 B*38:01 B*39:01 B*39:04 B*39:31 B*40:01 B*40:02 B*41:02 B*42:02 B*47:01 B*48:01
EW	76,97	3	55	0.236	0	0	1	B*14:01 B*14:02
ES	76,97	15	459	0.6571	0	0	1	B*07:02 B*07:05 B*08:01 B*08:22 B*15:07 B*27:07 B*40:02 B*41:02 B*42:02 B*48:01
ER	76,97	26	770	0.2717	0	0	1	B*13:01 B*15:01 B*15:03 B*15:09 B*15:10 B*15:16 B*15:17 B*15:18 B*18:01 B*18:04 B*35:01 B*35:02 B*35:03 B*35:08 B*35:32 B*35:41 B*37:01 B*38:01 B*39:01 B*39:04 B*39:31 B*40:01 B*40:04 B*41:01 B*44:02 B*44:03 B*44:05 B*45:01 B*47:01 B*49:01 B*50:01 B*50:02 B*53:01 B*58:01
ES	76,99	2	20	0.1322	0	0	1	B*37:01
EL	76,103	12	378	0.8066	0	0	1	B*13:01 B*13:02 B*15:16 B*35:01 B*35:02 B*35:03 B*35:08 B*35:41 B*40:04 B*45:01 B*49:01 B*50:01 B*50:02 B*53:01 B*54:01 B*55:01 B*56:01 B*58:01
EV	76,103	30	959	0.6279	0	0	1	B*07:02 B*07:05 B*08:01 B*08:22 B*14:01 B*14:02 B*15:01 B*15:03 B*15:07 B*15:09 B*15:10 B*15:17 B*15:18 B*18:01 B*18:04 B*27:02 B*27:05 B*27:07 B*35:32 B*37:01 B*38:01 B*39:01 B*39:04 B*39:06 B*39:31 B*40:01 B*40:02 B*40:06 B*41:01 B*41:02 B*42:02 B*44:02 B*44:03 B*44:05 B*47:01 B*48:01 B*51:01 B*51:05 B*51:07 B*51:08 B*52:01 B*57:01
EF	76,109	1	20	0.4658	0	0	1	B*35:02
EY	76,113	18	466	0.1473	0	0	1	B*14:01 B*14:02 B*15:17 B*27:02 B*27:05 B*37:01 B*44:02 B*44:03 B*44:05 B*45:01 B*47:01 B*49:01 B*50:01 B*50:02
EH	76,113	28	926	1	0	0	1	B*07:02 B*07:05 B*08:01 B*08:22 B*13:01 B*13:02 B*15:01 B*15:03 B*15:07 B*15:09 B*15:10 B*15:16 B*15:18 B*18:01 B*18:04 B*27:07 B*35:01 B*35:02 B*35:03 B*35:08 B*35:32 B*35:41 B*38:01 B*39:01 B*39:04 B*39:06 B*39:31 B*40:01 B*40:02 B*40:04 B*40:06 B*41:01 B*41:02 B*42:02 B*48:01 B*51:01 B*51:05 B*51:07 B*51:08 B*52:01 B*53:01 B*54:01 B*55:01 B*56:01 B*57:01 B*58:01
EN	76,114	20	651	0.8592	0	0	1	B*07:05 B*08:01 B*08:22 B*13:01 B*13:02 B*14:01 B*14:02 B*15:09 B*27:07 B*35:02 B*37:01 B*38:01 B*39:01 B*39:04 B*39:06 B*39:31 B*40:01 B*40:02 B*40:04 B*40:06 B*41:01 B*41:02 B*42:02 B*45:01 B*48:01 B*49:01 B*50:01 B*50:02 B*51:01 B*51:05 B*51:07 B*51:08 B*52:01 B*54:01 B*55:01 B*56:01
ED	76,114	25	777	0.655	0	0	1	B*07:02 B*15:01 B*15:03 B*15:07 B*15:10 B*15:16 B*15:18 B*18:01 B*18:04 B*35:01 B*35:03 B*35:08 B*35:32 B*35:41 B*44:02 B*44:03 B*44:05 B*53:01 B*57:01 B*58:01
EF	76,116	8	174	0.2206	0	0	1	B*14:01 B*14:02 B*35:03 B*37:01 B*38:01 B*39:01 B*39:04 B*39:06 B*39:31
ED	76,116	11	343	0.788	0	0	1	B*15:17 B*27:02 B*27:05 B*44:02 B*44:03 B*47:01
EY	76,116	21	628	0.5653	0	0	1	B*07:02 B*07:05 B*08:01 B*08:22 B*15:09 B*15:10 B*27:07 B*35:02 B*40:01 B*40:02 B*40:04 B*40:06 B*41:01 B*41:02 B*42:02 B*44:05 B*48:01 B*51:01 B*51:05 B*51:07 B*51:08 B*52:01
ER	76,131	17	530	0.6917	0	0	1	B*07:02 B*07:05 B*08:01 B*08:22 B*27:07 B*40:01 B*40:02 B*40:04 B*40:06 B*41:01 B*41:02 B*42:02 B*48:01
ES	76,131	28	909	1	0	0	1	B*13:01 B*13:02 B*14:01 B*14:02 B*15:01 B*15:03 B*15:07 B*15:09 B*15:10 B*15:16 B*15:17 B*15:18 B*18:01 B*18:04 B*27:02 B*27:05 B*35:01 B*35:02 B*35:03 B*35:08 B*35:32 B*35:41 B*37:01 B*38:01 B*39:01 B*39:04 B*39:06 B*39:31 B*44:02 B*44:03 B*44:05 B*45:01 B*47:01 B*49:01 B*50:01 B*50:02 B*51:01 B*51:05 B*51:07 B*51:08 B*52:01 B*53:01 B*54:01 B*55:01 B*56:01 B*57:01 B*58:01
ET	76,143	30	997	1	0	0	1	B*07:02 B*07:05 B*08:01 B*08:22 B*13:01 B*13:02 B*14:01 B*14:02 B*15:01 B*15:03 B*15:07 B*15:09 B*15:10 B*15:16 B*15:17 B*15:18 B*18:01 B*18:04 B*27:02 B*27:05 B*27:07 B*35:01 B*35:02 B*35:03 B*35:08 B*35:32 B*35:41 B*37:01 B*38:01 B*39:01 B*39:04 B*39:06 B*39:31 B*40:02 B*40:04 B*40:06 B*41:01 B*41:02 B*42:02 B*44:02 B*44:03 B*44:05 B*45:01 B*47:01 B*49:01 B*50:01 B*50:02 B*51:01 B*51:05 B*51:07…
ER	76,145	30	998	1	0	0	1	B*07:02 B*07:05 B*08:01 B*08:22 B*14:01 B*14:02 B*15:01 B*15:03 B*15:07 B*15:09 B*15:10 B*15:16 B*15:17 B*15:18 B*18:01 B*18:04 B*27:02 B*27:05 B*27:07 B*35:01 B*35:02 B*35:03 B*35:08 B*35:32 B*35:41 B*37:01 B*38:01 B*39:01 B*39:04 B*39:06 B*39:31 B*40:01 B*40:02 B*40:04 B*40:06 B*41:01 B*41:02 B*42:02 B*44:02 B*44:03 B*44:05 B*45:01 B*47:01 B*48:01 B*49:01 B*50:01 B*50:02 B*51:01 B*51:05 B*51:07…
EW	76,147	30	997	1	0	0	1	B*07:02 B*07:05 B*08:01 B*08:22 B*13:01 B*13:02 B*14:01 B*14:02 B*15:01 B*15:03 B*15:07 B*15:09 B*15:10 B*15:16 B*15:17 B*15:18 B*18:01 B*18:04 B*27:02 B*27:05 B*27:07 B*35:01 B*35:02 B*35:03 B*35:08 B*35:32 B*35:41 B*37:01 B*38:01 B*39:01 B*39:04 B*39:06 B*39:31 B*40:02 B*40:04 B*40:06 B*41:01 B*41:02 B*42:02 B*44:02 B*44:03 B*44:05 B*45:01 B*47:01 B*49:01 B*50:01 B*50:02 B*51:01 B*51:05 B*51:07…
EE	76,152	19	583	0.5815	0	0	1	B*07:02 B*07:05 B*14:01 B*14:02 B*15:01 B*15:03 B*15:07 B*15:09 B*15:10 B*15:16 B*15:17 B*15:18 B*49:01 B*50:01 B*50:02 B*51:01 B*51:07 B*52:01 B*55:01
ER	76,156	12	274	0.1289	0	0	1	B*07:02 B*07:05 B*35:08 B*51:05
EA	76,158	30	998	1	0	0	1	B*07:02 B*07:05 B*08:01 B*08:22 B*13:01 B*13:02 B*14:01 B*14:02 B*15:01 B*15:03 B*15:07 B*15:09 B*15:10 B*15:16 B*15:17 B*15:18 B*18:01 B*18:04 B*27:02 B*27:05 B*27:07 B*35:01 B*35:02 B*35:03 B*35:08 B*35:32 B*35:41 B*37:01 B*40:01 B*40:02 B*40:04 B*40:06 B*41:01 B*41:02 B*42:02 B*44:02 B*44:03 B*44:05 B*45:01 B*47:01 B*48:01 B*49:01 B*50:01 B*50:02 B*51:01 B*51:05 B*51:07 B*51:08 B*52:01 B*53:01…
ET	76,163	14	437	0.7469	0	0	1	B*08:01 B*08:22 B*14:01 B*14:02 B*18:01 B*18:04 B*37:01 B*38:01 B*39:01 B*39:04 B*39:06 B*39:31 B*41:01 B*41:02 B*42:02 B*54:01 B*55:01
EL	76,163	24	715	0.4111	0	0	1	B*15:01 B*15:03 B*15:07 B*15:09 B*15:10 B*15:16 B*15:17 B*15:18 B*35:01 B*35:02 B*35:03 B*35:08 B*35:32 B*35:41 B*44:02 B*44:03 B*44:05 B*45:01 B*49:01 B*50:01 B*50:02 B*51:01 B*51:05 B*51:07 B*51:08 B*52:01 B*53:01 B*56:01 B*57:01 B*58:01
ES	76,167	10	286	0.5724	0	0	1	B*44:02 B*44:03 B*44:05 B*45:01 B*50:02
EW	76,167	30	983	1	0	0	1	B*07:02 B*07:05 B*08:01 B*08:22 B*13:01 B*13:02 B*14:01 B*14:02 B*15:01 B*15:03 B*15:07 B*15:09 B*15:10 B*15:16 B*15:17 B*15:18 B*18:01 B*18:04 B*27:02 B*27:05 B*27:07 B*35:01 B*35:02 B*35:03 B*35:08 B*35:32 B*35:41 B*37:01 B*38:01 B*39:01 B*39:04 B*39:06 B*39:31 B*40:01 B*40:02 B*40:04 B*40:06 B*41:01 B*41:02 B*42:02 B*47:01 B*48:01 B*49:01 B*50:01 B*51:01 B*51:05 B*51:07 B*51:08 B*52:01 B*53:01…
EH	76,171	9	242	0.5168	0	0	1	B*14:01 B*14:02 B*18:01 B*18:04 B*51:01 B*51:07 B*51:08 B*52:01
EY	76,171	30	981	1	0	0	1	B*07:02 B*07:05 B*08:01 B*08:22 B*13:01 B*13:02 B*15:01 B*15:03 B*15:07 B*15:09 B*15:10 B*15:16 B*15:17 B*15:18 B*27:02 B*27:05 B*27:07 B*35:01 B*35:02 B*35:03 B*35:08 B*35:32 B*35:41 B*37:01 B*38:01 B*39:01 B*39:04 B*39:06 B*39:31 B*40:01 B*40:02 B*40:04 B*40:06 B*41:01 B*41:02 B*42:02 B*44:02 B*44:03 B*44:05 B*45:01 B*47:01 B*48:01 B*49:01 B*50:01 B*50:02 B*51:05 B*53:01 B*54:01 B*55:01 B*56:01…
ED	76,177	17	514	0.5695	0	0	1	B*07:02 B*07:05 B*08:01 B*08:22 B*40:01 B*41:01 B*41:02 B*42:02 B*48:01
[truncated: 4,025 more rows]
