# Supplementary material for: Pulmonary alveolar proteinosis: An autoimmune disease lacking an HLA association
Source: PLoS One. 2019 Mar 7;14(3):e0213179. doi: 10.1371/journal.pone.0213179 (PMC6405167; doi:10.1371/journal.pone.0213179)
Supplement: S15 Table — (TXT) [file pone.0213179.s015.txt]

Module	Positions	Affected	Control	p-value	Accepted	Accepted	p-adj
SHA	4,9,11	5	166	1	0	0	1	B*40:01 B*41:01 B*41:02 B*45:01 B*49:01 B*50:01 B*50:02
SDA	4,9,11	6	191	0.8171	0	0	1	B*08:01 B*08:22
SYS	4,9,11	13	339	0.2831	0	0	1	B*07:02 B*07:05 B*14:01 B*38:01 B*39:01 B*39:06 B*48:01
SHM	4,9,12	5	166	1	0	0	1	B*40:01 B*41:01 B*41:02 B*45:01 B*49:01 B*50:01 B*50:02
SDM	4,9,12	6	191	0.8171	0	0	1	B*08:01 B*08:22
SYV	4,9,12	15	376	0.1679	0	0	1	B*07:02 B*07:05 B*14:01 B*14:02 B*38:01 B*39:01 B*39:06 B*48:01
SHS	4,9,24	4	107	0.5552	0	0	1	B*18:01 B*37:01 B*39:31 B*42:02
SDS	4,9,24	6	191	0.8171	0	0	1	B*08:01 B*08:22
SYS	4,9,24	15	382	0.1907	0	0	1	B*07:02 B*07:05 B*14:01 B*14:02 B*15:03 B*15:09 B*15:10 B*15:18 B*38:01 B*39:01 B*39:04 B*39:06 B*48:01
SDD	4,9,30	6	191	0.8171	0	0	1	B*08:01 B*08:22
SHD	4,9,30	9	287	0.8402	0	0	1	B*27:02 B*27:05 B*27:07 B*37:01 B*39:31 B*40:01 B*40:02 B*40:04 B*40:06 B*41:01 B*41:02 B*42:02 B*45:01 B*49:01 B*50:01 B*50:02 B*73:01
SYD	4,9,30	28	908	1	0	0	1	B*07:02 B*07:05 B*13:01 B*13:02 B*14:01 B*14:02 B*15:01 B*15:03 B*15:07 B*15:09 B*15:10 B*15:17 B*15:18 B*35:01 B*35:02 B*35:03 B*35:08 B*35:32 B*35:41 B*38:01 B*39:01 B*39:04 B*39:06 B*44:02 B*44:03 B*44:05 B*47:01 B*48:01 B*51:01 B*51:05 B*51:07 B*51:08 B*52:01 B*53:01 B*54:01 B*55:01 B*56:01 B*57:01 B*58:01
SHQ	4,9,32	4	108	0.5585	0	0	1	B*18:01 B*37:01 B*39:31 B*42:02 B*73:01
SDQ	4,9,32	6	191	0.8171	0	0	1	B*08:01 B*08:22
SYL	4,9,32	10	284	0.5555	0	0	1	B*44:02 B*44:03 B*44:05 B*47:01
SYQ	4,9,32	25	799	0.8179	0	0	1	B*07:02 B*07:05 B*13:01 B*13:02 B*14:01 B*14:02 B*15:01 B*15:03 B*15:07 B*15:09 B*15:10 B*15:17 B*15:18 B*18:04 B*35:01 B*35:02 B*35:03 B*35:08 B*35:32 B*35:41 B*38:01 B*39:01 B*39:04 B*39:06 B*48:01 B*51:01 B*51:05 B*51:07 B*51:08 B*52:01 B*53:01 B*54:01 B*55:01 B*56:01 B*57:01 B*58:01
SHA	4,9,41	6	185	0.8123	0	0	1	B*18:01 B*27:02 B*27:05 B*27:07 B*37:01 B*39:31 B*42:02 B*73:01
SDA	4,9,41	6	191	0.8171	0	0	1	B*08:01 B*08:22
SYA	4,9,41	25	762	0.5125	0	0	1	B*07:02 B*07:05 B*14:01 B*14:02 B*15:01 B*15:03 B*15:07 B*15:09 B*15:10 B*15:17 B*15:18 B*18:04 B*35:01 B*35:02 B*35:03 B*35:08 B*35:32 B*35:41 B*38:01 B*39:01 B*39:04 B*39:06 B*48:01 B*51:01 B*51:05 B*51:07 B*51:08 B*52:01 B*53:01 B*54:01 B*55:01 B*56:01 B*57:01 B*58:01
SHT	4,9,45	4	104	0.5457	0	0	1	B*18:01 B*37:01
SDE	4,9,45	6	191	0.8171	0	0	1	B*08:01 B*08:22
SYK	4,9,45	10	284	0.5555	0	0	1	B*44:02 B*44:03 B*44:05 B*47:01
SYT	4,9,45	11	306	0.4781	0	0	1	B*18:04 B*35:01 B*35:02 B*35:03 B*35:08 B*35:32 B*35:41 B*51:01 B*51:05 B*51:07 B*51:08 B*52:01 B*53:01 B*58:01
SYE	4,9,45	16	425	0.2374	0	0	1	B*07:02 B*07:05 B*14:01 B*14:02 B*15:03 B*15:09 B*15:10 B*15:18 B*38:01 B*39:01 B*39:04 B*39:06 B*48:01 B*55:01 B*56:01
SDE	4,9,46	6	191	0.8171	0	0	1	B*08:01 B*08:22
SYE	4,9,46	27	807	0.2447	0	0	1	B*07:02 B*07:05 B*14:01 B*14:02 B*15:03 B*15:09 B*15:10 B*15:18 B*18:04 B*35:01 B*35:02 B*35:03 B*35:08 B*35:32 B*35:41 B*38:01 B*39:01 B*39:04 B*39:06 B*44:02 B*44:03 B*44:05 B*47:01 B*48:01 B*51:01 B*51:05 B*51:07 B*51:08 B*52:01 B*53:01 B*54:01 B*55:01 B*56:01 B*58:01
SDI	4,9,52	6	191	0.8171	0	0	1	B*08:01 B*08:22
SYI	4,9,52	28	907	1	0	0	1	B*07:02 B*07:05 B*13:01 B*13:02 B*14:01 B*14:02 B*15:01 B*15:03 B*15:07 B*15:09 B*15:10 B*15:17 B*15:18 B*18:04 B*35:01 B*35:02 B*35:03 B*35:08 B*35:32 B*35:41 B*38:01 B*39:01 B*39:04 B*39:06 B*44:02 B*44:03 B*44:05 B*47:01 B*48:01 B*51:01 B*51:05 B*51:07 B*51:08 B*52:01 B*53:01 B*55:01 B*56:01 B*57:01 B*58:01
SDR	4,9,62	6	191	0.8171	0	0	1	B*08:01 B*08:22
SYR	4,9,62	27	880	1	0	0	1	B*07:02 B*07:05 B*13:01 B*13:02 B*14:01 B*14:02 B*15:01 B*15:03 B*15:07 B*15:09 B*15:10 B*15:17 B*15:18 B*18:04 B*35:01 B*35:02 B*35:03 B*35:08 B*35:32 B*35:41 B*38:01 B*39:01 B*39:04 B*39:06 B*44:02 B*44:03 B*44:05 B*47:01 B*48:01 B*51:01 B*51:05 B*51:07 B*51:08 B*52:01 B*53:01 B*54:01 B*55:01 B*56:01
SDN	4,9,63	6	191	0.8171	0	0	1	B*08:01 B*08:22
SHE	4,9,63	9	284	0.8388	0	0	1	B*27:02 B*27:05 B*27:07 B*37:01 B*40:01 B*40:02 B*40:04 B*40:06 B*41:01 B*41:02 B*45:01 B*49:01 B*50:01 B*50:02
SYN	4,9,63	22	627	0.2566	0	0	1	B*07:02 B*07:05 B*14:01 B*14:02 B*15:09 B*15:10 B*15:18 B*18:04 B*35:01 B*35:02 B*35:03 B*35:08 B*35:32 B*35:41 B*38:01 B*39:01 B*39:04 B*39:06 B*51:01 B*51:05 B*51:07 B*51:08 B*53:01 B*54:01 B*55:01 B*56:01
SDQ	4,9,65	6	191	0.8171	0	0	1	B*08:01 B*08:22
SYQ	4,9,65	27	878	1	0	0	1	B*07:02 B*07:05 B*13:01 B*13:02 B*14:01 B*14:02 B*15:01 B*15:03 B*15:07 B*15:09 B*15:10 B*15:18 B*18:04 B*35:01 B*35:02 B*35:03 B*35:08 B*35:32 B*35:41 B*38:01 B*39:01 B*39:04 B*39:06 B*44:02 B*44:03 B*44:05 B*47:01 B*48:01 B*51:01 B*51:05 B*51:07 B*51:08 B*52:01 B*53:01 B*54:01 B*55:01 B*56:01
SDI	4,9,66	6	191	0.8171	0	0	1	B*08:01 B*08:22
SYI	4,9,66	27	878	1	0	0	1	B*07:02 B*07:05 B*13:01 B*13:02 B*14:01 B*14:02 B*15:01 B*15:03 B*15:07 B*15:09 B*15:10 B*15:18 B*18:04 B*35:01 B*35:02 B*35:03 B*35:08 B*35:32 B*35:41 B*38:01 B*39:01 B*39:04 B*39:06 B*44:02 B*44:03 B*44:05 B*47:01 B*48:01 B*51:01 B*51:05 B*51:07 B*51:08 B*52:01 B*53:01 B*54:01 B*55:01 B*56:01
SYC	4,9,67	4	128	0.7875	0	0	1	B*14:01 B*14:02 B*15:09 B*15:10 B*15:18 B*38:01 B*39:01 B*39:04 B*39:06
SDF	4,9,67	6	191	0.8171	0	0	1	B*08:01 B*08:22
SYF	4,9,67	10	268	0.427	0	0	1	B*35:01 B*35:02 B*35:03 B*35:08 B*35:32 B*35:41 B*51:01 B*51:05 B*51:08 B*53:01
SYY	4,9,67	12	315	0.3244	0	0	1	B*07:02 B*07:05 B*54:01 B*55:01 B*56:01
SDT	4,9,69	6	191	0.8171	0	0	1	B*08:01 B*08:22
SYA	4,9,69	14	396	0.4359	0	0	1	B*07:02 B*07:05 B*15:17 B*54:01 B*55:01 B*56:01 B*57:01 B*58:01
SDN	4,9,70	6	191	0.8171	0	0	1	B*08:01 B*08:22
SYQ	4,9,70	12	315	0.3244	0	0	1	B*07:02 B*07:05 B*54:01 B*55:01 B*56:01
SDT	4,9,71	6	191	0.8171	0	0	1	B*08:01 B*08:22
SYA	4,9,71	14	396	0.4359	0	0	1	B*07:02 B*07:05 B*15:17 B*54:01 B*55:01 B*56:01 B*57:01 B*58:01
SDD	4,9,74	6	191	0.8171	0	0	1	B*08:01 B*08:22
SYD	4,9,74	15	397	0.2565	0	0	1	B*07:02 B*07:05 B*14:01 B*14:02 B*39:01 B*39:04 B*39:06 B*54:01 B*55:01 B*56:01
SDE	4,9,76	6	191	0.8171	0	0	1	B*08:01 B*08:22
SYE	4,9,76	28	908	1	0	0	1	B*07:02 B*07:05 B*13:01 B*13:02 B*14:01 B*14:02 B*15:01 B*15:03 B*15:07 B*15:09 B*15:10 B*15:17 B*15:18 B*18:04 B*35:01 B*35:02 B*35:03 B*35:08 B*35:32 B*35:41 B*38:01 B*39:01 B*39:04 B*39:06 B*44:02 B*44:03 B*44:05 B*47:01 B*48:01 B*51:01 B*51:05 B*51:07 B*51:08 B*52:01 B*53:01 B*54:01 B*55:01 B*56:01 B*57:01 B*58:01
SHD	4,9,77	4	86	0.3248	0	0	1	B*27:05 B*27:07 B*37:01
SDS	4,9,77	6	191	0.8171	0	0	1	B*08:01 B*08:22
SYS	4,9,77	21	624	0.4488	0	0	1	B*07:02 B*07:05 B*14:01 B*14:02 B*15:01 B*15:03 B*15:07 B*15:09 B*15:10 B*15:18 B*18:04 B*35:01 B*35:02 B*35:03 B*35:08 B*35:32 B*35:41 B*39:01 B*39:04 B*39:06 B*48:01 B*54:01 B*55:01 B*56:01
SHT	4,9,80	4	86	0.3248	0	0	1	B*27:05 B*27:07 B*37:01
SDN	4,9,80	6	191	0.8171	0	0	1	B*08:01 B*08:22
SYN	4,9,80	21	624	0.4488	0	0	1	B*07:02 B*07:05 B*14:01 B*14:02 B*15:01 B*15:03 B*15:07 B*15:09 B*15:10 B*15:18 B*18:04 B*35:01 B*35:02 B*35:03 B*35:08 B*35:32 B*35:41 B*39:01 B*39:04 B*39:06 B*48:01 B*54:01 B*55:01 B*56:01
SDL	4,9,81	6	191	0.8171	0	0	1	B*08:01 B*08:22
SYL	4,9,81	21	626	0.4499	0	0	1	B*07:02 B*07:05 B*14:01 B*14:02 B*15:01 B*15:03 B*15:07 B*15:09 B*15:10 B*15:18 B*18:04 B*35:01 B*35:02 B*35:03 B*35:08 B*35:32 B*35:41 B*39:01 B*39:04 B*39:06 B*47:01 B*48:01 B*54:01 B*55:01 B*56:01
SHL	4,9,82	5	145	0.7914	0	0	1	B*27:02 B*27:05 B*27:07 B*37:01 B*49:01
SDR	4,9,82	6	191	0.8171	0	0	1	B*08:01 B*08:22
SYR	4,9,82	21	624	0.4488	0	0	1	B*07:02 B*07:05 B*14:01 B*14:02 B*15:01 B*15:03 B*15:07 B*15:09 B*15:10 B*15:18 B*18:04 B*35:01 B*35:02 B*35:03 B*35:08 B*35:32 B*35:41 B*39:01 B*39:04 B*39:06 B*48:01 B*54:01 B*55:01 B*56:01
SHR	4,9,83	5	145	0.7914	0	0	1	B*27:02 B*27:05 B*27:07 B*37:01 B*49:01
SDG	4,9,83	6	191	0.8171	0	0	1	B*08:01 B*08:22
SYG	4,9,83	21	624	0.4488	0	0	1	B*07:02 B*07:05 B*14:01 B*14:02 B*15:01 B*15:03 B*15:07 B*15:09 B*15:10 B*15:18 B*18:04 B*35:01 B*35:02 B*35:03 B*35:08 B*35:32 B*35:41 B*39:01 B*39:04 B*39:06 B*48:01 B*54:01 B*55:01 B*56:01
SDA	4,9,90	6	191	0.8171	0	0	1	B*08:01 B*08:22
SYA	4,9,90	28	908	1	0	0	1	B*07:02 B*07:05 B*13:01 B*13:02 B*14:01 B*14:02 B*15:01 B*15:03 B*15:07 B*15:09 B*15:10 B*15:17 B*15:18 B*18:04 B*35:01 B*35:02 B*35:03 B*35:08 B*35:32 B*35:41 B*38:01 B*39:01 B*39:04 B*39:06 B*44:02 B*44:03 B*44:05 B*47:01 B*48:01 B*51:01 B*51:05 B*51:07 B*51:08 B*52:01 B*53:01 B*54:01 B*55:01 B*56:01 B*57:01 B*58:01
SDT	4,9,94	6	191	0.8171	0	0	1	B*08:01 B*08:22
SYI	4,9,94	18	497	0.2662	0	0	1	B*13:01 B*35:01 B*35:02 B*35:03 B*35:08 B*35:41 B*44:02 B*44:03 B*44:05 B*53:01 B*57:01 B*58:01
SYT	4,9,94	21	638	0.5658	0	0	1	B*07:02 B*07:05 B*13:02 B*14:01 B*14:02 B*15:01 B*15:03 B*15:07 B*15:09 B*15:10 B*15:17 B*15:18 B*18:04 B*35:32 B*38:01 B*39:01 B*39:04 B*39:06 B*47:01 B*48:01 B*51:01 B*51:05 B*51:07 B*51:08 B*52:01 B*54:01 B*55:01 B*56:01
SHI	4,9,95	2	21	0.1423	0	0	1	B*37:01 B*40:04
SHW	4,9,95	3	80	0.7282	0	0	1	B*40:06 B*41:01 B*45:01 B*49:01 B*50:01 B*50:02 B*73:01
SDL	4,9,95	6	191	0.8171	0	0	1	B*08:01 B*08:22
SYL	4,9,95	17	480	0.3493	0	0	1	B*07:02 B*07:05 B*14:01 B*14:02 B*15:01 B*15:03 B*15:07 B*15:09 B*15:10 B*15:17 B*15:18 B*18:04 B*35:32 B*38:01 B*39:01 B*39:04 B*47:01 B*48:01
SYI	4,9,95	18	497	0.2662	0	0	1	B*13:01 B*35:01 B*35:02 B*35:03 B*35:08 B*35:41 B*44:02 B*44:03 B*44:05 B*53:01 B*57:01 B*58:01
SYW	4,9,97	3	55	0.236	0	0	1	B*14:01 B*14:02
SDS	4,9,97	6	191	0.8171	0	0	1	B*08:01 B*08:22
SHR	4,9,97	8	262	1	0	0	1	B*18:01 B*37:01 B*39:31 B*40:01 B*40:04 B*41:01 B*45:01 B*49:01 B*50:01 B*50:02
SYS	4,9,97	11	271	0.2469	0	0	1	B*07:02 B*07:05 B*15:07 B*48:01
SYR	4,9,97	19	600	0.7134	0	0	1	B*13:01 B*15:01 B*15:03 B*15:09 B*15:10 B*15:17 B*15:18 B*18:04 B*35:01 B*35:02 B*35:03 B*35:08 B*35:32 B*35:41 B*38:01 B*39:01 B*39:04 B*44:02 B*44:03 B*44:05 B*47:01 B*53:01 B*58:01
SHS	4,9,99	2	20	0.1322	0	0	1	B*37:01
SDY	4,9,99	6	191	0.8171	0	0	1	B*08:01 B*08:22
SYY	4,9,99	28	907	1	0	0	1	B*07:02 B*07:05 B*13:01 B*13:02 B*14:01 B*14:02 B*15:01 B*15:03 B*15:07 B*15:09 B*15:10 B*15:17 B*15:18 B*18:04 B*35:01 B*35:02 B*35:03 B*35:08 B*35:32 B*35:41 B*38:01 B*39:01 B*39:04 B*39:06 B*44:02 B*44:03 B*44:05 B*48:01 B*51:01 B*51:05 B*51:07 B*51:08 B*52:01 B*53:01 B*54:01 B*55:01 B*56:01 B*57:01 B*58:01
SHL	4,9,103	3	73	0.4805	0	0	1	B*40:04 B*45:01 B*49:01 B*50:01 B*50:02
SDV	4,9,103	6	191	0.8171	0	0	1	B*08:01 B*08:22
SYV	4,9,103	27	776	0.1211	0	0	1	B*07:02 B*07:05 B*14:01 B*14:02 B*15:01 B*15:03 B*15:07 B*15:09 B*15:10 B*15:17 B*15:18 B*18:04 B*35:32 B*38:01 B*39:01 B*39:04 B*39:06 B*44:02 B*44:03 B*44:05 B*47:01 B*48:01 B*51:01 B*51:05 B*51:07 B*51:08 B*52:01 B*57:01
SYF	4,9,109	1	20	0.4658	0	0	1	B*35:02
SDL	4,9,109	6	191	0.8171	0	0	1	B*08:01 B*08:22
SHY	4,9,113	7	171	0.3355	0	0	1	B*27:02 B*27:05 B*37:01 B*45:01 B*49:01 B*50:01 B*50:02 B*73:01
SDH	4,9,113	6	191	0.8171	0	0	1	B*08:01 B*08:22
SYY	4,9,113	12	335	0.458	0	0	1	B*14:01 B*14:02 B*15:17 B*44:02 B*44:03 B*44:05 B*47:01
SYH	4,9,113	23	766	1	0	0	1	B*07:02 B*07:05 B*13:01 B*13:02 B*15:01 B*15:03 B*15:07 B*15:09 B*15:10 B*15:18 B*18:04 B*35:01 B*35:02 B*35:03 B*35:08 B*35:32 B*35:41 B*38:01 B*39:01 B*39:04 B*39:06 B*48:01 B*51:01 B*51:05 B*51:07 B*51:08 B*52:01 B*53:01 B*54:01 B*55:01 B*56:01 B*57:01 B*58:01
SDN	4,9,114	6	191	0.8171	0	0	1	B*08:01 B*08:22
SHN	4,9,114	7	210	0.8199	0	0	1	B*27:07 B*37:01 B*39:31 B*40:01 B*40:02 B*40:04 B*40:06 B*41:01 B*41:02 B*42:02 B*45:01 B*49:01 B*50:01 B*50:02 B*73:01
SYN	4,9,114	11	362	0.9582	0	0	1	B*07:05 B*13:01 B*13:02 B*14:01 B*14:02 B*15:09 B*35:02 B*38:01 B*39:01 B*39:04 B*39:06 B*48:01 B*51:01 B*51:05 B*51:07 B*51:08 B*52:01 B*54:01 B*55:01 B*56:01
SYD	4,9,114	24	734	0.5306	0	0	1	B*07:02 B*15:01 B*15:03 B*15:07 B*15:10 B*15:18 B*18:04 B*35:01 B*35:03 B*35:08 B*35:32 B*35:41 B*44:02 B*44:03 B*44:05 B*53:01 B*57:01 B*58:01
SHF	4,9,116	2	23	0.1628	0	0	1	B*37:01 B*39:31 B*73:01
SHL	4,9,116	3	72	0.4754	0	0	1	B*45:01 B*49:01 B*50:01 B*50:02
SYF	4,9,116	6	153	0.4454	0	0	1	B*14:01 B*14:02 B*35:03 B*38:01 B*39:01 B*39:04 B*39:06
SDY	4,9,116	6	191	0.8171	0	0	1	B*08:01 B*08:22
SYD	4,9,116	9	280	0.8373	0	0	1	B*15:17 B*44:02 B*44:03 B*47:01
SYY	4,9,116	16	389	0.1108	0	0	1	B*07:02 B*07:05 B*15:09 B*15:10 B*35:02 B*44:05 B*48:01 B*51:01 B*51:05 B*51:07 B*51:08 B*52:01
SDY	4,9,118	6	191	0.8171	0	0	1	B*08:01 B*08:22
SYY	4,9,118	28	908	1	0	0	1	B*07:02 B*07:05 B*13:01 B*13:02 B*14:01 B*14:02 B*15:01 B*15:03 B*15:07 B*15:09 B*15:10 B*15:17 B*15:18 B*18:04 B*35:01 B*35:02 B*35:03 B*35:08 B*35:32 B*38:01 B*39:01 B*39:04 B*39:06 B*44:02 B*44:03 B*44:05 B*47:01 B*48:01 B*51:01 B*51:05 B*51:07 B*51:08 B*52:01 B*53:01 B*54:01 B*55:01 B*56:01 B*57:01 B*58:01
SDL	4,9,130	6	190	0.8162	0	0	1	B*08:01
SYL	4,9,130	28	908	1	0	0	1	B*07:02 B*07:05 B*13:01 B*13:02 B*14:01 B*14:02 B*15:01 B*15:03 B*15:07 B*15:09 B*15:10 B*15:17 B*15:18 B*18:04 B*35:01 B*35:02 B*35:03 B*35:08 B*35:32 B*35:41 B*38:01 B*39:01 B*39:04 B*39:06 B*44:02 B*44:03 B*44:05 B*47:01 B*48:01 B*51:01 B*51:05 B*51:07 B*51:08 B*52:01 B*53:01 B*54:01 B*55:01 B*56:01 B*57:01 B*58:01
SDR	4,9,131	6	191	0.8171	0	0	1	B*08:01 B*08:22
SHS	4,9,131	9	250	0.5253	0	0	1	B*18:01 B*27:02 B*27:05 B*37:01 B*39:31 B*45:01 B*49:01 B*50:01 B*50:02
SYR	4,9,131	11	270	0.2415	0	0	1	B*07:02 B*07:05 B*48:01
SDT	4,9,143	6	191	0.8171	0	0	1	B*08:01 B*08:22
SHT	4,9,143	9	287	0.8402	0	0	1	B*18:01 B*27:02 B*27:05 B*27:07 B*37:01 B*39:31 B*40:02 B*40:04 B*40:06 B*41:01 B*41:02 B*42:02 B*45:01 B*49:01 B*50:01 B*50:02 B*73:01
SYT	4,9,143	28	907	1	0	0	1	B*07:02 B*07:05 B*13:01 B*13:02 B*14:01 B*14:02 B*15:01 B*15:03 B*15:07 B*15:09 B*15:10 B*15:17 B*15:18 B*18:04 B*35:01 B*35:02 B*35:03 B*35:08 B*35:32 B*35:41 B*38:01 B*39:01 B*39:04 B*39:06 B*44:02 B*44:03 B*44:05 B*47:01 B*51:01 B*51:05 B*51:07 B*51:08 B*52:01 B*53:01 B*54:01 B*55:01 B*56:01 B*57:01 B*58:01
SDR	4,9,145	6	191	0.8171	0	0	1	B*08:01 B*08:22
SYR	4,9,145	28	882	0.5661	0	0	1	B*07:02 B*07:05 B*14:01 B*14:02 B*15:01 B*15:03 B*15:07 B*15:09 B*15:10 B*15:17 B*15:18 B*18:04 B*35:01 B*35:02 B*35:03 B*35:08 B*35:32 B*35:41 B*38:01 B*39:01 B*39:04 B*39:06 B*44:02 B*44:03 B*44:05 B*47:01 B*48:01 B*51:01 B*51:05 B*51:07 B*51:08 B*52:01 B*53:01 B*54:01 B*55:01 B*56:01 B*57:01 B*58:01
SDW	4,9,147	6	191	0.8171	0	0	1	B*08:01 B*08:22
SHW	4,9,147	9	287	0.8402	0	0	1	B*18:01 B*27:02 B*27:05 B*27:07 B*37:01 B*39:31 B*40:02 B*40:04 B*40:06 B*41:01 B*41:02 B*42:02 B*45:01 B*49:01 B*50:01 B*50:02 B*73:01
SYW	4,9,147	28	907	1	0	0	1	B*07:02 B*07:05 B*13:01 B*13:02 B*14:01 B*14:02 B*15:01 B*15:03 B*15:07 B*15:09 B*15:10 B*15:17 B*15:18 B*18:04 B*35:01 B*35:02 B*35:03 B*35:08 B*35:32 B*35:41 B*38:01 B*39:01 B*39:04 B*39:06 B*44:02 B*44:03 B*44:05 B*47:01 B*51:01 B*51:05 B*51:07 B*51:08 B*52:01 B*53:01 B*54:01 B*55:01 B*56:01 B*57:01 B*58:01
SHE	4,9,152	3	65	0.4424	0	0	1	B*49:01 B*50:01 B*50:02
SDV	4,9,152	6	191	0.8171	0	0	1	B*08:01 B*08:22
SYE	4,9,152	19	537	0.2969	0	0	1	B*07:02 B*07:05 B*14:01 B*14:02 B*15:01 B*15:03 B*15:07 B*15:09 B*15:10 B*15:17 B*15:18 B*51:01 B*51:07 B*52:01 B*55:01
SHD	4,9,156	2	44	0.3915	0	0	1	B*37:01 B*41:01 B*41:02 B*42:02 B*45:01
SDD	4,9,156	6	191	0.8171	0	0	1	B*08:01 B*08:22
SYR	4,9,156	12	274	0.1289	0	0	1	B*07:02 B*07:05 B*35:08 B*51:05
SDA	4,9,158	6	191	0.8171	0	0	1	B*08:01 B*08:22
SYA	4,9,158	28	885	0.5662	0	0	1	B*07:02 B*07:05 B*13:01 B*13:02 B*14:01 B*14:02 B*15:01 B*15:03 B*15:07 B*15:09 B*15:10 B*15:17 B*15:18 B*18:04 B*35:01 B*35:02 B*35:03 B*35:08 B*35:32 B*35:41 B*44:02 B*44:03 B*44:05 B*47:01 B*48:01 B*51:01 B*51:05 B*51:07 B*51:08 B*52:01 B*53:01 B*54:01 B*55:01 B*56:01 B*57:01 B*58:01
SHL	4,9,163	3	72	0.4754	0	0	1	B*45:01 B*49:01 B*50:01 B*50:02
SHT	4,9,163	4	123	0.7798	0	0	1	B*18:01 B*37:01 B*39:31 B*41:01 B*41:02 B*42:02
SDT	4,9,163	6	191	0.8171	0	0	1	B*08:01 B*08:22
SYE	4,9,163	11	328	0.657	0	0	1	B*07:02 B*07:05 B*13:01 B*13:02 B*47:01 B*48:01
SYL	4,9,163	21	673	0.8452	0	0	1	B*15:01 B*15:03 B*15:07 B*15:09 B*15:10 B*15:17 B*15:18 B*35:01 B*35:02 B*35:03 B*35:08 B*35:32 B*35:41 B*44:02 B*44:03 B*44:05 B*51:01 B*51:05 B*51:07 B*51:08 B*52:01 B*53:01 B*56:01 B*57:01 B*58:01
SDW	4,9,167	6	191	0.8171	0	0	1	B*08:01 B*08:22
SYS	4,9,167	10	279	0.514	0	0	1	B*44:02 B*44:03 B*44:05
SYW	4,9,167	25	800	0.8179	0	0	1	B*07:02 B*07:05 B*13:01 B*13:02 B*14:01 B*14:02 B*15:01 B*15:03 B*15:07 B*15:09 B*15:10 B*15:17 B*15:18 B*18:04 B*35:01 B*35:02 B*35:03 B*35:08 B*35:32 B*35:41 B*38:01 B*39:01 B*39:04 B*39:06 B*47:01 B*48:01 B*51:01 B*51:05 B*51:07 B*51:08 B*52:01 B*53:01 B*54:01 B*55:01 B*56:01 B*57:01 B*58:01
SYH	4,9,171	7	166	0.3231	0	0	1	B*14:01 B*14:02 B*18:04 B*51:01 B*51:07 B*51:08 B*52:01
SDY	4,9,171	6	191	0.8171	0	0	1	B*08:01 B*08:22
SHY	4,9,171	9	287	0.8402	0	0	1	B*27:02 B*27:05 B*27:07 B*37:01 B*39:31 B*40:01 B*40:02 B*40:04 B*40:06 B*41:01 B*41:02 B*42:02 B*45:01 B*49:01 B*50:01 B*50:02
SYY	4,9,171	26	845	1	0	0	1	B*07:02 B*07:05 B*13:01 B*13:02 B*15:01 B*15:03 B*15:07 B*15:09 B*15:10 B*15:17 B*15:18 B*35:01 B*35:02 B*35:03 B*35:08 B*35:32 B*35:41 B*38:01 B*39:01 B*39:04 B*39:06 B*44:02 B*44:03 B*44:05 B*47:01 B*48:01 B*51:05 B*53:01 B*54:01 B*55:01 B*56:01 B*57:01 B*58:01
SDD	4,9,177	6	191	0.8171	0	0	1	B*08:01 B*08:22
SYD	4,9,177	11	270	0.2415	0	0	1	B*07:02 B*07:05 B*48:01
SHE	4,9,177	9	272	0.6832	0	0	1	B*18:01 B*27:02 B*27:05 B*27:07 B*37:01 B*39:31 B*40:02 B*40:04 B*40:06 B*45:01 B*49:01 B*50:01 B*50:02 B*73:01
SDT	4,9,178	6	191	0.8171	0	0	1	B*08:01 B*08:22
SYK	4,9,178	11	270	0.2415	0	0	1	B*07:02 B*07:05 B*48:01
SHT	4,9,178	9	287	0.8402	0	0	1	B*18:01 B*27:02 B*27:05 B*27:07 B*37:01 B*39:31 B*40:02 B*40:04 B*40:06 B*41:01 B*41:02 B*42:02 B*45:01 B*49:01 B*50:01 B*50:02 B*73:01
SDE	4,9,180	6	191	0.8171	0	0	1	B*08:01 B*08:22
SYE	4,9,180	11	270	0.2415	0	0	1	B*07:02 B*07:05 B*48:01
SHQ	4,9,180	9	272	0.6832	0	0	1	B*18:01 B*27:02 B*27:05 B*27:07 B*37:01 B*39:31 B*40:02 B*40:04 B*40:06 B*45:01 B*49:01 B*50:01 B*50:02 B*73:01
SAV	4,11,12	2	41	0.3593	0	0	1	B*14:02
SSV	4,11,12	17	499	0.4652	0	0	1	B*07:02 B*07:05 B*14:01 B*18:01 B*27:02 B*27:05 B*27:07 B*37:01 B*38:01 B*39:01 B*39:06 B*39:31 B*40:02 B*40:04 B*40:06 B*42:02 B*48:01 B*73:01
SAM	4,11,12	28	895	0.7611	0	0	1	B*08:01 B*08:22 B*13:01 B*13:02 B*15:01 B*15:03 B*15:07 B*15:09 B*15:10 B*15:17 B*15:18 B*18:04 B*35:01 B*35:02 B*35:03 B*35:08 B*35:32 B*35:41 B*39:04 B*40:01 B*41:01 B*41:02 B*44:02 B*44:03 B*44:05 B*45:01 B*47:01 B*49:01 B*50:01 B*50:02 B*51:01 B*51:05 B*51:07 B*51:08 B*52:01 B*53:01 B*54:01 B*55:01 B*56:01 B*57:01 B*58:01
SAS	4,11,24	8	235	0.6654	0	0	1	B*08:01 B*08:22 B*14:02 B*15:03 B*15:09 B*15:10 B*15:18 B*39:04
SSS	4,11,24	17	419	0.1068	0	0	1	B*07:02 B*07:05 B*14:01 B*18:01 B*37:01 B*38:01 B*39:01 B*39:06 B*39:31 B*42:02 B*48:01
SAT	4,11,24	15	474	0.7787	0	0	1	B*13:01 B*13:02 B*40:01 B*41:01 B*41:02 B*44:02 B*44:03 B*44:05 B*45:01 B*47:01 B*49:01 B*50:01 B*50:02
SSD	4,11,30	15	443	0.5359	0	0	1	B*07:02 B*07:05 B*14:01 B*27:02 B*27:05 B*27:07 B*37:01 B*38:01 B*39:01 B*39:06 B*39:31 B*40:02 B*40:04 B*40:06 B*42:02 B*48:01 B*73:01
SAD	4,11,30	28	906	1	0	0	1	B*08:01 B*08:22 B*13:01 B*13:02 B*14:02 B*15:01 B*15:03 B*15:07 B*15:09 B*15:10 B*15:17 B*15:18 B*35:01 B*35:02 B*35:03 B*35:08 B*35:32 B*35:41 B*39:04 B*40:01 B*41:01 B*41:02 B*44:02 B*44:03 B*44:05 B*45:01 B*47:01 B*49:01 B*50:01 B*50:02 B*51:01 B*51:05 B*51:07 B*51:08 B*52:01 B*53:01 B*54:01 B*55:01 B*56:01 B*57:01 B*58:01
SSQ	4,11,32	17	420	0.1093	0	0	1	B*07:02 B*07:05 B*14:01 B*18:01 B*37:01 B*38:01 B*39:01 B*39:06 B*39:31 B*42:02 B*48:01 B*73:01
SAL	4,11,32	15	424	0.4069	0	0	1	B*40:01 B*41:01 B*41:02 B*44:02 B*44:03 B*44:05 B*45:01 B*47:01 B*49:01 B*50:01 B*50:02
SAT	4,11,41	15	474	0.7787	0	0	1	B*13:01 B*13:02 B*40:01 B*41:01 B*41:02 B*44:02 B*44:03 B*44:05 B*45:01 B*47:01 B*49:01 B*50:01 B*50:02
SSA	4,11,41	17	482	0.3606	0	0	1	B*07:02 B*07:05 B*14:01 B*18:01 B*27:02 B*27:05 B*27:07 B*37:01 B*38:01 B*39:01 B*39:06 B*39:31 B*42:02 B*48:01 B*73:01
SAA	4,11,41	21	672	0.8451	0	0	1	B*08:01 B*08:22 B*14:02 B*15:01 B*15:03 B*15:07 B*15:09 B*15:10 B*15:17 B*15:18 B*18:04 B*35:01 B*35:02 B*35:03 B*35:08 B*35:32 B*35:41 B*39:04 B*51:01 B*51:05 B*51:07 B*51:08 B*52:01 B*53:01 B*54:01 B*55:01 B*56:01 B*57:01 B*58:01
SST	4,11,45	4	104	0.5457	0	0	1	B*18:01 B*37:01
SAE	4,11,45	9	283	0.8384	0	0	1	B*08:01 B*08:22 B*14:02 B*15:03 B*15:09 B*15:10 B*15:18 B*39:04 B*55:01 B*56:01
SAT	4,11,45	11	306	0.4781	0	0	1	B*18:04 B*35:01 B*35:02 B*35:03 B*35:08 B*35:32 B*35:41 B*51:01 B*51:05 B*51:07 B*51:08 B*52:01 B*53:01 B*58:01
SSE	4,11,45	13	411	0.8065	0	0	1	B*07:02 B*07:05 B*14:01 B*27:02 B*27:05 B*27:07 B*38:01 B*39:01 B*39:06 B*39:31 B*42:02 B*48:01 B*73:01
SAK	4,11,45	15	424	0.4069	0	0	1	B*40:01 B*41:01 B*41:02 B*44:02 B*44:03 B*44:05 B*45:01 B*47:01 B*49:01 B*50:01 B*50:02
SSE	4,11,46	17	499	0.4652	0	0	1	B*07:02 B*07:05 B*14:01 B*18:01 B*27:02 B*27:05 B*27:07 B*37:01 B*38:01 B*39:01 B*39:06 B*39:31 B*40:02 B*40:04 B*40:06 B*42:02 B*48:01 B*73:01
SAE	4,11,46	27	804	0.2437	0	0	1	B*08:01 B*08:22 B*14:02 B*15:03 B*15:09 B*15:10 B*15:18 B*18:04 B*35:01 B*35:02 B*35:03 B*35:08 B*35:32 B*35:41 B*39:04 B*40:01 B*41:01 B*41:02 B*44:02 B*44:03 B*44:05 B*45:01 B*47:01 B*49:01 B*50:01 B*50:02 B*51:01 B*51:05 B*51:07 B*51:08 B*52:01 B*53:01 B*54:01 B*55:01 B*56:01 B*58:01
SSI	4,11,52	17	499	0.4652	0	0	1	B*07:02 B*07:05 B*14:01 B*18:01 B*27:02 B*27:05 B*27:07 B*37:01 B*38:01 B*39:01 B*39:06 B*39:31 B*40:02 B*40:04 B*40:06 B*42:02 B*48:01 B*73:01
SAI	4,11,52	28	906	1	0	0	1	B*08:01 B*08:22 B*13:01 B*13:02 B*14:02 B*15:01 B*15:03 B*15:07 B*15:09 B*15:10 B*15:17 B*15:18 B*18:04 B*35:01 B*35:02 B*35:03 B*35:08 B*35:32 B*35:41 B*39:04 B*40:01 B*41:01 B*41:02 B*44:02 B*44:03 B*44:05 B*45:01 B*47:01 B*49:01 B*50:01 B*50:02 B*51:01 B*51:05 B*51:07 B*51:08 B*52:01 B*53:01 B*55:01 B*56:01 B*57:01 B*58:01
SSR	4,11,62	17	499	0.4652	0	0	1	B*07:02 B*07:05 B*14:01 B*18:01 B*27:02 B*27:05 B*27:07 B*37:01 B*38:01 B*39:01 B*39:06 B*39:31 B*40:02 B*40:04 B*40:06 B*42:02 B*48:01 B*73:01
SAR	4,11,62	28	877	0.5681	0	0	1	B*08:01 B*08:22 B*13:01 B*13:02 B*14:02 B*15:01 B*15:03 B*15:07 B*15:09 B*15:10 B*15:17 B*15:18 B*18:04 B*35:01 B*35:02 B*35:03 B*35:08 B*35:32 B*35:41 B*39:04 B*40:01 B*41:01 B*41:02 B*44:02 B*44:03 B*44:05 B*45:01 B*47:01 B*49:01 B*50:01 B*50:02 B*51:01 B*51:05 B*51:07 B*51:08 B*52:01 B*53:01 B*54:01 B*55:01 B*56:01
SSE	4,11,63	4	129	1	0	0	1	B*27:02 B*27:05 B*27:07 B*37:01 B*40:02 B*40:04 B*40:06 B*48:01
SSN	4,11,63	15	405	0.2968	0	0	1	B*07:02 B*07:05 B*14:01 B*18:01 B*38:01 B*39:01 B*39:06 B*39:31 B*42:02 B*73:01
SAN	4,11,63	17	511	0.5478	0	0	1	B*08:01 B*08:22 B*14:02 B*15:09 B*15:10 B*15:18 B*18:04 B*35:01 B*35:02 B*35:03 B*35:08 B*35:32 B*35:41 B*39:04 B*51:01 B*51:05 B*51:07 B*51:08 B*53:01 B*54:01 B*55:01 B*56:01
SSQ	4,11,65	17	499	0.4652	0	0	1	B*07:02 B*07:05 B*14:01 B*18:01 B*27:02 B*27:05 B*27:07 B*37:01 B*38:01 B*39:01 B*39:06 B*39:31 B*40:02 B*40:04 B*40:06 B*42:02 B*48:01 B*73:01
SAQ	4,11,65	28	875	0.5697	0	0	1	B*08:01 B*08:22 B*13:01 B*13:02 B*14:02 B*15:01 B*15:03 B*15:07 B*15:09 B*15:10 B*15:18 B*18:04 B*35:01 B*35:02 B*35:03 B*35:08 B*35:32 B*35:41 B*39:04 B*40:01 B*41:01 B*41:02 B*44:02 B*44:03 B*44:05 B*45:01 B*47:01 B*49:01 B*50:01 B*50:02 B*51:01 B*51:05 B*51:07 B*51:08 B*52:01 B*53:01 B*54:01 B*55:01 B*56:01
SSI	4,11,66	17	499	0.4652	0	0	1	B*07:02 B*07:05 B*14:01 B*18:01 B*27:02 B*27:05 B*27:07 B*37:01 B*38:01 B*39:01 B*39:06 B*39:31 B*40:02 B*40:04 B*40:06 B*42:02 B*48:01 B*73:01
SAI	4,11,66	28	875	0.5697	0	0	1	B*08:01 B*08:22 B*13:01 B*13:02 B*14:02 B*15:01 B*15:03 B*15:07 B*15:09 B*15:10 B*15:18 B*18:04 B*35:01 B*35:02 B*35:03 B*35:08 B*35:32 B*35:41 B*39:04 B*40:01 B*41:01 B*41:02 B*44:02 B*44:03 B*44:05 B*45:01 B*47:01 B*49:01 B*50:01 B*50:02 B*51:01 B*51:05 B*51:07 B*51:08 B*52:01 B*53:01 B*54:01 B*55:01 B*56:01
SAC	4,11,67	2	45	0.6434	0	0	1	B*14:02 B*15:09 B*15:10 B*15:18 B*39:04
SSS	4,11,67	4	128	0.7875	0	0	1	B*18:01 B*37:01 B*40:02 B*40:04 B*40:06 B*48:01
SSY	4,11,67	11	269	0.2361	0	0	1	B*07:02 B*07:05 B*42:02
SAF	4,11,67	15	431	0.4523	0	0	1	B*08:01 B*08:22 B*35:01 B*35:02 B*35:03 B*35:08 B*35:32 B*35:41 B*51:01 B*51:05 B*51:08 B*53:01
SAS	4,11,67	18	582	0.8438	0	0	1	B*13:01 B*13:02 B*15:01 B*15:03 B*15:07 B*18:04 B*40:01 B*41:01 B*41:02 B*44:02 B*44:03 B*44:05 B*45:01 B*47:01 B*49:01 B*50:01 B*50:02 B*51:07 B*52:01
SSA	4,11,69	12	343	0.5175	0	0	1	B*07:02 B*07:05 B*27:02 B*27:05 B*27:07 B*42:02 B*73:01
SAT	4,11,69	28	854	0.2961	0	0	1	B*08:01 B*08:22 B*13:01 B*13:02 B*14:02 B*15:01 B*15:03 B*15:07 B*15:09 B*15:10 B*15:18 B*18:04 B*35:01 B*35:02 B*35:03 B*35:08 B*35:32 B*35:41 B*39:04 B*40:01 B*41:01 B*41:02 B*44:02 B*44:03 B*44:05 B*45:01 B*47:01 B*49:01 B*50:01 B*50:02 B*51:01 B*51:05 B*51:07 B*51:08 B*52:01 B*53:01
SSQ	4,11,70	11	269	0.2361	0	0	1	B*07:02 B*07:05 B*42:02
SAN	4,11,70	28	854	0.2961	0	0	1	B*08:01 B*08:22 B*13:01 B*13:02 B*14:02 B*15:01 B*15:03 B*15:07 B*15:09 B*15:10 B*15:18 B*18:04 B*35:01 B*35:02 B*35:03 B*35:08 B*35:32 B*35:41 B*39:04 B*40:01 B*41:01 B*41:02 B*44:02 B*44:03 B*44:05 B*45:01 B*47:01 B*49:01 B*50:01 B*50:02 B*51:01 B*51:05 B*51:07 B*51:08 B*52:01 B*53:01
SSA	4,11,71	12	343	0.5175	0	0	1	B*07:02 B*07:05 B*27:02 B*27:05 B*27:07 B*42:02 B*73:01
SAT	4,11,71	28	854	0.2961	0	0	1	B*08:01 B*08:22 B*13:01 B*13:02 B*14:02 B*15:01 B*15:03 B*15:07 B*15:09 B*15:10 B*15:18 B*18:04 B*35:01 B*35:02 B*35:03 B*35:08 B*35:32 B*35:41 B*39:04 B*40:01 B*41:01 B*41:02 B*44:02 B*44:03 B*44:05 B*45:01 B*47:01 B*49:01 B*50:01 B*50:02 B*51:01 B*51:05 B*51:07 B*51:08 B*52:01 B*53:01
SSY	4,11,74	5	157	0.8018	0	0	1	B*18:01 B*37:01 B*38:01 B*40:02 B*40:04 B*40:06 B*48:01
SAD	4,11,74	9	278	0.8366	0	0	1	B*08:01 B*08:22 B*14:02 B*39:04 B*54:01 B*55:01 B*56:01
SSD	4,11,74	12	386	0.8767	0	0	1	B*07:02 B*07:05 B*14:01 B*27:02 B*27:05 B*27:07 B*39:01 B*39:06 B*39:31 B*42:02 B*73:01
SAY	4,11,74	25	791	0.819	0	0	1	B*13:01 B*13:02 B*15:01 B*15:03 B*15:07 B*15:09 B*15:10 B*15:17 B*15:18 B*18:04 B*35:01 B*35:02 B*35:03 B*35:08 B*35:32 B*35:41 B*40:01 B*41:01 B*41:02 B*44:02 B*44:03 B*44:05 B*45:01 B*47:01 B*49:01 B*50:01 B*50:02 B*51:01 B*51:05 B*51:07 B*51:08 B*52:01 B*53:01 B*57:01 B*58:01
SSE	4,11,76	17	498	0.4586	0	0	1	B*07:02 B*07:05 B*14:01 B*18:01 B*27:02 B*27:05 B*27:07 B*37:01 B*38:01 B*39:01 B*39:06 B*39:31 B*40:02 B*40:04 B*40:06 B*42:02 B*48:01
SAE	4,11,76	28	906	1	0	0	1	B*08:01 B*08:22 B*13:01 B*13:02 B*14:02 B*15:01 B*15:03 B*15:07 B*15:09 B*15:10 B*15:17 B*15:18 B*18:04 B*35:01 B*35:02 B*35:03 B*35:08 B*35:32 B*35:41 B*39:04 B*40:01 B*41:01 B*41:02 B*44:02 B*44:03 B*44:05 B*45:01 B*47:01 B*49:01 B*50:01 B*50:02 B*51:01 B*51:05 B*51:07 B*51:08 B*52:01 B*53:01 B*54:01 B*55:01 B*56:01 B*57:01 B*58:01
SSD	4,11,77	4	86	0.3248	0	0	1	B*27:05 B*27:07 B*37:01
SSS	4,11,77	14	400	0.4631	0	0	1	B*07:02 B*07:05 B*14:01 B*18:01 B*39:01 B*39:06 B*39:31 B*40:02 B*40:04 B*40:06 B*42:02 B*48:01
SAS	4,11,77	21	606	0.3463	0	0	1	B*08:01 B*08:22 B*14:02 B*15:01 B*15:03 B*15:07 B*15:09 B*15:10 B*15:18 B*18:04 B*35:01 B*35:02 B*35:03 B*35:08 B*35:32 B*35:41 B*39:04 B*40:01 B*41:01 B*41:02 B*45:01 B*50:01 B*50:02 B*54:01 B*55:01 B*56:01
SST	4,11,80	4	86	0.3248	0	0	1	B*27:05 B*27:07 B*37:01
SSN	4,11,80	14	401	0.47	0	0	1	B*07:02 B*07:05 B*14:01 B*18:01 B*39:01 B*39:06 B*39:31 B*40:02 B*40:04 B*40:06 B*42:02 B*48:01 B*73:01
SAN	4,11,80	21	606	0.3463	0	0	1	B*08:01 B*08:22 B*14:02 B*15:01 B*15:03 B*15:07 B*15:09 B*15:10 B*15:18 B*18:04 B*35:01 B*35:02 B*35:03 B*35:08 B*35:32 B*35:41 B*39:04 B*40:01 B*41:01 B*41:02 B*45:01 B*50:01 B*50:02 B*54:01 B*55:01 B*56:01
SSL	4,11,81	16	465	0.4598	0	0	1	B*07:02 B*07:05 B*14:01 B*18:01 B*27:05 B*27:07 B*37:01 B*39:01 B*39:06 B*39:31 B*40:02 B*40:04 B*40:06 B*42:02 B*48:01 B*73:01
SAL	4,11,81	21	609	0.348	0	0	1	B*08:01 B*08:22 B*14:02 B*15:01 B*15:03 B*15:07 B*15:09 B*15:10 B*15:18 B*18:04 B*35:01 B*35:02 B*35:03 B*35:08 B*35:32 B*35:41 B*39:04 B*40:01 B*41:01 B*41:02 B*45:01 B*47:01 B*50:01 B*50:02 B*54:01 B*55:01 B*56:01
SSL	4,11,82	5	134	0.5867	0	0	1	B*27:02 B*27:05 B*27:07 B*37:01 B*38:01
SSR	4,11,82	14	401	0.47	0	0	1	B*07:02 B*07:05 B*14:01 B*18:01 B*39:01 B*39:06 B*39:31 B*40:02 B*40:04 B*40:06 B*42:02 B*48:01 B*73:01
SAR	4,11,82	21	606	0.3463	0	0	1	B*08:01 B*08:22 B*14:02 B*15:01 B*15:03 B*15:07 B*15:09 B*15:10 B*15:18 B*18:04 B*35:01 B*35:02 B*35:03 B*35:08 B*35:32 B*35:41 B*39:04 B*40:01 B*41:01 B*41:02 B*45:01 B*50:01 B*50:02 B*54:01 B*55:01 B*56:01
SSR	4,11,83	5	134	0.5867	0	0	1	B*27:02 B*27:05 B*27:07 B*37:01 B*38:01
SSG	4,11,83	14	401	0.47	0	0	1	B*07:02 B*07:05 B*14:01 B*18:01 B*39:01 B*39:06 B*39:31 B*40:02 B*40:04 B*40:06 B*42:02 B*48:01 B*73:01
SAG	4,11,83	21	606	0.3463	0	0	1	B*08:01 B*08:22 B*14:02 B*15:01 B*15:03 B*15:07 B*15:09 B*15:10 B*15:18 B*18:04 B*35:01 B*35:02 B*35:03 B*35:08 B*35:32 B*35:41 B*39:04 B*40:01 B*41:01 B*41:02 B*45:01 B*50:01 B*50:02 B*54:01 B*55:01 B*56:01
SSA	4,11,90	17	498	0.4586	0	0	1	B*07:02 B*07:05 B*14:01 B*18:01 B*27:02 B*27:05 B*27:07 B*37:01 B*38:01 B*39:01 B*39:06 B*39:31 B*40:02 B*40:04 B*40:06 B*42:02 B*48:01
SAA	4,11,90	28	906	1	0	0	1	B*08:01 B*08:22 B*13:01 B*13:02 B*14:02 B*15:01 B*15:03 B*15:07 B*15:09 B*15:10 B*15:17 B*15:18 B*18:04 B*35:01 B*35:02 B*35:03 B*35:08 B*35:32 B*35:41 B*39:04 B*40:01 B*41:01 B*41:02 B*44:02 B*44:03 B*44:05 B*45:01 B*47:01 B*49:01 B*50:01 B*50:02 B*51:01 B*51:05 B*51:07 B*51:08 B*52:01 B*53:01 B*54:01 B*55:01 B*56:01 B*57:01 B*58:01
SAI	4,11,94	18	497	0.2662	0	0	1	B*13:01 B*35:01 B*35:02 B*35:03 B*35:08 B*35:41 B*44:02 B*44:03 B*44:05 B*53:01 B*57:01 B*58:01
SST	4,11,94	17	498	0.4586	0	0	1	B*07:02 B*07:05 B*14:01 B*18:01 B*27:02 B*27:05 B*27:07 B*37:01 B*38:01 B*39:01 B*39:06 B*39:31 B*40:02 B*40:06 B*42:02 B*48:01 B*73:01
SAT	4,11,94	20	640	0.7642	0	0	1	B*08:01 B*08:22 B*13:02 B*14:02 B*15:01 B*15:03 B*15:07 B*15:09 B*15:10 B*15:17 B*15:18 B*18:04 B*35:32 B*39:04 B*40:01 B*41:01 B*41:02 B*45:01 B*47:01 B*49:01 B*50:01 B*50:02 B*51:01 B*51:05 B*51:07 B*51:08 B*52:01 B*54:01 B*55:01 B*56:01
SSI	4,11,95	2	21	0.1423	0	0	1	B*37:01 B*40:04
SAL	4,11,95	13	431	0.9797	0	0	1	B*08:01 B*08:22 B*14:02 B*15:01 B*15:03 B*15:07 B*15:09 B*15:10 B*15:17 B*15:18 B*18:04 B*35:32 B*39:04 B*40:01 B*41:02 B*47:01
SSL	4,11,95	15	477	0.8037	0	0	1	B*07:02 B*07:05 B*14:01 B*18:01 B*27:02 B*27:05 B*27:07 B*38:01 B*39:01 B*39:31 B*40:02 B*42:02 B*48:01
SAI	4,11,95	18	497	0.2662	0	0	1	B*13:01 B*35:01 B*35:02 B*35:03 B*35:08 B*35:41 B*44:02 B*44:03 B*44:05 B*53:01 B*57:01 B*58:01
SSW	4,11,97	1	14	0.3601	0	0	1	B*14:01
SAW	4,11,97	2	41	0.3593	0	0	1	B*14:02
SAS	4,11,97	6	198	1	0	0	1	B*08:01 B*08:22 B*15:07 B*41:02
SSS	4,11,97	11	292	0.3765	0	0	1	B*07:02 B*07:05 B*27:07 B*40:02 B*42:02 B*48:01
SAR	4,11,97	24	655	0.1185	0	0	1	B*13:01 B*15:01 B*15:03 B*15:09 B*15:10 B*15:17 B*15:18 B*18:04 B*35:01 B*35:02 B*35:03 B*35:08 B*35:32 B*35:41 B*39:04 B*40:01 B*41:01 B*44:02 B*44:03 B*44:05 B*45:01 B*47:01 B*49:01 B*50:01 B*50:02 B*53:01 B*58:01
SSS	4,11,99	2	20	0.1322	0	0	1	B*37:01
SSY	4,11,99	15	486	0.8798	0	0	1	B*07:02 B*07:05 B*14:01 B*18:01 B*27:02 B*27:05 B*27:07 B*38:01 B*39:01 B*39:06 B*39:31 B*40:02 B*40:04 B*40:06 B*42:02 B*48:01 B*73:01
SAY	4,11,99	28	904	1	0	0	1	B*08:01 B*08:22 B*13:01 B*13:02 B*14:02 B*15:01 B*15:03 B*15:07 B*15:09 B*15:10 B*15:17 B*15:18 B*18:04 B*35:01 B*35:02 B*35:03 B*35:08 B*35:32 B*35:41 B*39:04 B*40:01 B*41:01 B*41:02 B*44:02 B*44:03 B*44:05 B*45:01 B*49:01 B*50:01 B*50:02 B*51:01 B*51:05 B*51:07 B*51:08 B*52:01 B*53:01 B*54:01 B*55:01 B*56:01 B*57:01 B*58:01
SAL	4,11,103	12	377	0.7979	0	0	1	B*13:01 B*13:02 B*35:01 B*35:02 B*35:03 B*35:08 B*35:41 B*45:01 B*49:01 B*50:01 B*50:02 B*53:01 B*54:01 B*55:01 B*56:01 B*58:01
SSV	4,11,103	17	497	0.4521	0	0	1	B*07:02 B*07:05 B*14:01 B*18:01 B*27:02 B*27:05 B*27:07 B*37:01 B*38:01 B*39:01 B*39:06 B*39:31 B*40:02 B*40:06 B*42:02 B*48:01
SAF	4,11,109	1	20	0.4658	0	0	1	B*35:02
SSL	4,11,109	17	499	0.4652	0	0	1	B*07:02 B*07:05 B*14:01 B*18:01 B*27:02 B*27:05 B*27:07 B*37:01 B*38:01 B*39:01 B*39:06 B*39:31 B*40:02 B*40:04 B*40:06 B*42:02 B*48:01 B*73:01
SAL	4,11,109	28	902	0.7607	0	0	1	B*08:01 B*08:22 B*13:01 B*13:02 B*14:02 B*15:01 B*15:03 B*15:07 B*15:09 B*15:10 B*15:17 B*15:18 B*18:04 B*35:01 B*35:03 B*35:08 B*35:32 B*35:41 B*39:04 B*40:01 B*41:01 B*41:02 B*44:02 B*44:03 B*44:05 B*45:01 B*47:01 B*49:01 B*50:01 B*50:02 B*51:01 B*51:05 B*51:07 B*51:08 B*52:01 B*53:01 B*54:01 B*55:01 B*56:01 B*57:01 B*58:01
SSY	4,11,113	4	116	0.7708	0	0	1	B*14:01 B*27:02 B*27:05 B*37:01 B*73:01
SAY	4,11,113	14	380	0.3358	0	0	1	B*14:02 B*15:17 B*44:02 B*44:03 B*44:05 B*45:01 B*47:01 B*49:01 B*50:01 B*50:02
SSH	4,11,113	14	411	0.5417	0	0	1	B*07:02 B*07:05 B*18:01 B*27:07 B*38:01 B*39:01 B*39:06 B*39:31 B*40:02 B*40:04 B*40:06 B*42:02 B*48:01
SSN	4,11,114	5	139	0.5972	0	0	1	B*07:05 B*14:01 B*27:07 B*37:01 B*38:01 B*39:01 B*39:06 B*39:31 B*40:02 B*40:04 B*40:06 B*42:02 B*48:01 B*73:01
SSD	4,11,114	12	332	0.4365	0	0	1	B*07:02 B*18:01
SAN	4,11,114	18	567	0.7192	0	0	1	B*08:01 B*08:22 B*13:01 B*13:02 B*14:02 B*15:09 B*35:02 B*39:04 B*40:01 B*41:01 B*41:02 B*45:01 B*49:01 B*50:01 B*50:02 B*51:01 B*51:05 B*51:07 B*51:08 B*52:01 B*54:01 B*55:01 B*56:01
SAD	4,11,114	19	574	0.517	0	0	1	B*15:01 B*15:03 B*15:07 B*15:10 B*15:18 B*18:04 B*35:01 B*35:03 B*35:08 B*35:32 B*35:41 B*44:02 B*44:03 B*44:05 B*53:01 B*57:01 B*58:01
SAF	4,11,116	4	72	0.2715	0	0	1	B*14:02 B*35:03 B*39:04
SSF	4,11,116	4	109	0.5618	0	0	1	B*14:01 B*37:01 B*38:01 B*39:01 B*39:06 B*39:31 B*73:01
SAD	4,11,116	9	280	0.8373	0	0	1	B*15:17 B*44:02 B*44:03 B*47:01
SSY	4,11,116	11	294	0.3903	0	0	1	B*07:02 B*07:05 B*27:07 B*40:02 B*40:04 B*40:06 B*42:02 B*48:01
SAY	4,11,116	13	412	0.8151	0	0	1	B*08:01 B*08:22 B*15:09 B*15:10 B*35:02 B*40:01 B*41:01 B*41:02 B*44:05 B*51:01 B*51:05 B*51:07 B*51:08 B*52:01
SSY	4,11,118	17	499	0.4652	0	0	1	B*07:02 B*07:05 B*14:01 B*18:01 B*27:02 B*27:05 B*27:07 B*37:01 B*38:01 B*39:01 B*39:06 B*39:31 B*40:02 B*40:04 B*40:06 B*42:02 B*48:01 B*73:01
SAY	4,11,118	28	906	1	0	0	1	B*08:01 B*08:22 B*13:01 B*13:02 B*14:02 B*15:01 B*15:03 B*15:07 B*15:09 B*15:10 B*15:17 B*15:18 B*18:04 B*35:01 B*35:02 B*35:03 B*35:08 B*35:32 B*39:04 B*40:01 B*41:01 B*41:02 B*44:02 B*44:03 B*44:05 B*45:01 B*47:01 B*49:01 B*50:01 B*50:02 B*51:01 B*51:05 B*51:07 B*51:08 B*52:01 B*53:01 B*54:01 B*55:01 B*56:01 B*57:01 B*58:01
SSL	4,11,130	17	499	0.4652	0	0	1	B*07:02 B*07:05 B*14:01 B*18:01 B*27:02 B*27:05 B*27:07 B*37:01 B*38:01 B*39:01 B*39:06 B*39:31 B*40:02 B*40:04 B*40:06 B*42:02 B*48:01 B*73:01
SAL	4,11,130	28	905	1	0	0	1	B*08:01 B*13:01 B*13:02 B*14:02 B*15:01 B*15:03 B*15:07 B*15:09 B*15:10 B*15:17 B*15:18 B*18:04 B*35:01 B*35:02 B*35:03 B*35:08 B*35:32 B*35:41 B*39:04 B*40:01 B*41:01 B*41:02 B*44:02 B*44:03 B*44:05 B*45:01 B*47:01 B*49:01 B*50:01 B*50:02 B*51:01 B*51:05 B*51:07 B*51:08 B*52:01 B*53:01 B*54:01 B*55:01 B*56:01 B*57:01 B*58:01
SSR	4,11,131	11	295	0.3973	0	0	1	B*07:02 B*07:05 B*27:07 B*40:02 B*40:04 B*40:06 B*42:02 B*48:01 B*73:01
SAS	4,11,131	24	796	1	0	0	1	B*13:01 B*13:02 B*14:02 B*15:01 B*15:03 B*15:07 B*15:09 B*15:10 B*15:17 B*15:18 B*18:04 B*35:01 B*35:02 B*35:03 B*35:08 B*35:32 B*35:41 B*39:04 B*44:02 B*44:03 B*44:05 B*45:01 B*47:01 B*49:01 B*50:01 B*50:02 B*51:01 B*51:05 B*51:07 B*51:08 B*52:01 B*53:01 B*54:01 B*55:01 B*56:01 B*57:01 B*58:01
SST	4,11,143	17	498	0.4586	0	0	1	B*07:02 B*07:05 B*14:01 B*18:01 B*27:02 B*27:05 B*27:07 B*37:01 B*38:01 B*39:01 B*39:06 B*39:31 B*40:02 B*40:04 B*40:06 B*42:02 B*73:01
SAT	4,11,143	27	880	1	0	0	1	B*08:01 B*08:22 B*13:01 B*13:02 B*14:02 B*15:01 B*15:03 B*15:07 B*15:09 B*15:10 B*15:17 B*15:18 B*18:04 B*35:01 B*35:02 B*35:03 B*35:08 B*35:32 B*35:41 B*39:04 B*41:01 B*41:02 B*44:02 B*44:03 B*44:05 B*45:01 B*47:01 B*49:01 B*50:01 B*50:02 B*51:01 B*51:05 B*51:07 B*51:08 B*52:01 B*53:01 B*54:01 B*55:01 B*56:01 B*57:01 B*58:01
SSR	4,11,145	17	499	0.4652	0	0	1	B*07:02 B*07:05 B*14:01 B*18:01 B*27:02 B*27:05 B*27:07 B*37:01 B*38:01 B*39:01 B*39:06 B*39:31 B*40:02 B*40:04 B*40:06 B*42:02 B*48:01 B*73:01
SAR	4,11,145	28	879	0.567	0	0	1	B*08:01 B*08:22 B*14:02 B*15:01 B*15:03 B*15:07 B*15:09 B*15:10 B*15:17 B*15:18 B*18:04 B*35:01 B*35:02 B*35:03 B*35:08 B*35:32 B*35:41 B*39:04 B*40:01 B*41:01 B*41:02 B*44:02 B*44:03 B*44:05 B*45:01 B*47:01 B*49:01 B*50:01 B*50:02 B*51:01 B*51:05 B*51:07 B*51:08 B*52:01 B*53:01 B*54:01 B*55:01 B*56:01 B*57:01 B*58:01
SSW	4,11,147	17	498	0.4586	0	0	1	B*07:02 B*07:05 B*14:01 B*18:01 B*27:02 B*27:05 B*27:07 B*37:01 B*38:01 B*39:01 B*39:06 B*39:31 B*40:02 B*40:04 B*40:06 B*42:02 B*73:01
SAW	4,11,147	27	880	1	0	0	1	B*08:01 B*08:22 B*13:01 B*13:02 B*14:02 B*15:01 B*15:03 B*15:07 B*15:09 B*15:10 B*15:17 B*15:18 B*18:04 B*35:01 B*35:02 B*35:03 B*35:08 B*35:32 B*35:41 B*39:04 B*41:01 B*41:02 B*44:02 B*44:03 B*44:05 B*45:01 B*47:01 B*49:01 B*50:01 B*50:02 B*51:01 B*51:05 B*51:07 B*51:08 B*52:01 B*53:01 B*54:01 B*55:01 B*56:01 B*57:01 B*58:01
SSE	4,11,152	12	282	0.1585	0	0	1	B*07:02 B*07:05 B*14:01
SAE	4,11,152	11	355	0.8953	0	0	1	B*14:02 B*15:01 B*15:03 B*15:07 B*15:09 B*15:10 B*15:17 B*15:18 B*49:01 B*50:01 B*50:02 B*51:01 B*51:07 B*52:01 B*55:01
SAR	4,11,156	1	7	0.2112	0	0	1	B*35:08 B*51:05
SSD	4,11,156	2	21	0.1423	0	0	1	B*37:01 B*42:02
SSR	4,11,156	11	268	0.2308	0	0	1	B*07:02 B*07:05
SAL	4,11,156	21	668	0.8448	0	0	1	B*13:01 B*13:02 B*14:02 B*15:03 B*15:09 B*15:10 B*15:17 B*15:18 B*18:04 B*35:01 B*35:02 B*35:03 B*35:32 B*35:41 B*39:04 B*40:01 B*44:03 B*47:01 B*49:01 B*50:01 B*50:02 B*51:01 B*51:07 B*52:01 B*53:01 B*54:01 B*55:01 B*56:01 B*57:01 B*58:01
SSA	4,11,158	16	452	0.378	0	0	1	B*07:02 B*07:05 B*14:01 B*18:01 B*27:02 B*27:05 B*27:07 B*37:01 B*40:02 B*40:04 B*40:06 B*42:02 B*48:01 B*73:01
SAA	4,11,158	28	906	1	0	0	1	B*08:01 B*08:22 B*13:01 B*13:02 B*14:02 B*15:01 B*15:03 B*15:07 B*15:09 B*15:10 B*15:17 B*15:18 B*18:04 B*35:01 B*35:02 B*35:03 B*35:08 B*35:32 B*35:41 B*40:01 B*41:01 B*41:02 B*44:02 B*44:03 B*44:05 B*45:01 B*47:01 B*49:01 B*50:01 B*50:02 B*51:01 B*51:05 B*51:07 B*51:08 B*52:01 B*53:01 B*54:01 B*55:01 B*56:01 B*57:01 B*58:01
SST	4,11,163	6	189	0.8154	0	0	1	B*14:01 B*18:01 B*37:01 B*38:01 B*39:01 B*39:06 B*39:31 B*42:02
SAT	4,11,163	9	280	0.8373	0	0	1	B*08:01 B*08:22 B*14:02 B*18:04 B*39:04 B*41:01 B*41:02 B*54:01 B*55:01
SSE	4,11,163	12	365	0.695	0	0	1	B*07:02 B*07:05 B*27:02 B*27:05 B*27:07 B*40:02 B*40:04 B*40:06 B*48:01 B*73:01
SAL	4,11,163	24	714	0.4112	0	0	1	B*15:01 B*15:03 B*15:07 B*15:09 B*15:10 B*15:17 B*15:18 B*35:01 B*35:02 B*35:03 B*35:08 B*35:32 B*35:41 B*44:02 B*44:03 B*44:05 B*45:01 B*49:01 B*50:01 B*50:02 B*51:01 B*51:05 B*51:07 B*51:08 B*52:01 B*53:01 B*56:01 B*57:01 B*58:01
SAS	4,11,167	10	286	0.5724	0	0	1	B*44:02 B*44:03 B*44:05 B*45:01 B*50:02
SSW	4,11,167	17	499	0.4652	0	0	1	B*07:02 B*07:05 B*14:01 B*18:01 B*27:02 B*27:05 B*27:07 B*37:01 B*38:01 B*39:01 B*39:06 B*39:31 B*40:02 B*40:04 B*40:06 B*42:02 B*48:01 B*73:01
SAW	4,11,167	25	792	0.8187	0	0	1	B*08:01 B*08:22 B*13:01 B*13:02 B*14:02 B*15:01 B*15:03 B*15:07 B*15:09 B*15:10 B*15:17 B*15:18 B*18:04 B*35:01 B*35:02 B*35:03 B*35:08 B*35:32 B*35:41 B*39:04 B*40:01 B*41:01 B*41:02 B*47:01 B*49:01 B*50:01 B*51:01 B*51:05 B*51:07 B*51:08 B*52:01 B*53:01 B*54:01 B*55:01 B*56:01 B*57:01 B*58:01
SSH	4,11,171	3	99	1	0	0	1	B*14:01 B*18:01 B*73:01
SAH	4,11,171	6	153	0.4454	0	0	1	B*14:02 B*18:04 B*51:01 B*51:07 B*51:08 B*52:01
SSY	4,11,171	15	430	0.4457	0	0	1	B*07:02 B*07:05 B*27:02 B*27:05 B*27:07 B*37:01 B*38:01 B*39:01 B*39:06 B*39:31 B*40:02 B*40:04 B*40:06 B*42:02 B*48:01
SAY	4,11,171	27	848	0.6058	0	0	1	B*08:01 B*08:22 B*13:01 B*13:02 B*15:01 B*15:03 B*15:07 B*15:09 B*15:10 B*15:17 B*15:18 B*35:01 B*35:02 B*35:03 B*35:08 B*35:32 B*35:41 B*39:04 B*40:01 B*41:01 B*41:02 B*44:02 B*44:03 B*44:05 B*45:01 B*47:01 B*49:01 B*50:01 B*50:02 B*51:05 B*53:01 B*54:01 B*55:01 B*56:01 B*57:01 B*58:01
SSD	4,11,177	11	271	0.2469	0	0	1	B*07:02 B*07:05 B*42:02 B*48:01
SAE	4,11,177	24	796	1	0	0	1	B*13:01 B*13:02 B*14:02 B*15:01 B*15:03 B*15:07 B*15:09 B*15:10 B*15:17 B*15:18 B*18:04 B*35:01 B*35:02 B*35:03 B*35:08 B*35:32 B*35:41 B*39:04 B*44:02 B*44:03 B*44:05 B*45:01 B*47:01 B*49:01 B*50:01 B*50:02 B*51:01 B*51:05 B*51:07 B*51:08 B*52:01 B*53:01 B*54:01 B*55:01 B*56:01 B*57:01 B*58:01
SSK	4,11,178	11	270	0.2415	0	0	1	B*07:02 B*07:05 B*48:01
SAT	4,11,178	27	880	1	0	0	1	B*08:01 B*08:22 B*13:01 B*13:02 B*14:02 B*15:01 B*15:03 B*15:07 B*15:09 B*15:10 B*15:17 B*15:18 B*18:04 B*35:01 B*35:02 B*35:03 B*35:08 B*35:32 B*35:41 B*39:04 B*41:01 B*41:02 B*44:02 B*44:03 B*44:05 B*45:01 B*47:01 B*49:01 B*50:01 B*50:02 B*51:01 B*51:05 B*51:07 B*51:08 B*52:01 B*53:01 B*54:01 B*55:01 B*56:01 B*57:01 B*58:01
SSE	4,11,180	11	271	0.2469	0	0	1	B*07:02 B*07:05 B*42:02 B*48:01
SAQ	4,11,180	24	796	1	0	0	1	B*13:01 B*13:02 B*14:02 B*15:01 B*15:03 B*15:07 B*15:09 B*15:10 B*15:17 B*15:18 B*18:04 B*35:01 B*35:02 B*35:03 B*35:08 B*35:32 B*35:41 B*39:04 B*44:02 B*44:03 B*44:05 B*45:01 B*47:01 B*49:01 B*50:01 B*50:02 B*51:01 B*51:05 B*51:07 B*51:08 B*52:01 B*53:01 B*54:01 B*55:01 B*56:01 B*57:01 B*58:01
SMS	4,12,24	6	198	1	0	0	1	B*08:01 B*08:22 B*15:03 B*15:09 B*15:10 B*15:18 B*39:04
SVS	4,12,24	19	452	0.04948	0	0	1	B*07:02 B*07:05 B*14:01 B*14:02 B*18:01 B*37:01 B*38:01 B*39:01 B*39:06 B*39:31 B*42:02 B*48:01
SMT	4,12,24	15	474	0.7787	0	0	1	B*13:01 B*13:02 B*40:01 B*41:01 B*41:02 B*44:02 B*44:03 B*44:05 B*45:01 B*47:01 B*49:01 B*50:01 B*50:02
SVD	4,12,30	17	475	0.322	0	0	1	B*07:02 B*07:05 B*14:01 B*14:02 B*27:02 B*27:05 B*27:07 B*37:01 B*38:01 B*39:01 B*39:06 B*39:31 B*40:02 B*40:04 B*40:06 B*42:02 B*48:01 B*73:01
SMD	4,12,30	28	895	0.7611	0	0	1	B*08:01 B*08:22 B*13:01 B*13:02 B*15:01 B*15:03 B*15:07 B*15:09 B*15:10 B*15:17 B*15:18 B*35:01 B*35:02 B*35:03 B*35:08 B*35:32 B*35:41 B*39:04 B*40:01 B*41:01 B*41:02 B*44:02 B*44:03 B*44:05 B*45:01 B*47:01 B*49:01 B*50:01 B*50:02 B*51:01 B*51:05 B*51:07 B*51:08 B*52:01 B*53:01 B*54:01 B*55:01 B*56:01 B*57:01 B*58:01
SML	4,12,32	15	424	0.4069	0	0	1	B*40:01 B*41:01 B*41:02 B*44:02 B*44:03 B*44:05 B*45:01 B*47:01 B*49:01 B*50:01 B*50:02
SVQ	4,12,32	19	453	0.05079	0	0	1	B*07:02 B*07:05 B*14:01 B*14:02 B*18:01 B*37:01 B*38:01 B*39:01 B*39:06 B*39:31 B*42:02 B*48:01 B*73:01
SMT	4,12,41	15	474	0.7787	0	0	1	B*13:01 B*13:02 B*40:01 B*41:01 B*41:02 B*44:02 B*44:03 B*44:05 B*45:01 B*47:01 B*49:01 B*50:01 B*50:02
SVA	4,12,41	19	512	0.1901	0	0	1	B*07:02 B*07:05 B*14:01 B*14:02 B*18:01 B*27:02 B*27:05 B*27:07 B*37:01 B*38:01 B*39:01 B*39:06 B*39:31 B*42:02 B*48:01 B*73:01
SMA	4,12,41	20	646	0.8155	0	0	1	B*08:01 B*08:22 B*15:01 B*15:03 B*15:07 B*15:09 B*15:10 B*15:17 B*15:18 B*18:04 B*35:01 B*35:02 B*35:03 B*35:08 B*35:32 B*35:41 B*39:04 B*51:01 B*51:05 B*51:07 B*51:08 B*52:01 B*53:01 B*54:01 B*55:01 B*56:01 B*57:01 B*58:01
SVT	4,12,45	4	104	0.5457	0	0	1	B*18:01 B*37:01
SMT	4,12,45	11	306	0.4781	0	0	1	B*18:04 B*35:01 B*35:02 B*35:03 B*35:08 B*35:32 B*35:41 B*51:01 B*51:05 B*51:07 B*51:08 B*52:01 B*53:01 B*58:01
SMK	4,12,45	15	424	0.4069	0	0	1	B*40:01 B*41:01 B*41:02 B*44:02 B*44:03 B*44:05 B*45:01 B*47:01 B*49:01 B*50:01 B*50:02
SVE	4,12,45	15	444	0.5432	0	0	1	B*07:02 B*07:05 B*14:01 B*14:02 B*27:02 B*27:05 B*27:07 B*38:01 B*39:01 B*39:06 B*39:31 B*42:02 B*48:01 B*73:01
SVE	4,12,46	19	529	0.2591	0	0	1	B*07:02 B*07:05 B*14:01 B*14:02 B*18:01 B*27:02 B*27:05 B*27:07 B*37:01 B*38:01 B*39:01 B*39:06 B*39:31 B*40:02 B*40:04 B*40:06 B*42:02 B*48:01 B*73:01
SME	4,12,46	27	787	0.1727	0	0	1	B*08:01 B*08:22 B*15:03 B*15:09 B*15:10 B*15:18 B*18:04 B*35:01 B*35:02 B*35:03 B*35:08 B*35:32 B*35:41 B*39:04 B*40:01 B*41:01 B*41:02 B*44:02 B*44:03 B*44:05 B*45:01 B*47:01 B*49:01 B*50:01 B*50:02 B*51:01 B*51:05 B*51:07 B*51:08 B*52:01 B*53:01 B*54:01 B*55:01 B*56:01 B*58:01
SVI	4,12,52	19	529	0.2591	0	0	1	B*07:02 B*07:05 B*14:01 B*14:02 B*18:01 B*27:02 B*27:05 B*27:07 B*37:01 B*38:01 B*39:01 B*39:06 B*39:31 B*40:02 B*40:04 B*40:06 B*42:02 B*48:01 B*73:01
SMI	4,12,52	28	895	0.7611	0	0	1	B*08:01 B*08:22 B*13:01 B*13:02 B*15:01 B*15:03 B*15:07 B*15:09 B*15:10 B*15:17 B*15:18 B*18:04 B*35:01 B*35:02 B*35:03 B*35:08 B*35:32 B*35:41 B*39:04 B*40:01 B*41:01 B*41:02 B*44:02 B*44:03 B*44:05 B*45:01 B*47:01 B*49:01 B*50:01 B*50:02 B*51:01 B*51:05 B*51:07 B*51:08 B*52:01 B*53:01 B*55:01 B*56:01 B*57:01 B*58:01
SVR	4,12,62	19	529	0.2591	0	0	1	B*07:02 B*07:05 B*14:01 B*14:02 B*18:01 B*27:02 B*27:05 B*27:07 B*37:01 B*38:01 B*39:01 B*39:06 B*39:31 B*40:02 B*40:04 B*40:06 B*42:02 B*48:01 B*73:01
SMR	4,12,62	28	864	0.4138	0	0	1	B*08:01 B*08:22 B*13:01 B*13:02 B*15:01 B*15:03 B*15:07 B*15:09 B*15:10 B*15:17 B*15:18 B*18:04 B*35:01 B*35:02 B*35:03 B*35:08 B*35:32 B*35:41 B*39:04 B*40:01 B*41:01 B*41:02 B*44:02 B*44:03 B*44:05 B*45:01 B*47:01 B*49:01 B*50:01 B*50:02 B*51:01 B*51:05 B*51:07 B*51:08 B*52:01 B*53:01 B*54:01 B*55:01 B*56:01
SVE	4,12,63	4	129	1	0	0	1	B*27:02 B*27:05 B*27:07 B*37:01 B*40:02 B*40:04 B*40:06 B*48:01
SVN	4,12,63	17	439	0.1654	0	0	1	B*07:02 B*07:05 B*14:01 B*14:02 B*18:01 B*38:01 B*39:01 B*39:06 B*39:31 B*42:02 B*73:01
SMN	4,12,63	16	480	0.5646	0	0	1	B*08:01 B*08:22 B*15:09 B*15:10 B*15:18 B*18:04 B*35:01 B*35:02 B*35:03 B*35:08 B*35:32 B*35:41 B*39:04 B*51:01 B*51:05 B*51:07 B*51:08 B*53:01 B*54:01 B*55:01 B*56:01
SVQ	4,12,65	19	529	0.2591	0	0	1	B*07:02 B*07:05 B*14:01 B*14:02 B*18:01 B*27:02 B*27:05 B*27:07 B*37:01 B*38:01 B*39:01 B*39:06 B*39:31 B*40:02 B*40:04 B*40:06 B*42:02 B*48:01 B*73:01
SMQ	4,12,65	28	862	0.4148	0	0	1	B*08:01 B*08:22 B*13:01 B*13:02 B*15:01 B*15:03 B*15:07 B*15:09 B*15:10 B*15:18 B*18:04 B*35:01 B*35:02 B*35:03 B*35:08 B*35:32 B*35:41 B*39:04 B*40:01 B*41:01 B*41:02 B*44:02 B*44:03 B*44:05 B*45:01 B*47:01 B*49:01 B*50:01 B*50:02 B*51:01 B*51:05 B*51:07 B*51:08 B*52:01 B*53:01 B*54:01 B*55:01 B*56:01
SVI	4,12,66	19	529	0.2591	0	0	1	B*07:02 B*07:05 B*14:01 B*14:02 B*18:01 B*27:02 B*27:05 B*27:07 B*37:01 B*38:01 B*39:01 B*39:06 B*39:31 B*40:02 B*40:04 B*40:06 B*42:02 B*48:01 B*73:01
SMI	4,12,66	28	862	0.4148	0	0	1	B*08:01 B*08:22 B*13:01 B*13:02 B*15:01 B*15:03 B*15:07 B*15:09 B*15:10 B*15:18 B*18:04 B*35:01 B*35:02 B*35:03 B*35:08 B*35:32 B*35:41 B*39:04 B*40:01 B*41:01 B*41:02 B*44:02 B*44:03 B*44:05 B*45:01 B*47:01 B*49:01 B*50:01 B*50:02 B*51:01 B*51:05 B*51:07 B*51:08 B*52:01 B*53:01 B*54:01 B*55:01 B*56:01
SVS	4,12,67	4	128	0.7875	0	0	1	B*18:01 B*37:01 B*40:02 B*40:04 B*40:06 B*48:01
SVY	4,12,67	11	269	0.2361	0	0	1	B*07:02 B*07:05 B*42:02
SMF	4,12,67	15	431	0.4523	0	0	1	B*08:01 B*08:22 B*35:01 B*35:02 B*35:03 B*35:08 B*35:32 B*35:41 B*51:01 B*51:05 B*51:08 B*53:01
SMS	4,12,67	18	582	0.8438	0	0	1	B*13:01 B*13:02 B*15:01 B*15:03 B*15:07 B*18:04 B*40:01 B*41:01 B*41:02 B*44:02 B*44:03 B*44:05 B*45:01 B*47:01 B*49:01 B*50:01 B*50:02 B*51:07 B*52:01
SVT	4,12,69	8	244	0.8294	0	0	1	B*14:01 B*14:02 B*18:01 B*37:01 B*38:01 B*39:01 B*39:06 B*39:31 B*40:02 B*40:04 B*40:06 B*48:01
SVA	4,12,69	12	343	0.5175	0	0	1	B*07:02 B*07:05 B*27:02 B*27:05 B*27:07 B*42:02 B*73:01
SMT	4,12,69	28	840	0.2087	0	0	1	B*08:01 B*08:22 B*13:01 B*13:02 B*15:01 B*15:03 B*15:07 B*15:09 B*15:10 B*15:18 B*18:04 B*35:01 B*35:02 B*35:03 B*35:08 B*35:32 B*35:41 B*39:04 B*40:01 B*41:01 B*41:02 B*44:02 B*44:03 B*44:05 B*45:01 B*47:01 B*49:01 B*50:01 B*50:02 B*51:01 B*51:05 B*51:07 B*51:08 B*52:01 B*53:01
SVN	4,12,70	8	244	0.8294	0	0	1	B*14:01 B*14:02 B*18:01 B*37:01 B*38:01 B*39:01 B*39:06 B*39:31 B*40:02 B*40:04 B*40:06 B*48:01
SVQ	4,12,70	11	269	0.2361	0	0	1	B*07:02 B*07:05 B*42:02
SMN	4,12,70	28	840	0.2087	0	0	1	B*08:01 B*08:22 B*13:01 B*13:02 B*15:01 B*15:03 B*15:07 B*15:09 B*15:10 B*15:18 B*18:04 B*35:01 B*35:02 B*35:03 B*35:08 B*35:32 B*35:41 B*39:04 B*40:01 B*41:01 B*41:02 B*44:02 B*44:03 B*44:05 B*45:01 B*47:01 B*49:01 B*50:01 B*50:02 B*51:01 B*51:05 B*51:07 B*51:08 B*52:01 B*53:01
SVT	4,12,71	8	244	0.8294	0	0	1	B*14:01 B*14:02 B*18:01 B*37:01 B*38:01 B*39:01 B*39:06 B*39:31 B*40:02 B*40:04 B*40:06 B*48:01
SVA	4,12,71	12	343	0.5175	0	0	1	B*07:02 B*07:05 B*27:02 B*27:05 B*27:07 B*42:02 B*73:01
SMT	4,12,71	28	840	0.2087	0	0	1	B*08:01 B*08:22 B*13:01 B*13:02 B*15:01 B*15:03 B*15:07 B*15:09 B*15:10 B*15:18 B*18:04 B*35:01 B*35:02 B*35:03 B*35:08 B*35:32 B*35:41 B*39:04 B*40:01 B*41:01 B*41:02 B*44:02 B*44:03 B*44:05 B*45:01 B*47:01 B*49:01 B*50:01 B*50:02 B*51:01 B*51:05 B*51:07 B*51:08 B*52:01 B*53:01
SVY	4,12,74	5	157	0.8018	0	0	1	B*18:01 B*37:01 B*38:01 B*40:02 B*40:04 B*40:06 B*48:01
SVD	4,12,74	14	421	0.6178	0	0	1	B*07:02 B*07:05 B*14:01 B*14:02 B*27:02 B*27:05 B*27:07 B*39:01 B*39:06 B*39:31 B*42:02 B*73:01
SMY	4,12,74	25	791	0.819	0	0	1	B*13:01 B*13:02 B*15:01 B*15:03 B*15:07 B*15:09 B*15:10 B*15:17 B*15:18 B*18:04 B*35:01 B*35:02 B*35:03 B*35:08 B*35:32 B*35:41 B*40:01 B*41:01 B*41:02 B*44:02 B*44:03 B*44:05 B*45:01 B*47:01 B*49:01 B*50:01 B*50:02 B*51:01 B*51:05 B*51:07 B*51:08 B*52:01 B*53:01 B*57:01 B*58:01
SVE	4,12,76	19	528	0.2546	0	0	1	B*07:02 B*07:05 B*14:01 B*14:02 B*18:01 B*27:02 B*27:05 B*27:07 B*37:01 B*38:01 B*39:01 B*39:06 B*39:31 B*40:02 B*40:04 B*40:06 B*42:02 B*48:01
SME	4,12,76	28	895	0.7611	0	0	1	B*08:01 B*08:22 B*13:01 B*13:02 B*15:01 B*15:03 B*15:07 B*15:09 B*15:10 B*15:17 B*15:18 B*18:04 B*35:01 B*35:02 B*35:03 B*35:08 B*35:32 B*35:41 B*39:04 B*40:01 B*41:01 B*41:02 B*44:02 B*44:03 B*44:05 B*45:01 B*47:01 B*49:01 B*50:01 B*50:02 B*51:01 B*51:05 B*51:07 B*51:08 B*52:01 B*53:01 B*54:01 B*55:01 B*56:01 B*57:01 B*58:01
SVD	4,12,77	4	86	0.3248	0	0	1	B*27:05 B*27:07 B*37:01
SVS	4,12,77	16	436	0.2898	0	0	1	B*07:02 B*07:05 B*14:01 B*14:02 B*18:01 B*39:01 B*39:06 B*39:31 B*40:02 B*40:04 B*40:06 B*42:02 B*48:01
SMS	4,12,77	20	579	0.3375	0	0	1	B*08:01 B*08:22 B*15:01 B*15:03 B*15:07 B*15:09 B*15:10 B*15:18 B*18:04 B*35:01 B*35:02 B*35:03 B*35:08 B*35:32 B*35:41 B*39:04 B*40:01 B*41:01 B*41:02 B*45:01 B*50:01 B*50:02 B*54:01 B*55:01 B*56:01
SVT	4,12,80	4	86	0.3248	0	0	1	B*27:05 B*27:07 B*37:01
SVN	4,12,80	16	437	0.2949	0	0	1	B*07:02 B*07:05 B*14:01 B*14:02 B*18:01 B*39:01 B*39:06 B*39:31 B*40:02 B*40:04 B*40:06 B*42:02 B*48:01 B*73:01
SMN	4,12,80	20	579	0.3375	0	0	1	B*08:01 B*08:22 B*15:01 B*15:03 B*15:07 B*15:09 B*15:10 B*15:18 B*18:04 B*35:01 B*35:02 B*35:03 B*35:08 B*35:32 B*35:41 B*39:04 B*40:01 B*41:01 B*41:02 B*45:01 B*50:01 B*50:02 B*54:01 B*55:01 B*56:01
SVL	4,12,81	18	499	0.2756	0	0	1	B*07:02 B*07:05 B*14:01 B*14:02 B*18:01 B*27:05 B*27:07 B*37:01 B*39:01 B*39:06 B*39:31 B*40:02 B*40:04 B*40:06 B*42:02 B*48:01 B*73:01
SML	4,12,81	20	582	0.3538	0	0	1	B*08:01 B*08:22 B*15:01 B*15:03 B*15:07 B*15:09 B*15:10 B*15:18 B*18:04 B*35:01 B*35:02 B*35:03 B*35:08 B*35:32 B*35:41 B*39:04 B*40:01 B*41:01 B*41:02 B*45:01 B*47:01 B*50:01 B*50:02 B*54:01 B*55:01 B*56:01
SVL	4,12,82	5	134	0.5867	0	0	1	B*27:02 B*27:05 B*27:07 B*37:01 B*38:01
SVR	4,12,82	16	437	0.2949	0	0	1	B*07:02 B*07:05 B*14:01 B*14:02 B*18:01 B*39:01 B*39:06 B*39:31 B*40:02 B*40:04 B*40:06 B*42:02 B*48:01 B*73:01
SMR	4,12,82	20	579	0.3375	0	0	1	B*08:01 B*08:22 B*15:01 B*15:03 B*15:07 B*15:09 B*15:10 B*15:18 B*18:04 B*35:01 B*35:02 B*35:03 B*35:08 B*35:32 B*35:41 B*39:04 B*40:01 B*41:01 B*41:02 B*45:01 B*50:01 B*50:02 B*54:01 B*55:01 B*56:01
SVR	4,12,83	5	134	0.5867	0	0	1	B*27:02 B*27:05 B*27:07 B*37:01 B*38:01
SVG	4,12,83	16	437	0.2949	0	0	1	B*07:02 B*07:05 B*14:01 B*14:02 B*18:01 B*39:01 B*39:06 B*39:31 B*40:02 B*40:04 B*40:06 B*42:02 B*48:01 B*73:01
SMG	4,12,83	20	579	0.3375	0	0	1	B*08:01 B*08:22 B*15:01 B*15:03 B*15:07 B*15:09 B*15:10 B*15:18 B*18:04 B*35:01 B*35:02 B*35:03 B*35:08 B*35:32 B*35:41 B*39:04 B*40:01 B*41:01 B*41:02 B*45:01 B*50:01 B*50:02 B*54:01 B*55:01 B*56:01
SVA	4,12,90	19	528	0.2546	0	0	1	B*07:02 B*07:05 B*14:01 B*14:02 B*18:01 B*27:02 B*27:05 B*27:07 B*37:01 B*38:01 B*39:01 B*39:06 B*39:31 B*40:02 B*40:04 B*40:06 B*42:02 B*48:01
SMA	4,12,90	28	895	0.7611	0	0	1	B*08:01 B*08:22 B*13:01 B*13:02 B*15:01 B*15:03 B*15:07 B*15:09 B*15:10 B*15:17 B*15:18 B*18:04 B*35:01 B*35:02 B*35:03 B*35:08 B*35:32 B*35:41 B*39:04 B*40:01 B*41:01 B*41:02 B*44:02 B*44:03 B*44:05 B*45:01 B*47:01 B*49:01 B*50:01 B*50:02 B*51:01 B*51:05 B*51:07 B*51:08 B*52:01 B*53:01 B*54:01 B*55:01 B*56:01 B*57:01 B*58:01
SMI	4,12,94	18	497	0.2662	0	0	1	B*13:01 B*35:01 B*35:02 B*35:03 B*35:08 B*35:41 B*44:02 B*44:03 B*44:05 B*53:01 B*57:01 B*58:01
SVT	4,12,94	19	528	0.2546	0	0	1	B*07:02 B*07:05 B*14:01 B*14:02 B*18:01 B*27:02 B*27:05 B*27:07 B*37:01 B*38:01 B*39:01 B*39:06 B*39:31 B*40:02 B*40:06 B*42:02 B*48:01 B*73:01
SVI	4,12,95	2	21	0.1423	0	0	1	B*37:01 B*40:04
SMI	4,12,95	18	497	0.2662	0	0	1	B*13:01 B*35:01 B*35:02 B*35:03 B*35:08 B*35:41 B*44:02 B*44:03 B*44:05 B*53:01 B*57:01 B*58:01
SVL	4,12,95	17	508	0.5265	0	0	1	B*07:02 B*07:05 B*14:01 B*14:02 B*18:01 B*27:02 B*27:05 B*27:07 B*38:01 B*39:01 B*39:31 B*40:02 B*42:02 B*48:01
SVW	4,12,97	3	55	0.236	0	0	1	B*14:01 B*14:02
SMS	4,12,97	6	198	1	0	0	1	B*08:01 B*08:22 B*15:07 B*41:02
SVS	4,12,97	11	292	0.3765	0	0	1	B*07:02 B*07:05 B*27:07 B*40:02 B*42:02 B*48:01
SMR	4,12,97	24	655	0.1185	0	0	1	B*13:01 B*15:01 B*15:03 B*15:09 B*15:10 B*15:17 B*15:18 B*18:04 B*35:01 B*35:02 B*35:03 B*35:08 B*35:32 B*35:41 B*39:04 B*40:01 B*41:01 B*44:02 B*44:03 B*44:05 B*45:01 B*47:01 B*49:01 B*50:01 B*50:02 B*53:01 B*58:01
SVS	4,12,99	2	20	0.1322	0	0	1	B*37:01
SVY	4,12,99	17	517	0.5916	0	0	1	B*07:02 B*07:05 B*14:01 B*14:02 B*18:01 B*27:02 B*27:05 B*27:07 B*38:01 B*39:01 B*39:06 B*39:31 B*40:02 B*40:04 B*40:06 B*42:02 B*48:01 B*73:01
SMY	4,12,99	28	893	0.7619	0	0	1	B*08:01 B*08:22 B*13:01 B*13:02 B*15:01 B*15:03 B*15:07 B*15:09 B*15:10 B*15:17 B*15:18 B*18:04 B*35:01 B*35:02 B*35:03 B*35:08 B*35:32 B*35:41 B*39:04 B*40:01 B*41:01 B*41:02 B*44:02 B*44:03 B*44:05 B*45:01 B*49:01 B*50:01 B*50:02 B*51:01 B*51:05 B*51:07 B*51:08 B*52:01 B*53:01 B*54:01 B*55:01 B*56:01 B*57:01 B*58:01
SML	4,12,103	12	377	0.7979	0	0	1	B*13:01 B*13:02 B*35:01 B*35:02 B*35:03 B*35:08 B*35:41 B*45:01 B*49:01 B*50:01 B*50:02 B*53:01 B*54:01 B*55:01 B*56:01 B*58:01
SVV	4,12,103	19	527	0.2502	0	0	1	B*07:02 B*07:05 B*14:01 B*14:02 B*18:01 B*27:02 B*27:05 B*27:07 B*37:01 B*38:01 B*39:01 B*39:06 B*39:31 B*40:02 B*40:06 B*42:02 B*48:01
SMF	4,12,109	1	20	0.4658	0	0	1	B*35:02
SVL	4,12,109	19	529	0.2591	0	0	1	B*07:02 B*07:05 B*14:01 B*14:02 B*18:01 B*27:02 B*27:05 B*27:07 B*37:01 B*38:01 B*39:01 B*39:06 B*39:31 B*40:02 B*40:04 B*40:06 B*42:02 B*48:01 B*73:01
SML	4,12,109	28	889	0.7643	0	0	1	B*08:01 B*08:22 B*13:01 B*13:02 B*15:01 B*15:03 B*15:07 B*15:09 B*15:10 B*15:17 B*15:18 B*18:04 B*35:01 B*35:03 B*35:08 B*35:32 B*35:41 B*39:04 B*40:01 B*41:01 B*41:02 B*44:02 B*44:03 B*44:05 B*45:01 B*47:01 B*49:01 B*50:01 B*50:02 B*51:01 B*51:05 B*51:07 B*51:08 B*52:01 B*53:01 B*54:01 B*55:01 B*56:01 B*57:01 B*58:01
SVY	4,12,113	6	153	0.4454	0	0	1	B*14:01 B*14:02 B*27:02 B*27:05 B*37:01 B*73:01
SMY	4,12,113	13	352	0.3588	0	0	1	B*15:17 B*44:02 B*44:03 B*44:05 B*45:01 B*47:01 B*49:01 B*50:01 B*50:02
SVH	4,12,113	14	411	0.5417	0	0	1	B*07:02 B*07:05 B*18:01 B*27:07 B*38:01 B*39:01 B*39:06 B*39:31 B*40:02 B*40:04 B*40:06 B*42:02 B*48:01
SVN	4,12,114	7	174	0.4623	0	0	1	B*07:05 B*14:01 B*14:02 B*27:07 B*37:01 B*38:01 B*39:01 B*39:06 B*39:31 B*40:02 B*40:04 B*40:06 B*42:02 B*48:01 B*73:01
SVD	4,12,114	12	332	0.4365	0	0	1	B*07:02 B*18:01
SMD	4,12,114	19	574	0.517	0	0	1	B*15:01 B*15:03 B*15:07 B*15:10 B*15:18 B*18:04 B*35:01 B*35:03 B*35:08 B*35:32 B*35:41 B*44:02 B*44:03 B*44:05 B*53:01 B*57:01 B*58:01
SMF	4,12,116	2	31	0.2493	0	0	1	B*35:03 B*39:04
SVF	4,12,116	6	146	0.4302	0	0	1	B*14:01 B*14:02 B*37:01 B*38:01 B*39:01 B*39:06 B*39:31 B*73:01
SMD	4,12,116	9	280	0.8373	0	0	1	B*15:17 B*44:02 B*44:03 B*47:01
SVY	4,12,116	11	294	0.3903	0	0	1	B*07:02 B*07:05 B*27:07 B*40:02 B*40:04 B*40:06 B*42:02 B*48:01
SMY	4,12,116	13	412	0.8151	0	0	1	B*08:01 B*08:22 B*15:09 B*15:10 B*35:02 B*40:01 B*41:01 B*41:02 B*44:05 B*51:01 B*51:05 B*51:07 B*51:08 B*52:01
SVY	4,12,118	19	529	0.2591	0	0	1	B*07:02 B*07:05 B*14:01 B*14:02 B*18:01 B*27:02 B*27:05 B*27:07 B*37:01 B*38:01 B*39:01 B*39:06 B*39:31 B*40:02 B*40:04 B*40:06 B*42:02 B*48:01 B*73:01
SMY	4,12,118	28	895	0.7611	0	0	1	B*08:01 B*08:22 B*13:01 B*13:02 B*15:01 B*15:03 B*15:07 B*15:09 B*15:10 B*15:17 B*15:18 B*18:04 B*35:01 B*35:02 B*35:03 B*35:08 B*35:32 B*39:04 B*40:01 B*41:01 B*41:02 B*44:02 B*44:03 B*44:05 B*45:01 B*47:01 B*49:01 B*50:01 B*50:02 B*51:01 B*51:05 B*51:07 B*51:08 B*52:01 B*53:01 B*54:01 B*55:01 B*56:01 B*57:01 B*58:01
SVL	4,12,130	19	529	0.2591	0	0	1	B*07:02 B*07:05 B*14:01 B*14:02 B*18:01 B*27:02 B*27:05 B*27:07 B*37:01 B*38:01 B*39:01 B*39:06 B*39:31 B*40:02 B*40:04 B*40:06 B*42:02 B*48:01 B*73:01
SML	4,12,130	28	894	0.7615	0	0	1	B*08:01 B*13:01 B*13:02 B*15:01 B*15:03 B*15:07 B*15:09 B*15:10 B*15:17 B*15:18 B*18:04 B*35:01 B*35:02 B*35:03 B*35:08 B*35:32 B*35:41 B*39:04 B*40:01 B*41:01 B*41:02 B*44:02 B*44:03 B*44:05 B*45:01 B*47:01 B*49:01 B*50:01 B*50:02 B*51:01 B*51:05 B*51:07 B*51:08 B*52:01 B*53:01 B*54:01 B*55:01 B*56:01 B*57:01 B*58:01
SVS	4,12,131	9	292	1	0	0	1	B*14:01 B*14:02 B*18:01 B*27:02 B*27:05 B*37:01 B*38:01 B*39:01 B*39:06 B*39:31
SVR	4,12,131	11	295	0.3973	0	0	1	B*07:02 B*07:05 B*27:07 B*40:02 B*40:04 B*40:06 B*42:02 B*48:01 B*73:01
SMS	4,12,131	24	780	1	0	0	1	B*13:01 B*13:02 B*15:01 B*15:03 B*15:07 B*15:09 B*15:10 B*15:17 B*15:18 B*18:04 B*35:01 B*35:02 B*35:03 B*35:08 B*35:32 B*35:41 B*39:04 B*44:02 B*44:03 B*44:05 B*45:01 B*47:01 B*49:01 B*50:01 B*50:02 B*51:01 B*51:05 B*51:07 B*51:08 B*52:01 B*53:01 B*54:01 B*55:01 B*56:01 B*57:01 B*58:01
SVT	4,12,143	19	528	0.2546	0	0	1	B*07:02 B*07:05 B*14:01 B*14:02 B*18:01 B*27:02 B*27:05 B*27:07 B*37:01 B*38:01 B*39:01 B*39:06 B*39:31 B*40:02 B*40:04 B*40:06 B*42:02 B*73:01
SMT	4,12,143	27	868	0.7872	0	0	1	B*08:01 B*08:22 B*13:01 B*13:02 B*15:01 B*15:03 B*15:07 B*15:09 B*15:10 B*15:17 B*15:18 B*18:04 B*35:01 B*35:02 B*35:03 B*35:08 B*35:32 B*35:41 B*39:04 B*41:01 B*41:02 B*44:02 B*44:03 B*44:05 B*45:01 B*47:01 B*49:01 B*50:01 B*50:02 B*51:01 B*51:05 B*51:07 B*51:08 B*52:01 B*53:01 B*54:01 B*55:01 B*56:01 B*57:01 B*58:01
SVR	4,12,145	19	529	0.2591	0	0	1	B*07:02 B*07:05 B*14:01 B*14:02 B*18:01 B*27:02 B*27:05 B*27:07 B*37:01 B*38:01 B*39:01 B*39:06 B*39:31 B*40:02 B*40:04 B*40:06 B*42:02 B*48:01 B*73:01
SMR	4,12,145	28	867	0.4131	0	0	1	B*08:01 B*08:22 B*15:01 B*15:03 B*15:07 B*15:09 B*15:10 B*15:17 B*15:18 B*18:04 B*35:01 B*35:02 B*35:03 B*35:08 B*35:32 B*35:41 B*39:04 B*40:01 B*41:01 B*41:02 B*44:02 B*44:03 B*44:05 B*45:01 B*47:01 B*49:01 B*50:01 B*50:02 B*51:01 B*51:05 B*51:07 B*51:08 B*52:01 B*53:01 B*54:01 B*55:01 B*56:01 B*57:01 B*58:01
SVW	4,12,147	19	528	0.2546	0	0	1	B*07:02 B*07:05 B*14:01 B*14:02 B*18:01 B*27:02 B*27:05 B*27:07 B*37:01 B*38:01 B*39:01 B*39:06 B*39:31 B*40:02 B*40:04 B*40:06 B*42:02 B*73:01
SMW	4,12,147	27	868	0.7872	0	0	1	B*08:01 B*08:22 B*13:01 B*13:02 B*15:01 B*15:03 B*15:07 B*15:09 B*15:10 B*15:17 B*15:18 B*18:04 B*35:01 B*35:02 B*35:03 B*35:08 B*35:32 B*35:41 B*39:04 B*41:01 B*41:02 B*44:02 B*44:03 B*44:05 B*45:01 B*47:01 B*49:01 B*50:01 B*50:02 B*51:01 B*51:05 B*51:07 B*51:08 B*52:01 B*53:01 B*54:01 B*55:01 B*56:01 B*57:01 B*58:01
SVE	4,12,152	14	322	0.09585	0	0	1	B*07:02 B*07:05 B*14:01 B*14:02
SMR	4,12,156	1	7	0.2112	0	0	1	B*35:08 B*51:05
SVD	4,12,156	2	21	0.1423	0	0	1	B*37:01 B*42:02
SVR	4,12,156	11	268	0.2308	0	0	1	B*07:02 B*07:05
SML	4,12,156	21	643	0.5679	0	0	1	B*13:01 B*13:02 B*15:03 B*15:09 B*15:10 B*15:17 B*15:18 B*18:04 B*35:01 B*35:02 B*35:03 B*35:32 B*35:41 B*39:04 B*40:01 B*44:03 B*47:01 B*49:01 B*50:01 B*50:02 B*51:01 B*51:07 B*52:01 B*53:01 B*54:01 B*55:01 B*56:01 B*57:01 B*58:01
SVA	4,12,158	18	485	0.2144	0	0	1	B*07:02 B*07:05 B*14:01 B*14:02 B*18:01 B*27:02 B*27:05 B*27:07 B*37:01 B*40:02 B*40:04 B*40:06 B*42:02 B*48:01 B*73:01
SMA	4,12,158	28	895	0.7611	0	0	1	B*08:01 B*08:22 B*13:01 B*13:02 B*15:01 B*15:03 B*15:07 B*15:09 B*15:10 B*15:17 B*15:18 B*18:04 B*35:01 B*35:02 B*35:03 B*35:08 B*35:32 B*35:41 B*40:01 B*41:01 B*41:02 B*44:02 B*44:03 B*44:05 B*45:01 B*47:01 B*49:01 B*50:01 B*50:02 B*51:01 B*51:05 B*51:07 B*51:08 B*52:01 B*53:01 B*54:01 B*55:01 B*56:01 B*57:01 B*58:01
SVT	4,12,163	8	223	0.6562	0	0	1	B*14:01 B*14:02 B*18:01 B*37:01 B*38:01 B*39:01 B*39:06 B*39:31 B*42:02
SVE	4,12,163	12	365	0.695	0	0	1	B*07:02 B*07:05 B*27:02 B*27:05 B*27:07 B*40:02 B*40:04 B*40:06 B*48:01 B*73:01
SML	4,12,163	24	714	0.4112	0	0	1	B*15:01 B*15:03 B*15:07 B*15:09 B*15:10 B*15:17 B*15:18 B*35:01 B*35:02 B*35:03 B*35:08 B*35:32 B*35:41 B*44:02 B*44:03 B*44:05 B*45:01 B*49:01 B*50:01 B*50:02 B*51:01 B*51:05 B*51:07 B*51:08 B*52:01 B*53:01 B*56:01 B*57:01 B*58:01
SMS	4,12,167	10	286	0.5724	0	0	1	B*44:02 B*44:03 B*44:05 B*45:01 B*50:02
SVW	4,12,167	19	529	0.2591	0	0	1	B*07:02 B*07:05 B*14:01 B*14:02 B*18:01 B*27:02 B*27:05 B*27:07 B*37:01 B*38:01 B*39:01 B*39:06 B*39:31 B*40:02 B*40:04 B*40:06 B*42:02 B*48:01 B*73:01
SMW	4,12,167	24	772	0.828	0	0	1	B*08:01 B*08:22 B*13:01 B*13:02 B*15:01 B*15:03 B*15:07 B*15:09 B*15:10 B*15:17 B*15:18 B*18:04 B*35:01 B*35:02 B*35:03 B*35:08 B*35:32 B*35:41 B*39:04 B*40:01 B*41:01 B*41:02 B*47:01 B*49:01 B*50:01 B*51:01 B*51:05 B*51:07 B*51:08 B*52:01 B*53:01 B*54:01 B*55:01 B*56:01 B*57:01 B*58:01
SMH	4,12,171	4	114	0.7687	0	0	1	B*18:04 B*51:01 B*51:07 B*51:08 B*52:01
SVH	4,12,171	5	138	0.595	0	0	1	B*14:01 B*14:02 B*18:01 B*73:01
SVY	4,12,171	15	430	0.4457	0	0	1	B*07:02 B*07:05 B*27:02 B*27:05 B*27:07 B*37:01 B*38:01 B*39:01 B*39:06 B*39:31 B*40:02 B*40:04 B*40:06 B*42:02 B*48:01
SMY	4,12,171	27	848	0.6058	0	0	1	B*08:01 B*08:22 B*13:01 B*13:02 B*15:01 B*15:03 B*15:07 B*15:09 B*15:10 B*15:17 B*15:18 B*35:01 B*35:02 B*35:03 B*35:08 B*35:32 B*35:41 B*39:04 B*40:01 B*41:01 B*41:02 B*44:02 B*44:03 B*44:05 B*45:01 B*47:01 B*49:01 B*50:01 B*50:02 B*51:05 B*53:01 B*54:01 B*55:01 B*56:01 B*57:01 B*58:01
SVD	4,12,177	11	271	0.2469	0	0	1	B*07:02 B*07:05 B*42:02 B*48:01
SME	4,12,177	24	780	1	0	0	1	B*13:01 B*13:02 B*15:01 B*15:03 B*15:07 B*15:09 B*15:10 B*15:17 B*15:18 B*18:04 B*35:01 B*35:02 B*35:03 B*35:08 B*35:32 B*35:41 B*39:04 B*44:02 B*44:03 B*44:05 B*45:01 B*47:01 B*49:01 B*50:01 B*50:02 B*51:01 B*51:05 B*51:07 B*51:08 B*52:01 B*53:01 B*54:01 B*55:01 B*56:01 B*57:01 B*58:01
SVK	4,12,178	11	270	0.2415	0	0	1	B*07:02 B*07:05 B*48:01
SMT	4,12,178	27	868	0.7872	0	0	1	B*08:01 B*08:22 B*13:01 B*13:02 B*15:01 B*15:03 B*15:07 B*15:09 B*15:10 B*15:17 B*15:18 B*18:04 B*35:01 B*35:02 B*35:03 B*35:08 B*35:32 B*35:41 B*39:04 B*41:01 B*41:02 B*44:02 B*44:03 B*44:05 B*45:01 B*47:01 B*49:01 B*50:01 B*50:02 B*51:01 B*51:05 B*51:07 B*51:08 B*52:01 B*53:01 B*54:01 B*55:01 B*56:01 B*57:01 B*58:01
SVE	4,12,180	11	271	0.2469	0	0	1	B*07:02 B*07:05 B*42:02 B*48:01
SMQ	4,12,180	24	780	1	0	0	1	B*13:01 B*13:02 B*15:01 B*15:03 B*15:07 B*15:09 B*15:10 B*15:17 B*15:18 B*18:04 B*35:01 B*35:02 B*35:03 B*35:08 B*35:32 B*35:41 B*39:04 B*44:02 B*44:03 B*44:05 B*45:01 B*47:01 B*49:01 B*50:01 B*50:02 B*51:01 B*51:05 B*51:07 B*51:08 B*52:01 B*53:01 B*54:01 B*55:01 B*56:01 B*57:01 B*58:01
SSD	4,24,30	20	539	0.1666	0	0	1	B*07:02 B*07:05 B*08:01 B*08:22 B*14:01 B*14:02 B*15:03 B*15:09 B*15:10 B*15:18 B*37:01 B*38:01 B*39:01 B*39:04 B*39:06 B*39:31 B*42:02 B*48:01
STD	4,24,30	17	545	0.8143	0	0	1	B*13:01 B*13:02 B*27:02 B*27:05 B*27:07 B*40:01 B*40:02 B*40:04 B*40:06 B*41:01 B*41:02 B*44:02 B*44:03 B*44:05 B*45:01 B*47:01 B*49:01 B*50:01 B*50:02 B*73:01
STL	4,24,32	17	501	0.4784	0	0	1	B*27:02 B*27:05 B*27:07 B*40:01 B*40:02 B*40:04 B*40:06 B*41:01 B*41:02 B*44:02 B*44:03 B*44:05 B*45:01 B*47:01 B*49:01 B*50:01 B*50:02
SSQ	4,24,32	22	594	0.1351	0	0	1	B*07:02 B*07:05 B*08:01 B*08:22 B*14:01 B*14:02 B*15:03 B*15:09 B*15:10 B*15:18 B*18:01 B*37:01 B*38:01 B*39:01 B*39:04 B*39:06 B*39:31 B*42:02 B*48:01
STT	4,24,41	15	489	0.9055	0	0	1	B*13:01 B*13:02 B*40:01 B*40:02 B*40:04 B*40:06 B*41:01 B*41:02 B*44:02 B*44:03 B*44:05 B*45:01 B*47:01 B*49:01 B*50:01 B*50:02
SSA	4,24,41	22	594	0.1351	0	0	1	B*07:02 B*07:05 B*08:01 B*08:22 B*14:01 B*14:02 B*15:03 B*15:09 B*15:10 B*15:18 B*18:01 B*37:01 B*38:01 B*39:01 B*39:04 B*39:06 B*39:31 B*42:02 B*48:01
SST	4,24,45	4	104	0.5457	0	0	1	B*18:01 B*37:01
SAT	4,24,45	11	306	0.4781	0	0	1	B*18:04 B*35:01 B*35:02 B*35:03 B*35:08 B*35:32 B*35:41 B*51:01 B*51:05 B*51:07 B*51:08 B*52:01 B*53:01 B*58:01
STK	4,24,45	15	441	0.5215	0	0	1	B*40:01 B*40:02 B*40:04 B*40:06 B*41:01 B*41:02 B*44:02 B*44:03 B*44:05 B*45:01 B*47:01 B*49:01 B*50:01 B*50:02
SSE	4,24,45	19	529	0.2591	0	0	1	B*07:02 B*07:05 B*08:01 B*08:22 B*14:01 B*14:02 B*15:03 B*15:09 B*15:10 B*15:18 B*38:01 B*39:01 B*39:04 B*39:06 B*39:31 B*42:02 B*48:01
SAE	4,24,46	12	356	0.6202	0	0	1	B*18:04 B*35:01 B*35:02 B*35:03 B*35:08 B*35:32 B*35:41 B*51:01 B*51:05 B*51:07 B*51:08 B*52:01 B*53:01 B*54:01 B*55:01 B*56:01 B*58:01
STE	4,24,46	17	501	0.4784	0	0	1	B*27:02 B*27:05 B*27:07 B*40:01 B*40:02 B*40:04 B*40:06 B*41:01 B*41:02 B*44:02 B*44:03 B*44:05 B*45:01 B*47:01 B*49:01 B*50:01 B*50:02 B*73:01
SSE	4,24,46	22	594	0.1351	0	0	1	B*07:02 B*07:05 B*08:01 B*08:22 B*14:01 B*14:02 B*15:03 B*15:09 B*15:10 B*15:18 B*18:01 B*37:01 B*38:01 B*39:01 B*39:04 B*39:06 B*39:31 B*42:02 B*48:01
STI	4,24,52	17	545	0.8143	0	0	1	B*13:01 B*13:02 B*27:02 B*27:05 B*27:07 B*40:01 B*40:02 B*40:04 B*40:06 B*41:01 B*41:02 B*44:02 B*44:03 B*44:05 B*45:01 B*47:01 B*49:01 B*50:01 B*50:02 B*73:01
SSI	4,24,52	22	594	0.1351	0	0	1	B*07:02 B*07:05 B*08:01 B*08:22 B*14:01 B*14:02 B*15:03 B*15:09 B*15:10 B*15:18 B*18:01 B*37:01 B*38:01 B*39:01 B*39:04 B*39:06 B*39:31 B*42:02 B*48:01
SAR	4,24,62	14	436	0.7386	0	0	1	B*15:01 B*15:07 B*15:17 B*18:04 B*35:01 B*35:02 B*35:03 B*35:08 B*35:32 B*35:41 B*51:01 B*51:05 B*51:07 B*51:08 B*52:01 B*53:01 B*54:01 B*55:01 B*56:01
STR	4,24,62	17	545	0.8143	0	0	1	B*13:01 B*13:02 B*27:02 B*27:05 B*27:07 B*40:01 B*40:02 B*40:04 B*40:06 B*41:01 B*41:02 B*44:02 B*44:03 B*44:05 B*45:01 B*47:01 B*49:01 B*50:01 B*50:02 B*73:01
SSR	4,24,62	22	594	0.1351	0	0	1	B*07:02 B*07:05 B*08:01 B*08:22 B*14:01 B*14:02 B*15:03 B*15:09 B*15:10 B*15:18 B*18:01 B*37:01 B*38:01 B*39:01 B*39:04 B*39:06 B*39:31 B*42:02 B*48:01
SSE	4,24,63	2	26	0.1947	0	0	1	B*15:03 B*37:01 B*48:01
SAN	4,24,63	11	322	0.6063	0	0	1	B*18:04 B*35:01 B*35:02 B*35:03 B*35:08 B*35:32 B*35:41 B*51:01 B*51:05 B*51:07 B*51:08 B*53:01 B*54:01 B*55:01 B*56:01
STE	4,24,63	17	545	0.8143	0	0	1	B*13:01 B*13:02 B*27:02 B*27:05 B*27:07 B*40:01 B*40:02 B*40:04 B*40:06 B*41:01 B*41:02 B*44:02 B*44:03 B*44:05 B*45:01 B*47:01 B*49:01 B*50:01 B*50:02
SSN	4,24,63	21	580	0.2591	0	0	1	B*07:02 B*07:05 B*08:01 B*08:22 B*14:01 B*14:02 B*15:09 B*15:10 B*15:18 B*18:01 B*38:01 B*39:01 B*39:04 B*39:06 B*39:31 B*42:02
SAQ	4,24,65	14	432	0.7057	0	0	1	B*15:01 B*15:07 B*18:04 B*35:01 B*35:02 B*35:03 B*35:08 B*35:32 B*35:41 B*51:01 B*51:05 B*51:07 B*51:08 B*52:01 B*53:01 B*54:01 B*55:01 B*56:01
STQ	4,24,65	17	545	0.8143	0	0	1	B*13:01 B*13:02 B*27:02 B*27:05 B*27:07 B*40:01 B*40:02 B*40:04 B*40:06 B*41:01 B*41:02 B*44:02 B*44:03 B*44:05 B*45:01 B*47:01 B*49:01 B*50:01 B*50:02 B*73:01
SSQ	4,24,65	22	594	0.1351	0	0	1	B*07:02 B*07:05 B*08:01 B*08:22 B*14:01 B*14:02 B*15:03 B*15:09 B*15:10 B*15:18 B*18:01 B*37:01 B*38:01 B*39:01 B*39:04 B*39:06 B*39:31 B*42:02 B*48:01
SAI	4,24,66	14	432	0.7057	0	0	1	B*15:01 B*15:07 B*18:04 B*35:01 B*35:02 B*35:03 B*35:08 B*35:32 B*35:41 B*51:01 B*51:05 B*51:07 B*51:08 B*52:01 B*53:01 B*54:01 B*55:01 B*56:01
STI	4,24,66	17	545	0.8143	0	0	1	B*13:01 B*13:02 B*27:02 B*27:05 B*27:07 B*40:01 B*40:02 B*40:04 B*40:06 B*41:01 B*41:02 B*44:02 B*44:03 B*44:05 B*45:01 B*47:01 B*49:01 B*50:01 B*50:02 B*73:01
SSI	4,24,66	22	594	0.1351	0	0	1	B*07:02 B*07:05 B*08:01 B*08:22 B*14:01 B*14:02 B*15:03 B*15:09 B*15:10 B*15:18 B*18:01 B*37:01 B*38:01 B*39:01 B*39:04 B*39:06 B*39:31 B*42:02 B*48:01
SSS	4,24,67	4	110	0.5653	0	0	1	B*15:03 B*18:01 B*37:01 B*48:01
SSC	4,24,67	4	130	1	0	0	1	B*14:01 B*14:02 B*15:09 B*15:10 B*15:18 B*38:01 B*39:01 B*39:04 B*39:06 B*39:31
SAS	4,24,67	5	145	0.7914	0	0	1	B*15:01 B*15:07 B*18:04 B*51:07 B*52:01
SSF	4,24,67	6	191	0.8171	0	0	1	B*08:01 B*08:22
SAF	4,24,67	10	268	0.427	0	0	1	B*35:01 B*35:02 B*35:03 B*35:08 B*35:32 B*35:41 B*51:01 B*51:05 B*51:08 B*53:01
SSY	4,24,67	11	269	0.2361	0	0	1	B*07:02 B*07:05 B*42:02
STS	4,24,67	15	489	0.9055	0	0	1	B*13:01 B*13:02 B*40:01 B*40:02 B*40:04 B*40:06 B*41:01 B*41:02 B*44:02 B*44:03 B*44:05 B*45:01 B*47:01 B*49:01 B*50:01 B*50:02
SSA	4,24,69	11	269	0.2361	0	0	1	B*07:02 B*07:05 B*42:02
SAT	4,24,69	14	387	0.3779	0	0	1	B*15:01 B*15:07 B*18:04 B*35:01 B*35:02 B*35:03 B*35:08 B*35:32 B*35:41 B*51:01 B*51:05 B*51:07 B*51:08 B*52:01 B*53:01
SST	4,24,69	13	395	0.6723	0	0	1	B*08:01 B*08:22 B*14:01 B*14:02 B*15:03 B*15:09 B*15:10 B*15:18 B*18:01 B*37:01 B*38:01 B*39:01 B*39:04 B*39:06 B*39:31 B*48:01
STT	4,24,69	15	489	0.9055	0	0	1	B*13:01 B*13:02 B*40:01 B*40:02 B*40:04 B*40:06 B*41:01 B*41:02 B*44:02 B*44:03 B*44:05 B*45:01 B*47:01 B*49:01 B*50:01 B*50:02
SSQ	4,24,70	11	269	0.2361	0	0	1	B*07:02 B*07:05 B*42:02
SAN	4,24,70	14	387	0.3779	0	0	1	B*15:01 B*15:07 B*18:04 B*35:01 B*35:02 B*35:03 B*35:08 B*35:32 B*35:41 B*51:01 B*51:05 B*51:07 B*51:08 B*52:01 B*53:01
SSN	4,24,70	13	395	0.6723	0	0	1	B*08:01 B*08:22 B*14:01 B*14:02 B*15:03 B*15:09 B*15:10 B*15:18 B*18:01 B*37:01 B*38:01 B*39:01 B*39:04 B*39:06 B*39:31 B*48:01
STN	4,24,70	15	489	0.9055	0	0	1	B*13:01 B*13:02 B*40:01 B*40:02 B*40:04 B*40:06 B*41:01 B*41:02 B*44:02 B*44:03 B*44:05 B*45:01 B*47:01 B*49:01 B*50:01 B*50:02
SSA	4,24,71	11	269	0.2361	0	0	1	B*07:02 B*07:05 B*42:02
SAT	4,24,71	14	387	0.3779	0	0	1	B*15:01 B*15:07 B*18:04 B*35:01 B*35:02 B*35:03 B*35:08 B*35:32 B*35:41 B*51:01 B*51:05 B*51:07 B*51:08 B*52:01 B*53:01
SST	4,24,71	13	395	0.6723	0	0	1	B*08:01 B*08:22 B*14:01 B*14:02 B*15:03 B*15:09 B*15:10 B*15:18 B*18:01 B*37:01 B*38:01 B*39:01 B*39:04 B*39:06 B*39:31 B*48:01
STT	4,24,71	15	489	0.9055	0	0	1	B*13:01 B*13:02 B*40:01 B*40:02 B*40:04 B*40:06 B*41:01 B*41:02 B*44:02 B*44:03 B*44:05 B*45:01 B*47:01 B*49:01 B*50:01 B*50:02
SSY	4,24,74	5	143	0.6067	0	0	1	B*15:03 B*15:09 B*15:10 B*15:18 B*18:01 B*37:01 B*38:01 B*48:01
SAY	4,24,74	15	466	0.713	0	0	1	B*15:01 B*15:07 B*15:17 B*18:04 B*35:01 B*35:02 B*35:03 B*35:08 B*35:32 B*35:41 B*51:01 B*51:05 B*51:07 B*51:08 B*52:01 B*53:01 B*57:01 B*58:01
STY	4,24,74	15	489	0.9055	0	0	1	B*13:01 B*13:02 B*40:01 B*40:02 B*40:04 B*40:06 B*41:01 B*41:02 B*44:02 B*44:03 B*44:05 B*45:01 B*47:01 B*49:01 B*50:01 B*50:02
SSD	4,24,74	18	502	0.2901	0	0	1	B*07:02 B*07:05 B*08:01 B*08:22 B*14:01 B*14:02 B*39:01 B*39:04 B*39:06 B*39:31 B*42:02
STE	4,24,76	17	545	0.8143	0	0	1	B*13:01 B*13:02 B*27:02 B*27:05 B*27:07 B*40:01 B*40:02 B*40:04 B*40:06 B*41:01 B*41:02 B*44:02 B*44:03 B*44:05 B*45:01 B*47:01 B*49:01 B*50:01 B*50:02
SSE	4,24,76	22	594	0.1351	0	0	1	B*07:02 B*07:05 B*08:01 B*08:22 B*14:01 B*14:02 B*15:03 B*15:09 B*15:10 B*15:18 B*18:01 B*37:01 B*38:01 B*39:01 B*39:04 B*39:06 B*39:31 B*42:02 B*48:01
SSD	4,24,77	2	20	0.1322	0	0	1	B*37:01
SSN	4,24,77	1	33	1	0	0	1	B*38:01
SAS	4,24,77	11	334	0.7088	0	0	1	B*15:01 B*15:07 B*18:04 B*35:01 B*35:02 B*35:03 B*35:08 B*35:32 B*35:41 B*54:01 B*55:01 B*56:01
SSS	4,24,77	20	564	0.2635	0	0	1	B*07:02 B*07:05 B*08:01 B*08:22 B*14:01 B*14:02 B*15:03 B*15:09 B*15:10 B*15:18 B*18:01 B*39:01 B*39:04 B*39:06 B*39:31 B*42:02 B*48:01
SST	4,24,80	2	20	0.1322	0	0	1	B*37:01
SSI	4,24,80	1	33	1	0	0	1	B*38:01
SAN	4,24,80	11	334	0.7088	0	0	1	B*15:01 B*15:07 B*18:04 B*35:01 B*35:02 B*35:03 B*35:08 B*35:32 B*35:41 B*54:01 B*55:01 B*56:01
STT	4,24,80	12	386	0.8767	0	0	1	B*13:01 B*13:02 B*27:05 B*27:07 B*44:02 B*44:03 B*44:05 B*47:01
SSN	4,24,80	20	564	0.2635	0	0	1	B*07:02 B*07:05 B*08:01 B*08:22 B*14:01 B*14:02 B*15:03 B*15:09 B*15:10 B*15:18 B*18:01 B*39:01 B*39:04 B*39:06 B*39:31 B*42:02 B*48:01
SSA	4,24,81	1	33	1	0	0	1	B*38:01
SAL	4,24,81	11	334	0.7088	0	0	1	B*15:01 B*15:07 B*18:04 B*35:01 B*35:02 B*35:03 B*35:08 B*35:32 B*35:41 B*54:01 B*55:01 B*56:01
SSL	4,24,81	21	574	0.1923	0	0	1	B*07:02 B*07:05 B*08:01 B*08:22 B*14:01 B*14:02 B*15:03 B*15:09 B*15:10 B*15:18 B*18:01 B*37:01 B*39:01 B*39:04 B*39:06 B*39:31 B*42:02 B*48:01
SSL	4,24,82	3	53	0.2202	0	0	1	B*37:01 B*38:01
SAR	4,24,82	11	334	0.7088	0	0	1	B*15:01 B*15:07 B*18:04 B*35:01 B*35:02 B*35:03 B*35:08 B*35:32 B*35:41 B*54:01 B*55:01 B*56:01
STL	4,24,82	13	430	0.971	0	0	1	B*13:01 B*13:02 B*27:02 B*27:05 B*27:07 B*44:02 B*44:03 B*44:05 B*47:01 B*49:01
SSR	4,24,82	20	564	0.2635	0	0	1	B*07:02 B*07:05 B*08:01 B*08:22 B*14:01 B*14:02 B*15:03 B*15:09 B*15:10 B*15:18 B*18:01 B*39:01 B*39:04 B*39:06 B*39:31 B*42:02 B*48:01
SSR	4,24,83	3	53	0.2202	0	0	1	B*37:01 B*38:01
SAG	4,24,83	11	334	0.7088	0	0	1	B*15:01 B*15:07 B*18:04 B*35:01 B*35:02 B*35:03 B*35:08 B*35:32 B*35:41 B*54:01 B*55:01 B*56:01
STR	4,24,83	13	430	0.971	0	0	1	B*13:01 B*13:02 B*27:02 B*27:05 B*27:07 B*44:02 B*44:03 B*44:05 B*47:01 B*49:01
SSG	4,24,83	20	564	0.2635	0	0	1	B*07:02 B*07:05 B*08:01 B*08:22 B*14:01 B*14:02 B*15:03 B*15:09 B*15:10 B*15:18 B*18:01 B*39:01 B*39:04 B*39:06 B*39:31 B*42:02 B*48:01
STA	4,24,90	17	545	0.8143	0	0	1	B*13:01 B*13:02 B*27:02 B*27:05 B*27:07 B*40:01 B*40:02 B*40:04 B*40:06 B*41:01 B*41:02 B*44:02 B*44:03 B*44:05 B*45:01 B*47:01 B*49:01 B*50:01 B*50:02
SSA	4,24,90	22	594	0.1351	0	0	1	B*07:02 B*07:05 B*08:01 B*08:22 B*14:01 B*14:02 B*15:03 B*15:09 B*15:10 B*15:18 B*18:01 B*37:01 B*38:01 B*39:01 B*39:04 B*39:06 B*39:31 B*42:02 B*48:01
SAI	4,24,94	9	268	0.6793	0	0	1	B*35:01 B*35:02 B*35:03 B*35:08 B*35:41 B*53:01 B*57:01 B*58:01
STI	4,24,94	10	281	0.5304	0	0	1	B*13:01 B*40:04 B*44:02 B*44:03 B*44:05
SST	4,24,94	22	594	0.1351	0	0	1	B*07:02 B*07:05 B*08:01 B*08:22 B*14:01 B*14:02 B*15:03 B*15:09 B*15:10 B*15:18 B*18:01 B*37:01 B*38:01 B*39:01 B*39:04 B*39:06 B*39:31 B*42:02 B*48:01
SSI	4,24,95	2	20	0.1322	0	0	1	B*37:01
SAI	4,24,95	9	268	0.6793	0	0	1	B*35:01 B*35:02 B*35:03 B*35:08 B*35:41 B*53:01 B*57:01 B*58:01
STI	4,24,95	10	281	0.5304	0	0	1	B*13:01 B*40:04 B*44:02 B*44:03 B*44:05
SSL	4,24,95	21	579	0.2592	0	0	1	B*07:02 B*07:05 B*08:01 B*08:22 B*14:01 B*14:02 B*15:03 B*15:09 B*15:10 B*15:18 B*18:01 B*38:01 B*39:01 B*39:04 B*39:31 B*42:02 B*48:01
SSW	4,24,97	3	55	0.236	0	0	1	B*14:01 B*14:02
SAR	4,24,97	11	309	0.5013	0	0	1	B*15:01 B*15:17 B*18:04 B*35:01 B*35:02 B*35:03 B*35:08 B*35:32 B*35:41 B*53:01 B*58:01
STR	4,24,97	15	420	0.3821	0	0	1	B*13:01 B*40:01 B*40:04 B*41:01 B*44:02 B*44:03 B*44:05 B*45:01 B*47:01 B*49:01 B*50:01 B*50:02
SSS	4,24,97	15	434	0.4726	0	0	1	B*07:02 B*07:05 B*08:01 B*08:22 B*42:02 B*48:01
SSS	4,24,99	2	20	0.1322	0	0	1	B*37:01
STY	4,24,99	17	541	0.781	0	0	1	B*13:01 B*13:02 B*27:02 B*27:05 B*27:07 B*40:01 B*40:02 B*40:04 B*40:06 B*41:01 B*41:02 B*44:02 B*44:03 B*44:05 B*45:01 B*49:01 B*50:01 B*50:02 B*73:01
SSY	4,24,99	21	584	0.2593	0	0	1	B*07:02 B*07:05 B*08:01 B*08:22 B*14:01 B*14:02 B*15:03 B*15:09 B*15:10 B*15:18 B*18:01 B*38:01 B*39:01 B*39:04 B*39:06 B*39:31 B*42:02 B*48:01
SAL	4,24,103	9	252	0.528	0	0	1	B*35:01 B*35:02 B*35:03 B*35:08 B*35:41 B*53:01 B*54:01 B*55:01 B*56:01 B*58:01
STV	4,24,103	14	449	0.848	0	0	1	B*27:02 B*27:05 B*27:07 B*40:01 B*40:02 B*40:06 B*41:01 B*41:02 B*44:02 B*44:03 B*44:05 B*47:01
SSV	4,24,103	22	594	0.1351	0	0	1	B*07:02 B*07:05 B*08:01 B*08:22 B*14:01 B*14:02 B*15:03 B*15:09 B*15:10 B*15:18 B*18:01 B*37:01 B*38:01 B*39:01 B*39:04 B*39:06 B*39:31 B*42:02 B*48:01
SAF	4,24,109	1	20	0.4658	0	0	1	B*35:02
STL	4,24,109	17	545	0.8143	0	0	1	B*13:01 B*13:02 B*27:02 B*27:05 B*27:07 B*40:01 B*40:02 B*40:04 B*40:06 B*41:01 B*41:02 B*44:02 B*44:03 B*44:05 B*45:01 B*47:01 B*49:01 B*50:01 B*50:02 B*73:01
SSL	4,24,109	22	594	0.1351	0	0	1	B*07:02 B*07:05 B*08:01 B*08:22 B*14:01 B*14:02 B*15:03 B*15:09 B*15:10 B*15:18 B*18:01 B*37:01 B*38:01 B*39:01 B*39:04 B*39:06 B*39:31 B*42:02 B*48:01
SSY	4,24,113	5	74	0.0729	0	0	1	B*14:01 B*14:02 B*37:01
STY	4,24,113	15	406	0.3021	0	0	1	B*27:02 B*27:05 B*44:02 B*44:03 B*44:05 B*45:01 B*47:01 B*49:01 B*50:01 B*50:02 B*73:01
SSH	4,24,113	18	544	0.5439	0	0	1	B*07:02 B*07:05 B*08:01 B*08:22 B*15:03 B*15:09 B*15:10 B*15:18 B*18:01 B*38:01 B*39:01 B*39:04 B*39:06 B*39:31 B*42:02 B*48:01
SAN	4,24,114	6	188	0.8146	0	0	1	B*35:02 B*51:01 B*51:05 B*51:07 B*51:08 B*52:01 B*54:01 B*55:01 B*56:01
STD	4,24,114	10	279	0.514	0	0	1	B*44:02 B*44:03 B*44:05
SSN	4,24,114	12	321	0.362	0	0	1	B*07:05 B*08:01 B*08:22 B*14:01 B*14:02 B*15:09 B*37:01 B*38:01 B*39:01 B*39:04 B*39:06 B*39:31 B*42:02 B*48:01
SSD	4,24,114	12	337	0.4725	0	0	1	B*07:02 B*15:03 B*15:10 B*15:18 B*18:01
SAD	4,24,114	11	356	0.9043	0	0	1	B*15:01 B*15:07 B*18:04 B*35:01 B*35:03 B*35:08 B*35:32 B*35:41 B*53:01 B*57:01 B*58:01
SAF	4,24,116	2	30	0.2383	0	0	1	B*35:03
SAY	4,24,116	5	131	0.5813	0	0	1	B*35:02 B*51:01 B*51:05 B*51:07 B*51:08 B*52:01
SSF	4,24,116	6	146	0.4302	0	0	1	B*14:01 B*14:02 B*37:01 B*38:01 B*39:01 B*39:04 B*39:06 B*39:31
STD	4,24,116	11	336	0.7262	0	0	1	B*27:02 B*27:05 B*44:02 B*44:03 B*47:01
SSY	4,24,116	15	434	0.4726	0	0	1	B*07:02 B*07:05 B*08:01 B*08:22 B*15:09 B*15:10 B*42:02 B*48:01
STY	4,24,118	17	545	0.8143	0	0	1	B*13:01 B*13:02 B*27:02 B*27:05 B*27:07 B*40:01 B*40:02 B*40:04 B*40:06 B*41:01 B*41:02 B*44:02 B*44:03 B*44:05 B*45:01 B*47:01 B*49:01 B*50:01 B*50:02 B*73:01
SSY	4,24,118	22	594	0.1351	0	0	1	B*07:02 B*07:05 B*08:01 B*08:22 B*14:01 B*14:02 B*15:03 B*15:09 B*15:10 B*15:18 B*18:01 B*37:01 B*38:01 B*39:01 B*39:04 B*39:06 B*39:31 B*42:02 B*48:01
STL	4,24,130	17	545	0.8143	0	0	1	B*13:01 B*13:02 B*27:02 B*27:05 B*27:07 B*40:01 B*40:02 B*40:04 B*40:06 B*41:01 B*41:02 B*44:02 B*44:03 B*44:05 B*45:01 B*47:01 B*49:01 B*50:01 B*50:02 B*73:01
SSL	4,24,130	22	594	0.1351	0	0	1	B*07:02 B*07:05 B*08:01 B*14:01 B*14:02 B*15:03 B*15:09 B*15:10 B*15:18 B*18:01 B*37:01 B*38:01 B*39:01 B*39:04 B*39:06 B*39:31 B*42:02 B*48:01
SSS	4,24,131	8	231	0.6616	0	0	1	B*14:01 B*14:02 B*15:03 B*15:09 B*15:10 B*15:18 B*18:01 B*37:01 B*38:01 B*39:01 B*39:04 B*39:06 B*39:31
SSR	4,24,131	15	434	0.4726	0	0	1	B*07:02 B*07:05 B*08:01 B*08:22 B*42:02 B*48:01
STS	4,24,131	15	455	0.6258	0	0	1	B*13:01 B*13:02 B*27:02 B*27:05 B*44:02 B*44:03 B*44:05 B*45:01 B*47:01 B*49:01 B*50:01 B*50:02
STT	4,24,143	15	487	0.8884	0	0	1	B*13:01 B*13:02 B*27:02 B*27:05 B*27:07 B*40:02 B*40:04 B*40:06 B*41:01 B*41:02 B*44:02 B*44:03 B*44:05 B*45:01 B*47:01 B*49:01 B*50:01 B*50:02 B*73:01
SST	4,24,143	22	594	0.1351	0	0	1	B*07:02 B*07:05 B*08:01 B*08:22 B*14:01 B*14:02 B*15:03 B*15:09 B*15:10 B*15:18 B*18:01 B*37:01 B*38:01 B*39:01 B*39:04 B*39:06 B*39:31 B*42:02
STR	4,24,145	17	501	0.4784	0	0	1	B*27:02 B*27:05 B*27:07 B*40:01 B*40:02 B*40:04 B*40:06 B*41:01 B*41:02 B*44:02 B*44:03 B*44:05 B*45:01 B*47:01 B*49:01 B*50:01 B*50:02 B*73:01
SSR	4,24,145	22	594	0.1351	0	0	1	B*07:02 B*07:05 B*08:01 B*08:22 B*14:01 B*14:02 B*15:03 B*15:09 B*15:10 B*15:18 B*18:01 B*37:01 B*38:01 B*39:01 B*39:04 B*39:06 B*39:31 B*42:02 B*48:01
STW	4,24,147	15	487	0.8884	0	0	1	B*13:01 B*13:02 B*27:02 B*27:05 B*27:07 B*40:02 B*40:04 B*40:06 B*41:01 B*41:02 B*44:02 B*44:03 B*44:05 B*45:01 B*47:01 B*49:01 B*50:01 B*50:02 B*73:01
SSW	4,24,147	22	594	0.1351	0	0	1	B*07:02 B*07:05 B*08:01 B*08:22 B*14:01 B*14:02 B*15:03 B*15:09 B*15:10 B*15:18 B*18:01 B*37:01 B*38:01 B*39:01 B*39:04 B*39:06 B*39:31 B*42:02
STE	4,24,152	3	65	0.4424	0	0	1	B*49:01 B*50:01 B*50:02
SAV	4,24,152	10	288	0.5895	0	0	1	B*18:04 B*35:01 B*35:02 B*35:03 B*35:08 B*35:32 B*35:41 B*51:05 B*51:08 B*53:01 B*54:01 B*56:01 B*57:01 B*58:01
SSE	4,24,152	14	327	0.1092	0	0	1	B*07:02 B*07:05 B*14:01 B*14:02 B*15:03 B*15:09 B*15:10 B*15:18
SAD	4,24,156	1	4	0.1376	0	0	1	B*51:08
SAR	4,24,156	1	7	0.2112	0	0	1	B*35:08 B*51:05
SSD	4,24,156	7	209	0.8196	0	0	1	B*08:01 B*08:22 B*37:01 B*42:02
SSR	4,24,156	11	268	0.2308	0	0	1	B*07:02 B*07:05
STL	4,24,156	13	401	0.7219	0	0	1	B*13:01 B*13:02 B*27:02 B*27:05 B*27:07 B*40:01 B*40:02 B*40:04 B*40:06 B*44:03 B*47:01 B*49:01 B*50:01 B*50:02 B*73:01
STA	4,24,158	17	545	0.8143	0	0	1	B*13:01 B*13:02 B*27:02 B*27:05 B*27:07 B*40:01 B*40:02 B*40:04 B*40:06 B*41:01 B*41:02 B*44:02 B*44:03 B*44:05 B*45:01 B*47:01 B*49:01 B*50:01 B*50:02 B*73:01
SSA	4,24,158	21	553	0.1358	0	0	1	B*07:02 B*07:05 B*08:01 B*08:22 B*14:01 B*14:02 B*15:03 B*15:09 B*15:10 B*15:18 B*18:01 B*37:01 B*42:02 B*48:01
SSE	4,24,163	11	270	0.2415	0	0	1	B*07:02 B*07:05 B*48:01
STL	4,24,163	13	340	0.2886	0	0	1	B*44:02 B*44:03 B*44:05 B*45:01 B*49:01 B*50:01 B*50:02
SST	4,24,163	13	389	0.6238	0	0	1	B*08:01 B*08:22 B*14:01 B*14:02 B*18:01 B*37:01 B*38:01 B*39:01 B*39:04 B*39:06 B*39:31 B*42:02
SAL	4,24,163	15	478	0.8121	0	0	1	B*15:01 B*15:07 B*15:17 B*35:01 B*35:02 B*35:03 B*35:08 B*35:32 B*35:41 B*51:01 B*51:05 B*51:07 B*51:08 B*52:01 B*53:01 B*56:01 B*57:01 B*58:01
STS	4,24,167	10	286	0.5724	0	0	1	B*44:02 B*44:03 B*44:05 B*45:01 B*50:02
SSW	4,24,167	22	594	0.1351	0	0	1	B*07:02 B*07:05 B*08:01 B*08:22 B*14:01 B*14:02 B*15:03 B*15:09 B*15:10 B*15:18 B*18:01 B*37:01 B*38:01 B*39:01 B*39:04 B*39:06 B*39:31 B*42:02 B*48:01
SAH	4,24,171	4	114	0.7687	0	0	1	B*18:04 B*51:01 B*51:07 B*51:08 B*52:01
SSH	4,24,171	5	137	0.5928	0	0	1	B*14:01 B*14:02 B*18:01
SSY	4,24,171	17	498	0.4586	0	0	1	B*07:02 B*07:05 B*08:01 B*08:22 B*15:03 B*15:09 B*15:10 B*15:18 B*37:01 B*38:01 B*39:01 B*39:04 B*39:06 B*39:31 B*42:02 B*48:01
STY	4,24,171	17	545	0.8143	0	0	1	B*13:01 B*13:02 B*27:02 B*27:05 B*27:07 B*40:01 B*40:02 B*40:04 B*40:06 B*41:01 B*41:02 B*44:02 B*44:03 B*44:05 B*45:01 B*47:01 B*49:01 B*50:01 B*50:02
SSE	4,24,177	8	231	0.6616	0	0	1	B*14:01 B*14:02 B*15:03 B*15:09 B*15:10 B*15:18 B*18:01 B*37:01 B*38:01 B*39:01 B*39:04 B*39:06 B*39:31
SSD	4,24,177	15	434	0.4726	0	0	1	B*07:02 B*07:05 B*08:01 B*08:22 B*42:02 B*48:01
STE	4,24,177	15	474	0.7787	0	0	1	B*13:01 B*13:02 B*27:02 B*27:05 B*27:07 B*40:02 B*40:04 B*40:06 B*44:02 B*44:03 B*44:05 B*45:01 B*47:01 B*49:01 B*50:01 B*50:02 B*73:01
SSK	4,24,178	11	270	0.2415	0	0	1	B*07:02 B*07:05 B*48:01
SST	4,24,178	13	395	0.6723	0	0	1	B*08:01 B*08:22 B*14:01 B*14:02 B*15:03 B*15:09 B*15:10 B*15:18 B*18:01 B*37:01 B*38:01 B*39:01 B*39:04 B*39:06 B*39:31 B*42:02
STT	4,24,178	15	487	0.8884	0	0	1	B*13:01 B*13:02 B*27:02 B*27:05 B*27:07 B*40:02 B*40:04 B*40:06 B*41:01 B*41:02 B*44:02 B*44:03 B*44:05 B*45:01 B*47:01 B*49:01 B*50:01 B*50:02 B*73:01
SSQ	4,24,180	8	231	0.6616	0	0	1	B*14:01 B*14:02 B*15:03 B*15:09 B*15:10 B*15:18 B*18:01 B*37:01 B*38:01 B*39:01 B*39:04 B*39:06 B*39:31
SSE	4,24,180	15	434	0.4726	0	0	1	B*07:02 B*07:05 B*08:01 B*08:22 B*42:02 B*48:01
STQ	4,24,180	15	474	0.7787	0	0	1	B*13:01 B*13:02 B*27:02 B*27:05 B*27:07 B*40:02 B*40:04 B*40:06 B*44:02 B*44:03 B*44:05 B*45:01 B*47:01 B*49:01 B*50:01 B*50:02 B*73:01
SDL	4,30,32	17	501	0.4784	0	0	1	B*27:02 B*27:05 B*27:07 B*40:01 B*40:02 B*40:04 B*40:06 B*41:01 B*41:02 B*44:02 B*44:03 B*44:05 B*45:01 B*47:01 B*49:01 B*50:01 B*50:02
SDQ	4,30,32	28	886	0.5664	0	0	1	B*07:02 B*07:05 B*08:01 B*08:22 B*13:01 B*13:02 B*14:01 B*14:02 B*15:01 B*15:03 B*15:07 B*15:09 B*15:10 B*15:17 B*15:18 B*35:01 B*35:02 B*35:03 B*35:08 B*35:32 B*35:41 B*37:01 B*38:01 B*39:01 B*39:04 B*39:06 B*39:31 B*42:02 B*48:01 B*51:01 B*51:05 B*51:07 B*51:08 B*52:01 B*53:01 B*54:01 B*55:01 B*56:01 B*57:01 B*58:01 B*73:01
SDT	4,30,41	15	489	0.9055	0	0	1	B*13:01 B*13:02 B*40:01 B*40:02 B*40:04 B*40:06 B*41:01 B*41:02 B*44:02 B*44:03 B*44:05 B*45:01 B*47:01 B*49:01 B*50:01 B*50:02
SDA	4,30,41	28	894	0.7615	0	0	1	B*07:02 B*07:05 B*08:01 B*08:22 B*14:01 B*14:02 B*15:01 B*15:03 B*15:07 B*15:09 B*15:10 B*15:17 B*15:18 B*27:02 B*27:05 B*27:07 B*35:01 B*35:02 B*35:03 B*35:08 B*35:32 B*35:41 B*37:01 B*38:01 B*39:01 B*39:04 B*39:06 B*39:31 B*42:02 B*48:01 B*51:01 B*51:05 B*51:07 B*51:08 B*52:01 B*53:01 B*54:01 B*55:01 B*56:01 B*57:01 B*58:01 B*73:01
SDT	4,30,45	12	324	0.3816	0	0	1	B*35:01 B*35:02 B*35:03 B*35:08 B*35:32 B*35:41 B*37:01 B*51:01 B*51:05 B*51:07 B*51:08 B*52:01 B*53:01 B*58:01
SDK	4,30,45	15	441	0.5215	0	0	1	B*40:01 B*40:02 B*40:04 B*40:06 B*41:01 B*41:02 B*44:02 B*44:03 B*44:05 B*45:01 B*47:01 B*49:01 B*50:01 B*50:02
SDE	4,30,45	20	625	0.6421	0	0	1	B*07:02 B*07:05 B*08:01 B*08:22 B*14:01 B*14:02 B*15:03 B*15:09 B*15:10 B*15:18 B*27:02 B*27:05 B*27:07 B*38:01 B*39:01 B*39:04 B*39:06 B*39:31 B*42:02 B*48:01 B*55:01 B*56:01 B*73:01
SDE	4,30,46	30	967	0.6204	0	0	1	B*07:02 B*07:05 B*08:01 B*08:22 B*14:01 B*14:02 B*15:03 B*15:09 B*15:10 B*15:18 B*27:02 B*27:05 B*27:07 B*35:01 B*35:02 B*35:03 B*35:08 B*35:32 B*35:41 B*37:01 B*38:01 B*39:01 B*39:04 B*39:06 B*39:31 B*40:01 B*40:02 B*40:04 B*40:06 B*41:01 B*41:02 B*42:02 B*44:02 B*44:03 B*44:05 B*45:01 B*47:01 B*48:01 B*49:01 B*50:01 B*50:02 B*51:01 B*51:05 B*51:07 B*51:08 B*52:01 B*53:01 B*54:01 B*55:01 B*56:01…
SDI	4,30,52	30	998	1	0	0	1	B*07:02 B*07:05 B*08:01 B*08:22 B*13:01 B*13:02 B*14:01 B*14:02 B*15:01 B*15:03 B*15:07 B*15:09 B*15:10 B*15:17 B*15:18 B*27:02 B*27:05 B*27:07 B*35:01 B*35:02 B*35:03 B*35:08 B*35:32 B*35:41 B*37:01 B*38:01 B*39:01 B*39:04 B*39:06 B*39:31 B*40:01 B*40:02 B*40:04 B*40:06 B*41:01 B*41:02 B*42:02 B*44:02 B*44:03 B*44:05 B*45:01 B*47:01 B*48:01 B*49:01 B*50:01 B*50:02 B*51:01 B*51:05 B*51:07 B*51:08…
SDR	4,30,62	30	995	1	0	0	1	B*07:02 B*07:05 B*08:01 B*08:22 B*13:01 B*13:02 B*14:01 B*14:02 B*15:01 B*15:03 B*15:07 B*15:09 B*15:10 B*15:17 B*15:18 B*27:02 B*27:05 B*27:07 B*35:01 B*35:02 B*35:03 B*35:08 B*35:32 B*35:41 B*37:01 B*38:01 B*39:01 B*39:04 B*39:06 B*39:31 B*40:01 B*40:02 B*40:04 B*40:06 B*41:01 B*41:02 B*42:02 B*44:02 B*44:03 B*44:05 B*45:01 B*47:01 B*48:01 B*49:01 B*50:01 B*50:02 B*51:01 B*51:05 B*51:07 B*51:08…
SDE	4,30,63	23	715	0.6819	0	0	1	B*13:01 B*13:02 B*15:01 B*15:03 B*15:07 B*15:17 B*27:02 B*27:05 B*27:07 B*37:01 B*40:01 B*40:02 B*40:04 B*40:06 B*41:01 B*41:02 B*44:02 B*44:03 B*44:05 B*45:01 B*47:01 B*48:01 B*49:01 B*50:01 B*50:02 B*52:01 B*57:01 B*58:01
SDN	4,30,63	25	740	0.2954	0	0	1	B*07:02 B*07:05 B*08:01 B*08:22 B*14:01 B*14:02 B*15:09 B*15:10 B*15:18 B*35:01 B*35:02 B*35:03 B*35:08 B*35:32 B*35:41 B*38:01 B*39:01 B*39:04 B*39:06 B*39:31 B*42:02 B*51:01 B*51:05 B*51:07 B*51:08 B*53:01 B*54:01 B*55:01 B*56:01 B*73:01
SDQ	4,30,65	30	994	1	0	0	1	B*07:02 B*07:05 B*08:01 B*08:22 B*13:01 B*13:02 B*14:01 B*14:02 B*15:01 B*15:03 B*15:07 B*15:09 B*15:10 B*15:18 B*27:02 B*27:05 B*27:07 B*35:01 B*35:02 B*35:03 B*35:08 B*35:32 B*35:41 B*37:01 B*38:01 B*39:01 B*39:04 B*39:06 B*39:31 B*40:01 B*40:02 B*40:04 B*40:06 B*41:01 B*41:02 B*42:02 B*44:02 B*44:03 B*44:05 B*45:01 B*47:01 B*48:01 B*49:01 B*50:01 B*50:02 B*51:01 B*51:05 B*51:07 B*51:08 B*52:01…
SDI	4,30,66	30	994	1	0	0	1	B*07:02 B*07:05 B*08:01 B*08:22 B*13:01 B*13:02 B*14:01 B*14:02 B*15:01 B*15:03 B*15:07 B*15:09 B*15:10 B*15:18 B*27:02 B*27:05 B*27:07 B*35:01 B*35:02 B*35:03 B*35:08 B*35:32 B*35:41 B*37:01 B*38:01 B*39:01 B*39:04 B*39:06 B*39:31 B*40:01 B*40:02 B*40:04 B*40:06 B*41:01 B*41:02 B*42:02 B*44:02 B*44:03 B*44:05 B*45:01 B*47:01 B*48:01 B*49:01 B*50:01 B*50:02 B*51:01 B*51:05 B*51:07 B*51:08 B*52:01…
SDY	4,30,67	12	316	0.3305	0	0	1	B*07:02 B*07:05 B*42:02 B*54:01 B*55:01 B*56:01
SDF	4,30,67	15	431	0.4523	0	0	1	B*08:01 B*08:22 B*35:01 B*35:02 B*35:03 B*35:08 B*35:32 B*35:41 B*51:01 B*51:05 B*51:08 B*53:01
SDS	4,30,67	20	612	0.5446	0	0	1	B*13:01 B*13:02 B*15:01 B*15:03 B*15:07 B*37:01 B*40:01 B*40:02 B*40:04 B*40:06 B*41:01 B*41:02 B*44:02 B*44:03 B*44:05 B*45:01 B*47:01 B*48:01 B*49:01 B*50:01 B*50:02 B*51:07 B*52:01
SDA	4,30,69	15	466	0.713	0	0	1	B*07:02 B*07:05 B*15:17 B*27:02 B*27:05 B*27:07 B*42:02 B*54:01 B*55:01 B*56:01 B*57:01 B*58:01 B*73:01
SDT	4,30,69	29	906	0.5145	0	0	1	B*08:01 B*08:22 B*13:01 B*13:02 B*14:01 B*14:02 B*15:01 B*15:03 B*15:07 B*15:09 B*15:10 B*15:18 B*35:01 B*35:02 B*35:03 B*35:08 B*35:32 B*35:41 B*37:01 B*38:01 B*39:01 B*39:04 B*39:06 B*39:31 B*40:01 B*40:02 B*40:04 B*40:06 B*41:01 B*41:02 B*44:02 B*44:03 B*44:05 B*45:01 B*47:01 B*48:01 B*49:01 B*50:01 B*50:02 B*51:01 B*51:05 B*51:07 B*51:08 B*52:01 B*53:01
SDQ	4,30,70	12	316	0.3305	0	0	1	B*07:02 B*07:05 B*42:02 B*54:01 B*55:01 B*56:01
SDN	4,30,70	29	906	0.5145	0	0	1	B*08:01 B*08:22 B*13:01 B*13:02 B*14:01 B*14:02 B*15:01 B*15:03 B*15:07 B*15:09 B*15:10 B*15:18 B*35:01 B*35:02 B*35:03 B*35:08 B*35:32 B*35:41 B*37:01 B*38:01 B*39:01 B*39:04 B*39:06 B*39:31 B*40:01 B*40:02 B*40:04 B*40:06 B*41:01 B*41:02 B*44:02 B*44:03 B*44:05 B*45:01 B*47:01 B*48:01 B*49:01 B*50:01 B*50:02 B*51:01 B*51:05 B*51:07 B*51:08 B*52:01 B*53:01
SDA	4,30,71	15	466	0.713	0	0	1	B*07:02 B*07:05 B*15:17 B*27:02 B*27:05 B*27:07 B*42:02 B*54:01 B*55:01 B*56:01 B*57:01 B*58:01 B*73:01
SDT	4,30,71	29	906	0.5145	0	0	1	B*08:01 B*08:22 B*13:01 B*13:02 B*14:01 B*14:02 B*15:01 B*15:03 B*15:07 B*15:09 B*15:10 B*15:18 B*35:01 B*35:02 B*35:03 B*35:08 B*35:32 B*35:41 B*37:01 B*38:01 B*39:01 B*39:04 B*39:06 B*39:31 B*40:01 B*40:02 B*40:04 B*40:06 B*41:01 B*41:02 B*44:02 B*44:03 B*44:05 B*45:01 B*47:01 B*48:01 B*49:01 B*50:01 B*50:02 B*51:01 B*51:05 B*51:07 B*51:08 B*52:01 B*53:01
SDD	4,30,74	19	602	0.7296	0	0	1	B*07:02 B*07:05 B*08:01 B*08:22 B*14:01 B*14:02 B*27:02 B*27:05 B*27:07 B*39:01 B*39:04 B*39:06 B*39:31 B*42:02 B*54:01 B*55:01 B*56:01 B*73:01
SDY	4,30,74	26	831	0.8051	0	0	1	B*13:01 B*13:02 B*15:01 B*15:03 B*15:07 B*15:09 B*15:10 B*15:17 B*15:18 B*35:01 B*35:02 B*35:03 B*35:08 B*35:32 B*35:41 B*37:01 B*38:01 B*40:01 B*40:02 B*40:04 B*40:06 B*41:01 B*41:02 B*44:02 B*44:03 B*44:05 B*45:01 B*47:01 B*48:01 B*49:01 B*50:01 B*50:02 B*51:01 B*51:05 B*51:07 B*51:08 B*52:01 B*53:01 B*57:01 B*58:01
SDE	4,30,76	30	998	1	0	0	1	B*07:02 B*07:05 B*08:01 B*08:22 B*13:01 B*13:02 B*14:01 B*14:02 B*15:01 B*15:03 B*15:07 B*15:09 B*15:10 B*15:17 B*15:18 B*27:02 B*27:05 B*27:07 B*35:01 B*35:02 B*35:03 B*35:08 B*35:32 B*35:41 B*37:01 B*38:01 B*39:01 B*39:04 B*39:06 B*39:31 B*40:01 B*40:02 B*40:04 B*40:06 B*41:01 B*41:02 B*42:02 B*44:02 B*44:03 B*44:05 B*45:01 B*47:01 B*48:01 B*49:01 B*50:01 B*50:02 B*51:01 B*51:05 B*51:07 B*51:08…
SDD	4,30,77	4	91	0.3493	0	0	1	B*27:05 B*27:07 B*37:01 B*47:01
SDS	4,30,77	26	809	0.6352	0	0	1	B*07:02 B*07:05 B*08:01 B*08:22 B*14:01 B*14:02 B*15:01 B*15:03 B*15:07 B*15:09 B*15:10 B*15:18 B*35:01 B*35:02 B*35:03 B*35:08 B*35:32 B*35:41 B*39:01 B*39:04 B*39:06 B*39:31 B*40:01 B*40:02 B*40:04 B*40:06 B*41:01 B*41:02 B*42:02 B*45:01 B*48:01 B*50:01 B*50:02 B*54:01 B*55:01 B*56:01
SDT	4,30,80	14	403	0.4839	0	0	1	B*13:01 B*13:02 B*27:05 B*27:07 B*37:01 B*44:02 B*44:03 B*44:05 B*47:01
SDN	4,30,80	26	809	0.6352	0	0	1	B*07:02 B*07:05 B*08:01 B*08:22 B*14:01 B*14:02 B*15:01 B*15:03 B*15:07 B*15:09 B*15:10 B*15:18 B*35:01 B*35:02 B*35:03 B*35:08 B*35:32 B*35:41 B*39:01 B*39:04 B*39:06 B*39:31 B*40:01 B*40:02 B*40:04 B*40:06 B*41:01 B*41:02 B*42:02 B*45:01 B*48:01 B*50:01 B*50:02 B*54:01 B*55:01 B*56:01 B*73:01
SDL	4,30,81	27	852	0.6059	0	0	1	B*07:02 B*07:05 B*08:01 B*08:22 B*14:01 B*14:02 B*15:01 B*15:03 B*15:07 B*15:09 B*15:10 B*15:18 B*27:05 B*27:07 B*35:01 B*35:02 B*35:03 B*35:08 B*35:32 B*35:41 B*37:01 B*39:01 B*39:04 B*39:06 B*39:31 B*40:01 B*40:02 B*40:04 B*40:06 B*41:01 B*41:02 B*42:02 B*45:01 B*47:01 B*48:01 B*50:01 B*50:02 B*54:01 B*55:01 B*56:01 B*73:01
SDL	4,30,82	19	622	0.8996	0	0	1	B*13:01 B*13:02 B*15:17 B*27:02 B*27:05 B*27:07 B*37:01 B*38:01 B*44:02 B*44:03 B*44:05 B*47:01 B*49:01 B*51:01 B*51:05 B*51:07 B*51:08 B*52:01 B*53:01 B*57:01 B*58:01
SDR	4,30,82	26	809	0.6352	0	0	1	B*07:02 B*07:05 B*08:01 B*08:22 B*14:01 B*14:02 B*15:01 B*15:03 B*15:07 B*15:09 B*15:10 B*15:18 B*35:01 B*35:02 B*35:03 B*35:08 B*35:32 B*35:41 B*39:01 B*39:04 B*39:06 B*39:31 B*40:01 B*40:02 B*40:04 B*40:06 B*41:01 B*41:02 B*42:02 B*45:01 B*48:01 B*50:01 B*50:02 B*54:01 B*55:01 B*56:01 B*73:01
SDR	4,30,83	19	622	0.8996	0	0	1	B*13:01 B*13:02 B*15:17 B*27:02 B*27:05 B*27:07 B*37:01 B*38:01 B*44:02 B*44:03 B*44:05 B*47:01 B*49:01 B*51:01 B*51:05 B*51:07 B*51:08 B*52:01 B*53:01 B*57:01 B*58:01
SDG	4,30,83	26	809	0.6352	0	0	1	B*07:02 B*07:05 B*08:01 B*08:22 B*14:01 B*14:02 B*15:01 B*15:03 B*15:07 B*15:09 B*15:10 B*15:18 B*35:01 B*35:02 B*35:03 B*35:08 B*35:32 B*35:41 B*39:01 B*39:04 B*39:06 B*39:31 B*40:01 B*40:02 B*40:04 B*40:06 B*41:01 B*41:02 B*42:02 B*45:01 B*48:01 B*50:01 B*50:02 B*54:01 B*55:01 B*56:01 B*73:01
SDA	4,30,90	30	998	1	0	0	1	B*07:02 B*07:05 B*08:01 B*08:22 B*13:01 B*13:02 B*14:01 B*14:02 B*15:01 B*15:03 B*15:07 B*15:09 B*15:10 B*15:17 B*15:18 B*27:02 B*27:05 B*27:07 B*35:01 B*35:02 B*35:03 B*35:08 B*35:32 B*35:41 B*37:01 B*38:01 B*39:01 B*39:04 B*39:06 B*39:31 B*40:01 B*40:02 B*40:04 B*40:06 B*41:01 B*41:02 B*42:02 B*44:02 B*44:03 B*44:05 B*45:01 B*47:01 B*48:01 B*49:01 B*50:01 B*50:02 B*51:01 B*51:05 B*51:07 B*51:08…
SDI	4,30,94	18	498	0.2709	0	0	1	B*13:01 B*35:01 B*35:02 B*35:03 B*35:08 B*35:41 B*40:04 B*44:02 B*44:03 B*44:05 B*53:01 B*57:01 B*58:01
SDT	4,30,94	27	886	1	0	0	1	B*07:02 B*07:05 B*08:01 B*08:22 B*13:02 B*14:01 B*14:02 B*15:01 B*15:03 B*15:07 B*15:09 B*15:10 B*15:17 B*15:18 B*27:02 B*27:05 B*27:07 B*35:32 B*37:01 B*38:01 B*39:01 B*39:04 B*39:06 B*39:31 B*40:01 B*40:02 B*40:06 B*41:01 B*41:02 B*42:02 B*45:01 B*47:01 B*48:01 B*49:01 B*50:01 B*50:02 B*51:01 B*51:05 B*51:07 B*51:08 B*52:01 B*54:01 B*55:01 B*56:01 B*73:01
SDI	4,30,95	20	515	0.1014	0	0	1	B*13:01 B*35:01 B*35:02 B*35:03 B*35:08 B*35:41 B*37:01 B*40:04 B*44:02 B*44:03 B*44:05 B*53:01 B*57:01 B*58:01
SDL	4,30,95	23	748	1	0	0	1	B*07:02 B*07:05 B*08:01 B*08:22 B*14:01 B*14:02 B*15:01 B*15:03 B*15:07 B*15:09 B*15:10 B*15:17 B*15:18 B*27:02 B*27:05 B*27:07 B*35:32 B*38:01 B*39:01 B*39:04 B*39:31 B*40:01 B*40:02 B*41:02 B*42:02 B*47:01 B*48:01
SDW	4,30,97	3	55	0.236	0	0	1	B*14:01 B*14:02
SDS	4,30,97	15	459	0.6571	0	0	1	B*07:02 B*07:05 B*08:01 B*08:22 B*15:07 B*27:07 B*40:02 B*41:02 B*42:02 B*48:01
SDR	4,30,97	26	720	0.09611	0	0	1	B*13:01 B*15:01 B*15:03 B*15:09 B*15:10 B*15:17 B*15:18 B*35:01 B*35:02 B*35:03 B*35:08 B*35:32 B*35:41 B*37:01 B*38:01 B*39:01 B*39:04 B*39:31 B*40:01 B*40:04 B*41:01 B*44:02 B*44:03 B*44:05 B*45:01 B*47:01 B*49:01 B*50:01 B*50:02 B*53:01 B*58:01
SDS	4,30,99	2	20	0.1322	0	0	1	B*37:01
SDY	4,30,99	30	997	1	0	0	1	B*07:02 B*07:05 B*08:01 B*08:22 B*13:01 B*13:02 B*14:01 B*14:02 B*15:01 B*15:03 B*15:07 B*15:09 B*15:10 B*15:17 B*15:18 B*27:02 B*27:05 B*27:07 B*35:01 B*35:02 B*35:03 B*35:08 B*35:32 B*35:41 B*38:01 B*39:01 B*39:04 B*39:06 B*39:31 B*40:01 B*40:02 B*40:04 B*40:06 B*41:01 B*41:02 B*42:02 B*44:02 B*44:03 B*44:05 B*45:01 B*48:01 B*49:01 B*50:01 B*50:02 B*51:01 B*51:05 B*51:07 B*51:08 B*52:01 B*53:01…
SDL	4,30,103	12	378	0.8066	0	0	1	B*13:01 B*13:02 B*35:01 B*35:02 B*35:03 B*35:08 B*35:41 B*40:04 B*45:01 B*49:01 B*50:01 B*50:02 B*53:01 B*54:01 B*55:01 B*56:01 B*58:01
SDV	4,30,103	30	939	0.2519	0	0	1	B*07:02 B*07:05 B*08:01 B*08:22 B*14:01 B*14:02 B*15:01 B*15:03 B*15:07 B*15:09 B*15:10 B*15:17 B*15:18 B*27:02 B*27:05 B*27:07 B*35:32 B*37:01 B*38:01 B*39:01 B*39:04 B*39:06 B*39:31 B*40:01 B*40:02 B*40:06 B*41:01 B*41:02 B*42:02 B*44:02 B*44:03 B*44:05 B*47:01 B*48:01 B*51:01 B*51:05 B*51:07 B*51:08 B*52:01 B*57:01
SDF	4,30,109	1	20	0.4658	0	0	1	B*35:02
SDL	4,30,109	30	998	1	0	0	1	B*07:02 B*07:05 B*08:01 B*08:22 B*13:01 B*13:02 B*14:01 B*14:02 B*15:01 B*15:03 B*15:07 B*15:09 B*15:10 B*15:17 B*15:18 B*27:02 B*27:05 B*27:07 B*35:01 B*35:03 B*35:08 B*35:32 B*35:41 B*37:01 B*38:01 B*39:01 B*39:04 B*39:06 B*39:31 B*40:01 B*40:02 B*40:04 B*40:06 B*41:01 B*41:02 B*42:02 B*44:02 B*44:03 B*44:05 B*45:01 B*47:01 B*48:01 B*49:01 B*50:01 B*50:02 B*51:01 B*51:05 B*51:07 B*51:08 B*52:01…
SDY	4,30,113	18	466	0.1473	0	0	1	B*14:01 B*14:02 B*15:17 B*27:02 B*27:05 B*37:01 B*44:02 B*44:03 B*44:05 B*45:01 B*47:01 B*49:01 B*50:01 B*50:02 B*73:01
SDN	4,30,114	20	651	0.8592	0	0	1	B*07:05 B*08:01 B*08:22 B*13:01 B*13:02 B*14:01 B*14:02 B*15:09 B*27:07 B*35:02 B*37:01 B*38:01 B*39:01 B*39:04 B*39:06 B*39:31 B*40:01 B*40:02 B*40:04 B*40:06 B*41:01 B*41:02 B*42:02 B*45:01 B*48:01 B*49:01 B*50:01 B*50:02 B*51:01 B*51:05 B*51:07 B*51:08 B*52:01 B*54:01 B*55:01 B*56:01 B*73:01
SDD	4,30,114	24	734	0.5306	0	0	1	B*07:02 B*15:01 B*15:03 B*15:07 B*15:10 B*15:18 B*35:01 B*35:03 B*35:08 B*35:32 B*35:41 B*44:02 B*44:03 B*44:05 B*53:01 B*57:01 B*58:01
SDF	4,30,116	8	175	0.2222	0	0	1	B*14:01 B*14:02 B*35:03 B*37:01 B*38:01 B*39:01 B*39:04 B*39:06 B*39:31 B*73:01
SDD	4,30,116	11	343	0.788	0	0	1	B*15:17 B*27:02 B*27:05 B*44:02 B*44:03 B*47:01
SDY	4,30,116	21	628	0.5653	0	0	1	B*07:02 B*07:05 B*08:01 B*08:22 B*15:09 B*15:10 B*27:07 B*35:02 B*40:01 B*40:02 B*40:04 B*40:06 B*41:01 B*41:02 B*42:02 B*44:05 B*48:01 B*51:01 B*51:05 B*51:07 B*51:08 B*52:01
SDY	4,30,118	30	998	1	0	0	1	B*07:02 B*07:05 B*08:01 B*08:22 B*13:01 B*13:02 B*14:01 B*14:02 B*15:01 B*15:03 B*15:07 B*15:09 B*15:10 B*15:17 B*15:18 B*27:02 B*27:05 B*27:07 B*35:01 B*35:02 B*35:03 B*35:08 B*35:32 B*37:01 B*38:01 B*39:01 B*39:04 B*39:06 B*39:31 B*40:01 B*40:02 B*40:04 B*40:06 B*41:01 B*41:02 B*42:02 B*44:02 B*44:03 B*44:05 B*45:01 B*47:01 B*48:01 B*49:01 B*50:01 B*50:02 B*51:01 B*51:05 B*51:07 B*51:08 B*52:01…
SDL	4,30,130	30	997	1	0	0	1	B*07:02 B*07:05 B*08:01 B*13:01 B*13:02 B*14:01 B*14:02 B*15:01 B*15:03 B*15:07 B*15:09 B*15:10 B*15:17 B*15:18 B*27:02 B*27:05 B*27:07 B*35:01 B*35:02 B*35:03 B*35:08 B*35:32 B*35:41 B*37:01 B*38:01 B*39:01 B*39:04 B*39:06 B*39:31 B*40:01 B*40:02 B*40:04 B*40:06 B*41:01 B*41:02 B*42:02 B*44:02 B*44:03 B*44:05 B*45:01 B*47:01 B*48:01 B*49:01 B*50:01 B*50:02 B*51:01 B*51:05 B*51:07 B*51:08 B*52:01…
SDR	4,30,131	17	531	0.6997	0	0	1	B*07:02 B*07:05 B*08:01 B*08:22 B*27:07 B*40:01 B*40:02 B*40:04 B*40:06 B*41:01 B*41:02 B*42:02 B*48:01 B*73:01
SDS	4,30,131	27	879	1	0	0	1	B*13:01 B*13:02 B*14:01 B*14:02 B*15:01 B*15:03 B*15:07 B*15:09 B*15:10 B*15:17 B*15:18 B*27:02 B*27:05 B*35:01 B*35:02 B*35:03 B*35:08 B*35:32 B*35:41 B*37:01 B*38:01 B*39:01 B*39:04 B*39:06 B*39:31 B*44:02 B*44:03 B*44:05 B*45:01 B*47:01 B*49:01 B*50:01 B*50:02 B*51:01 B*51:05 B*51:07 B*51:08 B*52:01 B*53:01 B*54:01 B*55:01 B*56:01 B*57:01 B*58:01
SDR	4,30,145	30	991	1	0	0	1	B*07:02 B*07:05 B*08:01 B*08:22 B*14:01 B*14:02 B*15:01 B*15:03 B*15:07 B*15:09 B*15:10 B*15:17 B*15:18 B*27:02 B*27:05 B*27:07 B*35:01 B*35:02 B*35:03 B*35:08 B*35:32 B*35:41 B*37:01 B*38:01 B*39:01 B*39:04 B*39:06 B*39:31 B*40:01 B*40:02 B*40:04 B*40:06 B*41:01 B*41:02 B*42:02 B*44:02 B*44:03 B*44:05 B*45:01 B*47:01 B*48:01 B*49:01 B*50:01 B*50:02 B*51:01 B*51:05 B*51:07 B*51:08 B*52:01 B*53:01…
SDE	4,30,152	19	581	0.5668	0	0	1	B*07:02 B*07:05 B*14:01 B*14:02 B*15:01 B*15:03 B*15:07 B*15:09 B*15:10 B*15:17 B*15:18 B*49:01 B*50:01 B*50:02 B*51:01 B*51:07 B*52:01 B*55:01
SDR	4,30,156	12	274	0.1289	0	0	1	B*07:02 B*07:05 B*35:08 B*51:05
SDA	4,30,158	30	992	1	0	0	1	B*07:02 B*07:05 B*08:01 B*08:22 B*13:01 B*13:02 B*14:01 B*14:02 B*15:01 B*15:03 B*15:07 B*15:09 B*15:10 B*15:17 B*15:18 B*27:02 B*27:05 B*27:07 B*35:01 B*35:02 B*35:03 B*35:08 B*35:32 B*35:41 B*37:01 B*40:01 B*40:02 B*40:04 B*40:06 B*41:01 B*41:02 B*42:02 B*44:02 B*44:03 B*44:05 B*45:01 B*47:01 B*48:01 B*49:01 B*50:01 B*50:02 B*51:01 B*51:05 B*51:07 B*51:08 B*52:01 B*53:01 B*54:01 B*55:01 B*56:01…
SDT	4,30,163	12	367	0.7119	0	0	1	B*08:01 B*08:22 B*14:01 B*14:02 B*37:01 B*38:01 B*39:01 B*39:04 B*39:06 B*39:31 B*41:01 B*41:02 B*42:02 B*54:01 B*55:01
SDL	4,30,163	24	714	0.4112	0	0	1	B*15:01 B*15:03 B*15:07 B*15:09 B*15:10 B*15:17 B*15:18 B*35:01 B*35:02 B*35:03 B*35:08 B*35:32 B*35:41 B*44:02 B*44:03 B*44:05 B*45:01 B*49:01 B*50:01 B*50:02 B*51:01 B*51:05 B*51:07 B*51:08 B*52:01 B*53:01 B*56:01 B*57:01 B*58:01
SDS	4,30,167	10	286	0.5724	0	0	1	B*44:02 B*44:03 B*44:05 B*45:01 B*50:02
SDH	4,30,171	7	166	0.3231	0	0	1	B*14:01 B*14:02 B*51:01 B*51:07 B*51:08 B*52:01 B*73:01
SDY	4,30,171	30	981	1	0	0	1	B*07:02 B*07:05 B*08:01 B*08:22 B*13:01 B*13:02 B*15:01 B*15:03 B*15:07 B*15:09 B*15:10 B*15:17 B*15:18 B*27:02 B*27:05 B*27:07 B*35:01 B*35:02 B*35:03 B*35:08 B*35:32 B*35:41 B*37:01 B*38:01 B*39:01 B*39:04 B*39:06 B*39:31 B*40:01 B*40:02 B*40:04 B*40:06 B*41:01 B*41:02 B*42:02 B*44:02 B*44:03 B*44:05 B*45:01 B*47:01 B*48:01 B*49:01 B*50:01 B*50:02 B*51:05 B*53:01 B*54:01 B*55:01 B*56:01 B*57:01…
SDD	4,30,177	17	514	0.5695	0	0	1	B*07:02 B*07:05 B*08:01 B*08:22 B*40:01 B*41:01 B*41:02 B*42:02 B*48:01
SDE	4,30,177	27	892	1	0	0	1	B*13:01 B*13:02 B*14:01 B*14:02 B*15:01 B*15:03 B*15:07 B*15:09 B*15:10 B*15:17 B*15:18 B*27:02 B*27:05 B*27:07 B*35:01 B*35:02 B*35:03 B*35:08 B*35:32 B*35:41 B*37:01 B*38:01 B*39:01 B*39:04 B*39:06 B*39:31 B*40:02 B*40:04 B*40:06 B*44:02 B*44:03 B*44:05 B*45:01 B*47:01 B*49:01 B*50:01 B*50:02 B*51:01 B*51:05 B*51:07 B*51:08 B*52:01 B*53:01 B*54:01 B*55:01 B*56:01 B*57:01 B*58:01 B*73:01
SDK	4,30,178	13	345	0.3168	0	0	1	B*07:02 B*07:05 B*40:01 B*48:01
SDT	4,30,178	29	951	1	0	0	1	B*08:01 B*08:22 B*13:01 B*13:02 B*14:01 B*14:02 B*15:01 B*15:03 B*15:07 B*15:09 B*15:10 B*15:17 B*15:18 B*27:02 B*27:05 B*27:07 B*35:01 B*35:02 B*35:03 B*35:08 B*35:32 B*35:41 B*37:01 B*38:01 B*39:01 B*39:04 B*39:06 B*39:31 B*40:02 B*40:04 B*40:06 B*41:01 B*41:02 B*42:02 B*44:02 B*44:03 B*44:05 B*45:01 B*47:01 B*49:01 B*50:01 B*50:02 B*51:01 B*51:05 B*51:07 B*51:08 B*52:01 B*53:01 B*54:01 B*55:01…
SDE	4,30,180	17	514	0.5695	0	0	1	B*07:02 B*07:05 B*08:01 B*08:22 B*40:01 B*41:01 B*41:02 B*42:02 B*48:01
SDQ	4,30,180	27	892	1	0	0	1	B*13:01 B*13:02 B*14:01 B*14:02 B*15:01 B*15:03 B*15:07 B*15:09 B*15:10 B*15:17 B*15:18 B*27:02 B*27:05 B*27:07 B*35:01 B*35:02 B*35:03 B*35:08 B*35:32 B*35:41 B*37:01 B*38:01 B*39:01 B*39:04 B*39:06 B*39:31 B*40:02 B*40:04 B*40:06 B*44:02 B*44:03 B*44:05 B*45:01 B*47:01 B*49:01 B*50:01 B*50:02 B*51:01 B*51:05 B*51:07 B*51:08 B*52:01 B*53:01 B*54:01 B*55:01 B*56:01 B*57:01 B*58:01 B*73:01
SLT	4,32,41	15	441	0.5215	0	0	1	B*40:01 B*40:02 B*40:04 B*40:06 B*41:01 B*41:02 B*44:02 B*44:03 B*44:05 B*45:01 B*47:01 B*49:01 B*50:01 B*50:02
SQA	4,32,41	30	886	0.06761	0	0	1	B*07:02 B*07:05 B*08:01 B*08:22 B*14:01 B*14:02 B*15:01 B*15:03 B*15:07 B*15:09 B*15:10 B*15:17 B*15:18 B*18:01 B*18:04 B*35:01 B*35:02 B*35:03 B*35:08 B*35:32 B*35:41 B*37:01 B*38:01 B*39:01 B*39:04 B*39:06 B*39:31 B*42:02 B*48:01 B*51:01 B*51:05 B*51:07 B*51:08 B*52:01 B*53:01 B*54:01 B*55:01 B*56:01 B*57:01 B*58:01 B*73:01
SQT	4,32,45	14	394	0.4226	0	0	1	B*18:01 B*18:04 B*35:01 B*35:02 B*35:03 B*35:08 B*35:32 B*35:41 B*37:01 B*51:01 B*51:05 B*51:07 B*51:08 B*52:01 B*53:01 B*58:01
SLK	4,32,45	15	441	0.5215	0	0	1	B*40:01 B*40:02 B*40:04 B*40:06 B*41:01 B*41:02 B*44:02 B*44:03 B*44:05 B*45:01 B*47:01 B*49:01 B*50:01 B*50:02
SQE	4,32,45	20	566	0.2726	0	0	1	B*07:02 B*07:05 B*08:01 B*08:22 B*14:01 B*14:02 B*15:03 B*15:09 B*15:10 B*15:18 B*38:01 B*39:01 B*39:04 B*39:06 B*39:31 B*42:02 B*48:01 B*55:01 B*56:01 B*73:01
SLE	4,32,46	17	501	0.4784	0	0	1	B*27:02 B*27:05 B*27:07 B*40:01 B*40:02 B*40:04 B*40:06 B*41:01 B*41:02 B*44:02 B*44:03 B*44:05 B*45:01 B*47:01 B*49:01 B*50:01 B*50:02
SQE	4,32,46	28	808	0.09774	0	0	1	B*07:02 B*07:05 B*08:01 B*08:22 B*14:01 B*14:02 B*15:03 B*15:09 B*15:10 B*15:18 B*18:01 B*18:04 B*35:01 B*35:02 B*35:03 B*35:08 B*35:32 B*35:41 B*37:01 B*38:01 B*39:01 B*39:04 B*39:06 B*39:31 B*42:02 B*48:01 B*51:01 B*51:05 B*51:07 B*51:08 B*52:01 B*53:01 B*54:01 B*55:01 B*56:01 B*58:01 B*73:01
SLI	4,32,52	17	501	0.4784	0	0	1	B*27:02 B*27:05 B*27:07 B*40:01 B*40:02 B*40:04 B*40:06 B*41:01 B*41:02 B*44:02 B*44:03 B*44:05 B*45:01 B*47:01 B*49:01 B*50:01 B*50:02
SQI	4,32,52	30	910	0.1019	0	0	1	B*07:02 B*07:05 B*08:01 B*08:22 B*13:01 B*13:02 B*14:01 B*14:02 B*15:01 B*15:03 B*15:07 B*15:09 B*15:10 B*15:17 B*15:18 B*18:01 B*18:04 B*35:01 B*35:02 B*35:03 B*35:08 B*35:32 B*35:41 B*37:01 B*38:01 B*39:01 B*39:04 B*39:06 B*39:31 B*42:02 B*48:01 B*51:01 B*51:05 B*51:07 B*51:08 B*52:01 B*53:01 B*55:01 B*56:01 B*57:01 B*58:01 B*73:01
SLR	4,32,62	17	501	0.4784	0	0	1	B*27:02 B*27:05 B*27:07 B*40:01 B*40:02 B*40:04 B*40:06 B*41:01 B*41:02 B*44:02 B*44:03 B*44:05 B*45:01 B*47:01 B*49:01 B*50:01 B*50:02
SQR	4,32,62	29	877	0.2469	0	0	1	B*07:02 B*07:05 B*08:01 B*08:22 B*13:01 B*13:02 B*14:01 B*14:02 B*15:01 B*15:03 B*15:07 B*15:09 B*15:10 B*15:17 B*15:18 B*18:01 B*18:04 B*35:01 B*35:02 B*35:03 B*35:08 B*35:32 B*35:41 B*37:01 B*38:01 B*39:01 B*39:04 B*39:06 B*39:31 B*42:02 B*48:01 B*51:01 B*51:05 B*51:07 B*51:08 B*52:01 B*53:01 B*54:01 B*55:01 B*56:01 B*73:01
SLE	4,32,63	17	501	0.4784	0	0	1	B*27:02 B*27:05 B*27:07 B*40:01 B*40:02 B*40:04 B*40:06 B*41:01 B*41:02 B*44:02 B*44:03 B*44:05 B*45:01 B*47:01 B*49:01 B*50:01 B*50:02
SQN	4,32,63	27	783	0.173	0	0	1	B*07:02 B*07:05 B*08:01 B*08:22 B*14:01 B*14:02 B*15:09 B*15:10 B*15:18 B*18:01 B*18:04 B*35:01 B*35:02 B*35:03 B*35:08 B*35:32 B*35:41 B*38:01 B*39:01 B*39:04 B*39:06 B*39:31 B*42:02 B*51:01 B*51:05 B*51:07 B*51:08 B*53:01 B*54:01 B*55:01 B*56:01 B*73:01
SLQ	4,32,65	17	501	0.4784	0	0	1	B*27:02 B*27:05 B*27:07 B*40:01 B*40:02 B*40:04 B*40:06 B*41:01 B*41:02 B*44:02 B*44:03 B*44:05 B*45:01 B*47:01 B*49:01 B*50:01 B*50:02
SQQ	4,32,65	29	876	0.1635	0	0	1	B*07:02 B*07:05 B*08:01 B*08:22 B*13:01 B*13:02 B*14:01 B*14:02 B*15:01 B*15:03 B*15:07 B*15:09 B*15:10 B*15:18 B*18:01 B*18:04 B*35:01 B*35:02 B*35:03 B*35:08 B*35:32 B*35:41 B*37:01 B*38:01 B*39:01 B*39:04 B*39:06 B*39:31 B*42:02 B*48:01 B*51:01 B*51:05 B*51:07 B*51:08 B*52:01 B*53:01 B*54:01 B*55:01 B*56:01 B*73:01
SLI	4,32,66	17	501	0.4784	0	0	1	B*27:02 B*27:05 B*27:07 B*40:01 B*40:02 B*40:04 B*40:06 B*41:01 B*41:02 B*44:02 B*44:03 B*44:05 B*45:01 B*47:01 B*49:01 B*50:01 B*50:02
SQI	4,32,66	29	876	0.1635	0	0	1	B*07:02 B*07:05 B*08:01 B*08:22 B*13:01 B*13:02 B*14:01 B*14:02 B*15:01 B*15:03 B*15:07 B*15:09 B*15:10 B*15:18 B*18:01 B*18:04 B*35:01 B*35:02 B*35:03 B*35:08 B*35:32 B*35:41 B*37:01 B*38:01 B*39:01 B*39:04 B*39:06 B*39:31 B*42:02 B*48:01 B*51:01 B*51:05 B*51:07 B*51:08 B*52:01 B*53:01 B*54:01 B*55:01 B*56:01 B*73:01
SQC	4,32,67	4	131	1	0	0	1	B*14:01 B*14:02 B*15:09 B*15:10 B*15:18 B*38:01 B*39:01 B*39:04 B*39:06 B*39:31 B*73:01
SQS	4,32,67	9	299	1	0	0	1	B*13:01 B*13:02 B*15:01 B*15:03 B*15:07 B*18:01 B*18:04 B*37:01 B*48:01 B*51:07 B*52:01
SQY	4,32,67	12	316	0.3305	0	0	1	B*07:02 B*07:05 B*42:02 B*54:01 B*55:01 B*56:01
SQF	4,32,67	15	431	0.4523	0	0	1	B*08:01 B*08:22 B*35:01 B*35:02 B*35:03 B*35:08 B*35:32 B*35:41 B*51:01 B*51:05 B*51:08 B*53:01
SLS	4,32,67	15	441	0.5215	0	0	1	B*40:01 B*40:02 B*40:04 B*40:06 B*41:01 B*41:02 B*44:02 B*44:03 B*44:05 B*45:01 B*47:01 B*49:01 B*50:01 B*50:02
SQA	4,32,69	14	398	0.4494	0	0	1	B*07:02 B*07:05 B*15:17 B*42:02 B*54:01 B*55:01 B*56:01 B*57:01 B*58:01 B*73:01
SLT	4,32,69	15	441	0.5215	0	0	1	B*40:01 B*40:02 B*40:04 B*40:06 B*41:01 B*41:02 B*44:02 B*44:03 B*44:05 B*45:01 B*47:01 B*49:01 B*50:01 B*50:02
SQT	4,32,69	23	730	0.8348	0	0	1	B*08:01 B*08:22 B*13:01 B*13:02 B*14:01 B*14:02 B*15:01 B*15:03 B*15:07 B*15:09 B*15:10 B*15:18 B*18:01 B*18:04 B*35:01 B*35:02 B*35:03 B*35:08 B*35:32 B*35:41 B*37:01 B*38:01 B*39:01 B*39:04 B*39:06 B*39:31 B*48:01 B*51:01 B*51:05 B*51:07 B*51:08 B*52:01 B*53:01
SQQ	4,32,70	12	316	0.3305	0	0	1	B*07:02 B*07:05 B*42:02 B*54:01 B*55:01 B*56:01
SLN	4,32,70	15	441	0.5215	0	0	1	B*40:01 B*40:02 B*40:04 B*40:06 B*41:01 B*41:02 B*44:02 B*44:03 B*44:05 B*45:01 B*47:01 B*49:01 B*50:01 B*50:02
SQN	4,32,70	23	730	0.8348	0	0	1	B*08:01 B*08:22 B*13:01 B*13:02 B*14:01 B*14:02 B*15:01 B*15:03 B*15:07 B*15:09 B*15:10 B*15:18 B*18:01 B*18:04 B*35:01 B*35:02 B*35:03 B*35:08 B*35:32 B*35:41 B*37:01 B*38:01 B*39:01 B*39:04 B*39:06 B*39:31 B*48:01 B*51:01 B*51:05 B*51:07 B*51:08 B*52:01 B*53:01
SQA	4,32,71	14	398	0.4494	0	0	1	B*07:02 B*07:05 B*15:17 B*42:02 B*54:01 B*55:01 B*56:01 B*57:01 B*58:01 B*73:01
SLT	4,32,71	15	441	0.5215	0	0	1	B*40:01 B*40:02 B*40:04 B*40:06 B*41:01 B*41:02 B*44:02 B*44:03 B*44:05 B*45:01 B*47:01 B*49:01 B*50:01 B*50:02
SQT	4,32,71	23	730	0.8348	0	0	1	B*08:01 B*08:22 B*13:01 B*13:02 B*14:01 B*14:02 B*15:01 B*15:03 B*15:07 B*15:09 B*15:10 B*15:18 B*18:01 B*18:04 B*35:01 B*35:02 B*35:03 B*35:08 B*35:32 B*35:41 B*37:01 B*38:01 B*39:01 B*39:04 B*39:06 B*39:31 B*48:01 B*51:01 B*51:05 B*51:07 B*51:08 B*52:01 B*53:01
SLY	4,32,74	15	441	0.5215	0	0	1	B*40:01 B*40:02 B*40:04 B*40:06 B*41:01 B*41:02 B*44:02 B*44:03 B*44:05 B*45:01 B*47:01 B*49:01 B*50:01 B*50:02
SQD	4,32,74	19	541	0.3171	0	0	1	B*07:02 B*07:05 B*08:01 B*08:22 B*14:01 B*14:02 B*39:01 B*39:04 B*39:06 B*39:31 B*42:02 B*54:01 B*55:01 B*56:01 B*73:01
SLE	4,32,76	17	501	0.4784	0	0	1	B*27:02 B*27:05 B*27:07 B*40:01 B*40:02 B*40:04 B*40:06 B*41:01 B*41:02 B*44:02 B*44:03 B*44:05 B*45:01 B*47:01 B*49:01 B*50:01 B*50:02
SQE	4,32,76	30	910	0.1019	0	0	1	B*07:02 B*07:05 B*08:01 B*08:22 B*13:01 B*13:02 B*14:01 B*14:02 B*15:01 B*15:03 B*15:07 B*15:09 B*15:10 B*15:17 B*15:18 B*18:01 B*18:04 B*35:01 B*35:02 B*35:03 B*35:08 B*35:32 B*35:41 B*37:01 B*38:01 B*39:01 B*39:04 B*39:06 B*39:31 B*42:02 B*48:01 B*51:01 B*51:05 B*51:07 B*51:08 B*52:01 B*53:01 B*54:01 B*55:01 B*56:01 B*57:01 B*58:01
SQD	4,32,77	2	20	0.1322	0	0	1	B*37:01
SLN	4,32,77	11	327	0.6484	0	0	1	B*27:02 B*44:02 B*44:03 B*44:05 B*49:01
SQS	4,32,77	26	775	0.2738	0	0	1	B*07:02 B*07:05 B*08:01 B*08:22 B*14:01 B*14:02 B*15:01 B*15:03 B*15:07 B*15:09 B*15:10 B*15:18 B*18:01 B*18:04 B*35:01 B*35:02 B*35:03 B*35:08 B*35:32 B*35:41 B*39:01 B*39:04 B*39:06 B*39:31 B*42:02 B*48:01 B*54:01 B*55:01 B*56:01
SLT	4,32,80	12	335	0.458	0	0	1	B*27:05 B*27:07 B*44:02 B*44:03 B*44:05 B*47:01
SQN	4,32,80	26	776	0.3701	0	0	1	B*07:02 B*07:05 B*08:01 B*08:22 B*14:01 B*14:02 B*15:01 B*15:03 B*15:07 B*15:09 B*15:10 B*15:18 B*18:01 B*18:04 B*35:01 B*35:02 B*35:03 B*35:08 B*35:32 B*35:41 B*39:01 B*39:04 B*39:06 B*39:31 B*42:02 B*48:01 B*54:01 B*55:01 B*56:01 B*73:01
SLA	4,32,81	11	327	0.6484	0	0	1	B*27:02 B*44:02 B*44:03 B*44:05 B*49:01
SQL	4,32,81	27	782	0.1732	0	0	1	B*07:02 B*07:05 B*08:01 B*08:22 B*14:01 B*14:02 B*15:01 B*15:03 B*15:07 B*15:09 B*15:10 B*15:18 B*18:01 B*18:04 B*35:01 B*35:02 B*35:03 B*35:08 B*35:32 B*35:41 B*37:01 B*39:01 B*39:04 B*39:06 B*39:31 B*42:02 B*48:01 B*54:01 B*55:01 B*56:01 B*73:01
SLL	4,32,82	13	381	0.5611	0	0	1	B*27:02 B*27:05 B*27:07 B*44:02 B*44:03 B*44:05 B*47:01 B*49:01
SQR	4,32,82	26	776	0.3701	0	0	1	B*07:02 B*07:05 B*08:01 B*08:22 B*14:01 B*14:02 B*15:01 B*15:03 B*15:07 B*15:09 B*15:10 B*15:18 B*18:01 B*18:04 B*35:01 B*35:02 B*35:03 B*35:08 B*35:32 B*35:41 B*39:01 B*39:04 B*39:06 B*39:31 B*42:02 B*48:01 B*54:01 B*55:01 B*56:01 B*73:01
SLR	4,32,83	13	381	0.5611	0	0	1	B*27:02 B*27:05 B*27:07 B*44:02 B*44:03 B*44:05 B*47:01 B*49:01
SQG	4,32,83	26	776	0.3701	0	0	1	B*07:02 B*07:05 B*08:01 B*08:22 B*14:01 B*14:02 B*15:01 B*15:03 B*15:07 B*15:09 B*15:10 B*15:18 B*18:01 B*18:04 B*35:01 B*35:02 B*35:03 B*35:08 B*35:32 B*35:41 B*39:01 B*39:04 B*39:06 B*39:31 B*42:02 B*48:01 B*54:01 B*55:01 B*56:01 B*73:01
SLA	4,32,90	17	501	0.4784	0	0	1	B*27:02 B*27:05 B*27:07 B*40:01 B*40:02 B*40:04 B*40:06 B*41:01 B*41:02 B*44:02 B*44:03 B*44:05 B*45:01 B*47:01 B*49:01 B*50:01 B*50:02
SQA	4,32,90	30	910	0.1019	0	0	1	B*07:02 B*07:05 B*08:01 B*08:22 B*13:01 B*13:02 B*14:01 B*14:02 B*15:01 B*15:03 B*15:07 B*15:09 B*15:10 B*15:17 B*15:18 B*18:01 B*18:04 B*35:01 B*35:02 B*35:03 B*35:08 B*35:32 B*35:41 B*37:01 B*38:01 B*39:01 B*39:04 B*39:06 B*39:31 B*42:02 B*48:01 B*51:01 B*51:05 B*51:07 B*51:08 B*52:01 B*53:01 B*54:01 B*55:01 B*56:01 B*57:01 B*58:01
SQI	4,32,94	9	269	0.6802	0	0	1	B*13:01 B*35:01 B*35:02 B*35:03 B*35:08 B*35:41 B*53:01 B*57:01 B*58:01
SLI	4,32,94	10	280	0.5222	0	0	1	B*40:04 B*44:02 B*44:03 B*44:05
SQT	4,32,94	27	792	0.1741	0	0	1	B*07:02 B*07:05 B*08:01 B*08:22 B*13:02 B*14:01 B*14:02 B*15:01 B*15:03 B*15:07 B*15:09 B*15:10 B*15:17 B*15:18 B*18:01 B*18:04 B*35:32 B*37:01 B*38:01 B*39:01 B*39:04 B*39:06 B*39:31 B*42:02 B*48:01 B*51:01 B*51:05 B*51:07 B*51:08 B*52:01 B*54:01 B*55:01 B*56:01 B*73:01
SLW	4,32,95	3	80	0.7282	0	0	1	B*40:06 B*41:01 B*45:01 B*49:01 B*50:01 B*50:02
SLI	4,32,95	10	280	0.5222	0	0	1	B*40:04 B*44:02 B*44:03 B*44:05
SQI	4,32,95	11	288	0.3496	0	0	1	B*13:01 B*35:01 B*35:02 B*35:03 B*35:08 B*35:41 B*37:01 B*53:01 B*57:01 B*58:01
SQL	4,32,95	23	663	0.3257	0	0	1	B*07:02 B*07:05 B*08:01 B*08:22 B*14:01 B*14:02 B*15:01 B*15:03 B*15:07 B*15:09 B*15:10 B*15:17 B*15:18 B*18:01 B*18:04 B*35:32 B*38:01 B*39:01 B*39:04 B*39:31 B*42:02 B*48:01
SQW	4,32,97	3	55	0.236	0	0	1	B*14:01 B*14:02
SLR	4,32,97	15	419	0.376	0	0	1	B*40:01 B*40:04 B*41:01 B*44:02 B*44:03 B*44:05 B*45:01 B*47:01 B*49:01 B*50:01 B*50:02
SQS	4,32,97	15	435	0.4794	0	0	1	B*07:02 B*07:05 B*08:01 B*08:22 B*15:07 B*42:02 B*48:01
SQR	4,32,97	15	459	0.6571	0	0	1	B*13:01 B*15:01 B*15:03 B*15:09 B*15:10 B*15:17 B*15:18 B*18:01 B*18:04 B*35:01 B*35:02 B*35:03 B*35:08 B*35:32 B*35:41 B*37:01 B*38:01 B*39:01 B*39:04 B*39:31 B*53:01 B*58:01
SQS	4,32,99	2	20	0.1322	0	0	1	B*37:01
SLY	4,32,99	17	496	0.4456	0	0	1	B*27:02 B*27:05 B*27:07 B*40:01 B*40:02 B*40:04 B*40:06 B*41:01 B*41:02 B*44:02 B*44:03 B*44:05 B*45:01 B*49:01 B*50:01 B*50:02
SQY	4,32,99	30	907	0.1022	0	0	1	B*07:02 B*07:05 B*08:01 B*08:22 B*13:01 B*13:02 B*14:01 B*14:02 B*15:01 B*15:03 B*15:07 B*15:09 B*15:10 B*15:17 B*15:18 B*18:01 B*18:04 B*35:01 B*35:02 B*35:03 B*35:08 B*35:32 B*35:41 B*38:01 B*39:01 B*39:04 B*39:06 B*39:31 B*42:02 B*48:01 B*51:01 B*51:05 B*51:07 B*51:08 B*52:01 B*53:01 B*54:01 B*55:01 B*56:01 B*57:01 B*58:01 B*73:01
SLL	4,32,103	3	73	0.4805	0	0	1	B*40:04 B*45:01 B*49:01 B*50:01 B*50:02
SLV	4,32,103	14	449	0.848	0	0	1	B*27:02 B*27:05 B*27:07 B*40:01 B*40:02 B*40:06 B*41:01 B*41:02 B*44:02 B*44:03 B*44:05 B*47:01
SQV	4,32,103	29	778	0.01131	0	0	1	B*07:02 B*07:05 B*08:01 B*08:22 B*14:01 B*14:02 B*15:01 B*15:03 B*15:07 B*15:09 B*15:10 B*15:17 B*15:18 B*18:01 B*18:04 B*35:32 B*37:01 B*38:01 B*39:01 B*39:04 B*39:06 B*39:31 B*42:02 B*48:01 B*51:01 B*51:05 B*51:07 B*51:08 B*52:01 B*57:01
SQF	4,32,109	1	20	0.4658	0	0	1	B*35:02
SLL	4,32,109	17	501	0.4784	0	0	1	B*27:02 B*27:05 B*27:07 B*40:01 B*40:02 B*40:04 B*40:06 B*41:01 B*41:02 B*44:02 B*44:03 B*44:05 B*45:01 B*47:01 B*49:01 B*50:01 B*50:02
SQL	4,32,109	30	905	0.103	0	0	1	B*07:02 B*07:05 B*08:01 B*08:22 B*13:01 B*13:02 B*14:01 B*14:02 B*15:01 B*15:03 B*15:07 B*15:09 B*15:10 B*15:17 B*15:18 B*18:01 B*18:04 B*35:01 B*35:03 B*35:08 B*35:32 B*35:41 B*37:01 B*38:01 B*39:01 B*39:04 B*39:06 B*39:31 B*42:02 B*48:01 B*51:01 B*51:05 B*51:07 B*51:08 B*52:01 B*53:01 B*54:01 B*55:01 B*56:01 B*57:01 B*58:01 B*73:01
SQY	4,32,113	5	82	0.1013	0	0	1	B*14:01 B*14:02 B*15:17 B*37:01 B*73:01
SLY	4,32,113	15	406	0.3021	0	0	1	B*27:02 B*27:05 B*44:02 B*44:03 B*44:05 B*45:01 B*47:01 B*49:01 B*50:01 B*50:02
SQH	4,32,113	28	884	0.566	0	0	1	B*07:02 B*07:05 B*08:01 B*08:22 B*13:01 B*13:02 B*15:01 B*15:03 B*15:07 B*15:09 B*15:10 B*15:18 B*18:01 B*18:04 B*35:01 B*35:02 B*35:03 B*35:08 B*35:32 B*35:41 B*38:01 B*39:01 B*39:04 B*39:06 B*39:31 B*42:02 B*48:01 B*51:01 B*51:05 B*51:07 B*51:08 B*52:01 B*53:01 B*54:01 B*55:01 B*56:01 B*57:01 B*58:01
SLD	4,32,114	10	279	0.514	0	0	1	B*44:02 B*44:03 B*44:05
SQN	4,32,114	16	528	0.954	0	0	1	B*07:05 B*08:01 B*08:22 B*13:01 B*13:02 B*14:01 B*14:02 B*15:09 B*35:02 B*37:01 B*38:01 B*39:01 B*39:04 B*39:06 B*39:31 B*42:02 B*48:01 B*51:01 B*51:05 B*51:07 B*51:08 B*52:01 B*54:01 B*55:01 B*56:01 B*73:01
SQD	4,32,114	20	618	0.5885	0	0	1	B*07:02 B*15:01 B*15:03 B*15:07 B*15:10 B*15:18 B*18:01 B*18:04 B*35:01 B*35:03 B*35:08 B*35:32 B*35:41 B*53:01 B*57:01 B*58:01
SLL	4,32,116	3	72	0.4754	0	0	1	B*45:01 B*49:01 B*50:01 B*50:02
SQF	4,32,116	8	175	0.2222	0	0	1	B*14:01 B*14:02 B*35:03 B*37:01 B*38:01 B*39:01 B*39:04 B*39:06 B*39:31 B*73:01
SLD	4,32,116	11	336	0.7262	0	0	1	B*27:02 B*27:05 B*44:02 B*44:03 B*47:01
SQY	4,32,116	19	534	0.2823	0	0	1	B*07:02 B*07:05 B*08:01 B*08:22 B*15:09 B*15:10 B*35:02 B*42:02 B*48:01 B*51:01 B*51:05 B*51:07 B*51:08 B*52:01
SLY	4,32,118	17	501	0.4784	0	0	1	B*27:02 B*27:05 B*27:07 B*40:01 B*40:02 B*40:04 B*40:06 B*41:01 B*41:02 B*44:02 B*44:03 B*44:05 B*45:01 B*47:01 B*49:01 B*50:01 B*50:02
SQY	4,32,118	30	910	0.1019	0	0	1	B*07:02 B*07:05 B*08:01 B*08:22 B*13:01 B*13:02 B*14:01 B*14:02 B*15:01 B*15:03 B*15:07 B*15:09 B*15:10 B*15:17 B*15:18 B*18:01 B*18:04 B*35:01 B*35:02 B*35:03 B*35:08 B*35:32 B*37:01 B*38:01 B*39:01 B*39:04 B*39:06 B*39:31 B*42:02 B*48:01 B*51:01 B*51:05 B*51:07 B*51:08 B*52:01 B*53:01 B*54:01 B*55:01 B*56:01 B*57:01 B*58:01 B*73:01
SLL	4,32,130	17	501	0.4784	0	0	1	B*27:02 B*27:05 B*27:07 B*40:01 B*40:02 B*40:04 B*40:06 B*41:01 B*41:02 B*44:02 B*44:03 B*44:05 B*45:01 B*47:01 B*49:01 B*50:01 B*50:02
SQL	4,32,130	30	911	0.102	0	0	1	B*07:02 B*07:05 B*08:01 B*13:01 B*13:02 B*14:01 B*14:02 B*15:01 B*15:03 B*15:07 B*15:09 B*15:10 B*15:17 B*15:18 B*18:01 B*18:04 B*35:01 B*35:02 B*35:03 B*35:08 B*35:32 B*35:41 B*37:01 B*38:01 B*39:01 B*39:04 B*39:06 B*39:31 B*42:02 B*48:01 B*51:01 B*51:05 B*51:07 B*51:08 B*52:01 B*53:01 B*54:01 B*55:01 B*56:01 B*57:01 B*58:01 B*73:01
SLS	4,32,131	15	406	0.3021	0	0	1	B*27:02 B*27:05 B*44:02 B*44:03 B*44:05 B*45:01 B*47:01 B*49:01 B*50:01 B*50:02
SQR	4,32,131	15	435	0.4794	0	0	1	B*07:02 B*07:05 B*08:01 B*08:22 B*42:02 B*48:01 B*73:01
SLT	4,32,143	15	441	0.5215	0	0	1	B*27:02 B*27:05 B*27:07 B*40:02 B*40:04 B*40:06 B*41:01 B*41:02 B*44:02 B*44:03 B*44:05 B*45:01 B*47:01 B*49:01 B*50:01 B*50:02
SQT	4,32,143	30	911	0.102	0	0	1	B*07:02 B*07:05 B*08:01 B*08:22 B*13:01 B*13:02 B*14:01 B*14:02 B*15:01 B*15:03 B*15:07 B*15:09 B*15:10 B*15:17 B*15:18 B*18:01 B*18:04 B*35:01 B*35:02 B*35:03 B*35:08 B*35:32 B*35:41 B*37:01 B*38:01 B*39:01 B*39:04 B*39:06 B*39:31 B*42:02 B*51:01 B*51:05 B*51:07 B*51:08 B*52:01 B*53:01 B*54:01 B*55:01 B*56:01 B*57:01 B*58:01 B*73:01
SLR	4,32,145	17	501	0.4784	0	0	1	B*27:02 B*27:05 B*27:07 B*40:01 B*40:02 B*40:04 B*40:06 B*41:01 B*41:02 B*44:02 B*44:03 B*44:05 B*45:01 B*47:01 B*49:01 B*50:01 B*50:02
SQR	4,32,145	30	886	0.06761	0	0	1	B*07:02 B*07:05 B*08:01 B*08:22 B*14:01 B*14:02 B*15:01 B*15:03 B*15:07 B*15:09 B*15:10 B*15:17 B*15:18 B*18:01 B*18:04 B*35:01 B*35:02 B*35:03 B*35:08 B*35:32 B*35:41 B*37:01 B*38:01 B*39:01 B*39:04 B*39:06 B*39:31 B*42:02 B*48:01 B*51:01 B*51:05 B*51:07 B*51:08 B*52:01 B*53:01 B*54:01 B*55:01 B*56:01 B*57:01 B*58:01 B*73:01
SLW	4,32,147	15	441	0.5215	0	0	1	B*27:02 B*27:05 B*27:07 B*40:02 B*40:04 B*40:06 B*41:01 B*41:02 B*44:02 B*44:03 B*44:05 B*45:01 B*47:01 B*49:01 B*50:01 B*50:02
SQW	4,32,147	30	911	0.102	0	0	1	B*07:02 B*07:05 B*08:01 B*08:22 B*13:01 B*13:02 B*14:01 B*14:02 B*15:01 B*15:03 B*15:07 B*15:09 B*15:10 B*15:17 B*15:18 B*18:01 B*18:04 B*35:01 B*35:02 B*35:03 B*35:08 B*35:32 B*35:41 B*37:01 B*38:01 B*39:01 B*39:04 B*39:06 B*39:31 B*42:02 B*51:01 B*51:05 B*51:07 B*51:08 B*52:01 B*53:01 B*54:01 B*55:01 B*56:01 B*57:01 B*58:01 B*73:01
SLE	4,32,152	3	65	0.4424	0	0	1	B*49:01 B*50:01 B*50:02
SLV	4,32,152	14	456	0.908	0	0	1	B*27:02 B*27:05 B*27:07 B*40:01 B*40:02 B*40:04 B*40:06 B*41:01 B*41:02 B*44:02 B*44:03 B*44:05 B*45:01 B*47:01
SQE	4,32,152	19	537	0.2969	0	0	1	B*07:02 B*07:05 B*14:01 B*14:02 B*15:01 B*15:03 B*15:07 B*15:09 B*15:10 B*15:17 B*15:18 B*51:01 B*51:07 B*52:01 B*55:01
SQD	4,32,156	8	213	0.4986	0	0	1	B*08:01 B*08:22 B*37:01 B*42:02 B*51:08
SQR	4,32,156	12	274	0.1289	0	0	1	B*07:02 B*07:05 B*35:08 B*51:05
SLL	4,32,156	13	347	0.3285	0	0	1	B*27:02 B*27:05 B*27:07 B*40:01 B*40:02 B*40:04 B*40:06 B*44:03 B*47:01 B*49:01 B*50:01 B*50:02
SLA	4,32,158	17	501	0.4784	0	0	1	B*27:02 B*27:05 B*27:07 B*40:01 B*40:02 B*40:04 B*40:06 B*41:01 B*41:02 B*44:02 B*44:03 B*44:05 B*45:01 B*47:01 B*49:01 B*50:01 B*50:02
SQA	4,32,158	30	891	0.06492	0	0	1	B*07:02 B*07:05 B*08:01 B*08:22 B*13:01 B*13:02 B*14:01 B*14:02 B*15:01 B*15:03 B*15:07 B*15:09 B*15:10 B*15:17 B*15:18 B*18:01 B*18:04 B*35:01 B*35:02 B*35:03 B*35:08 B*35:32 B*35:41 B*37:01 B*42:02 B*48:01 B*51:01 B*51:05 B*51:07 B*51:08 B*52:01 B*53:01 B*54:01 B*55:01 B*56:01 B*57:01 B*58:01 B*73:01
SQE	4,32,163	11	326	0.6399	0	0	1	B*07:02 B*07:05 B*13:01 B*13:02 B*48:01 B*73:01
SLL	4,32,163	13	340	0.2886	0	0	1	B*44:02 B*44:03 B*44:05 B*45:01 B*49:01 B*50:01 B*50:02
SQT	4,32,163	14	424	0.6414	0	0	1	B*08:01 B*08:22 B*14:01 B*14:02 B*18:01 B*18:04 B*37:01 B*38:01 B*39:01 B*39:04 B*39:06 B*39:31 B*42:02 B*54:01 B*55:01
SQL	4,32,163	15	482	0.8459	0	0	1	B*15:01 B*15:03 B*15:07 B*15:09 B*15:10 B*15:17 B*15:18 B*35:01 B*35:02 B*35:03 B*35:08 B*35:32 B*35:41 B*51:01 B*51:05 B*51:07 B*51:08 B*52:01 B*53:01 B*56:01 B*57:01 B*58:01
SLS	4,32,167	10	286	0.5724	0	0	1	B*44:02 B*44:03 B*44:05 B*45:01 B*50:02
SQW	4,32,167	30	911	0.102	0	0	1	B*07:02 B*07:05 B*08:01 B*08:22 B*13:01 B*13:02 B*14:01 B*14:02 B*15:01 B*15:03 B*15:07 B*15:09 B*15:10 B*15:17 B*15:18 B*18:01 B*18:04 B*35:01 B*35:02 B*35:03 B*35:08 B*35:32 B*35:41 B*37:01 B*38:01 B*39:01 B*39:04 B*39:06 B*39:31 B*42:02 B*48:01 B*51:01 B*51:05 B*51:07 B*51:08 B*52:01 B*53:01 B*54:01 B*55:01 B*56:01 B*57:01 B*58:01 B*73:01
SQH	4,32,171	9	243	0.5177	0	0	1	B*14:01 B*14:02 B*18:01 B*18:04 B*51:01 B*51:07 B*51:08 B*52:01 B*73:01
SLY	4,32,171	17	501	0.4784	0	0	1	B*27:02 B*27:05 B*27:07 B*40:01 B*40:02 B*40:04 B*40:06 B*41:01 B*41:02 B*44:02 B*44:03 B*44:05 B*45:01 B*47:01 B*49:01 B*50:01 B*50:02
SLE	4,32,177	15	427	0.426	0	0	1	B*27:02 B*27:05 B*27:07 B*40:02 B*40:04 B*40:06 B*44:02 B*44:03 B*44:05 B*45:01 B*47:01 B*49:01 B*50:01 B*50:02
SQD	4,32,177	15	434	0.4726	0	0	1	B*07:02 B*07:05 B*08:01 B*08:22 B*42:02 B*48:01
SQK	4,32,178	11	270	0.2415	0	0	1	B*07:02 B*07:05 B*48:01
SLT	4,32,178	15	441	0.5215	0	0	1	B*27:02 B*27:05 B*27:07 B*40:02 B*40:04 B*40:06 B*41:01 B*41:02 B*44:02 B*44:03 B*44:05 B*45:01 B*47:01 B*49:01 B*50:01 B*50:02
SLQ	4,32,180	15	427	0.426	0	0	1	B*27:02 B*27:05 B*27:07 B*40:02 B*40:04 B*40:06 B*44:02 B*44:03 B*44:05 B*45:01 B*47:01 B*49:01 B*50:01 B*50:02
SQE	4,32,180	15	434	0.4726	0	0	1	B*07:02 B*07:05 B*08:01 B*08:22 B*42:02 B*48:01
SAT	4,41,45	14	394	0.4226	0	0	1	B*18:01 B*18:04 B*35:01 B*35:02 B*35:03 B*35:08 B*35:32 B*35:41 B*37:01 B*51:01 B*51:05 B*51:07 B*51:08 B*52:01 B*53:01 B*58:01
STK	4,41,45	15	441	0.5215	0	0	1	B*40:01 B*40:02 B*40:04 B*40:06 B*41:01 B*41:02 B*44:02 B*44:03 B*44:05 B*45:01 B*47:01 B*49:01 B*50:01 B*50:02
SAE	4,41,45	20	625	0.6421	0	0	1	B*07:02 B*07:05 B*08:01 B*08:22 B*14:01 B*14:02 B*15:03 B*15:09 B*15:10 B*15:18 B*27:02 B*27:05 B*27:07 B*38:01 B*39:01 B*39:04 B*39:06 B*39:31 B*42:02 B*48:01 B*55:01 B*56:01 B*73:01
STE	4,41,46	15	441	0.5215	0	0	1	B*40:01 B*40:02 B*40:04 B*40:06 B*41:01 B*41:02 B*44:02 B*44:03 B*44:05 B*45:01 B*47:01 B*49:01 B*50:01 B*50:02
SAE	4,41,46	28	847	0.2972	0	0	1	B*07:02 B*07:05 B*08:01 B*08:22 B*14:01 B*14:02 B*15:03 B*15:09 B*15:10 B*15:18 B*18:01 B*18:04 B*27:02 B*27:05 B*27:07 B*35:01 B*35:02 B*35:03 B*35:08 B*35:32 B*35:41 B*37:01 B*38:01 B*39:01 B*39:04 B*39:06 B*39:31 B*42:02 B*48:01 B*51:01 B*51:05 B*51:07 B*51:08 B*52:01 B*53:01 B*54:01 B*55:01 B*56:01 B*58:01 B*73:01
STI	4,41,52	15	489	0.9055	0	0	1	B*13:01 B*13:02 B*40:01 B*40:02 B*40:04 B*40:06 B*41:01 B*41:02 B*44:02 B*44:03 B*44:05 B*45:01 B*47:01 B*49:01 B*50:01 B*50:02
SAI	4,41,52	30	916	0.1651	0	0	1	B*07:02 B*07:05 B*08:01 B*08:22 B*14:01 B*14:02 B*15:01 B*15:03 B*15:07 B*15:09 B*15:10 B*15:17 B*15:18 B*18:01 B*18:04 B*27:02 B*27:05 B*27:07 B*35:01 B*35:02 B*35:03 B*35:08 B*35:32 B*35:41 B*37:01 B*38:01 B*39:01 B*39:04 B*39:06 B*39:31 B*42:02 B*48:01 B*51:01 B*51:05 B*51:07 B*51:08 B*52:01 B*53:01 B*55:01 B*56:01 B*57:01 B*58:01 B*73:01
STR	4,41,62	15	489	0.9055	0	0	1	B*13:01 B*13:02 B*40:01 B*40:02 B*40:04 B*40:06 B*41:01 B*41:02 B*44:02 B*44:03 B*44:05 B*45:01 B*47:01 B*49:01 B*50:01 B*50:02
SAR	4,41,62	29	884	0.2411	0	0	1	B*07:02 B*07:05 B*08:01 B*08:22 B*14:01 B*14:02 B*15:01 B*15:03 B*15:07 B*15:09 B*15:10 B*15:17 B*15:18 B*18:01 B*18:04 B*27:02 B*27:05 B*27:07 B*35:01 B*35:02 B*35:03 B*35:08 B*35:32 B*35:41 B*37:01 B*38:01 B*39:01 B*39:04 B*39:06 B*39:31 B*42:02 B*48:01 B*51:01 B*51:05 B*51:07 B*51:08 B*52:01 B*53:01 B*54:01 B*55:01 B*56:01 B*73:01
SAE	4,41,63	11	331	0.6827	0	0	1	B*15:01 B*15:03 B*15:07 B*15:17 B*27:02 B*27:05 B*27:07 B*37:01 B*48:01 B*52:01 B*57:01 B*58:01
STE	4,41,63	15	489	0.9055	0	0	1	B*13:01 B*13:02 B*40:01 B*40:02 B*40:04 B*40:06 B*41:01 B*41:02 B*44:02 B*44:03 B*44:05 B*45:01 B*47:01 B*49:01 B*50:01 B*50:02
SAN	4,41,63	27	783	0.173	0	0	1	B*07:02 B*07:05 B*08:01 B*08:22 B*14:01 B*14:02 B*15:09 B*15:10 B*15:18 B*18:01 B*18:04 B*35:01 B*35:02 B*35:03 B*35:08 B*35:32 B*35:41 B*38:01 B*39:01 B*39:04 B*39:06 B*39:31 B*42:02 B*51:01 B*51:05 B*51:07 B*51:08 B*53:01 B*54:01 B*55:01 B*56:01 B*73:01
STQ	4,41,65	15	489	0.9055	0	0	1	B*13:01 B*13:02 B*40:01 B*40:02 B*40:04 B*40:06 B*41:01 B*41:02 B*44:02 B*44:03 B*44:05 B*45:01 B*47:01 B*49:01 B*50:01 B*50:02
SAQ	4,41,65	29	882	0.2421	0	0	1	B*07:02 B*07:05 B*08:01 B*08:22 B*14:01 B*14:02 B*15:01 B*15:03 B*15:07 B*15:09 B*15:10 B*15:18 B*18:01 B*18:04 B*27:02 B*27:05 B*27:07 B*35:01 B*35:02 B*35:03 B*35:08 B*35:32 B*35:41 B*37:01 B*38:01 B*39:01 B*39:04 B*39:06 B*39:31 B*42:02 B*48:01 B*51:01 B*51:05 B*51:07 B*51:08 B*52:01 B*53:01 B*54:01 B*55:01 B*56:01 B*73:01
STI	4,41,66	15	489	0.9055	0	0	1	B*13:01 B*13:02 B*40:01 B*40:02 B*40:04 B*40:06 B*41:01 B*41:02 B*44:02 B*44:03 B*44:05 B*45:01 B*47:01 B*49:01 B*50:01 B*50:02
SAI	4,41,66	29	882	0.2421	0	0	1	B*07:02 B*07:05 B*08:01 B*08:22 B*14:01 B*14:02 B*15:01 B*15:03 B*15:07 B*15:09 B*15:10 B*15:18 B*18:01 B*18:04 B*27:02 B*27:05 B*27:07 B*35:01 B*35:02 B*35:03 B*35:08 B*35:32 B*35:41 B*37:01 B*38:01 B*39:01 B*39:04 B*39:06 B*39:31 B*42:02 B*48:01 B*51:01 B*51:05 B*51:07 B*51:08 B*52:01 B*53:01 B*54:01 B*55:01 B*56:01 B*73:01
SAS	4,41,67	9	242	0.5168	0	0	1	B*15:01 B*15:03 B*15:07 B*18:01 B*18:04 B*37:01 B*48:01 B*51:07 B*52:01
SAY	4,41,67	12	316	0.3305	0	0	1	B*07:02 B*07:05 B*42:02 B*54:01 B*55:01 B*56:01
SAF	4,41,67	15	431	0.4523	0	0	1	B*08:01 B*08:22 B*35:01 B*35:02 B*35:03 B*35:08 B*35:32 B*35:41 B*51:01 B*51:05 B*51:08 B*53:01
STS	4,41,67	15	489	0.9055	0	0	1	B*13:01 B*13:02 B*40:01 B*40:02 B*40:04 B*40:06 B*41:01 B*41:02 B*44:02 B*44:03 B*44:05 B*45:01 B*47:01 B*49:01 B*50:01 B*50:02
SAA	4,41,69	15	466	0.713	0	0	1	B*07:02 B*07:05 B*15:17 B*27:02 B*27:05 B*27:07 B*42:02 B*54:01 B*55:01 B*56:01 B*57:01 B*58:01 B*73:01
STT	4,41,69	15	489	0.9055	0	0	1	B*13:01 B*13:02 B*40:01 B*40:02 B*40:04 B*40:06 B*41:01 B*41:02 B*44:02 B*44:03 B*44:05 B*45:01 B*47:01 B*49:01 B*50:01 B*50:02
SAT	4,41,69	23	689	0.4275	0	0	1	B*08:01 B*08:22 B*14:01 B*14:02 B*15:01 B*15:03 B*15:07 B*15:09 B*15:10 B*15:18 B*18:01 B*18:04 B*35:01 B*35:02 B*35:03 B*35:08 B*35:32 B*35:41 B*37:01 B*38:01 B*39:01 B*39:04 B*39:06 B*39:31 B*48:01 B*51:01 B*51:05 B*51:07 B*51:08 B*52:01 B*53:01
SAQ	4,41,70	12	316	0.3305	0	0	1	B*07:02 B*07:05 B*42:02 B*54:01 B*55:01 B*56:01
STN	4,41,70	15	489	0.9055	0	0	1	B*13:01 B*13:02 B*40:01 B*40:02 B*40:04 B*40:06 B*41:01 B*41:02 B*44:02 B*44:03 B*44:05 B*45:01 B*47:01 B*49:01 B*50:01 B*50:02
SAN	4,41,70	23	689	0.4275	0	0	1	B*08:01 B*08:22 B*14:01 B*14:02 B*15:01 B*15:03 B*15:07 B*15:09 B*15:10 B*15:18 B*18:01 B*18:04 B*35:01 B*35:02 B*35:03 B*35:08 B*35:32 B*35:41 B*37:01 B*38:01 B*39:01 B*39:04 B*39:06 B*39:31 B*48:01 B*51:01 B*51:05 B*51:07 B*51:08 B*52:01 B*53:01
SAA	4,41,71	15	466	0.713	0	0	1	B*07:02 B*07:05 B*15:17 B*27:02 B*27:05 B*27:07 B*42:02 B*54:01 B*55:01 B*56:01 B*57:01 B*58:01 B*73:01
STT	4,41,71	15	489	0.9055	0	0	1	B*13:01 B*13:02 B*40:01 B*40:02 B*40:04 B*40:06 B*41:01 B*41:02 B*44:02 B*44:03 B*44:05 B*45:01 B*47:01 B*49:01 B*50:01 B*50:02
SAT	4,41,71	23	689	0.4275	0	0	1	B*08:01 B*08:22 B*14:01 B*14:02 B*15:01 B*15:03 B*15:07 B*15:09 B*15:10 B*15:18 B*18:01 B*18:04 B*35:01 B*35:02 B*35:03 B*35:08 B*35:32 B*35:41 B*37:01 B*38:01 B*39:01 B*39:04 B*39:06 B*39:31 B*48:01 B*51:01 B*51:05 B*51:07 B*51:08 B*52:01 B*53:01
STY	4,41,74	15	489	0.9055	0	0	1	B*13:01 B*13:02 B*40:01 B*40:02 B*40:04 B*40:06 B*41:01 B*41:02 B*44:02 B*44:03 B*44:05 B*45:01 B*47:01 B*49:01 B*50:01 B*50:02
SAY	4,41,74	18	570	0.7436	0	0	1	B*15:01 B*15:03 B*15:07 B*15:09 B*15:10 B*15:17 B*15:18 B*18:01 B*18:04 B*35:01 B*35:02 B*35:03 B*35:08 B*35:32 B*35:41 B*37:01 B*38:01 B*48:01 B*51:01 B*51:05 B*51:07 B*51:08 B*52:01 B*53:01 B*57:01 B*58:01
SAD	4,41,74	19	602	0.7296	0	0	1	B*07:02 B*07:05 B*08:01 B*08:22 B*14:01 B*14:02 B*27:02 B*27:05 B*27:07 B*39:01 B*39:04 B*39:06 B*39:31 B*42:02 B*54:01 B*55:01 B*56:01 B*73:01
STE	4,41,76	15	489	0.9055	0	0	1	B*13:01 B*13:02 B*40:01 B*40:02 B*40:04 B*40:06 B*41:01 B*41:02 B*44:02 B*44:03 B*44:05 B*45:01 B*47:01 B*49:01 B*50:01 B*50:02
SAE	4,41,76	30	916	0.1651	0	0	1	B*07:02 B*07:05 B*08:01 B*08:22 B*14:01 B*14:02 B*15:01 B*15:03 B*15:07 B*15:09 B*15:10 B*15:17 B*15:18 B*18:01 B*18:04 B*27:02 B*27:05 B*27:07 B*35:01 B*35:02 B*35:03 B*35:08 B*35:32 B*35:41 B*37:01 B*38:01 B*39:01 B*39:04 B*39:06 B*39:31 B*42:02 B*48:01 B*51:01 B*51:05 B*51:07 B*51:08 B*52:01 B*53:01 B*54:01 B*55:01 B*56:01 B*57:01 B*58:01
SAD	4,41,77	4	86	0.3248	0	0	1	B*27:05 B*27:07 B*37:01
SAS	4,41,77	26	775	0.2738	0	0	1	B*07:02 B*07:05 B*08:01 B*08:22 B*14:01 B*14:02 B*15:01 B*15:03 B*15:07 B*15:09 B*15:10 B*15:18 B*18:01 B*18:04 B*35:01 B*35:02 B*35:03 B*35:08 B*35:32 B*35:41 B*39:01 B*39:04 B*39:06 B*39:31 B*42:02 B*48:01 B*54:01 B*55:01 B*56:01
SAT	4,41,80	4	86	0.3248	0	0	1	B*27:05 B*27:07 B*37:01
SAN	4,41,80	26	776	0.3701	0	0	1	B*07:02 B*07:05 B*08:01 B*08:22 B*14:01 B*14:02 B*15:01 B*15:03 B*15:07 B*15:09 B*15:10 B*15:18 B*18:01 B*18:04 B*35:01 B*35:02 B*35:03 B*35:08 B*35:32 B*35:41 B*39:01 B*39:04 B*39:06 B*39:31 B*42:02 B*48:01 B*54:01 B*55:01 B*56:01 B*73:01
SAL	4,41,81	27	813	0.3376	0	0	1	B*07:02 B*07:05 B*08:01 B*08:22 B*14:01 B*14:02 B*15:01 B*15:03 B*15:07 B*15:09 B*15:10 B*15:18 B*18:01 B*18:04 B*27:05 B*27:07 B*35:01 B*35:02 B*35:03 B*35:08 B*35:32 B*35:41 B*37:01 B*39:01 B*39:04 B*39:06 B*39:31 B*42:02 B*48:01 B*54:01 B*55:01 B*56:01 B*73:01
SAR	4,41,82	26	776	0.3701	0	0	1	B*07:02 B*07:05 B*08:01 B*08:22 B*14:01 B*14:02 B*15:01 B*15:03 B*15:07 B*15:09 B*15:10 B*15:18 B*18:01 B*18:04 B*35:01 B*35:02 B*35:03 B*35:08 B*35:32 B*35:41 B*39:01 B*39:04 B*39:06 B*39:31 B*42:02 B*48:01 B*54:01 B*55:01 B*56:01 B*73:01
SAG	4,41,83	26	776	0.3701	0	0	1	B*07:02 B*07:05 B*08:01 B*08:22 B*14:01 B*14:02 B*15:01 B*15:03 B*15:07 B*15:09 B*15:10 B*15:18 B*18:01 B*18:04 B*35:01 B*35:02 B*35:03 B*35:08 B*35:32 B*35:41 B*39:01 B*39:04 B*39:06 B*39:31 B*42:02 B*48:01 B*54:01 B*55:01 B*56:01 B*73:01
STA	4,41,90	15	489	0.9055	0	0	1	B*13:01 B*13:02 B*40:01 B*40:02 B*40:04 B*40:06 B*41:01 B*41:02 B*44:02 B*44:03 B*44:05 B*45:01 B*47:01 B*49:01 B*50:01 B*50:02
SAA	4,41,90	30	916	0.1651	0	0	1	B*07:02 B*07:05 B*08:01 B*08:22 B*14:01 B*14:02 B*15:01 B*15:03 B*15:07 B*15:09 B*15:10 B*15:17 B*15:18 B*18:01 B*18:04 B*27:02 B*27:05 B*27:07 B*35:01 B*35:02 B*35:03 B*35:08 B*35:32 B*35:41 B*37:01 B*38:01 B*39:01 B*39:04 B*39:06 B*39:31 B*42:02 B*48:01 B*51:01 B*51:05 B*51:07 B*51:08 B*52:01 B*53:01 B*54:01 B*55:01 B*56:01 B*57:01 B*58:01
SAI	4,41,94	9	268	0.6793	0	0	1	B*35:01 B*35:02 B*35:03 B*35:08 B*35:41 B*53:01 B*57:01 B*58:01
STI	4,41,94	10	281	0.5304	0	0	1	B*13:01 B*40:04 B*44:02 B*44:03 B*44:05
SAT	4,41,94	27	806	0.2443	0	0	1	B*07:02 B*07:05 B*08:01 B*08:22 B*14:01 B*14:02 B*15:01 B*15:03 B*15:07 B*15:09 B*15:10 B*15:17 B*15:18 B*18:01 B*18:04 B*27:02 B*27:05 B*27:07 B*35:32 B*37:01 B*38:01 B*39:01 B*39:04 B*39:06 B*39:31 B*42:02 B*48:01 B*51:01 B*51:05 B*51:07 B*51:08 B*52:01 B*54:01 B*55:01 B*56:01 B*73:01
STI	4,41,95	10	281	0.5304	0	0	1	B*13:01 B*40:04 B*44:02 B*44:03 B*44:05
SAI	4,41,95	11	287	0.343	0	0	1	B*35:01 B*35:02 B*35:03 B*35:08 B*35:41 B*37:01 B*53:01 B*57:01 B*58:01
SAL	4,41,95	23	712	0.6822	0	0	1	B*07:02 B*07:05 B*08:01 B*08:22 B*14:01 B*14:02 B*15:01 B*15:03 B*15:07 B*15:09 B*15:10 B*15:17 B*15:18 B*18:01 B*18:04 B*27:02 B*27:05 B*27:07 B*35:32 B*38:01 B*39:01 B*39:04 B*39:31 B*42:02 B*48:01
SAW	4,41,97	3	55	0.236	0	0	1	B*14:01 B*14:02
STR	4,41,97	15	420	0.3821	0	0	1	B*13:01 B*40:01 B*40:04 B*41:01 B*44:02 B*44:03 B*44:05 B*45:01 B*47:01 B*49:01 B*50:01 B*50:02
SAS	4,41,97	15	437	0.4932	0	0	1	B*07:02 B*07:05 B*08:01 B*08:22 B*15:07 B*27:07 B*42:02 B*48:01
SAR	4,41,97	15	458	0.6492	0	0	1	B*15:01 B*15:03 B*15:09 B*15:10 B*15:17 B*15:18 B*18:01 B*18:04 B*35:01 B*35:02 B*35:03 B*35:08 B*35:32 B*35:41 B*37:01 B*38:01 B*39:01 B*39:04 B*39:31 B*53:01 B*58:01
SAS	4,41,99	2	20	0.1322	0	0	1	B*37:01
STY	4,41,99	15	485	0.8713	0	0	1	B*13:01 B*13:02 B*40:01 B*40:02 B*40:04 B*40:06 B*41:01 B*41:02 B*44:02 B*44:03 B*44:05 B*45:01 B*49:01 B*50:01 B*50:02
SAY	4,41,99	30	914	0.1678	0	0	1	B*07:02 B*07:05 B*08:01 B*08:22 B*14:01 B*14:02 B*15:01 B*15:03 B*15:07 B*15:09 B*15:10 B*15:17 B*15:18 B*18:01 B*18:04 B*27:02 B*27:05 B*27:07 B*35:01 B*35:02 B*35:03 B*35:08 B*35:32 B*35:41 B*38:01 B*39:01 B*39:04 B*39:06 B*39:31 B*42:02 B*48:01 B*51:01 B*51:05 B*51:07 B*51:08 B*52:01 B*53:01 B*54:01 B*55:01 B*56:01 B*57:01 B*58:01 B*73:01
SAL	4,41,103	9	252	0.528	0	0	1	B*35:01 B*35:02 B*35:03 B*35:08 B*35:41 B*53:01 B*54:01 B*55:01 B*56:01 B*58:01
STV	4,41,103	12	387	0.8855	0	0	1	B*40:01 B*40:02 B*40:06 B*41:01 B*41:02 B*44:02 B*44:03 B*44:05 B*47:01
SAV	4,41,103	29	820	0.04696	0	0	1	B*07:02 B*07:05 B*08:01 B*08:22 B*14:01 B*14:02 B*15:01 B*15:03 B*15:07 B*15:09 B*15:10 B*15:17 B*15:18 B*18:01 B*18:04 B*27:02 B*27:05 B*27:07 B*35:32 B*37:01 B*38:01 B*39:01 B*39:04 B*39:06 B*39:31 B*42:02 B*48:01 B*51:01 B*51:05 B*51:07 B*51:08 B*52:01 B*57:01
SAF	4,41,109	1	20	0.4658	0	0	1	B*35:02
STL	4,41,109	15	489	0.9055	0	0	1	B*13:01 B*13:02 B*40:01 B*40:02 B*40:04 B*40:06 B*41:01 B*41:02 B*44:02 B*44:03 B*44:05 B*45:01 B*47:01 B*49:01 B*50:01 B*50:02
SAL	4,41,109	30	913	0.1694	0	0	1	B*07:02 B*07:05 B*08:01 B*08:22 B*14:01 B*14:02 B*15:01 B*15:03 B*15:07 B*15:09 B*15:10 B*15:17 B*15:18 B*18:01 B*18:04 B*27:02 B*27:05 B*27:07 B*35:01 B*35:03 B*35:08 B*35:32 B*35:41 B*37:01 B*38:01 B*39:01 B*39:04 B*39:06 B*39:31 B*42:02 B*48:01 B*51:01 B*51:05 B*51:07 B*51:08 B*52:01 B*53:01 B*54:01 B*55:01 B*56:01 B*57:01 B*58:01 B*73:01
SAY	4,41,113	6	160	0.612	0	0	1	B*14:01 B*14:02 B*15:17 B*27:02 B*27:05 B*37:01 B*73:01
STY	4,41,113	13	345	0.3168	0	0	1	B*44:02 B*44:03 B*44:05 B*45:01 B*47:01 B*49:01 B*50:01 B*50:02
SAH	4,41,113	28	857	0.2974	0	0	1	B*07:02 B*07:05 B*08:01 B*08:22 B*15:01 B*15:03 B*15:07 B*15:09 B*15:10 B*15:18 B*18:01 B*18:04 B*27:07 B*35:01 B*35:02 B*35:03 B*35:08 B*35:32 B*35:41 B*38:01 B*39:01 B*39:04 B*39:06 B*39:31 B*42:02 B*48:01 B*51:01 B*51:05 B*51:07 B*51:08 B*52:01 B*53:01 B*54:01 B*55:01 B*56:01 B*57:01 B*58:01
STD	4,41,114	10	279	0.514	0	0	1	B*44:02 B*44:03 B*44:05
SAN	4,41,114	16	479	0.5573	0	0	1	B*07:05 B*08:01 B*08:22 B*14:01 B*14:02 B*15:09 B*27:07 B*35:02 B*37:01 B*38:01 B*39:01 B*39:04 B*39:06 B*39:31 B*42:02 B*48:01 B*51:01 B*51:05 B*51:07 B*51:08 B*52:01 B*54:01 B*55:01 B*56:01 B*73:01
SAD	4,41,114	20	618	0.5885	0	0	1	B*07:02 B*15:01 B*15:03 B*15:07 B*15:10 B*15:18 B*18:01 B*18:04 B*35:01 B*35:03 B*35:08 B*35:32 B*35:41 B*53:01 B*57:01 B*58:01
SAF	4,41,116	8	175	0.2222	0	0	1	B*14:01 B*14:02 B*35:03 B*37:01 B*38:01 B*39:01 B*39:04 B*39:06 B*39:31 B*73:01
STD	4,41,116	9	273	0.8354	0	0	1	B*44:02 B*44:03 B*47:01
SAY	4,41,116	19	536	0.292	0	0	1	B*07:02 B*07:05 B*08:01 B*08:22 B*15:09 B*15:10 B*27:07 B*35:02 B*42:02 B*48:01 B*51:01 B*51:05 B*51:07 B*51:08 B*52:01
STY	4,41,118	15	489	0.9055	0	0	1	B*13:01 B*13:02 B*40:01 B*40:02 B*40:04 B*40:06 B*41:01 B*41:02 B*44:02 B*44:03 B*44:05 B*45:01 B*47:01 B*49:01 B*50:01 B*50:02
SAY	4,41,118	30	916	0.1651	0	0	1	B*07:02 B*07:05 B*08:01 B*08:22 B*14:01 B*14:02 B*15:01 B*15:03 B*15:07 B*15:09 B*15:10 B*15:17 B*15:18 B*18:01 B*18:04 B*27:02 B*27:05 B*27:07 B*35:01 B*35:02 B*35:03 B*35:08 B*35:32 B*37:01 B*38:01 B*39:01 B*39:04 B*39:06 B*39:31 B*42:02 B*48:01 B*51:01 B*51:05 B*51:07 B*51:08 B*52:01 B*53:01 B*54:01 B*55:01 B*56:01 B*57:01 B*58:01 B*73:01
STL	4,41,130	15	489	0.9055	0	0	1	B*13:01 B*13:02 B*40:01 B*40:02 B*40:04 B*40:06 B*41:01 B*41:02 B*44:02 B*44:03 B*44:05 B*45:01 B*47:01 B*49:01 B*50:01 B*50:02
SAL	4,41,130	30	917	0.1639	0	0	1	B*07:02 B*07:05 B*08:01 B*14:01 B*14:02 B*15:01 B*15:03 B*15:07 B*15:09 B*15:10 B*15:17 B*15:18 B*18:01 B*18:04 B*27:02 B*27:05 B*27:07 B*35:01 B*35:02 B*35:03 B*35:08 B*35:32 B*35:41 B*37:01 B*38:01 B*39:01 B*39:04 B*39:06 B*39:31 B*42:02 B*48:01 B*51:01 B*51:05 B*51:07 B*51:08 B*52:01 B*53:01 B*54:01 B*55:01 B*56:01 B*57:01 B*58:01 B*73:01
STS	4,41,131	13	398	0.697	0	0	1	B*13:01 B*13:02 B*44:02 B*44:03 B*44:05 B*45:01 B*47:01 B*49:01 B*50:01 B*50:02
SAR	4,41,131	15	437	0.4932	0	0	1	B*07:02 B*07:05 B*08:01 B*08:22 B*27:07 B*42:02 B*48:01 B*73:01
STT	4,41,143	13	429	0.9623	0	0	1	B*13:01 B*13:02 B*40:02 B*40:04 B*40:06 B*41:01 B*41:02 B*44:02 B*44:03 B*44:05 B*45:01 B*47:01 B*49:01 B*50:01 B*50:02
SAT	4,41,143	30	917	0.1639	0	0	1	B*07:02 B*07:05 B*08:01 B*08:22 B*14:01 B*14:02 B*15:01 B*15:03 B*15:07 B*15:09 B*15:10 B*15:17 B*15:18 B*18:01 B*18:04 B*27:02 B*27:05 B*27:07 B*35:01 B*35:02 B*35:03 B*35:08 B*35:32 B*35:41 B*37:01 B*38:01 B*39:01 B*39:04 B*39:06 B*39:31 B*42:02 B*51:01 B*51:05 B*51:07 B*51:08 B*52:01 B*53:01 B*54:01 B*55:01 B*56:01 B*57:01 B*58:01 B*73:01
STR	4,41,145	15	441	0.5215	0	0	1	B*40:01 B*40:02 B*40:04 B*40:06 B*41:01 B*41:02 B*44:02 B*44:03 B*44:05 B*45:01 B*47:01 B*49:01 B*50:01 B*50:02
SAR	4,41,145	30	917	0.1639	0	0	1	B*07:02 B*07:05 B*08:01 B*08:22 B*14:01 B*14:02 B*15:01 B*15:03 B*15:07 B*15:09 B*15:10 B*15:17 B*15:18 B*18:01 B*18:04 B*27:02 B*27:05 B*27:07 B*35:01 B*35:02 B*35:03 B*35:08 B*35:32 B*35:41 B*37:01 B*38:01 B*39:01 B*39:04 B*39:06 B*39:31 B*42:02 B*48:01 B*51:01 B*51:05 B*51:07 B*51:08 B*52:01 B*53:01 B*54:01 B*55:01 B*56:01 B*57:01 B*58:01 B*73:01
STW	4,41,147	13	429	0.9623	0	0	1	B*13:01 B*13:02 B*40:02 B*40:04 B*40:06 B*41:01 B*41:02 B*44:02 B*44:03 B*44:05 B*45:01 B*47:01 B*49:01 B*50:01 B*50:02
SAW	4,41,147	30	917	0.1639	0	0	1	B*07:02 B*07:05 B*08:01 B*08:22 B*14:01 B*14:02 B*15:01 B*15:03 B*15:07 B*15:09 B*15:10 B*15:17 B*15:18 B*18:01 B*18:04 B*27:02 B*27:05 B*27:07 B*35:01 B*35:02 B*35:03 B*35:08 B*35:32 B*35:41 B*37:01 B*38:01 B*39:01 B*39:04 B*39:06 B*39:31 B*42:02 B*51:01 B*51:05 B*51:07 B*51:08 B*52:01 B*53:01 B*54:01 B*55:01 B*56:01 B*57:01 B*58:01 B*73:01
STE	4,41,152	3	65	0.4424	0	0	1	B*49:01 B*50:01 B*50:02
SAE	4,41,152	19	537	0.2969	0	0	1	B*07:02 B*07:05 B*14:01 B*14:02 B*15:01 B*15:03 B*15:07 B*15:09 B*15:10 B*15:17 B*15:18 B*51:01 B*51:07 B*52:01 B*55:01
SAV	4,41,152	20	635	0.7225	0	0	1	B*08:01 B*08:22 B*18:01 B*18:04 B*27:02 B*27:05 B*27:07 B*35:01 B*35:02 B*35:03 B*35:08 B*35:32 B*35:41 B*37:01 B*38:01 B*39:01 B*39:04 B*39:06 B*39:31 B*42:02 B*48:01 B*51:05 B*51:08 B*53:01 B*54:01 B*56:01 B*57:01 B*58:01 B*73:01
SAD	4,41,156	8	213	0.4986	0	0	1	B*08:01 B*08:22 B*37:01 B*42:02 B*51:08
SAR	4,41,156	12	274	0.1289	0	0	1	B*07:02 B*07:05 B*35:08 B*51:05
STL	4,41,156	11	330	0.6741	0	0	1	B*13:01 B*13:02 B*40:01 B*40:02 B*40:04 B*40:06 B*44:03 B*47:01 B*49:01 B*50:01 B*50:02
STA	4,41,158	15	489	0.9055	0	0	1	B*13:01 B*13:02 B*40:01 B*40:02 B*40:04 B*40:06 B*41:01 B*41:02 B*44:02 B*44:03 B*44:05 B*45:01 B*47:01 B*49:01 B*50:01 B*50:02
SAA	4,41,158	30	899	0.0648	0	0	1	B*07:02 B*07:05 B*08:01 B*08:22 B*14:01 B*14:02 B*15:01 B*15:03 B*15:07 B*15:09 B*15:10 B*15:17 B*15:18 B*18:01 B*18:04 B*27:02 B*27:05 B*27:07 B*35:01 B*35:02 B*35:03 B*35:08 B*35:32 B*35:41 B*37:01 B*42:02 B*48:01 B*51:01 B*51:05 B*51:07 B*51:08 B*52:01 B*53:01 B*54:01 B*55:01 B*56:01 B*57:01 B*58:01 B*73:01
STL	4,41,163	13	340	0.2886	0	0	1	B*44:02 B*44:03 B*44:05 B*45:01 B*49:01 B*50:01 B*50:02
SAE	4,41,163	12	344	0.5251	0	0	1	B*07:02 B*07:05 B*27:02 B*27:05 B*27:07 B*48:01 B*73:01
SAT	4,41,163	14	424	0.6414	0	0	1	B*08:01 B*08:22 B*14:01 B*14:02 B*18:01 B*18:04 B*37:01 B*38:01 B*39:01 B*39:04 B*39:06 B*39:31 B*42:02 B*54:01 B*55:01
SAL	4,41,163	15	482	0.8459	0	0	1	B*15:01 B*15:03 B*15:07 B*15:09 B*15:10 B*15:17 B*15:18 B*35:01 B*35:02 B*35:03 B*35:08 B*35:32 B*35:41 B*51:01 B*51:05 B*51:07 B*51:08 B*52:01 B*53:01 B*56:01 B*57:01 B*58:01
STS	4,41,167	10	286	0.5724	0	0	1	B*44:02 B*44:03 B*44:05 B*45:01 B*50:02
SAW	4,41,167	30	917	0.1639	0	0	1	B*07:02 B*07:05 B*08:01 B*08:22 B*14:01 B*14:02 B*15:01 B*15:03 B*15:07 B*15:09 B*15:10 B*15:17 B*15:18 B*18:01 B*18:04 B*27:02 B*27:05 B*27:07 B*35:01 B*35:02 B*35:03 B*35:08 B*35:32 B*35:41 B*37:01 B*38:01 B*39:01 B*39:04 B*39:06 B*39:31 B*42:02 B*48:01 B*51:01 B*51:05 B*51:07 B*51:08 B*52:01 B*53:01 B*54:01 B*55:01 B*56:01 B*57:01 B*58:01 B*73:01
SAH	4,41,171	9	243	0.5177	0	0	1	B*14:01 B*14:02 B*18:01 B*18:04 B*51:01 B*51:07 B*51:08 B*52:01 B*73:01
STY	4,41,171	15	489	0.9055	0	0	1	B*13:01 B*13:02 B*40:01 B*40:02 B*40:04 B*40:06 B*41:01 B*41:02 B*44:02 B*44:03 B*44:05 B*45:01 B*47:01 B*49:01 B*50:01 B*50:02
SAY	4,41,171	25	821	1	0	0	1	B*07:02 B*07:05 B*08:01 B*08:22 B*15:01 B*15:03 B*15:07 B*15:09 B*15:10 B*15:17 B*15:18 B*27:02 B*27:05 B*27:07 B*35:01 B*35:02 B*35:03 B*35:08 B*35:32 B*35:41 B*37:01 B*38:01 B*39:01 B*39:04 B*39:06 B*39:31 B*42:02 B*48:01 B*51:05 B*53:01 B*54:01 B*55:01 B*56:01 B*57:01 B*58:01
STE	4,41,177	13	416	0.8495	0	0	1	B*13:01 B*13:02 B*40:02 B*40:04 B*40:06 B*44:02 B*44:03 B*44:05 B*45:01 B*47:01 B*49:01 B*50:01 B*50:02
SAD	4,41,177	15	434	0.4726	0	0	1	B*07:02 B*07:05 B*08:01 B*08:22 B*42:02 B*48:01
SAK	4,41,178	11	270	0.2415	0	0	1	B*07:02 B*07:05 B*48:01
STT	4,41,178	13	429	0.9623	0	0	1	B*13:01 B*13:02 B*40:02 B*40:04 B*40:06 B*41:01 B*41:02 B*44:02 B*44:03 B*44:05 B*45:01 B*47:01 B*49:01 B*50:01 B*50:02
SAT	4,41,178	25	819	1	0	0	1	B*08:01 B*08:22 B*14:01 B*14:02 B*15:01 B*15:03 B*15:07 B*15:09 B*15:10 B*15:17 B*15:18 B*18:01 B*18:04 B*27:02 B*27:05 B*27:07 B*35:01 B*35:02 B*35:03 B*35:08 B*35:32 B*35:41 B*37:01 B*38:01 B*39:01 B*39:04 B*39:06 B*39:31 B*42:02 B*51:01 B*51:05 B*51:07 B*51:08 B*52:01 B*53:01 B*54:01 B*55:01 B*56:01 B*57:01 B*58:01 B*73:01
STQ	4,41,180	13	416	0.8495	0	0	1	B*13:01 B*13:02 B*40:02 B*40:04 B*40:06 B*44:02 B*44:03 B*44:05 B*45:01 B*47:01 B*49:01 B*50:01 B*50:02
SAE	4,41,180	15	434	0.4726	0	0	1	B*07:02 B*07:05 B*08:01 B*08:22 B*42:02 B*48:01
STE	4,45,46	14	394	0.4226	0	0	1	B*18:01 B*18:04 B*35:01 B*35:02 B*35:03 B*35:08 B*35:32 B*35:41 B*37:01 B*51:01 B*51:05 B*51:07 B*51:08 B*52:01 B*53:01 B*58:01
SKE	4,45,46	15	441	0.5215	0	0	1	B*40:01 B*40:02 B*40:04 B*40:06 B*41:01 B*41:02 B*44:02 B*44:03 B*44:05 B*45:01 B*47:01 B*49:01 B*50:01 B*50:02
SEE	4,45,46	20	625	0.6421	0	0	1	B*07:02 B*07:05 B*08:01 B*08:22 B*14:01 B*14:02 B*15:03 B*15:09 B*15:10 B*15:18 B*27:02 B*27:05 B*27:07 B*38:01 B*39:01 B*39:04 B*39:06 B*39:31 B*42:02 B*48:01 B*55:01 B*56:01 B*73:01
STI	4,45,52	14	394	0.4226	0	0	1	B*18:01 B*18:04 B*35:01 B*35:02 B*35:03 B*35:08 B*35:32 B*35:41 B*37:01 B*51:01 B*51:05 B*51:07 B*51:08 B*52:01 B*53:01 B*58:01
SKI	4,45,52	15	441	0.5215	0	0	1	B*40:01 B*40:02 B*40:04 B*40:06 B*41:01 B*41:02 B*44:02 B*44:03 B*44:05 B*45:01 B*47:01 B*49:01 B*50:01 B*50:02
SEI	4,45,52	20	625	0.6421	0	0	1	B*07:02 B*07:05 B*08:01 B*08:22 B*14:01 B*14:02 B*15:03 B*15:09 B*15:10 B*15:18 B*27:02 B*27:05 B*27:07 B*38:01 B*39:01 B*39:04 B*39:06 B*39:31 B*42:02 B*48:01 B*55:01 B*56:01 B*73:01
STR	4,45,62	14	383	0.3535	0	0	1	B*18:01 B*18:04 B*35:01 B*35:02 B*35:03 B*35:08 B*35:32 B*35:41 B*37:01 B*51:01 B*51:05 B*51:07 B*51:08 B*52:01 B*53:01
SKR	4,45,62	15	441	0.5215	0	0	1	B*40:01 B*40:02 B*40:04 B*40:06 B*41:01 B*41:02 B*44:02 B*44:03 B*44:05 B*45:01 B*47:01 B*49:01 B*50:01 B*50:02
SER	4,45,62	20	625	0.6421	0	0	1	B*07:02 B*07:05 B*08:01 B*08:22 B*14:01 B*14:02 B*15:03 B*15:09 B*15:10 B*15:18 B*27:02 B*27:05 B*27:07 B*38:01 B*39:01 B*39:04 B*39:06 B*39:31 B*42:02 B*48:01 B*55:01 B*56:01 B*73:01
STE	4,45,63	4	57	0.09601	0	0	1	B*37:01 B*52:01 B*58:01
STN	4,45,63	12	346	0.5405	0	0	1	B*18:01 B*18:04 B*35:01 B*35:02 B*35:03 B*35:08 B*35:32 B*35:41 B*51:01 B*51:05 B*51:07 B*51:08 B*53:01
SKE	4,45,63	15	441	0.5215	0	0	1	B*40:01 B*40:02 B*40:04 B*40:06 B*41:01 B*41:02 B*44:02 B*44:03 B*44:05 B*45:01 B*47:01 B*49:01 B*50:01 B*50:02
SEN	4,45,63	20	562	0.2545	0	0	1	B*07:02 B*07:05 B*08:01 B*08:22 B*14:01 B*14:02 B*15:09 B*15:10 B*15:18 B*38:01 B*39:01 B*39:04 B*39:06 B*39:31 B*42:02 B*55:01 B*56:01 B*73:01
STQ	4,45,65	14	383	0.3535	0	0	1	B*18:01 B*18:04 B*35:01 B*35:02 B*35:03 B*35:08 B*35:32 B*35:41 B*37:01 B*51:01 B*51:05 B*51:07 B*51:08 B*52:01 B*53:01
SKQ	4,45,65	15	441	0.5215	0	0	1	B*40:01 B*40:02 B*40:04 B*40:06 B*41:01 B*41:02 B*44:02 B*44:03 B*44:05 B*45:01 B*47:01 B*49:01 B*50:01 B*50:02
SEQ	4,45,65	20	625	0.6421	0	0	1	B*07:02 B*07:05 B*08:01 B*08:22 B*14:01 B*14:02 B*15:03 B*15:09 B*15:10 B*15:18 B*27:02 B*27:05 B*27:07 B*38:01 B*39:01 B*39:04 B*39:06 B*39:31 B*42:02 B*48:01 B*55:01 B*56:01 B*73:01
STI	4,45,66	14	383	0.3535	0	0	1	B*18:01 B*18:04 B*35:01 B*35:02 B*35:03 B*35:08 B*35:32 B*35:41 B*37:01 B*51:01 B*51:05 B*51:07 B*51:08 B*52:01 B*53:01
SKI	4,45,66	15	441	0.5215	0	0	1	B*40:01 B*40:02 B*40:04 B*40:06 B*41:01 B*41:02 B*44:02 B*44:03 B*44:05 B*45:01 B*47:01 B*49:01 B*50:01 B*50:02
SEI	4,45,66	20	625	0.6421	0	0	1	B*07:02 B*07:05 B*08:01 B*08:22 B*14:01 B*14:02 B*15:03 B*15:09 B*15:10 B*15:18 B*27:02 B*27:05 B*27:07 B*38:01 B*39:01 B*39:04 B*39:06 B*39:31 B*42:02 B*48:01 B*55:01 B*56:01 B*73:01
STS	4,45,67	6	128	0.2655	0	0	1	B*18:01 B*18:04 B*37:01 B*51:07 B*52:01
SEF	4,45,67	6	191	0.8171	0	0	1	B*08:01 B*08:22
STF	4,45,67	10	268	0.427	0	0	1	B*35:01 B*35:02 B*35:03 B*35:08 B*35:32 B*35:41 B*51:01 B*51:05 B*51:08 B*53:01
SEY	4,45,67	12	315	0.3244	0	0	1	B*07:02 B*07:05 B*42:02 B*55:01 B*56:01
SKS	4,45,67	15	441	0.5215	0	0	1	B*40:01 B*40:02 B*40:04 B*40:06 B*41:01 B*41:02 B*44:02 B*44:03 B*44:05 B*45:01 B*47:01 B*49:01 B*50:01 B*50:02
SET	4,45,69	10	308	0.7673	0	0	1	B*08:01 B*08:22 B*14:01 B*14:02 B*15:03 B*15:09 B*15:10 B*15:18 B*38:01 B*39:01 B*39:04 B*39:06 B*39:31 B*48:01
STT	4,45,69	14	383	0.3535	0	0	1	B*18:01 B*18:04 B*35:01 B*35:02 B*35:03 B*35:08 B*35:32 B*35:41 B*37:01 B*51:01 B*51:05 B*51:07 B*51:08 B*52:01 B*53:01
SEA	4,45,69	13	388	0.6158	0	0	1	B*07:02 B*07:05 B*27:02 B*27:05 B*27:07 B*42:02 B*55:01 B*56:01 B*73:01
SKT	4,45,69	15	441	0.5215	0	0	1	B*40:01 B*40:02 B*40:04 B*40:06 B*41:01 B*41:02 B*44:02 B*44:03 B*44:05 B*45:01 B*47:01 B*49:01 B*50:01 B*50:02
SEN	4,45,70	10	308	0.7673	0	0	1	B*08:01 B*08:22 B*14:01 B*14:02 B*15:03 B*15:09 B*15:10 B*15:18 B*38:01 B*39:01 B*39:04 B*39:06 B*39:31 B*48:01
SEQ	4,45,70	12	315	0.3244	0	0	1	B*07:02 B*07:05 B*42:02 B*55:01 B*56:01
STN	4,45,70	14	383	0.3535	0	0	1	B*18:01 B*18:04 B*35:01 B*35:02 B*35:03 B*35:08 B*35:32 B*35:41 B*37:01 B*51:01 B*51:05 B*51:07 B*51:08 B*52:01 B*53:01
SKN	4,45,70	15	441	0.5215	0	0	1	B*40:01 B*40:02 B*40:04 B*40:06 B*41:01 B*41:02 B*44:02 B*44:03 B*44:05 B*45:01 B*47:01 B*49:01 B*50:01 B*50:02
SET	4,45,71	10	308	0.7673	0	0	1	B*08:01 B*08:22 B*14:01 B*14:02 B*15:03 B*15:09 B*15:10 B*15:18 B*38:01 B*39:01 B*39:04 B*39:06 B*39:31 B*48:01
STT	4,45,71	14	383	0.3535	0	0	1	B*18:01 B*18:04 B*35:01 B*35:02 B*35:03 B*35:08 B*35:32 B*35:41 B*37:01 B*51:01 B*51:05 B*51:07 B*51:08 B*52:01 B*53:01
SEA	4,45,71	13	388	0.6158	0	0	1	B*07:02 B*07:05 B*27:02 B*27:05 B*27:07 B*42:02 B*55:01 B*56:01 B*73:01
SKT	4,45,71	15	441	0.5215	0	0	1	B*40:01 B*40:02 B*40:04 B*40:06 B*41:01 B*41:02 B*44:02 B*44:03 B*44:05 B*45:01 B*47:01 B*49:01 B*50:01 B*50:02
STY	4,45,74	14	394	0.4226	0	0	1	B*18:01 B*18:04 B*35:01 B*35:02 B*35:03 B*35:08 B*35:32 B*35:41 B*37:01 B*51:01 B*51:05 B*51:07 B*51:08 B*52:01 B*53:01 B*58:01
SKY	4,45,74	15	441	0.5215	0	0	1	B*40:01 B*40:02 B*40:04 B*40:06 B*41:01 B*41:02 B*44:02 B*44:03 B*44:05 B*45:01 B*47:01 B*49:01 B*50:01 B*50:02
SED	4,45,74	19	601	0.7215	0	0	1	B*07:02 B*07:05 B*08:01 B*08:22 B*14:01 B*14:02 B*27:02 B*27:05 B*27:07 B*39:01 B*39:04 B*39:06 B*39:31 B*42:02 B*55:01 B*56:01 B*73:01
STE	4,45,76	14	394	0.4226	0	0	1	B*18:01 B*18:04 B*35:01 B*35:02 B*35:03 B*35:08 B*35:32 B*35:41 B*37:01 B*51:01 B*51:05 B*51:07 B*51:08 B*52:01 B*53:01 B*58:01
SKE	4,45,76	15	441	0.5215	0	0	1	B*40:01 B*40:02 B*40:04 B*40:06 B*41:01 B*41:02 B*44:02 B*44:03 B*44:05 B*45:01 B*47:01 B*49:01 B*50:01 B*50:02
SEE	4,45,76	20	624	0.6343	0	0	1	B*07:02 B*07:05 B*08:01 B*08:22 B*14:01 B*14:02 B*15:03 B*15:09 B*15:10 B*15:18 B*27:02 B*27:05 B*27:07 B*38:01 B*39:01 B*39:04 B*39:06 B*39:31 B*42:02 B*48:01 B*55:01 B*56:01
STD	4,45,77	2	20	0.1322	0	0	1	B*37:01
STN	4,45,77	4	131	1	0	0	1	B*51:01 B*51:05 B*51:07 B*51:08 B*52:01 B*53:01 B*58:01
STS	4,45,77	10	265	0.4045	0	0	1	B*18:01 B*18:04 B*35:01 B*35:02 B*35:03 B*35:08 B*35:32 B*35:41
SKN	4,45,77	11	314	0.5408	0	0	1	B*44:02 B*44:03 B*44:05 B*49:01
SES	4,45,77	19	544	0.3328	0	0	1	B*07:02 B*07:05 B*08:01 B*08:22 B*14:01 B*14:02 B*15:03 B*15:09 B*15:10 B*15:18 B*39:01 B*39:04 B*39:06 B*39:31 B*42:02 B*48:01 B*55:01 B*56:01
STT	4,45,80	2	20	0.1322	0	0	1	B*37:01
STI	4,45,80	4	131	1	0	0	1	B*51:01 B*51:05 B*51:07 B*51:08 B*52:01 B*53:01 B*58:01
STN	4,45,80	10	265	0.4045	0	0	1	B*18:01 B*18:04 B*35:01 B*35:02 B*35:03 B*35:08 B*35:32 B*35:41
SKT	4,45,80	10	284	0.5555	0	0	1	B*44:02 B*44:03 B*44:05 B*47:01
SEN	4,45,80	19	545	0.3382	0	0	1	B*07:02 B*07:05 B*08:01 B*08:22 B*14:01 B*14:02 B*15:03 B*15:09 B*15:10 B*15:18 B*39:01 B*39:04 B*39:06 B*39:31 B*42:02 B*48:01 B*55:01 B*56:01 B*73:01
STA	4,45,81	4	131	1	0	0	1	B*51:01 B*51:05 B*51:07 B*51:08 B*52:01 B*53:01 B*58:01
STL	4,45,81	12	285	0.1707	0	0	1	B*18:01 B*18:04 B*35:01 B*35:02 B*35:03 B*35:08 B*35:32 B*35:41 B*37:01
SKA	4,45,81	11	314	0.5408	0	0	1	B*44:02 B*44:03 B*44:05 B*49:01
SEL	4,45,81	19	595	0.6733	0	0	1	B*07:02 B*07:05 B*08:01 B*08:22 B*14:01 B*14:02 B*15:03 B*15:09 B*15:10 B*15:18 B*27:05 B*27:07 B*39:01 B*39:04 B*39:06 B*39:31 B*42:02 B*48:01 B*55:01 B*56:01 B*73:01
STL	4,45,82	5	150	0.7951	0	0	1	B*37:01 B*51:01 B*51:05 B*51:07 B*51:08 B*52:01 B*53:01 B*58:01
STR	4,45,82	10	265	0.4045	0	0	1	B*18:01 B*18:04 B*35:01 B*35:02 B*35:03 B*35:08 B*35:32 B*35:41
SKL	4,45,82	11	319	0.5814	0	0	1	B*44:02 B*44:03 B*44:05 B*47:01 B*49:01
SER	4,45,82	19	545	0.3382	0	0	1	B*07:02 B*07:05 B*08:01 B*08:22 B*14:01 B*14:02 B*15:03 B*15:09 B*15:10 B*15:18 B*39:01 B*39:04 B*39:06 B*39:31 B*42:02 B*48:01 B*55:01 B*56:01 B*73:01
STR	4,45,83	5	150	0.7951	0	0	1	B*37:01 B*51:01 B*51:05 B*51:07 B*51:08 B*52:01 B*53:01 B*58:01
STG	4,45,83	10	265	0.4045	0	0	1	B*18:01 B*18:04 B*35:01 B*35:02 B*35:03 B*35:08 B*35:32 B*35:41
SKR	4,45,83	11	319	0.5814	0	0	1	B*44:02 B*44:03 B*44:05 B*47:01 B*49:01
SEG	4,45,83	19	545	0.3382	0	0	1	B*07:02 B*07:05 B*08:01 B*08:22 B*14:01 B*14:02 B*15:03 B*15:09 B*15:10 B*15:18 B*39:01 B*39:04 B*39:06 B*39:31 B*42:02 B*48:01 B*55:01 B*56:01 B*73:01
STA	4,45,90	14	394	0.4226	0	0	1	B*18:01 B*18:04 B*35:01 B*35:02 B*35:03 B*35:08 B*35:32 B*35:41 B*37:01 B*51:01 B*51:05 B*51:07 B*51:08 B*52:01 B*53:01 B*58:01
SKA	4,45,90	15	441	0.5215	0	0	1	B*40:01 B*40:02 B*40:04 B*40:06 B*41:01 B*41:02 B*44:02 B*44:03 B*44:05 B*45:01 B*47:01 B*49:01 B*50:01 B*50:02
SEA	4,45,90	20	624	0.6343	0	0	1	B*07:02 B*07:05 B*08:01 B*08:22 B*14:01 B*14:02 B*15:03 B*15:09 B*15:10 B*15:18 B*27:02 B*27:05 B*27:07 B*38:01 B*39:01 B*39:04 B*39:06 B*39:31 B*42:02 B*48:01 B*55:01 B*56:01
STI	4,45,94	8	202	0.3634	0	0	1	B*35:01 B*35:02 B*35:03 B*35:08 B*35:41 B*53:01 B*58:01
STT	4,45,94	7	213	0.8211	0	0	1	B*18:01 B*18:04 B*35:32 B*37:01 B*51:01 B*51:05 B*51:07 B*51:08 B*52:01
SKI	4,45,94	10	280	0.5222	0	0	1	B*40:04 B*44:02 B*44:03 B*44:05
SET	4,45,94	20	625	0.6421	0	0	1	B*07:02 B*07:05 B*08:01 B*08:22 B*14:01 B*14:02 B*15:03 B*15:09 B*15:10 B*15:18 B*27:02 B*27:05 B*27:07 B*38:01 B*39:01 B*39:04 B*39:06 B*39:31 B*42:02 B*48:01 B*55:01 B*56:01 B*73:01
SKW	4,45,95	3	80	0.7282	0	0	1	B*40:06 B*41:01 B*45:01 B*49:01 B*50:01 B*50:02
STW	4,45,95	4	114	0.7687	0	0	1	B*51:01 B*51:05 B*51:07 B*51:08 B*52:01
STI	4,45,95	10	222	0.1503	0	0	1	B*35:01 B*35:02 B*35:03 B*35:08 B*35:41 B*37:01 B*53:01 B*58:01
SKI	4,45,95	10	280	0.5222	0	0	1	B*40:04 B*44:02 B*44:03 B*44:05
SEL	4,45,95	19	584	0.5889	0	0	1	B*07:02 B*07:05 B*08:01 B*08:22 B*14:01 B*14:02 B*15:03 B*15:09 B*15:10 B*15:18 B*27:02 B*27:05 B*27:07 B*38:01 B*39:01 B*39:04 B*39:31 B*42:02 B*48:01
SEW	4,45,97	3	55	0.236	0	0	1	B*14:01 B*14:02
STT	4,45,97	4	114	0.7687	0	0	1	B*51:01 B*51:05 B*51:07 B*51:08 B*52:01
STR	4,45,97	12	299	0.2351	0	0	1	B*18:01 B*18:04 B*35:01 B*35:02 B*35:03 B*35:08 B*35:32 B*35:41 B*37:01 B*53:01 B*58:01
SKR	4,45,97	15	419	0.376	0	0	1	B*40:01 B*40:04 B*41:01 B*44:02 B*44:03 B*44:05 B*45:01 B*47:01 B*49:01 B*50:01 B*50:02
SES	4,45,97	15	436	0.4863	0	0	1	B*07:02 B*07:05 B*08:01 B*08:22 B*27:07 B*42:02 B*48:01
STS	4,45,99	2	20	0.1322	0	0	1	B*37:01
STY	4,45,99	13	375	0.5159	0	0	1	B*18:01 B*18:04 B*35:01 B*35:02 B*35:03 B*35:08 B*35:32 B*35:41 B*51:01 B*51:05 B*51:07 B*51:08 B*52:01 B*53:01 B*58:01
SKY	4,45,99	15	436	0.4863	0	0	1	B*40:01 B*40:02 B*40:04 B*40:06 B*41:01 B*41:02 B*44:02 B*44:03 B*44:05 B*45:01 B*49:01 B*50:01 B*50:02
SEY	4,45,99	20	625	0.6421	0	0	1	B*07:02 B*07:05 B*08:01 B*08:22 B*14:01 B*14:02 B*15:03 B*15:09 B*15:10 B*15:18 B*27:02 B*27:05 B*27:07 B*38:01 B*39:01 B*39:04 B*39:06 B*39:31 B*42:02 B*48:01 B*55:01 B*56:01 B*73:01
SKL	4,45,103	3	73	0.4805	0	0	1	B*40:04 B*45:01 B*49:01 B*50:01 B*50:02
STL	4,45,103	8	202	0.3634	0	0	1	B*35:01 B*35:02 B*35:03 B*35:08 B*35:41 B*53:01 B*58:01
STV	4,45,103	7	213	0.8211	0	0	1	B*18:01 B*18:04 B*35:32 B*37:01 B*51:01 B*51:05 B*51:07 B*51:08 B*52:01
SKV	4,45,103	12	387	0.8855	0	0	1	B*40:01 B*40:02 B*40:06 B*41:01 B*41:02 B*44:02 B*44:03 B*44:05 B*47:01
SEV	4,45,103	19	589	0.6266	0	0	1	B*07:02 B*07:05 B*08:01 B*08:22 B*14:01 B*14:02 B*15:03 B*15:09 B*15:10 B*15:18 B*27:02 B*27:05 B*27:07 B*38:01 B*39:01 B*39:04 B*39:06 B*39:31 B*42:02 B*48:01
STF	4,45,109	1	20	0.4658	0	0	1	B*35:02
STL	4,45,109	13	379	0.5459	0	0	1	B*18:01 B*18:04 B*35:01 B*35:03 B*35:08 B*35:32 B*35:41 B*37:01 B*51:01 B*51:05 B*51:07 B*51:08 B*52:01 B*53:01 B*58:01
SKL	4,45,109	15	441	0.5215	0	0	1	B*40:01 B*40:02 B*40:04 B*40:06 B*41:01 B*41:02 B*44:02 B*44:03 B*44:05 B*45:01 B*47:01 B*49:01 B*50:01 B*50:02
SEL	4,45,109	20	625	0.6421	0	0	1	B*07:02 B*07:05 B*08:01 B*08:22 B*14:01 B*14:02 B*15:03 B*15:09 B*15:10 B*15:18 B*27:02 B*27:05 B*27:07 B*38:01 B*39:01 B*39:04 B*39:06 B*39:31 B*42:02 B*48:01 B*55:01 B*56:01 B*73:01
STY	4,45,113	2	20	0.1322	0	0	1	B*37:01
SKY	4,45,113	13	345	0.3168	0	0	1	B*44:02 B*44:03 B*44:05 B*45:01 B*47:01 B*49:01 B*50:01 B*50:02
STH	4,45,113	13	375	0.5159	0	0	1	B*18:01 B*18:04 B*35:01 B*35:02 B*35:03 B*35:08 B*35:32 B*35:41 B*51:01 B*51:05 B*51:07 B*51:08 B*52:01 B*53:01 B*58:01
SEH	4,45,113	17	526	0.6602	0	0	1	B*07:02 B*07:05 B*08:01 B*08:22 B*15:03 B*15:09 B*15:10 B*15:18 B*27:07 B*38:01 B*39:01 B*39:04 B*39:06 B*39:31 B*42:02 B*48:01 B*55:01 B*56:01
STN	4,45,114	6	150	0.4384	0	0	1	B*35:02 B*37:01 B*51:01 B*51:05 B*51:07 B*51:08 B*52:01
STD	4,45,114	9	261	0.6739	0	0	1	B*18:01 B*18:04 B*35:01 B*35:03 B*35:08 B*35:32 B*35:41 B*53:01 B*58:01
SED	4,45,114	10	269	0.4347	0	0	1	B*07:02 B*15:03 B*15:10 B*15:18
SKD	4,45,114	10	279	0.514	0	0	1	B*44:02 B*44:03 B*44:05
SEN	4,45,114	12	354	0.604	0	0	1	B*07:05 B*08:01 B*08:22 B*14:01 B*14:02 B*15:09 B*27:07 B*38:01 B*39:01 B*39:04 B*39:06 B*39:31 B*42:02 B*48:01 B*55:01 B*56:01 B*73:01
STF	4,45,116	4	50	0.06703	0	0	1	B*35:03 B*37:01
SKL	4,45,116	3	72	0.4754	0	0	1	B*45:01 B*49:01 B*50:01 B*50:02
SEF	4,45,116	4	128	0.7875	0	0	1	B*14:01 B*14:02 B*38:01 B*39:01 B*39:04 B*39:06 B*39:31 B*73:01
STY	4,45,116	5	131	0.5813	0	0	1	B*35:02 B*51:01 B*51:05 B*51:07 B*51:08 B*52:01
SKD	4,45,116	9	273	0.8354	0	0	1	B*44:02 B*44:03 B*47:01
SEY	4,45,116	15	436	0.4863	0	0	1	B*07:02 B*07:05 B*08:01 B*08:22 B*15:09 B*15:10 B*27:07 B*42:02 B*48:01
STY	4,45,118	14	393	0.4161	0	0	1	B*18:01 B*18:04 B*35:01 B*35:02 B*35:03 B*35:08 B*35:32 B*37:01 B*51:01 B*51:05 B*51:07 B*51:08 B*52:01 B*53:01 B*58:01
SKY	4,45,118	15	441	0.5215	0	0	1	B*40:01 B*40:02 B*40:04 B*40:06 B*41:01 B*41:02 B*44:02 B*44:03 B*44:05 B*45:01 B*47:01 B*49:01 B*50:01 B*50:02
SEY	4,45,118	20	625	0.6421	0	0	1	B*07:02 B*07:05 B*08:01 B*08:22 B*14:01 B*14:02 B*15:03 B*15:09 B*15:10 B*15:18 B*27:02 B*27:05 B*27:07 B*38:01 B*39:01 B*39:04 B*39:06 B*39:31 B*42:02 B*48:01 B*55:01 B*56:01 B*73:01
STL	4,45,130	14	394	0.4226	0	0	1	B*18:01 B*18:04 B*35:01 B*35:02 B*35:03 B*35:08 B*35:32 B*35:41 B*37:01 B*51:01 B*51:05 B*51:07 B*51:08 B*52:01 B*53:01 B*58:01
SKL	4,45,130	15	441	0.5215	0	0	1	B*40:01 B*40:02 B*40:04 B*40:06 B*41:01 B*41:02 B*44:02 B*44:03 B*44:05 B*45:01 B*47:01 B*49:01 B*50:01 B*50:02
SEL	4,45,130	20	624	0.6343	0	0	1	B*07:02 B*07:05 B*08:01 B*14:01 B*14:02 B*15:03 B*15:09 B*15:10 B*15:18 B*27:02 B*27:05 B*27:07 B*38:01 B*39:01 B*39:04 B*39:06 B*39:31 B*42:02 B*48:01 B*55:01 B*56:01 B*73:01
SKS	4,45,131	13	345	0.3168	0	0	1	B*44:02 B*44:03 B*44:05 B*45:01 B*47:01 B*49:01 B*50:01 B*50:02
STS	4,45,131	14	394	0.4226	0	0	1	B*18:01 B*18:04 B*35:01 B*35:02 B*35:03 B*35:08 B*35:32 B*35:41 B*37:01 B*51:01 B*51:05 B*51:07 B*51:08 B*52:01 B*53:01 B*58:01
SER	4,45,131	15	437	0.4932	0	0	1	B*07:02 B*07:05 B*08:01 B*08:22 B*27:07 B*42:02 B*48:01 B*73:01
SKT	4,45,143	13	379	0.5459	0	0	1	B*40:02 B*40:04 B*40:06 B*41:01 B*41:02 B*44:02 B*44:03 B*44:05 B*45:01 B*47:01 B*49:01 B*50:01 B*50:02
STT	4,45,143	14	394	0.4226	0	0	1	B*18:01 B*18:04 B*35:01 B*35:02 B*35:03 B*35:08 B*35:32 B*35:41 B*37:01 B*51:01 B*51:05 B*51:07 B*51:08 B*52:01 B*53:01 B*58:01
SET	4,45,143	20	625	0.6421	0	0	1	B*07:02 B*07:05 B*08:01 B*08:22 B*14:01 B*14:02 B*15:03 B*15:09 B*15:10 B*15:18 B*27:02 B*27:05 B*27:07 B*38:01 B*39:01 B*39:04 B*39:06 B*39:31 B*42:02 B*55:01 B*56:01 B*73:01
STR	4,45,145	14	394	0.4226	0	0	1	B*18:01 B*18:04 B*35:01 B*35:02 B*35:03 B*35:08 B*35:32 B*35:41 B*37:01 B*51:01 B*51:05 B*51:07 B*51:08 B*52:01 B*53:01 B*58:01
SKR	4,45,145	15	441	0.5215	0	0	1	B*40:01 B*40:02 B*40:04 B*40:06 B*41:01 B*41:02 B*44:02 B*44:03 B*44:05 B*45:01 B*47:01 B*49:01 B*50:01 B*50:02
SER	4,45,145	20	625	0.6421	0	0	1	B*07:02 B*07:05 B*08:01 B*08:22 B*14:01 B*14:02 B*15:03 B*15:09 B*15:10 B*15:18 B*27:02 B*27:05 B*27:07 B*38:01 B*39:01 B*39:04 B*39:06 B*39:31 B*42:02 B*48:01 B*55:01 B*56:01 B*73:01
SKW	4,45,147	13	379	0.5459	0	0	1	B*40:02 B*40:04 B*40:06 B*41:01 B*41:02 B*44:02 B*44:03 B*44:05 B*45:01 B*47:01 B*49:01 B*50:01 B*50:02
STW	4,45,147	14	394	0.4226	0	0	1	B*18:01 B*18:04 B*35:01 B*35:02 B*35:03 B*35:08 B*35:32 B*35:41 B*37:01 B*51:01 B*51:05 B*51:07 B*51:08 B*52:01 B*53:01 B*58:01
SEW	4,45,147	20	625	0.6421	0	0	1	B*07:02 B*07:05 B*08:01 B*08:22 B*14:01 B*14:02 B*15:03 B*15:09 B*15:10 B*15:18 B*27:02 B*27:05 B*27:07 B*38:01 B*39:01 B*39:04 B*39:06 B*39:31 B*42:02 B*55:01 B*56:01 B*73:01
SKE	4,45,152	3	65	0.4424	0	0	1	B*49:01 B*50:01 B*50:02
STV	4,45,152	13	302	0.124	0	0	1	B*18:01 B*18:04 B*35:01 B*35:02 B*35:03 B*35:08 B*35:32 B*35:41 B*37:01 B*51:05 B*51:08 B*53:01 B*58:01
SEE	4,45,152	15	360	0.1164	0	0	1	B*07:02 B*07:05 B*14:01 B*14:02 B*15:03 B*15:09 B*15:10 B*15:18 B*55:01
SKV	4,45,152	12	394	0.9472	0	0	1	B*40:01 B*40:02 B*40:04 B*40:06 B*41:01 B*41:02 B*44:02 B*44:03 B*44:05 B*45:01 B*47:01
STR	4,45,156	1	7	0.2112	0	0	1	B*35:08 B*51:05
STD	4,45,156	3	24	0.04069	0	0	1	B*37:01 B*51:08
SED	4,45,156	6	192	0.818	0	0	1	B*08:01 B*08:22 B*42:02
SER	4,45,156	11	268	0.2308	0	0	1	B*07:02 B*07:05
SKL	4,45,156	11	272	0.2524	0	0	1	B*40:01 B*40:02 B*40:04 B*40:06 B*44:03 B*47:01 B*49:01 B*50:01 B*50:02
STA	4,45,158	14	394	0.4226	0	0	1	B*18:01 B*18:04 B*35:01 B*35:02 B*35:03 B*35:08 B*35:32 B*35:41 B*37:01 B*51:01 B*51:05 B*51:07 B*51:08 B*52:01 B*53:01 B*58:01
SKA	4,45,158	15	441	0.5215	0	0	1	B*40:01 B*40:02 B*40:04 B*40:06 B*41:01 B*41:02 B*44:02 B*44:03 B*44:05 B*45:01 B*47:01 B*49:01 B*50:01 B*50:02
SEA	4,45,158	19	586	0.6038	0	0	1	B*07:02 B*07:05 B*08:01 B*08:22 B*14:01 B*14:02 B*15:03 B*15:09 B*15:10 B*15:18 B*27:02 B*27:05 B*27:07 B*42:02 B*48:01 B*55:01 B*56:01 B*73:01
STT	4,45,163	4	105	0.5488	0	0	1	B*18:01 B*18:04 B*37:01
STL	4,45,163	11	305	0.4705	0	0	1	B*35:01 B*35:02 B*35:03 B*35:08 B*35:32 B*35:41 B*51:01 B*51:05 B*51:07 B*51:08 B*52:01 B*53:01 B*58:01
SET	4,45,163	11	338	0.7438	0	0	1	B*08:01 B*08:22 B*14:01 B*14:02 B*38:01 B*39:01 B*39:04 B*39:06 B*39:31 B*42:02 B*55:01
SKL	4,45,163	13	340	0.2886	0	0	1	B*44:02 B*44:03 B*44:05 B*45:01 B*49:01 B*50:01 B*50:02
SEE	4,45,163	12	344	0.5251	0	0	1	B*07:02 B*07:05 B*27:02 B*27:05 B*27:07 B*48:01 B*73:01
SKS	4,45,167	10	286	0.5724	0	0	1	B*44:02 B*44:03 B*44:05 B*45:01 B*50:02
STW	4,45,167	14	394	0.4226	0	0	1	B*18:01 B*18:04 B*35:01 B*35:02 B*35:03 B*35:08 B*35:32 B*35:41 B*37:01 B*51:01 B*51:05 B*51:07 B*51:08 B*52:01 B*53:01 B*58:01
SEW	4,45,167	20	625	0.6421	0	0	1	B*07:02 B*07:05 B*08:01 B*08:22 B*14:01 B*14:02 B*15:03 B*15:09 B*15:10 B*15:18 B*27:02 B*27:05 B*27:07 B*38:01 B*39:01 B*39:04 B*39:06 B*39:31 B*42:02 B*48:01 B*55:01 B*56:01 B*73:01
SEH	4,45,171	3	56	0.2439	0	0	1	B*14:01 B*14:02 B*73:01
STH	4,45,171	6	192	0.818	0	0	1	B*18:01 B*18:04 B*51:01 B*51:07 B*51:08 B*52:01
STY	4,45,171	10	224	0.1591	0	0	1	B*35:01 B*35:02 B*35:03 B*35:08 B*35:32 B*35:41 B*37:01 B*51:05 B*53:01 B*58:01
SKY	4,45,171	15	441	0.5215	0	0	1	B*40:01 B*40:02 B*40:04 B*40:06 B*41:01 B*41:02 B*44:02 B*44:03 B*44:05 B*45:01 B*47:01 B*49:01 B*50:01 B*50:02
SEY	4,45,171	18	586	0.8781	0	0	1	B*07:02 B*07:05 B*08:01 B*08:22 B*15:03 B*15:09 B*15:10 B*15:18 B*27:02 B*27:05 B*27:07 B*38:01 B*39:01 B*39:04 B*39:06 B*39:31 B*42:02 B*48:01 B*55:01 B*56:01
SKE	4,45,177	13	365	0.4442	0	0	1	B*40:02 B*40:04 B*40:06 B*44:02 B*44:03 B*44:05 B*45:01 B*47:01 B*49:01 B*50:01 B*50:02
STE	4,45,177	14	394	0.4226	0	0	1	B*18:01 B*18:04 B*35:01 B*35:02 B*35:03 B*35:08 B*35:32 B*35:41 B*37:01 B*51:01 B*51:05 B*51:07 B*51:08 B*52:01 B*53:01 B*58:01
SED	4,45,177	15	434	0.4726	0	0	1	B*07:02 B*07:05 B*08:01 B*08:22 B*42:02 B*48:01
SEK	4,45,178	11	270	0.2415	0	0	1	B*07:02 B*07:05 B*48:01
SKT	4,45,178	13	379	0.5459	0	0	1	B*40:02 B*40:04 B*40:06 B*41:01 B*41:02 B*44:02 B*44:03 B*44:05 B*45:01 B*47:01 B*49:01 B*50:01 B*50:02
STT	4,45,178	14	394	0.4226	0	0	1	B*18:01 B*18:04 B*35:01 B*35:02 B*35:03 B*35:08 B*35:32 B*35:41 B*37:01 B*51:01 B*51:05 B*51:07 B*51:08 B*52:01 B*53:01 B*58:01
SKQ	4,45,180	13	365	0.4442	0	0	1	B*40:02 B*40:04 B*40:06 B*44:02 B*44:03 B*44:05 B*45:01 B*47:01 B*49:01 B*50:01 B*50:02
STQ	4,45,180	14	394	0.4226	0	0	1	B*18:01 B*18:04 B*35:01 B*35:02 B*35:03 B*35:08 B*35:32 B*35:41 B*37:01 B*51:01 B*51:05 B*51:07 B*51:08 B*52:01 B*53:01 B*58:01
SEE	4,45,180	15	434	0.4726	0	0	1	B*07:02 B*07:05 B*08:01 B*08:22 B*42:02 B*48:01
SEI	4,46,52	30	982	1	0	0	1	B*07:02 B*07:05 B*08:01 B*08:22 B*14:01 B*14:02 B*15:03 B*15:09 B*15:10 B*15:18 B*18:01 B*18:04 B*27:02 B*27:05 B*27:07 B*35:01 B*35:02 B*35:03 B*35:08 B*35:32 B*35:41 B*37:01 B*38:01 B*39:01 B*39:04 B*39:06 B*39:31 B*40:01 B*40:02 B*40:04 B*40:06 B*41:01 B*41:02 B*42:02 B*44:02 B*44:03 B*44:05 B*45:01 B*47:01 B*48:01 B*49:01 B*50:01 B*50:02 B*51:01 B*51:05 B*51:07 B*51:08 B*52:01 B*53:01 B*55:01…
SER	4,46,62	30	981	1	0	0	1	B*07:02 B*07:05 B*08:01 B*08:22 B*14:01 B*14:02 B*15:03 B*15:09 B*15:10 B*15:18 B*18:01 B*18:04 B*27:02 B*27:05 B*27:07 B*35:01 B*35:02 B*35:03 B*35:08 B*35:32 B*35:41 B*37:01 B*38:01 B*39:01 B*39:04 B*39:06 B*39:31 B*40:01 B*40:02 B*40:04 B*40:06 B*41:01 B*41:02 B*42:02 B*44:02 B*44:03 B*44:05 B*45:01 B*47:01 B*48:01 B*49:01 B*50:01 B*50:02 B*51:01 B*51:05 B*51:07 B*51:08 B*52:01 B*53:01 B*54:01…
SEE	4,46,63	20	548	0.1979	0	0	1	B*15:03 B*27:02 B*27:05 B*27:07 B*37:01 B*40:01 B*40:02 B*40:04 B*40:06 B*41:01 B*41:02 B*44:02 B*44:03 B*44:05 B*45:01 B*47:01 B*48:01 B*49:01 B*50:01 B*50:02 B*52:01 B*58:01
SEN	4,46,63	27	783	0.173	0	0	1	B*07:02 B*07:05 B*08:01 B*08:22 B*14:01 B*14:02 B*15:09 B*15:10 B*15:18 B*18:01 B*18:04 B*35:01 B*35:02 B*35:03 B*35:08 B*35:32 B*35:41 B*38:01 B*39:01 B*39:04 B*39:06 B*39:31 B*42:02 B*51:01 B*51:05 B*51:07 B*51:08 B*53:01 B*54:01 B*55:01 B*56:01 B*73:01
SEQ	4,46,65	30	981	1	0	0	1	B*07:02 B*07:05 B*08:01 B*08:22 B*14:01 B*14:02 B*15:03 B*15:09 B*15:10 B*15:18 B*18:01 B*18:04 B*27:02 B*27:05 B*27:07 B*35:01 B*35:02 B*35:03 B*35:08 B*35:32 B*35:41 B*37:01 B*38:01 B*39:01 B*39:04 B*39:06 B*39:31 B*40:01 B*40:02 B*40:04 B*40:06 B*41:01 B*41:02 B*42:02 B*44:02 B*44:03 B*44:05 B*45:01 B*47:01 B*48:01 B*49:01 B*50:01 B*50:02 B*51:01 B*51:05 B*51:07 B*51:08 B*52:01 B*53:01 B*54:01…
SEI	4,46,66	30	981	1	0	0	1	B*07:02 B*07:05 B*08:01 B*08:22 B*14:01 B*14:02 B*15:03 B*15:09 B*15:10 B*15:18 B*18:01 B*18:04 B*27:02 B*27:05 B*27:07 B*35:01 B*35:02 B*35:03 B*35:08 B*35:32 B*35:41 B*37:01 B*38:01 B*39:01 B*39:04 B*39:06 B*39:31 B*40:01 B*40:02 B*40:04 B*40:06 B*41:01 B*41:02 B*42:02 B*44:02 B*44:03 B*44:05 B*45:01 B*47:01 B*48:01 B*49:01 B*50:01 B*50:02 B*51:01 B*51:05 B*51:07 B*51:08 B*52:01 B*53:01 B*54:01…
SEY	4,46,67	12	316	0.3305	0	0	1	B*07:02 B*07:05 B*42:02 B*54:01 B*55:01 B*56:01
SEF	4,46,67	15	431	0.4523	0	0	1	B*08:01 B*08:22 B*35:01 B*35:02 B*35:03 B*35:08 B*35:32 B*35:41 B*51:01 B*51:05 B*51:08 B*53:01
SES	4,46,67	18	548	0.5727	0	0	1	B*15:03 B*18:01 B*18:04 B*37:01 B*40:01 B*40:02 B*40:04 B*40:06 B*41:01 B*41:02 B*44:02 B*44:03 B*44:05 B*45:01 B*47:01 B*48:01 B*49:01 B*50:01 B*50:02 B*51:07 B*52:01
SEA	4,46,69	13	401	0.7219	0	0	1	B*07:02 B*07:05 B*27:02 B*27:05 B*27:07 B*42:02 B*54:01 B*55:01 B*56:01 B*58:01 B*73:01
SET	4,46,69	27	876	1	0	0	1	B*08:01 B*08:22 B*14:01 B*14:02 B*15:03 B*15:09 B*15:10 B*15:18 B*18:01 B*18:04 B*35:01 B*35:02 B*35:03 B*35:08 B*35:32 B*35:41 B*37:01 B*38:01 B*39:01 B*39:04 B*39:06 B*39:31 B*40:01 B*40:02 B*40:04 B*40:06 B*41:01 B*41:02 B*44:02 B*44:03 B*44:05 B*45:01 B*47:01 B*48:01 B*49:01 B*50:01 B*50:02 B*51:01 B*51:05 B*51:07 B*51:08 B*52:01 B*53:01
SEQ	4,46,70	12	316	0.3305	0	0	1	B*07:02 B*07:05 B*42:02 B*54:01 B*55:01 B*56:01
SEN	4,46,70	27	876	1	0	0	1	B*08:01 B*08:22 B*14:01 B*14:02 B*15:03 B*15:09 B*15:10 B*15:18 B*18:01 B*18:04 B*35:01 B*35:02 B*35:03 B*35:08 B*35:32 B*35:41 B*37:01 B*38:01 B*39:01 B*39:04 B*39:06 B*39:31 B*40:01 B*40:02 B*40:04 B*40:06 B*41:01 B*41:02 B*44:02 B*44:03 B*44:05 B*45:01 B*47:01 B*48:01 B*49:01 B*50:01 B*50:02 B*51:01 B*51:05 B*51:07 B*51:08 B*52:01 B*53:01
SEA	4,46,71	13	401	0.7219	0	0	1	B*07:02 B*07:05 B*27:02 B*27:05 B*27:07 B*42:02 B*54:01 B*55:01 B*56:01 B*58:01 B*73:01
SET	4,46,71	27	876	1	0	0	1	B*08:01 B*08:22 B*14:01 B*14:02 B*15:03 B*15:09 B*15:10 B*15:18 B*18:01 B*18:04 B*35:01 B*35:02 B*35:03 B*35:08 B*35:32 B*35:41 B*37:01 B*38:01 B*39:01 B*39:04 B*39:06 B*39:31 B*40:01 B*40:02 B*40:04 B*40:06 B*41:01 B*41:02 B*44:02 B*44:03 B*44:05 B*45:01 B*47:01 B*48:01 B*49:01 B*50:01 B*50:02 B*51:01 B*51:05 B*51:07 B*51:08 B*52:01 B*53:01
SED	4,46,74	19	602	0.7296	0	0	1	B*07:02 B*07:05 B*08:01 B*08:22 B*14:01 B*14:02 B*27:02 B*27:05 B*27:07 B*39:01 B*39:04 B*39:06 B*39:31 B*42:02 B*54:01 B*55:01 B*56:01 B*73:01
SEY	4,46,74	24	751	0.6699	0	0	1	B*15:03 B*15:09 B*15:10 B*15:18 B*18:01 B*18:04 B*35:01 B*35:02 B*35:03 B*35:08 B*35:32 B*35:41 B*37:01 B*38:01 B*40:01 B*40:02 B*40:04 B*40:06 B*41:01 B*41:02 B*44:02 B*44:03 B*44:05 B*45:01 B*47:01 B*48:01 B*49:01 B*50:01 B*50:02 B*51:01 B*51:05 B*51:07 B*51:08 B*52:01 B*53:01 B*58:01
SEE	4,46,76	30	982	1	0	0	1	B*07:02 B*07:05 B*08:01 B*08:22 B*14:01 B*14:02 B*15:03 B*15:09 B*15:10 B*15:18 B*18:01 B*18:04 B*27:02 B*27:05 B*27:07 B*35:01 B*35:02 B*35:03 B*35:08 B*35:32 B*35:41 B*37:01 B*38:01 B*39:01 B*39:04 B*39:06 B*39:31 B*40:01 B*40:02 B*40:04 B*40:06 B*41:01 B*41:02 B*42:02 B*44:02 B*44:03 B*44:05 B*45:01 B*47:01 B*48:01 B*49:01 B*50:01 B*50:02 B*51:01 B*51:05 B*51:07 B*51:08 B*52:01 B*53:01 B*54:01…
SED	4,46,77	4	91	0.3493	0	0	1	B*27:05 B*27:07 B*37:01 B*47:01
SEN	4,46,77	14	453	0.8822	0	0	1	B*27:02 B*38:01 B*44:02 B*44:03 B*44:05 B*49:01 B*51:01 B*51:05 B*51:07 B*51:08 B*52:01 B*53:01 B*58:01
SES	4,46,77	26	798	0.488	0	0	1	B*07:02 B*07:05 B*08:01 B*08:22 B*14:01 B*14:02 B*15:03 B*15:09 B*15:10 B*15:18 B*18:01 B*18:04 B*35:01 B*35:02 B*35:03 B*35:08 B*35:32 B*35:41 B*39:01 B*39:04 B*39:06 B*39:31 B*40:01 B*40:02 B*40:04 B*40:06 B*41:01 B*41:02 B*42:02 B*45:01 B*48:01 B*50:01 B*50:02 B*54:01 B*55:01 B*56:01
SET	4,46,80	14	352	0.196	0	0	1	B*27:05 B*27:07 B*37:01 B*44:02 B*44:03 B*44:05 B*47:01
SEN	4,46,80	26	798	0.488	0	0	1	B*07:02 B*07:05 B*08:01 B*08:22 B*14:01 B*14:02 B*15:03 B*15:09 B*15:10 B*15:18 B*18:01 B*18:04 B*35:01 B*35:02 B*35:03 B*35:08 B*35:32 B*35:41 B*39:01 B*39:04 B*39:06 B*39:31 B*40:01 B*40:02 B*40:04 B*40:06 B*41:01 B*41:02 B*42:02 B*45:01 B*48:01 B*50:01 B*50:02 B*54:01 B*55:01 B*56:01 B*73:01
SEA	4,46,81	14	453	0.8822	0	0	1	B*27:02 B*38:01 B*44:02 B*44:03 B*44:05 B*49:01 B*51:01 B*51:05 B*51:07 B*51:08 B*52:01 B*53:01 B*58:01
SEL	4,46,81	27	843	0.6075	0	0	1	B*07:02 B*07:05 B*08:01 B*08:22 B*14:01 B*14:02 B*15:03 B*15:09 B*15:10 B*15:18 B*18:01 B*18:04 B*27:05 B*27:07 B*35:01 B*35:02 B*35:03 B*35:08 B*35:32 B*35:41 B*37:01 B*39:01 B*39:04 B*39:06 B*39:31 B*40:01 B*40:02 B*40:04 B*40:06 B*41:01 B*41:02 B*42:02 B*45:01 B*47:01 B*48:01 B*50:01 B*50:02 B*54:01 B*55:01 B*56:01 B*73:01
SEL	4,46,82	17	518	0.5991	0	0	1	B*27:02 B*27:05 B*27:07 B*37:01 B*38:01 B*44:02 B*44:03 B*44:05 B*47:01 B*49:01 B*51:01 B*51:05 B*51:07 B*51:08 B*52:01 B*53:01 B*58:01
SER	4,46,82	26	798	0.488	0	0	1	B*07:02 B*07:05 B*08:01 B*08:22 B*14:01 B*14:02 B*15:03 B*15:09 B*15:10 B*15:18 B*18:01 B*18:04 B*35:01 B*35:02 B*35:03 B*35:08 B*35:32 B*35:41 B*39:01 B*39:04 B*39:06 B*39:31 B*40:01 B*40:02 B*40:04 B*40:06 B*41:01 B*41:02 B*42:02 B*45:01 B*48:01 B*50:01 B*50:02 B*54:01 B*55:01 B*56:01 B*73:01
SER	4,46,83	17	518	0.5991	0	0	1	B*27:02 B*27:05 B*27:07 B*37:01 B*38:01 B*44:02 B*44:03 B*44:05 B*47:01 B*49:01 B*51:01 B*51:05 B*51:07 B*51:08 B*52:01 B*53:01 B*58:01
SEG	4,46,83	26	798	0.488	0	0	1	B*07:02 B*07:05 B*08:01 B*08:22 B*14:01 B*14:02 B*15:03 B*15:09 B*15:10 B*15:18 B*18:01 B*18:04 B*35:01 B*35:02 B*35:03 B*35:08 B*35:32 B*35:41 B*39:01 B*39:04 B*39:06 B*39:31 B*40:01 B*40:02 B*40:04 B*40:06 B*41:01 B*41:02 B*42:02 B*45:01 B*48:01 B*50:01 B*50:02 B*54:01 B*55:01 B*56:01 B*73:01
SEA	4,46,90	30	982	1	0	0	1	B*07:02 B*07:05 B*08:01 B*08:22 B*14:01 B*14:02 B*15:03 B*15:09 B*15:10 B*15:18 B*18:01 B*18:04 B*27:02 B*27:05 B*27:07 B*35:01 B*35:02 B*35:03 B*35:08 B*35:32 B*35:41 B*37:01 B*38:01 B*39:01 B*39:04 B*39:06 B*39:31 B*40:01 B*40:02 B*40:04 B*40:06 B*41:01 B*41:02 B*42:02 B*44:02 B*44:03 B*44:05 B*45:01 B*47:01 B*48:01 B*49:01 B*50:01 B*50:02 B*51:01 B*51:05 B*51:07 B*51:08 B*52:01 B*53:01 B*54:01…
SEI	4,46,94	17	447	0.1943	0	0	1	B*35:01 B*35:02 B*35:03 B*35:08 B*35:41 B*40:04 B*44:02 B*44:03 B*44:05 B*53:01 B*58:01
SET	4,46,94	27	844	0.607	0	0	1	B*07:02 B*07:05 B*08:01 B*08:22 B*14:01 B*14:02 B*15:03 B*15:09 B*15:10 B*15:18 B*18:01 B*18:04 B*27:02 B*27:05 B*27:07 B*35:32 B*37:01 B*38:01 B*39:01 B*39:04 B*39:06 B*39:31 B*40:01 B*40:02 B*40:06 B*41:01 B*41:02 B*42:02 B*45:01 B*47:01 B*48:01 B*49:01 B*50:01 B*50:02 B*51:01 B*51:05 B*51:07 B*51:08 B*52:01 B*54:01 B*55:01 B*56:01 B*73:01
SEW	4,46,95	8	245	0.8297	0	0	1	B*39:06 B*40:06 B*41:01 B*45:01 B*49:01 B*50:01 B*50:02 B*51:01 B*51:05 B*51:07 B*51:08 B*52:01 B*54:01 B*55:01 B*56:01 B*73:01
SEI	4,46,95	19	465	0.06872	0	0	1	B*35:01 B*35:02 B*35:03 B*35:08 B*35:41 B*37:01 B*40:04 B*44:02 B*44:03 B*44:05 B*53:01 B*58:01
SEL	4,46,95	22	716	1	0	0	1	B*07:02 B*07:05 B*08:01 B*08:22 B*14:01 B*14:02 B*15:03 B*15:09 B*15:10 B*15:18 B*18:01 B*18:04 B*27:02 B*27:05 B*27:07 B*35:32 B*38:01 B*39:01 B*39:04 B*39:31 B*40:01 B*40:02 B*41:02 B*42:02 B*47:01 B*48:01
SEW	4,46,97	3	55	0.236	0	0	1	B*14:01 B*14:02
SES	4,46,97	15	458	0.6492	0	0	1	B*07:02 B*07:05 B*08:01 B*08:22 B*27:07 B*40:02 B*41:02 B*42:02 B*48:01
SER	4,46,97	24	706	0.313	0	0	1	B*15:03 B*15:09 B*15:10 B*15:18 B*18:01 B*18:04 B*35:01 B*35:02 B*35:03 B*35:08 B*35:32 B*35:41 B*37:01 B*38:01 B*39:01 B*39:04 B*39:31 B*40:01 B*40:04 B*41:01 B*44:02 B*44:03 B*44:05 B*45:01 B*47:01 B*49:01 B*50:01 B*50:02 B*53:01 B*58:01
SES	4,46,99	2	20	0.1322	0	0	1	B*37:01
SEY	4,46,99	30	976	1	0	0	1	B*07:02 B*07:05 B*08:01 B*08:22 B*14:01 B*14:02 B*15:03 B*15:09 B*15:10 B*15:18 B*18:01 B*18:04 B*27:02 B*27:05 B*27:07 B*35:01 B*35:02 B*35:03 B*35:08 B*35:32 B*35:41 B*38:01 B*39:01 B*39:04 B*39:06 B*39:31 B*40:01 B*40:02 B*40:04 B*40:06 B*41:01 B*41:02 B*42:02 B*44:02 B*44:03 B*44:05 B*45:01 B*48:01 B*49:01 B*50:01 B*50:02 B*51:01 B*51:05 B*51:07 B*51:08 B*52:01 B*53:01 B*54:01 B*55:01 B*56:01…
SEL	4,46,103	12	317	0.3367	0	0	1	B*35:01 B*35:02 B*35:03 B*35:08 B*35:41 B*40:04 B*45:01 B*49:01 B*50:01 B*50:02 B*53:01 B*54:01 B*55:01 B*56:01 B*58:01
SEV	4,46,103	28	902	0.7607	0	0	1	B*07:02 B*07:05 B*08:01 B*08:22 B*14:01 B*14:02 B*15:03 B*15:09 B*15:10 B*15:18 B*18:01 B*18:04 B*27:02 B*27:05 B*27:07 B*35:32 B*37:01 B*38:01 B*39:01 B*39:04 B*39:06 B*39:31 B*40:01 B*40:02 B*40:06 B*41:01 B*41:02 B*42:02 B*44:02 B*44:03 B*44:05 B*47:01 B*48:01 B*51:01 B*51:05 B*51:07 B*51:08 B*52:01
SEF	4,46,109	1	20	0.4658	0	0	1	B*35:02
SEL	4,46,109	30	977	1	0	0	1	B*07:02 B*07:05 B*08:01 B*08:22 B*14:01 B*14:02 B*15:03 B*15:09 B*15:10 B*15:18 B*18:01 B*18:04 B*27:02 B*27:05 B*27:07 B*35:01 B*35:03 B*35:08 B*35:32 B*35:41 B*37:01 B*38:01 B*39:01 B*39:04 B*39:06 B*39:31 B*40:01 B*40:02 B*40:04 B*40:06 B*41:01 B*41:02 B*42:02 B*44:02 B*44:03 B*44:05 B*45:01 B*47:01 B*48:01 B*49:01 B*50:01 B*50:02 B*51:01 B*51:05 B*51:07 B*51:08 B*52:01 B*53:01 B*54:01 B*55:01…
SEY	4,46,113	18	459	0.127	0	0	1	B*14:01 B*14:02 B*27:02 B*27:05 B*37:01 B*44:02 B*44:03 B*44:05 B*45:01 B*47:01 B*49:01 B*50:01 B*50:02 B*73:01
SEH	4,46,113	27	832	0.4563	0	0	1	B*07:02 B*07:05 B*08:01 B*08:22 B*15:03 B*15:09 B*15:10 B*15:18 B*18:01 B*18:04 B*27:07 B*35:01 B*35:02 B*35:03 B*35:08 B*35:32 B*35:41 B*38:01 B*39:01 B*39:04 B*39:06 B*39:31 B*40:01 B*40:02 B*40:04 B*40:06 B*41:01 B*41:02 B*42:02 B*48:01 B*51:01 B*51:05 B*51:07 B*51:08 B*52:01 B*53:01 B*54:01 B*55:01 B*56:01 B*58:01
SEN	4,46,114	20	607	0.5094	0	0	1	B*07:05 B*08:01 B*08:22 B*14:01 B*14:02 B*15:09 B*27:07 B*35:02 B*37:01 B*38:01 B*39:01 B*39:04 B*39:06 B*39:31 B*40:01 B*40:02 B*40:04 B*40:06 B*41:01 B*41:02 B*42:02 B*45:01 B*48:01 B*49:01 B*50:01 B*50:02 B*51:01 B*51:05 B*51:07 B*51:08 B*52:01 B*54:01 B*55:01 B*56:01 B*73:01
SED	4,46,114	23	677	0.4269	0	0	1	B*07:02 B*15:03 B*15:10 B*15:18 B*18:01 B*18:04 B*35:01 B*35:03 B*35:08 B*35:32 B*35:41 B*44:02 B*44:03 B*44:05 B*53:01 B*58:01
SEL	4,46,116	4	127	0.7859	0	0	1	B*45:01 B*49:01 B*50:01 B*50:02 B*54:01 B*55:01 B*56:01
SEF	4,46,116	8	175	0.2222	0	0	1	B*14:01 B*14:02 B*35:03 B*37:01 B*38:01 B*39:01 B*39:04 B*39:06 B*39:31 B*73:01
SED	4,46,116	11	336	0.7262	0	0	1	B*27:02 B*27:05 B*44:02 B*44:03 B*47:01
SEY	4,46,116	21	628	0.5653	0	0	1	B*07:02 B*07:05 B*08:01 B*08:22 B*15:09 B*15:10 B*27:07 B*35:02 B*40:01 B*40:02 B*40:04 B*40:06 B*41:01 B*41:02 B*42:02 B*44:05 B*48:01 B*51:01 B*51:05 B*51:07 B*51:08 B*52:01
SEY	4,46,118	30	982	1	0	0	1	B*07:02 B*07:05 B*08:01 B*08:22 B*14:01 B*14:02 B*15:03 B*15:09 B*15:10 B*15:18 B*18:01 B*18:04 B*27:02 B*27:05 B*27:07 B*35:01 B*35:02 B*35:03 B*35:08 B*35:32 B*37:01 B*38:01 B*39:01 B*39:04 B*39:06 B*39:31 B*40:01 B*40:02 B*40:04 B*40:06 B*41:01 B*41:02 B*42:02 B*44:02 B*44:03 B*44:05 B*45:01 B*47:01 B*48:01 B*49:01 B*50:01 B*50:02 B*51:01 B*51:05 B*51:07 B*51:08 B*52:01 B*53:01 B*54:01 B*55:01…
SEL	4,46,130	30	982	1	0	0	1	B*07:02 B*07:05 B*08:01 B*14:01 B*14:02 B*15:03 B*15:09 B*15:10 B*15:18 B*18:01 B*18:04 B*27:02 B*27:05 B*27:07 B*35:01 B*35:02 B*35:03 B*35:08 B*35:32 B*35:41 B*37:01 B*38:01 B*39:01 B*39:04 B*39:06 B*39:31 B*40:01 B*40:02 B*40:04 B*40:06 B*41:01 B*41:02 B*42:02 B*44:02 B*44:03 B*44:05 B*45:01 B*47:01 B*48:01 B*49:01 B*50:01 B*50:02 B*51:01 B*51:05 B*51:07 B*51:08 B*52:01 B*53:01 B*54:01 B*55:01…
SER	4,46,131	17	531	0.6997	0	0	1	B*07:02 B*07:05 B*08:01 B*08:22 B*27:07 B*40:01 B*40:02 B*40:04 B*40:06 B*41:01 B*41:02 B*42:02 B*48:01 B*73:01
SES	4,46,131	26	801	0.4879	0	0	1	B*14:01 B*14:02 B*15:03 B*15:09 B*15:10 B*15:18 B*18:01 B*18:04 B*27:02 B*27:05 B*35:01 B*35:02 B*35:03 B*35:08 B*35:32 B*35:41 B*37:01 B*38:01 B*39:01 B*39:04 B*39:06 B*39:31 B*44:02 B*44:03 B*44:05 B*45:01 B*47:01 B*49:01 B*50:01 B*50:02 B*51:01 B*51:05 B*51:07 B*51:08 B*52:01 B*53:01 B*54:01 B*55:01 B*56:01 B*58:01
SET	4,46,143	29	964	1	0	0	1	B*07:02 B*07:05 B*08:01 B*08:22 B*14:01 B*14:02 B*15:03 B*15:09 B*15:10 B*15:18 B*18:01 B*18:04 B*27:02 B*27:05 B*27:07 B*35:01 B*35:02 B*35:03 B*35:08 B*35:32 B*35:41 B*37:01 B*38:01 B*39:01 B*39:04 B*39:06 B*39:31 B*40:02 B*40:04 B*40:06 B*41:01 B*41:02 B*42:02 B*44:02 B*44:03 B*44:05 B*45:01 B*47:01 B*49:01 B*50:01 B*50:02 B*51:01 B*51:05 B*51:07 B*51:08 B*52:01 B*53:01 B*54:01 B*55:01 B*56:01…
SER	4,46,145	30	982	1	0	0	1	B*07:02 B*07:05 B*08:01 B*08:22 B*14:01 B*14:02 B*15:03 B*15:09 B*15:10 B*15:18 B*18:01 B*18:04 B*27:02 B*27:05 B*27:07 B*35:01 B*35:02 B*35:03 B*35:08 B*35:32 B*35:41 B*37:01 B*38:01 B*39:01 B*39:04 B*39:06 B*39:31 B*40:01 B*40:02 B*40:04 B*40:06 B*41:01 B*41:02 B*42:02 B*44:02 B*44:03 B*44:05 B*45:01 B*47:01 B*48:01 B*49:01 B*50:01 B*50:02 B*51:01 B*51:05 B*51:07 B*51:08 B*52:01 B*53:01 B*54:01…
SEW	4,46,147	29	964	1	0	0	1	B*07:02 B*07:05 B*08:01 B*08:22 B*14:01 B*14:02 B*15:03 B*15:09 B*15:10 B*15:18 B*18:01 B*18:04 B*27:02 B*27:05 B*27:07 B*35:01 B*35:02 B*35:03 B*35:08 B*35:32 B*35:41 B*37:01 B*38:01 B*39:01 B*39:04 B*39:06 B*39:31 B*40:02 B*40:04 B*40:06 B*41:01 B*41:02 B*42:02 B*44:02 B*44:03 B*44:05 B*45:01 B*47:01 B*49:01 B*50:01 B*50:02 B*51:01 B*51:05 B*51:07 B*51:08 B*52:01 B*53:01 B*54:01 B*55:01 B*56:01…
SEE	4,46,152	18	492	0.2437	0	0	1	B*07:02 B*07:05 B*14:01 B*14:02 B*15:03 B*15:09 B*15:10 B*15:18 B*49:01 B*50:01 B*50:02 B*51:01 B*51:07 B*52:01 B*55:01
SEV	4,46,152	25	829	1	0	0	1	B*08:01 B*08:22 B*18:01 B*18:04 B*27:02 B*27:05 B*27:07 B*35:01 B*35:02 B*35:03 B*35:08 B*35:32 B*35:41 B*37:01 B*38:01 B*39:01 B*39:04 B*39:06 B*39:31 B*40:01 B*40:02 B*40:04 B*40:06 B*41:01 B*41:02 B*42:02 B*44:02 B*44:03 B*44:05 B*45:01 B*47:01 B*48:01 B*51:05 B*51:08 B*53:01 B*54:01 B*56:01 B*58:01 B*73:01
SER	4,46,156	12	274	0.1289	0	0	1	B*07:02 B*07:05 B*35:08 B*51:05
SEA	4,46,158	30	973	1	0	0	1	B*07:02 B*07:05 B*08:01 B*08:22 B*14:01 B*14:02 B*15:03 B*15:09 B*15:10 B*15:18 B*18:01 B*18:04 B*27:02 B*27:05 B*27:07 B*35:01 B*35:02 B*35:03 B*35:08 B*35:32 B*35:41 B*37:01 B*40:01 B*40:02 B*40:04 B*40:06 B*41:01 B*41:02 B*42:02 B*44:02 B*44:03 B*44:05 B*45:01 B*47:01 B*48:01 B*49:01 B*50:01 B*50:02 B*51:01 B*51:05 B*51:07 B*51:08 B*52:01 B*53:01 B*54:01 B*55:01 B*56:01 B*58:01 B*73:01
SET	4,46,163	14	437	0.7469	0	0	1	B*08:01 B*08:22 B*14:01 B*14:02 B*18:01 B*18:04 B*37:01 B*38:01 B*39:01 B*39:04 B*39:06 B*39:31 B*41:01 B*41:02 B*42:02 B*54:01 B*55:01
SEE	4,46,163	14	439	0.7636	0	0	1	B*07:02 B*07:05 B*27:02 B*27:05 B*27:07 B*40:01 B*40:02 B*40:04 B*40:06 B*47:01 B*48:01 B*73:01
SEL	4,46,163	21	594	0.2639	0	0	1	B*15:03 B*15:09 B*15:10 B*15:18 B*35:01 B*35:02 B*35:03 B*35:08 B*35:32 B*35:41 B*44:02 B*44:03 B*44:05 B*45:01 B*49:01 B*50:01 B*50:02 B*51:01 B*51:05 B*51:07 B*51:08 B*52:01 B*53:01 B*56:01 B*58:01
SES	4,46,167	10	286	0.5724	0	0	1	B*44:02 B*44:03 B*44:05 B*45:01 B*50:02
SEW	4,46,167	29	921	0.7239	0	0	1	B*07:02 B*07:05 B*08:01 B*08:22 B*14:01 B*14:02 B*15:03 B*15:09 B*15:10 B*15:18 B*18:01 B*18:04 B*27:02 B*27:05 B*27:07 B*35:01 B*35:02 B*35:03 B*35:08 B*35:32 B*35:41 B*37:01 B*38:01 B*39:01 B*39:04 B*39:06 B*39:31 B*40:01 B*40:02 B*40:04 B*40:06 B*41:01 B*41:02 B*42:02 B*47:01 B*48:01 B*49:01 B*50:01 B*51:01 B*51:05 B*51:07 B*51:08 B*52:01 B*53:01 B*54:01 B*55:01 B*56:01 B*58:01 B*73:01
SEH	4,46,171	9	243	0.5177	0	0	1	B*14:01 B*14:02 B*18:01 B*18:04 B*51:01 B*51:07 B*51:08 B*52:01 B*73:01
SEY	4,46,171	30	929	0.2598	0	0	1	B*07:02 B*07:05 B*08:01 B*08:22 B*15:03 B*15:09 B*15:10 B*15:18 B*27:02 B*27:05 B*27:07 B*35:01 B*35:02 B*35:03 B*35:08 B*35:32 B*35:41 B*37:01 B*38:01 B*39:01 B*39:04 B*39:06 B*39:31 B*40:01 B*40:02 B*40:04 B*40:06 B*41:01 B*41:02 B*42:02 B*44:02 B*44:03 B*44:05 B*45:01 B*47:01 B*48:01 B*49:01 B*50:01 B*50:02 B*51:05 B*53:01 B*54:01 B*55:01 B*56:01 B*58:01
SED	4,46,177	17	514	0.5695	0	0	1	B*07:02 B*07:05 B*08:01 B*08:22 B*40:01 B*41:01 B*41:02 B*42:02 B*48:01
SEE	4,46,177	26	815	0.6336	0	0	1	B*14:01 B*14:02 B*15:03 B*15:09 B*15:10 B*15:18 B*18:01 B*18:04 B*27:02 B*27:05 B*27:07 B*35:01 B*35:02 B*35:03 B*35:08 B*35:32 B*35:41 B*37:01 B*38:01 B*39:01 B*39:04 B*39:06 B*39:31 B*40:02 B*40:04 B*40:06 B*44:02 B*44:03 B*44:05 B*45:01 B*47:01 B*49:01 B*50:01 B*50:02 B*51:01 B*51:05 B*51:07 B*51:08 B*52:01 B*53:01 B*54:01 B*55:01 B*56:01 B*58:01 B*73:01
SEK	4,46,178	13	345	0.3168	0	0	1	B*07:02 B*07:05 B*40:01 B*48:01
SET	4,46,178	28	896	0.7608	0	0	1	B*08:01 B*08:22 B*14:01 B*14:02 B*15:03 B*15:09 B*15:10 B*15:18 B*18:01 B*18:04 B*27:02 B*27:05 B*27:07 B*35:01 B*35:02 B*35:03 B*35:08 B*35:32 B*35:41 B*37:01 B*38:01 B*39:01 B*39:04 B*39:06 B*39:31 B*40:02 B*40:04 B*40:06 B*41:01 B*41:02 B*42:02 B*44:02 B*44:03 B*44:05 B*45:01 B*47:01 B*49:01 B*50:01 B*50:02 B*51:01 B*51:05 B*51:07 B*51:08 B*52:01 B*53:01 B*54:01 B*55:01 B*56:01 B*58:01 B*73:01
SEE	4,46,180	17	514	0.5695	0	0	1	B*07:02 B*07:05 B*08:01 B*08:22 B*40:01 B*41:01 B*41:02 B*42:02 B*48:01
SEQ	4,46,180	26	815	0.6336	0	0	1	B*14:01 B*14:02 B*15:03 B*15:09 B*15:10 B*15:18 B*18:01 B*18:04 B*27:02 B*27:05 B*27:07 B*35:01 B*35:02 B*35:03 B*35:08 B*35:32 B*35:41 B*37:01 B*38:01 B*39:01 B*39:04 B*39:06 B*39:31 B*40:02 B*40:04 B*40:06 B*44:02 B*44:03 B*44:05 B*45:01 B*47:01 B*49:01 B*50:01 B*50:02 B*51:01 B*51:05 B*51:07 B*51:08 B*52:01 B*53:01 B*54:01 B*55:01 B*56:01 B*58:01 B*73:01
SIE	4,52,63	23	715	0.6819	0	0	1	B*13:01 B*13:02 B*15:01 B*15:03 B*15:07 B*15:17 B*27:02 B*27:05 B*27:07 B*37:01 B*40:01 B*40:02 B*40:04 B*40:06 B*41:01 B*41:02 B*44:02 B*44:03 B*44:05 B*45:01 B*47:01 B*48:01 B*49:01 B*50:01 B*50:02 B*52:01 B*57:01 B*58:01
SIN	4,52,63	27	782	0.1732	0	0	1	B*07:02 B*07:05 B*08:01 B*08:22 B*14:01 B*14:02 B*15:09 B*15:10 B*15:18 B*18:01 B*18:04 B*35:01 B*35:02 B*35:03 B*35:08 B*35:32 B*35:41 B*38:01 B*39:01 B*39:04 B*39:06 B*39:31 B*42:02 B*51:01 B*51:05 B*51:07 B*51:08 B*53:01 B*55:01 B*56:01 B*73:01
SIY	4,52,67	12	315	0.3244	0	0	1	B*07:02 B*07:05 B*42:02 B*55:01 B*56:01
SIF	4,52,67	15	431	0.4523	0	0	1	B*08:01 B*08:22 B*35:01 B*35:02 B*35:03 B*35:08 B*35:32 B*35:41 B*51:01 B*51:05 B*51:08 B*53:01
SIS	4,52,67	20	666	0.9939	0	0	1	B*13:01 B*13:02 B*15:01 B*15:03 B*15:07 B*18:01 B*18:04 B*37:01 B*40:01 B*40:02 B*40:04 B*40:06 B*41:01 B*41:02 B*44:02 B*44:03 B*44:05 B*45:01 B*47:01 B*48:01 B*49:01 B*50:01 B*50:02 B*51:07 B*52:01
SIA	4,52,69	15	465	0.7049	0	0	1	B*07:02 B*07:05 B*15:17 B*27:02 B*27:05 B*27:07 B*42:02 B*55:01 B*56:01 B*57:01 B*58:01 B*73:01
SIT	4,52,69	29	937	1	0	0	1	B*08:01 B*08:22 B*13:01 B*13:02 B*14:01 B*14:02 B*15:01 B*15:03 B*15:07 B*15:09 B*15:10 B*15:18 B*18:01 B*18:04 B*35:01 B*35:02 B*35:03 B*35:08 B*35:32 B*35:41 B*37:01 B*38:01 B*39:01 B*39:04 B*39:06 B*39:31 B*40:01 B*40:02 B*40:04 B*40:06 B*41:01 B*41:02 B*44:02 B*44:03 B*44:05 B*45:01 B*47:01 B*48:01 B*49:01 B*50:01 B*50:02 B*51:01 B*51:05 B*51:07 B*51:08 B*52:01 B*53:01
SIQ	4,52,70	12	315	0.3244	0	0	1	B*07:02 B*07:05 B*42:02 B*55:01 B*56:01
SIN	4,52,70	29	937	1	0	0	1	B*08:01 B*08:22 B*13:01 B*13:02 B*14:01 B*14:02 B*15:01 B*15:03 B*15:07 B*15:09 B*15:10 B*15:18 B*18:01 B*18:04 B*35:01 B*35:02 B*35:03 B*35:08 B*35:32 B*35:41 B*37:01 B*38:01 B*39:01 B*39:04 B*39:06 B*39:31 B*40:01 B*40:02 B*40:04 B*40:06 B*41:01 B*41:02 B*44:02 B*44:03 B*44:05 B*45:01 B*47:01 B*48:01 B*49:01 B*50:01 B*50:02 B*51:01 B*51:05 B*51:07 B*51:08 B*52:01 B*53:01
SIA	4,52,71	15	465	0.7049	0	0	1	B*07:02 B*07:05 B*15:17 B*27:02 B*27:05 B*27:07 B*42:02 B*55:01 B*56:01 B*57:01 B*58:01 B*73:01
SIT	4,52,71	29	937	1	0	0	1	B*08:01 B*08:22 B*13:01 B*13:02 B*14:01 B*14:02 B*15:01 B*15:03 B*15:07 B*15:09 B*15:10 B*15:18 B*18:01 B*18:04 B*35:01 B*35:02 B*35:03 B*35:08 B*35:32 B*35:41 B*37:01 B*38:01 B*39:01 B*39:04 B*39:06 B*39:31 B*40:01 B*40:02 B*40:04 B*40:06 B*41:01 B*41:02 B*44:02 B*44:03 B*44:05 B*45:01 B*47:01 B*48:01 B*49:01 B*50:01 B*50:02 B*51:01 B*51:05 B*51:07 B*51:08 B*52:01 B*53:01
SID	4,52,74	19	601	0.7215	0	0	1	B*07:02 B*07:05 B*08:01 B*08:22 B*14:01 B*14:02 B*27:02 B*27:05 B*27:07 B*39:01 B*39:04 B*39:06 B*39:31 B*42:02 B*55:01 B*56:01 B*73:01
SID	4,52,77	4	91	0.3493	0	0	1	B*27:05 B*27:07 B*37:01 B*47:01
SIS	4,52,77	27	845	0.6065	0	0	1	B*07:02 B*07:05 B*08:01 B*08:22 B*14:01 B*14:02 B*15:01 B*15:03 B*15:07 B*15:09 B*15:10 B*15:18 B*18:01 B*18:04 B*35:01 B*35:02 B*35:03 B*35:08 B*35:32 B*35:41 B*39:01 B*39:04 B*39:06 B*39:31 B*40:01 B*40:02 B*40:04 B*40:06 B*41:01 B*41:02 B*42:02 B*45:01 B*48:01 B*50:01 B*50:02 B*55:01 B*56:01
SIT	4,52,80	14	403	0.4839	0	0	1	B*13:01 B*13:02 B*27:05 B*27:07 B*37:01 B*44:02 B*44:03 B*44:05 B*47:01
SIN	4,52,80	27	845	0.6065	0	0	1	B*07:02 B*07:05 B*08:01 B*08:22 B*14:01 B*14:02 B*15:01 B*15:03 B*15:07 B*15:09 B*15:10 B*15:18 B*18:01 B*18:04 B*35:01 B*35:02 B*35:03 B*35:08 B*35:32 B*35:41 B*39:01 B*39:04 B*39:06 B*39:31 B*40:01 B*40:02 B*40:04 B*40:06 B*41:01 B*41:02 B*42:02 B*45:01 B*48:01 B*50:01 B*50:02 B*55:01 B*56:01 B*73:01
SIL	4,52,81	28	881	0.5663	0	0	1	B*07:02 B*07:05 B*08:01 B*08:22 B*14:01 B*14:02 B*15:01 B*15:03 B*15:07 B*15:09 B*15:10 B*15:18 B*18:01 B*18:04 B*27:05 B*27:07 B*35:01 B*35:02 B*35:03 B*35:08 B*35:32 B*35:41 B*37:01 B*39:01 B*39:04 B*39:06 B*39:31 B*40:01 B*40:02 B*40:04 B*40:06 B*41:01 B*41:02 B*42:02 B*45:01 B*47:01 B*48:01 B*50:01 B*50:02 B*55:01 B*56:01 B*73:01
SIL	4,52,82	19	622	0.8996	0	0	1	B*13:01 B*13:02 B*15:17 B*27:02 B*27:05 B*27:07 B*37:01 B*38:01 B*44:02 B*44:03 B*44:05 B*47:01 B*49:01 B*51:01 B*51:05 B*51:07 B*51:08 B*52:01 B*53:01 B*57:01 B*58:01
SIR	4,52,82	27	845	0.6065	0	0	1	B*07:02 B*07:05 B*08:01 B*08:22 B*14:01 B*14:02 B*15:01 B*15:03 B*15:07 B*15:09 B*15:10 B*15:18 B*18:01 B*18:04 B*35:01 B*35:02 B*35:03 B*35:08 B*35:32 B*35:41 B*39:01 B*39:04 B*39:06 B*39:31 B*40:01 B*40:02 B*40:04 B*40:06 B*41:01 B*41:02 B*42:02 B*45:01 B*48:01 B*50:01 B*50:02 B*55:01 B*56:01 B*73:01
SIR	4,52,83	19	622	0.8996	0	0	1	B*13:01 B*13:02 B*15:17 B*27:02 B*27:05 B*27:07 B*37:01 B*38:01 B*44:02 B*44:03 B*44:05 B*47:01 B*49:01 B*51:01 B*51:05 B*51:07 B*51:08 B*52:01 B*53:01 B*57:01 B*58:01
SIG	4,52,83	27	845	0.6065	0	0	1	B*07:02 B*07:05 B*08:01 B*08:22 B*14:01 B*14:02 B*15:01 B*15:03 B*15:07 B*15:09 B*15:10 B*15:18 B*18:01 B*18:04 B*35:01 B*35:02 B*35:03 B*35:08 B*35:32 B*35:41 B*39:01 B*39:04 B*39:06 B*39:31 B*40:01 B*40:02 B*40:04 B*40:06 B*41:01 B*41:02 B*42:02 B*45:01 B*48:01 B*50:01 B*50:02 B*55:01 B*56:01 B*73:01
SII	4,52,94	18	498	0.2709	0	0	1	B*13:01 B*35:01 B*35:02 B*35:03 B*35:08 B*35:41 B*40:04 B*44:02 B*44:03 B*44:05 B*53:01 B*57:01 B*58:01
SIT	4,52,94	28	908	1	0	0	1	B*07:02 B*07:05 B*08:01 B*08:22 B*13:02 B*14:01 B*14:02 B*15:01 B*15:03 B*15:07 B*15:09 B*15:10 B*15:17 B*15:18 B*18:01 B*18:04 B*27:02 B*27:05 B*27:07 B*35:32 B*37:01 B*38:01 B*39:01 B*39:04 B*39:06 B*39:31 B*40:01 B*40:02 B*40:06 B*41:01 B*41:02 B*42:02 B*45:01 B*47:01 B*48:01 B*49:01 B*50:01 B*50:02 B*51:01 B*51:05 B*51:07 B*51:08 B*52:01 B*55:01 B*56:01 B*73:01
SII	4,52,95	20	515	0.1014	0	0	1	B*13:01 B*35:01 B*35:02 B*35:03 B*35:08 B*35:41 B*37:01 B*40:04 B*44:02 B*44:03 B*44:05 B*53:01 B*57:01 B*58:01
SIL	4,52,95	24	785	1	0	0	1	B*07:02 B*07:05 B*08:01 B*08:22 B*14:01 B*14:02 B*15:01 B*15:03 B*15:07 B*15:09 B*15:10 B*15:17 B*15:18 B*18:01 B*18:04 B*27:02 B*27:05 B*27:07 B*35:32 B*38:01 B*39:01 B*39:04 B*39:31 B*40:01 B*40:02 B*41:02 B*42:02 B*47:01 B*48:01
SIW	4,52,97	3	55	0.236	0	0	1	B*14:01 B*14:02
SIS	4,52,97	15	459	0.6571	0	0	1	B*07:02 B*07:05 B*08:01 B*08:22 B*15:07 B*27:07 B*40:02 B*41:02 B*42:02 B*48:01
SIR	4,52,97	26	769	0.2716	0	0	1	B*13:01 B*15:01 B*15:03 B*15:09 B*15:10 B*15:17 B*15:18 B*18:01 B*18:04 B*35:01 B*35:02 B*35:03 B*35:08 B*35:32 B*35:41 B*37:01 B*38:01 B*39:01 B*39:04 B*39:31 B*40:01 B*40:04 B*41:01 B*44:02 B*44:03 B*44:05 B*45:01 B*47:01 B*49:01 B*50:01 B*50:02 B*53:01 B*58:01
SIS	4,52,99	2	20	0.1322	0	0	1	B*37:01
SIL	4,52,103	12	378	0.8066	0	0	1	B*13:01 B*13:02 B*35:01 B*35:02 B*35:03 B*35:08 B*35:41 B*40:04 B*45:01 B*49:01 B*50:01 B*50:02 B*53:01 B*55:01 B*56:01 B*58:01
SIV	4,52,103	30	959	0.6279	0	0	1	B*07:02 B*07:05 B*08:01 B*08:22 B*14:01 B*14:02 B*15:01 B*15:03 B*15:07 B*15:09 B*15:10 B*15:17 B*15:18 B*18:01 B*18:04 B*27:02 B*27:05 B*27:07 B*35:32 B*37:01 B*38:01 B*39:01 B*39:04 B*39:06 B*39:31 B*40:01 B*40:02 B*40:06 B*41:01 B*41:02 B*42:02 B*44:02 B*44:03 B*44:05 B*47:01 B*48:01 B*51:01 B*51:05 B*51:07 B*51:08 B*52:01 B*57:01
SIF	4,52,109	1	20	0.4658	0	0	1	B*35:02
SIY	4,52,113	18	466	0.1473	0	0	1	B*14:01 B*14:02 B*15:17 B*27:02 B*27:05 B*37:01 B*44:02 B*44:03 B*44:05 B*45:01 B*47:01 B*49:01 B*50:01 B*50:02 B*73:01
SIH	4,52,113	28	925	1	0	0	1	B*07:02 B*07:05 B*08:01 B*08:22 B*13:01 B*13:02 B*15:01 B*15:03 B*15:07 B*15:09 B*15:10 B*15:18 B*18:01 B*18:04 B*27:07 B*35:01 B*35:02 B*35:03 B*35:08 B*35:32 B*35:41 B*38:01 B*39:01 B*39:04 B*39:06 B*39:31 B*40:01 B*40:02 B*40:04 B*40:06 B*41:01 B*41:02 B*42:02 B*48:01 B*51:01 B*51:05 B*51:07 B*51:08 B*52:01 B*53:01 B*55:01 B*56:01 B*57:01 B*58:01
SIN	4,52,114	20	651	0.8592	0	0	1	B*07:05 B*08:01 B*08:22 B*13:01 B*13:02 B*14:01 B*14:02 B*15:09 B*27:07 B*35:02 B*37:01 B*38:01 B*39:01 B*39:04 B*39:06 B*39:31 B*40:01 B*40:02 B*40:04 B*40:06 B*41:01 B*41:02 B*42:02 B*45:01 B*48:01 B*49:01 B*50:01 B*50:02 B*51:01 B*51:05 B*51:07 B*51:08 B*52:01 B*55:01 B*56:01 B*73:01
SID	4,52,114	25	776	0.6554	0	0	1	B*07:02 B*15:01 B*15:03 B*15:07 B*15:10 B*15:18 B*18:01 B*18:04 B*35:01 B*35:03 B*35:08 B*35:32 B*35:41 B*44:02 B*44:03 B*44:05 B*53:01 B*57:01 B*58:01
SIF	4,52,116	8	175	0.2222	0	0	1	B*14:01 B*14:02 B*35:03 B*37:01 B*38:01 B*39:01 B*39:04 B*39:06 B*39:31 B*73:01
SID	4,52,116	11	343	0.788	0	0	1	B*15:17 B*27:02 B*27:05 B*44:02 B*44:03 B*47:01
SIY	4,52,116	21	628	0.5653	0	0	1	B*07:02 B*07:05 B*08:01 B*08:22 B*15:09 B*15:10 B*27:07 B*35:02 B*40:01 B*40:02 B*40:04 B*40:06 B*41:01 B*41:02 B*42:02 B*44:05 B*48:01 B*51:01 B*51:05 B*51:07 B*51:08 B*52:01
SIR	4,52,131	17	531	0.6997	0	0	1	B*07:02 B*07:05 B*08:01 B*08:22 B*27:07 B*40:01 B*40:02 B*40:04 B*40:06 B*41:01 B*41:02 B*42:02 B*48:01 B*73:01
SIS	4,52,131	28	909	1	0	0	1	B*13:01 B*13:02 B*14:01 B*14:02 B*15:01 B*15:03 B*15:07 B*15:09 B*15:10 B*15:17 B*15:18 B*18:01 B*18:04 B*27:02 B*27:05 B*35:01 B*35:02 B*35:03 B*35:08 B*35:32 B*35:41 B*37:01 B*38:01 B*39:01 B*39:04 B*39:06 B*39:31 B*44:02 B*44:03 B*44:05 B*45:01 B*47:01 B*49:01 B*50:01 B*50:02 B*51:01 B*51:05 B*51:07 B*51:08 B*52:01 B*53:01 B*55:01 B*56:01 B*57:01 B*58:01
SIT	4,52,143	30	997	1	0	0	1	B*07:02 B*07:05 B*08:01 B*08:22 B*13:01 B*13:02 B*14:01 B*14:02 B*15:01 B*15:03 B*15:07 B*15:09 B*15:10 B*15:17 B*15:18 B*18:01 B*18:04 B*27:02 B*27:05 B*27:07 B*35:01 B*35:02 B*35:03 B*35:08 B*35:32 B*35:41 B*37:01 B*38:01 B*39:01 B*39:04 B*39:06 B*39:31 B*40:02 B*40:04 B*40:06 B*41:01 B*41:02 B*42:02 B*44:02 B*44:03 B*44:05 B*45:01 B*47:01 B*49:01 B*50:01 B*50:02 B*51:01 B*51:05 B*51:07 B*51:08…
SIR	4,52,145	30	997	1	0	0	1	B*07:02 B*07:05 B*08:01 B*08:22 B*14:01 B*14:02 B*15:01 B*15:03 B*15:07 B*15:09 B*15:10 B*15:17 B*15:18 B*18:01 B*18:04 B*27:02 B*27:05 B*27:07 B*35:01 B*35:02 B*35:03 B*35:08 B*35:32 B*35:41 B*37:01 B*38:01 B*39:01 B*39:04 B*39:06 B*39:31 B*40:01 B*40:02 B*40:04 B*40:06 B*41:01 B*41:02 B*42:02 B*44:02 B*44:03 B*44:05 B*45:01 B*47:01 B*48:01 B*49:01 B*50:01 B*50:02 B*51:01 B*51:05 B*51:07 B*51:08…
SIW	4,52,147	30	997	1	0	0	1	B*07:02 B*07:05 B*08:01 B*08:22 B*13:01 B*13:02 B*14:01 B*14:02 B*15:01 B*15:03 B*15:07 B*15:09 B*15:10 B*15:17 B*15:18 B*18:01 B*18:04 B*27:02 B*27:05 B*27:07 B*35:01 B*35:02 B*35:03 B*35:08 B*35:32 B*35:41 B*37:01 B*38:01 B*39:01 B*39:04 B*39:06 B*39:31 B*40:02 B*40:04 B*40:06 B*41:01 B*41:02 B*42:02 B*44:02 B*44:03 B*44:05 B*45:01 B*47:01 B*49:01 B*50:01 B*50:02 B*51:01 B*51:05 B*51:07 B*51:08…
SIE	4,52,152	19	581	0.5668	0	0	1	B*07:02 B*07:05 B*14:01 B*14:02 B*15:01 B*15:03 B*15:07 B*15:09 B*15:10 B*15:17 B*15:18 B*49:01 B*50:01 B*50:02 B*51:01 B*51:07 B*52:01 B*55:01
SIR	4,52,156	12	274	0.1289	0	0	1	B*07:02 B*07:05 B*35:08 B*51:05
SIA	4,52,158	30	998	1	0	0	1	B*07:02 B*07:05 B*08:01 B*08:22 B*13:01 B*13:02 B*14:01 B*14:02 B*15:01 B*15:03 B*15:07 B*15:09 B*15:10 B*15:17 B*15:18 B*18:01 B*18:04 B*27:02 B*27:05 B*27:07 B*35:01 B*35:02 B*35:03 B*35:08 B*35:32 B*35:41 B*37:01 B*40:01 B*40:02 B*40:04 B*40:06 B*41:01 B*41:02 B*42:02 B*44:02 B*44:03 B*44:05 B*45:01 B*47:01 B*48:01 B*49:01 B*50:01 B*50:02 B*51:01 B*51:05 B*51:07 B*51:08 B*52:01 B*53:01 B*55:01…
SIT	4,52,163	14	436	0.7386	0	0	1	B*08:01 B*08:22 B*14:01 B*14:02 B*18:01 B*18:04 B*37:01 B*38:01 B*39:01 B*39:04 B*39:06 B*39:31 B*41:01 B*41:02 B*42:02 B*55:01
SIL	4,52,163	24	714	0.4112	0	0	1	B*15:01 B*15:03 B*15:07 B*15:09 B*15:10 B*15:17 B*15:18 B*35:01 B*35:02 B*35:03 B*35:08 B*35:32 B*35:41 B*44:02 B*44:03 B*44:05 B*45:01 B*49:01 B*50:01 B*50:02 B*51:01 B*51:05 B*51:07 B*51:08 B*52:01 B*53:01 B*56:01 B*57:01 B*58:01
SIS	4,52,167	10	286	0.5724	0	0	1	B*44:02 B*44:03 B*44:05 B*45:01 B*50:02
SIW	4,52,167	30	983	1	0	0	1	B*07:02 B*07:05 B*08:01 B*08:22 B*13:01 B*13:02 B*14:01 B*14:02 B*15:01 B*15:03 B*15:07 B*15:09 B*15:10 B*15:17 B*15:18 B*18:01 B*18:04 B*27:02 B*27:05 B*27:07 B*35:01 B*35:02 B*35:03 B*35:08 B*35:32 B*35:41 B*37:01 B*38:01 B*39:01 B*39:04 B*39:06 B*39:31 B*40:01 B*40:02 B*40:04 B*40:06 B*41:01 B*41:02 B*42:02 B*47:01 B*48:01 B*49:01 B*50:01 B*51:01 B*51:05 B*51:07 B*51:08 B*52:01 B*53:01 B*55:01…
SIH	4,52,171	9	243	0.5177	0	0	1	B*14:01 B*14:02 B*18:01 B*18:04 B*51:01 B*51:07 B*51:08 B*52:01 B*73:01
SIY	4,52,171	30	981	1	0	0	1	B*07:02 B*07:05 B*08:01 B*08:22 B*13:01 B*13:02 B*15:01 B*15:03 B*15:07 B*15:09 B*15:10 B*15:17 B*15:18 B*27:02 B*27:05 B*27:07 B*35:01 B*35:02 B*35:03 B*35:08 B*35:32 B*35:41 B*37:01 B*38:01 B*39:01 B*39:04 B*39:06 B*39:31 B*40:01 B*40:02 B*40:04 B*40:06 B*41:01 B*41:02 B*42:02 B*44:02 B*44:03 B*44:05 B*45:01 B*47:01 B*48:01 B*49:01 B*50:01 B*50:02 B*51:05 B*53:01 B*55:01 B*56:01 B*57:01 B*58:01
SID	4,52,177	17	514	0.5695	0	0	1	B*07:02 B*07:05 B*08:01 B*08:22 B*40:01 B*41:01 B*41:02 B*42:02 B*48:01
SIE	4,52,177	28	919	1	0	0	1	B*13:01 B*13:02 B*14:01 B*14:02 B*15:01 B*15:03 B*15:07 B*15:09 B*15:10 B*15:17 B*15:18 B*18:01 B*18:04 B*27:02 B*27:05 B*27:07 B*35:01 B*35:02 B*35:03 B*35:08 B*35:32 B*35:41 B*37:01 B*38:01 B*39:01 B*39:04 B*39:06 B*39:31 B*40:02 B*40:04 B*40:06 B*44:02 B*44:03 B*44:05 B*45:01 B*47:01 B*49:01 B*50:01 B*50:02 B*51:01 B*51:05 B*51:07 B*51:08 B*52:01 B*53:01 B*55:01 B*56:01 B*57:01 B*58:01 B*73:01
SIK	4,52,178	13	345	0.3168	0	0	1	B*07:02 B*07:05 B*40:01 B*48:01
SIT	4,52,178	30	971	1	0	0	1	B*08:01 B*08:22 B*13:01 B*13:02 B*14:01 B*14:02 B*15:01 B*15:03 B*15:07 B*15:09 B*15:10 B*15:17 B*15:18 B*18:01 B*18:04 B*27:02 B*27:05 B*27:07 B*35:01 B*35:02 B*35:03 B*35:08 B*35:32 B*35:41 B*37:01 B*38:01 B*39:01 B*39:04 B*39:06 B*39:31 B*40:02 B*40:04 B*40:06 B*41:01 B*41:02 B*42:02 B*44:02 B*44:03 B*44:05 B*45:01 B*47:01 B*49:01 B*50:01 B*50:02 B*51:01 B*51:05 B*51:07 B*51:08 B*52:01 B*53:01…
SIE	4,52,180	17	514	0.5695	0	0	1	B*07:02 B*07:05 B*08:01 B*08:22 B*40:01 B*41:01 B*41:02 B*42:02 B*48:01
SIQ	4,52,180	28	919	1	0	0	1	B*13:01 B*13:02 B*14:01 B*14:02 B*15:01 B*15:03 B*15:07 B*15:09 B*15:10 B*15:17 B*15:18 B*18:01 B*18:04 B*27:02 B*27:05 B*27:07 B*35:01 B*35:02 B*35:03 B*35:08 B*35:32 B*35:41 B*37:01 B*38:01 B*39:01 B*39:04 B*39:06 B*39:31 B*40:02 B*40:04 B*40:06 B*44:02 B*44:03 B*44:05 B*45:01 B*47:01 B*49:01 B*50:01 B*50:02 B*51:01 B*51:05 B*51:07 B*51:08 B*52:01 B*53:01 B*55:01 B*56:01 B*57:01 B*58:01 B*73:01
SRE	4,62,63	22	664	0.5563	0	0	1	B*13:01 B*13:02 B*15:01 B*15:03 B*15:07 B*15:17 B*27:02 B*27:05 B*27:07 B*37:01 B*40:01 B*40:02 B*40:04 B*40:06 B*41:01 B*41:02 B*44:02 B*44:03 B*44:05 B*45:01 B*47:01 B*48:01 B*49:01 B*50:01 B*50:02 B*52:01
SRN	4,62,63	27	783	0.173	0	0	1	B*07:02 B*07:05 B*08:01 B*08:22 B*14:01 B*14:02 B*15:09 B*15:10 B*15:18 B*18:01 B*18:04 B*35:01 B*35:02 B*35:03 B*35:08 B*35:32 B*35:41 B*38:01 B*39:01 B*39:04 B*39:06 B*39:31 B*42:02 B*51:01 B*51:05 B*51:07 B*51:08 B*53:01 B*54:01 B*55:01 B*56:01 B*73:01
SRY	4,62,67	12	316	0.3305	0	0	1	B*07:02 B*07:05 B*42:02 B*54:01 B*55:01 B*56:01
SRF	4,62,67	15	431	0.4523	0	0	1	B*08:01 B*08:22 B*35:01 B*35:02 B*35:03 B*35:08 B*35:32 B*35:41 B*51:01 B*51:05 B*51:08 B*53:01
SRS	4,62,67	20	666	0.9939	0	0	1	B*13:01 B*13:02 B*15:01 B*15:03 B*15:07 B*18:01 B*18:04 B*37:01 B*40:01 B*40:02 B*40:04 B*40:06 B*41:01 B*41:02 B*44:02 B*44:03 B*44:05 B*45:01 B*47:01 B*48:01 B*49:01 B*50:01 B*50:02 B*51:07 B*52:01
SRA	4,62,69	13	395	0.6723	0	0	1	B*07:02 B*07:05 B*15:17 B*27:02 B*27:05 B*27:07 B*42:02 B*54:01 B*55:01 B*56:01 B*73:01
SRT	4,62,69	29	937	1	0	0	1	B*08:01 B*08:22 B*13:01 B*13:02 B*14:01 B*14:02 B*15:01 B*15:03 B*15:07 B*15:09 B*15:10 B*15:18 B*18:01 B*18:04 B*35:01 B*35:02 B*35:03 B*35:08 B*35:32 B*35:41 B*37:01 B*38:01 B*39:01 B*39:04 B*39:06 B*39:31 B*40:01 B*40:02 B*40:04 B*40:06 B*41:01 B*41:02 B*44:02 B*44:03 B*44:05 B*45:01 B*47:01 B*48:01 B*49:01 B*50:01 B*50:02 B*51:01 B*51:05 B*51:07 B*51:08 B*52:01 B*53:01
SRQ	4,62,70	12	316	0.3305	0	0	1	B*07:02 B*07:05 B*42:02 B*54:01 B*55:01 B*56:01
SRN	4,62,70	29	937	1	0	0	1	B*08:01 B*08:22 B*13:01 B*13:02 B*14:01 B*14:02 B*15:01 B*15:03 B*15:07 B*15:09 B*15:10 B*15:18 B*18:01 B*18:04 B*35:01 B*35:02 B*35:03 B*35:08 B*35:32 B*35:41 B*37:01 B*38:01 B*39:01 B*39:04 B*39:06 B*39:31 B*40:01 B*40:02 B*40:04 B*40:06 B*41:01 B*41:02 B*44:02 B*44:03 B*44:05 B*45:01 B*47:01 B*48:01 B*49:01 B*50:01 B*50:02 B*51:01 B*51:05 B*51:07 B*51:08 B*52:01 B*53:01
SRA	4,62,71	13	395	0.6723	0	0	1	B*07:02 B*07:05 B*15:17 B*27:02 B*27:05 B*27:07 B*42:02 B*54:01 B*55:01 B*56:01 B*73:01
SRT	4,62,71	29	937	1	0	0	1	B*08:01 B*08:22 B*13:01 B*13:02 B*14:01 B*14:02 B*15:01 B*15:03 B*15:07 B*15:09 B*15:10 B*15:18 B*18:01 B*18:04 B*35:01 B*35:02 B*35:03 B*35:08 B*35:32 B*35:41 B*37:01 B*38:01 B*39:01 B*39:04 B*39:06 B*39:31 B*40:01 B*40:02 B*40:04 B*40:06 B*41:01 B*41:02 B*44:02 B*44:03 B*44:05 B*45:01 B*47:01 B*48:01 B*49:01 B*50:01 B*50:02 B*51:01 B*51:05 B*51:07 B*51:08 B*52:01 B*53:01
SRD	4,62,74	19	602	0.7296	0	0	1	B*07:02 B*07:05 B*08:01 B*08:22 B*14:01 B*14:02 B*27:02 B*27:05 B*27:07 B*39:01 B*39:04 B*39:06 B*39:31 B*42:02 B*54:01 B*55:01 B*56:01 B*73:01
SRY	4,62,74	26	832	0.805	0	0	1	B*13:01 B*13:02 B*15:01 B*15:03 B*15:07 B*15:09 B*15:10 B*15:17 B*15:18 B*18:01 B*18:04 B*35:01 B*35:02 B*35:03 B*35:08 B*35:32 B*35:41 B*37:01 B*38:01 B*40:01 B*40:02 B*40:04 B*40:06 B*41:01 B*41:02 B*44:02 B*44:03 B*44:05 B*45:01 B*47:01 B*48:01 B*49:01 B*50:01 B*50:02 B*51:01 B*51:05 B*51:07 B*51:08 B*52:01 B*53:01
SRD	4,62,77	4	91	0.3493	0	0	1	B*27:05 B*27:07 B*37:01 B*47:01
SRS	4,62,77	27	846	0.6062	0	0	1	B*07:02 B*07:05 B*08:01 B*08:22 B*14:01 B*14:02 B*15:01 B*15:03 B*15:07 B*15:09 B*15:10 B*15:18 B*18:01 B*18:04 B*35:01 B*35:02 B*35:03 B*35:08 B*35:32 B*35:41 B*39:01 B*39:04 B*39:06 B*39:31 B*40:01 B*40:02 B*40:04 B*40:06 B*41:01 B*41:02 B*42:02 B*45:01 B*48:01 B*50:01 B*50:02 B*54:01 B*55:01 B*56:01
SRT	4,62,80	14	403	0.4839	0	0	1	B*13:01 B*13:02 B*27:05 B*27:07 B*37:01 B*44:02 B*44:03 B*44:05 B*47:01
SRN	4,62,80	27	846	0.6062	0	0	1	B*07:02 B*07:05 B*08:01 B*08:22 B*14:01 B*14:02 B*15:01 B*15:03 B*15:07 B*15:09 B*15:10 B*15:18 B*18:01 B*18:04 B*35:01 B*35:02 B*35:03 B*35:08 B*35:32 B*35:41 B*39:01 B*39:04 B*39:06 B*39:31 B*40:01 B*40:02 B*40:04 B*40:06 B*41:01 B*41:02 B*42:02 B*45:01 B*48:01 B*50:01 B*50:02 B*54:01 B*55:01 B*56:01 B*73:01
SRL	4,62,81	28	882	0.5661	0	0	1	B*07:02 B*07:05 B*08:01 B*08:22 B*14:01 B*14:02 B*15:01 B*15:03 B*15:07 B*15:09 B*15:10 B*15:18 B*18:01 B*18:04 B*27:05 B*27:07 B*35:01 B*35:02 B*35:03 B*35:08 B*35:32 B*35:41 B*37:01 B*39:01 B*39:04 B*39:06 B*39:31 B*40:01 B*40:02 B*40:04 B*40:06 B*41:01 B*41:02 B*42:02 B*45:01 B*47:01 B*48:01 B*50:01 B*50:02 B*54:01 B*55:01 B*56:01 B*73:01
SRL	4,62,82	17	561	0.9509	0	0	1	B*13:01 B*13:02 B*15:17 B*27:02 B*27:05 B*27:07 B*37:01 B*38:01 B*44:02 B*44:03 B*44:05 B*47:01 B*49:01 B*51:01 B*51:05 B*51:07 B*51:08 B*52:01 B*53:01
SRR	4,62,82	27	846	0.6062	0	0	1	B*07:02 B*07:05 B*08:01 B*08:22 B*14:01 B*14:02 B*15:01 B*15:03 B*15:07 B*15:09 B*15:10 B*15:18 B*18:01 B*18:04 B*35:01 B*35:02 B*35:03 B*35:08 B*35:32 B*35:41 B*39:01 B*39:04 B*39:06 B*39:31 B*40:01 B*40:02 B*40:04 B*40:06 B*41:01 B*41:02 B*42:02 B*45:01 B*48:01 B*50:01 B*50:02 B*54:01 B*55:01 B*56:01 B*73:01
SRR	4,62,83	17	561	0.9509	0	0	1	B*13:01 B*13:02 B*15:17 B*27:02 B*27:05 B*27:07 B*37:01 B*38:01 B*44:02 B*44:03 B*44:05 B*47:01 B*49:01 B*51:01 B*51:05 B*51:07 B*51:08 B*52:01 B*53:01
SRG	4,62,83	27	846	0.6062	0	0	1	B*07:02 B*07:05 B*08:01 B*08:22 B*14:01 B*14:02 B*15:01 B*15:03 B*15:07 B*15:09 B*15:10 B*15:18 B*18:01 B*18:04 B*35:01 B*35:02 B*35:03 B*35:08 B*35:32 B*35:41 B*39:01 B*39:04 B*39:06 B*39:31 B*40:01 B*40:02 B*40:04 B*40:06 B*41:01 B*41:02 B*42:02 B*45:01 B*48:01 B*50:01 B*50:02 B*54:01 B*55:01 B*56:01 B*73:01
SRI	4,62,94	17	437	0.1587	0	0	1	B*13:01 B*35:01 B*35:02 B*35:03 B*35:08 B*35:41 B*40:04 B*44:02 B*44:03 B*44:05 B*53:01
SRT	4,62,94	28	908	1	0	0	1	B*07:02 B*07:05 B*08:01 B*08:22 B*13:02 B*14:01 B*14:02 B*15:01 B*15:03 B*15:07 B*15:09 B*15:10 B*15:17 B*15:18 B*18:01 B*18:04 B*27:02 B*27:05 B*27:07 B*35:32 B*37:01 B*38:01 B*39:01 B*39:04 B*39:06 B*39:31 B*40:01 B*40:02 B*40:06 B*41:01 B*41:02 B*42:02 B*45:01 B*47:01 B*48:01 B*49:01 B*50:01 B*50:02 B*51:01 B*51:05 B*51:07 B*51:08 B*52:01 B*54:01 B*55:01 B*56:01 B*73:01
SRI	4,62,95	19	455	0.05348	0	0	1	B*13:01 B*35:01 B*35:02 B*35:03 B*35:08 B*35:41 B*37:01 B*40:04 B*44:02 B*44:03 B*44:05 B*53:01
SRL	4,62,95	24	785	1	0	0	1	B*07:02 B*07:05 B*08:01 B*08:22 B*14:01 B*14:02 B*15:01 B*15:03 B*15:07 B*15:09 B*15:10 B*15:17 B*15:18 B*18:01 B*18:04 B*27:02 B*27:05 B*27:07 B*35:32 B*38:01 B*39:01 B*39:04 B*39:31 B*40:01 B*40:02 B*41:02 B*42:02 B*47:01 B*48:01
SRW	4,62,97	3	55	0.236	0	0	1	B*14:01 B*14:02
SRS	4,62,97	15	459	0.6571	0	0	1	B*07:02 B*07:05 B*08:01 B*08:22 B*15:07 B*27:07 B*40:02 B*41:02 B*42:02 B*48:01
SRR	4,62,97	26	762	0.2726	0	0	1	B*13:01 B*15:01 B*15:03 B*15:09 B*15:10 B*15:17 B*15:18 B*18:01 B*18:04 B*35:01 B*35:02 B*35:03 B*35:08 B*35:32 B*35:41 B*37:01 B*38:01 B*39:01 B*39:04 B*39:31 B*40:01 B*40:04 B*41:01 B*44:02 B*44:03 B*44:05 B*45:01 B*47:01 B*49:01 B*50:01 B*50:02 B*53:01
SRS	4,62,99	2	20	0.1322	0	0	1	B*37:01
SRY	4,62,99	30	999	1	0	0	1	B*07:02 B*07:05 B*08:01 B*08:22 B*13:01 B*13:02 B*14:01 B*14:02 B*15:01 B*15:03 B*15:07 B*15:09 B*15:10 B*15:17 B*15:18 B*18:01 B*18:04 B*27:02 B*27:05 B*27:07 B*35:01 B*35:02 B*35:03 B*35:08 B*35:32 B*35:41 B*38:01 B*39:01 B*39:04 B*39:06 B*39:31 B*40:01 B*40:02 B*40:04 B*40:06 B*41:01 B*41:02 B*42:02 B*44:02 B*44:03 B*44:05 B*45:01 B*48:01 B*49:01 B*50:01 B*50:02 B*51:01 B*51:05 B*51:07 B*51:08…
SRL	4,62,103	12	364	0.6865	0	0	1	B*13:01 B*13:02 B*35:01 B*35:02 B*35:03 B*35:08 B*35:41 B*40:04 B*45:01 B*49:01 B*50:01 B*50:02 B*53:01 B*54:01 B*55:01 B*56:01
SRV	4,62,103	29	941	1	0	0	1	B*07:02 B*07:05 B*08:01 B*08:22 B*14:01 B*14:02 B*15:01 B*15:03 B*15:07 B*15:09 B*15:10 B*15:17 B*15:18 B*18:01 B*18:04 B*27:02 B*27:05 B*27:07 B*35:32 B*37:01 B*38:01 B*39:01 B*39:04 B*39:06 B*39:31 B*40:01 B*40:02 B*40:06 B*41:01 B*41:02 B*42:02 B*44:02 B*44:03 B*44:05 B*47:01 B*48:01 B*51:01 B*51:05 B*51:07 B*51:08 B*52:01
SRF	4,62,109	1	20	0.4658	0	0	1	B*35:02
SRL	4,62,109	30	996	1	0	0	1	B*07:02 B*07:05 B*08:01 B*08:22 B*13:01 B*13:02 B*14:01 B*14:02 B*15:01 B*15:03 B*15:07 B*15:09 B*15:10 B*15:17 B*15:18 B*18:01 B*18:04 B*27:02 B*27:05 B*27:07 B*35:01 B*35:03 B*35:08 B*35:32 B*35:41 B*37:01 B*38:01 B*39:01 B*39:04 B*39:06 B*39:31 B*40:01 B*40:02 B*40:04 B*40:06 B*41:01 B*41:02 B*42:02 B*44:02 B*44:03 B*44:05 B*45:01 B*47:01 B*48:01 B*49:01 B*50:01 B*50:02 B*51:01 B*51:05 B*51:07…
SRY	4,62,113	18	466	0.1473	0	0	1	B*14:01 B*14:02 B*15:17 B*27:02 B*27:05 B*37:01 B*44:02 B*44:03 B*44:05 B*45:01 B*47:01 B*49:01 B*50:01 B*50:02 B*73:01
SRH	4,62,113	28	896	0.7608	0	0	1	B*07:02 B*07:05 B*08:01 B*08:22 B*13:01 B*13:02 B*15:01 B*15:03 B*15:07 B*15:09 B*15:10 B*15:18 B*18:01 B*18:04 B*27:07 B*35:01 B*35:02 B*35:03 B*35:08 B*35:32 B*35:41 B*38:01 B*39:01 B*39:04 B*39:06 B*39:31 B*40:01 B*40:02 B*40:04 B*40:06 B*41:01 B*41:02 B*42:02 B*48:01 B*51:01 B*51:05 B*51:07 B*51:08 B*52:01 B*53:01 B*54:01 B*55:01 B*56:01
SRN	4,62,114	20	651	0.8592	0	0	1	B*07:05 B*08:01 B*08:22 B*13:01 B*13:02 B*14:01 B*14:02 B*15:09 B*27:07 B*35:02 B*37:01 B*38:01 B*39:01 B*39:04 B*39:06 B*39:31 B*40:01 B*40:02 B*40:04 B*40:06 B*41:01 B*41:02 B*42:02 B*45:01 B*48:01 B*49:01 B*50:01 B*50:02 B*51:01 B*51:05 B*51:07 B*51:08 B*52:01 B*54:01 B*55:01 B*56:01 B*73:01
SRD	4,62,114	24	734	0.5306	0	0	1	B*07:02 B*15:01 B*15:03 B*15:07 B*15:10 B*15:18 B*18:01 B*18:04 B*35:01 B*35:03 B*35:08 B*35:32 B*35:41 B*44:02 B*44:03 B*44:05 B*53:01
SRF	4,62,116	8	175	0.2222	0	0	1	B*14:01 B*14:02 B*35:03 B*37:01 B*38:01 B*39:01 B*39:04 B*39:06 B*39:31 B*73:01
SRS	4,62,116	10	326	0.9327	0	0	1	B*15:01 B*15:03 B*15:07 B*15:18 B*18:01 B*18:04 B*35:01 B*35:08 B*35:32 B*35:41 B*53:01
SRD	4,62,116	11	343	0.788	0	0	1	B*15:17 B*27:02 B*27:05 B*44:02 B*44:03 B*47:01
SRY	4,62,116	21	628	0.5653	0	0	1	B*07:02 B*07:05 B*08:01 B*08:22 B*15:09 B*15:10 B*27:07 B*35:02 B*40:01 B*40:02 B*40:04 B*40:06 B*41:01 B*41:02 B*42:02 B*44:05 B*48:01 B*51:01 B*51:05 B*51:07 B*51:08 B*52:01
SRR	4,62,131	17	531	0.6997	0	0	1	B*07:02 B*07:05 B*08:01 B*08:22 B*27:07 B*40:01 B*40:02 B*40:04 B*40:06 B*41:01 B*41:02 B*42:02 B*48:01 B*73:01
SRS	4,62,131	27	875	1	0	0	1	B*13:01 B*13:02 B*14:01 B*14:02 B*15:01 B*15:03 B*15:07 B*15:09 B*15:10 B*15:17 B*15:18 B*18:01 B*18:04 B*27:02 B*27:05 B*35:01 B*35:02 B*35:03 B*35:08 B*35:32 B*35:41 B*37:01 B*38:01 B*39:01 B*39:04 B*39:06 B*39:31 B*44:02 B*44:03 B*44:05 B*45:01 B*47:01 B*49:01 B*50:01 B*50:02 B*51:01 B*51:05 B*51:07 B*51:08 B*52:01 B*53:01 B*54:01 B*55:01 B*56:01
SRR	4,62,145	30	994	1	0	0	1	B*07:02 B*07:05 B*08:01 B*08:22 B*14:01 B*14:02 B*15:01 B*15:03 B*15:07 B*15:09 B*15:10 B*15:17 B*15:18 B*18:01 B*18:04 B*27:02 B*27:05 B*27:07 B*35:01 B*35:02 B*35:03 B*35:08 B*35:32 B*35:41 B*37:01 B*38:01 B*39:01 B*39:04 B*39:06 B*39:31 B*40:01 B*40:02 B*40:04 B*40:06 B*41:01 B*41:02 B*42:02 B*44:02 B*44:03 B*44:05 B*45:01 B*47:01 B*48:01 B*49:01 B*50:01 B*50:02 B*51:01 B*51:05 B*51:07 B*51:08…
SRE	4,62,152	19	581	0.5668	0	0	1	B*07:02 B*07:05 B*14:01 B*14:02 B*15:01 B*15:03 B*15:07 B*15:09 B*15:10 B*15:17 B*15:18 B*49:01 B*50:01 B*50:02 B*51:01 B*51:07 B*52:01 B*55:01
SRR	4,62,156	12	274	0.1289	0	0	1	B*07:02 B*07:05 B*35:08 B*51:05
SRA	4,62,158	30	996	1	0	0	1	B*07:02 B*07:05 B*08:01 B*08:22 B*13:01 B*13:02 B*14:01 B*14:02 B*15:01 B*15:03 B*15:07 B*15:09 B*15:10 B*15:17 B*15:18 B*18:01 B*18:04 B*27:02 B*27:05 B*27:07 B*35:01 B*35:02 B*35:03 B*35:08 B*35:32 B*35:41 B*37:01 B*40:01 B*40:02 B*40:04 B*40:06 B*41:01 B*41:02 B*42:02 B*44:02 B*44:03 B*44:05 B*45:01 B*47:01 B*48:01 B*49:01 B*50:01 B*50:02 B*51:01 B*51:05 B*51:07 B*51:08 B*52:01 B*53:01 B*54:01…
SRT	4,62,163	14	437	0.7469	0	0	1	B*08:01 B*08:22 B*14:01 B*14:02 B*18:01 B*18:04 B*37:01 B*38:01 B*39:01 B*39:04 B*39:06 B*39:31 B*41:01 B*41:02 B*42:02 B*54:01 B*55:01
SRL	4,62,163	23	662	0.3259	0	0	1	B*15:01 B*15:03 B*15:07 B*15:09 B*15:10 B*15:17 B*15:18 B*35:01 B*35:02 B*35:03 B*35:08 B*35:32 B*35:41 B*44:02 B*44:03 B*44:05 B*45:01 B*49:01 B*50:01 B*50:02 B*51:01 B*51:05 B*51:07 B*51:08 B*52:01 B*53:01 B*56:01
SRS	4,62,167	10	286	0.5724	0	0	1	B*44:02 B*44:03 B*44:05 B*45:01 B*50:02
SRW	4,62,167	30	963	0.6219	0	0	1	B*07:02 B*07:05 B*08:01 B*08:22 B*13:01 B*13:02 B*14:01 B*14:02 B*15:01 B*15:03 B*15:07 B*15:09 B*15:10 B*15:17 B*15:18 B*18:01 B*18:04 B*27:02 B*27:05 B*27:07 B*35:01 B*35:02 B*35:03 B*35:08 B*35:32 B*35:41 B*37:01 B*38:01 B*39:01 B*39:04 B*39:06 B*39:31 B*40:01 B*40:02 B*40:04 B*40:06 B*41:01 B*41:02 B*42:02 B*47:01 B*48:01 B*49:01 B*50:01 B*51:01 B*51:05 B*51:07 B*51:08 B*52:01 B*53:01 B*54:01…
SRH	4,62,171	9	243	0.5177	0	0	1	B*14:01 B*14:02 B*18:01 B*18:04 B*51:01 B*51:07 B*51:08 B*52:01 B*73:01
SRY	4,62,171	30	972	1	0	0	1	B*07:02 B*07:05 B*08:01 B*08:22 B*13:01 B*13:02 B*15:01 B*15:03 B*15:07 B*15:09 B*15:10 B*15:17 B*15:18 B*27:02 B*27:05 B*27:07 B*35:01 B*35:02 B*35:03 B*35:08 B*35:32 B*35:41 B*37:01 B*38:01 B*39:01 B*39:04 B*39:06 B*39:31 B*40:01 B*40:02 B*40:04 B*40:06 B*41:01 B*41:02 B*42:02 B*44:02 B*44:03 B*44:05 B*45:01 B*47:01 B*48:01 B*49:01 B*50:01 B*50:02 B*51:05 B*53:01 B*54:01 B*55:01 B*56:01
SRD	4,62,177	17	514	0.5695	0	0	1	B*07:02 B*07:05 B*08:01 B*08:22 B*40:01 B*41:01 B*41:02 B*42:02 B*48:01
SRE	4,62,177	27	887	1	0	0	1	B*13:01 B*13:02 B*14:01 B*14:02 B*15:01 B*15:03 B*15:07 B*15:09 B*15:10 B*15:17 B*15:18 B*18:01 B*18:04 B*27:02 B*27:05 B*27:07 B*35:01 B*35:02 B*35:03 B*35:08 B*35:32 B*35:41 B*37:01 B*38:01 B*39:01 B*39:04 B*39:06 B*39:31 B*40:02 B*40:04 B*40:06 B*44:02 B*44:03 B*44:05 B*45:01 B*47:01 B*49:01 B*50:01 B*50:02 B*51:01 B*51:05 B*51:07 B*51:08 B*52:01 B*53:01 B*54:01 B*55:01 B*56:01 B*73:01
SRK	4,62,178	13	345	0.3168	0	0	1	B*07:02 B*07:05 B*40:01 B*48:01
SRT	4,62,178	29	949	1	0	0	1	B*08:01 B*08:22 B*13:01 B*13:02 B*14:01 B*14:02 B*15:01 B*15:03 B*15:07 B*15:09 B*15:10 B*15:17 B*15:18 B*18:01 B*18:04 B*27:02 B*27:05 B*27:07 B*35:01 B*35:02 B*35:03 B*35:08 B*35:32 B*35:41 B*37:01 B*38:01 B*39:01 B*39:04 B*39:06 B*39:31 B*40:02 B*40:04 B*40:06 B*41:01 B*41:02 B*42:02 B*44:02 B*44:03 B*44:05 B*45:01 B*47:01 B*49:01 B*50:01 B*50:02 B*51:01 B*51:05 B*51:07 B*51:08 B*52:01 B*53:01…
SRE	4,62,180	17	514	0.5695	0	0	1	B*07:02 B*07:05 B*08:01 B*08:22 B*40:01 B*41:01 B*41:02 B*42:02 B*48:01
SRQ	4,62,180	27	887	1	0	0	1	B*13:01 B*13:02 B*14:01 B*14:02 B*15:01 B*15:03 B*15:07 B*15:09 B*15:10 B*15:17 B*15:18 B*18:01 B*18:04 B*27:02 B*27:05 B*27:07 B*35:01 B*35:02 B*35:03 B*35:08 B*35:32 B*35:41 B*37:01 B*38:01 B*39:01 B*39:04 B*39:06 B*39:31 B*40:02 B*40:04 B*40:06 B*44:02 B*44:03 B*44:05 B*45:01 B*47:01 B*49:01 B*50:01 B*50:02 B*51:01 B*51:05 B*51:07 B*51:08 B*52:01 B*53:01 B*54:01 B*55:01 B*56:01 B*73:01
SEQ	4,63,65	22	660	0.4415	0	0	1	B*13:01 B*13:02 B*15:01 B*15:03 B*15:07 B*27:02 B*27:05 B*27:07 B*37:01 B*40:01 B*40:02 B*40:04 B*40:06 B*41:01 B*41:02 B*44:02 B*44:03 B*44:05 B*45:01 B*47:01 B*48:01 B*49:01 B*50:01 B*50:02 B*52:01
SNQ	4,63,65	27	783	0.173	0	0	1	B*07:02 B*07:05 B*08:01 B*08:22 B*14:01 B*14:02 B*15:09 B*15:10 B*15:18 B*18:01 B*18:04 B*35:01 B*35:02 B*35:03 B*35:08 B*35:32 B*35:41 B*38:01 B*39:01 B*39:04 B*39:06 B*39:31 B*42:02 B*51:01 B*51:05 B*51:07 B*51:08 B*53:01 B*54:01 B*55:01 B*56:01 B*73:01
SEI	4,63,66	22	660	0.4415	0	0	1	B*13:01 B*13:02 B*15:01 B*15:03 B*15:07 B*27:02 B*27:05 B*27:07 B*37:01 B*40:01 B*40:02 B*40:04 B*40:06 B*41:01 B*41:02 B*44:02 B*44:03 B*44:05 B*45:01 B*47:01 B*48:01 B*49:01 B*50:01 B*50:02 B*52:01
SNI	4,63,66	27	783	0.173	0	0	1	B*07:02 B*07:05 B*08:01 B*08:22 B*14:01 B*14:02 B*15:09 B*15:10 B*15:18 B*18:01 B*18:04 B*35:01 B*35:02 B*35:03 B*35:08 B*35:32 B*35:41 B*38:01 B*39:01 B*39:04 B*39:06 B*39:31 B*42:02 B*51:01 B*51:05 B*51:07 B*51:08 B*53:01 B*54:01 B*55:01 B*56:01 B*73:01
SNC	4,63,67	4	131	1	0	0	1	B*14:01 B*14:02 B*15:09 B*15:10 B*15:18 B*38:01 B*39:01 B*39:04 B*39:06 B*39:31 B*73:01
SNY	4,63,67	12	316	0.3305	0	0	1	B*07:02 B*07:05 B*42:02 B*54:01 B*55:01 B*56:01
SNF	4,63,67	15	431	0.4523	0	0	1	B*08:01 B*08:22 B*35:01 B*35:02 B*35:03 B*35:08 B*35:32 B*35:41 B*51:01 B*51:05 B*51:08 B*53:01
SES	4,63,67	20	611	0.5374	0	0	1	B*13:01 B*13:02 B*15:01 B*15:03 B*15:07 B*37:01 B*40:01 B*40:02 B*40:04 B*40:06 B*41:01 B*41:02 B*44:02 B*44:03 B*44:05 B*45:01 B*47:01 B*48:01 B*49:01 B*50:01 B*50:02 B*52:01
SNA	4,63,69	12	317	0.3367	0	0	1	B*07:02 B*07:05 B*42:02 B*54:01 B*55:01 B*56:01 B*73:01
SNT	4,63,69	19	591	0.642	0	0	1	B*08:01 B*08:22 B*14:01 B*14:02 B*15:09 B*15:10 B*15:18 B*18:01 B*18:04 B*35:01 B*35:02 B*35:03 B*35:08 B*35:32 B*35:41 B*38:01 B*39:01 B*39:04 B*39:06 B*39:31 B*51:01 B*51:05 B*51:07 B*51:08 B*53:01
SET	4,63,69	20	611	0.5374	0	0	1	B*13:01 B*13:02 B*15:01 B*15:03 B*15:07 B*37:01 B*40:01 B*40:02 B*40:04 B*40:06 B*41:01 B*41:02 B*44:02 B*44:03 B*44:05 B*45:01 B*47:01 B*48:01 B*49:01 B*50:01 B*50:02 B*52:01
SNQ	4,63,70	12	316	0.3305	0	0	1	B*07:02 B*07:05 B*42:02 B*54:01 B*55:01 B*56:01
SNN	4,63,70	19	591	0.642	0	0	1	B*08:01 B*08:22 B*14:01 B*14:02 B*15:09 B*15:10 B*15:18 B*18:01 B*18:04 B*35:01 B*35:02 B*35:03 B*35:08 B*35:32 B*35:41 B*38:01 B*39:01 B*39:04 B*39:06 B*39:31 B*51:01 B*51:05 B*51:07 B*51:08 B*53:01
SEN	4,63,70	20	611	0.5374	0	0	1	B*13:01 B*13:02 B*15:01 B*15:03 B*15:07 B*37:01 B*40:01 B*40:02 B*40:04 B*40:06 B*41:01 B*41:02 B*44:02 B*44:03 B*44:05 B*45:01 B*47:01 B*48:01 B*49:01 B*50:01 B*50:02 B*52:01
SNA	4,63,71	12	317	0.3367	0	0	1	B*07:02 B*07:05 B*42:02 B*54:01 B*55:01 B*56:01 B*73:01
SNT	4,63,71	19	591	0.642	0	0	1	B*08:01 B*08:22 B*14:01 B*14:02 B*15:09 B*15:10 B*15:18 B*18:01 B*18:04 B*35:01 B*35:02 B*35:03 B*35:08 B*35:32 B*35:41 B*38:01 B*39:01 B*39:04 B*39:06 B*39:31 B*51:01 B*51:05 B*51:07 B*51:08 B*53:01
SET	4,63,71	20	611	0.5374	0	0	1	B*13:01 B*13:02 B*15:01 B*15:03 B*15:07 B*37:01 B*40:01 B*40:02 B*40:04 B*40:06 B*41:01 B*41:02 B*44:02 B*44:03 B*44:05 B*45:01 B*47:01 B*48:01 B*49:01 B*50:01 B*50:02 B*52:01
SNY	4,63,74	12	376	0.7892	0	0	1	B*15:09 B*15:10 B*15:18 B*18:01 B*18:04 B*35:01 B*35:02 B*35:03 B*35:08 B*35:32 B*35:41 B*38:01 B*51:01 B*51:05 B*51:07 B*51:08 B*53:01
SND	4,63,74	19	541	0.3171	0	0	1	B*07:02 B*07:05 B*08:01 B*08:22 B*14:01 B*14:02 B*39:01 B*39:04 B*39:06 B*39:31 B*42:02 B*54:01 B*55:01 B*56:01 B*73:01
SEY	4,63,74	21	670	0.8449	0	0	1	B*13:01 B*13:02 B*15:01 B*15:03 B*15:07 B*15:17 B*37:01 B*40:01 B*40:02 B*40:04 B*40:06 B*41:01 B*41:02 B*44:02 B*44:03 B*44:05 B*45:01 B*47:01 B*48:01 B*49:01 B*50:01 B*50:02 B*52:01 B*57:01 B*58:01
SEE	4,63,76	23	715	0.6819	0	0	1	B*13:01 B*13:02 B*15:01 B*15:03 B*15:07 B*15:17 B*27:02 B*27:05 B*27:07 B*37:01 B*40:01 B*40:02 B*40:04 B*40:06 B*41:01 B*41:02 B*44:02 B*44:03 B*44:05 B*45:01 B*47:01 B*48:01 B*49:01 B*50:01 B*50:02 B*52:01 B*57:01 B*58:01
SNE	4,63,76	27	782	0.1732	0	0	1	B*07:02 B*07:05 B*08:01 B*08:22 B*14:01 B*14:02 B*15:09 B*15:10 B*15:18 B*18:01 B*18:04 B*35:01 B*35:02 B*35:03 B*35:08 B*35:32 B*35:41 B*38:01 B*39:01 B*39:04 B*39:06 B*39:31 B*42:02 B*51:01 B*51:05 B*51:07 B*51:08 B*53:01 B*54:01 B*55:01 B*56:01
SED	4,63,77	4	91	0.3493	0	0	1	B*27:05 B*27:07 B*37:01 B*47:01
SNS	4,63,77	25	711	0.2165	0	0	1	B*07:02 B*07:05 B*08:01 B*08:22 B*14:01 B*14:02 B*15:09 B*15:10 B*15:18 B*18:01 B*18:04 B*35:01 B*35:02 B*35:03 B*35:08 B*35:32 B*35:41 B*39:01 B*39:04 B*39:06 B*39:31 B*42:02 B*54:01 B*55:01 B*56:01
SET	4,63,80	14	403	0.4839	0	0	1	B*13:01 B*13:02 B*27:05 B*27:07 B*37:01 B*44:02 B*44:03 B*44:05 B*47:01
SNN	4,63,80	25	712	0.2161	0	0	1	B*07:02 B*07:05 B*08:01 B*08:22 B*14:01 B*14:02 B*15:09 B*15:10 B*15:18 B*18:01 B*18:04 B*35:01 B*35:02 B*35:03 B*35:08 B*35:32 B*35:41 B*39:01 B*39:04 B*39:06 B*39:31 B*42:02 B*54:01 B*55:01 B*56:01 B*73:01
SEL	4,63,81	11	341	0.7702	0	0	1	B*15:01 B*15:03 B*15:07 B*27:05 B*27:07 B*37:01 B*40:01 B*40:02 B*40:04 B*40:06 B*41:01 B*41:02 B*45:01 B*47:01 B*48:01 B*50:01 B*50:02
SNL	4,63,81	25	712	0.2161	0	0	1	B*07:02 B*07:05 B*08:01 B*08:22 B*14:01 B*14:02 B*15:09 B*15:10 B*15:18 B*18:01 B*18:04 B*35:01 B*35:02 B*35:03 B*35:08 B*35:32 B*35:41 B*39:01 B*39:04 B*39:06 B*39:31 B*42:02 B*54:01 B*55:01 B*56:01 B*73:01
SEL	4,63,82	18	535	0.4817	0	0	1	B*13:01 B*13:02 B*15:17 B*27:02 B*27:05 B*27:07 B*37:01 B*44:02 B*44:03 B*44:05 B*47:01 B*49:01 B*52:01 B*57:01 B*58:01
SNR	4,63,82	25	712	0.2161	0	0	1	B*07:02 B*07:05 B*08:01 B*08:22 B*14:01 B*14:02 B*15:09 B*15:10 B*15:18 B*18:01 B*18:04 B*35:01 B*35:02 B*35:03 B*35:08 B*35:32 B*35:41 B*39:01 B*39:04 B*39:06 B*39:31 B*42:02 B*54:01 B*55:01 B*56:01 B*73:01
SER	4,63,83	18	535	0.4817	0	0	1	B*13:01 B*13:02 B*15:17 B*27:02 B*27:05 B*27:07 B*37:01 B*44:02 B*44:03 B*44:05 B*47:01 B*49:01 B*52:01 B*57:01 B*58:01
SNG	4,63,83	25	712	0.2161	0	0	1	B*07:02 B*07:05 B*08:01 B*08:22 B*14:01 B*14:02 B*15:09 B*15:10 B*15:18 B*18:01 B*18:04 B*35:01 B*35:02 B*35:03 B*35:08 B*35:32 B*35:41 B*39:01 B*39:04 B*39:06 B*39:31 B*42:02 B*54:01 B*55:01 B*56:01 B*73:01
SEA	4,63,90	23	715	0.6819	0	0	1	B*13:01 B*13:02 B*15:01 B*15:03 B*15:07 B*15:17 B*27:02 B*27:05 B*27:07 B*37:01 B*40:01 B*40:02 B*40:04 B*40:06 B*41:01 B*41:02 B*44:02 B*44:03 B*44:05 B*45:01 B*47:01 B*48:01 B*49:01 B*50:01 B*50:02 B*52:01 B*57:01 B*58:01
SNA	4,63,90	27	782	0.1732	0	0	1	B*07:02 B*07:05 B*08:01 B*08:22 B*14:01 B*14:02 B*15:09 B*15:10 B*15:18 B*18:01 B*18:04 B*35:01 B*35:02 B*35:03 B*35:08 B*35:32 B*35:41 B*38:01 B*39:01 B*39:04 B*39:06 B*39:31 B*42:02 B*51:01 B*51:05 B*51:07 B*51:08 B*53:01 B*54:01 B*55:01 B*56:01
SNI	4,63,94	8	187	0.3409	0	0	1	B*35:01 B*35:02 B*35:03 B*35:08 B*35:41 B*53:01
SEI	4,63,94	12	354	0.604	0	0	1	B*13:01 B*40:04 B*44:02 B*44:03 B*44:05 B*57:01 B*58:01
SET	4,63,94	14	461	0.9511	0	0	1	B*13:02 B*15:01 B*15:03 B*15:07 B*15:17 B*27:02 B*27:05 B*27:07 B*37:01 B*40:01 B*40:02 B*40:06 B*41:01 B*41:02 B*45:01 B*47:01 B*48:01 B*49:01 B*50:01 B*50:02 B*52:01
SNT	4,63,94	24	678	0.2315	0	0	1	B*07:02 B*07:05 B*08:01 B*08:22 B*14:01 B*14:02 B*15:09 B*15:10 B*15:18 B*18:01 B*18:04 B*35:32 B*38:01 B*39:01 B*39:04 B*39:06 B*39:31 B*42:02 B*51:01 B*51:05 B*51:07 B*51:08 B*54:01 B*55:01 B*56:01 B*73:01
SEW	4,63,95	5	162	1	0	0	1	B*13:02 B*40:06 B*41:01 B*45:01 B*49:01 B*50:01 B*50:02 B*52:01
SNI	4,63,95	8	187	0.3409	0	0	1	B*35:01 B*35:02 B*35:03 B*35:08 B*35:41 B*53:01
SEI	4,63,95	14	371	0.2859	0	0	1	B*13:01 B*37:01 B*40:04 B*44:02 B*44:03 B*44:05 B*57:01 B*58:01
SNL	4,63,95	21	577	0.1942	0	0	1	B*07:02 B*07:05 B*08:01 B*08:22 B*14:01 B*14:02 B*15:09 B*15:10 B*15:18 B*18:01 B*18:04 B*35:32 B*38:01 B*39:01 B*39:04 B*39:31 B*42:02
SNW	4,63,97	3	55	0.236	0	0	1	B*14:01 B*14:02
SNR	4,63,97	10	330	0.9695	0	0	1	B*15:09 B*15:10 B*15:18 B*18:01 B*18:04 B*35:01 B*35:02 B*35:03 B*35:08 B*35:32 B*35:41 B*38:01 B*39:01 B*39:04 B*39:31 B*53:01
SNS	4,63,97	15	433	0.4658	0	0	1	B*07:02 B*07:05 B*08:01 B*08:22 B*42:02
SER	4,63,97	19	541	0.3171	0	0	1	B*13:01 B*15:01 B*15:03 B*15:17 B*37:01 B*40:01 B*40:04 B*41:01 B*44:02 B*44:03 B*44:05 B*45:01 B*47:01 B*49:01 B*50:01 B*50:02 B*58:01
SES	4,63,99	2	20	0.1322	0	0	1	B*37:01
SNY	4,63,99	27	783	0.173	0	0	1	B*07:02 B*07:05 B*08:01 B*08:22 B*14:01 B*14:02 B*15:09 B*15:10 B*15:18 B*18:01 B*18:04 B*35:01 B*35:02 B*35:03 B*35:08 B*35:32 B*35:41 B*38:01 B*39:01 B*39:04 B*39:06 B*39:31 B*42:02 B*51:01 B*51:05 B*51:07 B*51:08 B*53:01 B*54:01 B*55:01 B*56:01 B*73:01
SNL	4,63,103	9	237	0.3932	0	0	1	B*35:01 B*35:02 B*35:03 B*35:08 B*35:41 B*53:01 B*54:01 B*55:01 B*56:01
SEV	4,63,103	20	629	0.6737	0	0	1	B*15:01 B*15:03 B*15:07 B*15:17 B*27:02 B*27:05 B*27:07 B*37:01 B*40:01 B*40:02 B*40:06 B*41:01 B*41:02 B*44:02 B*44:03 B*44:05 B*47:01 B*48:01 B*52:01 B*57:01
SNV	4,63,103	23	643	0.1801	0	0	1	B*07:02 B*07:05 B*08:01 B*08:22 B*14:01 B*14:02 B*15:09 B*15:10 B*15:18 B*18:01 B*18:04 B*35:32 B*38:01 B*39:01 B*39:04 B*39:06 B*39:31 B*42:02 B*51:01 B*51:05 B*51:07 B*51:08
SNF	4,63,109	1	20	0.4658	0	0	1	B*35:02
SEL	4,63,109	23	715	0.6819	0	0	1	B*13:01 B*13:02 B*15:01 B*15:03 B*15:07 B*15:17 B*27:02 B*27:05 B*27:07 B*37:01 B*40:01 B*40:02 B*40:04 B*40:06 B*41:01 B*41:02 B*44:02 B*44:03 B*44:05 B*45:01 B*47:01 B*48:01 B*49:01 B*50:01 B*50:02 B*52:01 B*57:01 B*58:01
SNL	4,63,109	27	772	0.1201	0	0	1	B*07:02 B*07:05 B*08:01 B*08:22 B*14:01 B*14:02 B*15:09 B*15:10 B*15:18 B*18:01 B*18:04 B*35:01 B*35:03 B*35:08 B*35:32 B*35:41 B*38:01 B*39:01 B*39:04 B*39:06 B*39:31 B*42:02 B*51:01 B*51:05 B*51:07 B*51:08 B*53:01 B*54:01 B*55:01 B*56:01 B*73:01
SNY	4,63,113	3	56	0.2439	0	0	1	B*14:01 B*14:02 B*73:01
SEY	4,63,113	17	430	0.1367	0	0	1	B*15:17 B*27:02 B*27:05 B*37:01 B*44:02 B*44:03 B*44:05 B*45:01 B*47:01 B*49:01 B*50:01 B*50:02
SNH	4,63,113	25	752	0.3922	0	0	1	B*07:02 B*07:05 B*08:01 B*08:22 B*15:09 B*15:10 B*15:18 B*18:01 B*18:04 B*35:01 B*35:02 B*35:03 B*35:08 B*35:32 B*35:41 B*38:01 B*39:01 B*39:04 B*39:06 B*39:31 B*42:02 B*51:01 B*51:05 B*51:07 B*51:08 B*53:01 B*54:01 B*55:01 B*56:01
SEN	4,63,114	9	287	0.8402	0	0	1	B*13:01 B*13:02 B*27:07 B*37:01 B*40:01 B*40:02 B*40:04 B*40:06 B*41:01 B*41:02 B*45:01 B*48:01 B*49:01 B*50:01 B*50:02 B*52:01
SNN	4,63,114	14	446	0.8225	0	0	1	B*07:05 B*08:01 B*08:22 B*14:01 B*14:02 B*15:09 B*35:02 B*38:01 B*39:01 B*39:04 B*39:06 B*39:31 B*42:02 B*51:01 B*51:05 B*51:07 B*51:08 B*54:01 B*55:01 B*56:01 B*73:01
SED	4,63,114	14	455	0.8994	0	0	1	B*15:01 B*15:03 B*15:07 B*44:02 B*44:03 B*44:05 B*57:01 B*58:01
SND	4,63,114	17	472	0.3063	0	0	1	B*07:02 B*15:10 B*15:18 B*18:01 B*18:04 B*35:01 B*35:03 B*35:08 B*35:32 B*35:41 B*53:01
SEF	4,63,116	2	20	0.1322	0	0	1	B*37:01
SNF	4,63,116	6	156	0.4532	0	0	1	B*14:01 B*14:02 B*35:03 B*38:01 B*39:01 B*39:04 B*39:06 B*39:31 B*73:01
SEY	4,63,116	5	159	0.8041	0	0	1	B*27:07 B*40:01 B*40:02 B*40:04 B*40:06 B*41:01 B*41:02 B*44:05 B*48:01 B*52:01
SNS	4,63,116	7	224	0.8276	0	0	1	B*15:18 B*18:01 B*18:04 B*35:01 B*35:08 B*35:32 B*35:41 B*53:01
SED	4,63,116	11	343	0.788	0	0	1	B*15:17 B*27:02 B*27:05 B*44:02 B*44:03 B*47:01
SNY	4,63,116	17	519	0.6066	0	0	1	B*07:02 B*07:05 B*08:01 B*08:22 B*15:09 B*15:10 B*35:02 B*42:02 B*51:01 B*51:05 B*51:07 B*51:08
SEY	4,63,118	23	715	0.6819	0	0	1	B*13:01 B*13:02 B*15:01 B*15:03 B*15:07 B*15:17 B*27:02 B*27:05 B*27:07 B*37:01 B*40:01 B*40:02 B*40:04 B*40:06 B*41:01 B*41:02 B*44:02 B*44:03 B*44:05 B*45:01 B*47:01 B*48:01 B*49:01 B*50:01 B*50:02 B*52:01 B*57:01 B*58:01
SNY	4,63,118	27	782	0.1732	0	0	1	B*07:02 B*07:05 B*08:01 B*08:22 B*14:01 B*14:02 B*15:09 B*15:10 B*15:18 B*18:01 B*18:04 B*35:01 B*35:02 B*35:03 B*35:08 B*35:32 B*38:01 B*39:01 B*39:04 B*39:06 B*39:31 B*42:02 B*51:01 B*51:05 B*51:07 B*51:08 B*53:01 B*54:01 B*55:01 B*56:01 B*73:01
SEL	4,63,130	23	715	0.6819	0	0	1	B*13:01 B*13:02 B*15:01 B*15:03 B*15:07 B*15:17 B*27:02 B*27:05 B*27:07 B*37:01 B*40:01 B*40:02 B*40:04 B*40:06 B*41:01 B*41:02 B*44:02 B*44:03 B*44:05 B*45:01 B*47:01 B*48:01 B*49:01 B*50:01 B*50:02 B*52:01 B*57:01 B*58:01
SNL	4,63,130	27	783	0.173	0	0	1	B*07:02 B*07:05 B*08:01 B*14:01 B*14:02 B*15:09 B*15:10 B*15:18 B*18:01 B*18:04 B*35:01 B*35:02 B*35:03 B*35:08 B*35:32 B*35:41 B*38:01 B*39:01 B*39:04 B*39:06 B*39:31 B*42:02 B*51:01 B*51:05 B*51:07 B*51:08 B*53:01 B*54:01 B*55:01 B*56:01 B*73:01
SNR	4,63,131	15	434	0.4726	0	0	1	B*07:02 B*07:05 B*08:01 B*08:22 B*42:02 B*73:01
SNS	4,63,131	15	496	0.9656	0	0	1	B*14:01 B*14:02 B*15:09 B*15:10 B*15:18 B*18:01 B*18:04 B*35:01 B*35:02 B*35:03 B*35:08 B*35:32 B*35:41 B*38:01 B*39:01 B*39:04 B*39:06 B*39:31 B*51:01 B*51:05 B*51:07 B*51:08 B*53:01 B*54:01 B*55:01 B*56:01
SES	4,63,131	22	642	0.3396	0	0	1	B*13:01 B*13:02 B*15:01 B*15:03 B*15:07 B*15:17 B*27:02 B*27:05 B*37:01 B*44:02 B*44:03 B*44:05 B*45:01 B*47:01 B*49:01 B*50:01 B*50:02 B*52:01 B*57:01 B*58:01
SET	4,63,143	22	670	0.5568	0	0	1	B*13:01 B*13:02 B*15:01 B*15:03 B*15:07 B*15:17 B*27:02 B*27:05 B*27:07 B*37:01 B*40:02 B*40:04 B*40:06 B*41:01 B*41:02 B*44:02 B*44:03 B*44:05 B*45:01 B*47:01 B*49:01 B*50:01 B*50:02 B*52:01 B*57:01 B*58:01
SNT	4,63,143	27	783	0.173	0	0	1	B*07:02 B*07:05 B*08:01 B*08:22 B*14:01 B*14:02 B*15:09 B*15:10 B*15:18 B*18:01 B*18:04 B*35:01 B*35:02 B*35:03 B*35:08 B*35:32 B*35:41 B*38:01 B*39:01 B*39:04 B*39:06 B*39:31 B*42:02 B*51:01 B*51:05 B*51:07 B*51:08 B*53:01 B*54:01 B*55:01 B*56:01 B*73:01
SER	4,63,145	23	680	0.4262	0	0	1	B*15:01 B*15:03 B*15:07 B*15:17 B*27:02 B*27:05 B*27:07 B*37:01 B*40:01 B*40:02 B*40:04 B*40:06 B*41:01 B*41:02 B*44:02 B*44:03 B*44:05 B*45:01 B*47:01 B*48:01 B*49:01 B*50:01 B*50:02 B*52:01 B*57:01 B*58:01
SNR	4,63,145	27	783	0.173	0	0	1	B*07:02 B*07:05 B*08:01 B*08:22 B*14:01 B*14:02 B*15:09 B*15:10 B*15:18 B*18:01 B*18:04 B*35:01 B*35:02 B*35:03 B*35:08 B*35:32 B*35:41 B*38:01 B*39:01 B*39:04 B*39:06 B*39:31 B*42:02 B*51:01 B*51:05 B*51:07 B*51:08 B*53:01 B*54:01 B*55:01 B*56:01 B*73:01
SEW	4,63,147	22	670	0.5568	0	0	1	B*13:01 B*13:02 B*15:01 B*15:03 B*15:07 B*15:17 B*27:02 B*27:05 B*27:07 B*37:01 B*40:02 B*40:04 B*40:06 B*41:01 B*41:02 B*44:02 B*44:03 B*44:05 B*45:01 B*47:01 B*49:01 B*50:01 B*50:02 B*52:01 B*57:01 B*58:01
SNW	4,63,147	27	783	0.173	0	0	1	B*07:02 B*07:05 B*08:01 B*08:22 B*14:01 B*14:02 B*15:09 B*15:10 B*15:18 B*18:01 B*18:04 B*35:01 B*35:02 B*35:03 B*35:08 B*35:32 B*35:41 B*38:01 B*39:01 B*39:04 B*39:06 B*39:31 B*42:02 B*51:01 B*51:05 B*51:07 B*51:08 B*53:01 B*54:01 B*55:01 B*56:01 B*73:01
SEE	4,63,152	8	211	0.4962	0	0	1	B*15:01 B*15:03 B*15:07 B*15:17 B*49:01 B*50:01 B*50:02 B*52:01
SNE	4,63,152	16	427	0.2464	0	0	1	B*07:02 B*07:05 B*14:01 B*14:02 B*15:09 B*15:10 B*15:18 B*51:01 B*51:07 B*55:01
SNV	4,63,152	16	500	0.719	0	0	1	B*08:01 B*08:22 B*18:01 B*18:04 B*35:01 B*35:02 B*35:03 B*35:08 B*35:32 B*35:41 B*38:01 B*39:01 B*39:04 B*39:06 B*39:31 B*42:02 B*51:05 B*51:08 B*53:01 B*54:01 B*56:01 B*73:01
SND	4,63,156	7	196	0.6408	0	0	1	B*08:01 B*08:22 B*42:02 B*51:08
SNR	4,63,156	12	274	0.1289	0	0	1	B*07:02 B*07:05 B*35:08 B*51:05
SEL	4,63,156	16	493	0.6633	0	0	1	B*13:01 B*13:02 B*15:03 B*15:17 B*27:02 B*27:05 B*27:07 B*40:01 B*40:02 B*40:04 B*40:06 B*44:03 B*47:01 B*48:01 B*49:01 B*50:01 B*50:02 B*52:01 B*57:01 B*58:01
SEA	4,63,158	23	715	0.6819	0	0	1	B*13:01 B*13:02 B*15:01 B*15:03 B*15:07 B*15:17 B*27:02 B*27:05 B*27:07 B*37:01 B*40:01 B*40:02 B*40:04 B*40:06 B*41:01 B*41:02 B*44:02 B*44:03 B*44:05 B*45:01 B*47:01 B*48:01 B*49:01 B*50:01 B*50:02 B*52:01 B*57:01 B*58:01
SNA	4,63,158	27	752	0.08186	0	0	1	B*07:02 B*07:05 B*08:01 B*08:22 B*14:01 B*14:02 B*15:09 B*15:10 B*15:18 B*18:01 B*18:04 B*35:01 B*35:02 B*35:03 B*35:08 B*35:32 B*35:41 B*42:02 B*51:01 B*51:05 B*51:07 B*51:08 B*53:01 B*54:01 B*55:01 B*56:01 B*73:01
SET	4,63,163	2	36	0.3045	0	0	1	B*37:01 B*41:01 B*41:02
SNE	4,63,163	11	269	0.2361	0	0	1	B*07:02 B*07:05 B*73:01
SNL	4,63,163	10	288	0.5895	0	0	1	B*15:09 B*15:10 B*15:18 B*35:01 B*35:02 B*35:03 B*35:08 B*35:32 B*35:41 B*51:01 B*51:05 B*51:07 B*51:08 B*53:01 B*56:01
SNT	4,63,163	13	409	0.7894	0	0	1	B*08:01 B*08:22 B*14:01 B*14:02 B*18:01 B*18:04 B*38:01 B*39:01 B*39:04 B*39:06 B*39:31 B*42:02 B*54:01 B*55:01
SEL	4,63,163	18	534	0.4751	0	0	1	B*15:01 B*15:03 B*15:07 B*15:17 B*44:02 B*44:03 B*44:05 B*45:01 B*49:01 B*50:01 B*50:02 B*52:01 B*57:01 B*58:01
SES	4,63,167	10	286	0.5724	0	0	1	B*44:02 B*44:03 B*44:05 B*45:01 B*50:02
SNW	4,63,167	27	783	0.173	0	0	1	B*07:02 B*07:05 B*08:01 B*08:22 B*14:01 B*14:02 B*15:09 B*15:10 B*15:18 B*18:01 B*18:04 B*35:01 B*35:02 B*35:03 B*35:08 B*35:32 B*35:41 B*38:01 B*39:01 B*39:04 B*39:06 B*39:31 B*42:02 B*51:01 B*51:05 B*51:07 B*51:08 B*53:01 B*54:01 B*55:01 B*56:01 B*73:01
SEH	4,63,171	2	23	0.1628	0	0	1	B*52:01
SNH	4,63,171	7	224	0.8276	0	0	1	B*14:01 B*14:02 B*18:01 B*18:04 B*51:01 B*51:07 B*51:08 B*73:01
SNY	4,63,171	21	649	0.6985	0	0	1	B*07:02 B*07:05 B*08:01 B*08:22 B*15:09 B*15:10 B*15:18 B*35:01 B*35:02 B*35:03 B*35:08 B*35:32 B*35:41 B*38:01 B*39:01 B*39:04 B*39:06 B*39:31 B*42:02 B*51:05 B*53:01 B*54:01 B*55:01 B*56:01
SEY	4,63,171	22	699	0.8404	0	0	1	B*13:01 B*13:02 B*15:01 B*15:03 B*15:07 B*15:17 B*27:02 B*27:05 B*27:07 B*37:01 B*40:01 B*40:02 B*40:04 B*40:06 B*41:01 B*41:02 B*44:02 B*44:03 B*44:05 B*45:01 B*47:01 B*48:01 B*49:01 B*50:01 B*50:02 B*57:01 B*58:01
SND	4,63,177	15	433	0.4658	0	0	1	B*07:02 B*07:05 B*08:01 B*08:22 B*42:02
SNE	4,63,177	15	497	0.9742	0	0	1	B*14:01 B*14:02 B*15:09 B*15:10 B*15:18 B*18:01 B*18:04 B*35:01 B*35:02 B*35:03 B*35:08 B*35:32 B*35:41 B*38:01 B*39:01 B*39:04 B*39:06 B*39:31 B*51:01 B*51:05 B*51:07 B*51:08 B*53:01 B*54:01 B*55:01 B*56:01 B*73:01
SEE	4,63,177	22	659	0.4409	0	0	1	B*13:01 B*13:02 B*15:01 B*15:03 B*15:07 B*15:17 B*27:02 B*27:05 B*27:07 B*37:01 B*40:02 B*40:04 B*40:06 B*44:02 B*44:03 B*44:05 B*45:01 B*47:01 B*49:01 B*50:01 B*50:02 B*52:01 B*57:01 B*58:01
SNK	4,63,178	11	268	0.2308	0	0	1	B*07:02 B*07:05
SNT	4,63,178	20	629	0.6737	0	0	1	B*08:01 B*08:22 B*14:01 B*14:02 B*15:09 B*15:10 B*15:18 B*18:01 B*18:04 B*35:01 B*35:02 B*35:03 B*35:08 B*35:32 B*35:41 B*38:01 B*39:01 B*39:04 B*39:06 B*39:31 B*42:02 B*51:01 B*51:05 B*51:07 B*51:08 B*53:01 B*54:01 B*55:01 B*56:01 B*73:01
SET	4,63,178	22	670	0.5568	0	0	1	B*13:01 B*13:02 B*15:01 B*15:03 B*15:07 B*15:17 B*27:02 B*27:05 B*27:07 B*37:01 B*40:02 B*40:04 B*40:06 B*41:01 B*41:02 B*44:02 B*44:03 B*44:05 B*45:01 B*47:01 B*49:01 B*50:01 B*50:02 B*52:01 B*57:01 B*58:01
SNE	4,63,180	15	433	0.4658	0	0	1	B*07:02 B*07:05 B*08:01 B*08:22 B*42:02
SNQ	4,63,180	15	497	0.9742	0	0	1	B*14:01 B*14:02 B*15:09 B*15:10 B*15:18 B*18:01 B*18:04 B*35:01 B*35:02 B*35:03 B*35:08 B*35:32 B*35:41 B*38:01 B*39:01 B*39:04 B*39:06 B*39:31 B*51:01 B*51:05 B*51:07 B*51:08 B*53:01 B*54:01 B*55:01 B*56:01 B*73:01
SEQ	4,63,180	22	659	0.4409	0	0	1	B*13:01 B*13:02 B*15:01 B*15:03 B*15:07 B*15:17 B*27:02 B*27:05 B*27:07 B*37:01 B*40:02 B*40:04 B*40:06 B*44:02 B*44:03 B*44:05 B*45:01 B*47:01 B*49:01 B*50:01 B*50:02 B*52:01 B*57:01 B*58:01
SQY	4,65,67	12	316	0.3305	0	0	1	B*07:02 B*07:05 B*42:02 B*54:01 B*55:01 B*56:01
SQF	4,65,67	15	431	0.4523	0	0	1	B*08:01 B*08:22 B*35:01 B*35:02 B*35:03 B*35:08 B*35:32 B*35:41 B*51:01 B*51:05 B*51:08 B*53:01
SQS	4,65,67	20	666	0.9939	0	0	1	B*13:01 B*13:02 B*15:01 B*15:03 B*15:07 B*18:01 B*18:04 B*37:01 B*40:01 B*40:02 B*40:04 B*40:06 B*41:01 B*41:02 B*44:02 B*44:03 B*44:05 B*45:01 B*47:01 B*48:01 B*49:01 B*50:01 B*50:02 B*51:07 B*52:01
SQA	4,65,69	13	389	0.6238	0	0	1	B*07:02 B*07:05 B*27:02 B*27:05 B*27:07 B*42:02 B*54:01 B*55:01 B*56:01 B*73:01
SQT	4,65,69	29	937	1	0	0	1	B*08:01 B*08:22 B*13:01 B*13:02 B*14:01 B*14:02 B*15:01 B*15:03 B*15:07 B*15:09 B*15:10 B*15:18 B*18:01 B*18:04 B*35:01 B*35:02 B*35:03 B*35:08 B*35:32 B*35:41 B*37:01 B*38:01 B*39:01 B*39:04 B*39:06 B*39:31 B*40:01 B*40:02 B*40:04 B*40:06 B*41:01 B*41:02 B*44:02 B*44:03 B*44:05 B*45:01 B*47:01 B*48:01 B*49:01 B*50:01 B*50:02 B*51:01 B*51:05 B*51:07 B*51:08 B*52:01 B*53:01
SQQ	4,65,70	12	316	0.3305	0	0	1	B*07:02 B*07:05 B*42:02 B*54:01 B*55:01 B*56:01
SQN	4,65,70	29	937	1	0	0	1	B*08:01 B*08:22 B*13:01 B*13:02 B*14:01 B*14:02 B*15:01 B*15:03 B*15:07 B*15:09 B*15:10 B*15:18 B*18:01 B*18:04 B*35:01 B*35:02 B*35:03 B*35:08 B*35:32 B*35:41 B*37:01 B*38:01 B*39:01 B*39:04 B*39:06 B*39:31 B*40:01 B*40:02 B*40:04 B*40:06 B*41:01 B*41:02 B*44:02 B*44:03 B*44:05 B*45:01 B*47:01 B*48:01 B*49:01 B*50:01 B*50:02 B*51:01 B*51:05 B*51:07 B*51:08 B*52:01 B*53:01
SQA	4,65,71	13	389	0.6238	0	0	1	B*07:02 B*07:05 B*27:02 B*27:05 B*27:07 B*42:02 B*54:01 B*55:01 B*56:01 B*73:01
SQT	4,65,71	29	937	1	0	0	1	B*08:01 B*08:22 B*13:01 B*13:02 B*14:01 B*14:02 B*15:01 B*15:03 B*15:07 B*15:09 B*15:10 B*15:18 B*18:01 B*18:04 B*35:01 B*35:02 B*35:03 B*35:08 B*35:32 B*35:41 B*37:01 B*38:01 B*39:01 B*39:04 B*39:06 B*39:31 B*40:01 B*40:02 B*40:04 B*40:06 B*41:01 B*41:02 B*44:02 B*44:03 B*44:05 B*45:01 B*47:01 B*48:01 B*49:01 B*50:01 B*50:02 B*51:01 B*51:05 B*51:07 B*51:08 B*52:01 B*53:01
SQD	4,65,74	19	602	0.7296	0	0	1	B*07:02 B*07:05 B*08:01 B*08:22 B*14:01 B*14:02 B*27:02 B*27:05 B*27:07 B*39:01 B*39:04 B*39:06 B*39:31 B*42:02 B*54:01 B*55:01 B*56:01 B*73:01
SQY	4,65,74	26	831	0.8051	0	0	1	B*13:01 B*13:02 B*15:01 B*15:03 B*15:07 B*15:09 B*15:10 B*15:18 B*18:01 B*18:04 B*35:01 B*35:02 B*35:03 B*35:08 B*35:32 B*35:41 B*37:01 B*38:01 B*40:01 B*40:02 B*40:04 B*40:06 B*41:01 B*41:02 B*44:02 B*44:03 B*44:05 B*45:01 B*47:01 B*48:01 B*49:01 B*50:01 B*50:02 B*51:01 B*51:05 B*51:07 B*51:08 B*52:01 B*53:01
SQD	4,65,77	4	91	0.3493	0	0	1	B*27:05 B*27:07 B*37:01 B*47:01
SQS	4,65,77	27	846	0.6062	0	0	1	B*07:02 B*07:05 B*08:01 B*08:22 B*14:01 B*14:02 B*15:01 B*15:03 B*15:07 B*15:09 B*15:10 B*15:18 B*18:01 B*18:04 B*35:01 B*35:02 B*35:03 B*35:08 B*35:32 B*35:41 B*39:01 B*39:04 B*39:06 B*39:31 B*40:01 B*40:02 B*40:04 B*40:06 B*41:01 B*41:02 B*42:02 B*45:01 B*48:01 B*50:01 B*50:02 B*54:01 B*55:01 B*56:01
SQT	4,65,80	14	403	0.4839	0	0	1	B*13:01 B*13:02 B*27:05 B*27:07 B*37:01 B*44:02 B*44:03 B*44:05 B*47:01
SQN	4,65,80	27	846	0.6062	0	0	1	B*07:02 B*07:05 B*08:01 B*08:22 B*14:01 B*14:02 B*15:01 B*15:03 B*15:07 B*15:09 B*15:10 B*15:18 B*18:01 B*18:04 B*35:01 B*35:02 B*35:03 B*35:08 B*35:32 B*35:41 B*39:01 B*39:04 B*39:06 B*39:31 B*40:01 B*40:02 B*40:04 B*40:06 B*41:01 B*41:02 B*42:02 B*45:01 B*48:01 B*50:01 B*50:02 B*54:01 B*55:01 B*56:01 B*73:01
SQL	4,65,81	28	882	0.5661	0	0	1	B*07:02 B*07:05 B*08:01 B*08:22 B*14:01 B*14:02 B*15:01 B*15:03 B*15:07 B*15:09 B*15:10 B*15:18 B*18:01 B*18:04 B*27:05 B*27:07 B*35:01 B*35:02 B*35:03 B*35:08 B*35:32 B*35:41 B*37:01 B*39:01 B*39:04 B*39:06 B*39:31 B*40:01 B*40:02 B*40:04 B*40:06 B*41:01 B*41:02 B*42:02 B*45:01 B*47:01 B*48:01 B*50:01 B*50:02 B*54:01 B*55:01 B*56:01 B*73:01
SQL	4,65,82	17	556	0.9078	0	0	1	B*13:01 B*13:02 B*27:02 B*27:05 B*27:07 B*37:01 B*38:01 B*44:02 B*44:03 B*44:05 B*47:01 B*49:01 B*51:01 B*51:05 B*51:07 B*51:08 B*52:01 B*53:01
SQR	4,65,82	27	846	0.6062	0	0	1	B*07:02 B*07:05 B*08:01 B*08:22 B*14:01 B*14:02 B*15:01 B*15:03 B*15:07 B*15:09 B*15:10 B*15:18 B*18:01 B*18:04 B*35:01 B*35:02 B*35:03 B*35:08 B*35:32 B*35:41 B*39:01 B*39:04 B*39:06 B*39:31 B*40:01 B*40:02 B*40:04 B*40:06 B*41:01 B*41:02 B*42:02 B*45:01 B*48:01 B*50:01 B*50:02 B*54:01 B*55:01 B*56:01 B*73:01
SQR	4,65,83	17	556	0.9078	0	0	1	B*13:01 B*13:02 B*27:02 B*27:05 B*27:07 B*37:01 B*38:01 B*44:02 B*44:03 B*44:05 B*47:01 B*49:01 B*51:01 B*51:05 B*51:07 B*51:08 B*52:01 B*53:01
SQG	4,65,83	27	846	0.6062	0	0	1	B*07:02 B*07:05 B*08:01 B*08:22 B*14:01 B*14:02 B*15:01 B*15:03 B*15:07 B*15:09 B*15:10 B*15:18 B*18:01 B*18:04 B*35:01 B*35:02 B*35:03 B*35:08 B*35:32 B*35:41 B*39:01 B*39:04 B*39:06 B*39:31 B*40:01 B*40:02 B*40:04 B*40:06 B*41:01 B*41:02 B*42:02 B*45:01 B*48:01 B*50:01 B*50:02 B*54:01 B*55:01 B*56:01 B*73:01
SQI	4,65,94	17	437	0.1587	0	0	1	B*13:01 B*35:01 B*35:02 B*35:03 B*35:08 B*35:41 B*40:04 B*44:02 B*44:03 B*44:05 B*53:01
SQT	4,65,94	28	907	1	0	0	1	B*07:02 B*07:05 B*08:01 B*08:22 B*13:02 B*14:01 B*14:02 B*15:01 B*15:03 B*15:07 B*15:09 B*15:10 B*15:18 B*18:01 B*18:04 B*27:02 B*27:05 B*27:07 B*35:32 B*37:01 B*38:01 B*39:01 B*39:04 B*39:06 B*39:31 B*40:01 B*40:02 B*40:06 B*41:01 B*41:02 B*42:02 B*45:01 B*47:01 B*48:01 B*49:01 B*50:01 B*50:02 B*51:01 B*51:05 B*51:07 B*51:08 B*52:01 B*54:01 B*55:01 B*56:01 B*73:01
SQI	4,65,95	19	455	0.05348	0	0	1	B*13:01 B*35:01 B*35:02 B*35:03 B*35:08 B*35:41 B*37:01 B*40:04 B*44:02 B*44:03 B*44:05 B*53:01
SQL	4,65,95	24	781	1	0	0	1	B*07:02 B*07:05 B*08:01 B*08:22 B*14:01 B*14:02 B*15:01 B*15:03 B*15:07 B*15:09 B*15:10 B*15:18 B*18:01 B*18:04 B*27:02 B*27:05 B*27:07 B*35:32 B*38:01 B*39:01 B*39:04 B*39:31 B*40:01 B*40:02 B*41:02 B*42:02 B*47:01 B*48:01
SQW	4,65,97	3	55	0.236	0	0	1	B*14:01 B*14:02
SQS	4,65,97	15	459	0.6571	0	0	1	B*07:02 B*07:05 B*08:01 B*08:22 B*15:07 B*27:07 B*40:02 B*41:02 B*42:02 B*48:01
SQR	4,65,97	26	759	0.1983	0	0	1	B*13:01 B*15:01 B*15:03 B*15:09 B*15:10 B*15:18 B*18:01 B*18:04 B*35:01 B*35:02 B*35:03 B*35:08 B*35:32 B*35:41 B*37:01 B*38:01 B*39:01 B*39:04 B*39:31 B*40:01 B*40:04 B*41:01 B*44:02 B*44:03 B*44:05 B*45:01 B*47:01 B*49:01 B*50:01 B*50:02 B*53:01
SQS	4,65,99	2	20	0.1322	0	0	1	B*37:01
SQY	4,65,99	30	999	1	0	0	1	B*07:02 B*07:05 B*08:01 B*08:22 B*13:01 B*13:02 B*14:01 B*14:02 B*15:01 B*15:03 B*15:07 B*15:09 B*15:10 B*15:18 B*18:01 B*18:04 B*27:02 B*27:05 B*27:07 B*35:01 B*35:02 B*35:03 B*35:08 B*35:32 B*35:41 B*38:01 B*39:01 B*39:04 B*39:06 B*39:31 B*40:01 B*40:02 B*40:04 B*40:06 B*41:01 B*41:02 B*42:02 B*44:02 B*44:03 B*44:05 B*45:01 B*48:01 B*49:01 B*50:01 B*50:02 B*51:01 B*51:05 B*51:07 B*51:08 B*52:01…
SQL	4,65,103	12	364	0.6865	0	0	1	B*13:01 B*13:02 B*35:01 B*35:02 B*35:03 B*35:08 B*35:41 B*40:04 B*45:01 B*49:01 B*50:01 B*50:02 B*53:01 B*54:01 B*55:01 B*56:01
SQV	4,65,103	29	939	1	0	0	1	B*07:02 B*07:05 B*08:01 B*08:22 B*14:01 B*14:02 B*15:01 B*15:03 B*15:07 B*15:09 B*15:10 B*15:18 B*18:01 B*18:04 B*27:02 B*27:05 B*27:07 B*35:32 B*37:01 B*38:01 B*39:01 B*39:04 B*39:06 B*39:31 B*40:01 B*40:02 B*40:06 B*41:01 B*41:02 B*42:02 B*44:02 B*44:03 B*44:05 B*47:01 B*48:01 B*51:01 B*51:05 B*51:07 B*51:08 B*52:01
SQF	4,65,109	1	20	0.4658	0	0	1	B*35:02
SQL	4,65,109	30	996	1	0	0	1	B*07:02 B*07:05 B*08:01 B*08:22 B*13:01 B*13:02 B*14:01 B*14:02 B*15:01 B*15:03 B*15:07 B*15:09 B*15:10 B*15:18 B*18:01 B*18:04 B*27:02 B*27:05 B*27:07 B*35:01 B*35:03 B*35:08 B*35:32 B*35:41 B*37:01 B*38:01 B*39:01 B*39:04 B*39:06 B*39:31 B*40:01 B*40:02 B*40:04 B*40:06 B*41:01 B*41:02 B*42:02 B*44:02 B*44:03 B*44:05 B*45:01 B*47:01 B*48:01 B*49:01 B*50:01 B*50:02 B*51:01 B*51:05 B*51:07 B*51:08…
SQY	4,65,113	18	459	0.127	0	0	1	B*14:01 B*14:02 B*27:02 B*27:05 B*37:01 B*44:02 B*44:03 B*44:05 B*45:01 B*47:01 B*49:01 B*50:01 B*50:02 B*73:01
SQH	4,65,113	28	896	0.7608	0	0	1	B*07:02 B*07:05 B*08:01 B*08:22 B*13:01 B*13:02 B*15:01 B*15:03 B*15:07 B*15:09 B*15:10 B*15:18 B*18:01 B*18:04 B*27:07 B*35:01 B*35:02 B*35:03 B*35:08 B*35:32 B*35:41 B*38:01 B*39:01 B*39:04 B*39:06 B*39:31 B*40:01 B*40:02 B*40:04 B*40:06 B*41:01 B*41:02 B*42:02 B*48:01 B*51:01 B*51:05 B*51:07 B*51:08 B*52:01 B*53:01 B*54:01 B*55:01 B*56:01
SQN	4,65,114	20	651	0.8592	0	0	1	B*07:05 B*08:01 B*08:22 B*13:01 B*13:02 B*14:01 B*14:02 B*15:09 B*27:07 B*35:02 B*37:01 B*38:01 B*39:01 B*39:04 B*39:06 B*39:31 B*40:01 B*40:02 B*40:04 B*40:06 B*41:01 B*41:02 B*42:02 B*45:01 B*48:01 B*49:01 B*50:01 B*50:02 B*51:01 B*51:05 B*51:07 B*51:08 B*52:01 B*54:01 B*55:01 B*56:01 B*73:01
SQD	4,65,114	24	734	0.5306	0	0	1	B*07:02 B*15:01 B*15:03 B*15:07 B*15:10 B*15:18 B*18:01 B*18:04 B*35:01 B*35:03 B*35:08 B*35:32 B*35:41 B*44:02 B*44:03 B*44:05 B*53:01
SQF	4,65,116	8	175	0.2222	0	0	1	B*14:01 B*14:02 B*35:03 B*37:01 B*38:01 B*39:01 B*39:04 B*39:06 B*39:31 B*73:01
SQS	4,65,116	10	326	0.9327	0	0	1	B*15:01 B*15:03 B*15:07 B*15:18 B*18:01 B*18:04 B*35:01 B*35:08 B*35:32 B*35:41 B*53:01
SQD	4,65,116	11	336	0.7262	0	0	1	B*27:02 B*27:05 B*44:02 B*44:03 B*47:01
SQY	4,65,116	21	628	0.5653	0	0	1	B*07:02 B*07:05 B*08:01 B*08:22 B*15:09 B*15:10 B*27:07 B*35:02 B*40:01 B*40:02 B*40:04 B*40:06 B*41:01 B*41:02 B*42:02 B*44:05 B*48:01 B*51:01 B*51:05 B*51:07 B*51:08 B*52:01
SQR	4,65,131	17	531	0.6997	0	0	1	B*07:02 B*07:05 B*08:01 B*08:22 B*27:07 B*40:01 B*40:02 B*40:04 B*40:06 B*41:01 B*41:02 B*42:02 B*48:01 B*73:01
SQS	4,65,131	27	873	1	0	0	1	B*13:01 B*13:02 B*14:01 B*14:02 B*15:01 B*15:03 B*15:07 B*15:09 B*15:10 B*15:18 B*18:01 B*18:04 B*27:02 B*27:05 B*35:01 B*35:02 B*35:03 B*35:08 B*35:32 B*35:41 B*37:01 B*38:01 B*39:01 B*39:04 B*39:06 B*39:31 B*44:02 B*44:03 B*44:05 B*45:01 B*47:01 B*49:01 B*50:01 B*50:02 B*51:01 B*51:05 B*51:07 B*51:08 B*52:01 B*53:01 B*54:01 B*55:01 B*56:01
SQR	4,65,145	30	993	1	0	0	1	B*07:02 B*07:05 B*08:01 B*08:22 B*14:01 B*14:02 B*15:01 B*15:03 B*15:07 B*15:09 B*15:10 B*15:18 B*18:01 B*18:04 B*27:02 B*27:05 B*27:07 B*35:01 B*35:02 B*35:03 B*35:08 B*35:32 B*35:41 B*37:01 B*38:01 B*39:01 B*39:04 B*39:06 B*39:31 B*40:01 B*40:02 B*40:04 B*40:06 B*41:01 B*41:02 B*42:02 B*44:02 B*44:03 B*44:05 B*45:01 B*47:01 B*48:01 B*49:01 B*50:01 B*50:02 B*51:01 B*51:05 B*51:07 B*51:08 B*52:01…
SQE	4,65,152	19	577	0.5381	0	0	1	B*07:02 B*07:05 B*14:01 B*14:02 B*15:01 B*15:03 B*15:07 B*15:09 B*15:10 B*15:18 B*49:01 B*50:01 B*50:02 B*51:01 B*51:07 B*52:01 B*55:01
SQR	4,65,156	12	274	0.1289	0	0	1	B*07:02 B*07:05 B*35:08 B*51:05
SQA	4,65,158	30	996	1	0	0	1	B*07:02 B*07:05 B*08:01 B*08:22 B*13:01 B*13:02 B*14:01 B*14:02 B*15:01 B*15:03 B*15:07 B*15:09 B*15:10 B*15:18 B*18:01 B*18:04 B*27:02 B*27:05 B*27:07 B*35:01 B*35:02 B*35:03 B*35:08 B*35:32 B*35:41 B*37:01 B*40:01 B*40:02 B*40:04 B*40:06 B*41:01 B*41:02 B*42:02 B*44:02 B*44:03 B*44:05 B*45:01 B*47:01 B*48:01 B*49:01 B*50:01 B*50:02 B*51:01 B*51:05 B*51:07 B*51:08 B*52:01 B*53:01 B*54:01 B*55:01…
SQT	4,65,163	14	437	0.7469	0	0	1	B*08:01 B*08:22 B*14:01 B*14:02 B*18:01 B*18:04 B*37:01 B*38:01 B*39:01 B*39:04 B*39:06 B*39:31 B*41:01 B*41:02 B*42:02 B*54:01 B*55:01
SQL	4,65,163	23	658	0.2455	0	0	1	B*15:01 B*15:03 B*15:07 B*15:09 B*15:10 B*15:18 B*35:01 B*35:02 B*35:03 B*35:08 B*35:32 B*35:41 B*44:02 B*44:03 B*44:05 B*45:01 B*49:01 B*50:01 B*50:02 B*51:01 B*51:05 B*51:07 B*51:08 B*52:01 B*53:01 B*56:01
SQS	4,65,167	10	286	0.5724	0	0	1	B*44:02 B*44:03 B*44:05 B*45:01 B*50:02
SQW	4,65,167	30	963	0.6219	0	0	1	B*07:02 B*07:05 B*08:01 B*08:22 B*13:01 B*13:02 B*14:01 B*14:02 B*15:01 B*15:03 B*15:07 B*15:09 B*15:10 B*15:18 B*18:01 B*18:04 B*27:02 B*27:05 B*27:07 B*35:01 B*35:02 B*35:03 B*35:08 B*35:32 B*35:41 B*37:01 B*38:01 B*39:01 B*39:04 B*39:06 B*39:31 B*40:01 B*40:02 B*40:04 B*40:06 B*41:01 B*41:02 B*42:02 B*47:01 B*48:01 B*49:01 B*50:01 B*51:01 B*51:05 B*51:07 B*51:08 B*52:01 B*53:01 B*54:01 B*55:01…
SQH	4,65,171	9	243	0.5177	0	0	1	B*14:01 B*14:02 B*18:01 B*18:04 B*51:01 B*51:07 B*51:08 B*52:01 B*73:01
SQY	4,65,171	30	970	1	0	0	1	B*07:02 B*07:05 B*08:01 B*08:22 B*13:01 B*13:02 B*15:01 B*15:03 B*15:07 B*15:09 B*15:10 B*15:18 B*27:02 B*27:05 B*27:07 B*35:01 B*35:02 B*35:03 B*35:08 B*35:32 B*35:41 B*37:01 B*38:01 B*39:01 B*39:04 B*39:06 B*39:31 B*40:01 B*40:02 B*40:04 B*40:06 B*41:01 B*41:02 B*42:02 B*44:02 B*44:03 B*44:05 B*45:01 B*47:01 B*48:01 B*49:01 B*50:01 B*50:02 B*51:05 B*53:01 B*54:01 B*55:01 B*56:01
SQD	4,65,177	17	514	0.5695	0	0	1	B*07:02 B*07:05 B*08:01 B*08:22 B*40:01 B*41:01 B*41:02 B*42:02 B*48:01
SQE	4,65,177	27	885	1	0	0	1	B*13:01 B*13:02 B*14:01 B*14:02 B*15:01 B*15:03 B*15:07 B*15:09 B*15:10 B*15:18 B*18:01 B*18:04 B*27:02 B*27:05 B*27:07 B*35:01 B*35:02 B*35:03 B*35:08 B*35:32 B*35:41 B*37:01 B*38:01 B*39:01 B*39:04 B*39:06 B*39:31 B*40:02 B*40:04 B*40:06 B*44:02 B*44:03 B*44:05 B*45:01 B*47:01 B*49:01 B*50:01 B*50:02 B*51:01 B*51:05 B*51:07 B*51:08 B*52:01 B*53:01 B*54:01 B*55:01 B*56:01 B*73:01
SQK	4,65,178	13	345	0.3168	0	0	1	B*07:02 B*07:05 B*40:01 B*48:01
SQT	4,65,178	29	948	1	0	0	1	B*08:01 B*08:22 B*13:01 B*13:02 B*14:01 B*14:02 B*15:01 B*15:03 B*15:07 B*15:09 B*15:10 B*15:18 B*18:01 B*18:04 B*27:02 B*27:05 B*27:07 B*35:01 B*35:02 B*35:03 B*35:08 B*35:32 B*35:41 B*37:01 B*38:01 B*39:01 B*39:04 B*39:06 B*39:31 B*40:02 B*40:04 B*40:06 B*41:01 B*41:02 B*42:02 B*44:02 B*44:03 B*44:05 B*45:01 B*47:01 B*49:01 B*50:01 B*50:02 B*51:01 B*51:05 B*51:07 B*51:08 B*52:01 B*53:01 B*54:01…
SQE	4,65,180	17	514	0.5695	0	0	1	B*07:02 B*07:05 B*08:01 B*08:22 B*40:01 B*41:01 B*41:02 B*42:02 B*48:01
SQQ	4,65,180	27	885	1	0	0	1	B*13:01 B*13:02 B*14:01 B*14:02 B*15:01 B*15:03 B*15:07 B*15:09 B*15:10 B*15:18 B*18:01 B*18:04 B*27:02 B*27:05 B*27:07 B*35:01 B*35:02 B*35:03 B*35:08 B*35:32 B*35:41 B*37:01 B*38:01 B*39:01 B*39:04 B*39:06 B*39:31 B*40:02 B*40:04 B*40:06 B*44:02 B*44:03 B*44:05 B*45:01 B*47:01 B*49:01 B*50:01 B*50:02 B*51:01 B*51:05 B*51:07 B*51:08 B*52:01 B*53:01 B*54:01 B*55:01 B*56:01 B*73:01
SIY	4,66,67	12	316	0.3305	0	0	1	B*07:02 B*07:05 B*42:02 B*54:01 B*55:01 B*56:01
SIF	4,66,67	15	431	0.4523	0	0	1	B*08:01 B*08:22 B*35:01 B*35:02 B*35:03 B*35:08 B*35:32 B*35:41 B*51:01 B*51:05 B*51:08 B*53:01
SIS	4,66,67	20	666	0.9939	0	0	1	B*13:01 B*13:02 B*15:01 B*15:03 B*15:07 B*18:01 B*18:04 B*37:01 B*40:01 B*40:02 B*40:04 B*40:06 B*41:01 B*41:02 B*44:02 B*44:03 B*44:05 B*45:01 B*47:01 B*48:01 B*49:01 B*50:01 B*50:02 B*51:07 B*52:01
SIA	4,66,69	13	389	0.6238	0	0	1	B*07:02 B*07:05 B*27:02 B*27:05 B*27:07 B*42:02 B*54:01 B*55:01 B*56:01 B*73:01
SIT	4,66,69	29	937	1	0	0	1	B*08:01 B*08:22 B*13:01 B*13:02 B*14:01 B*14:02 B*15:01 B*15:03 B*15:07 B*15:09 B*15:10 B*15:18 B*18:01 B*18:04 B*35:01 B*35:02 B*35:03 B*35:08 B*35:32 B*35:41 B*37:01 B*38:01 B*39:01 B*39:04 B*39:06 B*39:31 B*40:01 B*40:02 B*40:04 B*40:06 B*41:01 B*41:02 B*44:02 B*44:03 B*44:05 B*45:01 B*47:01 B*48:01 B*49:01 B*50:01 B*50:02 B*51:01 B*51:05 B*51:07 B*51:08 B*52:01 B*53:01
SIQ	4,66,70	12	316	0.3305	0	0	1	B*07:02 B*07:05 B*42:02 B*54:01 B*55:01 B*56:01
SIN	4,66,70	29	937	1	0	0	1	B*08:01 B*08:22 B*13:01 B*13:02 B*14:01 B*14:02 B*15:01 B*15:03 B*15:07 B*15:09 B*15:10 B*15:18 B*18:01 B*18:04 B*35:01 B*35:02 B*35:03 B*35:08 B*35:32 B*35:41 B*37:01 B*38:01 B*39:01 B*39:04 B*39:06 B*39:31 B*40:01 B*40:02 B*40:04 B*40:06 B*41:01 B*41:02 B*44:02 B*44:03 B*44:05 B*45:01 B*47:01 B*48:01 B*49:01 B*50:01 B*50:02 B*51:01 B*51:05 B*51:07 B*51:08 B*52:01 B*53:01
SIA	4,66,71	13	389	0.6238	0	0	1	B*07:02 B*07:05 B*27:02 B*27:05 B*27:07 B*42:02 B*54:01 B*55:01 B*56:01 B*73:01
SIT	4,66,71	29	937	1	0	0	1	B*08:01 B*08:22 B*13:01 B*13:02 B*14:01 B*14:02 B*15:01 B*15:03 B*15:07 B*15:09 B*15:10 B*15:18 B*18:01 B*18:04 B*35:01 B*35:02 B*35:03 B*35:08 B*35:32 B*35:41 B*37:01 B*38:01 B*39:01 B*39:04 B*39:06 B*39:31 B*40:01 B*40:02 B*40:04 B*40:06 B*41:01 B*41:02 B*44:02 B*44:03 B*44:05 B*45:01 B*47:01 B*48:01 B*49:01 B*50:01 B*50:02 B*51:01 B*51:05 B*51:07 B*51:08 B*52:01 B*53:01
SID	4,66,74	19	602	0.7296	0	0	1	B*07:02 B*07:05 B*08:01 B*08:22 B*14:01 B*14:02 B*27:02 B*27:05 B*27:07 B*39:01 B*39:04 B*39:06 B*39:31 B*42:02 B*54:01 B*55:01 B*56:01 B*73:01
SIY	4,66,74	26	831	0.8051	0	0	1	B*13:01 B*13:02 B*15:01 B*15:03 B*15:07 B*15:09 B*15:10 B*15:18 B*18:01 B*18:04 B*35:01 B*35:02 B*35:03 B*35:08 B*35:32 B*35:41 B*37:01 B*38:01 B*40:01 B*40:02 B*40:04 B*40:06 B*41:01 B*41:02 B*44:02 B*44:03 B*44:05 B*45:01 B*47:01 B*48:01 B*49:01 B*50:01 B*50:02 B*51:01 B*51:05 B*51:07 B*51:08 B*52:01 B*53:01
SID	4,66,77	4	91	0.3493	0	0	1	B*27:05 B*27:07 B*37:01 B*47:01
SIS	4,66,77	27	846	0.6062	0	0	1	B*07:02 B*07:05 B*08:01 B*08:22 B*14:01 B*14:02 B*15:01 B*15:03 B*15:07 B*15:09 B*15:10 B*15:18 B*18:01 B*18:04 B*35:01 B*35:02 B*35:03 B*35:08 B*35:32 B*35:41 B*39:01 B*39:04 B*39:06 B*39:31 B*40:01 B*40:02 B*40:04 B*40:06 B*41:01 B*41:02 B*42:02 B*45:01 B*48:01 B*50:01 B*50:02 B*54:01 B*55:01 B*56:01
SIT	4,66,80	14	403	0.4839	0	0	1	B*13:01 B*13:02 B*27:05 B*27:07 B*37:01 B*44:02 B*44:03 B*44:05 B*47:01
SIN	4,66,80	27	846	0.6062	0	0	1	B*07:02 B*07:05 B*08:01 B*08:22 B*14:01 B*14:02 B*15:01 B*15:03 B*15:07 B*15:09 B*15:10 B*15:18 B*18:01 B*18:04 B*35:01 B*35:02 B*35:03 B*35:08 B*35:32 B*35:41 B*39:01 B*39:04 B*39:06 B*39:31 B*40:01 B*40:02 B*40:04 B*40:06 B*41:01 B*41:02 B*42:02 B*45:01 B*48:01 B*50:01 B*50:02 B*54:01 B*55:01 B*56:01 B*73:01
SIL	4,66,81	28	882	0.5661	0	0	1	B*07:02 B*07:05 B*08:01 B*08:22 B*14:01 B*14:02 B*15:01 B*15:03 B*15:07 B*15:09 B*15:10 B*15:18 B*18:01 B*18:04 B*27:05 B*27:07 B*35:01 B*35:02 B*35:03 B*35:08 B*35:32 B*35:41 B*37:01 B*39:01 B*39:04 B*39:06 B*39:31 B*40:01 B*40:02 B*40:04 B*40:06 B*41:01 B*41:02 B*42:02 B*45:01 B*47:01 B*48:01 B*50:01 B*50:02 B*54:01 B*55:01 B*56:01 B*73:01
SIL	4,66,82	17	556	0.9078	0	0	1	B*13:01 B*13:02 B*27:02 B*27:05 B*27:07 B*37:01 B*38:01 B*44:02 B*44:03 B*44:05 B*47:01 B*49:01 B*51:01 B*51:05 B*51:07 B*51:08 B*52:01 B*53:01
SIR	4,66,82	27	846	0.6062	0	0	1	B*07:02 B*07:05 B*08:01 B*08:22 B*14:01 B*14:02 B*15:01 B*15:03 B*15:07 B*15:09 B*15:10 B*15:18 B*18:01 B*18:04 B*35:01 B*35:02 B*35:03 B*35:08 B*35:32 B*35:41 B*39:01 B*39:04 B*39:06 B*39:31 B*40:01 B*40:02 B*40:04 B*40:06 B*41:01 B*41:02 B*42:02 B*45:01 B*48:01 B*50:01 B*50:02 B*54:01 B*55:01 B*56:01 B*73:01
SIR	4,66,83	17	556	0.9078	0	0	1	B*13:01 B*13:02 B*27:02 B*27:05 B*27:07 B*37:01 B*38:01 B*44:02 B*44:03 B*44:05 B*47:01 B*49:01 B*51:01 B*51:05 B*51:07 B*51:08 B*52:01 B*53:01
SIG	4,66,83	27	846	0.6062	0	0	1	B*07:02 B*07:05 B*08:01 B*08:22 B*14:01 B*14:02 B*15:01 B*15:03 B*15:07 B*15:09 B*15:10 B*15:18 B*18:01 B*18:04 B*35:01 B*35:02 B*35:03 B*35:08 B*35:32 B*35:41 B*39:01 B*39:04 B*39:06 B*39:31 B*40:01 B*40:02 B*40:04 B*40:06 B*41:01 B*41:02 B*42:02 B*45:01 B*48:01 B*50:01 B*50:02 B*54:01 B*55:01 B*56:01 B*73:01
SII	4,66,94	17	437	0.1587	0	0	1	B*13:01 B*35:01 B*35:02 B*35:03 B*35:08 B*35:41 B*40:04 B*44:02 B*44:03 B*44:05 B*53:01
SIT	4,66,94	28	907	1	0	0	1	B*07:02 B*07:05 B*08:01 B*08:22 B*13:02 B*14:01 B*14:02 B*15:01 B*15:03 B*15:07 B*15:09 B*15:10 B*15:18 B*18:01 B*18:04 B*27:02 B*27:05 B*27:07 B*35:32 B*37:01 B*38:01 B*39:01 B*39:04 B*39:06 B*39:31 B*40:01 B*40:02 B*40:06 B*41:01 B*41:02 B*42:02 B*45:01 B*47:01 B*48:01 B*49:01 B*50:01 B*50:02 B*51:01 B*51:05 B*51:07 B*51:08 B*52:01 B*54:01 B*55:01 B*56:01 B*73:01
SII	4,66,95	19	455	0.05348	0	0	1	B*13:01 B*35:01 B*35:02 B*35:03 B*35:08 B*35:41 B*37:01 B*40:04 B*44:02 B*44:03 B*44:05 B*53:01
SIL	4,66,95	24	781	1	0	0	1	B*07:02 B*07:05 B*08:01 B*08:22 B*14:01 B*14:02 B*15:01 B*15:03 B*15:07 B*15:09 B*15:10 B*15:18 B*18:01 B*18:04 B*27:02 B*27:05 B*27:07 B*35:32 B*38:01 B*39:01 B*39:04 B*39:31 B*40:01 B*40:02 B*41:02 B*42:02 B*47:01 B*48:01
SIW	4,66,97	3	55	0.236	0	0	1	B*14:01 B*14:02
SIS	4,66,97	15	459	0.6571	0	0	1	B*07:02 B*07:05 B*08:01 B*08:22 B*15:07 B*27:07 B*40:02 B*41:02 B*42:02 B*48:01
SIR	4,66,97	26	759	0.1983	0	0	1	B*13:01 B*15:01 B*15:03 B*15:09 B*15:10 B*15:18 B*18:01 B*18:04 B*35:01 B*35:02 B*35:03 B*35:08 B*35:32 B*35:41 B*37:01 B*38:01 B*39:01 B*39:04 B*39:31 B*40:01 B*40:04 B*41:01 B*44:02 B*44:03 B*44:05 B*45:01 B*47:01 B*49:01 B*50:01 B*50:02 B*53:01
SIS	4,66,99	2	20	0.1322	0	0	1	B*37:01
SIY	4,66,99	30	999	1	0	0	1	B*07:02 B*07:05 B*08:01 B*08:22 B*13:01 B*13:02 B*14:01 B*14:02 B*15:01 B*15:03 B*15:07 B*15:09 B*15:10 B*15:18 B*18:01 B*18:04 B*27:02 B*27:05 B*27:07 B*35:01 B*35:02 B*35:03 B*35:08 B*35:32 B*35:41 B*38:01 B*39:01 B*39:04 B*39:06 B*39:31 B*40:01 B*40:02 B*40:04 B*40:06 B*41:01 B*41:02 B*42:02 B*44:02 B*44:03 B*44:05 B*45:01 B*48:01 B*49:01 B*50:01 B*50:02 B*51:01 B*51:05 B*51:07 B*51:08 B*52:01…
SIL	4,66,103	12	364	0.6865	0	0	1	B*13:01 B*13:02 B*35:01 B*35:02 B*35:03 B*35:08 B*35:41 B*40:04 B*45:01 B*49:01 B*50:01 B*50:02 B*53:01 B*54:01 B*55:01 B*56:01
SIV	4,66,103	29	939	1	0	0	1	B*07:02 B*07:05 B*08:01 B*08:22 B*14:01 B*14:02 B*15:01 B*15:03 B*15:07 B*15:09 B*15:10 B*15:18 B*18:01 B*18:04 B*27:02 B*27:05 B*27:07 B*35:32 B*37:01 B*38:01 B*39:01 B*39:04 B*39:06 B*39:31 B*40:01 B*40:02 B*40:06 B*41:01 B*41:02 B*42:02 B*44:02 B*44:03 B*44:05 B*47:01 B*48:01 B*51:01 B*51:05 B*51:07 B*51:08 B*52:01
SIF	4,66,109	1	20	0.4658	0	0	1	B*35:02
SIL	4,66,109	30	996	1	0	0	1	B*07:02 B*07:05 B*08:01 B*08:22 B*13:01 B*13:02 B*14:01 B*14:02 B*15:01 B*15:03 B*15:07 B*15:09 B*15:10 B*15:18 B*18:01 B*18:04 B*27:02 B*27:05 B*27:07 B*35:01 B*35:03 B*35:08 B*35:32 B*35:41 B*37:01 B*38:01 B*39:01 B*39:04 B*39:06 B*39:31 B*40:01 B*40:02 B*40:04 B*40:06 B*41:01 B*41:02 B*42:02 B*44:02 B*44:03 B*44:05 B*45:01 B*47:01 B*48:01 B*49:01 B*50:01 B*50:02 B*51:01 B*51:05 B*51:07 B*51:08…
SIY	4,66,113	18	459	0.127	0	0	1	B*14:01 B*14:02 B*27:02 B*27:05 B*37:01 B*44:02 B*44:03 B*44:05 B*45:01 B*47:01 B*49:01 B*50:01 B*50:02 B*73:01
SIH	4,66,113	28	896	0.7608	0	0	1	B*07:02 B*07:05 B*08:01 B*08:22 B*13:01 B*13:02 B*15:01 B*15:03 B*15:07 B*15:09 B*15:10 B*15:18 B*18:01 B*18:04 B*27:07 B*35:01 B*35:02 B*35:03 B*35:08 B*35:32 B*35:41 B*38:01 B*39:01 B*39:04 B*39:06 B*39:31 B*40:01 B*40:02 B*40:04 B*40:06 B*41:01 B*41:02 B*42:02 B*48:01 B*51:01 B*51:05 B*51:07 B*51:08 B*52:01 B*53:01 B*54:01 B*55:01 B*56:01
SIN	4,66,114	20	651	0.8592	0	0	1	B*07:05 B*08:01 B*08:22 B*13:01 B*13:02 B*14:01 B*14:02 B*15:09 B*27:07 B*35:02 B*37:01 B*38:01 B*39:01 B*39:04 B*39:06 B*39:31 B*40:01 B*40:02 B*40:04 B*40:06 B*41:01 B*41:02 B*42:02 B*45:01 B*48:01 B*49:01 B*50:01 B*50:02 B*51:01 B*51:05 B*51:07 B*51:08 B*52:01 B*54:01 B*55:01 B*56:01 B*73:01
SID	4,66,114	24	734	0.5306	0	0	1	B*07:02 B*15:01 B*15:03 B*15:07 B*15:10 B*15:18 B*18:01 B*18:04 B*35:01 B*35:03 B*35:08 B*35:32 B*35:41 B*44:02 B*44:03 B*44:05 B*53:01
SIF	4,66,116	8	175	0.2222	0	0	1	B*14:01 B*14:02 B*35:03 B*37:01 B*38:01 B*39:01 B*39:04 B*39:06 B*39:31 B*73:01
SIS	4,66,116	10	326	0.9327	0	0	1	B*15:01 B*15:03 B*15:07 B*15:18 B*18:01 B*18:04 B*35:01 B*35:08 B*35:32 B*35:41 B*53:01
SID	4,66,116	11	336	0.7262	0	0	1	B*27:02 B*27:05 B*44:02 B*44:03 B*47:01
SIY	4,66,116	21	628	0.5653	0	0	1	B*07:02 B*07:05 B*08:01 B*08:22 B*15:09 B*15:10 B*27:07 B*35:02 B*40:01 B*40:02 B*40:04 B*40:06 B*41:01 B*41:02 B*42:02 B*44:05 B*48:01 B*51:01 B*51:05 B*51:07 B*51:08 B*52:01
SIR	4,66,131	17	531	0.6997	0	0	1	B*07:02 B*07:05 B*08:01 B*08:22 B*27:07 B*40:01 B*40:02 B*40:04 B*40:06 B*41:01 B*41:02 B*42:02 B*48:01 B*73:01
SIS	4,66,131	27	873	1	0	0	1	B*13:01 B*13:02 B*14:01 B*14:02 B*15:01 B*15:03 B*15:07 B*15:09 B*15:10 B*15:18 B*18:01 B*18:04 B*27:02 B*27:05 B*35:01 B*35:02 B*35:03 B*35:08 B*35:32 B*35:41 B*37:01 B*38:01 B*39:01 B*39:04 B*39:06 B*39:31 B*44:02 B*44:03 B*44:05 B*45:01 B*47:01 B*49:01 B*50:01 B*50:02 B*51:01 B*51:05 B*51:07 B*51:08 B*52:01 B*53:01 B*54:01 B*55:01 B*56:01
SIR	4,66,145	30	993	1	0	0	1	B*07:02 B*07:05 B*08:01 B*08:22 B*14:01 B*14:02 B*15:01 B*15:03 B*15:07 B*15:09 B*15:10 B*15:18 B*18:01 B*18:04 B*27:02 B*27:05 B*27:07 B*35:01 B*35:02 B*35:03 B*35:08 B*35:32 B*35:41 B*37:01 B*38:01 B*39:01 B*39:04 B*39:06 B*39:31 B*40:01 B*40:02 B*40:04 B*40:06 B*41:01 B*41:02 B*42:02 B*44:02 B*44:03 B*44:05 B*45:01 B*47:01 B*48:01 B*49:01 B*50:01 B*50:02 B*51:01 B*51:05 B*51:07 B*51:08 B*52:01…
SIE	4,66,152	19	577	0.5381	0	0	1	B*07:02 B*07:05 B*14:01 B*14:02 B*15:01 B*15:03 B*15:07 B*15:09 B*15:10 B*15:18 B*49:01 B*50:01 B*50:02 B*51:01 B*51:07 B*52:01 B*55:01
SIR	4,66,156	12	274	0.1289	0	0	1	B*07:02 B*07:05 B*35:08 B*51:05
SIA	4,66,158	30	996	1	0	0	1	B*07:02 B*07:05 B*08:01 B*08:22 B*13:01 B*13:02 B*14:01 B*14:02 B*15:01 B*15:03 B*15:07 B*15:09 B*15:10 B*15:18 B*18:01 B*18:04 B*27:02 B*27:05 B*27:07 B*35:01 B*35:02 B*35:03 B*35:08 B*35:32 B*35:41 B*37:01 B*40:01 B*40:02 B*40:04 B*40:06 B*41:01 B*41:02 B*42:02 B*44:02 B*44:03 B*44:05 B*45:01 B*47:01 B*48:01 B*49:01 B*50:01 B*50:02 B*51:01 B*51:05 B*51:07 B*51:08 B*52:01 B*53:01 B*54:01 B*55:01…
SIT	4,66,163	14	437	0.7469	0	0	1	B*08:01 B*08:22 B*14:01 B*14:02 B*18:01 B*18:04 B*37:01 B*38:01 B*39:01 B*39:04 B*39:06 B*39:31 B*41:01 B*41:02 B*42:02 B*54:01 B*55:01
SIL	4,66,163	23	658	0.2455	0	0	1	B*15:01 B*15:03 B*15:07 B*15:09 B*15:10 B*15:18 B*35:01 B*35:02 B*35:03 B*35:08 B*35:32 B*35:41 B*44:02 B*44:03 B*44:05 B*45:01 B*49:01 B*50:01 B*50:02 B*51:01 B*51:05 B*51:07 B*51:08 B*52:01 B*53:01 B*56:01
SIS	4,66,167	10	286	0.5724	0	0	1	B*44:02 B*44:03 B*44:05 B*45:01 B*50:02
SIW	4,66,167	30	963	0.6219	0	0	1	B*07:02 B*07:05 B*08:01 B*08:22 B*13:01 B*13:02 B*14:01 B*14:02 B*15:01 B*15:03 B*15:07 B*15:09 B*15:10 B*15:18 B*18:01 B*18:04 B*27:02 B*27:05 B*27:07 B*35:01 B*35:02 B*35:03 B*35:08 B*35:32 B*35:41 B*37:01 B*38:01 B*39:01 B*39:04 B*39:06 B*39:31 B*40:01 B*40:02 B*40:04 B*40:06 B*41:01 B*41:02 B*42:02 B*47:01 B*48:01 B*49:01 B*50:01 B*51:01 B*51:05 B*51:07 B*51:08 B*52:01 B*53:01 B*54:01 B*55:01…
SIH	4,66,171	9	243	0.5177	0	0	1	B*14:01 B*14:02 B*18:01 B*18:04 B*51:01 B*51:07 B*51:08 B*52:01 B*73:01
SIY	4,66,171	30	970	1	0	0	1	B*07:02 B*07:05 B*08:01 B*08:22 B*13:01 B*13:02 B*15:01 B*15:03 B*15:07 B*15:09 B*15:10 B*15:18 B*27:02 B*27:05 B*27:07 B*35:01 B*35:02 B*35:03 B*35:08 B*35:32 B*35:41 B*37:01 B*38:01 B*39:01 B*39:04 B*39:06 B*39:31 B*40:01 B*40:02 B*40:04 B*40:06 B*41:01 B*41:02 B*42:02 B*44:02 B*44:03 B*44:05 B*45:01 B*47:01 B*48:01 B*49:01 B*50:01 B*50:02 B*51:05 B*53:01 B*54:01 B*55:01 B*56:01
SID	4,66,177	17	514	0.5695	0	0	1	B*07:02 B*07:05 B*08:01 B*08:22 B*40:01 B*41:01 B*41:02 B*42:02 B*48:01
SIE	4,66,177	27	885	1	0	0	1	B*13:01 B*13:02 B*14:01 B*14:02 B*15:01 B*15:03 B*15:07 B*15:09 B*15:10 B*15:18 B*18:01 B*18:04 B*27:02 B*27:05 B*27:07 B*35:01 B*35:02 B*35:03 B*35:08 B*35:32 B*35:41 B*37:01 B*38:01 B*39:01 B*39:04 B*39:06 B*39:31 B*40:02 B*40:04 B*40:06 B*44:02 B*44:03 B*44:05 B*45:01 B*47:01 B*49:01 B*50:01 B*50:02 B*51:01 B*51:05 B*51:07 B*51:08 B*52:01 B*53:01 B*54:01 B*55:01 B*56:01 B*73:01
SIK	4,66,178	13	345	0.3168	0	0	1	B*07:02 B*07:05 B*40:01 B*48:01
SIT	4,66,178	29	948	1	0	0	1	B*08:01 B*08:22 B*13:01 B*13:02 B*14:01 B*14:02 B*15:01 B*15:03 B*15:07 B*15:09 B*15:10 B*15:18 B*18:01 B*18:04 B*27:02 B*27:05 B*27:07 B*35:01 B*35:02 B*35:03 B*35:08 B*35:32 B*35:41 B*37:01 B*38:01 B*39:01 B*39:04 B*39:06 B*39:31 B*40:02 B*40:04 B*40:06 B*41:01 B*41:02 B*42:02 B*44:02 B*44:03 B*44:05 B*45:01 B*47:01 B*49:01 B*50:01 B*50:02 B*51:01 B*51:05 B*51:07 B*51:08 B*52:01 B*53:01 B*54:01…
SIE	4,66,180	17	514	0.5695	0	0	1	B*07:02 B*07:05 B*08:01 B*08:22 B*40:01 B*41:01 B*41:02 B*42:02 B*48:01
SIQ	4,66,180	27	885	1	0	0	1	B*13:01 B*13:02 B*14:01 B*14:02 B*15:01 B*15:03 B*15:07 B*15:09 B*15:10 B*15:18 B*18:01 B*18:04 B*27:02 B*27:05 B*27:07 B*35:01 B*35:02 B*35:03 B*35:08 B*35:32 B*35:41 B*37:01 B*38:01 B*39:01 B*39:04 B*39:06 B*39:31 B*40:02 B*40:04 B*40:06 B*44:02 B*44:03 B*44:05 B*45:01 B*47:01 B*49:01 B*50:01 B*50:02 B*51:01 B*51:05 B*51:07 B*51:08 B*52:01 B*53:01 B*54:01 B*55:01 B*56:01 B*73:01
SCT	4,67,69	4	130	1	0	0	1	B*14:01 B*14:02 B*15:09 B*15:10 B*15:18 B*38:01 B*39:01 B*39:04 B*39:06 B*39:31
SYA	4,67,69	12	316	0.3305	0	0	1	B*07:02 B*07:05 B*42:02 B*54:01 B*55:01 B*56:01
SFT	4,67,69	15	431	0.4523	0	0	1	B*08:01 B*08:22 B*35:01 B*35:02 B*35:03 B*35:08 B*35:32 B*35:41 B*51:01 B*51:05 B*51:08 B*53:01
SST	4,67,69	20	666	0.9939	0	0	1	B*13:01 B*13:02 B*15:01 B*15:03 B*15:07 B*18:01 B*18:04 B*37:01 B*40:01 B*40:02 B*40:04 B*40:06 B*41:01 B*41:02 B*44:02 B*44:03 B*44:05 B*45:01 B*47:01 B*48:01 B*49:01 B*50:01 B*50:02 B*51:07 B*52:01
SCN	4,67,70	4	130	1	0	0	1	B*14:01 B*14:02 B*15:09 B*15:10 B*15:18 B*38:01 B*39:01 B*39:04 B*39:06 B*39:31
SYQ	4,67,70	12	316	0.3305	0	0	1	B*07:02 B*07:05 B*42:02 B*54:01 B*55:01 B*56:01
SFN	4,67,70	15	431	0.4523	0	0	1	B*08:01 B*08:22 B*35:01 B*35:02 B*35:03 B*35:08 B*35:32 B*35:41 B*51:01 B*51:05 B*51:08 B*53:01
SSN	4,67,70	20	666	0.9939	0	0	1	B*13:01 B*13:02 B*15:01 B*15:03 B*15:07 B*18:01 B*18:04 B*37:01 B*40:01 B*40:02 B*40:04 B*40:06 B*41:01 B*41:02 B*44:02 B*44:03 B*44:05 B*45:01 B*47:01 B*48:01 B*49:01 B*50:01 B*50:02 B*51:07 B*52:01
SCT	4,67,71	4	130	1	0	0	1	B*14:01 B*14:02 B*15:09 B*15:10 B*15:18 B*38:01 B*39:01 B*39:04 B*39:06 B*39:31
SYA	4,67,71	12	316	0.3305	0	0	1	B*07:02 B*07:05 B*42:02 B*54:01 B*55:01 B*56:01
SFT	4,67,71	15	431	0.4523	0	0	1	B*08:01 B*08:22 B*35:01 B*35:02 B*35:03 B*35:08 B*35:32 B*35:41 B*51:01 B*51:05 B*51:08 B*53:01
SST	4,67,71	20	666	0.9939	0	0	1	B*13:01 B*13:02 B*15:01 B*15:03 B*15:07 B*18:01 B*18:04 B*37:01 B*40:01 B*40:02 B*40:04 B*40:06 B*41:01 B*41:02 B*44:02 B*44:03 B*44:05 B*45:01 B*47:01 B*48:01 B*49:01 B*50:01 B*50:02 B*51:07 B*52:01
SFD	4,67,74	6	191	0.8171	0	0	1	B*08:01 B*08:22
SFY	4,67,74	10	268	0.427	0	0	1	B*35:01 B*35:02 B*35:03 B*35:08 B*35:32 B*35:41 B*51:01 B*51:05 B*51:08 B*53:01
SYD	4,67,74	12	316	0.3305	0	0	1	B*07:02 B*07:05 B*42:02 B*54:01 B*55:01 B*56:01
SSY	4,67,74	20	666	0.9939	0	0	1	B*13:01 B*13:02 B*15:01 B*15:03 B*15:07 B*18:01 B*18:04 B*37:01 B*40:01 B*40:02 B*40:04 B*40:06 B*41:01 B*41:02 B*44:02 B*44:03 B*44:05 B*45:01 B*47:01 B*48:01 B*49:01 B*50:01 B*50:02 B*51:07 B*52:01
SYE	4,67,76	12	316	0.3305	0	0	1	B*07:02 B*07:05 B*42:02 B*54:01 B*55:01 B*56:01
SFE	4,67,76	15	431	0.4523	0	0	1	B*08:01 B*08:22 B*35:01 B*35:02 B*35:03 B*35:08 B*35:32 B*35:41 B*51:01 B*51:05 B*51:08 B*53:01
SSE	4,67,76	20	666	0.9939	0	0	1	B*13:01 B*13:02 B*15:01 B*15:03 B*15:07 B*18:01 B*18:04 B*37:01 B*40:01 B*40:02 B*40:04 B*40:06 B*41:01 B*41:02 B*44:02 B*44:03 B*44:05 B*45:01 B*47:01 B*48:01 B*49:01 B*50:01 B*50:02 B*51:07 B*52:01
SSD	4,67,77	2	25	0.184	0	0	1	B*37:01 B*47:01
SYS	4,67,77	12	316	0.3305	0	0	1	B*07:02 B*07:05 B*42:02 B*54:01 B*55:01 B*56:01
SFS	4,67,77	13	355	0.3777	0	0	1	B*08:01 B*08:22 B*35:01 B*35:02 B*35:03 B*35:08 B*35:32 B*35:41
SSN	4,67,77	12	390	0.9119	0	0	1	B*13:01 B*13:02 B*44:02 B*44:03 B*44:05 B*49:01 B*51:07 B*52:01
SSI	4,67,80	3	68	0.4559	0	0	1	B*49:01 B*51:07 B*52:01
SYN	4,67,80	12	316	0.3305	0	0	1	B*07:02 B*07:05 B*42:02 B*54:01 B*55:01 B*56:01
SFN	4,67,80	13	355	0.3777	0	0	1	B*08:01 B*08:22 B*35:01 B*35:02 B*35:03 B*35:08 B*35:32 B*35:41
SST	4,67,80	12	357	0.6284	0	0	1	B*13:01 B*13:02 B*37:01 B*44:02 B*44:03 B*44:05 B*47:01
SYL	4,67,81	12	316	0.3305	0	0	1	B*07:02 B*07:05 B*42:02 B*54:01 B*55:01 B*56:01
SFL	4,67,81	13	355	0.3777	0	0	1	B*08:01 B*08:22 B*35:01 B*35:02 B*35:03 B*35:08 B*35:32 B*35:41
SSA	4,67,81	12	390	0.9119	0	0	1	B*13:01 B*13:02 B*44:02 B*44:03 B*44:05 B*49:01 B*51:07 B*52:01
SYR	4,67,82	12	316	0.3305	0	0	1	B*07:02 B*07:05 B*42:02 B*54:01 B*55:01 B*56:01
SFR	4,67,82	13	355	0.3777	0	0	1	B*08:01 B*08:22 B*35:01 B*35:02 B*35:03 B*35:08 B*35:32 B*35:41
SSL	4,67,82	14	412	0.5491	0	0	1	B*13:01 B*13:02 B*37:01 B*44:02 B*44:03 B*44:05 B*47:01 B*49:01 B*51:07 B*52:01
SYG	4,67,83	12	316	0.3305	0	0	1	B*07:02 B*07:05 B*42:02 B*54:01 B*55:01 B*56:01
SFG	4,67,83	13	355	0.3777	0	0	1	B*08:01 B*08:22 B*35:01 B*35:02 B*35:03 B*35:08 B*35:32 B*35:41
SSR	4,67,83	14	412	0.5491	0	0	1	B*13:01 B*13:02 B*37:01 B*44:02 B*44:03 B*44:05 B*47:01 B*49:01 B*51:07 B*52:01
SYA	4,67,90	12	316	0.3305	0	0	1	B*07:02 B*07:05 B*42:02 B*54:01 B*55:01 B*56:01
SFA	4,67,90	15	431	0.4523	0	0	1	B*08:01 B*08:22 B*35:01 B*35:02 B*35:03 B*35:08 B*35:32 B*35:41 B*51:01 B*51:05 B*51:08 B*53:01
SSA	4,67,90	20	666	0.9939	0	0	1	B*13:01 B*13:02 B*15:01 B*15:03 B*15:07 B*18:01 B*18:04 B*37:01 B*40:01 B*40:02 B*40:04 B*40:06 B*41:01 B*41:02 B*44:02 B*44:03 B*44:05 B*45:01 B*47:01 B*48:01 B*49:01 B*50:01 B*50:02 B*51:07 B*52:01
SFI	4,67,94	8	187	0.3409	0	0	1	B*35:01 B*35:02 B*35:03 B*35:08 B*35:41 B*53:01
SSI	4,67,94	10	281	0.5304	0	0	1	B*13:01 B*40:04 B*44:02 B*44:03 B*44:05
SYT	4,67,94	12	316	0.3305	0	0	1	B*07:02 B*07:05 B*42:02 B*54:01 B*55:01 B*56:01
SSW	4,67,95	5	165	1	0	0	1	B*13:02 B*40:06 B*41:01 B*45:01 B*49:01 B*50:01 B*50:02 B*51:07 B*52:01
SFI	4,67,95	8	187	0.3409	0	0	1	B*35:01 B*35:02 B*35:03 B*35:08 B*35:41 B*53:01
SFL	4,67,95	6	192	0.818	0	0	1	B*08:01 B*08:22 B*35:32
SYL	4,67,95	11	269	0.2361	0	0	1	B*07:02 B*07:05 B*42:02
SSI	4,67,95	12	299	0.2351	0	0	1	B*13:01 B*37:01 B*40:04 B*44:02 B*44:03 B*44:05
SCW	4,67,97	3	55	0.236	0	0	1	B*14:01 B*14:02
SFR	4,67,97	8	188	0.3418	0	0	1	B*35:01 B*35:02 B*35:03 B*35:08 B*35:32 B*35:41 B*53:01
SFS	4,67,97	6	191	0.8171	0	0	1	B*08:01 B*08:22
SYS	4,67,97	11	269	0.2361	0	0	1	B*07:02 B*07:05 B*42:02
SSR	4,67,97	19	590	0.6343	0	0	1	B*13:01 B*15:01 B*15:03 B*18:01 B*18:04 B*37:01 B*40:01 B*40:04 B*41:01 B*44:02 B*44:03 B*44:05 B*45:01 B*47:01 B*49:01 B*50:01 B*50:02
SSS	4,67,99	2	20	0.1322	0	0	1	B*37:01
SYY	4,67,99	12	316	0.3305	0	0	1	B*07:02 B*07:05 B*42:02 B*54:01 B*55:01 B*56:01
SFY	4,67,99	15	431	0.4523	0	0	1	B*08:01 B*08:22 B*35:01 B*35:02 B*35:03 B*35:08 B*35:32 B*35:41 B*51:01 B*51:05 B*51:08 B*53:01
SFL	4,67,103	8	187	0.3409	0	0	1	B*35:01 B*35:02 B*35:03 B*35:08 B*35:41 B*53:01
SYV	4,67,103	11	269	0.2361	0	0	1	B*07:02 B*07:05 B*42:02
SFF	4,67,109	1	20	0.4658	0	0	1	B*35:02
SYL	4,67,109	12	316	0.3305	0	0	1	B*07:02 B*07:05 B*42:02 B*54:01 B*55:01 B*56:01
SFL	4,67,109	15	417	0.364	0	0	1	B*08:01 B*08:22 B*35:01 B*35:03 B*35:08 B*35:32 B*35:41 B*51:01 B*51:05 B*51:08 B*53:01
SSL	4,67,109	20	666	0.9939	0	0	1	B*13:01 B*13:02 B*15:01 B*15:03 B*15:07 B*18:01 B*18:04 B*37:01 B*40:01 B*40:02 B*40:04 B*40:06 B*41:01 B*41:02 B*44:02 B*44:03 B*44:05 B*45:01 B*47:01 B*48:01 B*49:01 B*50:01 B*50:02 B*51:07 B*52:01
SYH	4,67,113	12	316	0.3305	0	0	1	B*07:02 B*07:05 B*42:02 B*54:01 B*55:01 B*56:01
SSY	4,67,113	15	363	0.125	0	0	1	B*37:01 B*44:02 B*44:03 B*44:05 B*45:01 B*47:01 B*49:01 B*50:01 B*50:02
SFH	4,67,113	15	431	0.4523	0	0	1	B*08:01 B*08:22 B*35:01 B*35:02 B*35:03 B*35:08 B*35:32 B*35:41 B*51:01 B*51:05 B*51:08 B*53:01
SYN	4,67,114	2	62	0.7094	0	0	1	B*07:05 B*42:02 B*54:01 B*55:01 B*56:01
SCN	4,67,114	4	131	1	0	0	1	B*14:01 B*14:02 B*15:09 B*27:07 B*38:01 B*39:01 B*39:04 B*39:06 B*39:31 B*73:01
SFD	4,67,114	7	170	0.3329	0	0	1	B*35:01 B*35:03 B*35:08 B*35:32 B*35:41 B*53:01
SYD	4,67,114	10	264	0.3971	0	0	1	B*07:02
SSN	4,67,114	9	287	0.8402	0	0	1	B*13:01 B*13:02 B*37:01 B*40:01 B*40:02 B*40:04 B*40:06 B*41:01 B*41:02 B*45:01 B*48:01 B*49:01 B*50:01 B*50:02 B*51:07 B*52:01
SSF	4,67,116	2	20	0.1322	0	0	1	B*37:01
SFF	4,67,116	2	30	0.2383	0	0	1	B*35:03
SCF	4,67,116	4	128	0.7875	0	0	1	B*14:01 B*14:02 B*38:01 B*39:01 B*39:04 B*39:06 B*39:31 B*73:01
SFS	4,67,116	5	144	0.7908	0	0	1	B*35:01 B*35:08 B*35:32 B*35:41 B*53:01
SSY	4,67,116	5	159	0.8041	0	0	1	B*40:01 B*40:02 B*40:04 B*40:06 B*41:01 B*41:02 B*44:05 B*48:01 B*51:07 B*52:01
SYY	4,67,116	11	269	0.2361	0	0	1	B*07:02 B*07:05 B*42:02
SSD	4,67,116	9	273	0.8354	0	0	1	B*44:02 B*44:03 B*47:01
SYY	4,67,118	12	316	0.3305	0	0	1	B*07:02 B*07:05 B*42:02 B*54:01 B*55:01 B*56:01
SFY	4,67,118	15	430	0.4457	0	0	1	B*08:01 B*08:22 B*35:01 B*35:02 B*35:03 B*35:08 B*35:32 B*51:01 B*51:05 B*51:08 B*53:01
SSY	4,67,118	20	666	0.9939	0	0	1	B*13:01 B*13:02 B*15:01 B*15:03 B*15:07 B*18:01 B*18:04 B*37:01 B*40:01 B*40:02 B*40:04 B*40:06 B*41:01 B*41:02 B*44:02 B*44:03 B*44:05 B*45:01 B*47:01 B*48:01 B*49:01 B*50:01 B*50:02 B*51:07 B*52:01
SYL	4,67,130	12	316	0.3305	0	0	1	B*07:02 B*07:05 B*42:02 B*54:01 B*55:01 B*56:01
SFL	4,67,130	15	430	0.4457	0	0	1	B*08:01 B*35:01 B*35:02 B*35:03 B*35:08 B*35:32 B*35:41 B*51:01 B*51:05 B*51:08 B*53:01
SSL	4,67,130	20	666	0.9939	0	0	1	B*13:01 B*13:02 B*15:01 B*15:03 B*15:07 B*18:01 B*18:04 B*37:01 B*40:01 B*40:02 B*40:04 B*40:06 B*41:01 B*41:02 B*44:02 B*44:03 B*44:05 B*45:01 B*47:01 B*48:01 B*49:01 B*50:01 B*50:02 B*51:07 B*52:01
SFR	4,67,131	6	191	0.8171	0	0	1	B*08:01 B*08:22
SFS	4,67,131	10	268	0.427	0	0	1	B*35:01 B*35:02 B*35:03 B*35:08 B*35:32 B*35:41 B*51:01 B*51:05 B*51:08 B*53:01
SYR	4,67,131	11	269	0.2361	0	0	1	B*07:02 B*07:05 B*42:02
SSS	4,67,131	19	588	0.619	0	0	1	B*13:01 B*13:02 B*15:01 B*15:03 B*15:07 B*18:01 B*18:04 B*37:01 B*44:02 B*44:03 B*44:05 B*45:01 B*47:01 B*49:01 B*50:01 B*50:02 B*51:07 B*52:01
SYT	4,67,143	12	316	0.3305	0	0	1	B*07:02 B*07:05 B*42:02 B*54:01 B*55:01 B*56:01
SFT	4,67,143	15	431	0.4523	0	0	1	B*08:01 B*08:22 B*35:01 B*35:02 B*35:03 B*35:08 B*35:32 B*35:41 B*51:01 B*51:05 B*51:08 B*53:01
SST	4,67,143	19	615	0.8388	0	0	1	B*13:01 B*13:02 B*15:01 B*15:03 B*15:07 B*18:01 B*18:04 B*37:01 B*40:02 B*40:04 B*40:06 B*41:01 B*41:02 B*44:02 B*44:03 B*44:05 B*45:01 B*47:01 B*49:01 B*50:01 B*50:02 B*51:07 B*52:01
SYR	4,67,145	12	316	0.3305	0	0	1	B*07:02 B*07:05 B*42:02 B*54:01 B*55:01 B*56:01
SFR	4,67,145	15	431	0.4523	0	0	1	B*08:01 B*08:22 B*35:01 B*35:02 B*35:03 B*35:08 B*35:32 B*35:41 B*51:01 B*51:05 B*51:08 B*53:01
SSR	4,67,145	20	627	0.6578	0	0	1	B*15:01 B*15:03 B*15:07 B*18:01 B*18:04 B*37:01 B*40:01 B*40:02 B*40:04 B*40:06 B*41:01 B*41:02 B*44:02 B*44:03 B*44:05 B*45:01 B*47:01 B*48:01 B*49:01 B*50:01 B*50:02 B*51:07 B*52:01
SYW	4,67,147	12	316	0.3305	0	0	1	B*07:02 B*07:05 B*42:02 B*54:01 B*55:01 B*56:01
SFW	4,67,147	15	431	0.4523	0	0	1	B*08:01 B*08:22 B*35:01 B*35:02 B*35:03 B*35:08 B*35:32 B*35:41 B*51:01 B*51:05 B*51:08 B*53:01
SSW	4,67,147	19	615	0.8388	0	0	1	B*13:01 B*13:02 B*15:01 B*15:03 B*15:07 B*18:01 B*18:04 B*37:01 B*40:02 B*40:04 B*40:06 B*41:01 B*41:02 B*44:02 B*44:03 B*44:05 B*45:01 B*47:01 B*49:01 B*50:01 B*50:02 B*51:07 B*52:01
SCE	4,67,152	3	58	0.4159	0	0	1	B*14:01 B*14:02 B*15:09 B*15:10 B*15:18
SSE	4,67,152	8	208	0.4932	0	0	1	B*15:01 B*15:03 B*15:07 B*49:01 B*50:01 B*50:02 B*51:07 B*52:01
SYE	4,67,152	12	302	0.2506	0	0	1	B*07:02 B*07:05 B*55:01
SFV	4,67,152	14	360	0.2313	0	0	1	B*08:01 B*08:22 B*35:01 B*35:02 B*35:03 B*35:08 B*35:32 B*35:41 B*51:05 B*51:08 B*53:01
SFR	4,67,156	1	7	0.2112	0	0	1	B*35:08 B*51:05
SFD	4,67,156	7	195	0.6399	0	0	1	B*08:01 B*08:22 B*51:08
SFL	4,67,156	8	259	1	0	0	1	B*35:01 B*35:02 B*35:03 B*35:32 B*35:41 B*51:01 B*53:01
SYR	4,67,156	11	268	0.2308	0	0	1	B*07:02 B*07:05
SSL	4,67,156	13	425	0.9275	0	0	1	B*13:01 B*13:02 B*15:03 B*18:01 B*18:04 B*40:01 B*40:02 B*40:04 B*40:06 B*44:03 B*47:01 B*48:01 B*49:01 B*50:01 B*50:02 B*51:07 B*52:01
SYA	4,67,158	12	316	0.3305	0	0	1	B*07:02 B*07:05 B*42:02 B*54:01 B*55:01 B*56:01
SFA	4,67,158	15	431	0.4523	0	0	1	B*08:01 B*08:22 B*35:01 B*35:02 B*35:03 B*35:08 B*35:32 B*35:41 B*51:01 B*51:05 B*51:08 B*53:01
SSA	4,67,158	20	666	0.9939	0	0	1	B*13:01 B*13:02 B*15:01 B*15:03 B*15:07 B*18:01 B*18:04 B*37:01 B*40:01 B*40:02 B*40:04 B*40:06 B*41:01 B*41:02 B*44:02 B*44:03 B*44:05 B*45:01 B*47:01 B*48:01 B*49:01 B*50:01 B*50:02 B*51:07 B*52:01
SST	4,67,163	4	121	0.777	0	0	1	B*18:01 B*18:04 B*37:01 B*41:01 B*41:02
SCT	4,67,163	4	127	0.7859	0	0	1	B*14:01 B*14:02 B*38:01 B*39:01 B*39:04 B*39:06 B*39:31
SFT	4,67,163	6	191	0.8171	0	0	1	B*08:01 B*08:22
SYE	4,67,163	11	268	0.2308	0	0	1	B*07:02 B*07:05
SFL	4,67,163	10	268	0.427	0	0	1	B*35:01 B*35:02 B*35:03 B*35:08 B*35:32 B*35:41 B*51:01 B*51:05 B*51:08 B*53:01
SSL	4,67,163	16	463	0.4466	0	0	1	B*15:01 B*15:03 B*15:07 B*44:02 B*44:03 B*44:05 B*45:01 B*49:01 B*50:01 B*50:02 B*51:07 B*52:01
SSS	4,67,167	10	286	0.5724	0	0	1	B*44:02 B*44:03 B*44:05 B*45:01 B*50:02
SYW	4,67,167	12	316	0.3305	0	0	1	B*07:02 B*07:05 B*42:02 B*54:01 B*55:01 B*56:01
SFW	4,67,167	15	431	0.4523	0	0	1	B*08:01 B*08:22 B*35:01 B*35:02 B*35:03 B*35:08 B*35:32 B*35:41 B*51:01 B*51:05 B*51:08 B*53:01
SCH	4,67,171	3	56	0.2439	0	0	1	B*14:01 B*14:02 B*73:01
SSH	4,67,171	4	108	0.5585	0	0	1	B*18:01 B*18:04 B*51:07 B*52:01
SYY	4,67,171	12	316	0.3305	0	0	1	B*07:02 B*07:05 B*42:02 B*54:01 B*55:01 B*56:01
SFY	4,67,171	13	357	0.3905	0	0	1	B*08:01 B*08:22 B*35:01 B*35:02 B*35:03 B*35:08 B*35:32 B*35:41 B*51:05 B*53:01
SSY	4,67,171	19	593	0.6576	0	0	1	B*13:01 B*13:02 B*15:01 B*15:03 B*15:07 B*37:01 B*40:01 B*40:02 B*40:04 B*40:06 B*41:01 B*41:02 B*44:02 B*44:03 B*44:05 B*45:01 B*47:01 B*48:01 B*49:01 B*50:01 B*50:02
SFD	4,67,177	6	191	0.8171	0	0	1	B*08:01 B*08:22
SFE	4,67,177	10	268	0.427	0	0	1	B*35:01 B*35:02 B*35:03 B*35:08 B*35:32 B*35:41 B*51:01 B*51:05 B*51:08 B*53:01
SYD	4,67,177	11	269	0.2361	0	0	1	B*07:02 B*07:05 B*42:02
SSE	4,67,177	19	603	0.7378	0	0	1	B*13:01 B*13:02 B*15:01 B*15:03 B*15:07 B*18:01 B*18:04 B*37:01 B*40:02 B*40:04 B*40:06 B*44:02 B*44:03 B*44:05 B*45:01 B*47:01 B*49:01 B*50:01 B*50:02 B*51:07 B*52:01
SYK	4,67,178	11	268	0.2308	0	0	1	B*07:02 B*07:05
SFT	4,67,178	15	431	0.4523	0	0	1	B*08:01 B*08:22 B*35:01 B*35:02 B*35:03 B*35:08 B*35:32 B*35:41 B*51:01 B*51:05 B*51:08 B*53:01
SST	4,67,178	19	615	0.8388	0	0	1	B*13:01 B*13:02 B*15:01 B*15:03 B*15:07 B*18:01 B*18:04 B*37:01 B*40:02 B*40:04 B*40:06 B*41:01 B*41:02 B*44:02 B*44:03 B*44:05 B*45:01 B*47:01 B*49:01 B*50:01 B*50:02 B*51:07 B*52:01
SFE	4,67,180	6	191	0.8171	0	0	1	B*08:01 B*08:22
SFQ	4,67,180	10	268	0.427	0	0	1	B*35:01 B*35:02 B*35:03 B*35:08 B*35:32 B*35:41 B*51:01 B*51:05 B*51:08 B*53:01
SYE	4,67,180	11	269	0.2361	0	0	1	B*07:02 B*07:05 B*42:02
SSQ	4,67,180	19	603	0.7378	0	0	1	B*13:01 B*13:02 B*15:01 B*15:03 B*15:07 B*18:01 B*18:04 B*37:01 B*40:02 B*40:04 B*40:06 B*44:02 B*44:03 B*44:05 B*45:01 B*47:01 B*49:01 B*50:01 B*50:02 B*51:07 B*52:01
SAQ	4,69,70	12	316	0.3305	0	0	1	B*07:02 B*07:05 B*42:02 B*54:01 B*55:01 B*56:01
STN	4,69,70	29	937	1	0	0	1	B*08:01 B*08:22 B*13:01 B*13:02 B*14:01 B*14:02 B*15:01 B*15:03 B*15:07 B*15:09 B*15:10 B*15:18 B*18:01 B*18:04 B*35:01 B*35:02 B*35:03 B*35:08 B*35:32 B*35:41 B*37:01 B*38:01 B*39:01 B*39:04 B*39:06 B*39:31 B*40:01 B*40:02 B*40:04 B*40:06 B*41:01 B*41:02 B*44:02 B*44:03 B*44:05 B*45:01 B*47:01 B*48:01 B*49:01 B*50:01 B*50:02 B*51:01 B*51:05 B*51:07 B*51:08 B*52:01 B*53:01
SAA	4,69,71	15	466	0.713	0	0	1	B*07:02 B*07:05 B*15:17 B*27:02 B*27:05 B*27:07 B*42:02 B*54:01 B*55:01 B*56:01 B*57:01 B*58:01 B*73:01
STT	4,69,71	29	937	1	0	0	1	B*08:01 B*08:22 B*13:01 B*13:02 B*14:01 B*14:02 B*15:01 B*15:03 B*15:07 B*15:09 B*15:10 B*15:18 B*18:01 B*18:04 B*35:01 B*35:02 B*35:03 B*35:08 B*35:32 B*35:41 B*37:01 B*38:01 B*39:01 B*39:04 B*39:06 B*39:31 B*40:01 B*40:02 B*40:04 B*40:06 B*41:01 B*41:02 B*44:02 B*44:03 B*44:05 B*45:01 B*47:01 B*48:01 B*49:01 B*50:01 B*50:02 B*51:01 B*51:05 B*51:07 B*51:08 B*52:01 B*53:01
STD	4,69,74	9	274	0.8356	0	0	1	B*08:01 B*08:22 B*14:01 B*14:02 B*39:01 B*39:04 B*39:06 B*39:31
SAD	4,69,74	13	389	0.6238	0	0	1	B*07:02 B*07:05 B*27:02 B*27:05 B*27:07 B*42:02 B*54:01 B*55:01 B*56:01 B*73:01
STY	4,69,74	26	831	0.8051	0	0	1	B*13:01 B*13:02 B*15:01 B*15:03 B*15:07 B*15:09 B*15:10 B*15:18 B*18:01 B*18:04 B*35:01 B*35:02 B*35:03 B*35:08 B*35:32 B*35:41 B*37:01 B*38:01 B*40:01 B*40:02 B*40:04 B*40:06 B*41:01 B*41:02 B*44:02 B*44:03 B*44:05 B*45:01 B*47:01 B*48:01 B*49:01 B*50:01 B*50:02 B*51:01 B*51:05 B*51:07 B*51:08 B*52:01 B*53:01
SAE	4,69,76	15	465	0.7049	0	0	1	B*07:02 B*07:05 B*15:17 B*27:02 B*27:05 B*27:07 B*42:02 B*54:01 B*55:01 B*56:01 B*57:01 B*58:01
STE	4,69,76	29	937	1	0	0	1	B*08:01 B*08:22 B*13:01 B*13:02 B*14:01 B*14:02 B*15:01 B*15:03 B*15:07 B*15:09 B*15:10 B*15:18 B*18:01 B*18:04 B*35:01 B*35:02 B*35:03 B*35:08 B*35:32 B*35:41 B*37:01 B*38:01 B*39:01 B*39:04 B*39:06 B*39:31 B*40:01 B*40:02 B*40:04 B*40:06 B*41:01 B*41:02 B*44:02 B*44:03 B*44:05 B*45:01 B*47:01 B*48:01 B*49:01 B*50:01 B*50:02 B*51:01 B*51:05 B*51:07 B*51:08 B*52:01 B*53:01
STD	4,69,77	2	25	0.184	0	0	1	B*37:01 B*47:01
SAS	4,69,77	12	316	0.3305	0	0	1	B*07:02 B*07:05 B*42:02 B*54:01 B*55:01 B*56:01
STS	4,69,77	23	682	0.426	0	0	1	B*08:01 B*08:22 B*14:01 B*14:02 B*15:01 B*15:03 B*15:07 B*15:09 B*15:10 B*15:18 B*18:01 B*18:04 B*35:01 B*35:02 B*35:03 B*35:08 B*35:32 B*35:41 B*39:01 B*39:04 B*39:06 B*39:31 B*40:01 B*40:02 B*40:04 B*40:06 B*41:01 B*41:02 B*45:01 B*48:01 B*50:01 B*50:02
STI	4,69,80	6	184	0.8116	0	0	1	B*38:01 B*49:01 B*51:01 B*51:05 B*51:07 B*51:08 B*52:01 B*53:01
SAN	4,69,80	12	317	0.3367	0	0	1	B*07:02 B*07:05 B*42:02 B*54:01 B*55:01 B*56:01 B*73:01
STT	4,69,80	12	357	0.6284	0	0	1	B*13:01 B*13:02 B*37:01 B*44:02 B*44:03 B*44:05 B*47:01
STN	4,69,80	23	682	0.426	0	0	1	B*08:01 B*08:22 B*14:01 B*14:02 B*15:01 B*15:03 B*15:07 B*15:09 B*15:10 B*15:18 B*18:01 B*18:04 B*35:01 B*35:02 B*35:03 B*35:08 B*35:32 B*35:41 B*39:01 B*39:04 B*39:06 B*39:31 B*40:01 B*40:02 B*40:04 B*40:06 B*41:01 B*41:02 B*45:01 B*48:01 B*50:01 B*50:02
SAL	4,69,81	13	375	0.5159	0	0	1	B*07:02 B*07:05 B*27:05 B*27:07 B*42:02 B*54:01 B*55:01 B*56:01 B*73:01
STL	4,69,81	24	696	0.3119	0	0	1	B*08:01 B*08:22 B*14:01 B*14:02 B*15:01 B*15:03 B*15:07 B*15:09 B*15:10 B*15:18 B*18:01 B*18:04 B*35:01 B*35:02 B*35:03 B*35:08 B*35:32 B*35:41 B*37:01 B*39:01 B*39:04 B*39:06 B*39:31 B*40:01 B*40:02 B*40:04 B*40:06 B*41:01 B*41:02 B*45:01 B*47:01 B*48:01 B*50:01 B*50:02
SAR	4,69,82	12	317	0.3367	0	0	1	B*07:02 B*07:05 B*42:02 B*54:01 B*55:01 B*56:01 B*73:01
STR	4,69,82	23	682	0.426	0	0	1	B*08:01 B*08:22 B*14:01 B*14:02 B*15:01 B*15:03 B*15:07 B*15:09 B*15:10 B*15:18 B*18:01 B*18:04 B*35:01 B*35:02 B*35:03 B*35:08 B*35:32 B*35:41 B*39:01 B*39:04 B*39:06 B*39:31 B*40:01 B*40:02 B*40:04 B*40:06 B*41:01 B*41:02 B*45:01 B*48:01 B*50:01 B*50:02
SAG	4,69,83	12	317	0.3367	0	0	1	B*07:02 B*07:05 B*42:02 B*54:01 B*55:01 B*56:01 B*73:01
STG	4,69,83	23	682	0.426	0	0	1	B*08:01 B*08:22 B*14:01 B*14:02 B*15:01 B*15:03 B*15:07 B*15:09 B*15:10 B*15:18 B*18:01 B*18:04 B*35:01 B*35:02 B*35:03 B*35:08 B*35:32 B*35:41 B*39:01 B*39:04 B*39:06 B*39:31 B*40:01 B*40:02 B*40:04 B*40:06 B*41:01 B*41:02 B*45:01 B*48:01 B*50:01 B*50:02
SAA	4,69,90	15	465	0.7049	0	0	1	B*07:02 B*07:05 B*15:17 B*27:02 B*27:05 B*27:07 B*42:02 B*54:01 B*55:01 B*56:01 B*57:01 B*58:01
STA	4,69,90	29	937	1	0	0	1	B*08:01 B*08:22 B*13:01 B*13:02 B*14:01 B*14:02 B*15:01 B*15:03 B*15:07 B*15:09 B*15:10 B*15:18 B*18:01 B*18:04 B*35:01 B*35:02 B*35:03 B*35:08 B*35:32 B*35:41 B*37:01 B*38:01 B*39:01 B*39:04 B*39:06 B*39:31 B*40:01 B*40:02 B*40:04 B*40:06 B*41:01 B*41:02 B*44:02 B*44:03 B*44:05 B*45:01 B*47:01 B*48:01 B*49:01 B*50:01 B*50:02 B*51:01 B*51:05 B*51:07 B*51:08 B*52:01 B*53:01
SAT	4,69,94	13	395	0.6723	0	0	1	B*07:02 B*07:05 B*15:17 B*27:02 B*27:05 B*27:07 B*42:02 B*54:01 B*55:01 B*56:01 B*73:01
STI	4,69,94	17	437	0.1587	0	0	1	B*13:01 B*35:01 B*35:02 B*35:03 B*35:08 B*35:41 B*40:04 B*44:02 B*44:03 B*44:05 B*53:01
STT	4,69,94	23	725	0.6838	0	0	1	B*08:01 B*08:22 B*13:02 B*14:01 B*14:02 B*15:01 B*15:03 B*15:07 B*15:09 B*15:10 B*15:18 B*18:01 B*18:04 B*35:32 B*37:01 B*38:01 B*39:01 B*39:04 B*39:06 B*39:31 B*40:01 B*40:02 B*40:06 B*41:01 B*41:02 B*45:01 B*47:01 B*48:01 B*49:01 B*50:01 B*50:02 B*51:01 B*51:05 B*51:07 B*51:08 B*52:01
SAL	4,69,95	12	348	0.5562	0	0	1	B*07:02 B*07:05 B*15:17 B*27:02 B*27:05 B*27:07 B*42:02
STI	4,69,95	19	455	0.05348	0	0	1	B*13:01 B*35:01 B*35:02 B*35:03 B*35:08 B*35:41 B*37:01 B*40:04 B*44:02 B*44:03 B*44:05 B*53:01
STW	4,69,97	3	55	0.236	0	0	1	B*14:01 B*14:02
SAS	4,69,97	11	271	0.2469	0	0	1	B*07:02 B*07:05 B*27:07 B*42:02
STR	4,69,97	26	759	0.1983	0	0	1	B*13:01 B*15:01 B*15:03 B*15:09 B*15:10 B*15:18 B*18:01 B*18:04 B*35:01 B*35:02 B*35:03 B*35:08 B*35:32 B*35:41 B*37:01 B*38:01 B*39:01 B*39:04 B*39:31 B*40:01 B*40:04 B*41:01 B*44:02 B*44:03 B*44:05 B*45:01 B*47:01 B*49:01 B*50:01 B*50:02 B*53:01
STS	4,69,99	2	20	0.1322	0	0	1	B*37:01
SAY	4,69,99	15	466	0.713	0	0	1	B*07:02 B*07:05 B*15:17 B*27:02 B*27:05 B*27:07 B*42:02 B*54:01 B*55:01 B*56:01 B*57:01 B*58:01 B*73:01
STY	4,69,99	29	927	0.7178	0	0	1	B*08:01 B*08:22 B*13:01 B*13:02 B*14:01 B*14:02 B*15:01 B*15:03 B*15:07 B*15:09 B*15:10 B*15:18 B*18:01 B*18:04 B*35:01 B*35:02 B*35:03 B*35:08 B*35:32 B*35:41 B*38:01 B*39:01 B*39:04 B*39:06 B*39:31 B*40:01 B*40:02 B*40:04 B*40:06 B*41:01 B*41:02 B*44:02 B*44:03 B*44:05 B*45:01 B*48:01 B*49:01 B*50:01 B*50:02 B*51:01 B*51:05 B*51:07 B*51:08 B*52:01 B*53:01
STL	4,69,103	11	317	0.565	0	0	1	B*13:01 B*13:02 B*35:01 B*35:02 B*35:03 B*35:08 B*35:41 B*40:04 B*45:01 B*49:01 B*50:01 B*50:02 B*53:01
SAV	4,69,103	14	409	0.527	0	0	1	B*07:02 B*07:05 B*15:17 B*27:02 B*27:05 B*27:07 B*42:02 B*57:01
STF	4,69,109	1	20	0.4658	0	0	1	B*35:02
SAL	4,69,109	15	466	0.713	0	0	1	B*07:02 B*07:05 B*15:17 B*27:02 B*27:05 B*27:07 B*42:02 B*54:01 B*55:01 B*56:01 B*57:01 B*58:01 B*73:01
STL	4,69,109	29	930	0.7162	0	0	1	B*08:01 B*08:22 B*13:01 B*13:02 B*14:01 B*14:02 B*15:01 B*15:03 B*15:07 B*15:09 B*15:10 B*15:18 B*18:01 B*18:04 B*35:01 B*35:03 B*35:08 B*35:32 B*35:41 B*37:01 B*38:01 B*39:01 B*39:04 B*39:06 B*39:31 B*40:01 B*40:02 B*40:04 B*40:06 B*41:01 B*41:02 B*44:02 B*44:03 B*44:05 B*45:01 B*47:01 B*48:01 B*49:01 B*50:01 B*50:02 B*51:01 B*51:05 B*51:07 B*51:08 B*52:01 B*53:01
SAH	4,69,113	14	393	0.4161	0	0	1	B*07:02 B*07:05 B*27:07 B*42:02 B*54:01 B*55:01 B*56:01 B*57:01 B*58:01
STY	4,69,113	17	402	0.07044	0	0	1	B*14:01 B*14:02 B*37:01 B*44:02 B*44:03 B*44:05 B*45:01 B*47:01 B*49:01 B*50:01 B*50:02
SAN	4,69,114	2	65	1	0	0	1	B*07:05 B*27:07 B*42:02 B*54:01 B*55:01 B*56:01 B*73:01
SAD	4,69,114	12	341	0.5023	0	0	1	B*07:02 B*57:01 B*58:01
STD	4,69,114	19	574	0.517	0	0	1	B*15:01 B*15:03 B*15:07 B*15:10 B*15:18 B*18:01 B*18:04 B*35:01 B*35:03 B*35:08 B*35:32 B*35:41 B*44:02 B*44:03 B*44:05 B*53:01
STN	4,69,114	19	608	0.7794	0	0	1	B*08:01 B*08:22 B*13:01 B*13:02 B*14:01 B*14:02 B*15:09 B*35:02 B*37:01 B*38:01 B*39:01 B*39:04 B*39:06 B*39:31 B*40:01 B*40:02 B*40:04 B*40:06 B*41:01 B*41:02 B*45:01 B*48:01 B*49:01 B*50:01 B*50:02 B*51:01 B*51:05 B*51:07 B*51:08 B*52:01
STF	4,69,116	8	174	0.2206	0	0	1	B*14:01 B*14:02 B*35:03 B*37:01 B*38:01 B*39:01 B*39:04 B*39:06 B*39:31
SAY	4,69,116	11	271	0.2469	0	0	1	B*07:02 B*07:05 B*27:07 B*42:02
STD	4,69,116	9	273	0.8354	0	0	1	B*44:02 B*44:03 B*47:01
STS	4,69,116	10	326	0.9327	0	0	1	B*15:01 B*15:03 B*15:07 B*15:18 B*18:01 B*18:04 B*35:01 B*35:08 B*35:32 B*35:41 B*53:01
STY	4,69,116	13	427	0.9449	0	0	1	B*08:01 B*08:22 B*15:09 B*15:10 B*35:02 B*40:01 B*40:02 B*40:04 B*40:06 B*41:01 B*41:02 B*44:05 B*48:01 B*51:01 B*51:05 B*51:07 B*51:08 B*52:01
SAY	4,69,118	15	466	0.713	0	0	1	B*07:02 B*07:05 B*15:17 B*27:02 B*27:05 B*27:07 B*42:02 B*54:01 B*55:01 B*56:01 B*57:01 B*58:01 B*73:01
STY	4,69,118	29	937	1	0	0	1	B*08:01 B*08:22 B*13:01 B*13:02 B*14:01 B*14:02 B*15:01 B*15:03 B*15:07 B*15:09 B*15:10 B*15:18 B*18:01 B*18:04 B*35:01 B*35:02 B*35:03 B*35:08 B*35:32 B*37:01 B*38:01 B*39:01 B*39:04 B*39:06 B*39:31 B*40:01 B*40:02 B*40:04 B*40:06 B*41:01 B*41:02 B*44:02 B*44:03 B*44:05 B*45:01 B*47:01 B*48:01 B*49:01 B*50:01 B*50:02 B*51:01 B*51:05 B*51:07 B*51:08 B*52:01 B*53:01
SAL	4,69,130	15	466	0.713	0	0	1	B*07:02 B*07:05 B*15:17 B*27:02 B*27:05 B*27:07 B*42:02 B*54:01 B*55:01 B*56:01 B*57:01 B*58:01 B*73:01
STL	4,69,130	29	937	1	0	0	1	B*08:01 B*13:01 B*13:02 B*14:01 B*14:02 B*15:01 B*15:03 B*15:07 B*15:09 B*15:10 B*15:18 B*18:01 B*18:04 B*35:01 B*35:02 B*35:03 B*35:08 B*35:32 B*35:41 B*37:01 B*38:01 B*39:01 B*39:04 B*39:06 B*39:31 B*40:01 B*40:02 B*40:04 B*40:06 B*41:01 B*41:02 B*44:02 B*44:03 B*44:05 B*45:01 B*47:01 B*48:01 B*49:01 B*50:01 B*50:02 B*51:01 B*51:05 B*51:07 B*51:08 B*52:01 B*53:01
SAR	4,69,131	11	272	0.2524	0	0	1	B*07:02 B*07:05 B*27:07 B*42:02 B*73:01
STS	4,69,131	26	821	0.6344	0	0	1	B*13:01 B*13:02 B*14:01 B*14:02 B*15:01 B*15:03 B*15:07 B*15:09 B*15:10 B*15:18 B*18:01 B*18:04 B*35:01 B*35:02 B*35:03 B*35:08 B*35:32 B*35:41 B*37:01 B*38:01 B*39:01 B*39:04 B*39:06 B*39:31 B*44:02 B*44:03 B*44:05 B*45:01 B*47:01 B*49:01 B*50:01 B*50:02 B*51:01 B*51:05 B*51:07 B*51:08 B*52:01 B*53:01
SAT	4,69,143	15	466	0.713	0	0	1	B*07:02 B*07:05 B*15:17 B*27:02 B*27:05 B*27:07 B*42:02 B*54:01 B*55:01 B*56:01 B*57:01 B*58:01 B*73:01
STT	4,69,143	28	910	1	0	0	1	B*08:01 B*08:22 B*13:01 B*13:02 B*14:01 B*14:02 B*15:01 B*15:03 B*15:07 B*15:09 B*15:10 B*15:18 B*18:01 B*18:04 B*35:01 B*35:02 B*35:03 B*35:08 B*35:32 B*35:41 B*37:01 B*38:01 B*39:01 B*39:04 B*39:06 B*39:31 B*40:02 B*40:04 B*40:06 B*41:01 B*41:02 B*44:02 B*44:03 B*44:05 B*45:01 B*47:01 B*49:01 B*50:01 B*50:02 B*51:01 B*51:05 B*51:07 B*51:08 B*52:01 B*53:01
SAR	4,69,145	15	466	0.713	0	0	1	B*07:02 B*07:05 B*15:17 B*27:02 B*27:05 B*27:07 B*42:02 B*54:01 B*55:01 B*56:01 B*57:01 B*58:01 B*73:01
STR	4,69,145	29	914	0.5056	0	0	1	B*08:01 B*08:22 B*14:01 B*14:02 B*15:01 B*15:03 B*15:07 B*15:09 B*15:10 B*15:18 B*18:01 B*18:04 B*35:01 B*35:02 B*35:03 B*35:08 B*35:32 B*35:41 B*37:01 B*38:01 B*39:01 B*39:04 B*39:06 B*39:31 B*40:01 B*40:02 B*40:04 B*40:06 B*41:01 B*41:02 B*44:02 B*44:03 B*44:05 B*45:01 B*47:01 B*48:01 B*49:01 B*50:01 B*50:02 B*51:01 B*51:05 B*51:07 B*51:08 B*52:01 B*53:01
SAW	4,69,147	15	466	0.713	0	0	1	B*07:02 B*07:05 B*15:17 B*27:02 B*27:05 B*27:07 B*42:02 B*54:01 B*55:01 B*56:01 B*57:01 B*58:01 B*73:01
STW	4,69,147	28	910	1	0	0	1	B*08:01 B*08:22 B*13:01 B*13:02 B*14:01 B*14:02 B*15:01 B*15:03 B*15:07 B*15:09 B*15:10 B*15:18 B*18:01 B*18:04 B*35:01 B*35:02 B*35:03 B*35:08 B*35:32 B*35:41 B*37:01 B*38:01 B*39:01 B*39:04 B*39:06 B*39:31 B*40:02 B*40:04 B*40:06 B*41:01 B*41:02 B*44:02 B*44:03 B*44:05 B*45:01 B*47:01 B*49:01 B*50:01 B*50:02 B*51:01 B*51:05 B*51:07 B*51:08 B*52:01 B*53:01
SAE	4,69,152	12	308	0.2833	0	0	1	B*07:02 B*07:05 B*15:17 B*55:01
STE	4,69,152	12	325	0.3883	0	0	1	B*14:01 B*14:02 B*15:01 B*15:03 B*15:07 B*15:09 B*15:10 B*15:18 B*49:01 B*50:01 B*50:02 B*51:01 B*51:07 B*52:01
STR	4,69,156	1	7	0.2112	0	0	1	B*35:08 B*51:05
SAR	4,69,156	11	268	0.2308	0	0	1	B*07:02 B*07:05
SAA	4,69,158	15	466	0.713	0	0	1	B*07:02 B*07:05 B*15:17 B*27:02 B*27:05 B*27:07 B*42:02 B*54:01 B*55:01 B*56:01 B*57:01 B*58:01 B*73:01
STA	4,69,158	29	910	0.5089	0	0	1	B*08:01 B*08:22 B*13:01 B*13:02 B*14:01 B*14:02 B*15:01 B*15:03 B*15:07 B*15:09 B*15:10 B*15:18 B*18:01 B*18:04 B*35:01 B*35:02 B*35:03 B*35:08 B*35:32 B*35:41 B*37:01 B*40:01 B*40:02 B*40:04 B*40:06 B*41:01 B*41:02 B*44:02 B*44:03 B*44:05 B*45:01 B*47:01 B*48:01 B*49:01 B*50:01 B*50:02 B*51:01 B*51:05 B*51:07 B*51:08 B*52:01 B*53:01
SAE	4,69,163	12	342	0.5099	0	0	1	B*07:02 B*07:05 B*27:02 B*27:05 B*27:07 B*73:01
STT	4,69,163	13	404	0.7471	0	0	1	B*08:01 B*08:22 B*14:01 B*14:02 B*18:01 B*18:04 B*37:01 B*38:01 B*39:01 B*39:04 B*39:06 B*39:31 B*41:01 B*41:02
STL	4,69,163	23	650	0.243	0	0	1	B*15:01 B*15:03 B*15:07 B*15:09 B*15:10 B*15:18 B*35:01 B*35:02 B*35:03 B*35:08 B*35:32 B*35:41 B*44:02 B*44:03 B*44:05 B*45:01 B*49:01 B*50:01 B*50:02 B*51:01 B*51:05 B*51:07 B*51:08 B*52:01 B*53:01
STS	4,69,167	10	286	0.5724	0	0	1	B*44:02 B*44:03 B*44:05 B*45:01 B*50:02
SAW	4,69,167	15	466	0.713	0	0	1	B*07:02 B*07:05 B*15:17 B*27:02 B*27:05 B*27:07 B*42:02 B*54:01 B*55:01 B*56:01 B*57:01 B*58:01 B*73:01
STW	4,69,167	27	820	0.3369	0	0	1	B*08:01 B*08:22 B*13:01 B*13:02 B*14:01 B*14:02 B*15:01 B*15:03 B*15:07 B*15:09 B*15:10 B*15:18 B*18:01 B*18:04 B*35:01 B*35:02 B*35:03 B*35:08 B*35:32 B*35:41 B*37:01 B*38:01 B*39:01 B*39:04 B*39:06 B*39:31 B*40:01 B*40:02 B*40:04 B*40:06 B*41:01 B*41:02 B*47:01 B*48:01 B*49:01 B*50:01 B*51:01 B*51:05 B*51:07 B*51:08 B*52:01 B*53:01
STH	4,69,171	9	242	0.5168	0	0	1	B*14:01 B*14:02 B*18:01 B*18:04 B*51:01 B*51:07 B*51:08 B*52:01
SAY	4,69,171	15	465	0.7049	0	0	1	B*07:02 B*07:05 B*15:17 B*27:02 B*27:05 B*27:07 B*42:02 B*54:01 B*55:01 B*56:01 B*57:01 B*58:01
STY	4,69,171	28	852	0.2959	0	0	1	B*08:01 B*08:22 B*13:01 B*13:02 B*15:01 B*15:03 B*15:07 B*15:09 B*15:10 B*15:18 B*35:01 B*35:02 B*35:03 B*35:08 B*35:32 B*35:41 B*37:01 B*38:01 B*39:01 B*39:04 B*39:06 B*39:31 B*40:01 B*40:02 B*40:04 B*40:06 B*41:01 B*41:02 B*44:02 B*44:03 B*44:05 B*45:01 B*47:01 B*48:01 B*49:01 B*50:01 B*50:02 B*51:05 B*53:01
SAD	4,69,177	11	269	0.2361	0	0	1	B*07:02 B*07:05 B*42:02
STE	4,69,177	26	833	0.805	0	0	1	B*13:01 B*13:02 B*14:01 B*14:02 B*15:01 B*15:03 B*15:07 B*15:09 B*15:10 B*15:18 B*18:01 B*18:04 B*35:01 B*35:02 B*35:03 B*35:08 B*35:32 B*35:41 B*37:01 B*38:01 B*39:01 B*39:04 B*39:06 B*39:31 B*40:02 B*40:04 B*40:06 B*44:02 B*44:03 B*44:05 B*45:01 B*47:01 B*49:01 B*50:01 B*50:02 B*51:01 B*51:05 B*51:07 B*51:08 B*52:01 B*53:01
SAK	4,69,178	11	268	0.2308	0	0	1	B*07:02 B*07:05
STT	4,69,178	28	910	1	0	0	1	B*08:01 B*08:22 B*13:01 B*13:02 B*14:01 B*14:02 B*15:01 B*15:03 B*15:07 B*15:09 B*15:10 B*15:18 B*18:01 B*18:04 B*35:01 B*35:02 B*35:03 B*35:08 B*35:32 B*35:41 B*37:01 B*38:01 B*39:01 B*39:04 B*39:06 B*39:31 B*40:02 B*40:04 B*40:06 B*41:01 B*41:02 B*44:02 B*44:03 B*44:05 B*45:01 B*47:01 B*49:01 B*50:01 B*50:02 B*51:01 B*51:05 B*51:07 B*51:08 B*52:01 B*53:01
SAE	4,69,180	11	269	0.2361	0	0	1	B*07:02 B*07:05 B*42:02
STQ	4,69,180	26	833	0.805	0	0	1	B*13:01 B*13:02 B*14:01 B*14:02 B*15:01 B*15:03 B*15:07 B*15:09 B*15:10 B*15:18 B*18:01 B*18:04 B*35:01 B*35:02 B*35:03 B*35:08 B*35:32 B*35:41 B*37:01 B*38:01 B*39:01 B*39:04 B*39:06 B*39:31 B*40:02 B*40:04 B*40:06 B*44:02 B*44:03 B*44:05 B*45:01 B*47:01 B*49:01 B*50:01 B*50:02 B*51:01 B*51:05 B*51:07 B*51:08 B*52:01 B*53:01
SQA	4,70,71	12	316	0.3305	0	0	1	B*07:02 B*07:05 B*42:02 B*54:01 B*55:01 B*56:01
SNT	4,70,71	29	937	1	0	0	1	B*08:01 B*08:22 B*13:01 B*13:02 B*14:01 B*14:02 B*15:01 B*15:03 B*15:07 B*15:09 B*15:10 B*15:18 B*18:01 B*18:04 B*35:01 B*35:02 B*35:03 B*35:08 B*35:32 B*35:41 B*37:01 B*38:01 B*39:01 B*39:04 B*39:06 B*39:31 B*40:01 B*40:02 B*40:04 B*40:06 B*41:01 B*41:02 B*44:02 B*44:03 B*44:05 B*45:01 B*47:01 B*48:01 B*49:01 B*50:01 B*50:02 B*51:01 B*51:05 B*51:07 B*51:08 B*52:01 B*53:01
SND	4,70,74	9	274	0.8356	0	0	1	B*08:01 B*08:22 B*14:01 B*14:02 B*39:01 B*39:04 B*39:06 B*39:31
SQD	4,70,74	12	316	0.3305	0	0	1	B*07:02 B*07:05 B*42:02 B*54:01 B*55:01 B*56:01
SNY	4,70,74	26	831	0.8051	0	0	1	B*13:01 B*13:02 B*15:01 B*15:03 B*15:07 B*15:09 B*15:10 B*15:18 B*18:01 B*18:04 B*35:01 B*35:02 B*35:03 B*35:08 B*35:32 B*35:41 B*37:01 B*38:01 B*40:01 B*40:02 B*40:04 B*40:06 B*41:01 B*41:02 B*44:02 B*44:03 B*44:05 B*45:01 B*47:01 B*48:01 B*49:01 B*50:01 B*50:02 B*51:01 B*51:05 B*51:07 B*51:08 B*52:01 B*53:01
SQE	4,70,76	12	316	0.3305	0	0	1	B*07:02 B*07:05 B*42:02 B*54:01 B*55:01 B*56:01
SNE	4,70,76	29	937	1	0	0	1	B*08:01 B*08:22 B*13:01 B*13:02 B*14:01 B*14:02 B*15:01 B*15:03 B*15:07 B*15:09 B*15:10 B*15:18 B*18:01 B*18:04 B*35:01 B*35:02 B*35:03 B*35:08 B*35:32 B*35:41 B*37:01 B*38:01 B*39:01 B*39:04 B*39:06 B*39:31 B*40:01 B*40:02 B*40:04 B*40:06 B*41:01 B*41:02 B*44:02 B*44:03 B*44:05 B*45:01 B*47:01 B*48:01 B*49:01 B*50:01 B*50:02 B*51:01 B*51:05 B*51:07 B*51:08 B*52:01 B*53:01
SND	4,70,77	2	25	0.184	0	0	1	B*37:01 B*47:01
SQS	4,70,77	12	316	0.3305	0	0	1	B*07:02 B*07:05 B*42:02 B*54:01 B*55:01 B*56:01
SNS	4,70,77	23	682	0.426	0	0	1	B*08:01 B*08:22 B*14:01 B*14:02 B*15:01 B*15:03 B*15:07 B*15:09 B*15:10 B*15:18 B*18:01 B*18:04 B*35:01 B*35:02 B*35:03 B*35:08 B*35:32 B*35:41 B*39:01 B*39:04 B*39:06 B*39:31 B*40:01 B*40:02 B*40:04 B*40:06 B*41:01 B*41:02 B*45:01 B*48:01 B*50:01 B*50:02
SNI	4,70,80	6	184	0.8116	0	0	1	B*38:01 B*49:01 B*51:01 B*51:05 B*51:07 B*51:08 B*52:01 B*53:01
SQN	4,70,80	12	316	0.3305	0	0	1	B*07:02 B*07:05 B*42:02 B*54:01 B*55:01 B*56:01
SNT	4,70,80	12	357	0.6284	0	0	1	B*13:01 B*13:02 B*37:01 B*44:02 B*44:03 B*44:05 B*47:01
SNN	4,70,80	23	682	0.426	0	0	1	B*08:01 B*08:22 B*14:01 B*14:02 B*15:01 B*15:03 B*15:07 B*15:09 B*15:10 B*15:18 B*18:01 B*18:04 B*35:01 B*35:02 B*35:03 B*35:08 B*35:32 B*35:41 B*39:01 B*39:04 B*39:06 B*39:31 B*40:01 B*40:02 B*40:04 B*40:06 B*41:01 B*41:02 B*45:01 B*48:01 B*50:01 B*50:02
SQL	4,70,81	12	316	0.3305	0	0	1	B*07:02 B*07:05 B*42:02 B*54:01 B*55:01 B*56:01
SNL	4,70,81	24	696	0.3119	0	0	1	B*08:01 B*08:22 B*14:01 B*14:02 B*15:01 B*15:03 B*15:07 B*15:09 B*15:10 B*15:18 B*18:01 B*18:04 B*35:01 B*35:02 B*35:03 B*35:08 B*35:32 B*35:41 B*37:01 B*39:01 B*39:04 B*39:06 B*39:31 B*40:01 B*40:02 B*40:04 B*40:06 B*41:01 B*41:02 B*45:01 B*47:01 B*48:01 B*50:01 B*50:02
SQR	4,70,82	12	316	0.3305	0	0	1	B*07:02 B*07:05 B*42:02 B*54:01 B*55:01 B*56:01
SNR	4,70,82	23	682	0.426	0	0	1	B*08:01 B*08:22 B*14:01 B*14:02 B*15:01 B*15:03 B*15:07 B*15:09 B*15:10 B*15:18 B*18:01 B*18:04 B*35:01 B*35:02 B*35:03 B*35:08 B*35:32 B*35:41 B*39:01 B*39:04 B*39:06 B*39:31 B*40:01 B*40:02 B*40:04 B*40:06 B*41:01 B*41:02 B*45:01 B*48:01 B*50:01 B*50:02
SQG	4,70,83	12	316	0.3305	0	0	1	B*07:02 B*07:05 B*42:02 B*54:01 B*55:01 B*56:01
SNG	4,70,83	23	682	0.426	0	0	1	B*08:01 B*08:22 B*14:01 B*14:02 B*15:01 B*15:03 B*15:07 B*15:09 B*15:10 B*15:18 B*18:01 B*18:04 B*35:01 B*35:02 B*35:03 B*35:08 B*35:32 B*35:41 B*39:01 B*39:04 B*39:06 B*39:31 B*40:01 B*40:02 B*40:04 B*40:06 B*41:01 B*41:02 B*45:01 B*48:01 B*50:01 B*50:02
SQA	4,70,90	12	316	0.3305	0	0	1	B*07:02 B*07:05 B*42:02 B*54:01 B*55:01 B*56:01
SNA	4,70,90	29	937	1	0	0	1	B*08:01 B*08:22 B*13:01 B*13:02 B*14:01 B*14:02 B*15:01 B*15:03 B*15:07 B*15:09 B*15:10 B*15:18 B*18:01 B*18:04 B*35:01 B*35:02 B*35:03 B*35:08 B*35:32 B*35:41 B*37:01 B*38:01 B*39:01 B*39:04 B*39:06 B*39:31 B*40:01 B*40:02 B*40:04 B*40:06 B*41:01 B*41:02 B*44:02 B*44:03 B*44:05 B*45:01 B*47:01 B*48:01 B*49:01 B*50:01 B*50:02 B*51:01 B*51:05 B*51:07 B*51:08 B*52:01 B*53:01
SQT	4,70,94	12	316	0.3305	0	0	1	B*07:02 B*07:05 B*42:02 B*54:01 B*55:01 B*56:01
SNI	4,70,94	17	437	0.1587	0	0	1	B*13:01 B*35:01 B*35:02 B*35:03 B*35:08 B*35:41 B*40:04 B*44:02 B*44:03 B*44:05 B*53:01
SNT	4,70,94	23	725	0.6838	0	0	1	B*08:01 B*08:22 B*13:02 B*14:01 B*14:02 B*15:01 B*15:03 B*15:07 B*15:09 B*15:10 B*15:18 B*18:01 B*18:04 B*35:32 B*37:01 B*38:01 B*39:01 B*39:04 B*39:06 B*39:31 B*40:01 B*40:02 B*40:06 B*41:01 B*41:02 B*45:01 B*47:01 B*48:01 B*49:01 B*50:01 B*50:02 B*51:01 B*51:05 B*51:07 B*51:08 B*52:01
SQL	4,70,95	11	269	0.2361	0	0	1	B*07:02 B*07:05 B*42:02
SNI	4,70,95	19	455	0.05348	0	0	1	B*13:01 B*35:01 B*35:02 B*35:03 B*35:08 B*35:41 B*37:01 B*40:04 B*44:02 B*44:03 B*44:05 B*53:01
SNW	4,70,97	3	55	0.236	0	0	1	B*14:01 B*14:02
SQS	4,70,97	11	269	0.2361	0	0	1	B*07:02 B*07:05 B*42:02
SNR	4,70,97	26	759	0.1983	0	0	1	B*13:01 B*15:01 B*15:03 B*15:09 B*15:10 B*15:18 B*18:01 B*18:04 B*35:01 B*35:02 B*35:03 B*35:08 B*35:32 B*35:41 B*37:01 B*38:01 B*39:01 B*39:04 B*39:31 B*40:01 B*40:04 B*41:01 B*44:02 B*44:03 B*44:05 B*45:01 B*47:01 B*49:01 B*50:01 B*50:02 B*53:01
SNS	4,70,99	2	20	0.1322	0	0	1	B*37:01
SQY	4,70,99	12	316	0.3305	0	0	1	B*07:02 B*07:05 B*42:02 B*54:01 B*55:01 B*56:01
SNY	4,70,99	29	927	0.7178	0	0	1	B*08:01 B*08:22 B*13:01 B*13:02 B*14:01 B*14:02 B*15:01 B*15:03 B*15:07 B*15:09 B*15:10 B*15:18 B*18:01 B*18:04 B*35:01 B*35:02 B*35:03 B*35:08 B*35:32 B*35:41 B*38:01 B*39:01 B*39:04 B*39:06 B*39:31 B*40:01 B*40:02 B*40:04 B*40:06 B*41:01 B*41:02 B*44:02 B*44:03 B*44:05 B*45:01 B*48:01 B*49:01 B*50:01 B*50:02 B*51:01 B*51:05 B*51:07 B*51:08 B*52:01 B*53:01
SQV	4,70,103	11	269	0.2361	0	0	1	B*07:02 B*07:05 B*42:02
SNL	4,70,103	11	317	0.565	0	0	1	B*13:01 B*13:02 B*35:01 B*35:02 B*35:03 B*35:08 B*35:41 B*40:04 B*45:01 B*49:01 B*50:01 B*50:02 B*53:01
SNF	4,70,109	1	20	0.4658	0	0	1	B*35:02
SQL	4,70,109	12	316	0.3305	0	0	1	B*07:02 B*07:05 B*42:02 B*54:01 B*55:01 B*56:01
SNL	4,70,109	29	930	0.7162	0	0	1	B*08:01 B*08:22 B*13:01 B*13:02 B*14:01 B*14:02 B*15:01 B*15:03 B*15:07 B*15:09 B*15:10 B*15:18 B*18:01 B*18:04 B*35:01 B*35:03 B*35:08 B*35:32 B*35:41 B*37:01 B*38:01 B*39:01 B*39:04 B*39:06 B*39:31 B*40:01 B*40:02 B*40:04 B*40:06 B*41:01 B*41:02 B*44:02 B*44:03 B*44:05 B*45:01 B*47:01 B*48:01 B*49:01 B*50:01 B*50:02 B*51:01 B*51:05 B*51:07 B*51:08 B*52:01 B*53:01
SQH	4,70,113	12	316	0.3305	0	0	1	B*07:02 B*07:05 B*42:02 B*54:01 B*55:01 B*56:01
SNY	4,70,113	17	402	0.07044	0	0	1	B*14:01 B*14:02 B*37:01 B*44:02 B*44:03 B*44:05 B*45:01 B*47:01 B*49:01 B*50:01 B*50:02
SQN	4,70,114	2	62	0.7094	0	0	1	B*07:05 B*42:02 B*54:01 B*55:01 B*56:01
SQD	4,70,114	10	264	0.3971	0	0	1	B*07:02
SND	4,70,114	19	574	0.517	0	0	1	B*15:01 B*15:03 B*15:07 B*15:10 B*15:18 B*18:01 B*18:04 B*35:01 B*35:03 B*35:08 B*35:32 B*35:41 B*44:02 B*44:03 B*44:05 B*53:01
SNN	4,70,114	19	608	0.7794	0	0	1	B*08:01 B*08:22 B*13:01 B*13:02 B*14:01 B*14:02 B*15:09 B*35:02 B*37:01 B*38:01 B*39:01 B*39:04 B*39:06 B*39:31 B*40:01 B*40:02 B*40:04 B*40:06 B*41:01 B*41:02 B*45:01 B*48:01 B*49:01 B*50:01 B*50:02 B*51:01 B*51:05 B*51:07 B*51:08 B*52:01
SNF	4,70,116	8	174	0.2206	0	0	1	B*14:01 B*14:02 B*35:03 B*37:01 B*38:01 B*39:01 B*39:04 B*39:06 B*39:31
SQY	4,70,116	11	269	0.2361	0	0	1	B*07:02 B*07:05 B*42:02
SND	4,70,116	9	273	0.8354	0	0	1	B*44:02 B*44:03 B*47:01
SNS	4,70,116	10	326	0.9327	0	0	1	B*15:01 B*15:03 B*15:07 B*15:18 B*18:01 B*18:04 B*35:01 B*35:08 B*35:32 B*35:41 B*53:01
SNY	4,70,116	13	427	0.9449	0	0	1	B*08:01 B*08:22 B*15:09 B*15:10 B*35:02 B*40:01 B*40:02 B*40:04 B*40:06 B*41:01 B*41:02 B*44:05 B*48:01 B*51:01 B*51:05 B*51:07 B*51:08 B*52:01
SQY	4,70,118	12	316	0.3305	0	0	1	B*07:02 B*07:05 B*42:02 B*54:01 B*55:01 B*56:01
SNY	4,70,118	29	937	1	0	0	1	B*08:01 B*08:22 B*13:01 B*13:02 B*14:01 B*14:02 B*15:01 B*15:03 B*15:07 B*15:09 B*15:10 B*15:18 B*18:01 B*18:04 B*35:01 B*35:02 B*35:03 B*35:08 B*35:32 B*37:01 B*38:01 B*39:01 B*39:04 B*39:06 B*39:31 B*40:01 B*40:02 B*40:04 B*40:06 B*41:01 B*41:02 B*44:02 B*44:03 B*44:05 B*45:01 B*47:01 B*48:01 B*49:01 B*50:01 B*50:02 B*51:01 B*51:05 B*51:07 B*51:08 B*52:01 B*53:01
SQL	4,70,130	12	316	0.3305	0	0	1	B*07:02 B*07:05 B*42:02 B*54:01 B*55:01 B*56:01
SNL	4,70,130	29	937	1	0	0	1	B*08:01 B*13:01 B*13:02 B*14:01 B*14:02 B*15:01 B*15:03 B*15:07 B*15:09 B*15:10 B*15:18 B*18:01 B*18:04 B*35:01 B*35:02 B*35:03 B*35:08 B*35:32 B*35:41 B*37:01 B*38:01 B*39:01 B*39:04 B*39:06 B*39:31 B*40:01 B*40:02 B*40:04 B*40:06 B*41:01 B*41:02 B*44:02 B*44:03 B*44:05 B*45:01 B*47:01 B*48:01 B*49:01 B*50:01 B*50:02 B*51:01 B*51:05 B*51:07 B*51:08 B*52:01 B*53:01
SQR	4,70,131	11	269	0.2361	0	0	1	B*07:02 B*07:05 B*42:02
SNS	4,70,131	26	821	0.6344	0	0	1	B*13:01 B*13:02 B*14:01 B*14:02 B*15:01 B*15:03 B*15:07 B*15:09 B*15:10 B*15:18 B*18:01 B*18:04 B*35:01 B*35:02 B*35:03 B*35:08 B*35:32 B*35:41 B*37:01 B*38:01 B*39:01 B*39:04 B*39:06 B*39:31 B*44:02 B*44:03 B*44:05 B*45:01 B*47:01 B*49:01 B*50:01 B*50:02 B*51:01 B*51:05 B*51:07 B*51:08 B*52:01 B*53:01
SQT	4,70,143	12	316	0.3305	0	0	1	B*07:02 B*07:05 B*42:02 B*54:01 B*55:01 B*56:01
SNT	4,70,143	28	910	1	0	0	1	B*08:01 B*08:22 B*13:01 B*13:02 B*14:01 B*14:02 B*15:01 B*15:03 B*15:07 B*15:09 B*15:10 B*15:18 B*18:01 B*18:04 B*35:01 B*35:02 B*35:03 B*35:08 B*35:32 B*35:41 B*37:01 B*38:01 B*39:01 B*39:04 B*39:06 B*39:31 B*40:02 B*40:04 B*40:06 B*41:01 B*41:02 B*44:02 B*44:03 B*44:05 B*45:01 B*47:01 B*49:01 B*50:01 B*50:02 B*51:01 B*51:05 B*51:07 B*51:08 B*52:01 B*53:01
SQR	4,70,145	12	316	0.3305	0	0	1	B*07:02 B*07:05 B*42:02 B*54:01 B*55:01 B*56:01
SNR	4,70,145	29	914	0.5056	0	0	1	B*08:01 B*08:22 B*14:01 B*14:02 B*15:01 B*15:03 B*15:07 B*15:09 B*15:10 B*15:18 B*18:01 B*18:04 B*35:01 B*35:02 B*35:03 B*35:08 B*35:32 B*35:41 B*37:01 B*38:01 B*39:01 B*39:04 B*39:06 B*39:31 B*40:01 B*40:02 B*40:04 B*40:06 B*41:01 B*41:02 B*44:02 B*44:03 B*44:05 B*45:01 B*47:01 B*48:01 B*49:01 B*50:01 B*50:02 B*51:01 B*51:05 B*51:07 B*51:08 B*52:01 B*53:01
SQW	4,70,147	12	316	0.3305	0	0	1	B*07:02 B*07:05 B*42:02 B*54:01 B*55:01 B*56:01
SNW	4,70,147	28	910	1	0	0	1	B*08:01 B*08:22 B*13:01 B*13:02 B*14:01 B*14:02 B*15:01 B*15:03 B*15:07 B*15:09 B*15:10 B*15:18 B*18:01 B*18:04 B*35:01 B*35:02 B*35:03 B*35:08 B*35:32 B*35:41 B*37:01 B*38:01 B*39:01 B*39:04 B*39:06 B*39:31 B*40:02 B*40:04 B*40:06 B*41:01 B*41:02 B*44:02 B*44:03 B*44:05 B*45:01 B*47:01 B*49:01 B*50:01 B*50:02 B*51:01 B*51:05 B*51:07 B*51:08 B*52:01 B*53:01
SQE	4,70,152	12	302	0.2506	0	0	1	B*07:02 B*07:05 B*55:01
SNE	4,70,152	12	325	0.3883	0	0	1	B*14:01 B*14:02 B*15:01 B*15:03 B*15:07 B*15:09 B*15:10 B*15:18 B*49:01 B*50:01 B*50:02 B*51:01 B*51:07 B*52:01
SNR	4,70,156	1	7	0.2112	0	0	1	B*35:08 B*51:05
SQR	4,70,156	11	268	0.2308	0	0	1	B*07:02 B*07:05
SQA	4,70,158	12	316	0.3305	0	0	1	B*07:02 B*07:05 B*42:02 B*54:01 B*55:01 B*56:01
SNA	4,70,158	29	910	0.5089	0	0	1	B*08:01 B*08:22 B*13:01 B*13:02 B*14:01 B*14:02 B*15:01 B*15:03 B*15:07 B*15:09 B*15:10 B*15:18 B*18:01 B*18:04 B*35:01 B*35:02 B*35:03 B*35:08 B*35:32 B*35:41 B*37:01 B*40:01 B*40:02 B*40:04 B*40:06 B*41:01 B*41:02 B*44:02 B*44:03 B*44:05 B*45:01 B*47:01 B*48:01 B*49:01 B*50:01 B*50:02 B*51:01 B*51:05 B*51:07 B*51:08 B*52:01 B*53:01
SQE	4,70,163	11	268	0.2308	0	0	1	B*07:02 B*07:05
SNT	4,70,163	13	404	0.7471	0	0	1	B*08:01 B*08:22 B*14:01 B*14:02 B*18:01 B*18:04 B*37:01 B*38:01 B*39:01 B*39:04 B*39:06 B*39:31 B*41:01 B*41:02
SNL	4,70,163	23	650	0.243	0	0	1	B*15:01 B*15:03 B*15:07 B*15:09 B*15:10 B*15:18 B*35:01 B*35:02 B*35:03 B*35:08 B*35:32 B*35:41 B*44:02 B*44:03 B*44:05 B*45:01 B*49:01 B*50:01 B*50:02 B*51:01 B*51:05 B*51:07 B*51:08 B*52:01 B*53:01
SNS	4,70,167	10	286	0.5724	0	0	1	B*44:02 B*44:03 B*44:05 B*45:01 B*50:02
SQW	4,70,167	12	316	0.3305	0	0	1	B*07:02 B*07:05 B*42:02 B*54:01 B*55:01 B*56:01
SNW	4,70,167	27	820	0.3369	0	0	1	B*08:01 B*08:22 B*13:01 B*13:02 B*14:01 B*14:02 B*15:01 B*15:03 B*15:07 B*15:09 B*15:10 B*15:18 B*18:01 B*18:04 B*35:01 B*35:02 B*35:03 B*35:08 B*35:32 B*35:41 B*37:01 B*38:01 B*39:01 B*39:04 B*39:06 B*39:31 B*40:01 B*40:02 B*40:04 B*40:06 B*41:01 B*41:02 B*47:01 B*48:01 B*49:01 B*50:01 B*51:01 B*51:05 B*51:07 B*51:08 B*52:01 B*53:01
SNH	4,70,171	9	242	0.5168	0	0	1	B*14:01 B*14:02 B*18:01 B*18:04 B*51:01 B*51:07 B*51:08 B*52:01
SQY	4,70,171	12	316	0.3305	0	0	1	B*07:02 B*07:05 B*42:02 B*54:01 B*55:01 B*56:01
SNY	4,70,171	28	852	0.2959	0	0	1	B*08:01 B*08:22 B*13:01 B*13:02 B*15:01 B*15:03 B*15:07 B*15:09 B*15:10 B*15:18 B*35:01 B*35:02 B*35:03 B*35:08 B*35:32 B*35:41 B*37:01 B*38:01 B*39:01 B*39:04 B*39:06 B*39:31 B*40:01 B*40:02 B*40:04 B*40:06 B*41:01 B*41:02 B*44:02 B*44:03 B*44:05 B*45:01 B*47:01 B*48:01 B*49:01 B*50:01 B*50:02 B*51:05 B*53:01
SQD	4,70,177	11	269	0.2361	0	0	1	B*07:02 B*07:05 B*42:02
SNE	4,70,177	26	833	0.805	0	0	1	B*13:01 B*13:02 B*14:01 B*14:02 B*15:01 B*15:03 B*15:07 B*15:09 B*15:10 B*15:18 B*18:01 B*18:04 B*35:01 B*35:02 B*35:03 B*35:08 B*35:32 B*35:41 B*37:01 B*38:01 B*39:01 B*39:04 B*39:06 B*39:31 B*40:02 B*40:04 B*40:06 B*44:02 B*44:03 B*44:05 B*45:01 B*47:01 B*49:01 B*50:01 B*50:02 B*51:01 B*51:05 B*51:07 B*51:08 B*52:01 B*53:01
SQK	4,70,178	11	268	0.2308	0	0	1	B*07:02 B*07:05
SNT	4,70,178	28	910	1	0	0	1	B*08:01 B*08:22 B*13:01 B*13:02 B*14:01 B*14:02 B*15:01 B*15:03 B*15:07 B*15:09 B*15:10 B*15:18 B*18:01 B*18:04 B*35:01 B*35:02 B*35:03 B*35:08 B*35:32 B*35:41 B*37:01 B*38:01 B*39:01 B*39:04 B*39:06 B*39:31 B*40:02 B*40:04 B*40:06 B*41:01 B*41:02 B*44:02 B*44:03 B*44:05 B*45:01 B*47:01 B*49:01 B*50:01 B*50:02 B*51:01 B*51:05 B*51:07 B*51:08 B*52:01 B*53:01
SQE	4,70,180	11	269	0.2361	0	0	1	B*07:02 B*07:05 B*42:02
SNQ	4,70,180	26	833	0.805	0	0	1	B*13:01 B*13:02 B*14:01 B*14:02 B*15:01 B*15:03 B*15:07 B*15:09 B*15:10 B*15:18 B*18:01 B*18:04 B*35:01 B*35:02 B*35:03 B*35:08 B*35:32 B*35:41 B*37:01 B*38:01 B*39:01 B*39:04 B*39:06 B*39:31 B*40:02 B*40:04 B*40:06 B*44:02 B*44:03 B*44:05 B*45:01 B*47:01 B*49:01 B*50:01 B*50:02 B*51:01 B*51:05 B*51:07 B*51:08 B*52:01 B*53:01
STD	4,71,74	9	274	0.8356	0	0	1	B*08:01 B*08:22 B*14:01 B*14:02 B*39:01 B*39:04 B*39:06 B*39:31
SAD	4,71,74	13	389	0.6238	0	0	1	B*07:02 B*07:05 B*27:02 B*27:05 B*27:07 B*42:02 B*54:01 B*55:01 B*56:01 B*73:01
STY	4,71,74	26	831	0.8051	0	0	1	B*13:01 B*13:02 B*15:01 B*15:03 B*15:07 B*15:09 B*15:10 B*15:18 B*18:01 B*18:04 B*35:01 B*35:02 B*35:03 B*35:08 B*35:32 B*35:41 B*37:01 B*38:01 B*40:01 B*40:02 B*40:04 B*40:06 B*41:01 B*41:02 B*44:02 B*44:03 B*44:05 B*45:01 B*47:01 B*48:01 B*49:01 B*50:01 B*50:02 B*51:01 B*51:05 B*51:07 B*51:08 B*52:01 B*53:01
SAE	4,71,76	15	465	0.7049	0	0	1	B*07:02 B*07:05 B*15:17 B*27:02 B*27:05 B*27:07 B*42:02 B*54:01 B*55:01 B*56:01 B*57:01 B*58:01
STE	4,71,76	29	937	1	0	0	1	B*08:01 B*08:22 B*13:01 B*13:02 B*14:01 B*14:02 B*15:01 B*15:03 B*15:07 B*15:09 B*15:10 B*15:18 B*18:01 B*18:04 B*35:01 B*35:02 B*35:03 B*35:08 B*35:32 B*35:41 B*37:01 B*38:01 B*39:01 B*39:04 B*39:06 B*39:31 B*40:01 B*40:02 B*40:04 B*40:06 B*41:01 B*41:02 B*44:02 B*44:03 B*44:05 B*45:01 B*47:01 B*48:01 B*49:01 B*50:01 B*50:02 B*51:01 B*51:05 B*51:07 B*51:08 B*52:01 B*53:01
STD	4,71,77	2	25	0.184	0	0	1	B*37:01 B*47:01
SAS	4,71,77	12	316	0.3305	0	0	1	B*07:02 B*07:05 B*42:02 B*54:01 B*55:01 B*56:01
STS	4,71,77	23	682	0.426	0	0	1	B*08:01 B*08:22 B*14:01 B*14:02 B*15:01 B*15:03 B*15:07 B*15:09 B*15:10 B*15:18 B*18:01 B*18:04 B*35:01 B*35:02 B*35:03 B*35:08 B*35:32 B*35:41 B*39:01 B*39:04 B*39:06 B*39:31 B*40:01 B*40:02 B*40:04 B*40:06 B*41:01 B*41:02 B*45:01 B*48:01 B*50:01 B*50:02
STI	4,71,80	6	184	0.8116	0	0	1	B*38:01 B*49:01 B*51:01 B*51:05 B*51:07 B*51:08 B*52:01 B*53:01
SAN	4,71,80	12	317	0.3367	0	0	1	B*07:02 B*07:05 B*42:02 B*54:01 B*55:01 B*56:01 B*73:01
STT	4,71,80	12	357	0.6284	0	0	1	B*13:01 B*13:02 B*37:01 B*44:02 B*44:03 B*44:05 B*47:01
STN	4,71,80	23	682	0.426	0	0	1	B*08:01 B*08:22 B*14:01 B*14:02 B*15:01 B*15:03 B*15:07 B*15:09 B*15:10 B*15:18 B*18:01 B*18:04 B*35:01 B*35:02 B*35:03 B*35:08 B*35:32 B*35:41 B*39:01 B*39:04 B*39:06 B*39:31 B*40:01 B*40:02 B*40:04 B*40:06 B*41:01 B*41:02 B*45:01 B*48:01 B*50:01 B*50:02
SAL	4,71,81	13	375	0.5159	0	0	1	B*07:02 B*07:05 B*27:05 B*27:07 B*42:02 B*54:01 B*55:01 B*56:01 B*73:01
STL	4,71,81	24	696	0.3119	0	0	1	B*08:01 B*08:22 B*14:01 B*14:02 B*15:01 B*15:03 B*15:07 B*15:09 B*15:10 B*15:18 B*18:01 B*18:04 B*35:01 B*35:02 B*35:03 B*35:08 B*35:32 B*35:41 B*37:01 B*39:01 B*39:04 B*39:06 B*39:31 B*40:01 B*40:02 B*40:04 B*40:06 B*41:01 B*41:02 B*45:01 B*47:01 B*48:01 B*50:01 B*50:02
SAR	4,71,82	12	317	0.3367	0	0	1	B*07:02 B*07:05 B*42:02 B*54:01 B*55:01 B*56:01 B*73:01
STR	4,71,82	23	682	0.426	0	0	1	B*08:01 B*08:22 B*14:01 B*14:02 B*15:01 B*15:03 B*15:07 B*15:09 B*15:10 B*15:18 B*18:01 B*18:04 B*35:01 B*35:02 B*35:03 B*35:08 B*35:32 B*35:41 B*39:01 B*39:04 B*39:06 B*39:31 B*40:01 B*40:02 B*40:04 B*40:06 B*41:01 B*41:02 B*45:01 B*48:01 B*50:01 B*50:02
SAG	4,71,83	12	317	0.3367	0	0	1	B*07:02 B*07:05 B*42:02 B*54:01 B*55:01 B*56:01 B*73:01
STG	4,71,83	23	682	0.426	0	0	1	B*08:01 B*08:22 B*14:01 B*14:02 B*15:01 B*15:03 B*15:07 B*15:09 B*15:10 B*15:18 B*18:01 B*18:04 B*35:01 B*35:02 B*35:03 B*35:08 B*35:32 B*35:41 B*39:01 B*39:04 B*39:06 B*39:31 B*40:01 B*40:02 B*40:04 B*40:06 B*41:01 B*41:02 B*45:01 B*48:01 B*50:01 B*50:02
SAA	4,71,90	15	465	0.7049	0	0	1	B*07:02 B*07:05 B*15:17 B*27:02 B*27:05 B*27:07 B*42:02 B*54:01 B*55:01 B*56:01 B*57:01 B*58:01
STA	4,71,90	29	937	1	0	0	1	B*08:01 B*08:22 B*13:01 B*13:02 B*14:01 B*14:02 B*15:01 B*15:03 B*15:07 B*15:09 B*15:10 B*15:18 B*18:01 B*18:04 B*35:01 B*35:02 B*35:03 B*35:08 B*35:32 B*35:41 B*37:01 B*38:01 B*39:01 B*39:04 B*39:06 B*39:31 B*40:01 B*40:02 B*40:04 B*40:06 B*41:01 B*41:02 B*44:02 B*44:03 B*44:05 B*45:01 B*47:01 B*48:01 B*49:01 B*50:01 B*50:02 B*51:01 B*51:05 B*51:07 B*51:08 B*52:01 B*53:01
SAT	4,71,94	13	395	0.6723	0	0	1	B*07:02 B*07:05 B*15:17 B*27:02 B*27:05 B*27:07 B*42:02 B*54:01 B*55:01 B*56:01 B*73:01
STI	4,71,94	17	437	0.1587	0	0	1	B*13:01 B*35:01 B*35:02 B*35:03 B*35:08 B*35:41 B*40:04 B*44:02 B*44:03 B*44:05 B*53:01
STT	4,71,94	23	725	0.6838	0	0	1	B*08:01 B*08:22 B*13:02 B*14:01 B*14:02 B*15:01 B*15:03 B*15:07 B*15:09 B*15:10 B*15:18 B*18:01 B*18:04 B*35:32 B*37:01 B*38:01 B*39:01 B*39:04 B*39:06 B*39:31 B*40:01 B*40:02 B*40:06 B*41:01 B*41:02 B*45:01 B*47:01 B*48:01 B*49:01 B*50:01 B*50:02 B*51:01 B*51:05 B*51:07 B*51:08 B*52:01
SAL	4,71,95	12	348	0.5562	0	0	1	B*07:02 B*07:05 B*15:17 B*27:02 B*27:05 B*27:07 B*42:02
STI	4,71,95	19	455	0.05348	0	0	1	B*13:01 B*35:01 B*35:02 B*35:03 B*35:08 B*35:41 B*37:01 B*40:04 B*44:02 B*44:03 B*44:05 B*53:01
STW	4,71,97	3	55	0.236	0	0	1	B*14:01 B*14:02
SAS	4,71,97	11	271	0.2469	0	0	1	B*07:02 B*07:05 B*27:07 B*42:02
STR	4,71,97	26	759	0.1983	0	0	1	B*13:01 B*15:01 B*15:03 B*15:09 B*15:10 B*15:18 B*18:01 B*18:04 B*35:01 B*35:02 B*35:03 B*35:08 B*35:32 B*35:41 B*37:01 B*38:01 B*39:01 B*39:04 B*39:31 B*40:01 B*40:04 B*41:01 B*44:02 B*44:03 B*44:05 B*45:01 B*47:01 B*49:01 B*50:01 B*50:02 B*53:01
STS	4,71,99	2	20	0.1322	0	0	1	B*37:01
SAY	4,71,99	15	466	0.713	0	0	1	B*07:02 B*07:05 B*15:17 B*27:02 B*27:05 B*27:07 B*42:02 B*54:01 B*55:01 B*56:01 B*57:01 B*58:01 B*73:01
STY	4,71,99	29	927	0.7178	0	0	1	B*08:01 B*08:22 B*13:01 B*13:02 B*14:01 B*14:02 B*15:01 B*15:03 B*15:07 B*15:09 B*15:10 B*15:18 B*18:01 B*18:04 B*35:01 B*35:02 B*35:03 B*35:08 B*35:32 B*35:41 B*38:01 B*39:01 B*39:04 B*39:06 B*39:31 B*40:01 B*40:02 B*40:04 B*40:06 B*41:01 B*41:02 B*44:02 B*44:03 B*44:05 B*45:01 B*48:01 B*49:01 B*50:01 B*50:02 B*51:01 B*51:05 B*51:07 B*51:08 B*52:01 B*53:01
STL	4,71,103	11	317	0.565	0	0	1	B*13:01 B*13:02 B*35:01 B*35:02 B*35:03 B*35:08 B*35:41 B*40:04 B*45:01 B*49:01 B*50:01 B*50:02 B*53:01
SAV	4,71,103	14	409	0.527	0	0	1	B*07:02 B*07:05 B*15:17 B*27:02 B*27:05 B*27:07 B*42:02 B*57:01
STF	4,71,109	1	20	0.4658	0	0	1	B*35:02
SAL	4,71,109	15	466	0.713	0	0	1	B*07:02 B*07:05 B*15:17 B*27:02 B*27:05 B*27:07 B*42:02 B*54:01 B*55:01 B*56:01 B*57:01 B*58:01 B*73:01
STL	4,71,109	29	930	0.7162	0	0	1	B*08:01 B*08:22 B*13:01 B*13:02 B*14:01 B*14:02 B*15:01 B*15:03 B*15:07 B*15:09 B*15:10 B*15:18 B*18:01 B*18:04 B*35:01 B*35:03 B*35:08 B*35:32 B*35:41 B*37:01 B*38:01 B*39:01 B*39:04 B*39:06 B*39:31 B*40:01 B*40:02 B*40:04 B*40:06 B*41:01 B*41:02 B*44:02 B*44:03 B*44:05 B*45:01 B*47:01 B*48:01 B*49:01 B*50:01 B*50:02 B*51:01 B*51:05 B*51:07 B*51:08 B*52:01 B*53:01
SAH	4,71,113	14	393	0.4161	0	0	1	B*07:02 B*07:05 B*27:07 B*42:02 B*54:01 B*55:01 B*56:01 B*57:01 B*58:01
STY	4,71,113	17	402	0.07044	0	0	1	B*14:01 B*14:02 B*37:01 B*44:02 B*44:03 B*44:05 B*45:01 B*47:01 B*49:01 B*50:01 B*50:02
SAN	4,71,114	2	65	1	0	0	1	B*07:05 B*27:07 B*42:02 B*54:01 B*55:01 B*56:01 B*73:01
SAD	4,71,114	12	341	0.5023	0	0	1	B*07:02 B*57:01 B*58:01
STD	4,71,114	19	574	0.517	0	0	1	B*15:01 B*15:03 B*15:07 B*15:10 B*15:18 B*18:01 B*18:04 B*35:01 B*35:03 B*35:08 B*35:32 B*35:41 B*44:02 B*44:03 B*44:05 B*53:01
STN	4,71,114	19	608	0.7794	0	0	1	B*08:01 B*08:22 B*13:01 B*13:02 B*14:01 B*14:02 B*15:09 B*35:02 B*37:01 B*38:01 B*39:01 B*39:04 B*39:06 B*39:31 B*40:01 B*40:02 B*40:04 B*40:06 B*41:01 B*41:02 B*45:01 B*48:01 B*49:01 B*50:01 B*50:02 B*51:01 B*51:05 B*51:07 B*51:08 B*52:01
STF	4,71,116	8	174	0.2206	0	0	1	B*14:01 B*14:02 B*35:03 B*37:01 B*38:01 B*39:01 B*39:04 B*39:06 B*39:31
SAY	4,71,116	11	271	0.2469	0	0	1	B*07:02 B*07:05 B*27:07 B*42:02
STD	4,71,116	9	273	0.8354	0	0	1	B*44:02 B*44:03 B*47:01
STS	4,71,116	10	326	0.9327	0	0	1	B*15:01 B*15:03 B*15:07 B*15:18 B*18:01 B*18:04 B*35:01 B*35:08 B*35:32 B*35:41 B*53:01
STY	4,71,116	13	427	0.9449	0	0	1	B*08:01 B*08:22 B*15:09 B*15:10 B*35:02 B*40:01 B*40:02 B*40:04 B*40:06 B*41:01 B*41:02 B*44:05 B*48:01 B*51:01 B*51:05 B*51:07 B*51:08 B*52:01
SAY	4,71,118	15	466	0.713	0	0	1	B*07:02 B*07:05 B*15:17 B*27:02 B*27:05 B*27:07 B*42:02 B*54:01 B*55:01 B*56:01 B*57:01 B*58:01 B*73:01
STY	4,71,118	29	937	1	0	0	1	B*08:01 B*08:22 B*13:01 B*13:02 B*14:01 B*14:02 B*15:01 B*15:03 B*15:07 B*15:09 B*15:10 B*15:18 B*18:01 B*18:04 B*35:01 B*35:02 B*35:03 B*35:08 B*35:32 B*37:01 B*38:01 B*39:01 B*39:04 B*39:06 B*39:31 B*40:01 B*40:02 B*40:04 B*40:06 B*41:01 B*41:02 B*44:02 B*44:03 B*44:05 B*45:01 B*47:01 B*48:01 B*49:01 B*50:01 B*50:02 B*51:01 B*51:05 B*51:07 B*51:08 B*52:01 B*53:01
SAL	4,71,130	15	466	0.713	0	0	1	B*07:02 B*07:05 B*15:17 B*27:02 B*27:05 B*27:07 B*42:02 B*54:01 B*55:01 B*56:01 B*57:01 B*58:01 B*73:01
STL	4,71,130	29	937	1	0	0	1	B*08:01 B*13:01 B*13:02 B*14:01 B*14:02 B*15:01 B*15:03 B*15:07 B*15:09 B*15:10 B*15:18 B*18:01 B*18:04 B*35:01 B*35:02 B*35:03 B*35:08 B*35:32 B*35:41 B*37:01 B*38:01 B*39:01 B*39:04 B*39:06 B*39:31 B*40:01 B*40:02 B*40:04 B*40:06 B*41:01 B*41:02 B*44:02 B*44:03 B*44:05 B*45:01 B*47:01 B*48:01 B*49:01 B*50:01 B*50:02 B*51:01 B*51:05 B*51:07 B*51:08 B*52:01 B*53:01
SAR	4,71,131	11	272	0.2524	0	0	1	B*07:02 B*07:05 B*27:07 B*42:02 B*73:01
STS	4,71,131	26	821	0.6344	0	0	1	B*13:01 B*13:02 B*14:01 B*14:02 B*15:01 B*15:03 B*15:07 B*15:09 B*15:10 B*15:18 B*18:01 B*18:04 B*35:01 B*35:02 B*35:03 B*35:08 B*35:32 B*35:41 B*37:01 B*38:01 B*39:01 B*39:04 B*39:06 B*39:31 B*44:02 B*44:03 B*44:05 B*45:01 B*47:01 B*49:01 B*50:01 B*50:02 B*51:01 B*51:05 B*51:07 B*51:08 B*52:01 B*53:01
SAT	4,71,143	15	466	0.713	0	0	1	B*07:02 B*07:05 B*15:17 B*27:02 B*27:05 B*27:07 B*42:02 B*54:01 B*55:01 B*56:01 B*57:01 B*58:01 B*73:01
STT	4,71,143	28	910	1	0	0	1	B*08:01 B*08:22 B*13:01 B*13:02 B*14:01 B*14:02 B*15:01 B*15:03 B*15:07 B*15:09 B*15:10 B*15:18 B*18:01 B*18:04 B*35:01 B*35:02 B*35:03 B*35:08 B*35:32 B*35:41 B*37:01 B*38:01 B*39:01 B*39:04 B*39:06 B*39:31 B*40:02 B*40:04 B*40:06 B*41:01 B*41:02 B*44:02 B*44:03 B*44:05 B*45:01 B*47:01 B*49:01 B*50:01 B*50:02 B*51:01 B*51:05 B*51:07 B*51:08 B*52:01 B*53:01
SAR	4,71,145	15	466	0.713	0	0	1	B*07:02 B*07:05 B*15:17 B*27:02 B*27:05 B*27:07 B*42:02 B*54:01 B*55:01 B*56:01 B*57:01 B*58:01 B*73:01
STR	4,71,145	29	914	0.5056	0	0	1	B*08:01 B*08:22 B*14:01 B*14:02 B*15:01 B*15:03 B*15:07 B*15:09 B*15:10 B*15:18 B*18:01 B*18:04 B*35:01 B*35:02 B*35:03 B*35:08 B*35:32 B*35:41 B*37:01 B*38:01 B*39:01 B*39:04 B*39:06 B*39:31 B*40:01 B*40:02 B*40:04 B*40:06 B*41:01 B*41:02 B*44:02 B*44:03 B*44:05 B*45:01 B*47:01 B*48:01 B*49:01 B*50:01 B*50:02 B*51:01 B*51:05 B*51:07 B*51:08 B*52:01 B*53:01
SAW	4,71,147	15	466	0.713	0	0	1	B*07:02 B*07:05 B*15:17 B*27:02 B*27:05 B*27:07 B*42:02 B*54:01 B*55:01 B*56:01 B*57:01 B*58:01 B*73:01
STW	4,71,147	28	910	1	0	0	1	B*08:01 B*08:22 B*13:01 B*13:02 B*14:01 B*14:02 B*15:01 B*15:03 B*15:07 B*15:09 B*15:10 B*15:18 B*18:01 B*18:04 B*35:01 B*35:02 B*35:03 B*35:08 B*35:32 B*35:41 B*37:01 B*38:01 B*39:01 B*39:04 B*39:06 B*39:31 B*40:02 B*40:04 B*40:06 B*41:01 B*41:02 B*44:02 B*44:03 B*44:05 B*45:01 B*47:01 B*49:01 B*50:01 B*50:02 B*51:01 B*51:05 B*51:07 B*51:08 B*52:01 B*53:01
SAE	4,71,152	12	308	0.2833	0	0	1	B*07:02 B*07:05 B*15:17 B*55:01
STE	4,71,152	12	325	0.3883	0	0	1	B*14:01 B*14:02 B*15:01 B*15:03 B*15:07 B*15:09 B*15:10 B*15:18 B*49:01 B*50:01 B*50:02 B*51:01 B*51:07 B*52:01
STR	4,71,156	1	7	0.2112	0	0	1	B*35:08 B*51:05
SAR	4,71,156	11	268	0.2308	0	0	1	B*07:02 B*07:05
SAA	4,71,158	15	466	0.713	0	0	1	B*07:02 B*07:05 B*15:17 B*27:02 B*27:05 B*27:07 B*42:02 B*54:01 B*55:01 B*56:01 B*57:01 B*58:01 B*73:01
STA	4,71,158	29	910	0.5089	0	0	1	B*08:01 B*08:22 B*13:01 B*13:02 B*14:01 B*14:02 B*15:01 B*15:03 B*15:07 B*15:09 B*15:10 B*15:18 B*18:01 B*18:04 B*35:01 B*35:02 B*35:03 B*35:08 B*35:32 B*35:41 B*37:01 B*40:01 B*40:02 B*40:04 B*40:06 B*41:01 B*41:02 B*44:02 B*44:03 B*44:05 B*45:01 B*47:01 B*48:01 B*49:01 B*50:01 B*50:02 B*51:01 B*51:05 B*51:07 B*51:08 B*52:01 B*53:01
SAE	4,71,163	12	342	0.5099	0	0	1	B*07:02 B*07:05 B*27:02 B*27:05 B*27:07 B*73:01
STT	4,71,163	13	404	0.7471	0	0	1	B*08:01 B*08:22 B*14:01 B*14:02 B*18:01 B*18:04 B*37:01 B*38:01 B*39:01 B*39:04 B*39:06 B*39:31 B*41:01 B*41:02
STL	4,71,163	23	650	0.243	0	0	1	B*15:01 B*15:03 B*15:07 B*15:09 B*15:10 B*15:18 B*35:01 B*35:02 B*35:03 B*35:08 B*35:32 B*35:41 B*44:02 B*44:03 B*44:05 B*45:01 B*49:01 B*50:01 B*50:02 B*51:01 B*51:05 B*51:07 B*51:08 B*52:01 B*53:01
STS	4,71,167	10	286	0.5724	0	0	1	B*44:02 B*44:03 B*44:05 B*45:01 B*50:02
SAW	4,71,167	15	466	0.713	0	0	1	B*07:02 B*07:05 B*15:17 B*27:02 B*27:05 B*27:07 B*42:02 B*54:01 B*55:01 B*56:01 B*57:01 B*58:01 B*73:01
STW	4,71,167	27	820	0.3369	0	0	1	B*08:01 B*08:22 B*13:01 B*13:02 B*14:01 B*14:02 B*15:01 B*15:03 B*15:07 B*15:09 B*15:10 B*15:18 B*18:01 B*18:04 B*35:01 B*35:02 B*35:03 B*35:08 B*35:32 B*35:41 B*37:01 B*38:01 B*39:01 B*39:04 B*39:06 B*39:31 B*40:01 B*40:02 B*40:04 B*40:06 B*41:01 B*41:02 B*47:01 B*48:01 B*49:01 B*50:01 B*51:01 B*51:05 B*51:07 B*51:08 B*52:01 B*53:01
STH	4,71,171	9	242	0.5168	0	0	1	B*14:01 B*14:02 B*18:01 B*18:04 B*51:01 B*51:07 B*51:08 B*52:01
SAY	4,71,171	15	465	0.7049	0	0	1	B*07:02 B*07:05 B*15:17 B*27:02 B*27:05 B*27:07 B*42:02 B*54:01 B*55:01 B*56:01 B*57:01 B*58:01
STY	4,71,171	28	852	0.2959	0	0	1	B*08:01 B*08:22 B*13:01 B*13:02 B*15:01 B*15:03 B*15:07 B*15:09 B*15:10 B*15:18 B*35:01 B*35:02 B*35:03 B*35:08 B*35:32 B*35:41 B*37:01 B*38:01 B*39:01 B*39:04 B*39:06 B*39:31 B*40:01 B*40:02 B*40:04 B*40:06 B*41:01 B*41:02 B*44:02 B*44:03 B*44:05 B*45:01 B*47:01 B*48:01 B*49:01 B*50:01 B*50:02 B*51:05 B*53:01
SAD	4,71,177	11	269	0.2361	0	0	1	B*07:02 B*07:05 B*42:02
STE	4,71,177	26	833	0.805	0	0	1	B*13:01 B*13:02 B*14:01 B*14:02 B*15:01 B*15:03 B*15:07 B*15:09 B*15:10 B*15:18 B*18:01 B*18:04 B*35:01 B*35:02 B*35:03 B*35:08 B*35:32 B*35:41 B*37:01 B*38:01 B*39:01 B*39:04 B*39:06 B*39:31 B*40:02 B*40:04 B*40:06 B*44:02 B*44:03 B*44:05 B*45:01 B*47:01 B*49:01 B*50:01 B*50:02 B*51:01 B*51:05 B*51:07 B*51:08 B*52:01 B*53:01
SAK	4,71,178	11	268	0.2308	0	0	1	B*07:02 B*07:05
STT	4,71,178	28	910	1	0	0	1	B*08:01 B*08:22 B*13:01 B*13:02 B*14:01 B*14:02 B*15:01 B*15:03 B*15:07 B*15:09 B*15:10 B*15:18 B*18:01 B*18:04 B*35:01 B*35:02 B*35:03 B*35:08 B*35:32 B*35:41 B*37:01 B*38:01 B*39:01 B*39:04 B*39:06 B*39:31 B*40:02 B*40:04 B*40:06 B*41:01 B*41:02 B*44:02 B*44:03 B*44:05 B*45:01 B*47:01 B*49:01 B*50:01 B*50:02 B*51:01 B*51:05 B*51:07 B*51:08 B*52:01 B*53:01
SAE	4,71,180	11	269	0.2361	0	0	1	B*07:02 B*07:05 B*42:02
STQ	4,71,180	26	833	0.805	0	0	1	B*13:01 B*13:02 B*14:01 B*14:02 B*15:01 B*15:03 B*15:07 B*15:09 B*15:10 B*15:18 B*18:01 B*18:04 B*35:01 B*35:02 B*35:03 B*35:08 B*35:32 B*35:41 B*37:01 B*38:01 B*39:01 B*39:04 B*39:06 B*39:31 B*40:02 B*40:04 B*40:06 B*44:02 B*44:03 B*44:05 B*45:01 B*47:01 B*49:01 B*50:01 B*50:02 B*51:01 B*51:05 B*51:07 B*51:08 B*52:01 B*53:01
SDE	4,74,76	19	601	0.7215	0	0	1	B*07:02 B*07:05 B*08:01 B*08:22 B*14:01 B*14:02 B*27:02 B*27:05 B*27:07 B*39:01 B*39:04 B*39:06 B*39:31 B*42:02 B*54:01 B*55:01 B*56:01
SYD	4,74,77	2	25	0.184	0	0	1	B*37:01 B*47:01
SYS	4,74,77	16	487	0.6169	0	0	1	B*15:01 B*15:03 B*15:07 B*15:09 B*15:10 B*15:18 B*18:01 B*18:04 B*35:01 B*35:02 B*35:03 B*35:08 B*35:32 B*35:41 B*40:01 B*40:02 B*40:04 B*40:06 B*41:01 B*41:02 B*45:01 B*48:01 B*50:01 B*50:02
SDS	4,74,77	19	540	0.312	0	0	1	B*07:02 B*07:05 B*08:01 B*08:22 B*14:01 B*14:02 B*39:01 B*39:04 B*39:06 B*39:31 B*42:02 B*54:01 B*55:01 B*56:01
SYT	4,74,80	12	357	0.6284	0	0	1	B*13:01 B*13:02 B*37:01 B*44:02 B*44:03 B*44:05 B*47:01
SYN	4,74,80	16	487	0.6169	0	0	1	B*15:01 B*15:03 B*15:07 B*15:09 B*15:10 B*15:18 B*18:01 B*18:04 B*35:01 B*35:02 B*35:03 B*35:08 B*35:32 B*35:41 B*40:01 B*40:02 B*40:04 B*40:06 B*41:01 B*41:02 B*45:01 B*48:01 B*50:01 B*50:02
SDN	4,74,80	19	541	0.3171	0	0	1	B*07:02 B*07:05 B*08:01 B*08:22 B*14:01 B*14:02 B*39:01 B*39:04 B*39:06 B*39:31 B*42:02 B*54:01 B*55:01 B*56:01 B*73:01
SYL	4,74,81	18	505	0.3051	0	0	1	B*15:01 B*15:03 B*15:07 B*15:09 B*15:10 B*15:18 B*18:01 B*18:04 B*35:01 B*35:02 B*35:03 B*35:08 B*35:32 B*35:41 B*37:01 B*40:01 B*40:02 B*40:04 B*40:06 B*41:01 B*41:02 B*45:01 B*47:01 B*48:01 B*50:01 B*50:02
SDL	4,74,81	19	591	0.642	0	0	1	B*07:02 B*07:05 B*08:01 B*08:22 B*14:01 B*14:02 B*27:05 B*27:07 B*39:01 B*39:04 B*39:06 B*39:31 B*42:02 B*54:01 B*55:01 B*56:01 B*73:01
SYR	4,74,82	16	487	0.6169	0	0	1	B*15:01 B*15:03 B*15:07 B*15:09 B*15:10 B*15:18 B*18:01 B*18:04 B*35:01 B*35:02 B*35:03 B*35:08 B*35:32 B*35:41 B*40:01 B*40:02 B*40:04 B*40:06 B*41:01 B*41:02 B*45:01 B*48:01 B*50:01 B*50:02
SDR	4,74,82	19	541	0.3171	0	0	1	B*07:02 B*07:05 B*08:01 B*08:22 B*14:01 B*14:02 B*39:01 B*39:04 B*39:06 B*39:31 B*42:02 B*54:01 B*55:01 B*56:01 B*73:01
SYG	4,74,83	16	487	0.6169	0	0	1	B*15:01 B*15:03 B*15:07 B*15:09 B*15:10 B*15:18 B*18:01 B*18:04 B*35:01 B*35:02 B*35:03 B*35:08 B*35:32 B*35:41 B*40:01 B*40:02 B*40:04 B*40:06 B*41:01 B*41:02 B*45:01 B*48:01 B*50:01 B*50:02
SDG	4,74,83	19	541	0.3171	0	0	1	B*07:02 B*07:05 B*08:01 B*08:22 B*14:01 B*14:02 B*39:01 B*39:04 B*39:06 B*39:31 B*42:02 B*54:01 B*55:01 B*56:01 B*73:01
SDA	4,74,90	19	601	0.7215	0	0	1	B*07:02 B*07:05 B*08:01 B*08:22 B*14:01 B*14:02 B*27:02 B*27:05 B*27:07 B*39:01 B*39:04 B*39:06 B*39:31 B*42:02 B*54:01 B*55:01 B*56:01
SYI	4,74,94	18	498	0.2709	0	0	1	B*13:01 B*35:01 B*35:02 B*35:03 B*35:08 B*35:41 B*40:04 B*44:02 B*44:03 B*44:05 B*53:01 B*57:01 B*58:01
SDT	4,74,94	19	602	0.7296	0	0	1	B*07:02 B*07:05 B*08:01 B*08:22 B*14:01 B*14:02 B*27:02 B*27:05 B*27:07 B*39:01 B*39:04 B*39:06 B*39:31 B*42:02 B*54:01 B*55:01 B*56:01 B*73:01
SYI	4,74,95	20	515	0.1014	0	0	1	B*13:01 B*35:01 B*35:02 B*35:03 B*35:08 B*35:41 B*37:01 B*40:04 B*44:02 B*44:03 B*44:05 B*53:01 B*57:01 B*58:01
SDL	4,74,95	18	559	0.6558	0	0	1	B*07:02 B*07:05 B*08:01 B*08:22 B*14:01 B*14:02 B*27:02 B*27:05 B*27:07 B*39:01 B*39:04 B*39:31 B*42:02
SDW	4,74,97	3	55	0.236	0	0	1	B*14:01 B*14:02
SDS	4,74,97	15	435	0.4794	0	0	1	B*07:02 B*07:05 B*08:01 B*08:22 B*27:07 B*42:02
SYR	4,74,97	26	743	0.1406	0	0	1	B*13:01 B*15:01 B*15:03 B*15:09 B*15:10 B*15:17 B*15:18 B*18:01 B*18:04 B*35:01 B*35:02 B*35:03 B*35:08 B*35:32 B*35:41 B*37:01 B*38:01 B*40:01 B*40:04 B*41:01 B*44:02 B*44:03 B*44:05 B*45:01 B*47:01 B*49:01 B*50:01 B*50:02 B*53:01 B*58:01
SYS	4,74,99	2	20	0.1322	0	0	1	B*37:01
SDY	4,74,99	19	602	0.7296	0	0	1	B*07:02 B*07:05 B*08:01 B*08:22 B*14:01 B*14:02 B*27:02 B*27:05 B*27:07 B*39:01 B*39:04 B*39:06 B*39:31 B*42:02 B*54:01 B*55:01 B*56:01 B*73:01
SYL	4,74,103	11	331	0.6827	0	0	1	B*13:01 B*13:02 B*35:01 B*35:02 B*35:03 B*35:08 B*35:41 B*40:04 B*45:01 B*49:01 B*50:01 B*50:02 B*53:01 B*58:01
SDV	4,74,103	18	564	0.6951	0	0	1	B*07:02 B*07:05 B*08:01 B*08:22 B*14:01 B*14:02 B*27:02 B*27:05 B*27:07 B*39:01 B*39:04 B*39:06 B*39:31 B*42:02
SYF	4,74,109	1	20	0.4658	0	0	1	B*35:02
SDL	4,74,109	19	602	0.7296	0	0	1	B*07:02 B*07:05 B*08:01 B*08:22 B*14:01 B*14:02 B*27:02 B*27:05 B*27:07 B*39:01 B*39:04 B*39:06 B*39:31 B*42:02 B*54:01 B*55:01 B*56:01 B*73:01
SYY	4,74,113	15	370	0.147	0	0	1	B*15:17 B*37:01 B*44:02 B*44:03 B*44:05 B*45:01 B*47:01 B*49:01 B*50:01 B*50:02
SDH	4,74,113	16	498	0.7029	0	0	1	B*07:02 B*07:05 B*08:01 B*08:22 B*27:07 B*39:01 B*39:04 B*39:06 B*39:31 B*42:02 B*54:01 B*55:01 B*56:01
SDD	4,74,114	10	264	0.3971	0	0	1	B*07:02
SDN	4,74,114	11	327	0.6484	0	0	1	B*07:05 B*08:01 B*08:22 B*14:01 B*14:02 B*27:07 B*39:01 B*39:04 B*39:06 B*39:31 B*42:02 B*54:01 B*55:01 B*56:01 B*73:01
SYN	4,74,114	12	398	0.9824	0	0	1	B*13:01 B*13:02 B*15:09 B*35:02 B*37:01 B*38:01 B*40:01 B*40:02 B*40:04 B*40:06 B*41:01 B*41:02 B*45:01 B*48:01 B*49:01 B*50:01 B*50:02 B*51:01 B*51:05 B*51:07 B*51:08 B*52:01
SYD	4,74,114	20	632	0.6979	0	0	1	B*15:01 B*15:03 B*15:07 B*15:10 B*15:18 B*18:01 B*18:04 B*35:01 B*35:03 B*35:08 B*35:32 B*35:41 B*44:02 B*44:03 B*44:05 B*53:01 B*57:01 B*58:01
SYF	4,74,116	5	82	0.1013	0	0	1	B*35:03 B*37:01 B*38:01
SDF	4,74,116	3	99	1	0	0	1	B*14:01 B*14:02 B*39:01 B*39:04 B*39:06 B*39:31 B*73:01
SYY	4,74,116	8	259	1	0	0	1	B*15:09 B*15:10 B*35:02 B*40:01 B*40:02 B*40:04 B*40:06 B*41:01 B*41:02 B*44:05 B*48:01 B*51:01 B*51:05 B*51:07 B*51:08 B*52:01
SYD	4,74,116	9	280	0.8373	0	0	1	B*15:17 B*44:02 B*44:03 B*47:01
SDY	4,74,116	15	435	0.4794	0	0	1	B*07:02 B*07:05 B*08:01 B*08:22 B*27:07 B*42:02
SDY	4,74,118	19	602	0.7296	0	0	1	B*07:02 B*07:05 B*08:01 B*08:22 B*14:01 B*14:02 B*27:02 B*27:05 B*27:07 B*39:01 B*39:04 B*39:06 B*39:31 B*42:02 B*54:01 B*55:01 B*56:01 B*73:01
SDL	4,74,130	19	601	0.7215	0	0	1	B*07:02 B*07:05 B*08:01 B*14:01 B*14:02 B*27:02 B*27:05 B*27:07 B*39:01 B*39:04 B*39:06 B*39:31 B*42:02 B*54:01 B*55:01 B*56:01 B*73:01
SDR	4,74,131	15	436	0.4863	0	0	1	B*07:02 B*07:05 B*08:01 B*08:22 B*27:07 B*42:02 B*73:01
SYS	4,74,131	26	822	0.6348	0	0	1	B*13:01 B*13:02 B*15:01 B*15:03 B*15:07 B*15:09 B*15:10 B*15:17 B*15:18 B*18:01 B*18:04 B*35:01 B*35:02 B*35:03 B*35:08 B*35:32 B*35:41 B*37:01 B*38:01 B*44:02 B*44:03 B*44:05 B*45:01 B*47:01 B*49:01 B*50:01 B*50:02 B*51:01 B*51:05 B*51:07 B*51:08 B*52:01 B*53:01 B*57:01 B*58:01
SDT	4,74,143	19	602	0.7296	0	0	1	B*07:02 B*07:05 B*08:01 B*08:22 B*14:01 B*14:02 B*27:02 B*27:05 B*27:07 B*39:01 B*39:04 B*39:06 B*39:31 B*42:02 B*54:01 B*55:01 B*56:01 B*73:01
SYT	4,74,143	26	840	1	0	0	1	B*13:01 B*13:02 B*15:01 B*15:03 B*15:07 B*15:09 B*15:10 B*15:17 B*15:18 B*18:01 B*18:04 B*35:01 B*35:02 B*35:03 B*35:08 B*35:32 B*35:41 B*37:01 B*38:01 B*40:02 B*40:04 B*40:06 B*41:01 B*41:02 B*44:02 B*44:03 B*44:05 B*45:01 B*47:01 B*49:01 B*50:01 B*50:02 B*51:01 B*51:05 B*51:07 B*51:08 B*52:01 B*53:01 B*57:01 B*58:01
SDR	4,74,145	19	602	0.7296	0	0	1	B*07:02 B*07:05 B*08:01 B*08:22 B*14:01 B*14:02 B*27:02 B*27:05 B*27:07 B*39:01 B*39:04 B*39:06 B*39:31 B*42:02 B*54:01 B*55:01 B*56:01 B*73:01
SYR	4,74,145	26	840	1	0	0	1	B*15:01 B*15:03 B*15:07 B*15:09 B*15:10 B*15:17 B*15:18 B*18:01 B*18:04 B*35:01 B*35:02 B*35:03 B*35:08 B*35:32 B*35:41 B*37:01 B*38:01 B*40:01 B*40:02 B*40:04 B*40:06 B*41:01 B*41:02 B*44:02 B*44:03 B*44:05 B*45:01 B*47:01 B*48:01 B*49:01 B*50:01 B*50:02 B*51:01 B*51:05 B*51:07 B*51:08 B*52:01 B*53:01 B*57:01 B*58:01
SDW	4,74,147	19	602	0.7296	0	0	1	B*07:02 B*07:05 B*08:01 B*08:22 B*14:01 B*14:02 B*27:02 B*27:05 B*27:07 B*39:01 B*39:04 B*39:06 B*39:31 B*42:02 B*54:01 B*55:01 B*56:01 B*73:01
SYW	4,74,147	26	840	1	0	0	1	B*13:01 B*13:02 B*15:01 B*15:03 B*15:07 B*15:09 B*15:10 B*15:17 B*15:18 B*18:01 B*18:04 B*35:01 B*35:02 B*35:03 B*35:08 B*35:32 B*35:41 B*37:01 B*38:01 B*40:02 B*40:04 B*40:06 B*41:01 B*41:02 B*44:02 B*44:03 B*44:05 B*45:01 B*47:01 B*49:01 B*50:01 B*50:02 B*51:01 B*51:05 B*51:07 B*51:08 B*52:01 B*53:01 B*57:01 B*58:01
SYE	4,74,152	9	285	0.8392	0	0	1	B*15:01 B*15:03 B*15:07 B*15:09 B*15:10 B*15:17 B*15:18 B*49:01 B*50:01 B*50:02 B*51:01 B*51:07 B*52:01
SDE	4,74,152	15	355	0.1029	0	0	1	B*07:02 B*07:05 B*14:01 B*14:02 B*55:01
SYR	4,74,156	1	7	0.2112	0	0	1	B*35:08 B*51:05
SDD	4,74,156	6	192	0.818	0	0	1	B*08:01 B*08:22 B*42:02
SYD	4,74,156	7	229	1	0	0	1	B*37:01 B*41:01 B*41:02 B*44:02 B*44:05 B*45:01 B*51:08
SDR	4,74,156	11	268	0.2308	0	0	1	B*07:02 B*07:05
SYT	4,74,158	1	33	1	0	0	1	B*38:01
SDA	4,74,158	19	582	0.5741	0	0	1	B*07:02 B*07:05 B*08:01 B*08:22 B*14:01 B*14:02 B*27:02 B*27:05 B*27:07 B*42:02 B*54:01 B*55:01 B*56:01 B*73:01
SYA	4,74,158	26	856	1	0	0	1	B*13:01 B*13:02 B*15:01 B*15:03 B*15:07 B*15:09 B*15:10 B*15:17 B*15:18 B*18:01 B*18:04 B*35:01 B*35:02 B*35:03 B*35:08 B*35:32 B*35:41 B*37:01 B*40:01 B*40:02 B*40:04 B*40:06 B*41:01 B*41:02 B*44:02 B*44:03 B*44:05 B*45:01 B*47:01 B*48:01 B*49:01 B*50:01 B*50:02 B*51:01 B*51:05 B*51:07 B*51:08 B*52:01 B*53:01 B*57:01 B*58:01
SYT	4,74,163	5	152	0.7968	0	0	1	B*18:01 B*18:04 B*37:01 B*38:01 B*41:01 B*41:02
SDT	4,74,163	10	311	0.7947	0	0	1	B*08:01 B*08:22 B*14:01 B*14:02 B*39:01 B*39:04 B*39:06 B*39:31 B*42:02 B*54:01 B*55:01
SDE	4,74,163	12	342	0.5099	0	0	1	B*07:02 B*07:05 B*27:02 B*27:05 B*27:07 B*73:01
SYL	4,74,163	24	706	0.313	0	0	1	B*15:01 B*15:03 B*15:07 B*15:09 B*15:10 B*15:17 B*15:18 B*35:01 B*35:02 B*35:03 B*35:08 B*35:32 B*35:41 B*44:02 B*44:03 B*44:05 B*45:01 B*49:01 B*50:01 B*50:02 B*51:01 B*51:05 B*51:07 B*51:08 B*52:01 B*53:01 B*57:01 B*58:01
SYS	4,74,167	10	286	0.5724	0	0	1	B*44:02 B*44:03 B*44:05 B*45:01 B*50:02
SDW	4,74,167	19	602	0.7296	0	0	1	B*07:02 B*07:05 B*08:01 B*08:22 B*14:01 B*14:02 B*27:02 B*27:05 B*27:07 B*39:01 B*39:04 B*39:06 B*39:31 B*42:02 B*54:01 B*55:01 B*56:01 B*73:01
SDH	4,74,171	3	56	0.2439	0	0	1	B*14:01 B*14:02 B*73:01
SYH	4,74,171	6	192	0.818	0	0	1	B*18:01 B*18:04 B*51:01 B*51:07 B*51:08 B*52:01
SDY	4,74,171	17	560	0.9422	0	0	1	B*07:02 B*07:05 B*08:01 B*08:22 B*27:02 B*27:05 B*27:07 B*39:01 B*39:04 B*39:06 B*39:31 B*42:02 B*54:01 B*55:01 B*56:01
SYY	4,74,171	26	782	0.3679	0	0	1	B*13:01 B*13:02 B*15:01 B*15:03 B*15:07 B*15:09 B*15:10 B*15:17 B*15:18 B*35:01 B*35:02 B*35:03 B*35:08 B*35:32 B*35:41 B*37:01 B*38:01 B*40:01 B*40:02 B*40:04 B*40:06 B*41:01 B*41:02 B*44:02 B*44:03 B*44:05 B*45:01 B*47:01 B*48:01 B*49:01 B*50:01 B*50:02 B*51:05 B*53:01 B*57:01 B*58:01
SDD	4,74,177	15	433	0.4658	0	0	1	B*07:02 B*07:05 B*08:01 B*08:22 B*42:02
SYE	4,74,177	26	833	0.805	0	0	1	B*13:01 B*13:02 B*15:01 B*15:03 B*15:07 B*15:09 B*15:10 B*15:17 B*15:18 B*18:01 B*18:04 B*35:01 B*35:02 B*35:03 B*35:08 B*35:32 B*35:41 B*37:01 B*38:01 B*40:02 B*40:04 B*40:06 B*44:02 B*44:03 B*44:05 B*45:01 B*47:01 B*49:01 B*50:01 B*50:02 B*51:01 B*51:05 B*51:07 B*51:08 B*52:01 B*53:01 B*57:01 B*58:01
SDK	4,74,178	11	268	0.2308	0	0	1	B*07:02 B*07:05
SYT	4,74,178	26	840	1	0	0	1	B*13:01 B*13:02 B*15:01 B*15:03 B*15:07 B*15:09 B*15:10 B*15:17 B*15:18 B*18:01 B*18:04 B*35:01 B*35:02 B*35:03 B*35:08 B*35:32 B*35:41 B*37:01 B*38:01 B*40:02 B*40:04 B*40:06 B*41:01 B*41:02 B*44:02 B*44:03 B*44:05 B*45:01 B*47:01 B*49:01 B*50:01 B*50:02 B*51:01 B*51:05 B*51:07 B*51:08 B*52:01 B*53:01 B*57:01 B*58:01
SDE	4,74,180	15	433	0.4658	0	0	1	B*07:02 B*07:05 B*08:01 B*08:22 B*42:02
SYQ	4,74,180	26	833	0.805	0	0	1	B*13:01 B*13:02 B*15:01 B*15:03 B*15:07 B*15:09 B*15:10 B*15:17 B*15:18 B*18:01 B*18:04 B*35:01 B*35:02 B*35:03 B*35:08 B*35:32 B*35:41 B*37:01 B*38:01 B*40:02 B*40:04 B*40:06 B*44:02 B*44:03 B*44:05 B*45:01 B*47:01 B*49:01 B*50:01 B*50:02 B*51:01 B*51:05 B*51:07 B*51:08 B*52:01 B*53:01 B*57:01 B*58:01
SED	4,76,77	4	91	0.3493	0	0	1	B*27:05 B*27:07 B*37:01 B*47:01
SES	4,76,77	27	846	0.6062	0	0	1	B*07:02 B*07:05 B*08:01 B*08:22 B*14:01 B*14:02 B*15:01 B*15:03 B*15:07 B*15:09 B*15:10 B*15:18 B*18:01 B*18:04 B*35:01 B*35:02 B*35:03 B*35:08 B*35:32 B*35:41 B*39:01 B*39:04 B*39:06 B*39:31 B*40:01 B*40:02 B*40:04 B*40:06 B*41:01 B*41:02 B*42:02 B*45:01 B*48:01 B*50:01 B*50:02 B*54:01 B*55:01 B*56:01
SET	4,76,80	14	403	0.4839	0	0	1	B*13:01 B*13:02 B*27:05 B*27:07 B*37:01 B*44:02 B*44:03 B*44:05 B*47:01
SEN	4,76,80	27	846	0.6062	0	0	1	B*07:02 B*07:05 B*08:01 B*08:22 B*14:01 B*14:02 B*15:01 B*15:03 B*15:07 B*15:09 B*15:10 B*15:18 B*18:01 B*18:04 B*35:01 B*35:02 B*35:03 B*35:08 B*35:32 B*35:41 B*39:01 B*39:04 B*39:06 B*39:31 B*40:01 B*40:02 B*40:04 B*40:06 B*41:01 B*41:02 B*42:02 B*45:01 B*48:01 B*50:01 B*50:02 B*54:01 B*55:01 B*56:01
SEL	4,76,81	28	882	0.5661	0	0	1	B*07:02 B*07:05 B*08:01 B*08:22 B*14:01 B*14:02 B*15:01 B*15:03 B*15:07 B*15:09 B*15:10 B*15:18 B*18:01 B*18:04 B*27:05 B*27:07 B*35:01 B*35:02 B*35:03 B*35:08 B*35:32 B*35:41 B*37:01 B*39:01 B*39:04 B*39:06 B*39:31 B*40:01 B*40:02 B*40:04 B*40:06 B*41:01 B*41:02 B*42:02 B*45:01 B*47:01 B*48:01 B*50:01 B*50:02 B*54:01 B*55:01 B*56:01
SEL	4,76,82	19	622	0.8996	0	0	1	B*13:01 B*13:02 B*15:17 B*27:02 B*27:05 B*27:07 B*37:01 B*38:01 B*44:02 B*44:03 B*44:05 B*47:01 B*49:01 B*51:01 B*51:05 B*51:07 B*51:08 B*52:01 B*53:01 B*57:01 B*58:01
SER	4,76,82	27	846	0.6062	0	0	1	B*07:02 B*07:05 B*08:01 B*08:22 B*14:01 B*14:02 B*15:01 B*15:03 B*15:07 B*15:09 B*15:10 B*15:18 B*18:01 B*18:04 B*35:01 B*35:02 B*35:03 B*35:08 B*35:32 B*35:41 B*39:01 B*39:04 B*39:06 B*39:31 B*40:01 B*40:02 B*40:04 B*40:06 B*41:01 B*41:02 B*42:02 B*45:01 B*48:01 B*50:01 B*50:02 B*54:01 B*55:01 B*56:01
SER	4,76,83	19	622	0.8996	0	0	1	B*13:01 B*13:02 B*15:17 B*27:02 B*27:05 B*27:07 B*37:01 B*38:01 B*44:02 B*44:03 B*44:05 B*47:01 B*49:01 B*51:01 B*51:05 B*51:07 B*51:08 B*52:01 B*53:01 B*57:01 B*58:01
SEG	4,76,83	27	846	0.6062	0	0	1	B*07:02 B*07:05 B*08:01 B*08:22 B*14:01 B*14:02 B*15:01 B*15:03 B*15:07 B*15:09 B*15:10 B*15:18 B*18:01 B*18:04 B*35:01 B*35:02 B*35:03 B*35:08 B*35:32 B*35:41 B*39:01 B*39:04 B*39:06 B*39:31 B*40:01 B*40:02 B*40:04 B*40:06 B*41:01 B*41:02 B*42:02 B*45:01 B*48:01 B*50:01 B*50:02 B*54:01 B*55:01 B*56:01
SEI	4,76,94	18	498	0.2709	0	0	1	B*13:01 B*35:01 B*35:02 B*35:03 B*35:08 B*35:41 B*40:04 B*44:02 B*44:03 B*44:05 B*53:01 B*57:01 B*58:01
SET	4,76,94	28	908	1	0	0	1	B*07:02 B*07:05 B*08:01 B*08:22 B*13:02 B*14:01 B*14:02 B*15:01 B*15:03 B*15:07 B*15:09 B*15:10 B*15:17 B*15:18 B*18:01 B*18:04 B*27:02 B*27:05 B*27:07 B*35:32 B*37:01 B*38:01 B*39:01 B*39:04 B*39:06 B*39:31 B*40:01 B*40:02 B*40:06 B*41:01 B*41:02 B*42:02 B*45:01 B*47:01 B*48:01 B*49:01 B*50:01 B*50:02 B*51:01 B*51:05 B*51:07 B*51:08 B*52:01 B*54:01 B*55:01 B*56:01
SEI	4,76,95	20	515	0.1014	0	0	1	B*13:01 B*35:01 B*35:02 B*35:03 B*35:08 B*35:41 B*37:01 B*40:04 B*44:02 B*44:03 B*44:05 B*53:01 B*57:01 B*58:01
SEL	4,76,95	24	785	1	0	0	1	B*07:02 B*07:05 B*08:01 B*08:22 B*14:01 B*14:02 B*15:01 B*15:03 B*15:07 B*15:09 B*15:10 B*15:17 B*15:18 B*18:01 B*18:04 B*27:02 B*27:05 B*27:07 B*35:32 B*38:01 B*39:01 B*39:04 B*39:31 B*40:01 B*40:02 B*41:02 B*42:02 B*47:01 B*48:01
SEW	4,76,97	3	55	0.236	0	0	1	B*14:01 B*14:02
SES	4,76,97	15	459	0.6571	0	0	1	B*07:02 B*07:05 B*08:01 B*08:22 B*15:07 B*27:07 B*40:02 B*41:02 B*42:02 B*48:01
SER	4,76,97	26	769	0.2716	0	0	1	B*13:01 B*15:01 B*15:03 B*15:09 B*15:10 B*15:17 B*15:18 B*18:01 B*18:04 B*35:01 B*35:02 B*35:03 B*35:08 B*35:32 B*35:41 B*37:01 B*38:01 B*39:01 B*39:04 B*39:31 B*40:01 B*40:04 B*41:01 B*44:02 B*44:03 B*44:05 B*45:01 B*47:01 B*49:01 B*50:01 B*50:02 B*53:01 B*58:01
SES	4,76,99	2	20	0.1322	0	0	1	B*37:01
SEL	4,76,103	12	378	0.8066	0	0	1	B*13:01 B*13:02 B*35:01 B*35:02 B*35:03 B*35:08 B*35:41 B*40:04 B*45:01 B*49:01 B*50:01 B*50:02 B*53:01 B*54:01 B*55:01 B*56:01 B*58:01
SEV	4,76,103	30	959	0.6279	0	0	1	B*07:02 B*07:05 B*08:01 B*08:22 B*14:01 B*14:02 B*15:01 B*15:03 B*15:07 B*15:09 B*15:10 B*15:17 B*15:18 B*18:01 B*18:04 B*27:02 B*27:05 B*27:07 B*35:32 B*37:01 B*38:01 B*39:01 B*39:04 B*39:06 B*39:31 B*40:01 B*40:02 B*40:06 B*41:01 B*41:02 B*42:02 B*44:02 B*44:03 B*44:05 B*47:01 B*48:01 B*51:01 B*51:05 B*51:07 B*51:08 B*52:01 B*57:01
SEF	4,76,109	1	20	0.4658	0	0	1	B*35:02
SEY	4,76,113	18	466	0.1473	0	0	1	B*14:01 B*14:02 B*15:17 B*27:02 B*27:05 B*37:01 B*44:02 B*44:03 B*44:05 B*45:01 B*47:01 B*49:01 B*50:01 B*50:02
SEH	4,76,113	28	926	1	0	0	1	B*07:02 B*07:05 B*08:01 B*08:22 B*13:01 B*13:02 B*15:01 B*15:03 B*15:07 B*15:09 B*15:10 B*15:18 B*18:01 B*18:04 B*27:07 B*35:01 B*35:02 B*35:03 B*35:08 B*35:32 B*35:41 B*38:01 B*39:01 B*39:04 B*39:06 B*39:31 B*40:01 B*40:02 B*40:04 B*40:06 B*41:01 B*41:02 B*42:02 B*48:01 B*51:01 B*51:05 B*51:07 B*51:08 B*52:01 B*53:01 B*54:01 B*55:01 B*56:01 B*57:01 B*58:01
SEN	4,76,114	20	651	0.8592	0	0	1	B*07:05 B*08:01 B*08:22 B*13:01 B*13:02 B*14:01 B*14:02 B*15:09 B*27:07 B*35:02 B*37:01 B*38:01 B*39:01 B*39:04 B*39:06 B*39:31 B*40:01 B*40:02 B*40:04 B*40:06 B*41:01 B*41:02 B*42:02 B*45:01 B*48:01 B*49:01 B*50:01 B*50:02 B*51:01 B*51:05 B*51:07 B*51:08 B*52:01 B*54:01 B*55:01 B*56:01
SED	4,76,114	25	776	0.6554	0	0	1	B*07:02 B*15:01 B*15:03 B*15:07 B*15:10 B*15:18 B*18:01 B*18:04 B*35:01 B*35:03 B*35:08 B*35:32 B*35:41 B*44:02 B*44:03 B*44:05 B*53:01 B*57:01 B*58:01
SEF	4,76,116	8	174	0.2206	0	0	1	B*14:01 B*14:02 B*35:03 B*37:01 B*38:01 B*39:01 B*39:04 B*39:06 B*39:31
SED	4,76,116	11	343	0.788	0	0	1	B*15:17 B*27:02 B*27:05 B*44:02 B*44:03 B*47:01
SEY	4,76,116	21	628	0.5653	0	0	1	B*07:02 B*07:05 B*08:01 B*08:22 B*15:09 B*15:10 B*27:07 B*35:02 B*40:01 B*40:02 B*40:04 B*40:06 B*41:01 B*41:02 B*42:02 B*44:05 B*48:01 B*51:01 B*51:05 B*51:07 B*51:08 B*52:01
SER	4,76,131	17	530	0.6917	0	0	1	B*07:02 B*07:05 B*08:01 B*08:22 B*27:07 B*40:01 B*40:02 B*40:04 B*40:06 B*41:01 B*41:02 B*42:02 B*48:01
SES	4,76,131	28	909	1	0	0	1	B*13:01 B*13:02 B*14:01 B*14:02 B*15:01 B*15:03 B*15:07 B*15:09 B*15:10 B*15:17 B*15:18 B*18:01 B*18:04 B*27:02 B*27:05 B*35:01 B*35:02 B*35:03 B*35:08 B*35:32 B*35:41 B*37:01 B*38:01 B*39:01 B*39:04 B*39:06 B*39:31 B*44:02 B*44:03 B*44:05 B*45:01 B*47:01 B*49:01 B*50:01 B*50:02 B*51:01 B*51:05 B*51:07 B*51:08 B*52:01 B*53:01 B*54:01 B*55:01 B*56:01 B*57:01 B*58:01
SET	4,76,143	30	997	1	0	0	1	B*07:02 B*07:05 B*08:01 B*08:22 B*13:01 B*13:02 B*14:01 B*14:02 B*15:01 B*15:03 B*15:07 B*15:09 B*15:10 B*15:17 B*15:18 B*18:01 B*18:04 B*27:02 B*27:05 B*27:07 B*35:01 B*35:02 B*35:03 B*35:08 B*35:32 B*35:41 B*37:01 B*38:01 B*39:01 B*39:04 B*39:06 B*39:31 B*40:02 B*40:04 B*40:06 B*41:01 B*41:02 B*42:02 B*44:02 B*44:03 B*44:05 B*45:01 B*47:01 B*49:01 B*50:01 B*50:02 B*51:01 B*51:05 B*51:07 B*51:08…
SER	4,76,145	30	997	1	0	0	1	B*07:02 B*07:05 B*08:01 B*08:22 B*14:01 B*14:02 B*15:01 B*15:03 B*15:07 B*15:09 B*15:10 B*15:17 B*15:18 B*18:01 B*18:04 B*27:02 B*27:05 B*27:07 B*35:01 B*35:02 B*35:03 B*35:08 B*35:32 B*35:41 B*37:01 B*38:01 B*39:01 B*39:04 B*39:06 B*39:31 B*40:01 B*40:02 B*40:04 B*40:06 B*41:01 B*41:02 B*42:02 B*44:02 B*44:03 B*44:05 B*45:01 B*47:01 B*48:01 B*49:01 B*50:01 B*50:02 B*51:01 B*51:05 B*51:07 B*51:08…
SEW	4,76,147	30	997	1	0	0	1	B*07:02 B*07:05 B*08:01 B*08:22 B*13:01 B*13:02 B*14:01 B*14:02 B*15:01 B*15:03 B*15:07 B*15:09 B*15:10 B*15:17 B*15:18 B*18:01 B*18:04 B*27:02 B*27:05 B*27:07 B*35:01 B*35:02 B*35:03 B*35:08 B*35:32 B*35:41 B*37:01 B*38:01 B*39:01 B*39:04 B*39:06 B*39:31 B*40:02 B*40:04 B*40:06 B*41:01 B*41:02 B*42:02 B*44:02 B*44:03 B*44:05 B*45:01 B*47:01 B*49:01 B*50:01 B*50:02 B*51:01 B*51:05 B*51:07 B*51:08…
SEE	4,76,152	19	581	0.5668	0	0	1	B*07:02 B*07:05 B*14:01 B*14:02 B*15:01 B*15:03 B*15:07 B*15:09 B*15:10 B*15:17 B*15:18 B*49:01 B*50:01 B*50:02 B*51:01 B*51:07 B*52:01 B*55:01
SER	4,76,156	12	274	0.1289	0	0	1	B*07:02 B*07:05 B*35:08 B*51:05
SEA	4,76,158	30	998	1	0	0	1	B*07:02 B*07:05 B*08:01 B*08:22 B*13:01 B*13:02 B*14:01 B*14:02 B*15:01 B*15:03 B*15:07 B*15:09 B*15:10 B*15:17 B*15:18 B*18:01 B*18:04 B*27:02 B*27:05 B*27:07 B*35:01 B*35:02 B*35:03 B*35:08 B*35:32 B*35:41 B*37:01 B*40:01 B*40:02 B*40:04 B*40:06 B*41:01 B*41:02 B*42:02 B*44:02 B*44:03 B*44:05 B*45:01 B*47:01 B*48:01 B*49:01 B*50:01 B*50:02 B*51:01 B*51:05 B*51:07 B*51:08 B*52:01 B*53:01 B*54:01…
SET	4,76,163	14	437	0.7469	0	0	1	B*08:01 B*08:22 B*14:01 B*14:02 B*18:01 B*18:04 B*37:01 B*38:01 B*39:01 B*39:04 B*39:06 B*39:31 B*41:01 B*41:02 B*42:02 B*54:01 B*55:01
SEL	4,76,163	24	714	0.4112	0	0	1	B*15:01 B*15:03 B*15:07 B*15:09 B*15:10 B*15:17 B*15:18 B*35:01 B*35:02 B*35:03 B*35:08 B*35:32 B*35:41 B*44:02 B*44:03 B*44:05 B*45:01 B*49:01 B*50:01 B*50:02 B*51:01 B*51:05 B*51:07 B*51:08 B*52:01 B*53:01 B*56:01 B*57:01 B*58:01
SES	4,76,167	10	286	0.5724	0	0	1	B*44:02 B*44:03 B*44:05 B*45:01 B*50:02
SEW	4,76,167	30	983	1	0	0	1	B*07:02 B*07:05 B*08:01 B*08:22 B*13:01 B*13:02 B*14:01 B*14:02 B*15:01 B*15:03 B*15:07 B*15:09 B*15:10 B*15:17 B*15:18 B*18:01 B*18:04 B*27:02 B*27:05 B*27:07 B*35:01 B*35:02 B*35:03 B*35:08 B*35:32 B*35:41 B*37:01 B*38:01 B*39:01 B*39:04 B*39:06 B*39:31 B*40:01 B*40:02 B*40:04 B*40:06 B*41:01 B*41:02 B*42:02 B*47:01 B*48:01 B*49:01 B*50:01 B*51:01 B*51:05 B*51:07 B*51:08 B*52:01 B*53:01 B*54:01…
SEH	4,76,171	9	242	0.5168	0	0	1	B*14:01 B*14:02 B*18:01 B*18:04 B*51:01 B*51:07 B*51:08 B*52:01
SEY	4,76,171	30	981	1	0	0	1	B*07:02 B*07:05 B*08:01 B*08:22 B*13:01 B*13:02 B*15:01 B*15:03 B*15:07 B*15:09 B*15:10 B*15:17 B*15:18 B*27:02 B*27:05 B*27:07 B*35:01 B*35:02 B*35:03 B*35:08 B*35:32 B*35:41 B*37:01 B*38:01 B*39:01 B*39:04 B*39:06 B*39:31 B*40:01 B*40:02 B*40:04 B*40:06 B*41:01 B*41:02 B*42:02 B*44:02 B*44:03 B*44:05 B*45:01 B*47:01 B*48:01 B*49:01 B*50:01 B*50:02 B*51:05 B*53:01 B*54:01 B*55:01 B*56:01 B*57:01…
SED	4,76,177	17	514	0.5695	0	0	1	B*07:02 B*07:05 B*08:01 B*08:22 B*40:01 B*41:01 B*41:02 B*42:02 B*48:01
SEE	4,76,177	28	919	1	0	0	1	B*13:01 B*13:02 B*14:01 B*14:02 B*15:01 B*15:03 B*15:07 B*15:09 B*15:10 B*15:17 B*15:18 B*18:01 B*18:04 B*27:02 B*27:05 B*27:07 B*35:01 B*35:02 B*35:03 B*35:08 B*35:32 B*35:41 B*37:01 B*38:01 B*39:01 B*39:04 B*39:06 B*39:31 B*40:02 B*40:04 B*40:06 B*44:02 B*44:03 B*44:05 B*45:01 B*47:01 B*49:01 B*50:01 B*50:02 B*51:01 B*51:05 B*51:07 B*51:08 B*52:01 B*53:01 B*54:01 B*55:01 B*56:01 B*57:01 B*58:01
SEK	4,76,178	13	345	0.3168	0	0	1	B*07:02 B*07:05 B*40:01 B*48:01
SET	4,76,178	30	971	1	0	0	1	B*08:01 B*08:22 B*13:01 B*13:02 B*14:01 B*14:02 B*15:01 B*15:03 B*15:07 B*15:09 B*15:10 B*15:17 B*15:18 B*18:01 B*18:04 B*27:02 B*27:05 B*27:07 B*35:01 B*35:02 B*35:03 B*35:08 B*35:32 B*35:41 B*37:01 B*38:01 B*39:01 B*39:04 B*39:06 B*39:31 B*40:02 B*40:04 B*40:06 B*41:01 B*41:02 B*42:02 B*44:02 B*44:03 B*44:05 B*45:01 B*47:01 B*49:01 B*50:01 B*50:02 B*51:01 B*51:05 B*51:07 B*51:08 B*52:01 B*53:01…
SEE	4,76,180	17	514	0.5695	0	0	1	B*07:02 B*07:05 B*08:01 B*08:22 B*40:01 B*41:01 B*41:02 B*42:02 B*48:01
SEQ	4,76,180	28	919	1	0	0	1	B*13:01 B*13:02 B*14:01 B*14:02 B*15:01 B*15:03 B*15:07 B*15:09 B*15:10 B*15:17 B*15:18 B*18:01 B*18:04 B*27:02 B*27:05 B*27:07 B*35:01 B*35:02 B*35:03 B*35:08 B*35:32 B*35:41 B*37:01 B*38:01 B*39:01 B*39:04 B*39:06 B*39:31 B*40:02 B*40:04 B*40:06 B*44:02 B*44:03 B*44:05 B*45:01 B*47:01 B*49:01 B*50:01 B*50:02 B*51:01 B*51:05 B*51:07 B*51:08 B*52:01 B*53:01 B*54:01 B*55:01 B*56:01 B*57:01 B*58:01
SDT	4,77,80	4	91	0.3493	0	0	1	B*27:05 B*27:07 B*37:01 B*47:01
SSN	4,77,80	27	846	0.6062	0	0	1	B*07:02 B*07:05 B*08:01 B*08:22 B*14:01 B*14:02 B*15:01 B*15:03 B*15:07 B*15:09 B*15:10 B*15:18 B*18:01 B*18:04 B*35:01 B*35:02 B*35:03 B*35:08 B*35:32 B*35:41 B*39:01 B*39:04 B*39:06 B*39:31 B*40:01 B*40:02 B*40:04 B*40:06 B*41:01 B*41:02 B*42:02 B*45:01 B*48:01 B*50:01 B*50:02 B*54:01 B*55:01 B*56:01
SDL	4,77,81	4	91	0.3493	0	0	1	B*27:05 B*27:07 B*37:01 B*47:01
SSL	4,77,81	27	846	0.6062	0	0	1	B*07:02 B*07:05 B*08:01 B*08:22 B*14:01 B*14:02 B*15:01 B*15:03 B*15:07 B*15:09 B*15:10 B*15:18 B*18:01 B*18:04 B*35:01 B*35:02 B*35:03 B*35:08 B*35:32 B*35:41 B*39:01 B*39:04 B*39:06 B*39:31 B*40:01 B*40:02 B*40:04 B*40:06 B*41:01 B*41:02 B*42:02 B*45:01 B*48:01 B*50:01 B*50:02 B*54:01 B*55:01 B*56:01
SDL	4,77,82	4	91	0.3493	0	0	1	B*27:05 B*27:07 B*37:01 B*47:01
SSR	4,77,82	27	846	0.6062	0	0	1	B*07:02 B*07:05 B*08:01 B*08:22 B*14:01 B*14:02 B*15:01 B*15:03 B*15:07 B*15:09 B*15:10 B*15:18 B*18:01 B*18:04 B*35:01 B*35:02 B*35:03 B*35:08 B*35:32 B*35:41 B*39:01 B*39:04 B*39:06 B*39:31 B*40:01 B*40:02 B*40:04 B*40:06 B*41:01 B*41:02 B*42:02 B*45:01 B*48:01 B*50:01 B*50:02 B*54:01 B*55:01 B*56:01
SDR	4,77,83	4	91	0.3493	0	0	1	B*27:05 B*27:07 B*37:01 B*47:01
SSG	4,77,83	27	846	0.6062	0	0	1	B*07:02 B*07:05 B*08:01 B*08:22 B*14:01 B*14:02 B*15:01 B*15:03 B*15:07 B*15:09 B*15:10 B*15:18 B*18:01 B*18:04 B*35:01 B*35:02 B*35:03 B*35:08 B*35:32 B*35:41 B*39:01 B*39:04 B*39:06 B*39:31 B*40:01 B*40:02 B*40:04 B*40:06 B*41:01 B*41:02 B*42:02 B*45:01 B*48:01 B*50:01 B*50:02 B*54:01 B*55:01 B*56:01
SDA	4,77,90	4	91	0.3493	0	0	1	B*27:05 B*27:07 B*37:01 B*47:01
SSA	4,77,90	27	846	0.6062	0	0	1	B*07:02 B*07:05 B*08:01 B*08:22 B*14:01 B*14:02 B*15:01 B*15:03 B*15:07 B*15:09 B*15:10 B*15:18 B*18:01 B*18:04 B*35:01 B*35:02 B*35:03 B*35:08 B*35:32 B*35:41 B*39:01 B*39:04 B*39:06 B*39:31 B*40:01 B*40:02 B*40:04 B*40:06 B*41:01 B*41:02 B*42:02 B*45:01 B*48:01 B*50:01 B*50:02 B*54:01 B*55:01 B*56:01
SDT	4,77,94	4	91	0.3493	0	0	1	B*27:05 B*27:07 B*37:01 B*47:01
SSI	4,77,94	8	186	0.2444	0	0	1	B*35:01 B*35:02 B*35:03 B*35:08 B*35:41 B*40:04
SNI	4,77,94	12	356	0.6202	0	0	1	B*13:01 B*44:02 B*44:03 B*44:05 B*53:01 B*57:01 B*58:01
SST	4,77,94	23	761	1	0	0	1	B*07:02 B*07:05 B*08:01 B*08:22 B*14:01 B*14:02 B*15:01 B*15:03 B*15:07 B*15:09 B*15:10 B*15:18 B*18:01 B*18:04 B*35:32 B*39:01 B*39:04 B*39:06 B*39:31 B*40:01 B*40:02 B*40:06 B*41:01 B*41:02 B*42:02 B*45:01 B*48:01 B*50:01 B*50:02 B*54:01 B*55:01 B*56:01
SDI	4,77,95	2	20	0.1322	0	0	1	B*37:01
SSI	4,77,95	8	186	0.2444	0	0	1	B*35:01 B*35:02 B*35:03 B*35:08 B*35:41 B*40:04
SNI	4,77,95	12	356	0.6202	0	0	1	B*13:01 B*44:02 B*44:03 B*44:05 B*53:01 B*57:01 B*58:01
SSL	4,77,95	23	716	0.6819	0	0	1	B*07:02 B*07:05 B*08:01 B*08:22 B*14:01 B*14:02 B*15:01 B*15:03 B*15:07 B*15:09 B*15:10 B*15:18 B*18:01 B*18:04 B*35:32 B*39:01 B*39:04 B*39:31 B*40:01 B*40:02 B*41:02 B*42:02 B*48:01
SDR	4,77,97	2	25	0.184	0	0	1	B*37:01 B*47:01
SSW	4,77,97	3	55	0.236	0	0	1	B*14:01 B*14:02
SDN	4,77,97	2	65	1	0	0	1	B*27:05
SNR	4,77,97	12	364	0.6865	0	0	1	B*13:01 B*15:17 B*38:01 B*44:02 B*44:03 B*44:05 B*49:01 B*53:01 B*58:01
SSS	4,77,97	15	457	0.6414	0	0	1	B*07:02 B*07:05 B*08:01 B*08:22 B*15:07 B*40:02 B*41:02 B*42:02 B*48:01
SSR	4,77,97	16	496	0.687	0	0	1	B*15:01 B*15:03 B*15:09 B*15:10 B*15:18 B*18:01 B*18:04 B*35:01 B*35:02 B*35:03 B*35:08 B*35:32 B*35:41 B*39:01 B*39:04 B*39:31 B*40:01 B*40:04 B*41:01 B*45:01 B*50:01 B*50:02
SDS	4,77,99	2	20	0.1322	0	0	1	B*37:01
SSY	4,77,99	27	846	0.6062	0	0	1	B*07:02 B*07:05 B*08:01 B*08:22 B*14:01 B*14:02 B*15:01 B*15:03 B*15:07 B*15:09 B*15:10 B*15:18 B*18:01 B*18:04 B*35:01 B*35:02 B*35:03 B*35:08 B*35:32 B*35:41 B*39:01 B*39:04 B*39:06 B*39:31 B*40:01 B*40:02 B*40:04 B*40:06 B*41:01 B*41:02 B*42:02 B*45:01 B*48:01 B*50:01 B*50:02 B*54:01 B*55:01 B*56:01
SDV	4,77,103	4	91	0.3493	0	0	1	B*27:05 B*27:07 B*37:01 B*47:01
SSL	4,77,103	11	263	0.2055	0	0	1	B*35:01 B*35:02 B*35:03 B*35:08 B*35:41 B*40:04 B*45:01 B*50:01 B*50:02 B*54:01 B*55:01 B*56:01
SNV	4,77,103	15	481	0.8374	0	0	1	B*15:17 B*27:02 B*38:01 B*44:02 B*44:03 B*44:05 B*51:01 B*51:05 B*51:07 B*51:08 B*52:01 B*57:01
SSV	4,77,103	23	725	0.6838	0	0	1	B*07:02 B*07:05 B*08:01 B*08:22 B*14:01 B*14:02 B*15:01 B*15:03 B*15:07 B*15:09 B*15:10 B*15:18 B*18:01 B*18:04 B*35:32 B*39:01 B*39:04 B*39:06 B*39:31 B*40:01 B*40:02 B*40:06 B*41:01 B*41:02 B*42:02 B*48:01
SSF	4,77,109	1	20	0.4658	0	0	1	B*35:02
SDL	4,77,109	4	91	0.3493	0	0	1	B*27:05 B*27:07 B*37:01 B*47:01
SSL	4,77,109	27	833	0.4562	0	0	1	B*07:02 B*07:05 B*08:01 B*08:22 B*14:01 B*14:02 B*15:01 B*15:03 B*15:07 B*15:09 B*15:10 B*15:18 B*18:01 B*18:04 B*35:01 B*35:03 B*35:08 B*35:32 B*35:41 B*39:01 B*39:04 B*39:06 B*39:31 B*40:01 B*40:02 B*40:04 B*40:06 B*41:01 B*41:02 B*42:02 B*45:01 B*48:01 B*50:01 B*50:02 B*54:01 B*55:01 B*56:01
SSY	4,77,113	5	82	0.1013	0	0	1	B*14:01 B*14:02 B*45:01 B*50:01 B*50:02
SDY	4,77,113	4	89	0.3393	0	0	1	B*27:05 B*37:01 B*47:01
SNY	4,77,113	11	334	0.7088	0	0	1	B*15:17 B*27:02 B*44:02 B*44:03 B*44:05 B*49:01
SSH	4,77,113	25	807	1	0	0	1	B*07:02 B*07:05 B*08:01 B*08:22 B*15:01 B*15:03 B*15:07 B*15:09 B*15:10 B*15:18 B*18:01 B*18:04 B*35:01 B*35:02 B*35:03 B*35:08 B*35:32 B*35:41 B*39:01 B*39:04 B*39:06 B*39:31 B*40:01 B*40:02 B*40:04 B*40:06 B*41:01 B*41:02 B*42:02 B*48:01 B*54:01 B*55:01 B*56:01
SDN	4,77,114	2	22	0.1525	0	0	1	B*27:07 B*37:01
SND	4,77,114	12	355	0.6121	0	0	1	B*44:02 B*44:03 B*44:05 B*53:01 B*57:01 B*58:01
SSN	4,77,114	15	465	0.7049	0	0	1	B*07:05 B*08:01 B*08:22 B*14:01 B*14:02 B*15:09 B*35:02 B*39:01 B*39:04 B*39:06 B*39:31 B*40:01 B*40:02 B*40:04 B*40:06 B*41:01 B*41:02 B*42:02 B*45:01 B*48:01 B*50:01 B*50:02 B*54:01 B*55:01 B*56:01
SSD	4,77,114	19	554	0.3888	0	0	1	B*07:02 B*15:01 B*15:03 B*15:07 B*15:10 B*15:18 B*18:01 B*18:04 B*35:01 B*35:03 B*35:08 B*35:32 B*35:41
SDF	4,77,116	2	20	0.1322	0	0	1	B*37:01
SNF	4,77,116	1	33	1	0	0	1	B*38:01
SSL	4,77,116	3	85	0.737	0	0	1	B*45:01 B*50:01 B*50:02 B*54:01 B*55:01 B*56:01
SNY	4,77,116	5	126	0.574	0	0	1	B*44:05 B*51:01 B*51:05 B*51:07 B*51:08 B*52:01
SSF	4,77,116	5	127	0.5753	0	0	1	B*14:01 B*14:02 B*35:03 B*39:01 B*39:04 B*39:06 B*39:31
SND	4,77,116	9	289	0.8412	0	0	1	B*15:17 B*27:02 B*44:02 B*44:03
SSS	4,77,116	10	324	0.9143	0	0	1	B*15:01 B*15:03 B*15:07 B*15:18 B*18:01 B*18:04 B*35:01 B*35:08 B*35:32 B*35:41
SSY	4,77,116	17	545	0.8143	0	0	1	B*07:02 B*07:05 B*08:01 B*08:22 B*15:09 B*15:10 B*35:02 B*40:01 B*40:02 B*40:04 B*40:06 B*41:01 B*41:02 B*42:02 B*48:01
SDY	4,77,118	4	91	0.3493	0	0	1	B*27:05 B*27:07 B*37:01 B*47:01
SSY	4,77,118	27	845	0.6065	0	0	1	B*07:02 B*07:05 B*08:01 B*08:22 B*14:01 B*14:02 B*15:01 B*15:03 B*15:07 B*15:09 B*15:10 B*15:18 B*18:01 B*18:04 B*35:01 B*35:02 B*35:03 B*35:08 B*35:32 B*39:01 B*39:04 B*39:06 B*39:31 B*40:01 B*40:02 B*40:04 B*40:06 B*41:01 B*41:02 B*42:02 B*45:01 B*48:01 B*50:01 B*50:02 B*54:01 B*55:01 B*56:01
SDL	4,77,130	4	91	0.3493	0	0	1	B*27:05 B*27:07 B*37:01 B*47:01
SSL	4,77,130	27	846	0.6062	0	0	1	B*07:02 B*07:05 B*08:01 B*14:01 B*14:02 B*15:01 B*15:03 B*15:07 B*15:09 B*15:10 B*15:18 B*18:01 B*18:04 B*35:01 B*35:02 B*35:03 B*35:08 B*35:32 B*35:41 B*39:01 B*39:04 B*39:06 B*39:31 B*40:01 B*40:02 B*40:04 B*40:06 B*41:01 B*41:02 B*42:02 B*45:01 B*48:01 B*50:01 B*50:02 B*54:01 B*55:01 B*56:01
SDS	4,77,131	4	89	0.3393	0	0	1	B*27:05 B*37:01 B*47:01
SSS	4,77,131	17	508	0.5265	0	0	1	B*14:01 B*14:02 B*15:01 B*15:03 B*15:07 B*15:09 B*15:10 B*15:18 B*18:01 B*18:04 B*35:01 B*35:02 B*35:03 B*35:08 B*35:32 B*35:41 B*39:01 B*39:04 B*39:06 B*39:31 B*45:01 B*50:01 B*50:02 B*54:01 B*55:01 B*56:01
SSR	4,77,131	17	528	0.6759	0	0	1	B*07:02 B*07:05 B*08:01 B*08:22 B*40:01 B*40:02 B*40:04 B*40:06 B*41:01 B*41:02 B*42:02 B*48:01
SDT	4,77,143	4	91	0.3493	0	0	1	B*27:05 B*27:07 B*37:01 B*47:01
SST	4,77,143	26	806	0.4895	0	0	1	B*07:02 B*07:05 B*08:01 B*08:22 B*14:01 B*14:02 B*15:01 B*15:03 B*15:07 B*15:09 B*15:10 B*15:18 B*18:01 B*18:04 B*35:01 B*35:02 B*35:03 B*35:08 B*35:32 B*35:41 B*39:01 B*39:04 B*39:06 B*39:31 B*40:02 B*40:04 B*40:06 B*41:01 B*41:02 B*42:02 B*45:01 B*50:01 B*50:02 B*54:01 B*55:01 B*56:01
SDR	4,77,145	4	91	0.3493	0	0	1	B*27:05 B*27:07 B*37:01 B*47:01
SNR	4,77,145	16	519	0.877	0	0	1	B*15:17 B*27:02 B*38:01 B*44:02 B*44:03 B*44:05 B*49:01 B*51:01 B*51:05 B*51:07 B*51:08 B*52:01 B*53:01 B*57:01 B*58:01
SSR	4,77,145	27	846	0.6062	0	0	1	B*07:02 B*07:05 B*08:01 B*08:22 B*14:01 B*14:02 B*15:01 B*15:03 B*15:07 B*15:09 B*15:10 B*15:18 B*18:01 B*18:04 B*35:01 B*35:02 B*35:03 B*35:08 B*35:32 B*35:41 B*39:01 B*39:04 B*39:06 B*39:31 B*40:01 B*40:02 B*40:04 B*40:06 B*41:01 B*41:02 B*42:02 B*45:01 B*48:01 B*50:01 B*50:02 B*54:01 B*55:01 B*56:01
SDW	4,77,147	4	91	0.3493	0	0	1	B*27:05 B*27:07 B*37:01 B*47:01
SSW	4,77,147	26	806	0.4895	0	0	1	B*07:02 B*07:05 B*08:01 B*08:22 B*14:01 B*14:02 B*15:01 B*15:03 B*15:07 B*15:09 B*15:10 B*15:18 B*18:01 B*18:04 B*35:01 B*35:02 B*35:03 B*35:08 B*35:32 B*35:41 B*39:01 B*39:04 B*39:06 B*39:31 B*40:02 B*40:04 B*40:06 B*41:01 B*41:02 B*42:02 B*45:01 B*50:01 B*50:02 B*54:01 B*55:01 B*56:01
SDV	4,77,152	4	91	0.3493	0	0	1	B*27:05 B*27:07 B*37:01 B*47:01
SSE	4,77,152	16	471	0.5004	0	0	1	B*07:02 B*07:05 B*14:01 B*14:02 B*15:01 B*15:03 B*15:07 B*15:09 B*15:10 B*15:18 B*50:01 B*50:02 B*55:01
SDD	4,77,156	2	20	0.1322	0	0	1	B*37:01
SSR	4,77,156	12	273	0.1255	0	0	1	B*07:02 B*07:05 B*35:08
SNL	4,77,156	13	427	0.9449	0	0	1	B*13:01 B*13:02 B*15:17 B*27:02 B*38:01 B*44:03 B*49:01 B*51:01 B*51:07 B*52:01 B*53:01 B*57:01 B*58:01
SNT	4,77,158	1	33	1	0	0	1	B*38:01
SDA	4,77,158	4	91	0.3493	0	0	1	B*27:05 B*27:07 B*37:01 B*47:01
SSA	4,77,158	27	831	0.4565	0	0	1	B*07:02 B*07:05 B*08:01 B*08:22 B*14:01 B*14:02 B*15:01 B*15:03 B*15:07 B*15:09 B*15:10 B*15:18 B*18:01 B*18:04 B*35:01 B*35:02 B*35:03 B*35:08 B*35:32 B*35:41 B*40:01 B*40:02 B*40:04 B*40:06 B*41:01 B*41:02 B*42:02 B*45:01 B*48:01 B*50:01 B*50:02 B*54:01 B*55:01 B*56:01
[truncated: 154,209 more rows]
