# Supplementary material for: Pulmonary alveolar proteinosis: An autoimmune disease lacking an HLA association
Source: PLoS One. 2019 Mar 7;14(3):e0213179. doi: 10.1371/journal.pone.0213179 (PMC6405167; doi:10.1371/journal.pone.0213179)
Supplement: S16 Table — (CSV) [file pone.0213179.s016.csv]

	V1	V2	V3	V4	V5	V8
1	Module	Positions	Affected	Control	p-value	p-adj
2	SYAV	4,9,11,12	2	41	0.3593	1
3	SHAM	4,9,11,12	5	166	1	1
4	SDAM	4,9,11,12	6	191	0.8171	1
5	SYSV	4,9,11,12	13	339	0.2831	1
6	SYAS	4,9,11,24	2	49	0.6568	1
7	SHSS	4,9,11,24	4	107	0.5552	1
8	SHAT	4,9,11,24	5	166	1	1
9	SDAS	4,9,11,24	6	191	0.8171	1
10	SYSS	4,9,11,24	13	339	0.2831	1
11	SHSD	4,9,11,30	4	131	1	1
13	SHAD	4,9,11,30	5	166	1	1
14	SDAD	4,9,11,30	6	191	0.8171	1
15	SYSD	4,9,11,30	13	339	0.2831	1
16	SHSQ	4,9,11,32	4	108	0.5585	1
17	SHAL	4,9,11,32	5	166	1	1
18	SDAQ	4,9,11,32	6	191	0.8171	1
19	SYAL	4,9,11,32	10	284	0.5555	1
20	SYSQ	4,9,11,32	13	339	0.2831	1
21	SHAT	4,9,11,41	5	166	1	1
22	SHSA	4,9,11,41	6	185	0.8123	1
24	SDAA	4,9,11,41	6	191	0.8171	1
25	SYSA	4,9,11,41	13	339	0.2831	1
26	SHST	4,9,11,45	4	104	0.5457	1
27	SHAK	4,9,11,45	5	166	1	1
28	SDAE	4,9,11,45	6	191	0.8171	1
29	SYAK	4,9,11,45	10	284	0.5555	1
30	SYAT	4,9,11,45	11	306	0.4781	1
32	SYSE	4,9,11,45	13	339	0.2831	1
33	SHAE	4,9,11,46	5	166	1	1
34	SDAE	4,9,11,46	6	191	0.8171	1
35	SYSE	4,9,11,46	13	339	0.2831	1
36	SYAE	4,9,11,46	19	610	0.7962	1
39	SHAI	4,9,11,52	5	166	1	1
40	SDAI	4,9,11,52	6	191	0.8171	1
41	SYSI	4,9,11,52	13	339	0.2831	1
42	SHAR	4,9,11,62	5	166	1	1
43	SDAR	4,9,11,62	6	191	0.8171	1
44	SYSR	4,9,11,62	13	339	0.2831	1
45	SHSE	4,9,11,63	4	127	0.7859	1
46	SHAE	4,9,11,63	5	166	1	1
47	SDAN	4,9,11,63	6	191	0.8171	1
48	SYSN	4,9,11,63	13	338	0.2777	1
49	SYAN	4,9,11,63	12	360	0.6531	1
51	SHAQ	4,9,11,65	5	166	1	1
52	SDAQ	4,9,11,65	6	191	0.8171	1
53	SYSQ	4,9,11,65	13	339	0.2831	1
54	SHAI	4,9,11,66	5	166	1	1
55	SDAI	4,9,11,66	6	191	0.8171	1
56	SYSI	4,9,11,66	13	339	0.2831	1
57	SYAC	4,9,11,67	2	45	0.6434	1
58	SHSS	4,9,11,67	4	126	0.7843	1
59	SHAS	4,9,11,67	5	166	1	1
60	SDAF	4,9,11,67	6	191	0.8171	1
61	SYSY	4,9,11,67	11	268	0.2308	1
62	SYAF	4,9,11,67	10	268	0.427	1
64	SHST	4,9,11,69	4	128	0.7875	1
65	SHAT	4,9,11,69	5	166	1	1
66	SDAT	4,9,11,69	6	191	0.8171	1
67	SYSA	4,9,11,69	11	268	0.2308	1
68	SHSN	4,9,11,70	4	128	0.7875	1
69	SHAN	4,9,11,70	5	166	1	1
70	SDAN	4,9,11,70	6	191	0.8171	1
71	SYSQ	4,9,11,70	11	268	0.2308	1
72	SHST	4,9,11,71	4	128	0.7875	1
73	SHAT	4,9,11,71	5	166	1	1
74	SDAT	4,9,11,71	6	191	0.8171	1
75	SYSA	4,9,11,71	11	268	0.2308	1
76	SYAD	4,9,11,74	3	98	1	1
77	SHSY	4,9,11,74	4	126	0.7843	1
78	SHAY	4,9,11,74	5	166	1	1
79	SDAD	4,9,11,74	6	191	0.8171	1
80	SYSD	4,9,11,74	12	312	0.3064	1
81	SHAE	4,9,11,76	5	166	1	1
82	SDAE	4,9,11,76	6	191	0.8171	1
83	SYSE	4,9,11,76	13	339	0.2831	1
84	SYSN	4,9,11,77	1	33	1	1
85	SHSD	4,9,11,77	4	86	0.3248	1
86	SHAS	4,9,11,77	4	127	0.7859	1
87	SDAS	4,9,11,77	6	191	0.8171	1
88	SYSS	4,9,11,77	12	314	0.3183	1
89	SYAS	4,9,11,77	12	375	0.7806	1
91	SYSI	4,9,11,80	1	33	1	1
92	SHST	4,9,11,80	4	86	0.3248	1
93	SHAN	4,9,11,80	4	127	0.7859	1
94	SDAN	4,9,11,80	6	191	0.8171	1
95	SYSN	4,9,11,80	12	314	0.3183	1
96	SYAN	4,9,11,80	12	375	0.7806	1
98	SYSA	4,9,11,81	1	33	1	1
99	SHAL	4,9,11,81	4	127	0.7859	1
100	SHSL	4,9,11,81	6	190	0.8162	1
102	SDAL	4,9,11,81	6	191	0.8171	1
103	SYSL	4,9,11,81	12	314	0.3183	1
104	SYAL	4,9,11,81	12	378	0.8066	1
106	SYSL	4,9,11,82	1	33	1	1
107	SHSL	4,9,11,82	4	103	0.5427	1
108	SHAR	4,9,11,82	4	127	0.7859	1
109	SDAR	4,9,11,82	6	191	0.8171	1
110	SYSR	4,9,11,82	12	314	0.3183	1
111	SYAR	4,9,11,82	12	375	0.7806	1
113	SYSR	4,9,11,83	1	33	1	1
114	SHSR	4,9,11,83	4	103	0.5427	1
115	SHAG	4,9,11,83	4	127	0.7859	1
116	SDAG	4,9,11,83	6	191	0.8171	1
117	SYSG	4,9,11,83	12	314	0.3183	1
118	SYAG	4,9,11,83	12	375	0.7806	1
120	SHAA	4,9,11,90	5	166	1	1
121	SDAA	4,9,11,90	6	191	0.8171	1
122	SYSA	4,9,11,90	13	339	0.2831	1
123	SHAT	4,9,11,94	5	166	1	1
124	SDAT	4,9,11,94	6	191	0.8171	1
125	SYST	4,9,11,94	13	339	0.2831	1
126	SYAI	4,9,11,94	18	497	0.2662	1
128	SHSI	4,9,11,95	2	21	0.1423	1
129	SHAW	4,9,11,95	3	79	0.7267	1
130	SDAL	4,9,11,95	6	191	0.8171	1
131	SYSL	4,9,11,95	13	333	0.2516	1
132	SYAI	4,9,11,95	18	497	0.2662	1
134	SYSW	4,9,11,97	1	14	0.3601	1
135	SYAW	4,9,11,97	2	41	0.3593	1
136	SHSR	4,9,11,97	4	107	0.5552	1
137	SHAR	4,9,11,97	5	160	0.8052	1
138	SDAS	4,9,11,97	6	191	0.8171	1
139	SYSS	4,9,11,97	11	270	0.2415	1
140	SYAR	4,9,11,97	19	549	0.3601	1
142	SHSS	4,9,11,99	2	20	0.1322	1
143	SHAY	4,9,11,99	5	166	1	1
144	SDAY	4,9,11,99	6	191	0.8171	1
145	SYSY	4,9,11,99	13	339	0.2831	1
146	SHAL	4,9,11,103	3	72	0.4754	1
147	SDAV	4,9,11,103	6	191	0.8171	1
148	SYSV	4,9,11,103	13	339	0.2831	1
149	SYAF	4,9,11,109	1	20	0.4658	1
150	SHAL	4,9,11,109	5	166	1	1
151	SDAL	4,9,11,109	6	191	0.8171	1
152	SYSL	4,9,11,109	13	339	0.2831	1
153	SYSY	4,9,11,113	1	14	0.3601	1
154	SHAY	4,9,11,113	3	72	0.4754	1
155	SHSY	4,9,11,113	4	102	0.5398	1
156	SDAH	4,9,11,113	6	191	0.8171	1
157	SYAY	4,9,11,113	11	323	0.6147	1
158	SYSH	4,9,11,113	12	326	0.395	1
159	SHSN	4,9,11,114	2	50	0.6604	1
161	SYSN	4,9,11,114	3	91	0.7495	1
162	SHAN	4,9,11,114	5	166	1	1
163	SDAN	4,9,11,114	6	191	0.8171	1
164	SYSD	4,9,11,114	10	264	0.3971	1
165	SYAD	4,9,11,114	19	574	0.517	1
167	SHSF	4,9,11,116	2	23	0.1628	1
168	SYAF	4,9,11,116	4	72	0.2715	1
169	SHAL	4,9,11,116	3	72	0.4754	1
170	SYAY	4,9,11,116	6	145	0.4283	1
172	SDAY	4,9,11,116	6	191	0.8171	1
173	SYSY	4,9,11,116	11	270	0.2415	1
174	SYAD	4,9,11,116	9	280	0.8373	1
175	SHAY	4,9,11,118	5	166	1	1
176	SDAY	4,9,11,118	6	191	0.8171	1
177	SYSY	4,9,11,118	13	339	0.2831	1
178	SHAL	4,9,11,130	5	166	1	1
179	SDAL	4,9,11,130	6	190	0.8162	1
180	SYSL	4,9,11,130	13	339	0.2831	1
181	SHAS	4,9,11,131	3	72	0.4754	1
182	SHSS	4,9,11,131	6	182	0.8103	1
183	SDAR	4,9,11,131	6	191	0.8171	1
184	SYSR	4,9,11,131	11	270	0.2415	1
185	SHAT	4,9,11,143	3	86	0.7389	1
186	SDAT	4,9,11,143	6	191	0.8171	1
187	SYST	4,9,11,143	13	338	0.2777	1
188	SHAR	4,9,11,145	5	166	1	1
189	SDAR	4,9,11,145	6	191	0.8171	1
190	SYSR	4,9,11,145	13	339	0.2831	1
191	SHAW	4,9,11,147	3	86	0.7389	1
192	SDAW	4,9,11,147	6	191	0.8171	1
193	SYSW	4,9,11,147	13	338	0.2777	1
194	SHAE	4,9,11,152	3	65	0.4424	1
195	SDAV	4,9,11,152	6	191	0.8171	1
196	SYSE	4,9,11,152	12	282	0.1585	1
197	SYAV	4,9,11,152	18	567	0.7192	1
199	SYAR	4,9,11,156	1	7	0.2112	1
200	SHSD	4,9,11,156	2	21	0.1423	1
201	SHAL	4,9,11,156	5	148	0.7935	1
202	SDAD	4,9,11,156	6	191	0.8171	1
203	SYSR	4,9,11,156	11	268	0.2308	1
204	SHAA	4,9,11,158	5	166	1	1
205	SDAA	4,9,11,158	6	191	0.8171	1
206	SYSA	4,9,11,158	12	284	0.1665	1
207	SHAL	4,9,11,163	3	72	0.4754	1
208	SYAT	4,9,11,163	3	85	0.737	1
209	SHST	4,9,11,163	4	107	0.5552	1
210	SDAT	4,9,11,163	6	191	0.8171	1
211	SYSE	4,9,11,163	11	270	0.2415	1
212	SYAL	4,9,11,163	21	673	0.8452	1
215	SHAW	4,9,11,167	5	157	0.8018	1
216	SDAW	4,9,11,167	6	191	0.8171	1
217	SYAS	4,9,11,167	10	279	0.514	1
218	SYSW	4,9,11,167	13	339	0.2831	1
219	SYSH	4,9,11,171	1	14	0.3601	1
220	SHSY	4,9,11,171	4	130	1	1
222	SYAH	4,9,11,171	6	153	0.4454	1
223	SHAY	4,9,11,171	5	166	1	1
224	SDAY	4,9,11,171	6	191	0.8171	1
225	SYSY	4,9,11,171	12	326	0.395	1
226	SHAE	4,9,11,177	3	72	0.4754	1
227	SDAD	4,9,11,177	6	191	0.8171	1
228	SYSD	4,9,11,177	11	270	0.2415	1
229	SHAT	4,9,11,178	3	86	0.7389	1
230	SDAT	4,9,11,178	6	191	0.8171	1
231	SYSK	4,9,11,178	11	270	0.2415	1
232	SHAQ	4,9,11,180	3	72	0.4754	1
233	SDAE	4,9,11,180	6	191	0.8171	1
234	SYSE	4,9,11,180	11	270	0.2415	1
235	SHVS	4,9,12,24	4	107	0.5552	1
236	SHMT	4,9,12,24	5	166	1	1
237	SDMS	4,9,12,24	6	191	0.8171	1
238	SYVS	4,9,12,24	15	376	0.1679	1
240	SHVD	4,9,12,30	4	131	1	1
242	SHMD	4,9,12,30	5	166	1	1
243	SDMD	4,9,12,30	6	191	0.8171	1
244	SYVD	4,9,12,30	15	376	0.1679	1
246	SHVQ	4,9,12,32	4	108	0.5585	1
247	SHML	4,9,12,32	5	166	1	1
248	SDMQ	4,9,12,32	6	191	0.8171	1
249	SYML	4,9,12,32	10	284	0.5555	1
250	SYVQ	4,9,12,32	15	376	0.1679	1
252	SHMT	4,9,12,41	5	166	1	1
253	SHVA	4,9,12,41	6	185	0.8123	1
255	SDMA	4,9,12,41	6	191	0.8171	1
256	SYVA	4,9,12,41	15	376	0.1679	1
258	SHVT	4,9,12,45	4	104	0.5457	1
259	SHMK	4,9,12,45	5	166	1	1
260	SDME	4,9,12,45	6	191	0.8171	1
261	SYMK	4,9,12,45	10	284	0.5555	1
262	SYMT	4,9,12,45	11	306	0.4781	1
264	SYVE	4,9,12,45	15	376	0.1679	1
266	SHME	4,9,12,46	5	166	1	1
267	SDME	4,9,12,46	6	191	0.8171	1
268	SYVE	4,9,12,46	15	376	0.1679	1
270	SYME	4,9,12,46	19	584	0.5889	1
273	SHMI	4,9,12,52	5	166	1	1
274	SDMI	4,9,12,52	6	191	0.8171	1
275	SYVI	4,9,12,52	15	376	0.1679	1
277	SHMR	4,9,12,62	5	166	1	1
278	SDMR	4,9,12,62	6	191	0.8171	1
279	SYVR	4,9,12,62	15	376	0.1679	1
281	SHVE	4,9,12,63	4	127	0.7859	1
282	SHME	4,9,12,63	5	166	1	1
283	SDMN	4,9,12,63	6	191	0.8171	1
284	SYMN	4,9,12,63	11	325	0.6315	1
286	SYVN	4,9,12,63	15	375	0.1643	1
287	SHMQ	4,9,12,65	5	166	1	1
288	SDMQ	4,9,12,65	6	191	0.8171	1
289	SYVQ	4,9,12,65	15	376	0.1679	1
291	SHMI	4,9,12,66	5	166	1	1
292	SDMI	4,9,12,66	6	191	0.8171	1
293	SYVI	4,9,12,66	15	376	0.1679	1
295	SYVC	4,9,12,67	4	124	0.7813	1
296	SHVS	4,9,12,67	4	126	0.7843	1
297	SHMS	4,9,12,67	5	166	1	1
298	SDMF	4,9,12,67	6	191	0.8171	1
299	SYVY	4,9,12,67	11	268	0.2308	1
300	SYMF	4,9,12,67	10	268	0.427	1
302	SYVT	4,9,12,69	4	125	0.7828	1
303	SHVT	4,9,12,69	4	128	0.7875	1
304	SHMT	4,9,12,69	5	166	1	1
305	SDMT	4,9,12,69	6	191	0.8171	1
306	SYVA	4,9,12,69	11	268	0.2308	1
307	SYMT	4,9,12,69	20	656	0.9035	1
310	SYVN	4,9,12,70	4	125	0.7828	1
311	SHVN	4,9,12,70	4	128	0.7875	1
312	SHMN	4,9,12,70	5	166	1	1
313	SDMN	4,9,12,70	6	191	0.8171	1
314	SYVQ	4,9,12,70	11	268	0.2308	1
315	SYMN	4,9,12,70	20	656	0.9035	1
318	SYVT	4,9,12,71	4	125	0.7828	1
319	SHVT	4,9,12,71	4	128	0.7875	1
320	SHMT	4,9,12,71	5	166	1	1
321	SDMT	4,9,12,71	6	191	0.8171	1
322	SYVA	4,9,12,71	11	268	0.2308	1
323	SYMT	4,9,12,71	20	656	0.9035	1
326	SHVY	4,9,12,74	4	126	0.7843	1
327	SHMY	4,9,12,74	5	166	1	1
328	SDMD	4,9,12,74	6	191	0.8171	1
329	SYVD	4,9,12,74	14	351	0.1919	1
330	SHME	4,9,12,76	5	166	1	1
331	SDME	4,9,12,76	6	191	0.8171	1
332	SYVE	4,9,12,76	15	376	0.1679	1
334	SYVN	4,9,12,77	1	33	1	1
335	SHVD	4,9,12,77	4	86	0.3248	1
336	SHMS	4,9,12,77	4	127	0.7859	1
337	SDMS	4,9,12,77	6	191	0.8171	1
338	SYMS	4,9,12,77	11	341	0.7702	1
340	SYVS	4,9,12,77	14	353	0.2002	1
341	SYVI	4,9,12,80	1	33	1	1
342	SHVT	4,9,12,80	4	86	0.3248	1
343	SHMN	4,9,12,80	4	127	0.7859	1
344	SDMN	4,9,12,80	6	191	0.8171	1
345	SYMN	4,9,12,80	11	341	0.7702	1
347	SYVN	4,9,12,80	14	353	0.2002	1
348	SYVA	4,9,12,81	1	33	1	1
349	SHML	4,9,12,81	4	127	0.7859	1
350	SHVL	4,9,12,81	6	190	0.8162	1
352	SDML	4,9,12,81	6	191	0.8171	1
353	SYML	4,9,12,81	11	344	0.7969	1
355	SYVL	4,9,12,81	14	353	0.2002	1
356	SYVL	4,9,12,82	1	33	1	1
357	SHVL	4,9,12,82	4	103	0.5427	1
358	SHMR	4,9,12,82	4	127	0.7859	1
359	SDMR	4,9,12,82	6	191	0.8171	1
360	SYMR	4,9,12,82	11	341	0.7702	1
362	SYVR	4,9,12,82	14	353	0.2002	1
363	SYVR	4,9,12,83	1	33	1	1
364	SHVR	4,9,12,83	4	103	0.5427	1
365	SHMG	4,9,12,83	4	127	0.7859	1
366	SDMG	4,9,12,83	6	191	0.8171	1
367	SYMG	4,9,12,83	11	341	0.7702	1
369	SYVG	4,9,12,83	14	353	0.2002	1
370	SHMA	4,9,12,90	5	166	1	1
371	SDMA	4,9,12,90	6	191	0.8171	1
372	SYVA	4,9,12,90	15	376	0.1679	1
374	SHMT	4,9,12,94	5	166	1	1
375	SDMT	4,9,12,94	6	191	0.8171	1
376	SYVT	4,9,12,94	15	376	0.1679	1
378	SYMI	4,9,12,94	18	497	0.2662	1
380	SHVI	4,9,12,95	2	21	0.1423	1
381	SHMW	4,9,12,95	3	79	0.7267	1
382	SDML	4,9,12,95	6	191	0.8171	1
383	SYVL	4,9,12,95	15	370	0.147	1
384	SYMI	4,9,12,95	18	497	0.2662	1
386	SYVW	4,9,12,97	3	55	0.236	1
387	SHVR	4,9,12,97	4	107	0.5552	1
388	SHMR	4,9,12,97	5	160	0.8052	1
389	SDMS	4,9,12,97	6	191	0.8171	1
390	SYVS	4,9,12,97	11	270	0.2415	1
391	SYMR	4,9,12,97	19	549	0.3601	1
393	SHVS	4,9,12,99	2	20	0.1322	1
394	SHMY	4,9,12,99	5	166	1	1
395	SDMY	4,9,12,99	6	191	0.8171	1
396	SYVY	4,9,12,99	15	376	0.1679	1
398	SHML	4,9,12,103	3	72	0.4754	1
399	SDMV	4,9,12,103	6	191	0.8171	1
400	SYVV	4,9,12,103	15	376	0.1679	1
402	SYMF	4,9,12,109	1	20	0.4658	1
403	SHML	4,9,12,109	5	166	1	1
404	SDML	4,9,12,109	6	191	0.8171	1
405	SYVL	4,9,12,109	15	376	0.1679	1
407	SYVY	4,9,12,113	3	55	0.236	1
408	SHMY	4,9,12,113	3	72	0.4754	1
409	SHVY	4,9,12,113	4	102	0.5398	1
410	SDMH	4,9,12,113	6	191	0.8171	1
411	SYMY	4,9,12,113	10	291	0.6154	1
412	SYVH	4,9,12,113	12	326	0.395	1
413	SHVN	4,9,12,114	2	50	0.6604	1
415	SYVN	4,9,12,114	5	128	0.5766	1
416	SHMN	4,9,12,114	5	166	1	1
417	SDMN	4,9,12,114	6	191	0.8171	1
418	SYVD	4,9,12,114	10	264	0.3971	1
419	SYMD	4,9,12,114	19	574	0.517	1
421	SHVF	4,9,12,116	2	23	0.1628	1
422	SYMF	4,9,12,116	2	31	0.2493	1
423	SHML	4,9,12,116	3	72	0.4754	1
424	SYVF	4,9,12,116	4	124	0.7813	1
425	SYMY	4,9,12,116	6	145	0.4283	1
427	SDMY	4,9,12,116	6	191	0.8171	1
428	SYVY	4,9,12,116	11	270	0.2415	1
429	SYMD	4,9,12,116	9	280	0.8373	1
430	SHMY	4,9,12,118	5	166	1	1
431	SDMY	4,9,12,118	6	191	0.8171	1
432	SYVY	4,9,12,118	15	376	0.1679	1
434	SHML	4,9,12,130	5	166	1	1
435	SDML	4,9,12,130	6	190	0.8162	1
436	SYVL	4,9,12,130	15	376	0.1679	1
438	SHMS	4,9,12,131	3	72	0.4754	1
439	SYVS	4,9,12,131	4	124	0.7813	1
440	SHVS	4,9,12,131	6	182	0.8103	1
441	SDMR	4,9,12,131	6	191	0.8171	1
442	SYVR	4,9,12,131	11	270	0.2415	1
443	SHMT	4,9,12,143	3	86	0.7389	1
444	SDMT	4,9,12,143	6	191	0.8171	1
445	SYVT	4,9,12,143	15	375	0.1643	1
446	SHMR	4,9,12,145	5	166	1	1
447	SDMR	4,9,12,145	6	191	0.8171	1
448	SYVR	4,9,12,145	15	376	0.1679	1
450	SHMW	4,9,12,147	3	86	0.7389	1
451	SDMW	4,9,12,147	6	191	0.8171	1
452	SYVW	4,9,12,147	15	375	0.1643	1
453	SHME	4,9,12,152	3	65	0.4424	1
454	SDMV	4,9,12,152	6	191	0.8171	1
455	SYVE	4,9,12,152	14	322	0.09585	1
456	SYMV	4,9,12,152	18	567	0.7192	1
458	SYMR	4,9,12,156	1	7	0.2112	1
459	SHVD	4,9,12,156	2	21	0.1423	1
460	SYVL	4,9,12,156	4	125	0.7828	1
461	SHML	4,9,12,156	5	148	0.7935	1
462	SDMD	4,9,12,156	6	191	0.8171	1
463	SYVR	4,9,12,156	11	268	0.2308	1
464	SYML	4,9,12,156	17	547	0.8311	1
467	SHMA	4,9,12,158	5	166	1	1
468	SDMA	4,9,12,158	6	191	0.8171	1
469	SYVA	4,9,12,158	14	324	0.101	1
470	SHML	4,9,12,163	3	72	0.4754	1
471	SHVT	4,9,12,163	4	107	0.5552	1
472	SYVT	4,9,12,163	4	124	0.7813	1
473	SDMT	4,9,12,163	6	191	0.8171	1
474	SYVE	4,9,12,163	11	270	0.2415	1
475	SYML	4,9,12,163	21	673	0.8452	1
478	SHMW	4,9,12,167	5	157	0.8018	1
479	SDMW	4,9,12,167	6	191	0.8171	1
480	SYMS	4,9,12,167	10	279	0.514	1
481	SYVW	4,9,12,167	15	376	0.1679	1
483	SYVH	4,9,12,171	3	55	0.236	1
484	SYMH	4,9,12,171	4	114	0.7687	1
485	SHVY	4,9,12,171	4	130	1	1
487	SHMY	4,9,12,171	5	166	1	1
488	SDMY	4,9,12,171	6	191	0.8171	1
489	SYVY	4,9,12,171	12	326	0.395	1
490	SHME	4,9,12,177	3	72	0.4754	1
491	SYVE	4,9,12,177	4	124	0.7813	1
492	SDMD	4,9,12,177	6	191	0.8171	1
493	SYVD	4,9,12,177	11	270	0.2415	1
494	SHMT	4,9,12,178	3	86	0.7389	1
495	SYVT	4,9,12,178	4	124	0.7813	1
496	SDMT	4,9,12,178	6	191	0.8171	1
497	SYVK	4,9,12,178	11	270	0.2415	1
498	SHMQ	4,9,12,180	3	72	0.4754	1
499	SYVQ	4,9,12,180	4	124	0.7813	1
500	SDME	4,9,12,180	6	191	0.8171	1
501	SYVE	4,9,12,180	11	270	0.2415	1
502	SHSD	4,9,24,30	2	23	0.1628	1
503	SDSD	4,9,24,30	6	191	0.8171	1
504	SYSD	4,9,24,30	15	382	0.1907	1
506	SHSQ	4,9,24,32	4	107	0.5552	1
507	SDSQ	4,9,24,32	6	191	0.8171	1
508	SYTL	4,9,24,32	10	284	0.5555	1
509	SYSQ	4,9,24,32	15	382	0.1907	1
511	SHSA	4,9,24,41	4	107	0.5552	1
512	SDSA	4,9,24,41	6	191	0.8171	1
513	SYSA	4,9,24,41	15	382	0.1907	1
515	SHST	4,9,24,45	4	104	0.5457	1
516	SDSE	4,9,24,45	6	191	0.8171	1
517	SYTK	4,9,24,45	10	284	0.5555	1
518	SYAT	4,9,24,45	11	306	0.4781	1
520	SYSE	4,9,24,45	15	382	0.1907	1
522	SHSE	4,9,24,46	4	107	0.5552	1
523	SDSE	4,9,24,46	6	191	0.8171	1
524	SYTE	4,9,24,46	10	284	0.5555	1
525	SYAE	4,9,24,46	12	356	0.6202	1
527	SYSE	4,9,24,46	15	382	0.1907	1
529	SHSI	4,9,24,52	4	107	0.5552	1
530	SDSI	4,9,24,52	6	191	0.8171	1
531	SYSI	4,9,24,52	15	382	0.1907	1
533	SHSR	4,9,24,62	4	107	0.5552	1
534	SDSR	4,9,24,62	6	191	0.8171	1
535	SYSR	4,9,24,62	15	382	0.1907	1
537	SYAR	4,9,24,62	14	436	0.7386	1
539	SHSE	4,9,24,63	2	20	0.1322	1
540	SDSN	4,9,24,63	6	191	0.8171	1
541	SYAN	4,9,24,63	11	322	0.6063	1
543	SYSN	4,9,24,63	15	377	0.1716	1
545	SHSQ	4,9,24,65	4	107	0.5552	1
546	SDSQ	4,9,24,65	6	191	0.8171	1
547	SYSQ	4,9,24,65	15	382	0.1907	1
549	SYAQ	4,9,24,65	14	432	0.7057	1
551	SHSI	4,9,24,66	4	107	0.5552	1
552	SDSI	4,9,24,66	6	191	0.8171	1
553	SYSI	4,9,24,66	15	382	0.1907	1
555	SYAI	4,9,24,66	14	432	0.7057	1
557	SHSS	4,9,24,67	4	104	0.5457	1
558	SYSC	4,9,24,67	4	128	0.7875	1
560	SYAS	4,9,24,67	5	145	0.7914	1
561	SDSF	4,9,24,67	6	191	0.8171	1
562	SYSY	4,9,24,67	11	268	0.2308	1
563	SYAF	4,9,24,67	10	268	0.427	1
565	SHST	4,9,24,69	4	106	0.5519	1
566	SYST	4,9,24,69	4	133	1	1
568	SDST	4,9,24,69	6	191	0.8171	1
569	SYSA	4,9,24,69	11	268	0.2308	1
570	SYAT	4,9,24,69	14	387	0.3779	1
572	SHSN	4,9,24,70	4	106	0.5519	1
573	SYSN	4,9,24,70	4	133	1	1
575	SDSN	4,9,24,70	6	191	0.8171	1
576	SYSQ	4,9,24,70	11	268	0.2308	1
577	SYAN	4,9,24,70	14	387	0.3779	1
579	SHST	4,9,24,71	4	106	0.5519	1
580	SYST	4,9,24,71	4	133	1	1
582	SDST	4,9,24,71	6	191	0.8171	1
583	SYSA	4,9,24,71	11	268	0.2308	1
584	SYAT	4,9,24,71	14	387	0.3779	1
586	SHSY	4,9,24,74	4	104	0.5457	1
587	SDSD	4,9,24,74	6	191	0.8171	1
588	SYSD	4,9,24,74	14	352	0.196	1
589	SYAY	4,9,24,74	15	466	0.713	1
591	SHSE	4,9,24,76	4	107	0.5552	1
592	SDSE	4,9,24,76	6	191	0.8171	1
593	SYSE	4,9,24,76	15	382	0.1907	1
595	SHSD	4,9,24,77	2	20	0.1322	1
596	SYSN	4,9,24,77	1	33	1	1
597	SDSS	4,9,24,77	6	191	0.8171	1
598	SYAS	4,9,24,77	11	334	0.7088	1
600	SYSS	4,9,24,77	14	359	0.2267	1
602	SHST	4,9,24,80	2	20	0.1322	1
603	SYSI	4,9,24,80	1	33	1	1
604	SDSN	4,9,24,80	6	191	0.8171	1
605	SYAN	4,9,24,80	11	334	0.7088	1
607	SYSN	4,9,24,80	14	359	0.2267	1
609	SYSA	4,9,24,81	1	33	1	1
610	SHSL	4,9,24,81	4	107	0.5552	1
611	SDSL	4,9,24,81	6	191	0.8171	1
612	SYAL	4,9,24,81	11	334	0.7088	1
614	SYSL	4,9,24,81	14	359	0.2267	1
616	SHSL	4,9,24,82	2	20	0.1322	1
617	SYSL	4,9,24,82	1	33	1	1
618	SDSR	4,9,24,82	6	191	0.8171	1
619	SYAR	4,9,24,82	11	334	0.7088	1
621	SYSR	4,9,24,82	14	359	0.2267	1
623	SHSR	4,9,24,83	2	20	0.1322	1
624	SYSR	4,9,24,83	1	33	1	1
625	SDSG	4,9,24,83	6	191	0.8171	1
626	SYAG	4,9,24,83	11	334	0.7088	1
628	SYSG	4,9,24,83	14	359	0.2267	1
630	SHSA	4,9,24,90	4	107	0.5552	1
631	SDSA	4,9,24,90	6	191	0.8171	1
632	SYSA	4,9,24,90	15	382	0.1907	1
634	SHST	4,9,24,94	4	107	0.5552	1
635	SDST	4,9,24,94	6	191	0.8171	1
636	SYAI	4,9,24,94	9	268	0.6793	1
638	SYTI	4,9,24,94	10	280	0.5222	1
639	SYST	4,9,24,94	15	382	0.1907	1
641	SHSI	4,9,24,95	2	20	0.1322	1
642	SHTW	4,9,24,95	3	80	0.7282	1
643	SDSL	4,9,24,95	6	191	0.8171	1
644	SYAI	4,9,24,95	9	268	0.6793	1
646	SYTI	4,9,24,95	10	280	0.5222	1
647	SYSL	4,9,24,95	15	376	0.1679	1
649	SYSW	4,9,24,97	3	55	0.236	1
650	SHSR	4,9,24,97	4	106	0.5519	1
651	SHTR	4,9,24,97	5	161	1	1
652	SDSS	4,9,24,97	6	191	0.8171	1
653	SYSS	4,9,24,97	11	270	0.2415	1
654	SYTR	4,9,24,97	10	285	0.5639	1
655	SYAR	4,9,24,97	11	309	0.5013	1
657	SHSS	4,9,24,99	2	20	0.1322	1
658	SDSY	4,9,24,99	6	191	0.8171	1
659	SYSY	4,9,24,99	15	382	0.1907	1
661	SHTL	4,9,24,103	3	73	0.4805	1
662	SHSV	4,9,24,103	4	107	0.5552	1
663	SDSV	4,9,24,103	6	191	0.8171	1
664	SYAL	4,9,24,103	9	252	0.528	1
666	SYTV	4,9,24,103	10	284	0.5555	1
667	SYSV	4,9,24,103	15	382	0.1907	1
669	SYAF	4,9,24,109	1	20	0.4658	1
670	SHSL	4,9,24,109	4	107	0.5552	1
671	SDSL	4,9,24,109	6	191	0.8171	1
672	SYSL	4,9,24,109	15	382	0.1907	1
674	SHSY	4,9,24,113	2	20	0.1322	1
675	SYSY	4,9,24,113	3	55	0.236	1
676	SHTY	4,9,24,113	5	152	0.7968	1
677	SDSH	4,9,24,113	6	191	0.8171	1
678	SYTY	4,9,24,113	10	284	0.5555	1
679	SYSH	4,9,24,113	12	332	0.4365	1
681	SHSN	4,9,24,114	2	23	0.1628	1
682	SYSN	4,9,24,114	5	130	0.5797	1
684	SYAN	4,9,24,114	6	188	0.8146	1
686	SDSN	4,9,24,114	6	191	0.8171	1
687	SYSD	4,9,24,114	10	269	0.4347	1
688	SYTD	4,9,24,114	10	279	0.514	1
689	SYAD	4,9,24,114	11	356	0.9043	1
691	SYTY	4,9,24,116	1	12	0.3206	1
692	SHSF	4,9,24,116	2	22	0.1525	1
693	SYAF	4,9,24,116	2	30	0.2383	1
694	SHTL	4,9,24,116	3	72	0.4754	1
695	SYSF	4,9,24,116	4	125	0.7828	1
696	SYAY	4,9,24,116	5	131	0.5813	1
697	SDSY	4,9,24,116	6	191	0.8171	1
698	SYSY	4,9,24,116	11	271	0.2469	1
699	SYTD	4,9,24,116	9	273	0.8354	1
700	SHSY	4,9,24,118	4	107	0.5552	1
701	SDSY	4,9,24,118	6	191	0.8171	1
702	SYSY	4,9,24,118	15	382	0.1907	1
704	SHSL	4,9,24,130	4	107	0.5552	1
705	SDSL	4,9,24,130	6	190	0.8162	1
706	SYSL	4,9,24,130	15	382	0.1907	1
708	SHSS	4,9,24,131	4	106	0.5519	1
709	SYSS	4,9,24,131	4	132	1	1
711	SHTS	4,9,24,131	5	152	0.7968	1
712	SDSR	4,9,24,131	6	191	0.8171	1
713	SYSR	4,9,24,131	11	270	0.2415	1
714	SHST	4,9,24,143	4	107	0.5552	1
715	SDST	4,9,24,143	6	191	0.8171	1
716	SYST	4,9,24,143	15	381	0.1868	1
718	SHSR	4,9,24,145	4	107	0.5552	1
719	SDSR	4,9,24,145	6	191	0.8171	1
720	SYTR	4,9,24,145	10	284	0.5555	1
721	SYSR	4,9,24,145	15	382	0.1907	1
723	SHSW	4,9,24,147	4	107	0.5552	1
724	SDSW	4,9,24,147	6	191	0.8171	1
725	SYSW	4,9,24,147	15	381	0.1868	1
727	SHTE	4,9,24,152	3	65	0.4424	1
728	SHSV	4,9,24,152	4	107	0.5552	1
729	SDSV	4,9,24,152	6	191	0.8171	1
730	SYAV	4,9,24,152	10	288	0.5895	1
732	SYSE	4,9,24,152	14	327	0.1092	1
734	SYAD	4,9,24,156	1	4	0.1376	1
735	SYAR	4,9,24,156	1	7	0.2112	1
736	SHSD	4,9,24,156	2	21	0.1423	1
737	SYSL	4,9,24,156	4	133	1	1
739	SYTL	4,9,24,156	6	174	0.6321	1
740	SDSD	4,9,24,156	6	191	0.8171	1
741	SYSR	4,9,24,156	11	268	0.2308	1
742	SHSA	4,9,24,158	4	105	0.5488	1
743	SDSA	4,9,24,158	6	191	0.8171	1
744	SYSA	4,9,24,158	14	329	0.1149	1
746	SHTL	4,9,24,163	3	72	0.4754	1
747	SHST	4,9,24,163	4	107	0.5552	1
748	SYST	4,9,24,163	4	125	0.7828	1
749	SDST	4,9,24,163	6	191	0.8171	1
750	SYSE	4,9,24,163	11	270	0.2415	1
751	SYTL	4,9,24,163	10	279	0.514	1
752	SYAL	4,9,24,163	15	478	0.8121	1
754	SHSW	4,9,24,167	4	107	0.5552	1
755	SDSW	4,9,24,167	6	191	0.8171	1
756	SYTS	4,9,24,167	10	279	0.514	1
757	SYSW	4,9,24,167	15	382	0.1907	1
759	SHSY	4,9,24,171	2	23	0.1628	1
760	SYSH	4,9,24,171	3	55	0.236	1
761	SYAH	4,9,24,171	4	114	0.7687	1
762	SDSY	4,9,24,171	6	191	0.8171	1
763	SYSY	4,9,24,171	12	332	0.4365	1
765	SHSE	4,9,24,177	4	106	0.5519	1
766	SYSE	4,9,24,177	4	132	1	1
768	SDSD	4,9,24,177	6	191	0.8171	1
769	SYSD	4,9,24,177	11	270	0.2415	1
770	SHST	4,9,24,178	4	107	0.5552	1
771	SYST	4,9,24,178	4	132	1	1
773	SDST	4,9,24,178	6	191	0.8171	1
774	SYSK	4,9,24,178	11	270	0.2415	1
775	SHSQ	4,9,24,180	4	106	0.5519	1
776	SYSQ	4,9,24,180	4	132	1	1
778	SDSE	4,9,24,180	6	191	0.8171	1
779	SYSE	4,9,24,180	11	270	0.2415	1
780	SHDQ	4,9,30,32	2	24	0.1733	1
781	SDDQ	4,9,30,32	6	191	0.8171	1
782	SYDL	4,9,30,32	10	284	0.5555	1
783	SYDQ	4,9,30,32	25	799	0.8179	1
786	SHDA	4,9,30,41	4	107	0.5552	1
787	SDDA	4,9,30,41	6	191	0.8171	1
788	SYDA	4,9,30,41	25	762	0.5125	1
791	SHDT	4,9,30,45	2	20	0.1322	1
792	SDDE	4,9,30,45	6	191	0.8171	1
793	SYDK	4,9,30,45	10	284	0.5555	1
794	SYDT	4,9,30,45	11	305	0.4705	1
796	SYDE	4,9,30,45	16	425	0.2374	1
798	SDDE	4,9,30,46	6	191	0.8171	1
799	SHDE	4,9,30,46	9	287	0.8402	1
801	SYDE	4,9,30,46	27	806	0.2443	1
804	SDDI	4,9,30,52	6	191	0.8171	1
805	SHDI	4,9,30,52	9	287	0.8402	1
807	SYDI	4,9,30,52	28	907	1	1
811	SDDR	4,9,30,62	6	191	0.8171	1
812	SHDR	4,9,30,62	9	287	0.8402	1
814	SYDR	4,9,30,62	27	880	1	1
817	SDDN	4,9,30,63	6	191	0.8171	1
818	SHDE	4,9,30,63	9	284	0.8388	1
820	SYDN	4,9,30,63	22	626	0.2559	1
823	SDDQ	4,9,30,65	6	191	0.8171	1
824	SHDQ	4,9,30,65	9	287	0.8402	1
826	SYDQ	4,9,30,65	27	878	1	1
829	SDDI	4,9,30,66	6	191	0.8171	1
830	SHDI	4,9,30,66	9	287	0.8402	1
832	SYDI	4,9,30,66	27	878	1	1
835	SYDC	4,9,30,67	4	128	0.7875	1
837	SDDF	4,9,30,67	6	191	0.8171	1
838	SHDS	4,9,30,67	7	205	0.6514	1
840	SYDF	4,9,30,67	10	268	0.427	1
842	SYDY	4,9,30,67	12	315	0.3244	1
843	SDDT	4,9,30,69	6	191	0.8171	1
844	SHDT	4,9,30,69	7	207	0.6544	1
846	SYDA	4,9,30,69	14	396	0.4359	1
848	SDDN	4,9,30,70	6	191	0.8171	1
849	SHDN	4,9,30,70	7	207	0.6544	1
851	SYDQ	4,9,30,70	12	315	0.3244	1
852	SDDT	4,9,30,71	6	191	0.8171	1
853	SHDT	4,9,30,71	7	207	0.6544	1
855	SYDA	4,9,30,71	14	396	0.4359	1
857	SDDD	4,9,30,74	6	191	0.8171	1
858	SHDY	4,9,30,74	7	205	0.6514	1
860	SYDD	4,9,30,74	15	397	0.2565	1
862	SDDE	4,9,30,76	6	191	0.8171	1
863	SHDE	4,9,30,76	9	287	0.8402	1
865	SYDE	4,9,30,76	28	908	1	1
869	SHDD	4,9,30,77	4	86	0.3248	1
870	SDDS	4,9,30,77	6	191	0.8171	1
871	SYDS	4,9,30,77	21	624	0.4488	1
874	SHDT	4,9,30,80	4	86	0.3248	1
875	SDDN	4,9,30,80	6	191	0.8171	1
876	SYDN	4,9,30,80	21	624	0.4488	1
879	SDDL	4,9,30,81	6	191	0.8171	1
880	SHDL	4,9,30,81	8	235	0.6654	1
882	SYDL	4,9,30,81	21	626	0.4499	1
885	SHDL	4,9,30,82	5	145	0.7914	1
886	SDDR	4,9,30,82	6	191	0.8171	1
887	SYDR	4,9,30,82	21	624	0.4488	1
890	SHDR	4,9,30,83	5	145	0.7914	1
891	SDDG	4,9,30,83	6	191	0.8171	1
892	SYDG	4,9,30,83	21	624	0.4488	1
895	SDDA	4,9,30,90	6	191	0.8171	1
896	SHDA	4,9,30,90	9	287	0.8402	1
898	SYDA	4,9,30,90	28	908	1	1
902	SDDT	4,9,30,94	6	191	0.8171	1
903	SHDT	4,9,30,94	9	286	0.8397	1
905	SYDI	4,9,30,94	18	497	0.2662	1
907	SYDT	4,9,30,94	21	638	0.5658	1
910	SHDI	4,9,30,95	2	21	0.1423	1
911	SHDW	4,9,30,95	3	80	0.7282	1
912	SDDL	4,9,30,95	6	191	0.8171	1
913	SYDL	4,9,30,95	17	480	0.3493	1
915	SYDI	4,9,30,95	18	497	0.2662	1
917	SYDW	4,9,30,97	3	55	0.236	1
918	SHDR	4,9,30,97	7	182	0.4733	1
920	SDDS	4,9,30,97	6	191	0.8171	1
921	SYDS	4,9,30,97	11	271	0.2469	1
922	SYDR	4,9,30,97	19	600	0.7134	1
924	SHDS	4,9,30,99	2	20	0.1322	1
925	SDDY	4,9,30,99	6	191	0.8171	1
926	SYDY	4,9,30,99	28	907	1	1
930	SHDL	4,9,30,103	3	73	0.4805	1
931	SDDV	4,9,30,103	6	191	0.8171	1
932	SYDV	4,9,30,103	27	776	0.1211	1
935	SYDF	4,9,30,109	1	20	0.4658	1
936	SDDL	4,9,30,109	6	191	0.8171	1
937	SHDL	4,9,30,109	9	287	0.8402	1
939	SHDY	4,9,30,113	7	171	0.3355	1
941	SDDH	4,9,30,113	6	191	0.8171	1
942	SYDY	4,9,30,113	12	335	0.458	1
943	SYDH	4,9,30,113	23	766	1	1
946	SDDN	4,9,30,114	6	191	0.8171	1
947	SHDN	4,9,30,114	7	210	0.8199	1
949	SYDN	4,9,30,114	11	362	0.9582	1
951	SYDD	4,9,30,114	24	734	0.5306	1
953	SHDF	4,9,30,116	2	23	0.1628	1
954	SHDL	4,9,30,116	3	72	0.4754	1
955	SYDF	4,9,30,116	6	153	0.4454	1
956	SDDY	4,9,30,116	6	191	0.8171	1
957	SYDD	4,9,30,116	9	280	0.8373	1
958	SYDY	4,9,30,116	16	389	0.1108	1
960	SDDY	4,9,30,118	6	191	0.8171	1
961	SHDY	4,9,30,118	9	287	0.8402	1
963	SYDY	4,9,30,118	28	908	1	1
967	SDDL	4,9,30,130	6	190	0.8162	1
968	SHDL	4,9,30,130	9	287	0.8402	1
970	SYDL	4,9,30,130	28	908	1	1
974	SHDS	4,9,30,131	7	173	0.4613	1
976	SDDR	4,9,30,131	6	191	0.8171	1
977	SYDR	4,9,30,131	11	270	0.2415	1
978	SDDT	4,9,30,143	6	191	0.8171	1
979	SHDT	4,9,30,143	7	213	0.8211	1
981	SYDT	4,9,30,143	28	907	1	1
985	SDDR	4,9,30,145	6	191	0.8171	1
986	SHDR	4,9,30,145	9	287	0.8402	1
988	SYDR	4,9,30,145	28	882	0.5661	1
991	SDDW	4,9,30,147	6	191	0.8171	1
992	SHDW	4,9,30,147	7	213	0.8211	1
994	SYDW	4,9,30,147	28	907	1	1
998	SHDE	4,9,30,152	3	65	0.4424	1
999	SDDV	4,9,30,152	6	191	0.8171	1
1000	SYDE	4,9,30,152	19	537	0.2969	1
1002	SHDD	4,9,30,156	2	44	0.3915	1
1003	SDDD	4,9,30,156	6	191	0.8171	1
1004	SYDR	4,9,30,156	12	274	0.1289	1
1005	SDDA	4,9,30,158	6	191	0.8171	1
1006	SHDA	4,9,30,158	9	285	0.8392	1
1008	SYDA	4,9,30,158	28	885	0.5662	1
1011	SHDT	4,9,30,163	2	39	0.3375	1
1012	SHDL	4,9,30,163	3	72	0.4754	1
1013	SDDT	4,9,30,163	6	191	0.8171	1
1014	SYDE	4,9,30,163	11	328	0.657	1
1015	SYDL	4,9,30,163	21	673	0.8452	1
1018	SDDW	4,9,30,167	6	191	0.8171	1
1019	SHDW	4,9,30,167	9	278	0.8366	1
1021	SYDS	4,9,30,167	10	279	0.514	1
1022	SYDW	4,9,30,167	25	800	0.8179	1
1025	SYDH	4,9,30,171	7	165	0.3209	1
1026	SDDY	4,9,30,171	6	191	0.8171	1
1027	SHDY	4,9,30,171	9	287	0.8402	1
1029	SYDY	4,9,30,171	26	845	1	1
1032	SDDD	4,9,30,177	6	191	0.8171	1
1033	SHDE	4,9,30,177	7	198	0.6428	1
1035	SYDD	4,9,30,177	11	270	0.2415	1
1036	SDDT	4,9,30,178	6	191	0.8171	1
1037	SHDT	4,9,30,178	7	213	0.8211	1
1039	SYDK	4,9,30,178	11	270	0.2415	1
1040	SDDE	4,9,30,180	6	191	0.8171	1
1041	SHDQ	4,9,30,180	7	198	0.6428	1
1043	SYDE	4,9,30,180	11	270	0.2415	1
1044	SHQA	4,9,32,41	4	108	0.5585	1
1045	SDQA	4,9,32,41	6	191	0.8171	1
1046	SYLT	4,9,32,41	10	284	0.5555	1
1047	SYQA	4,9,32,41	25	762	0.5125	1
1050	SHQT	4,9,32,45	4	104	0.5457	1
1051	SDQE	4,9,32,45	6	191	0.8171	1
1052	SYLK	4,9,32,45	10	284	0.5555	1
1053	SYQT	4,9,32,45	11	306	0.4781	1
1055	SYQE	4,9,32,45	16	425	0.2374	1
1057	SHQE	4,9,32,46	4	108	0.5585	1
1058	SDQE	4,9,32,46	6	191	0.8171	1
1059	SYLE	4,9,32,46	10	284	0.5555	1
1060	SYQE	4,9,32,46	23	654	0.2437	1
1063	SHQI	4,9,32,52	4	108	0.5585	1
1064	SDQI	4,9,32,52	6	191	0.8171	1
1065	SYLI	4,9,32,52	10	284	0.5555	1
1066	SYQI	4,9,32,52	25	798	0.8179	1
1069	SHQR	4,9,32,62	4	108	0.5585	1
1070	SDQR	4,9,32,62	6	191	0.8171	1
1071	SYLR	4,9,32,62	10	284	0.5555	1
1072	SYQR	4,9,32,62	24	751	0.6699	1
1075	SHQE	4,9,32,63	2	20	0.1322	1
1076	SDQN	4,9,32,63	6	191	0.8171	1
1077	SYLE	4,9,32,63	10	284	0.5555	1
1078	SYQN	4,9,32,63	22	627	0.2566	1
1081	SHQQ	4,9,32,65	4	108	0.5585	1
1082	SDQQ	4,9,32,65	6	191	0.8171	1
1083	SYLQ	4,9,32,65	10	284	0.5555	1
1084	SYQQ	4,9,32,65	24	749	0.6698	1
1087	SHQI	4,9,32,66	4	108	0.5585	1
1088	SDQI	4,9,32,66	6	191	0.8171	1
1089	SYLI	4,9,32,66	10	284	0.5555	1
1090	SYQI	4,9,32,66	24	749	0.6698	1
1093	SHQS	4,9,32,67	4	104	0.5457	1
1094	SYQC	4,9,32,67	4	128	0.7875	1
1096	SDQF	4,9,32,67	6	191	0.8171	1
1097	SYQF	4,9,32,67	10	268	0.427	1
1099	SYLS	4,9,32,67	10	284	0.5555	1
1100	SYQY	4,9,32,67	12	315	0.3244	1
1101	SHQT	4,9,32,69	4	106	0.5519	1
1102	SDQT	4,9,32,69	6	191	0.8171	1
1103	SYLT	4,9,32,69	10	284	0.5555	1
1104	SYQA	4,9,32,69	14	396	0.4359	1
1106	SHQN	4,9,32,70	4	106	0.5519	1
1107	SDQN	4,9,32,70	6	191	0.8171	1
1108	SYLN	4,9,32,70	10	284	0.5555	1
1109	SYQQ	4,9,32,70	12	315	0.3244	1
1110	SHQT	4,9,32,71	4	106	0.5519	1
1111	SDQT	4,9,32,71	6	191	0.8171	1
1112	SYLT	4,9,32,71	10	284	0.5555	1
1113	SYQA	4,9,32,71	14	396	0.4359	1
1115	SHQY	4,9,32,74	4	104	0.5457	1
1116	SDQD	4,9,32,74	6	191	0.8171	1
1117	SYLY	4,9,32,74	10	284	0.5555	1
1118	SYQD	4,9,32,74	15	397	0.2565	1
1120	SHQE	4,9,32,76	4	107	0.5552	1
1121	SDQE	4,9,32,76	6	191	0.8171	1
1122	SYLE	4,9,32,76	10	284	0.5555	1
1123	SYQE	4,9,32,76	25	799	0.8179	1
1126	SHQD	4,9,32,77	2	20	0.1322	1
1127	SDQS	4,9,32,77	6	191	0.8171	1
1128	SYLN	4,9,32,77	10	279	0.514	1
1129	SYQS	4,9,32,77	21	624	0.4488	1
1132	SHQT	4,9,32,80	2	20	0.1322	1
1133	SDQN	4,9,32,80	6	191	0.8171	1
1134	SYLT	4,9,32,80	10	284	0.5555	1
1135	SYQN	4,9,32,80	21	624	0.4488	1
1138	SHQL	4,9,32,81	4	108	0.5585	1
1139	SDQL	4,9,32,81	6	191	0.8171	1
1140	SYLA	4,9,32,81	10	279	0.514	1
1141	SYQL	4,9,32,81	21	624	0.4488	1
1144	SHQL	4,9,32,82	2	20	0.1322	1
1145	SDQR	4,9,32,82	6	191	0.8171	1
1146	SYLL	4,9,32,82	10	284	0.5555	1
1147	SYQR	4,9,32,82	21	624	0.4488	1
1150	SHQR	4,9,32,83	2	20	0.1322	1
1151	SDQG	4,9,32,83	6	191	0.8171	1
1152	SYLR	4,9,32,83	10	284	0.5555	1
1153	SYQG	4,9,32,83	21	624	0.4488	1
1156	SHQA	4,9,32,90	4	107	0.5552	1
1157	SDQA	4,9,32,90	6	191	0.8171	1
1158	SYLA	4,9,32,90	10	284	0.5555	1
1159	SYQA	4,9,32,90	25	799	0.8179	1
1162	SHQT	4,9,32,94	4	108	0.5585	1
1163	SDQT	4,9,32,94	6	191	0.8171	1
1164	SYQI	4,9,32,94	9	269	0.6802	1
1166	SYLI	4,9,32,94	10	279	0.514	1
1167	SYQT	4,9,32,94	21	636	0.5653	1
1170	SHQI	4,9,32,95	2	20	0.1322	1
1171	SHLW	4,9,32,95	3	80	0.7282	1
1172	SDQL	4,9,32,95	6	191	0.8171	1
1173	SYQI	4,9,32,95	9	269	0.6802	1
1175	SYLI	4,9,32,95	10	279	0.514	1
1176	SYQL	4,9,32,95	17	477	0.3327	1
1178	SYQW	4,9,32,97	3	55	0.236	1
1179	SHQR	4,9,32,97	4	106	0.5519	1
1180	SHLR	4,9,32,97	5	161	1	1
1181	SDQS	4,9,32,97	6	191	0.8171	1
1182	SYQS	4,9,32,97	11	271	0.2469	1
1183	SYLR	4,9,32,97	10	284	0.5555	1
1184	SHQS	4,9,32,99	2	20	0.1322	1
1185	SDQY	4,9,32,99	6	191	0.8171	1
1186	SYLY	4,9,32,99	10	279	0.514	1
1187	SYQY	4,9,32,99	25	799	0.8179	1
1190	SHLL	4,9,32,103	3	73	0.4805	1
1191	SHQV	4,9,32,103	4	107	0.5552	1
1192	SDQV	4,9,32,103	6	191	0.8171	1
1193	SYLV	4,9,32,103	10	284	0.5555	1
1194	SYQV	4,9,32,103	23	611	0.08977	1
1197	SYQF	4,9,32,109	1	20	0.4658	1
1198	SHQL	4,9,32,109	4	108	0.5585	1
1199	SDQL	4,9,32,109	6	191	0.8171	1
1200	SYLL	4,9,32,109	10	284	0.5555	1
1201	SYQL	4,9,32,109	24	792	1	1
1204	SHQY	4,9,32,113	2	21	0.1423	1
1205	SYQY	4,9,32,113	3	62	0.4301	1
1206	SHLY	4,9,32,113	5	152	0.7968	1
1207	SDQH	4,9,32,113	6	191	0.8171	1
1208	SYLY	4,9,32,113	10	284	0.5555	1
1209	SYQH	4,9,32,113	23	766	1	1
1212	SHQN	4,9,32,114	2	24	0.1733	1
1213	SDQN	4,9,32,114	6	191	0.8171	1
1214	SYLD	4,9,32,114	10	279	0.514	1
1215	SYQN	4,9,32,114	11	362	0.9582	1
1217	SYQD	4,9,32,114	18	566	0.7111	1
1219	SYLY	4,9,32,116	1	12	0.3206	1
1220	SHQF	4,9,32,116	2	23	0.1628	1
1221	SHLL	4,9,32,116	3	72	0.4754	1
1222	SYQF	4,9,32,116	6	153	0.4454	1
1223	SDQY	4,9,32,116	6	191	0.8171	1
1224	SYLD	4,9,32,116	9	273	0.8354	1
1225	SYQY	4,9,32,116	16	380	0.08893	1
1227	SHQY	4,9,32,118	4	108	0.5585	1
1228	SDQY	4,9,32,118	6	191	0.8171	1
1229	SYLY	4,9,32,118	10	284	0.5555	1
1230	SYQY	4,9,32,118	25	798	0.8179	1
1233	SHQL	4,9,32,130	4	108	0.5585	1
1234	SDQL	4,9,32,130	6	190	0.8162	1
1235	SYLL	4,9,32,130	10	284	0.5555	1
1236	SYQL	4,9,32,130	25	799	0.8179	1
1239	SHQS	4,9,32,131	4	106	0.5519	1
1240	SHLS	4,9,32,131	5	152	0.7968	1
1241	SDQR	4,9,32,131	6	191	0.8171	1
1242	SYQR	4,9,32,131	11	270	0.2415	1
1243	SYLS	4,9,32,131	10	284	0.5555	1
1244	SHQT	4,9,32,143	4	108	0.5585	1
1245	SDQT	4,9,32,143	6	191	0.8171	1
1246	SYLT	4,9,32,143	10	284	0.5555	1
1247	SYQT	4,9,32,143	25	798	0.8179	1
1250	SHQR	4,9,32,145	4	108	0.5585	1
1251	SDQR	4,9,32,145	6	191	0.8171	1
1252	SYLR	4,9,32,145	10	284	0.5555	1
1253	SYQR	4,9,32,145	25	762	0.5125	1
1256	SHQW	4,9,32,147	4	108	0.5585	1
1257	SDQW	4,9,32,147	6	191	0.8171	1
1258	SYLW	4,9,32,147	10	284	0.5555	1
1259	SYQW	4,9,32,147	25	798	0.8179	1
1262	SHLE	4,9,32,152	3	65	0.4424	1
1263	SHQV	4,9,32,152	4	108	0.5585	1
1264	SDQV	4,9,32,152	6	191	0.8171	1
1265	SYLV	4,9,32,152	10	284	0.5555	1
1266	SYQE	4,9,32,152	19	537	0.2969	1
1268	SYQD	4,9,32,156	1	4	0.1376	1
1269	SHQD	4,9,32,156	2	21	0.1423	1
1270	SYLL	4,9,32,156	6	110	0.1374	1
1271	SDQD	4,9,32,156	6	191	0.8171	1
1272	SYQR	4,9,32,156	12	274	0.1289	1
1273	SHQA	4,9,32,158	4	106	0.5519	1
1274	SDQA	4,9,32,158	6	191	0.8171	1
1275	SYLA	4,9,32,158	10	284	0.5555	1
1276	SYQA	4,9,32,158	25	767	0.512	1
1279	SHLL	4,9,32,163	3	72	0.4754	1
1280	SHQT	4,9,32,163	4	107	0.5552	1
1281	SDQT	4,9,32,163	6	191	0.8171	1
1282	SYLL	4,9,32,163	10	279	0.514	1
1283	SYQE	4,9,32,163	11	325	0.6315	1
1284	SYQL	4,9,32,163	15	482	0.8459	1
1286	SHQW	4,9,32,167	4	108	0.5585	1
1287	SDQW	4,9,32,167	6	191	0.8171	1
1288	SYLS	4,9,32,167	10	279	0.514	1
1289	SYQW	4,9,32,167	25	799	0.8179	1
1292	SHQY	4,9,32,171	2	23	0.1628	1
1293	SYQH	4,9,32,171	7	166	0.3231	1
1294	SDQY	4,9,32,171	6	191	0.8171	1
1295	SYLY	4,9,32,171	10	284	0.5555	1
1296	SHQE	4,9,32,177	4	107	0.5552	1
1297	SDQD	4,9,32,177	6	191	0.8171	1
1298	SYQD	4,9,32,177	11	270	0.2415	1
1299	SYLE	4,9,32,177	10	284	0.5555	1
1300	SHQT	4,9,32,178	4	108	0.5585	1
1301	SDQT	4,9,32,178	6	191	0.8171	1
1302	SYQK	4,9,32,178	11	270	0.2415	1
1303	SYLT	4,9,32,178	10	284	0.5555	1
1304	SHQQ	4,9,32,180	4	107	0.5552	1
1305	SDQE	4,9,32,180	6	191	0.8171	1
1306	SYQE	4,9,32,180	11	270	0.2415	1
1307	SYLQ	4,9,32,180	10	284	0.5555	1
1308	SHAT	4,9,41,45	4	104	0.5457	1
1309	SDAE	4,9,41,45	6	191	0.8171	1
1310	SYTK	4,9,41,45	10	284	0.5555	1
1311	SYAT	4,9,41,45	11	306	0.4781	1
1313	SYAE	4,9,41,45	16	425	0.2374	1
1315	SHAE	4,9,41,46	6	185	0.8123	1
1317	SDAE	4,9,41,46	6	191	0.8171	1
1318	SYTE	4,9,41,46	10	284	0.5555	1
1319	SYAE	4,9,41,46	23	654	0.2437	1
1322	SHAI	4,9,41,52	6	185	0.8123	1
1324	SDAI	4,9,41,52	6	191	0.8171	1
1325	SYAI	4,9,41,52	25	761	0.5128	1
1328	SHAR	4,9,41,62	6	185	0.8123	1
1330	SDAR	4,9,41,62	6	191	0.8171	1
1331	SYAR	4,9,41,62	24	711	0.4119	1
1334	SHAE	4,9,41,63	4	103	0.5427	1
1335	SDAN	4,9,41,63	6	191	0.8171	1
1336	SYAN	4,9,41,63	22	627	0.2566	1
1339	SHAQ	4,9,41,65	6	185	0.8123	1
1341	SDAQ	4,9,41,65	6	191	0.8171	1
1342	SYAQ	4,9,41,65	24	708	0.314	1
1345	SHAI	4,9,41,66	6	185	0.8123	1
1347	SDAI	4,9,41,66	6	191	0.8171	1
1348	SYAI	4,9,41,66	24	708	0.314	1
1351	SHAS	4,9,41,67	4	104	0.5457	1
1352	SYAC	4,9,41,67	4	128	0.7875	1
1354	SYAS	4,9,41,67	5	150	0.7951	1
1355	SDAF	4,9,41,67	6	191	0.8171	1
1356	SYAF	4,9,41,67	10	268	0.427	1
1358	SYAY	4,9,41,67	12	315	0.3244	1
1359	SHAT	4,9,41,69	4	106	0.5519	1
1360	SDAT	4,9,41,69	6	191	0.8171	1
1361	SYAA	4,9,41,69	14	396	0.4359	1
1363	SYAT	4,9,41,69	16	490	0.6399	1
1366	SHAN	4,9,41,70	4	106	0.5519	1
1367	SDAN	4,9,41,70	6	191	0.8171	1
1368	SYAQ	4,9,41,70	12	315	0.3244	1
1369	SYAN	4,9,41,70	16	490	0.6399	1
1372	SHAT	4,9,41,71	4	106	0.5519	1
1373	SDAT	4,9,41,71	6	191	0.8171	1
1374	SYAA	4,9,41,71	14	396	0.4359	1
1376	SYAT	4,9,41,71	16	490	0.6399	1
1379	SHAY	4,9,41,74	4	104	0.5457	1
1380	SDAD	4,9,41,74	6	191	0.8171	1
1381	SYAD	4,9,41,74	15	397	0.2565	1
1383	SYAY	4,9,41,74	15	496	0.9656	1
1386	SHAE	4,9,41,76	6	184	0.8116	1
1387	SDAE	4,9,41,76	6	191	0.8171	1
1388	SYAE	4,9,41,76	25	762	0.5125	1
1391	SHAD	4,9,41,77	4	86	0.3248	1
1392	SDAS	4,9,41,77	6	191	0.8171	1
1393	SYAS	4,9,41,77	21	624	0.4488	1
1396	SHAT	4,9,41,80	4	86	0.3248	1
1397	SDAN	4,9,41,80	6	191	0.8171	1
1398	SYAN	4,9,41,80	21	624	0.4488	1
1401	SHAL	4,9,41,81	6	168	0.622	1
1402	SDAL	4,9,41,81	6	191	0.8171	1
1403	SYAL	4,9,41,81	21	624	0.4488	1
1406	SHAL	4,9,41,82	4	103	0.5427	1
1407	SDAR	4,9,41,82	6	191	0.8171	1
1408	SYAR	4,9,41,82	21	624	0.4488	1
1411	SHAR	4,9,41,83	4	103	0.5427	1
1412	SDAG	4,9,41,83	6	191	0.8171	1
1413	SYAG	4,9,41,83	21	624	0.4488	1
1416	SHAA	4,9,41,90	6	184	0.8116	1
1417	SDAA	4,9,41,90	6	191	0.8171	1
1418	SYAA	4,9,41,90	25	762	0.5125	1
1421	SHAT	4,9,41,94	6	185	0.8123	1
1423	SDAT	4,9,41,94	6	191	0.8171	1
1424	SYAI	4,9,41,94	9	268	0.6793	1
1426	SYTI	4,9,41,94	10	280	0.5222	1
1427	SYAT	4,9,41,94	21	595	0.2647	1
1430	SHAI	4,9,41,95	2	20	0.1322	1
1431	SHTW	4,9,41,95	3	80	0.7282	1
1432	SDAL	4,9,41,95	6	191	0.8171	1
1433	SYAI	4,9,41,95	9	268	0.6793	1
1435	SYTI	4,9,41,95	10	280	0.5222	1
1436	SYAL	4,9,41,95	17	477	0.3327	1
1438	SYAW	4,9,41,97	3	55	0.236	1
1439	SHAR	4,9,41,97	4	106	0.5519	1
1440	SHTR	4,9,41,97	5	161	1	1
1441	SDAS	4,9,41,97	6	191	0.8171	1
1442	SYAS	4,9,41,97	11	271	0.2469	1
1443	SYTR	4,9,41,97	10	285	0.5639	1
1444	SHAS	4,9,41,99	2	20	0.1322	1
1445	SDAY	4,9,41,99	6	191	0.8171	1
1446	SYAY	4,9,41,99	25	762	0.5125	1
1449	SHTL	4,9,41,103	3	73	0.4805	1
1450	SHAV	4,9,41,103	6	184	0.8116	1
1451	SDAV	4,9,41,103	6	191	0.8171	1
1452	SYAL	4,9,41,103	9	252	0.528	1
1454	SYTV	4,9,41,103	10	284	0.5555	1
1455	SYAV	4,9,41,103	23	611	0.08977	1
1458	SYAF	4,9,41,109	1	20	0.4658	1
1459	SHAL	4,9,41,109	6	185	0.8123	1
1461	SDAL	4,9,41,109	6	191	0.8171	1
1462	SYAL	4,9,41,109	24	755	0.6707	1
1465	SYAY	4,9,41,113	3	62	0.4301	1
1466	SHTY	4,9,41,113	3	72	0.4754	1
1467	SHAY	4,9,41,113	4	102	0.5398	1
1468	SDAH	4,9,41,113	6	191	0.8171	1
1469	SYTY	4,9,41,113	10	284	0.5555	1
1470	SYAH	4,9,41,113	23	726	0.8353	1
1473	SHAN	4,9,41,114	2	26	0.1947	1
1474	SDAN	4,9,41,114	6	191	0.8171	1
1475	SYTD	4,9,41,114	10	279	0.514	1
1476	SYAN	4,9,41,114	11	303	0.4554	1
1478	SYAD	4,9,41,114	18	566	0.7111	1
1480	SYTY	4,9,41,116	1	12	0.3206	1
1481	SHAF	4,9,41,116	2	23	0.1628	1
1482	SHTL	4,9,41,116	3	72	0.4754	1
1483	SYAF	4,9,41,116	6	153	0.4454	1
1484	SDAY	4,9,41,116	6	191	0.8171	1
1485	SYTD	4,9,41,116	9	273	0.8354	1
1486	SYAY	4,9,41,116	16	380	0.08893	1
1488	SHAY	4,9,41,118	6	185	0.8123	1
1490	SDAY	4,9,41,118	6	191	0.8171	1
1491	SYAY	4,9,41,118	25	761	0.5128	1
1494	SHAL	4,9,41,130	6	185	0.8123	1
1496	SDAL	4,9,41,130	6	190	0.8162	1
1497	SYAL	4,9,41,130	25	762	0.5125	1
1500	SHTS	4,9,41,131	3	72	0.4754	1
1501	SHAS	4,9,41,131	6	182	0.8103	1
1502	SDAR	4,9,41,131	6	191	0.8171	1
1503	SYAR	4,9,41,131	11	270	0.2415	1
1504	SHAT	4,9,41,143	6	185	0.8123	1
1506	SDAT	4,9,41,143	6	191	0.8171	1
1507	SYAT	4,9,41,143	25	761	0.5128	1
1510	SHAR	4,9,41,145	6	185	0.8123	1
1512	SDAR	4,9,41,145	6	191	0.8171	1
1513	SYTR	4,9,41,145	10	284	0.5555	1
1514	SYAR	4,9,41,145	25	762	0.5125	1
1517	SHAW	4,9,41,147	6	185	0.8123	1
1519	SDAW	4,9,41,147	6	191	0.8171	1
1520	SYAW	4,9,41,147	25	761	0.5128	1
1523	SHTE	4,9,41,152	3	65	0.4424	1
1524	SHAV	4,9,41,152	6	185	0.8123	1
1526	SDAV	4,9,41,152	6	191	0.8171	1
1527	SYAE	4,9,41,152	19	537	0.2969	1
1529	SYAD	4,9,41,156	1	4	0.1376	1
1530	SHAD	4,9,41,156	2	21	0.1423	1
1531	SYTL	4,9,41,156	6	174	0.6321	1
1532	SDAD	4,9,41,156	6	191	0.8171	1
1533	SYAR	4,9,41,156	12	274	0.1289	1
1534	SHAA	4,9,41,158	6	183	0.811	1
1535	SDAA	4,9,41,158	6	191	0.8171	1
1536	SYAA	4,9,41,158	25	728	0.2947	1
1539	SHTL	4,9,41,163	3	72	0.4754	1
1540	SHAT	4,9,41,163	4	107	0.5552	1
1541	SDAT	4,9,41,163	6	191	0.8171	1
1542	SYAE	4,9,41,163	11	270	0.2415	1
1543	SYTL	4,9,41,163	10	279	0.514	1
1544	SYAL	4,9,41,163	15	482	0.8459	1
1546	SHAW	4,9,41,167	6	185	0.8123	1
1548	SDAW	4,9,41,167	6	191	0.8171	1
1549	SYTS	4,9,41,167	10	279	0.514	1
1550	SYAW	4,9,41,167	25	762	0.5125	1
1553	SHAY	4,9,41,171	4	106	0.5519	1
1554	SYAH	4,9,41,171	7	166	0.3231	1
1555	SDAY	4,9,41,171	6	191	0.8171	1
1556	SHTE	4,9,41,177	3	95	0.7588	1
1557	SHAE	4,9,41,177	6	184	0.8116	1
1558	SDAD	4,9,41,177	6	191	0.8171	1
1559	SYAD	4,9,41,177	11	270	0.2415	1
1560	SHAT	4,9,41,178	6	185	0.8123	1
1562	SDAT	4,9,41,178	6	191	0.8171	1
1563	SYAK	4,9,41,178	11	270	0.2415	1
1564	SHTQ	4,9,41,180	3	95	0.7588	1
1565	SHAQ	4,9,41,180	6	184	0.8116	1
1566	SDAE	4,9,41,180	6	191	0.8171	1
1567	SYAE	4,9,41,180	11	270	0.2415	1
1568	SHTE	4,9,45,46	4	104	0.5457	1
1569	SDEE	4,9,45,46	6	191	0.8171	1
1570	SYKE	4,9,45,46	10	284	0.5555	1
1571	SYTE	4,9,45,46	11	306	0.4781	1
1573	SYEE	4,9,45,46	16	425	0.2374	1
1575	SHTI	4,9,45,52	4	104	0.5457	1
1576	SDEI	4,9,45,52	6	191	0.8171	1
1577	SYKI	4,9,45,52	10	284	0.5555	1
1578	SYTI	4,9,45,52	11	306	0.4781	1
1580	SYEI	4,9,45,52	16	425	0.2374	1
1582	SHTR	4,9,45,62	4	104	0.5457	1
1583	SDER	4,9,45,62	6	191	0.8171	1
1584	SYKR	4,9,45,62	10	284	0.5555	1
1585	SYTR	4,9,45,62	11	293	0.3834	1
1587	SYER	4,9,45,62	16	425	0.2374	1
1589	SHTE	4,9,45,63	2	20	0.1322	1
1590	SYTE	4,9,45,63	2	37	0.3155	1
1591	SDEN	4,9,45,63	6	191	0.8171	1
1592	SYTN	4,9,45,63	10	272	0.4579	1
1594	SYKE	4,9,45,63	10	284	0.5555	1
1595	SYEN	4,9,45,63	16	420	0.2157	1
1597	SHTQ	4,9,45,65	4	104	0.5457	1
1598	SDEQ	4,9,45,65	6	191	0.8171	1
1599	SYKQ	4,9,45,65	10	284	0.5555	1
1600	SYTQ	4,9,45,65	11	293	0.3834	1
1602	SYEQ	4,9,45,65	16	425	0.2374	1
1604	SHTI	4,9,45,66	4	104	0.5457	1
1605	SDEI	4,9,45,66	6	191	0.8171	1
1606	SYKI	4,9,45,66	10	284	0.5555	1
1607	SYTI	4,9,45,66	11	293	0.3834	1
1609	SYEI	4,9,45,66	16	425	0.2374	1
1611	SYTS	4,9,45,67	2	27	0.2055	1
1612	SHTS	4,9,45,67	4	104	0.5457	1
1613	SYEC	4,9,45,67	4	128	0.7875	1
1615	SDEF	4,9,45,67	6	191	0.8171	1
1616	SYTF	4,9,45,67	10	268	0.427	1
1618	SYKS	4,9,45,67	10	284	0.5555	1
1619	SYEY	4,9,45,67	12	314	0.3183	1
1620	SHTT	4,9,45,69	4	104	0.5457	1
1621	SYET	4,9,45,69	4	133	1	1
1623	SDET	4,9,45,69	6	191	0.8171	1
1624	SYKT	4,9,45,69	10	284	0.5555	1
1625	SYTT	4,9,45,69	11	293	0.3834	1
1627	SYEA	4,9,45,69	12	314	0.3183	1
1628	SHTN	4,9,45,70	4	104	0.5457	1
1629	SYEN	4,9,45,70	4	133	1	1
1631	SDEN	4,9,45,70	6	191	0.8171	1
1632	SYKN	4,9,45,70	10	284	0.5555	1
1633	SYTN	4,9,45,70	11	293	0.3834	1
1635	SYEQ	4,9,45,70	12	314	0.3183	1
1636	SHTT	4,9,45,71	4	104	0.5457	1
1637	SYET	4,9,45,71	4	133	1	1
1639	SDET	4,9,45,71	6	191	0.8171	1
1640	SYKT	4,9,45,71	10	284	0.5555	1
1641	SYTT	4,9,45,71	11	293	0.3834	1
1643	SYEA	4,9,45,71	12	314	0.3183	1
1644	SHTY	4,9,45,74	4	104	0.5457	1
1645	SDED	4,9,45,74	6	191	0.8171	1
1646	SYKY	4,9,45,74	10	284	0.5555	1
1647	SYTY	4,9,45,74	11	306	0.4781	1
1649	SYED	4,9,45,74	15	396	0.2517	1
1651	SHTE	4,9,45,76	4	104	0.5457	1
1652	SDEE	4,9,45,76	6	191	0.8171	1
1653	SYKE	4,9,45,76	10	284	0.5555	1
1654	SYTE	4,9,45,76	11	306	0.4781	1
1656	SYEE	4,9,45,76	16	425	0.2374	1
1658	SHTD	4,9,45,77	2	20	0.1322	1
1659	SYEN	4,9,45,77	1	33	1	1
1660	SYTN	4,9,45,77	4	131	1	1
1661	SYTS	4,9,45,77	8	187	0.3409	1
1662	SDES	4,9,45,77	6	191	0.8171	1
1663	SYKN	4,9,45,77	10	279	0.514	1
1664	SYES	4,9,45,77	15	403	0.2864	1
1666	SHTT	4,9,45,80	2	20	0.1322	1
1667	SYEI	4,9,45,80	1	33	1	1
1668	SYTI	4,9,45,80	4	131	1	1
1669	SYTN	4,9,45,80	8	187	0.3409	1
1670	SDEN	4,9,45,80	6	191	0.8171	1
1671	SYKT	4,9,45,80	10	284	0.5555	1
1672	SYEN	4,9,45,80	15	403	0.2864	1
1674	SYEA	4,9,45,81	1	33	1	1
1675	SHTL	4,9,45,81	4	104	0.5457	1
1676	SYTA	4,9,45,81	4	131	1	1
1677	SYTL	4,9,45,81	8	187	0.3409	1
1678	SDEL	4,9,45,81	6	191	0.8171	1
1679	SYKA	4,9,45,81	10	279	0.514	1
1680	SYEL	4,9,45,81	15	403	0.2864	1
1682	SHTL	4,9,45,82	2	20	0.1322	1
1683	SYEL	4,9,45,82	1	33	1	1
1684	SYTL	4,9,45,82	4	131	1	1
1685	SYTR	4,9,45,82	8	187	0.3409	1
1686	SDER	4,9,45,82	6	191	0.8171	1
1687	SYKL	4,9,45,82	10	284	0.5555	1
1688	SYER	4,9,45,82	15	403	0.2864	1
1690	SHTR	4,9,45,83	2	20	0.1322	1
1691	SYER	4,9,45,83	1	33	1	1
1692	SYTR	4,9,45,83	4	131	1	1
1693	SYTG	4,9,45,83	8	187	0.3409	1
1694	SDEG	4,9,45,83	6	191	0.8171	1
1695	SYKR	4,9,45,83	10	284	0.5555	1
1696	SYEG	4,9,45,83	15	403	0.2864	1
1698	SHTA	4,9,45,90	4	104	0.5457	1
1699	SDEA	4,9,45,90	6	191	0.8171	1
1700	SYKA	4,9,45,90	10	284	0.5555	1
1701	SYTA	4,9,45,90	11	306	0.4781	1
1703	SYEA	4,9,45,90	16	425	0.2374	1
1705	SHTT	4,9,45,94	4	104	0.5457	1
1706	SYTT	4,9,45,94	4	116	0.7708	1
1707	SDET	4,9,45,94	6	191	0.8171	1
1708	SYTI	4,9,45,94	8	202	0.3634	1
1709	SYKI	4,9,45,94	10	279	0.514	1
1710	SYET	4,9,45,94	16	425	0.2374	1
1712	SHTI	4,9,45,95	2	20	0.1322	1
1713	SHKW	4,9,45,95	3	80	0.7282	1
1714	SYTW	4,9,45,95	4	114	0.7687	1
1715	SDEL	4,9,45,95	6	191	0.8171	1
1716	SYTI	4,9,45,95	8	202	0.3634	1
1717	SYKI	4,9,45,95	10	279	0.514	1
1718	SYEL	4,9,45,95	15	376	0.1679	1
1720	SYEW	4,9,45,97	3	55	0.236	1
1721	SHTR	4,9,45,97	4	104	0.5457	1
1722	SYTT	4,9,45,97	4	114	0.7687	1
1723	SHKR	4,9,45,97	5	161	1	1
1724	SDES	4,9,45,97	6	191	0.8171	1
1725	SYTR	4,9,45,97	8	204	0.3677	1
1727	SYES	4,9,45,97	11	270	0.2415	1
1728	SYKR	4,9,45,97	10	284	0.5555	1
1729	SHTS	4,9,45,99	2	20	0.1322	1
1730	SDEY	4,9,45,99	6	191	0.8171	1
1731	SYKY	4,9,45,99	10	279	0.514	1
1732	SYTY	4,9,45,99	11	306	0.4781	1
1734	SYEY	4,9,45,99	16	425	0.2374	1
1736	SHKL	4,9,45,103	3	73	0.4805	1
1737	SHTV	4,9,45,103	4	104	0.5457	1
1738	SYTV	4,9,45,103	4	116	0.7708	1
1739	SDEV	4,9,45,103	6	191	0.8171	1
1740	SYTL	4,9,45,103	8	202	0.3634	1
1741	SYKV	4,9,45,103	10	284	0.5555	1
1742	SYEV	4,9,45,103	15	382	0.1907	1
1744	SYTF	4,9,45,109	1	20	0.4658	1
1745	SHTL	4,9,45,109	4	104	0.5457	1
1746	SDEL	4,9,45,109	6	191	0.8171	1
1747	SYKL	4,9,45,109	10	284	0.5555	1
1748	SYTL	4,9,45,109	10	291	0.6154	1
1750	SYEL	4,9,45,109	16	425	0.2374	1
1752	SHTY	4,9,45,113	2	20	0.1322	1
1753	SYEY	4,9,45,113	3	55	0.236	1
1754	SHKY	4,9,45,113	3	72	0.4754	1
1755	SDEH	4,9,45,113	6	191	0.8171	1
1756	SYKY	4,9,45,113	10	284	0.5555	1
1757	SYTH	4,9,45,113	11	306	0.4781	1
1759	SYEH	4,9,45,113	13	376	0.5233	1
1761	SHTN	4,9,45,114	2	20	0.1322	1
1762	SYTN	4,9,45,114	5	131	0.5813	1
1763	SYEN	4,9,45,114	6	183	0.811	1
1765	SYTD	4,9,45,114	7	186	0.4806	1
1767	SDEN	4,9,45,114	6	191	0.8171	1
1768	SYED	4,9,45,114	10	269	0.4347	1
1769	SYKD	4,9,45,114	10	279	0.514	1
1770	SYKY	4,9,45,116	1	12	0.3206	1
1771	SHTF	4,9,45,116	2	20	0.1322	1
1772	SYTF	4,9,45,116	2	30	0.2383	1
1773	SHKL	4,9,45,116	3	72	0.4754	1
1774	SYEF	4,9,45,116	4	125	0.7828	1
1775	SYTY	4,9,45,116	5	131	0.5813	1
1776	SYTS	4,9,45,116	5	160	0.8052	1
1777	SDEY	4,9,45,116	6	191	0.8171	1
1778	SYEY	4,9,45,116	11	271	0.2469	1
1779	SYKD	4,9,45,116	9	273	0.8354	1
1780	SHTY	4,9,45,118	4	104	0.5457	1
1781	SDEY	4,9,45,118	6	191	0.8171	1
1782	SYKY	4,9,45,118	10	284	0.5555	1
1783	SYTY	4,9,45,118	11	305	0.4705	1
1785	SYEY	4,9,45,118	16	425	0.2374	1
1787	SHTL	4,9,45,130	4	104	0.5457	1
1788	SDEL	4,9,45,130	6	190	0.8162	1
1789	SYKL	4,9,45,130	10	284	0.5555	1
1790	SYTL	4,9,45,130	11	306	0.4781	1
1792	SYEL	4,9,45,130	16	425	0.2374	1
1794	SHKS	4,9,45,131	3	72	0.4754	1
1795	SHTS	4,9,45,131	4	104	0.5457	1
1796	SDER	4,9,45,131	6	191	0.8171	1
1797	SYER	4,9,45,131	11	270	0.2415	1
1798	SYKS	4,9,45,131	10	284	0.5555	1
1799	SYTS	4,9,45,131	11	306	0.4781	1
1801	SHTT	4,9,45,143	4	104	0.5457	1
1802	SDET	4,9,45,143	6	191	0.8171	1
1803	SYKT	4,9,45,143	10	284	0.5555	1
1804	SYTT	4,9,45,143	11	306	0.4781	1
1806	SYET	4,9,45,143	16	424	0.2329	1
1808	SHTR	4,9,45,145	4	104	0.5457	1
1809	SDER	4,9,45,145	6	191	0.8171	1
1810	SYKR	4,9,45,145	10	284	0.5555	1
1811	SYTR	4,9,45,145	11	306	0.4781	1
1813	SYER	4,9,45,145	16	425	0.2374	1
1815	SHTW	4,9,45,147	4	104	0.5457	1
1816	SDEW	4,9,45,147	6	191	0.8171	1
1817	SYKW	4,9,45,147	10	284	0.5555	1
1818	SYTW	4,9,45,147	11	306	0.4781	1
1820	SYEW	4,9,45,147	16	424	0.2329	1
1822	SHKE	4,9,45,152	3	65	0.4424	1
1823	SHTV	4,9,45,152	4	104	0.5457	1
1824	SDEV	4,9,45,152	6	191	0.8171	1
1825	SYTV	4,9,45,152	9	208	0.2538	1
1827	SYKV	4,9,45,152	10	284	0.5555	1
1828	SYEE	4,9,45,152	15	360	0.1164	1
1830	SYTD	4,9,45,156	1	4	0.1376	1
1831	SYTR	4,9,45,156	1	7	0.2112	1
1832	SHTD	4,9,45,156	2	20	0.1322	1
1833	SYKL	4,9,45,156	6	110	0.1374	1
1834	SDED	4,9,45,156	6	191	0.8171	1
1835	SYER	4,9,45,156	11	268	0.2308	1
1836	SYTL	4,9,45,156	9	297	1	1
1838	SHTA	4,9,45,158	4	104	0.5457	1
1839	SDEA	4,9,45,158	6	191	0.8171	1
1840	SYKA	4,9,45,158	10	284	0.5555	1
1841	SYTA	4,9,45,158	11	306	0.4781	1
1843	SYEA	4,9,45,158	15	374	0.1607	1
1845	SHKL	4,9,45,163	3	72	0.4754	1
1846	SHTT	4,9,45,163	4	104	0.5457	1
1847	SYET	4,9,45,163	5	166	1	1
1848	SDET	4,9,45,163	6	191	0.8171	1
1849	SYEE	4,9,45,163	11	270	0.2415	1
1850	SYKL	4,9,45,163	10	279	0.514	1
1851	SYTL	4,9,45,163	11	305	0.4705	1
1853	SHTW	4,9,45,167	4	104	0.5457	1
1854	SDEW	4,9,45,167	6	191	0.8171	1
1855	SYKS	4,9,45,167	10	279	0.514	1
1856	SYTW	4,9,45,167	11	306	0.4781	1
1858	SYEW	4,9,45,167	16	425	0.2374	1
1860	SHTY	4,9,45,171	2	20	0.1322	1
1861	SYEH	4,9,45,171	3	55	0.236	1
1862	SYTH	4,9,45,171	4	114	0.7687	1
1863	SDEY	4,9,45,171	6	191	0.8171	1
1864	SYTY	4,9,45,171	8	204	0.3677	1
1866	SYKY	4,9,45,171	10	284	0.5555	1
1867	SYEY	4,9,45,171	13	376	0.5233	1
1869	SHKE	4,9,45,177	3	95	0.7588	1
1870	SHTE	4,9,45,177	4	104	0.5457	1
1871	SDED	4,9,45,177	6	191	0.8171	1
1872	SYED	4,9,45,177	11	270	0.2415	1
1873	SYKE	4,9,45,177	10	284	0.5555	1
1874	SYTE	4,9,45,177	11	306	0.4781	1
1876	SHTT	4,9,45,178	4	104	0.5457	1
1877	SDET	4,9,45,178	6	191	0.8171	1
1878	SYEK	4,9,45,178	11	270	0.2415	1
1879	SYKT	4,9,45,178	10	284	0.5555	1
1880	SYTT	4,9,45,178	11	306	0.4781	1
1882	SHKQ	4,9,45,180	3	95	0.7588	1
1883	SHTQ	4,9,45,180	4	104	0.5457	1
1884	SDEE	4,9,45,180	6	191	0.8171	1
1885	SYEE	4,9,45,180	11	270	0.2415	1
1886	SYKQ	4,9,45,180	10	284	0.5555	1
1887	SYTQ	4,9,45,180	11	306	0.4781	1
1889	SDEI	4,9,46,52	6	191	0.8171	1
1890	SYEI	4,9,46,52	27	806	0.2443	1
1893	SDER	4,9,46,62	6	191	0.8171	1
1894	SYER	4,9,46,62	27	800	0.2436	1
1897	SDEN	4,9,46,63	6	191	0.8171	1
1898	SHEE	4,9,46,63	9	284	0.8388	1
1900	SYEE	4,9,46,63	11	322	0.6063	1
1902	SYEN	4,9,46,63	22	627	0.2566	1
1905	SDEQ	4,9,46,65	6	191	0.8171	1
1906	SYEQ	4,9,46,65	27	800	0.2436	1
1909	SDEI	4,9,46,66	6	191	0.8171	1
1910	SYEI	4,9,46,66	27	800	0.2436	1
1913	SYEC	4,9,46,67	4	128	0.7875	1
1915	SDEF	4,9,46,67	6	191	0.8171	1
1916	SYEF	4,9,46,67	10	268	0.427	1
1918	SYEY	4,9,46,67	12	315	0.3244	1
1919	SYES	4,9,46,67	11	315	0.5488	1
1921	SDET	4,9,46,69	6	191	0.8171	1
1922	SYEA	4,9,46,69	12	328	0.4086	1
1923	SYET	4,9,46,69	19	619	0.8734	1
1926	SDEN	4,9,46,70	6	191	0.8171	1
1927	SYEQ	4,9,46,70	12	315	0.3244	1
1928	SYEN	4,9,46,70	19	619	0.8734	1
1931	SDET	4,9,46,71	6	191	0.8171	1
1932	SYEA	4,9,46,71	12	328	0.4086	1
1933	SYET	4,9,46,71	19	619	0.8734	1
1936	SDED	4,9,46,74	6	191	0.8171	1
1937	SYED	4,9,46,74	15	397	0.2565	1
1939	SYEY	4,9,46,74	18	568	0.7273	1
1942	SDEE	4,9,46,76	6	191	0.8171	1
1943	SYEE	4,9,46,76	27	807	0.2447	1
1946	SHED	4,9,46,77	4	86	0.3248	1
1947	SDES	4,9,46,77	6	191	0.8171	1
1948	SYEN	4,9,46,77	13	414	0.8323	1
1950	SYES	4,9,46,77	20	549	0.2016	1
1952	SHET	4,9,46,80	4	86	0.3248	1
1953	SYEI	4,9,46,80	5	160	0.8052	1
1955	SDEN	4,9,46,80	6	191	0.8171	1
1956	SYET	4,9,46,80	10	284	0.5555	1
1957	SYEN	4,9,46,80	20	549	0.2016	1
1959	SDEL	4,9,46,81	6	191	0.8171	1
1960	SYEA	4,9,46,81	13	414	0.8323	1
1962	SYEL	4,9,46,81	20	552	0.213	1
1965	SHEL	4,9,46,82	5	145	0.7914	1
1966	SDER	4,9,46,82	6	191	0.8171	1
1967	SYEL	4,9,46,82	13	419	0.8754	1
1969	SYER	4,9,46,82	20	549	0.2016	1
1971	SHER	4,9,46,83	5	145	0.7914	1
1972	SDEG	4,9,46,83	6	191	0.8171	1
1973	SYER	4,9,46,83	13	419	0.8754	1
1975	SYEG	4,9,46,83	20	549	0.2016	1
1977	SDEA	4,9,46,90	6	191	0.8171	1
1978	SYEA	4,9,46,90	27	807	0.2447	1
1981	SDET	4,9,46,94	6	191	0.8171	1
1982	SYEI	4,9,46,94	17	446	0.1905	1
1984	SYET	4,9,46,94	20	514	0.09915	1
1987	SHEI	4,9,46,95	2	21	0.1423	1
1988	SHEW	4,9,46,95	3	80	0.7282	1
1989	SDEL	4,9,46,95	6	191	0.8171	1
1990	SYEL	4,9,46,95	15	382	0.1907	1
1992	SYEI	4,9,46,95	17	446	0.1905	1
1994	SYEW	4,9,46,97	3	55	0.236	1
1995	SDES	4,9,46,97	6	191	0.8171	1
1996	SHER	4,9,46,97	8	262	1	1
1998	SYES	4,9,46,97	11	270	0.2415	1
1999	SYER	4,9,46,97	17	514	0.5695	1
2001	SHES	4,9,46,99	2	20	0.1322	1
2002	SDEY	4,9,46,99	6	191	0.8171	1
2003	SYEY	4,9,46,99	27	804	0.2437	1
2006	SHEL	4,9,46,103	3	73	0.4805	1
2007	SDEV	4,9,46,103	6	191	0.8171	1
2008	SYEL	4,9,46,103	9	252	0.528	1
2010	SYEV	4,9,46,103	24	664	0.1671	1
2013	SYEF	4,9,46,109	1	20	0.4658	1
2014	SDEL	4,9,46,109	6	191	0.8171	1
2015	SYEL	4,9,46,109	26	797	0.4882	1
2018	SHEY	4,9,46,113	7	171	0.3355	1
2020	SDEH	4,9,46,113	6	191	0.8171	1
2021	SYEY	4,9,46,113	12	328	0.4086	1
2022	SYEH	4,9,46,113	21	614	0.4465	1
2025	SDEN	4,9,46,114	6	191	0.8171	1
2026	SHEN	4,9,46,114	7	210	0.8199	1
2028	SYEN	4,9,46,114	11	303	0.4554	1
2030	SYED	4,9,46,114	22	628	0.3368	1
2032	SHEF	4,9,46,116	2	23	0.1628	1
2033	SHEL	4,9,46,116	3	72	0.4754	1
2034	SYEF	4,9,46,116	6	153	0.4454	1
2035	SYES	4,9,46,116	5	165	1	1
2037	SDEY	4,9,46,116	6	191	0.8171	1
2038	SYED	4,9,46,116	9	273	0.8354	1
2039	SYEY	4,9,46,116	16	389	0.1108	1
2041	SDEY	4,9,46,118	6	191	0.8171	1
2042	SYEY	4,9,46,118	27	807	0.2447	1
2045	SDEL	4,9,46,130	6	190	0.8162	1
2046	SYEL	4,9,46,130	27	807	0.2447	1
2049	SDER	4,9,46,131	6	191	0.8171	1
2050	SHES	4,9,46,131	9	250	0.5253	1
2052	SYER	4,9,46,131	11	270	0.2415	1
2053	SYES	4,9,46,131	20	665	0.9848	1
2056	SDET	4,9,46,143	6	191	0.8171	1
2057	SHET	4,9,46,143	9	287	0.8402	1
2059	SYET	4,9,46,143	27	806	0.2443	1
2062	SDER	4,9,46,145	6	191	0.8171	1
2063	SYER	4,9,46,145	27	807	0.2447	1
2066	SDEW	4,9,46,147	6	191	0.8171	1
2067	SHEW	4,9,46,147	9	287	0.8402	1
2069	SYEW	4,9,46,147	27	806	0.2443	1
2072	SHEE	4,9,46,152	3	65	0.4424	1
2073	SDEV	4,9,46,152	6	191	0.8171	1
2074	SYEE	4,9,46,152	18	446	0.09483	1
2076	SYEV	4,9,46,152	17	526	0.6602	1
2078	SHED	4,9,46,156	2	44	0.3915	1
2079	SDED	4,9,46,156	6	191	0.8171	1
2080	SYER	4,9,46,156	12	274	0.1289	1
2081	SYEL	4,9,46,156	16	533	0.9971	1
2084	SDEA	4,9,46,158	6	191	0.8171	1
2085	SYEA	4,9,46,158	27	777	0.1215	1
2088	SHEL	4,9,46,163	3	72	0.4754	1
2089	SHET	4,9,46,163	4	123	0.7798	1
2090	SDET	4,9,46,163	6	191	0.8171	1
2091	SYEE	4,9,46,163	11	274	0.2636	1
2092	SYEL	4,9,46,163	18	548	0.5727	1
2094	SDEW	4,9,46,167	6	191	0.8171	1
2095	SYES	4,9,46,167	10	279	0.514	1
2096	SYEW	4,9,46,167	23	657	0.2449	1
2099	SYEH	4,9,46,171	7	166	0.3231	1
2100	SDEY	4,9,46,171	6	191	0.8171	1
2101	SHEY	4,9,46,171	9	287	0.8402	1
2103	SYEY	4,9,46,171	25	722	0.2162	1
2106	SDED	4,9,46,177	6	191	0.8171	1
2107	SYED	4,9,46,177	11	270	0.2415	1
2108	SHEE	4,9,46,177	9	272	0.6832	1
2110	SYEE	4,9,46,177	20	665	0.9848	1
2113	SDET	4,9,46,178	6	191	0.8171	1
2114	SYEK	4,9,46,178	11	270	0.2415	1
2115	SHET	4,9,46,178	9	287	0.8402	1
2117	SYET	4,9,46,178	20	665	0.9848	1
2120	SDEE	4,9,46,180	6	191	0.8171	1
2121	SYEE	4,9,46,180	11	270	0.2415	1
2122	SHEQ	4,9,46,180	9	272	0.6832	1
2124	SYEQ	4,9,46,180	20	665	0.9848	1
2127	SDIR	4,9,52,62	6	191	0.8171	1
2128	SYIR	4,9,52,62	27	879	1	1
2131	SDIN	4,9,52,63	6	191	0.8171	1
2132	SHIE	4,9,52,63	9	284	0.8388	1
2134	SYIN	4,9,52,63	22	626	0.2559	1
2137	SDIQ	4,9,52,65	6	191	0.8171	1
2138	SYIQ	4,9,52,65	27	877	1	1
2141	SDII	4,9,52,66	6	191	0.8171	1
2142	SYII	4,9,52,66	27	877	1	1
2145	SYIC	4,9,52,67	4	128	0.7875	1
2147	SDIF	4,9,52,67	6	191	0.8171	1
2148	SYIF	4,9,52,67	10	268	0.427	1
2150	SYIY	4,9,52,67	12	314	0.3183	1
2151	SDIT	4,9,52,69	6	191	0.8171	1
2152	SYIA	4,9,52,69	14	395	0.4292	1
2153	SDIN	4,9,52,70	6	191	0.8171	1
2154	SYIQ	4,9,52,70	12	314	0.3183	1
2155	SDIT	4,9,52,71	6	191	0.8171	1
2156	SYIA	4,9,52,71	14	395	0.4292	1
2157	SDID	4,9,52,74	6	191	0.8171	1
2158	SYID	4,9,52,74	15	396	0.2517	1
2160	SDIE	4,9,52,76	6	191	0.8171	1
2161	SYIE	4,9,52,76	28	907	1	1
2165	SHID	4,9,52,77	4	86	0.3248	1
2166	SDIS	4,9,52,77	6	191	0.8171	1
2167	SYIS	4,9,52,77	21	623	0.4483	1
2170	SHIT	4,9,52,80	4	86	0.3248	1
2171	SDIN	4,9,52,80	6	191	0.8171	1
2172	SYIN	4,9,52,80	21	623	0.4483	1
2175	SDIL	4,9,52,81	6	191	0.8171	1
2176	SYIL	4,9,52,81	21	625	0.4493	1
2179	SHIL	4,9,52,82	5	145	0.7914	1
2180	SDIR	4,9,52,82	6	191	0.8171	1
2181	SYIR	4,9,52,82	21	623	0.4483	1
2184	SHIR	4,9,52,83	5	145	0.7914	1
2185	SDIG	4,9,52,83	6	191	0.8171	1
2186	SYIG	4,9,52,83	21	623	0.4483	1
2189	SDIA	4,9,52,90	6	191	0.8171	1
2190	SYIA	4,9,52,90	28	907	1	1
2194	SDIT	4,9,52,94	6	191	0.8171	1
2195	SYII	4,9,52,94	18	497	0.2662	1
2197	SYIT	4,9,52,94	21	637	0.5655	1
2200	SHII	4,9,52,95	2	21	0.1423	1
2201	SHIW	4,9,52,95	3	80	0.7282	1
2202	SDIL	4,9,52,95	6	191	0.8171	1
2203	SYIL	4,9,52,95	17	480	0.3493	1
2205	SYII	4,9,52,95	18	497	0.2662	1
2207	SYIW	4,9,52,97	3	55	0.236	1
2208	SDIS	4,9,52,97	6	191	0.8171	1
2209	SHIR	4,9,52,97	8	262	1	1
2211	SYIS	4,9,52,97	11	271	0.2469	1
2212	SYIR	4,9,52,97	19	600	0.7134	1
2215	SHIS	4,9,52,99	2	20	0.1322	1
2216	SDIY	4,9,52,99	6	191	0.8171	1
2217	SYIY	4,9,52,99	28	906	1	1
2221	SHIL	4,9,52,103	3	73	0.4805	1
2222	SDIV	4,9,52,103	6	191	0.8171	1
2223	SYIV	4,9,52,103	27	776	0.1211	1
2226	SYIF	4,9,52,109	1	20	0.4658	1
2227	SDIL	4,9,52,109	6	191	0.8171	1
2228	SHIY	4,9,52,113	7	171	0.3355	1
2230	SDIH	4,9,52,113	6	191	0.8171	1
2231	SYIY	4,9,52,113	12	335	0.458	1
2232	SYIH	4,9,52,113	23	765	1	1
2235	SDIN	4,9,52,114	6	191	0.8171	1
2236	SHIN	4,9,52,114	7	210	0.8199	1
2238	SYIN	4,9,52,114	11	361	0.9492	1
2240	SYID	4,9,52,114	24	734	0.5306	1
2242	SHIF	4,9,52,116	2	23	0.1628	1
2243	SHIL	4,9,52,116	3	72	0.4754	1
2244	SYIF	4,9,52,116	6	153	0.4454	1
2245	SDIY	4,9,52,116	6	191	0.8171	1
2246	SYID	4,9,52,116	9	280	0.8373	1
2247	SYIY	4,9,52,116	16	389	0.1108	1
2249	SDIY	4,9,52,118	6	191	0.8171	1
2250	SYIY	4,9,52,118	28	907	1	1
2254	SDIL	4,9,52,130	6	190	0.8162	1
2255	SYIL	4,9,52,130	28	907	1	1
2259	SDIR	4,9,52,131	6	191	0.8171	1
2260	SHIS	4,9,52,131	9	250	0.5253	1
2262	SYIR	4,9,52,131	11	270	0.2415	1
2263	SDIT	4,9,52,143	6	191	0.8171	1
2264	SHIT	4,9,52,143	9	287	0.8402	1
2266	SYIT	4,9,52,143	28	906	1	1
2270	SDIR	4,9,52,145	6	191	0.8171	1
2271	SYIR	4,9,52,145	28	881	0.5663	1
2274	SDIW	4,9,52,147	6	191	0.8171	1
2275	SHIW	4,9,52,147	9	287	0.8402	1
2277	SYIW	4,9,52,147	28	906	1	1
2281	SHIE	4,9,52,152	3	65	0.4424	1
2282	SDIV	4,9,52,152	6	191	0.8171	1
2283	SYIE	4,9,52,152	19	537	0.2969	1
2285	SHID	4,9,52,156	2	44	0.3915	1
2286	SDID	4,9,52,156	6	191	0.8171	1
2287	SYIR	4,9,52,156	12	274	0.1289	1
2288	SDIA	4,9,52,158	6	191	0.8171	1
2289	SYIA	4,9,52,158	28	884	0.566	1
2292	SHIL	4,9,52,163	3	72	0.4754	1
2293	SHIT	4,9,52,163	4	123	0.7798	1
2294	SDIT	4,9,52,163	6	191	0.8171	1
2295	SYIE	4,9,52,163	11	328	0.657	1
2296	SYIL	4,9,52,163	21	673	0.8452	1
2299	SDIW	4,9,52,167	6	191	0.8171	1
2300	SYIS	4,9,52,167	10	279	0.514	1
2301	SYIW	4,9,52,167	25	799	0.8179	1
2304	SYIH	4,9,52,171	7	166	0.3231	1
2305	SDIY	4,9,52,171	6	191	0.8171	1
2306	SHIY	4,9,52,171	9	287	0.8402	1
2308	SYIY	4,9,52,171	26	844	1	1
2311	SDID	4,9,52,177	6	191	0.8171	1
2312	SYID	4,9,52,177	11	270	0.2415	1
2313	SHIE	4,9,52,177	9	272	0.6832	1
2315	SDIT	4,9,52,178	6	191	0.8171	1
2316	SYIK	4,9,52,178	11	270	0.2415	1
2317	SHIT	4,9,52,178	9	287	0.8402	1
2319	SDIE	4,9,52,180	6	191	0.8171	1
2320	SYIE	4,9,52,180	11	270	0.2415	1
2321	SHIQ	4,9,52,180	9	272	0.6832	1
2323	SDRN	4,9,62,63	6	191	0.8171	1
2324	SHRE	4,9,62,63	9	284	0.8388	1
2326	SYRN	4,9,62,63	22	627	0.2566	1
2329	SDRQ	4,9,62,65	6	191	0.8171	1
2330	SYRQ	4,9,62,65	27	878	1	1
2333	SDRI	4,9,62,66	6	191	0.8171	1
2334	SYRI	4,9,62,66	27	878	1	1
2337	SYRC	4,9,62,67	4	128	0.7875	1
2339	SDRF	4,9,62,67	6	191	0.8171	1
2340	SYRF	4,9,62,67	10	268	0.427	1
2342	SYRY	4,9,62,67	12	315	0.3244	1
2343	SDRT	4,9,62,69	6	191	0.8171	1
2344	SYRA	4,9,62,69	12	321	0.362	1
2345	SDRN	4,9,62,70	6	191	0.8171	1
2346	SYRQ	4,9,62,70	12	315	0.3244	1
2347	SDRT	4,9,62,71	6	191	0.8171	1
2348	SYRA	4,9,62,71	12	321	0.362	1
2349	SDRD	4,9,62,74	6	191	0.8171	1
2350	SYRD	4,9,62,74	15	397	0.2565	1
2352	SDRE	4,9,62,76	6	191	0.8171	1
2353	SYRE	4,9,62,76	27	880	1	1
2357	SHRD	4,9,62,77	4	86	0.3248	1
2358	SDRS	4,9,62,77	6	191	0.8171	1
2359	SYRS	4,9,62,77	21	624	0.4488	1
2362	SHRT	4,9,62,80	4	86	0.3248	1
2363	SYRI	4,9,62,80	5	153	0.7978	1
2365	SDRN	4,9,62,80	6	191	0.8171	1
2366	SYRN	4,9,62,80	21	624	0.4488	1
2369	SDRL	4,9,62,81	6	191	0.8171	1
2370	SYRL	4,9,62,81	21	626	0.4499	1
2373	SHRL	4,9,62,82	5	145	0.7914	1
2374	SDRR	4,9,62,82	6	191	0.8171	1
2375	SYRR	4,9,62,82	21	624	0.4488	1
2378	SHRR	4,9,62,83	5	145	0.7914	1
2379	SDRG	4,9,62,83	6	191	0.8171	1
2380	SYRG	4,9,62,83	21	624	0.4488	1
2383	SDRA	4,9,62,90	6	191	0.8171	1
2384	SYRA	4,9,62,90	27	880	1	1
2388	SDRT	4,9,62,94	6	191	0.8171	1
2389	SYRI	4,9,62,94	17	436	0.1554	1
2391	SYRT	4,9,62,94	21	638	0.5658	1
2394	SHRI	4,9,62,95	2	21	0.1423	1
2395	SHRW	4,9,62,95	3	80	0.7282	1
2396	SDRL	4,9,62,95	6	191	0.8171	1
2397	SYRI	4,9,62,95	17	436	0.1554	1
2399	SYRL	4,9,62,95	17	480	0.3493	1
2401	SYRW	4,9,62,97	3	55	0.236	1
2402	SDRS	4,9,62,97	6	191	0.8171	1
2403	SHRR	4,9,62,97	8	262	1	1
2405	SYRS	4,9,62,97	11	271	0.2469	1
2406	SYRR	4,9,62,97	19	590	0.6343	1
2408	SHRS	4,9,62,99	2	20	0.1322	1
2409	SDRY	4,9,62,99	6	191	0.8171	1
2410	SYRY	4,9,62,99	27	879	1	1
2413	SHRL	4,9,62,103	3	73	0.4805	1
2414	SDRV	4,9,62,103	6	191	0.8171	1
2415	SYRV	4,9,62,103	25	737	0.2942	1
2418	SYRF	4,9,62,109	1	20	0.4658	1
2419	SDRL	4,9,62,109	6	191	0.8171	1
2420	SHRY	4,9,62,113	7	171	0.3355	1
2422	SDRH	4,9,62,113	6	191	0.8171	1
2423	SYRY	4,9,62,113	12	335	0.458	1
2424	SYRH	4,9,62,113	22	715	1	1
2427	SDRN	4,9,62,114	6	191	0.8171	1
2428	SHRN	4,9,62,114	7	210	0.8199	1
2430	SYRN	4,9,62,114	11	362	0.9582	1
2432	SYRD	4,9,62,114	23	689	0.4275	1
2434	SHRF	4,9,62,116	2	23	0.1628	1
2435	SHRL	4,9,62,116	3	72	0.4754	1
2436	SYRF	4,9,62,116	6	153	0.4454	1
2437	SDRY	4,9,62,116	6	191	0.8171	1
2438	SYRS	4,9,62,116	8	254	0.8338	1
2440	SYRD	4,9,62,116	9	280	0.8373	1
2441	SYRY	4,9,62,116	16	389	0.1108	1
2443	SDRY	4,9,62,118	6	191	0.8171	1
2444	SYRY	4,9,62,118	27	880	1	1
2447	SDRL	4,9,62,130	6	190	0.8162	1
2448	SYRL	4,9,62,130	27	880	1	1
2452	SDRR	4,9,62,131	6	191	0.8171	1
2453	SHRS	4,9,62,131	9	250	0.5253	1
2455	SYRR	4,9,62,131	11	270	0.2415	1
2456	SDRT	4,9,62,143	6	191	0.8171	1
2457	SHRT	4,9,62,143	9	287	0.8402	1
2459	SYRT	4,9,62,143	27	879	1	1
2462	SDRR	4,9,62,145	6	191	0.8171	1
2463	SYRR	4,9,62,145	27	851	0.6057	1
2466	SDRW	4,9,62,147	6	191	0.8171	1
2467	SHRW	4,9,62,147	9	287	0.8402	1
2469	SYRW	4,9,62,147	27	879	1	1
2472	SHRE	4,9,62,152	3	65	0.4424	1
2473	SDRV	4,9,62,152	6	191	0.8171	1
2474	SYRE	4,9,62,152	19	537	0.2969	1
2476	SYRV	4,9,62,152	17	566	0.9942	1
2479	SHRD	4,9,62,156	2	44	0.3915	1
2480	SDRD	4,9,62,156	6	191	0.8171	1
2481	SYRR	4,9,62,156	12	274	0.1289	1
2482	SDRA	4,9,62,158	6	191	0.8171	1
2483	SYRA	4,9,62,158	27	855	0.7902	1
2486	SHRL	4,9,62,163	3	72	0.4754	1
2487	SHRT	4,9,62,163	4	123	0.7798	1
2488	SDRT	4,9,62,163	6	191	0.8171	1
2489	SYRE	4,9,62,163	11	328	0.657	1
2490	SYRL	4,9,62,163	20	619	0.596	1
2493	SDRW	4,9,62,167	6	191	0.8171	1
2494	SYRS	4,9,62,167	10	279	0.514	1
2495	SYRW	4,9,62,167	24	752	0.67	1
2498	SYRH	4,9,62,171	7	166	0.3231	1
2499	SDRY	4,9,62,171	6	191	0.8171	1
2500	SHRY	4,9,62,171	9	287	0.8402	1
2502	SYRY	4,9,62,171	25	811	1	1
2505	SDRD	4,9,62,177	6	191	0.8171	1
2506	SYRD	4,9,62,177	11	270	0.2415	1
2507	SHRE	4,9,62,177	9	272	0.6832	1
2509	SDRT	4,9,62,178	6	191	0.8171	1
2510	SYRK	4,9,62,178	11	270	0.2415	1
2511	SHRT	4,9,62,178	9	287	0.8402	1
2513	SDRE	4,9,62,180	6	191	0.8171	1
2514	SYRE	4,9,62,180	11	270	0.2415	1
2515	SHRQ	4,9,62,180	9	272	0.6832	1
2517	SDNQ	4,9,63,65	6	191	0.8171	1
2518	SHEQ	4,9,63,65	9	284	0.8388	1
2520	SYNQ	4,9,63,65	22	627	0.2566	1
2523	SDNI	4,9,63,66	6	191	0.8171	1
2524	SHEI	4,9,63,66	9	284	0.8388	1
2526	SYNI	4,9,63,66	22	627	0.2566	1
2529	SYNC	4,9,63,67	4	128	0.7875	1
2531	SDNF	4,9,63,67	6	191	0.8171	1
2532	SHES	4,9,63,67	7	205	0.6514	1
2534	SYNF	4,9,63,67	10	268	0.427	1
2536	SYNY	4,9,63,67	12	315	0.3244	1
2537	SDNT	4,9,63,69	6	191	0.8171	1
2538	SHET	4,9,63,69	7	205	0.6514	1
2540	SYNA	4,9,63,69	12	315	0.3244	1
2541	SYNT	4,9,63,69	12	382	0.8416	1
2543	SDNN	4,9,63,70	6	191	0.8171	1
2544	SHEN	4,9,63,70	7	205	0.6514	1
2546	SYNQ	4,9,63,70	12	315	0.3244	1
2547	SYNN	4,9,63,70	12	382	0.8416	1
2549	SDNT	4,9,63,71	6	191	0.8171	1
2550	SHET	4,9,63,71	7	205	0.6514	1
2552	SYNA	4,9,63,71	12	315	0.3244	1
2553	SYNT	4,9,63,71	12	382	0.8416	1
2555	SDND	4,9,63,74	6	191	0.8171	1
2556	SHEY	4,9,63,74	7	205	0.6514	1
2558	SYNY	4,9,63,74	10	304	0.7309	1
2560	SYND	4,9,63,74	15	397	0.2565	1
2562	SDNE	4,9,63,76	6	191	0.8171	1
2563	SHEE	4,9,63,76	9	284	0.8388	1
2565	SYNE	4,9,63,76	22	627	0.2566	1
2568	SHED	4,9,63,77	4	86	0.3248	1
2569	SDNS	4,9,63,77	6	191	0.8171	1
2570	SYEN	4,9,63,77	13	432	0.9884	1
2572	SYNS	4,9,63,77	20	543	0.18	1
2574	SHET	4,9,63,80	4	86	0.3248	1
2575	SYEI	4,9,63,80	4	122	0.7784	1
2576	SDNN	4,9,63,80	6	191	0.8171	1
2577	SYNN	4,9,63,80	20	543	0.18	1
2579	SDNL	4,9,63,81	6	191	0.8171	1
2580	SHEL	4,9,63,81	8	232	0.6625	1
2582	SYEA	4,9,63,81	13	432	0.9884	1
2584	SYNL	4,9,63,81	20	543	0.18	1
2586	SHEL	4,9,63,82	5	145	0.7914	1
2587	SDNR	4,9,63,82	6	191	0.8171	1
2588	SYNR	4,9,63,82	20	543	0.18	1
2590	SHER	4,9,63,83	5	145	0.7914	1
2591	SDNG	4,9,63,83	6	191	0.8171	1
2592	SYNG	4,9,63,83	20	543	0.18	1
2594	SDNA	4,9,63,90	6	191	0.8171	1
2595	SHEA	4,9,63,90	9	284	0.8388	1
2597	SYNA	4,9,63,90	22	627	0.2566	1
2600	SYNI	4,9,63,94	8	187	0.3409	1
2601	SDNT	4,9,63,94	6	191	0.8171	1
2602	SHET	4,9,63,94	9	283	0.8384	1
2604	SYEI	4,9,63,94	12	353	0.5959	1
2605	SYNT	4,9,63,94	18	493	0.2481	1
2607	SHEI	4,9,63,95	2	21	0.1423	1
2608	SHEW	4,9,63,95	3	80	0.7282	1
2609	SYNI	4,9,63,95	8	187	0.3409	1
2610	SDNL	4,9,63,95	6	191	0.8171	1
2611	SYEI	4,9,63,95	12	353	0.5959	1
2612	SYNL	4,9,63,95	15	373	0.1572	1
2614	SYNW	4,9,63,97	3	55	0.236	1
2615	SHER	4,9,63,97	7	180	0.4701	1
2617	SDNS	4,9,63,97	6	191	0.8171	1
2618	SYNR	4,9,63,97	8	255	0.8344	1
2620	SYNS	4,9,63,97	11	268	0.2308	1
2621	SHES	4,9,63,99	2	20	0.1322	1
2622	SDNY	4,9,63,99	6	191	0.8171	1
2623	SYNY	4,9,63,99	22	627	0.2566	1
2626	SHEL	4,9,63,103	3	73	0.4805	1
2627	SDNV	4,9,63,103	6	191	0.8171	1
2628	SYNL	4,9,63,103	9	237	0.3932	1
2630	SYNV	4,9,63,103	17	449	0.202	1
2632	SYEV	4,9,63,103	15	479	0.8205	1
2634	SYNF	4,9,63,109	1	20	0.4658	1
2635	SDNL	4,9,63,109	6	191	0.8171	1
2636	SHEL	4,9,63,109	9	284	0.8388	1
2638	SYNL	4,9,63,109	21	615	0.4465	1
2641	SYNY	4,9,63,113	3	55	0.236	1
2642	SHEY	4,9,63,113	7	171	0.3355	1
2643	SDNH	4,9,63,113	6	191	0.8171	1
2644	SYEY	4,9,63,113	10	291	0.6154	1
2645	SYNH	4,9,63,113	20	587	0.3821	1
2648	SDNN	4,9,63,114	6	191	0.8171	1
2649	SHEN	4,9,63,114	7	207	0.6544	1
2651	SYNN	4,9,63,114	9	283	0.8384	1
2653	SYND	4,9,63,114	15	411	0.3294	1
2655	SYED	4,9,63,114	14	455	0.8994	1
2657	SHEF	4,9,63,116	2	20	0.1322	1
2658	SYEY	4,9,63,116	3	37	0.1067	1
2659	SHEL	4,9,63,116	3	72	0.4754	1
2660	SYNS	4,9,63,116	5	146	0.792	1
2661	SYNF	4,9,63,116	6	153	0.4454	1
2662	SDNY	4,9,63,116	6	191	0.8171	1
2663	SYED	4,9,63,116	9	280	0.8373	1
2664	SYNY	4,9,63,116	14	362	0.2407	1
2666	SDNY	4,9,63,118	6	191	0.8171	1
2667	SHEY	4,9,63,118	9	284	0.8388	1
2669	SYNY	4,9,63,118	22	626	0.2559	1
2672	SDNL	4,9,63,130	6	190	0.8162	1
2673	SHEL	4,9,63,130	9	284	0.8388	1
2675	SYNL	4,9,63,130	22	627	0.2566	1
2678	SHES	4,9,63,131	7	171	0.3355	1
2679	SDNR	4,9,63,131	6	191	0.8171	1
2680	SYNR	4,9,63,131	11	268	0.2308	1
2681	SYNS	4,9,63,131	13	429	0.9623	1
2684	SDNT	4,9,63,143	6	191	0.8171	1
2685	SHET	4,9,63,143	7	210	0.8199	1
2687	SYNT	4,9,63,143	22	627	0.2566	1
2690	SDNR	4,9,63,145	6	191	0.8171	1
2691	SHER	4,9,63,145	9	284	0.8388	1
2693	SYER	4,9,63,145	15	488	0.8969	1
2695	SYNR	4,9,63,145	22	627	0.2566	1
2698	SDNW	4,9,63,147	6	191	0.8171	1
2699	SHEW	4,9,63,147	7	210	0.8199	1
2701	SYNW	4,9,63,147	22	627	0.2566	1
2704	SHEE	4,9,63,152	3	65	0.4424	1
2705	SYEE	4,9,63,152	5	151	0.7959	1
2706	SDNV	4,9,63,152	6	191	0.8171	1
2707	SYNV	4,9,63,152	9	275	0.8358	1
2709	SYNE	4,9,63,152	16	427	0.2464	1
2711	SYND	4,9,63,156	1	4	0.1376	1
2712	SHED	4,9,63,156	2	43	0.3808	1
2713	SDND	4,9,63,156	6	191	0.8171	1
2714	SYNR	4,9,63,156	12	274	0.1289	1
2715	SYEL	4,9,63,156	10	285	0.5639	1
2717	SDNA	4,9,63,158	6	191	0.8171	1
2718	SHEA	4,9,63,158	9	284	0.8388	1
2720	SYNA	4,9,63,158	22	584	0.1314	1
2722	SHET	4,9,63,163	2	36	0.3045	1
2723	SHEL	4,9,63,163	3	72	0.4754	1
2724	SDNT	4,9,63,163	6	191	0.8171	1
2725	SYNE	4,9,63,163	11	268	0.2308	1
2726	SYNL	4,9,63,163	10	288	0.5895	1
2728	SYEL	4,9,63,163	15	482	0.8459	1
2730	SDNW	4,9,63,167	6	191	0.8171	1
2731	SHEW	4,9,63,167	9	275	0.8358	1
2733	SYES	4,9,63,167	10	279	0.514	1
2734	SYNW	4,9,63,167	22	627	0.2566	1
2737	SYEH	4,9,63,171	2	23	0.1628	1
2738	SYNH	4,9,63,171	5	144	0.7908	1
2739	SDNY	4,9,63,171	6	191	0.8171	1
2740	SHEY	4,9,63,171	9	284	0.8388	1
2742	SYNY	4,9,63,171	18	523	0.4053	1
2744	SDND	4,9,63,177	6	191	0.8171	1
2745	SHEE	4,9,63,177	7	196	0.6408	1
2747	SYND	4,9,63,177	11	268	0.2308	1
2748	SYNE	4,9,63,177	13	429	0.9623	1
2751	SDNT	4,9,63,178	6	191	0.8171	1
2752	SHET	4,9,63,178	7	210	0.8199	1
2754	SYNK	4,9,63,178	11	268	0.2308	1
2755	SYNT	4,9,63,178	13	429	0.9623	1
2758	SDNE	4,9,63,180	6	191	0.8171	1
2759	SHEQ	4,9,63,180	7	196	0.6408	1
2761	SYNE	4,9,63,180	11	268	0.2308	1
2762	SYNQ	4,9,63,180	13	429	0.9623	1
2765	SDQI	4,9,65,66	6	191	0.8171	1
2766	SYQI	4,9,65,66	27	878	1	1
2769	SYQC	4,9,65,67	4	128	0.7875	1
2771	SDQF	4,9,65,67	6	191	0.8171	1
2772	SYQF	4,9,65,67	10	268	0.427	1
2774	SYQY	4,9,65,67	12	315	0.3244	1
2775	SDQT	4,9,65,69	6	191	0.8171	1
2776	SYQA	4,9,65,69	12	315	0.3244	1
2777	SDQN	4,9,65,70	6	191	0.8171	1
2778	SYQQ	4,9,65,70	12	315	0.3244	1
2779	SDQT	4,9,65,71	6	191	0.8171	1
2780	SYQA	4,9,65,71	12	315	0.3244	1
2781	SDQD	4,9,65,74	6	191	0.8171	1
2782	SYQD	4,9,65,74	15	397	0.2565	1
2784	SDQE	4,9,65,76	6	191	0.8171	1
2785	SYQE	4,9,65,76	27	878	1	1
2788	SHQD	4,9,65,77	4	86	0.3248	1
2789	SDQS	4,9,65,77	6	191	0.8171	1
2790	SYQS	4,9,65,77	21	624	0.4488	1
2793	SHQT	4,9,65,80	4	86	0.3248	1
2794	SYQI	4,9,65,80	5	147	0.7927	1
2795	SDQN	4,9,65,80	6	191	0.8171	1
2796	SYQN	4,9,65,80	21	624	0.4488	1
2799	SDQL	4,9,65,81	6	191	0.8171	1
2800	SYQL	4,9,65,81	21	626	0.4499	1
2803	SHQL	4,9,65,82	5	145	0.7914	1
2804	SDQR	4,9,65,82	6	191	0.8171	1
2805	SYQR	4,9,65,82	21	624	0.4488	1
2808	SHQR	4,9,65,83	5	145	0.7914	1
2809	SDQG	4,9,65,83	6	191	0.8171	1
2810	SYQG	4,9,65,83	21	624	0.4488	1
2813	SDQA	4,9,65,90	6	191	0.8171	1
2814	SYQA	4,9,65,90	27	878	1	1
2817	SDQT	4,9,65,94	6	191	0.8171	1
2818	SYQI	4,9,65,94	17	436	0.1554	1
2820	SYQT	4,9,65,94	21	635	0.5651	1
2823	SHQI	4,9,65,95	2	21	0.1423	1
2824	SHQW	4,9,65,95	3	80	0.7282	1
2825	SDQL	4,9,65,95	6	191	0.8171	1
2826	SYQI	4,9,65,95	17	436	0.1554	1
2828	SYQL	4,9,65,95	17	475	0.322	1
2830	SYQW	4,9,65,97	3	55	0.236	1
2831	SDQS	4,9,65,97	6	191	0.8171	1
2832	SHQR	4,9,65,97	8	262	1	1
2834	SYQS	4,9,65,97	11	271	0.2469	1
2835	SYQR	4,9,65,97	19	585	0.5963	1
2837	SHQS	4,9,65,99	2	20	0.1322	1
2838	SDQY	4,9,65,99	6	191	0.8171	1
2839	SYQY	4,9,65,99	27	877	1	1
[truncated: 998,000+ more rows]
