# Supplementary material for: Pulmonary alveolar proteinosis: An autoimmune disease lacking an HLA association
Source: PLoS One. 2019 Mar 7;14(3):e0213179. doi: 10.1371/journal.pone.0213179 (PMC6405167; doi:10.1371/journal.pone.0213179)
Supplement: S17 Table — (TXT) [file pone.0213179.s017.txt]

Module	Positions	Affected	Control	p-value	Accepted	Accepted	p-adj
K	6	3	60	0.4477	0	0	1	C*01:02
F	9	3	60	0.4477	0	0	1	C*01:02
Y	9	22	659	0.9272	0	0	1	C*02:02 C*03:02 C*03:03 C*03:04 C*03:44 C*04:03 C*05:01 C*08:01 C*08:02 C*12:02 C*12:03 C*15:02 C*15:05 C*16:01 C*16:02 C*16:04 C*17:01
S	11	11	300	0.6813	0	0	1	C*01:02 C*04:01 C*14:02
W	14	8	227	0.8336	0	0	1	C*04:01
R	14	33	987	1	0	0	1	C*01:02 C*02:02 C*03:02 C*03:03 C*03:04 C*03:44 C*04:03 C*05:01 C*06:02 C*07:01 C*07:02 C*07:04 C*07:19 C*08:01 C*08:02 C*12:02 C*12:03 C*14:02 C*15:02 C*15:05 C*16:01 C*16:02 C*16:04 C*17:01
G	16	33	999	1	0	0	1	C*01:02 C*03:02 C*03:03 C*03:04 C*03:44 C*04:01 C*05:01 C*06:02 C*07:01 C*07:02 C*07:04 C*07:19 C*08:01 C*08:02 C*12:02 C*12:03 C*14:02 C*15:02 C*15:05 C*16:01 C*16:02 C*16:04 C*17:01
A	24	27	798	1	0	0	1	C*02:02 C*03:02 C*03:03 C*03:04 C*03:44 C*04:01 C*04:03 C*05:01 C*08:01 C*08:02 C*12:02 C*12:03 C*14:02 C*15:02 C*15:05 C*16:01 C*16:02 C*16:04 C*17:01
Q	35	7	212	1	0	0	1	C*05:01 C*08:01 C*08:02
R	35	33	991	1	0	0	1	C*01:02 C*02:02 C*03:02 C*03:03 C*03:04 C*03:44 C*04:01 C*04:03 C*06:02 C*07:01 C*07:02 C*07:04 C*07:19 C*12:02 C*12:03 C*14:02 C*15:02 C*15:05 C*16:01 C*16:02 C*16:04 C*17:01
E	49	8	227	0.8336	0	0	1	C*04:01
A	49	33	987	1	0	0	1	C*01:02 C*02:02 C*03:02 C*03:03 C*03:04 C*03:44 C*04:03 C*05:01 C*06:02 C*07:01 C*07:02 C*07:04 C*07:19 C*08:01 C*08:02 C*12:02 C*12:03 C*14:02 C*15:02 C*15:05 C*16:01 C*16:02 C*16:04 C*17:01
K	66	32	962	1	0	0	1	C*01:02 C*02:02 C*03:02 C*03:03 C*03:04 C*03:44 C*04:01 C*04:03 C*05:01 C*06:02 C*07:02 C*07:04 C*08:01 C*08:02 C*12:02 C*12:03 C*14:02 C*16:01 C*16:02 C*16:04 C*17:01
T	73	22	630	0.6675	0	0	1	C*01:02 C*02:02 C*03:02 C*03:03 C*03:04 C*03:44 C*05:01 C*08:01 C*08:02 C*14:02 C*15:02 C*15:05 C*16:01 C*16:02 C*16:04
S	77	32	855	0.07299	0	0	1	C*01:02 C*03:02 C*03:03 C*03:04 C*03:44 C*07:01 C*07:02 C*07:04 C*07:19 C*08:01 C*08:02 C*12:02 C*12:03 C*14:02 C*16:01 C*16:04
N	80	32	855	0.07299	0	0	1	C*01:02 C*03:02 C*03:03 C*03:04 C*03:44 C*07:01 C*07:02 C*07:04 C*07:19 C*08:01 C*08:02 C*12:02 C*12:03 C*14:02 C*16:01 C*16:04
A	90	24	706	1	0	0	1	C*01:02 C*02:02 C*03:02 C*03:03 C*03:04 C*03:44 C*05:01 C*08:01 C*08:02 C*12:02 C*12:03 C*14:02 C*15:02 C*15:05 C*16:01 C*16:02 C*16:04 C*17:01
R	91	6	104	0.1522	0	0	1	C*03:03
I	94	10	279	0.7622	0	0	1	C*03:02 C*03:03 C*03:04 C*03:44 C*15:02 C*15:05
I	95	10	286	0.8314	0	0	1	C*03:03 C*03:04 C*03:44 C*15:02 C*15:05 C*17:01
W	97	16	415	0.4234	0	0	1	C*01:02 C*06:02 C*12:03 C*14:02 C*16:01 C*16:02 C*16:04
R	97	32	954	1	0	0	1	C*02:02 C*03:02 C*03:03 C*03:04 C*03:44 C*04:01 C*04:03 C*05:01 C*07:01 C*07:02 C*07:04 C*07:19 C*08:01 C*08:02 C*12:02 C*15:02 C*15:05 C*17:01
C	99	3	60	0.4477	0	0	1	C*01:02
S	99	13	279	0.1491	0	0	1	C*07:02 C*07:19
V	103	9	235	0.6767	0	0	1	C*03:02 C*03:03 C*03:04 C*03:44
D	114	32	951	1	0	0	1	C*01:02 C*02:02 C*03:02 C*03:03 C*03:04 C*03:44 C*06:02 C*07:01 C*07:02 C*07:04 C*07:19 C*12:02 C*12:03 C*14:02 C*15:02 C*15:05 C*16:01 C*16:02 C*16:04
Y	116	12	284	0.3195	0	0	1	C*01:02 C*03:03 C*03:04 C*03:44
F	116	15	450	0.9588	0	0	1	C*04:01 C*04:03 C*05:01 C*07:04 C*08:01 C*08:02 C*15:05 C*17:01
K	138	7	211	1	0	0	1	C*05:01 C*08:02
T	138	33	991	1	0	0	1	C*01:02 C*02:02 C*03:02 C*03:03 C*03:04 C*03:44 C*04:01 C*04:03 C*06:02 C*07:01 C*07:02 C*07:04 C*07:19 C*08:01 C*12:02 C*12:03 C*14:02 C*15:02 C*15:05 C*16:01 C*16:02 C*16:04 C*17:01
W	147	31	895	0.5678	0	0	1	C*01:02 C*02:02 C*03:02 C*03:03 C*03:04 C*03:44 C*04:01 C*04:03 C*05:01 C*06:02 C*08:01 C*08:02 C*12:02 C*12:03 C*14:02 C*15:02 C*15:05 C*16:01 C*16:02 C*16:04
A	152	22	587	0.36	0	0	1	C*07:01 C*07:02 C*07:04 C*07:19 C*16:01 C*16:02 C*16:04
E	152	29	871	1	0	0	1	C*01:02 C*02:02 C*03:02 C*03:03 C*03:04 C*03:44 C*04:01 C*04:03 C*05:01 C*06:02 C*08:02 C*12:02 C*12:03 C*14:02 C*15:02 C*15:05 C*17:01
Q	156	5	73	0.09635	0	0	1	C*16:01 C*16:02
R	156	16	476	0.9202	0	0	1	C*01:02 C*04:01 C*04:03 C*05:01 C*08:02 C*14:02
L	156	24	720	1	0	0	1	C*03:02 C*03:03 C*03:04 C*03:44 C*07:01 C*07:02 C*07:19 C*08:01 C*15:02 C*15:05 C*17:01
L	163	9	235	0.6767	0	0	1	C*03:02 C*03:03 C*03:04 C*03:44
K	173	9	235	0.6767	0	0	1	C*03:02 C*03:03 C*03:04 C*03:44
E	177	33	984	1	0	0	1	C*01:02 C*02:02 C*03:02 C*03:03 C*03:04 C*03:44 C*04:01 C*04:03 C*06:02 C*07:01 C*07:02 C*07:19 C*12:02 C*12:03 C*14:02 C*15:02 C*15:05 C*16:01 C*16:02 C*16:04 C*17:01
P	184	18	538	0.9326	0	0	1	C*07:01 C*07:02 C*07:04 C*07:19
H	184	31	895	0.5678	0	0	1	C*01:02 C*02:02 C*03:02 C*03:03 C*03:04 C*03:44 C*04:01 C*04:03 C*05:01 C*06:02 C*08:01 C*08:02 C*12:02 C*12:03 C*14:02 C*15:02 C*15:05 C*16:01 C*16:02 C*16:04
R	6	32	999	0.0629	0	0	1	C*02:02 C*03:02 C*03:03 C*03:04 C*03:44 C*04:01 C*04:03 C*05:01 C*06:02 C*07:01 C*07:02 C*07:04 C*07:19 C*08:01 C*08:02 C*12:02 C*12:03 C*14:02 C*15:02 C*15:05 C*16:01 C*16:02 C*16:04 C*17:01
S	9	8	250	1	0	0	1	C*04:01 C*14:02
D	9	20	660	0.5204	0	0	1	C*06:02 C*07:01 C*07:02 C*07:04 C*07:19
A	11	32	974	0.5885	0	0	1	C*02:02 C*03:02 C*03:03 C*03:04 C*03:44 C*04:03 C*05:01 C*06:02 C*07:01 C*07:02 C*07:04 C*07:19 C*08:01 C*08:02 C*12:02 C*12:03 C*15:02 C*15:05 C*16:01 C*16:02 C*16:04 C*17:01
S	16	1	98	0.3596	0	0	1	C*02:02 C*04:03
H	21	11	364	0.7185	0	0	1	C*02:02 C*03:02 C*03:03 C*03:04 C*03:44 C*04:03 C*15:02 C*15:05
R	21	31	962	0.3686	0	0	1	C*01:02 C*04:01 C*05:01 C*06:02 C*07:01 C*07:02 C*07:04 C*07:19 C*08:01 C*08:02 C*12:02 C*12:03 C*14:02 C*16:01 C*16:02 C*16:04 C*17:01
S	24	22	696	0.7188	0	0	1	C*01:02 C*06:02 C*07:01 C*07:02 C*07:04 C*07:19
N	66	7	321	0.2536	0	0	1	C*07:01 C*07:19 C*15:02 C*15:05
A	73	25	846	0.2184	0	0	1	C*04:01 C*04:03 C*06:02 C*07:01 C*07:02 C*07:04 C*07:19 C*12:02 C*12:03 C*17:01
N	77	18	631	0.3171	0	0	1	C*02:02 C*04:01 C*04:03 C*05:01 C*06:02 C*15:02 C*15:05 C*16:02 C*17:01
K	80	18	631	0.3171	0	0	1	C*02:02 C*04:01 C*04:03 C*05:01 C*06:02 C*15:02 C*15:05 C*16:02 C*17:01
D	90	23	784	0.2341	0	0	1	C*04:01 C*04:03 C*06:02 C*07:01 C*07:02 C*07:04 C*07:19
G	91	32	995	0.1774	0	0	1	C*01:02 C*02:02 C*03:02 C*03:04 C*03:44 C*04:01 C*04:03 C*05:01 C*06:02 C*07:01 C*07:02 C*07:04 C*07:19 C*08:01 C*08:02 C*12:02 C*12:03 C*14:02 C*15:02 C*15:05 C*16:01 C*16:02 C*16:04 C*17:01
T	94	31	976	0.2002	0	0	1	C*01:02 C*02:02 C*04:01 C*04:03 C*05:01 C*06:02 C*07:01 C*07:02 C*07:04 C*07:19 C*08:01 C*08:02 C*12:02 C*12:03 C*14:02 C*16:01 C*16:02 C*16:04 C*17:01
F	95	0	30	0.6205	0	0	1	C*07:04
L	95	31	971	0.2603	0	0	1	C*01:02 C*02:02 C*03:02 C*04:01 C*04:03 C*05:01 C*06:02 C*07:01 C*07:02 C*07:19 C*08:01 C*08:02 C*12:02 C*12:03 C*14:02 C*16:01 C*16:02 C*16:04
F	99	8	251	1	0	0	1	C*04:01 C*04:03 C*14:02
Y	99	28	902	0.3671	0	0	1	C*02:02 C*03:02 C*03:03 C*03:04 C*03:44 C*05:01 C*06:02 C*07:01 C*07:04 C*08:01 C*08:02 C*12:02 C*12:03 C*15:02 C*15:05 C*16:01 C*16:02 C*16:04 C*17:01
L	103	31	981	0.1425	0	0	1	C*01:02 C*02:02 C*04:01 C*04:03 C*05:01 C*06:02 C*07:01 C*07:02 C*07:04 C*07:19 C*08:01 C*08:02 C*12:02 C*12:03 C*14:02 C*15:02 C*15:05 C*16:01 C*16:02 C*16:04 C*17:01
H	113	1	49	1	0	0	1	C*15:02 C*15:05
Y	113	33	1000	1	0	0	1	C*01:02 C*02:02 C*03:02 C*03:03 C*03:04 C*03:44 C*04:01 C*04:03 C*05:01 C*06:02 C*07:01 C*07:02 C*07:04 C*07:19 C*08:01 C*08:02 C*12:02 C*12:03 C*14:02 C*16:01 C*16:02 C*16:04 C*17:01
N	114	14	428	0.9658	0	0	1	C*04:01 C*04:03 C*05:01 C*08:01 C*08:02 C*17:01
L	116	0	44	0.3944	0	0	1	C*15:02
S	116	26	804	0.824	0	0	1	C*02:02 C*03:02 C*06:02 C*07:01 C*07:02 C*07:19 C*12:02 C*12:03 C*14:02 C*16:01 C*16:02 C*16:04
P	117	0	1	1	0	0	1	C*03:44
A	117	33	1000	1	0	0	1	C*01:02 C*02:02 C*03:02 C*03:03 C*03:04 C*04:01 C*04:03 C*05:01 C*06:02 C*07:01 C*07:02 C*07:04 C*07:19 C*08:01 C*08:02 C*12:02 C*12:03 C*14:02 C*15:02 C*15:05 C*16:01 C*16:02 C*16:04 C*17:01
S	143	0	15	1	0	0	1	C*17:01
T	143	33	1000	1	0	0	1	C*01:02 C*02:02 C*03:02 C*03:03 C*03:04 C*03:44 C*04:01 C*04:03 C*05:01 C*06:02 C*07:01 C*07:02 C*07:04 C*07:19 C*08:01 C*08:02 C*12:02 C*12:03 C*14:02 C*15:02 C*15:05 C*16:01 C*16:02 C*16:04
L	147	18	549	0.9679	0	0	1	C*07:01 C*07:02 C*07:04 C*07:19 C*17:01
T	152	0	1	1	0	0	1	C*08:01
D	156	0	30	0.6205	0	0	1	C*07:04
W	156	9	377	0.2739	0	0	1	C*02:02 C*06:02 C*12:02 C*12:03 C*16:04
E	163	1	112	0.2489	0	0	1	C*02:02 C*17:01
T	163	31	964	0.3449	0	0	1	C*01:02 C*04:01 C*04:03 C*05:01 C*06:02 C*07:01 C*07:02 C*07:04 C*07:19 C*08:01 C*08:02 C*12:02 C*12:03 C*14:02 C*15:02 C*15:05 C*16:01 C*16:02 C*16:04
G	170	0	15	1	0	0	1	C*17:01
R	170	33	1000	1	0	0	1	C*01:02 C*02:02 C*03:02 C*03:03 C*03:04 C*03:44 C*04:01 C*04:03 C*05:01 C*06:02 C*07:01 C*07:02 C*07:04 C*07:19 C*08:01 C*08:02 C*12:02 C*12:03 C*14:02 C*15:02 C*15:05 C*16:01 C*16:02 C*16:04
E	173	31	981	0.1425	0	0	1	C*01:02 C*02:02 C*04:01 C*04:03 C*05:01 C*06:02 C*07:01 C*07:02 C*07:04 C*07:19 C*08:01 C*08:02 C*12:02 C*12:03 C*14:02 C*15:02 C*15:05 C*16:01 C*16:02 C*16:04 C*17:01
K	177	7	235	1	0	0	1	C*05:01 C*07:04 C*08:01 C*08:02
R	184	0	15	1	0	0	1	C*17:01
