# Supplementary material for: Pulmonary alveolar proteinosis: An autoimmune disease lacking an HLA association
Source: PLoS One. 2019 Mar 7;14(3):e0213179. doi: 10.1371/journal.pone.0213179 (PMC6405167; doi:10.1371/journal.pone.0213179)
Supplement: S18 Table — (TXT) [file pone.0213179.s018.txt]

Module	Positions	Affected	Control	p-value	Accepted	Accepted	p-adj
KF	6,9	3	60	0.4477	0	0	1	C*01:02
RY	6,9	22	659	0.9272	0	0	1	C*02:02 C*03:02 C*03:03 C*03:04 C*03:44 C*04:03 C*05:01 C*08:01 C*08:02 C*12:02 C*12:03 C*15:02 C*15:05 C*16:01 C*16:02 C*16:04 C*17:01
KS	6,11	3	60	0.4477	0	0	1	C*01:02
KR	6,14	3	60	0.4477	0	0	1	C*01:02
RW	6,14	8	227	0.8336	0	0	1	C*04:01
KG	6,16	3	60	0.4477	0	0	1	C*01:02
KR	6,21	3	60	0.4477	0	0	1	C*01:02
KS	6,24	3	60	0.4477	0	0	1	C*01:02
RA	6,24	27	798	1	0	0	1	C*02:02 C*03:02 C*03:03 C*03:04 C*03:44 C*04:01 C*04:03 C*05:01 C*08:01 C*08:02 C*12:02 C*12:03 C*14:02 C*15:02 C*15:05 C*16:01 C*16:02 C*16:04 C*17:01
KR	6,35	3	60	0.4477	0	0	1	C*01:02
RQ	6,35	7	212	1	0	0	1	C*05:01 C*08:01 C*08:02
KA	6,49	3	60	0.4477	0	0	1	C*01:02
RE	6,49	8	227	0.8336	0	0	1	C*04:01
KK	6,66	3	60	0.4477	0	0	1	C*01:02
KT	6,73	3	60	0.4477	0	0	1	C*01:02
RT	6,73	20	594	0.8896	0	0	1	C*02:02 C*03:02 C*03:03 C*03:04 C*03:44 C*05:01 C*08:01 C*08:02 C*14:02 C*15:02 C*15:05 C*16:01 C*16:02 C*16:04
KS	6,77	3	60	0.4477	0	0	1	C*01:02
RS	6,77	31	826	0.1009	0	0	1	C*03:02 C*03:03 C*03:04 C*03:44 C*07:01 C*07:02 C*07:04 C*07:19 C*08:01 C*08:02 C*12:02 C*12:03 C*14:02 C*16:01 C*16:04
KN	6,80	3	60	0.4477	0	0	1	C*01:02
RN	6,80	31	826	0.1009	0	0	1	C*03:02 C*03:03 C*03:04 C*03:44 C*07:01 C*07:02 C*07:04 C*07:19 C*08:01 C*08:02 C*12:02 C*12:03 C*14:02 C*16:01 C*16:04
KA	6,90	3	60	0.4477	0	0	1	C*01:02
KG	6,91	3	60	0.4477	0	0	1	C*01:02
RR	6,91	6	104	0.1522	0	0	1	C*03:03
KT	6,94	3	60	0.4477	0	0	1	C*01:02
RI	6,94	10	279	0.7622	0	0	1	C*03:02 C*03:03 C*03:04 C*03:44 C*15:02 C*15:05
KL	6,95	3	60	0.4477	0	0	1	C*01:02
RI	6,95	10	286	0.8314	0	0	1	C*03:03 C*03:04 C*03:44 C*15:02 C*15:05 C*17:01
KW	6,97	3	60	0.4477	0	0	1	C*01:02
RW	6,97	13	363	0.7163	0	0	1	C*06:02 C*12:03 C*14:02 C*16:01 C*16:02 C*16:04
RR	6,97	32	954	1	0	0	1	C*02:02 C*03:02 C*03:03 C*03:04 C*03:44 C*04:01 C*04:03 C*05:01 C*07:01 C*07:02 C*07:04 C*07:19 C*08:01 C*08:02 C*12:02 C*15:02 C*15:05 C*17:01
KC	6,99	3	60	0.4477	0	0	1	C*01:02
RS	6,99	13	279	0.1491	0	0	1	C*07:02 C*07:19
KL	6,103	3	60	0.4477	0	0	1	C*01:02
RV	6,103	9	235	0.6767	0	0	1	C*03:02 C*03:03 C*03:04 C*03:44
KY	6,113	3	60	0.4477	0	0	1	C*01:02
KD	6,114	3	60	0.4477	0	0	1	C*01:02
KY	6,116	3	60	0.4477	0	0	1	C*01:02
RY	6,116	9	231	0.5359	0	0	1	C*03:03 C*03:04 C*03:44
RF	6,116	15	450	0.9588	0	0	1	C*04:01 C*04:03 C*05:01 C*07:04 C*08:01 C*08:02 C*15:05 C*17:01
KA	6,117	3	60	0.4477	0	0	1	C*01:02
KT	6,138	3	60	0.4477	0	0	1	C*01:02
RK	6,138	7	211	1	0	0	1	C*05:01 C*08:02
KT	6,143	3	60	0.4477	0	0	1	C*01:02
KW	6,147	3	60	0.4477	0	0	1	C*01:02
RW	6,147	29	874	1	0	0	1	C*02:02 C*03:02 C*03:03 C*03:04 C*03:44 C*04:01 C*04:03 C*05:01 C*06:02 C*08:01 C*08:02 C*12:02 C*12:03 C*14:02 C*15:02 C*15:05 C*16:01 C*16:02 C*16:04
KE	6,152	3	60	0.4477	0	0	1	C*01:02
RA	6,152	22	587	0.36	0	0	1	C*07:01 C*07:02 C*07:04 C*07:19 C*16:01 C*16:02 C*16:04
KR	6,156	3	60	0.4477	0	0	1	C*01:02
RQ	6,156	5	73	0.09635	0	0	1	C*16:01 C*16:02
RL	6,156	24	720	1	0	0	1	C*03:02 C*03:03 C*03:04 C*03:44 C*07:01 C*07:02 C*07:19 C*08:01 C*15:02 C*15:05 C*17:01
KT	6,163	3	60	0.4477	0	0	1	C*01:02
RL	6,163	9	235	0.6767	0	0	1	C*03:02 C*03:03 C*03:04 C*03:44
KR	6,170	3	60	0.4477	0	0	1	C*01:02
KE	6,173	3	60	0.4477	0	0	1	C*01:02
RK	6,173	9	235	0.6767	0	0	1	C*03:02 C*03:03 C*03:04 C*03:44
KE	6,177	3	60	0.4477	0	0	1	C*01:02
KH	6,184	3	60	0.4477	0	0	1	C*01:02
RP	6,184	18	538	0.9326	0	0	1	C*07:01 C*07:02 C*07:04 C*07:19
RH	6,184	29	874	1	0	0	1	C*02:02 C*03:02 C*03:03 C*03:04 C*03:44 C*04:01 C*04:03 C*05:01 C*06:02 C*08:01 C*08:02 C*12:02 C*12:03 C*14:02 C*15:02 C*15:05 C*16:01 C*16:02 C*16:04
FS	9,11	3	60	0.4477	0	0	1	C*01:02
YA	9,11	22	659	0.9272	0	0	1	C*02:02 C*03:02 C*03:03 C*03:04 C*03:44 C*04:03 C*05:01 C*08:01 C*08:02 C*12:02 C*12:03 C*15:02 C*15:05 C*16:01 C*16:02 C*16:04 C*17:01
FR	9,14	3	60	0.4477	0	0	1	C*01:02
SW	9,14	8	227	0.8336	0	0	1	C*04:01
YR	9,14	22	659	0.9272	0	0	1	C*02:02 C*03:02 C*03:03 C*03:04 C*03:44 C*04:03 C*05:01 C*08:01 C*08:02 C*12:02 C*12:03 C*15:02 C*15:05 C*16:01 C*16:02 C*16:04 C*17:01
FG	9,16	3	60	0.4477	0	0	1	C*01:02
YG	9,16	21	601	0.683	0	0	1	C*03:02 C*03:03 C*03:04 C*03:44 C*05:01 C*08:01 C*08:02 C*12:02 C*12:03 C*15:02 C*15:05 C*16:01 C*16:02 C*16:04 C*17:01
FR	9,21	3	60	0.4477	0	0	1	C*01:02
YR	9,21	14	388	0.6744	0	0	1	C*05:01 C*08:01 C*08:02 C*12:02 C*12:03 C*16:01 C*16:02 C*16:04 C*17:01
FS	9,24	3	60	0.4477	0	0	1	C*01:02
YA	9,24	22	659	0.9272	0	0	1	C*02:02 C*03:02 C*03:03 C*03:04 C*03:44 C*04:03 C*05:01 C*08:01 C*08:02 C*12:02 C*12:03 C*15:02 C*15:05 C*16:01 C*16:02 C*16:04 C*17:01
FR	9,35	3	60	0.4477	0	0	1	C*01:02
YQ	9,35	7	212	1	0	0	1	C*05:01 C*08:01 C*08:02
YR	9,35	19	521	0.5355	0	0	1	C*02:02 C*03:02 C*03:03 C*03:04 C*03:44 C*04:03 C*12:02 C*12:03 C*15:02 C*15:05 C*16:01 C*16:02 C*16:04 C*17:01
FA	9,49	3	60	0.4477	0	0	1	C*01:02
SE	9,49	8	227	0.8336	0	0	1	C*04:01
YA	9,49	22	659	0.9272	0	0	1	C*02:02 C*03:02 C*03:03 C*03:04 C*03:44 C*04:03 C*05:01 C*08:01 C*08:02 C*12:02 C*12:03 C*15:02 C*15:05 C*16:01 C*16:02 C*16:04 C*17:01
FK	9,66	3	60	0.4477	0	0	1	C*01:02
DK	9,66	15	450	0.9588	0	0	1	C*06:02 C*07:02 C*07:04
YK	9,66	21	631	0.9499	0	0	1	C*02:02 C*03:02 C*03:03 C*03:04 C*03:44 C*04:03 C*05:01 C*08:01 C*08:02 C*12:02 C*12:03 C*16:01 C*16:02 C*16:04 C*17:01
FT	9,73	3	60	0.4477	0	0	1	C*01:02
SA	9,73	8	227	0.8336	0	0	1	C*04:01
YT	9,73	20	578	0.748	0	0	1	C*02:02 C*03:02 C*03:03 C*03:04 C*03:44 C*05:01 C*08:01 C*08:02 C*15:02 C*15:05 C*16:01 C*16:02 C*16:04
FS	9,77	3	60	0.4477	0	0	1	C*01:02
SN	9,77	8	227	0.8336	0	0	1	C*04:01
YS	9,77	18	437	0.2169	0	0	1	C*03:02 C*03:03 C*03:04 C*03:44 C*08:01 C*08:02 C*12:02 C*12:03 C*16:01 C*16:04
DS	9,77	18	538	0.9326	0	0	1	C*07:01 C*07:02 C*07:04 C*07:19
FN	9,80	3	60	0.4477	0	0	1	C*01:02
SK	9,80	8	227	0.8336	0	0	1	C*04:01
YN	9,80	18	437	0.2169	0	0	1	C*03:02 C*03:03 C*03:04 C*03:44 C*08:01 C*08:02 C*12:02 C*12:03 C*16:01 C*16:04
DN	9,80	18	538	0.9326	0	0	1	C*07:01 C*07:02 C*07:04 C*07:19
FA	9,90	3	60	0.4477	0	0	1	C*01:02
SD	9,90	8	227	0.8336	0	0	1	C*04:01
YA	9,90	22	658	0.9177	0	0	1	C*02:02 C*03:02 C*03:03 C*03:04 C*03:44 C*05:01 C*08:01 C*08:02 C*12:02 C*12:03 C*15:02 C*15:05 C*16:01 C*16:02 C*16:04 C*17:01
FG	9,91	3	60	0.4477	0	0	1	C*01:02
YR	9,91	6	104	0.1522	0	0	1	C*03:03
FT	9,94	3	60	0.4477	0	0	1	C*01:02
YI	9,94	10	279	0.7622	0	0	1	C*03:02 C*03:03 C*03:04 C*03:44 C*15:02 C*15:05
FL	9,95	3	60	0.4477	0	0	1	C*01:02
YI	9,95	10	286	0.8314	0	0	1	C*03:03 C*03:04 C*03:44 C*15:02 C*15:05 C*17:01
YL	9,95	15	448	0.9407	0	0	1	C*02:02 C*03:02 C*04:03 C*05:01 C*08:01 C*08:02 C*12:02 C*12:03 C*16:01 C*16:02 C*16:04
FW	9,97	3	60	0.4477	0	0	1	C*01:02
YW	9,97	9	170	0.1563	0	0	1	C*12:03 C*16:01 C*16:02 C*16:04
SR	9,97	8	227	0.8336	0	0	1	C*04:01
DR	9,97	18	538	0.9326	0	0	1	C*07:01 C*07:02 C*07:04 C*07:19
FC	9,99	3	60	0.4477	0	0	1	C*01:02
DS	9,99	13	279	0.1491	0	0	1	C*07:02 C*07:19
YY	9,99	22	658	0.9177	0	0	1	C*02:02 C*03:02 C*03:03 C*03:04 C*03:44 C*05:01 C*08:01 C*08:02 C*12:02 C*12:03 C*15:02 C*15:05 C*16:01 C*16:02 C*16:04 C*17:01
FL	9,103	3	60	0.4477	0	0	1	C*01:02
YV	9,103	9	235	0.6767	0	0	1	C*03:02 C*03:03 C*03:04 C*03:44
FY	9,113	3	60	0.4477	0	0	1	C*01:02
YY	9,113	21	631	0.9499	0	0	1	C*02:02 C*03:02 C*03:03 C*03:04 C*03:44 C*04:03 C*05:01 C*08:01 C*08:02 C*12:02 C*12:03 C*16:01 C*16:02 C*16:04 C*17:01
FD	9,114	3	60	0.4477	0	0	1	C*01:02
SN	9,114	8	227	0.8336	0	0	1	C*04:01
YD	9,114	19	510	0.4571	0	0	1	C*02:02 C*03:02 C*03:03 C*03:04 C*03:44 C*12:02 C*12:03 C*15:02 C*15:05 C*16:01 C*16:02 C*16:04
FY	9,116	3	60	0.4477	0	0	1	C*01:02
SF	9,116	8	227	0.8336	0	0	1	C*04:01
YF	9,116	8	229	0.8346	0	0	1	C*04:03 C*05:01 C*08:01 C*08:02 C*15:05 C*17:01
YY	9,116	9	231	0.5359	0	0	1	C*03:03 C*03:04 C*03:44
YS	9,116	10	276	0.7328	0	0	1	C*02:02 C*03:02 C*12:02 C*12:03 C*16:01 C*16:02 C*16:04
FA	9,117	3	60	0.4477	0	0	1	C*01:02
YA	9,117	22	659	0.9272	0	0	1	C*02:02 C*03:02 C*03:03 C*03:04 C*04:03 C*05:01 C*08:01 C*08:02 C*12:02 C*12:03 C*15:02 C*15:05 C*16:01 C*16:02 C*16:04 C*17:01
FT	9,138	3	60	0.4477	0	0	1	C*01:02
YK	9,138	7	211	1	0	0	1	C*05:01 C*08:02
YT	9,138	19	522	0.5429	0	0	1	C*02:02 C*03:02 C*03:03 C*03:04 C*03:44 C*04:03 C*08:01 C*12:02 C*12:03 C*15:02 C*15:05 C*16:01 C*16:02 C*16:04 C*17:01
FT	9,143	3	60	0.4477	0	0	1	C*01:02
YT	9,143	22	650	0.8434	0	0	1	C*02:02 C*03:02 C*03:03 C*03:04 C*03:44 C*04:03 C*05:01 C*08:01 C*08:02 C*12:02 C*12:03 C*15:02 C*15:05 C*16:01 C*16:02 C*16:04
FW	9,147	3	60	0.4477	0	0	1	C*01:02
DL	9,147	18	538	0.9326	0	0	1	C*07:01 C*07:02 C*07:04 C*07:19
YW	9,147	22	650	0.8434	0	0	1	C*02:02 C*03:02 C*03:03 C*03:04 C*03:44 C*04:03 C*05:01 C*08:01 C*08:02 C*12:02 C*12:03 C*15:02 C*15:05 C*16:01 C*16:02 C*16:04
FE	9,152	3	60	0.4477	0	0	1	C*01:02
YA	9,152	6	76	0.04048	0	0	1	C*16:01 C*16:02 C*16:04
DA	9,152	18	538	0.9326	0	0	1	C*07:01 C*07:02 C*07:04 C*07:19
FR	9,156	3	60	0.4477	0	0	1	C*01:02
YQ	9,156	5	73	0.09635	0	0	1	C*16:01 C*16:02
YR	9,156	7	212	1	0	0	1	C*04:03 C*05:01 C*08:02
YL	9,156	10	291	0.881	0	0	1	C*03:02 C*03:03 C*03:04 C*03:44 C*08:01 C*15:02 C*15:05 C*17:01
DL	9,156	18	519	0.7647	0	0	1	C*07:01 C*07:02 C*07:19
FT	9,163	3	60	0.4477	0	0	1	C*01:02
YL	9,163	9	235	0.6767	0	0	1	C*03:02 C*03:03 C*03:04 C*03:44
YT	9,163	15	410	0.6089	0	0	1	C*04:03 C*05:01 C*08:01 C*08:02 C*12:02 C*12:03 C*15:02 C*15:05 C*16:01 C*16:02 C*16:04
FR	9,170	3	60	0.4477	0	0	1	C*01:02
YR	9,170	22	650	0.8434	0	0	1	C*02:02 C*03:02 C*03:03 C*03:04 C*03:44 C*04:03 C*05:01 C*08:01 C*08:02 C*12:02 C*12:03 C*15:02 C*15:05 C*16:01 C*16:02 C*16:04
FE	9,173	3	60	0.4477	0	0	1	C*01:02
YK	9,173	9	235	0.6767	0	0	1	C*03:02 C*03:03 C*03:04 C*03:44
FE	9,177	3	60	0.4477	0	0	1	C*01:02
YK	9,177	7	212	1	0	0	1	C*05:01 C*08:01 C*08:02
YE	9,177	19	521	0.5355	0	0	1	C*02:02 C*03:02 C*03:03 C*03:04 C*03:44 C*04:03 C*12:02 C*12:03 C*15:02 C*15:05 C*16:01 C*16:02 C*16:04 C*17:01
FH	9,184	3	60	0.4477	0	0	1	C*01:02
DP	9,184	18	538	0.9326	0	0	1	C*07:01 C*07:02 C*07:04 C*07:19
YH	9,184	22	650	0.8434	0	0	1	C*02:02 C*03:02 C*03:03 C*03:04 C*03:44 C*04:03 C*05:01 C*08:01 C*08:02 C*12:02 C*12:03 C*15:02 C*15:05 C*16:01 C*16:02 C*16:04
SR	11,14	3	83	0.7506	0	0	1	C*01:02 C*14:02
SW	11,14	8	227	0.8336	0	0	1	C*04:01
SG	11,16	11	300	0.6813	0	0	1	C*01:02 C*04:01 C*14:02
AG	11,16	32	956	1	0	0	1	C*03:02 C*03:03 C*03:04 C*03:44 C*05:01 C*06:02 C*07:01 C*07:02 C*07:04 C*07:19 C*08:01 C*08:02 C*12:02 C*12:03 C*15:02 C*15:05 C*16:01 C*16:02 C*16:04 C*17:01
SR	11,21	11	300	0.6813	0	0	1	C*01:02 C*04:01 C*14:02
AR	11,21	30	862	0.6081	0	0	1	C*05:01 C*06:02 C*07:01 C*07:02 C*07:04 C*07:19 C*08:01 C*08:02 C*12:02 C*12:03 C*16:01 C*16:02 C*16:04 C*17:01
SS	11,24	3	60	0.4477	0	0	1	C*01:02
AA	11,24	22	659	0.9272	0	0	1	C*02:02 C*03:02 C*03:03 C*03:04 C*03:44 C*04:03 C*05:01 C*08:01 C*08:02 C*12:02 C*12:03 C*15:02 C*15:05 C*16:01 C*16:02 C*16:04 C*17:01
AQ	11,35	7	212	1	0	0	1	C*05:01 C*08:01 C*08:02
SR	11,35	11	300	0.6813	0	0	1	C*01:02 C*04:01 C*14:02
SA	11,49	3	83	0.7506	0	0	1	C*01:02 C*14:02
SE	11,49	8	227	0.8336	0	0	1	C*04:01
SK	11,66	11	300	0.6813	0	0	1	C*01:02 C*04:01 C*14:02
AK	11,66	30	868	0.7914	0	0	1	C*02:02 C*03:02 C*03:03 C*03:04 C*03:44 C*04:03 C*05:01 C*06:02 C*07:02 C*07:04 C*08:01 C*08:02 C*12:02 C*12:03 C*16:01 C*16:02 C*16:04 C*17:01
ST	11,73	3	83	0.7506	0	0	1	C*01:02 C*14:02
SA	11,73	8	227	0.8336	0	0	1	C*04:01
AT	11,73	20	578	0.748	0	0	1	C*02:02 C*03:02 C*03:03 C*03:04 C*03:44 C*05:01 C*08:01 C*08:02 C*15:02 C*15:05 C*16:01 C*16:02 C*16:04
SS	11,77	3	83	0.7506	0	0	1	C*01:02 C*14:02
SN	11,77	8	227	0.8336	0	0	1	C*04:01
AS	11,77	31	818	0.1016	0	0	1	C*03:02 C*03:03 C*03:04 C*03:44 C*07:01 C*07:02 C*07:04 C*07:19 C*08:01 C*08:02 C*12:02 C*12:03 C*16:01 C*16:04
SN	11,80	3	83	0.7506	0	0	1	C*01:02 C*14:02
SK	11,80	8	227	0.8336	0	0	1	C*04:01
AN	11,80	31	818	0.1016	0	0	1	C*03:02 C*03:03 C*03:04 C*03:44 C*07:01 C*07:02 C*07:04 C*07:19 C*08:01 C*08:02 C*12:02 C*12:03 C*16:01 C*16:04
SA	11,90	3	83	0.7506	0	0	1	C*01:02 C*14:02
SD	11,90	8	227	0.8336	0	0	1	C*04:01
AA	11,90	22	658	0.9177	0	0	1	C*02:02 C*03:02 C*03:03 C*03:04 C*03:44 C*05:01 C*08:01 C*08:02 C*12:02 C*12:03 C*15:02 C*15:05 C*16:01 C*16:02 C*16:04 C*17:01
AR	11,91	6	104	0.1522	0	0	1	C*03:03
SG	11,91	11	300	0.6813	0	0	1	C*01:02 C*04:01 C*14:02
AI	11,94	10	279	0.7622	0	0	1	C*03:02 C*03:03 C*03:04 C*03:44 C*15:02 C*15:05
ST	11,94	11	300	0.6813	0	0	1	C*01:02 C*04:01 C*14:02
AT	11,94	30	893	1	0	0	1	C*02:02 C*04:03 C*05:01 C*06:02 C*07:01 C*07:02 C*07:04 C*07:19 C*08:01 C*08:02 C*12:02 C*12:03 C*16:01 C*16:02 C*16:04 C*17:01
AI	11,95	10	286	0.8314	0	0	1	C*03:03 C*03:04 C*03:44 C*15:02 C*15:05 C*17:01
SL	11,95	11	300	0.6813	0	0	1	C*01:02 C*04:01 C*14:02
AL	11,95	30	881	0.7885	0	0	1	C*02:02 C*03:02 C*04:03 C*05:01 C*06:02 C*07:01 C*07:02 C*07:19 C*08:01 C*08:02 C*12:02 C*12:03 C*16:01 C*16:02 C*16:04
SW	11,97	3	83	0.7506	0	0	1	C*01:02 C*14:02
SR	11,97	8	227	0.8336	0	0	1	C*04:01
AW	11,97	13	343	0.5446	0	0	1	C*06:02 C*12:03 C*16:01 C*16:02 C*16:04
SC	11,99	3	60	0.4477	0	0	1	C*01:02
AS	11,99	13	279	0.1491	0	0	1	C*07:02 C*07:19
AV	11,103	9	235	0.6767	0	0	1	C*03:02 C*03:03 C*03:04 C*03:44
SL	11,103	11	300	0.6813	0	0	1	C*01:02 C*04:01 C*14:02
AL	11,103	30	909	1	0	0	1	C*02:02 C*04:03 C*05:01 C*06:02 C*07:01 C*07:02 C*07:04 C*07:19 C*08:01 C*08:02 C*12:02 C*12:03 C*15:02 C*15:05 C*16:01 C*16:02 C*16:04 C*17:01
SY	11,113	11	300	0.6813	0	0	1	C*01:02 C*04:01 C*14:02
AY	11,113	32	963	1	0	0	1	C*02:02 C*03:02 C*03:03 C*03:04 C*03:44 C*04:03 C*05:01 C*06:02 C*07:01 C*07:02 C*07:04 C*07:19 C*08:01 C*08:02 C*12:02 C*12:03 C*16:01 C*16:02 C*16:04 C*17:01
SD	11,114	3	83	0.7506	0	0	1	C*01:02 C*14:02
SN	11,114	8	227	0.8336	0	0	1	C*04:01
SY	11,116	3	60	0.4477	0	0	1	C*01:02
SF	11,116	8	227	0.8336	0	0	1	C*04:01
AY	11,116	9	231	0.5359	0	0	1	C*03:03 C*03:04 C*03:44
SA	11,117	11	300	0.6813	0	0	1	C*01:02 C*04:01 C*14:02
AK	11,138	7	211	1	0	0	1	C*05:01 C*08:02
ST	11,138	11	300	0.6813	0	0	1	C*01:02 C*04:01 C*14:02
ST	11,143	11	300	0.6813	0	0	1	C*01:02 C*04:01 C*14:02
SW	11,147	11	300	0.6813	0	0	1	C*01:02 C*04:01 C*14:02
AW	11,147	25	756	1	0	0	1	C*02:02 C*03:02 C*03:03 C*03:04 C*03:44 C*04:03 C*05:01 C*06:02 C*08:01 C*08:02 C*12:02 C*12:03 C*15:02 C*15:05 C*16:01 C*16:02 C*16:04
SE	11,152	11	300	0.6813	0	0	1	C*01:02 C*04:01 C*14:02
AA	11,152	22	587	0.36	0	0	1	C*07:01 C*07:02 C*07:04 C*07:19 C*16:01 C*16:02 C*16:04
AQ	11,156	5	73	0.09635	0	0	1	C*16:01 C*16:02
AR	11,156	7	212	1	0	0	1	C*04:03 C*05:01 C*08:02
SR	11,156	11	300	0.6813	0	0	1	C*01:02 C*04:01 C*14:02
AL	11,156	24	720	1	0	0	1	C*03:02 C*03:03 C*03:04 C*03:44 C*07:01 C*07:02 C*07:19 C*08:01 C*15:02 C*15:05 C*17:01
AL	11,163	9	235	0.6767	0	0	1	C*03:02 C*03:03 C*03:04 C*03:44
ST	11,163	11	300	0.6813	0	0	1	C*01:02 C*04:01 C*14:02
AT	11,163	30	872	0.7894	0	0	1	C*04:03 C*05:01 C*06:02 C*07:01 C*07:02 C*07:04 C*07:19 C*08:01 C*08:02 C*12:02 C*12:03 C*15:02 C*15:05 C*16:01 C*16:02 C*16:04
SR	11,170	11	300	0.6813	0	0	1	C*01:02 C*04:01 C*14:02
AK	11,173	9	235	0.6767	0	0	1	C*03:02 C*03:03 C*03:04 C*03:44
SE	11,173	11	300	0.6813	0	0	1	C*01:02 C*04:01 C*14:02
AE	11,173	30	909	1	0	0	1	C*02:02 C*04:03 C*05:01 C*06:02 C*07:01 C*07:02 C*07:04 C*07:19 C*08:01 C*08:02 C*12:02 C*12:03 C*15:02 C*15:05 C*16:01 C*16:02 C*16:04 C*17:01
SE	11,177	11	300	0.6813	0	0	1	C*01:02 C*04:01 C*14:02
SH	11,184	11	300	0.6813	0	0	1	C*01:02 C*04:01 C*14:02
AP	11,184	18	538	0.9326	0	0	1	C*07:01 C*07:02 C*07:04 C*07:19
AH	11,184	25	756	1	0	0	1	C*02:02 C*03:02 C*03:03 C*03:04 C*03:44 C*04:03 C*05:01 C*06:02 C*08:01 C*08:02 C*12:02 C*12:03 C*15:02 C*15:05 C*16:01 C*16:02 C*16:04
WG	14,16	8	227	0.8336	0	0	1	C*04:01
RG	14,16	33	973	1	0	0	1	C*01:02 C*03:02 C*03:03 C*03:04 C*03:44 C*05:01 C*06:02 C*07:01 C*07:02 C*07:04 C*07:19 C*08:01 C*08:02 C*12:02 C*12:03 C*14:02 C*15:02 C*15:05 C*16:01 C*16:02 C*16:04 C*17:01
WR	14,21	8	227	0.8336	0	0	1	C*04:01
RR	14,21	31	890	0.5687	0	0	1	C*01:02 C*05:01 C*06:02 C*07:01 C*07:02 C*07:04 C*07:19 C*08:01 C*08:02 C*12:02 C*12:03 C*14:02 C*16:01 C*16:02 C*16:04 C*17:01
WA	14,24	8	227	0.8336	0	0	1	C*04:01
RQ	14,35	7	212	1	0	0	1	C*05:01 C*08:01 C*08:02
WR	14,35	8	227	0.8336	0	0	1	C*04:01
RR	14,35	32	955	1	0	0	1	C*01:02 C*02:02 C*03:02 C*03:03 C*03:04 C*03:44 C*04:03 C*06:02 C*07:01 C*07:02 C*07:04 C*07:19 C*12:02 C*12:03 C*14:02 C*15:02 C*15:05 C*16:01 C*16:02 C*16:04 C*17:01
WE	14,49	8	227	0.8336	0	0	1	C*04:01
RA	14,49	33	987	1	0	0	1	C*01:02 C*02:02 C*03:02 C*03:03 C*03:04 C*03:44 C*04:03 C*05:01 C*06:02 C*07:01 C*07:02 C*07:04 C*07:19 C*08:01 C*08:02 C*12:02 C*12:03 C*14:02 C*15:02 C*15:05 C*16:01 C*16:02 C*16:04 C*17:01
WK	14,66	8	227	0.8336	0	0	1	C*04:01
RK	14,66	31	900	0.7644	0	0	1	C*01:02 C*02:02 C*03:02 C*03:03 C*03:04 C*03:44 C*04:03 C*05:01 C*06:02 C*07:02 C*07:04 C*08:01 C*08:02 C*12:02 C*12:03 C*14:02 C*16:01 C*16:02 C*16:04 C*17:01
WA	14,73	8	227	0.8336	0	0	1	C*04:01
RT	14,73	22	630	0.6675	0	0	1	C*01:02 C*02:02 C*03:02 C*03:03 C*03:04 C*03:44 C*05:01 C*08:01 C*08:02 C*14:02 C*15:02 C*15:05 C*16:01 C*16:02 C*16:04
WN	14,77	8	227	0.8336	0	0	1	C*04:01
RS	14,77	32	855	0.07299	0	0	1	C*01:02 C*03:02 C*03:03 C*03:04 C*03:44 C*07:01 C*07:02 C*07:04 C*07:19 C*08:01 C*08:02 C*12:02 C*12:03 C*14:02 C*16:01 C*16:04
WK	14,80	8	227	0.8336	0	0	1	C*04:01
RN	14,80	32	855	0.07299	0	0	1	C*01:02 C*03:02 C*03:03 C*03:04 C*03:44 C*07:01 C*07:02 C*07:04 C*07:19 C*08:01 C*08:02 C*12:02 C*12:03 C*14:02 C*16:01 C*16:04
WD	14,90	8	227	0.8336	0	0	1	C*04:01
RA	14,90	24	706	1	0	0	1	C*01:02 C*02:02 C*03:02 C*03:03 C*03:04 C*03:44 C*05:01 C*08:01 C*08:02 C*12:02 C*12:03 C*14:02 C*15:02 C*15:05 C*16:01 C*16:02 C*16:04 C*17:01
RR	14,91	6	104	0.1522	0	0	1	C*03:03
WG	14,91	8	227	0.8336	0	0	1	C*04:01
RG	14,91	32	962	1	0	0	1	C*01:02 C*02:02 C*03:02 C*03:04 C*03:44 C*04:03 C*05:01 C*06:02 C*07:01 C*07:02 C*07:04 C*07:19 C*08:01 C*08:02 C*12:02 C*12:03 C*14:02 C*15:02 C*15:05 C*16:01 C*16:02 C*16:04 C*17:01
WT	14,94	8	227	0.8336	0	0	1	C*04:01
RI	14,94	10	279	0.7622	0	0	1	C*03:02 C*03:03 C*03:04 C*03:44 C*15:02 C*15:05
RT	14,94	31	917	1	0	0	1	C*01:02 C*02:02 C*04:03 C*05:01 C*06:02 C*07:01 C*07:02 C*07:04 C*07:19 C*08:01 C*08:02 C*12:02 C*12:03 C*14:02 C*16:01 C*16:02 C*16:04 C*17:01
WL	14,95	8	227	0.8336	0	0	1	C*04:01
RI	14,95	10	286	0.8314	0	0	1	C*03:03 C*03:04 C*03:44 C*15:02 C*15:05 C*17:01
RL	14,95	31	906	0.7615	0	0	1	C*01:02 C*02:02 C*03:02 C*04:03 C*05:01 C*06:02 C*07:01 C*07:02 C*07:19 C*08:01 C*08:02 C*12:02 C*12:03 C*14:02 C*16:01 C*16:02 C*16:04
WR	14,97	8	227	0.8336	0	0	1	C*04:01
RW	14,97	16	415	0.4234	0	0	1	C*01:02 C*06:02 C*12:03 C*14:02 C*16:01 C*16:02 C*16:04
RC	14,99	3	60	0.4477	0	0	1	C*01:02
WF	14,99	8	227	0.8336	0	0	1	C*04:01
RS	14,99	13	279	0.1491	0	0	1	C*07:02 C*07:19
WL	14,103	8	227	0.8336	0	0	1	C*04:01
RV	14,103	9	235	0.6767	0	0	1	C*03:02 C*03:03 C*03:04 C*03:44
RL	14,103	31	931	1	0	0	1	C*01:02 C*02:02 C*04:03 C*05:01 C*06:02 C*07:01 C*07:02 C*07:04 C*07:19 C*08:01 C*08:02 C*12:02 C*12:03 C*14:02 C*15:02 C*15:05 C*16:01 C*16:02 C*16:04 C*17:01
WY	14,113	8	227	0.8336	0	0	1	C*04:01
RY	14,113	33	978	1	0	0	1	C*01:02 C*02:02 C*03:02 C*03:03 C*03:04 C*03:44 C*04:03 C*05:01 C*06:02 C*07:01 C*07:02 C*07:04 C*07:19 C*08:01 C*08:02 C*12:02 C*12:03 C*14:02 C*16:01 C*16:02 C*16:04 C*17:01
WN	14,114	8	227	0.8336	0	0	1	C*04:01
RD	14,114	32	951	1	0	0	1	C*01:02 C*02:02 C*03:02 C*03:03 C*03:04 C*03:44 C*06:02 C*07:01 C*07:02 C*07:04 C*07:19 C*12:02 C*12:03 C*14:02 C*15:02 C*15:05 C*16:01 C*16:02 C*16:04
WF	14,116	8	227	0.8336	0	0	1	C*04:01
RY	14,116	12	284	0.3195	0	0	1	C*01:02 C*03:03 C*03:04 C*03:44
WA	14,117	8	227	0.8336	0	0	1	C*04:01
RA	14,117	33	987	1	0	0	1	C*01:02 C*02:02 C*03:02 C*03:03 C*03:04 C*04:03 C*05:01 C*06:02 C*07:01 C*07:02 C*07:04 C*07:19 C*08:01 C*08:02 C*12:02 C*12:03 C*14:02 C*15:02 C*15:05 C*16:01 C*16:02 C*16:04 C*17:01
RK	14,138	7	211	1	0	0	1	C*05:01 C*08:02
WT	14,138	8	227	0.8336	0	0	1	C*04:01
RT	14,138	32	955	1	0	0	1	C*01:02 C*02:02 C*03:02 C*03:03 C*03:04 C*03:44 C*04:03 C*06:02 C*07:01 C*07:02 C*07:04 C*07:19 C*08:01 C*12:02 C*12:03 C*14:02 C*15:02 C*15:05 C*16:01 C*16:02 C*16:04 C*17:01
WT	14,143	8	227	0.8336	0	0	1	C*04:01
RT	14,143	33	984	1	0	0	1	C*01:02 C*02:02 C*03:02 C*03:03 C*03:04 C*03:44 C*04:03 C*05:01 C*06:02 C*07:01 C*07:02 C*07:04 C*07:19 C*08:01 C*08:02 C*12:02 C*12:03 C*14:02 C*15:02 C*15:05 C*16:01 C*16:02 C*16:04
WW	14,147	8	227	0.8336	0	0	1	C*04:01
RW	14,147	27	799	1	0	0	1	C*01:02 C*02:02 C*03:02 C*03:03 C*03:04 C*03:44 C*04:03 C*05:01 C*06:02 C*08:01 C*08:02 C*12:02 C*12:03 C*14:02 C*15:02 C*15:05 C*16:01 C*16:02 C*16:04
WE	14,152	8	227	0.8336	0	0	1	C*04:01
RA	14,152	22	587	0.36	0	0	1	C*07:01 C*07:02 C*07:04 C*07:19 C*16:01 C*16:02 C*16:04
RQ	14,156	5	73	0.09635	0	0	1	C*16:01 C*16:02
WR	14,156	8	227	0.8336	0	0	1	C*04:01
RL	14,156	24	720	1	0	0	1	C*03:02 C*03:03 C*03:04 C*03:44 C*07:01 C*07:02 C*07:19 C*08:01 C*15:02 C*15:05 C*17:01
WT	14,163	8	227	0.8336	0	0	1	C*04:01
RL	14,163	9	235	0.6767	0	0	1	C*03:02 C*03:03 C*03:04 C*03:44
RT	14,163	31	898	0.7659	0	0	1	C*01:02 C*04:03 C*05:01 C*06:02 C*07:01 C*07:02 C*07:04 C*07:19 C*08:01 C*08:02 C*12:02 C*12:03 C*14:02 C*15:02 C*15:05 C*16:01 C*16:02 C*16:04
WR	14,170	8	227	0.8336	0	0	1	C*04:01
RR	14,170	33	984	1	0	0	1	C*01:02 C*02:02 C*03:02 C*03:03 C*03:04 C*03:44 C*04:03 C*05:01 C*06:02 C*07:01 C*07:02 C*07:04 C*07:19 C*08:01 C*08:02 C*12:02 C*12:03 C*14:02 C*15:02 C*15:05 C*16:01 C*16:02 C*16:04
WE	14,173	8	227	0.8336	0	0	1	C*04:01
RK	14,173	9	235	0.6767	0	0	1	C*03:02 C*03:03 C*03:04 C*03:44
RE	14,173	31	931	1	0	0	1	C*01:02 C*02:02 C*04:03 C*05:01 C*06:02 C*07:01 C*07:02 C*07:04 C*07:19 C*08:01 C*08:02 C*12:02 C*12:03 C*14:02 C*15:02 C*15:05 C*16:01 C*16:02 C*16:04 C*17:01
WE	14,177	8	227	0.8336	0	0	1	C*04:01
RE	14,177	32	945	1	0	0	1	C*01:02 C*02:02 C*03:02 C*03:03 C*03:04 C*03:44 C*04:03 C*06:02 C*07:01 C*07:02 C*07:19 C*12:02 C*12:03 C*14:02 C*15:02 C*15:05 C*16:01 C*16:02 C*16:04 C*17:01
WH	14,184	8	227	0.8336	0	0	1	C*04:01
RP	14,184	18	538	0.9326	0	0	1	C*07:01 C*07:02 C*07:04 C*07:19
RH	14,184	27	799	1	0	0	1	C*01:02 C*02:02 C*03:02 C*03:03 C*03:04 C*03:44 C*04:03 C*05:01 C*06:02 C*08:01 C*08:02 C*12:02 C*12:03 C*14:02 C*15:02 C*15:05 C*16:01 C*16:02 C*16:04
GH	16,21	10	279	0.7622	0	0	1	C*03:02 C*03:03 C*03:04 C*03:44 C*15:02 C*15:05
GA	16,24	26	755	0.8372	0	0	1	C*03:02 C*03:03 C*03:04 C*03:44 C*04:01 C*05:01 C*08:01 C*08:02 C*12:02 C*12:03 C*14:02 C*15:02 C*15:05 C*16:01 C*16:02 C*16:04 C*17:01
GQ	16,35	7	212	1	0	0	1	C*05:01 C*08:01 C*08:02
GR	16,35	33	975	1	0	0	1	C*01:02 C*03:02 C*03:03 C*03:04 C*03:44 C*04:01 C*06:02 C*07:01 C*07:02 C*07:04 C*07:19 C*12:02 C*12:03 C*14:02 C*15:02 C*15:05 C*16:01 C*16:02 C*16:04 C*17:01
GE	16,49	8	227	0.8336	0	0	1	C*04:01
GA	16,49	33	973	1	0	0	1	C*01:02 C*03:02 C*03:03 C*03:04 C*03:44 C*05:01 C*06:02 C*07:01 C*07:02 C*07:04 C*07:19 C*08:01 C*08:02 C*12:02 C*12:03 C*14:02 C*15:02 C*15:05 C*16:01 C*16:02 C*16:04 C*17:01
GK	16,66	32	948	1	0	0	1	C*01:02 C*03:02 C*03:03 C*03:04 C*03:44 C*04:01 C*05:01 C*06:02 C*07:02 C*07:04 C*08:01 C*08:02 C*12:02 C*12:03 C*14:02 C*16:01 C*16:02 C*16:04 C*17:01
GT	16,73	21	568	0.4351	0	0	1	C*01:02 C*03:02 C*03:03 C*03:04 C*03:44 C*05:01 C*08:01 C*08:02 C*14:02 C*15:02 C*15:05 C*16:01 C*16:02 C*16:04
GS	16,77	32	855	0.07299	0	0	1	C*01:02 C*03:02 C*03:03 C*03:04 C*03:44 C*07:01 C*07:02 C*07:04 C*07:19 C*08:01 C*08:02 C*12:02 C*12:03 C*14:02 C*16:01 C*16:04
GN	16,80	32	855	0.07299	0	0	1	C*01:02 C*03:02 C*03:03 C*03:04 C*03:44 C*07:01 C*07:02 C*07:04 C*07:19 C*08:01 C*08:02 C*12:02 C*12:03 C*14:02 C*16:01 C*16:04
GA	16,90	23	653	0.6013	0	0	1	C*01:02 C*03:02 C*03:03 C*03:04 C*03:44 C*05:01 C*08:01 C*08:02 C*12:02 C*12:03 C*14:02 C*15:02 C*15:05 C*16:01 C*16:02 C*16:04 C*17:01
GR	16,91	6	104	0.1522	0	0	1	C*03:03
GI	16,94	10	279	0.7622	0	0	1	C*03:02 C*03:03 C*03:04 C*03:44 C*15:02 C*15:05
GI	16,95	10	286	0.8314	0	0	1	C*03:03 C*03:04 C*03:44 C*15:02 C*15:05 C*17:01
GW	16,97	16	415	0.4234	0	0	1	C*01:02 C*06:02 C*12:03 C*14:02 C*16:01 C*16:02 C*16:04
GR	16,97	32	928	0.7245	0	0	1	C*03:02 C*03:03 C*03:04 C*03:44 C*04:01 C*05:01 C*07:01 C*07:02 C*07:04 C*07:19 C*08:01 C*08:02 C*12:02 C*15:02 C*15:05 C*17:01
GC	16,99	3	60	0.4477	0	0	1	C*01:02
GS	16,99	13	279	0.1491	0	0	1	C*07:02 C*07:19
GV	16,103	9	235	0.6767	0	0	1	C*03:02 C*03:03 C*03:04 C*03:44
GY	16,113	33	998	1	0	0	1	C*01:02 C*03:02 C*03:03 C*03:04 C*03:44 C*04:01 C*05:01 C*06:02 C*07:01 C*07:02 C*07:04 C*07:19 C*08:01 C*08:02 C*12:02 C*12:03 C*14:02 C*16:01 C*16:02 C*16:04 C*17:01
GD	16,114	32	922	0.5066	0	0	1	C*01:02 C*03:02 C*03:03 C*03:04 C*03:44 C*06:02 C*07:01 C*07:02 C*07:04 C*07:19 C*12:02 C*12:03 C*14:02 C*15:02 C*15:05 C*16:01 C*16:02 C*16:04
GY	16,116	12	284	0.3195	0	0	1	C*01:02 C*03:03 C*03:04 C*03:44
GF	16,116	15	449	0.9498	0	0	1	C*04:01 C*05:01 C*07:04 C*08:01 C*08:02 C*15:05 C*17:01
GS	16,116	26	757	0.8371	0	0	1	C*03:02 C*06:02 C*07:01 C*07:02 C*07:19 C*12:02 C*12:03 C*14:02 C*16:01 C*16:02 C*16:04
GA	16,117	33	999	1	0	0	1	C*01:02 C*03:02 C*03:03 C*03:04 C*04:01 C*05:01 C*06:02 C*07:01 C*07:02 C*07:04 C*07:19 C*08:01 C*08:02 C*12:02 C*12:03 C*14:02 C*15:02 C*15:05 C*16:01 C*16:02 C*16:04 C*17:01
GK	16,138	7	211	1	0	0	1	C*05:01 C*08:02
GT	16,138	33	975	1	0	0	1	C*01:02 C*03:02 C*03:03 C*03:04 C*03:44 C*04:01 C*06:02 C*07:01 C*07:02 C*07:04 C*07:19 C*08:01 C*12:02 C*12:03 C*14:02 C*15:02 C*15:05 C*16:01 C*16:02 C*16:04 C*17:01
GT	16,143	33	999	1	0	0	1	C*01:02 C*03:02 C*03:03 C*03:04 C*03:44 C*04:01 C*05:01 C*06:02 C*07:01 C*07:02 C*07:04 C*07:19 C*08:01 C*08:02 C*12:02 C*12:03 C*14:02 C*15:02 C*15:05 C*16:01 C*16:02 C*16:04
GW	16,147	30	864	0.608	0	0	1	C*01:02 C*03:02 C*03:03 C*03:04 C*03:44 C*04:01 C*05:01 C*06:02 C*08:01 C*08:02 C*12:02 C*12:03 C*14:02 C*15:02 C*15:05 C*16:01 C*16:02 C*16:04
GA	16,152	22	587	0.36	0	0	1	C*07:01 C*07:02 C*07:04 C*07:19 C*16:01 C*16:02 C*16:04
GE	16,152	28	837	1	0	0	1	C*01:02 C*03:02 C*03:03 C*03:04 C*03:44 C*04:01 C*05:01 C*06:02 C*08:02 C*12:02 C*12:03 C*14:02 C*15:02 C*15:05 C*17:01
GQ	16,156	5	73	0.09635	0	0	1	C*16:01 C*16:02
GR	16,156	16	475	0.9112	0	0	1	C*01:02 C*04:01 C*05:01 C*08:02 C*14:02
GL	16,156	24	720	1	0	0	1	C*03:02 C*03:03 C*03:04 C*03:44 C*07:01 C*07:02 C*07:19 C*08:01 C*15:02 C*15:05 C*17:01
GL	16,163	9	235	0.6767	0	0	1	C*03:02 C*03:03 C*03:04 C*03:44
GR	16,170	33	999	1	0	0	1	C*01:02 C*03:02 C*03:03 C*03:04 C*03:44 C*04:01 C*05:01 C*06:02 C*07:01 C*07:02 C*07:04 C*07:19 C*08:01 C*08:02 C*12:02 C*12:03 C*14:02 C*15:02 C*15:05 C*16:01 C*16:02 C*16:04
GK	16,173	9	235	0.6767	0	0	1	C*03:02 C*03:03 C*03:04 C*03:44
GE	16,177	33	965	0.6236	0	0	1	C*01:02 C*03:02 C*03:03 C*03:04 C*03:44 C*04:01 C*06:02 C*07:01 C*07:02 C*07:19 C*12:02 C*12:03 C*14:02 C*15:02 C*15:05 C*16:01 C*16:02 C*16:04 C*17:01
GP	16,184	18	538	0.9326	0	0	1	C*07:01 C*07:02 C*07:04 C*07:19
GH	16,184	30	864	0.608	0	0	1	C*01:02 C*03:02 C*03:03 C*03:04 C*03:44 C*04:01 C*05:01 C*06:02 C*08:01 C*08:02 C*12:02 C*12:03 C*14:02 C*15:02 C*15:05 C*16:01 C*16:02 C*16:04
RQ	21,35	7	212	1	0	0	1	C*05:01 C*08:01 C*08:02
RE	21,49	8	227	0.8336	0	0	1	C*04:01
RA	21,49	31	890	0.5687	0	0	1	C*01:02 C*05:01 C*06:02 C*07:01 C*07:02 C*07:04 C*07:19 C*08:01 C*08:02 C*12:02 C*12:03 C*14:02 C*16:01 C*16:02 C*16:04 C*17:01
RK	21,66	30	880	0.7884	0	0	1	C*01:02 C*04:01 C*05:01 C*06:02 C*07:02 C*07:04 C*08:01 C*08:02 C*12:02 C*12:03 C*14:02 C*16:01 C*16:02 C*16:04 C*17:01
RT	21,73	13	343	0.5446	0	0	1	C*01:02 C*05:01 C*08:01 C*08:02 C*14:02 C*16:01 C*16:02 C*16:04
HS	21,77	9	235	0.6767	0	0	1	C*03:02 C*03:03 C*03:04 C*03:44
RS	21,77	27	727	0.32	0	0	1	C*01:02 C*07:01 C*07:02 C*07:04 C*07:19 C*08:01 C*08:02 C*12:02 C*12:03 C*14:02 C*16:01 C*16:04
HN	21,80	9	235	0.6767	0	0	1	C*03:02 C*03:03 C*03:04 C*03:44
RN	21,80	27	727	0.32	0	0	1	C*01:02 C*07:01 C*07:02 C*07:04 C*07:19 C*08:01 C*08:02 C*12:02 C*12:03 C*14:02 C*16:01 C*16:04
RA	21,90	16	451	0.7007	0	0	1	C*01:02 C*05:01 C*08:01 C*08:02 C*12:02 C*12:03 C*14:02 C*16:01 C*16:02 C*16:04 C*17:01
HR	21,91	6	104	0.1522	0	0	1	C*03:03
HI	21,94	10	279	0.7622	0	0	1	C*03:02 C*03:03 C*03:04 C*03:44 C*15:02 C*15:05
HI	21,95	10	275	0.723	0	0	1	C*03:03 C*03:04 C*03:44 C*15:02 C*15:05
RW	21,97	16	415	0.4234	0	0	1	C*01:02 C*06:02 C*12:03 C*14:02 C*16:01 C*16:02 C*16:04
RR	21,97	28	821	0.8199	0	0	1	C*04:01 C*05:01 C*07:01 C*07:02 C*07:04 C*07:19 C*08:01 C*08:02 C*12:02 C*17:01
RC	21,99	3	60	0.4477	0	0	1	C*01:02
RS	21,99	13	279	0.1491	0	0	1	C*07:02 C*07:19
HV	21,103	9	235	0.6767	0	0	1	C*03:02 C*03:03 C*03:04 C*03:44
RD	21,114	28	802	0.6577	0	0	1	C*01:02 C*06:02 C*07:01 C*07:02 C*07:04 C*07:19 C*12:02 C*12:03 C*14:02 C*16:01 C*16:02 C*16:04
HF	21,116	1	6	0.2038	0	0	1	C*04:03 C*15:05
RY	21,116	3	60	0.4477	0	0	1	C*01:02
HY	21,116	9	231	0.5359	0	0	1	C*03:03 C*03:04 C*03:44
RS	21,116	26	756	0.8371	0	0	1	C*06:02 C*07:01 C*07:02 C*07:19 C*12:02 C*12:03 C*14:02 C*16:01 C*16:02 C*16:04
RK	21,138	7	211	1	0	0	1	C*05:01 C*08:02
RA	21,152	22	587	0.36	0	0	1	C*07:01 C*07:02 C*07:04 C*07:19 C*16:01 C*16:02 C*16:04
RQ	21,156	5	73	0.09635	0	0	1	C*16:01 C*16:02
HL	21,156	10	279	0.7622	0	0	1	C*03:02 C*03:03 C*03:04 C*03:44 C*15:02 C*15:05
RR	21,156	16	475	0.9112	0	0	1	C*01:02 C*04:01 C*05:01 C*08:02 C*14:02
RL	21,156	18	530	0.8611	0	0	1	C*07:01 C*07:02 C*07:19 C*08:01 C*17:01
HL	21,163	9	235	0.6767	0	0	1	C*03:02 C*03:03 C*03:04 C*03:44
HK	21,173	9	235	0.6767	0	0	1	C*03:02 C*03:03 C*03:04 C*03:44
RP	21,184	18	538	0.9326	0	0	1	C*07:01 C*07:02 C*07:04 C*07:19
AQ	24,35	7	212	1	0	0	1	C*05:01 C*08:01 C*08:02
AR	24,35	25	684	0.4483	0	0	1	C*02:02 C*03:02 C*03:03 C*03:04 C*03:44 C*04:01 C*04:03 C*12:02 C*12:03 C*14:02 C*15:02 C*15:05 C*16:01 C*16:02 C*16:04 C*17:01
AE	24,49	8	227	0.8336	0	0	1	C*04:01
SK	24,66	17	499	0.8551	0	0	1	C*01:02 C*06:02 C*07:02 C*07:04
AK	24,66	26	780	1	0	0	1	C*02:02 C*03:02 C*03:03 C*03:04 C*03:44 C*04:01 C*04:03 C*05:01 C*08:01 C*08:02 C*12:02 C*12:03 C*14:02 C*16:01 C*16:02 C*16:04 C*17:01
ST	24,73	3	60	0.4477	0	0	1	C*01:02
AT	24,73	20	594	0.8896	0	0	1	C*02:02 C*03:02 C*03:03 C*03:04 C*03:44 C*05:01 C*08:01 C*08:02 C*14:02 C*15:02 C*15:05 C*16:01 C*16:02 C*16:04
AS	24,77	18	455	0.3048	0	0	1	C*03:02 C*03:03 C*03:04 C*03:44 C*08:01 C*08:02 C*12:02 C*12:03 C*14:02 C*16:01 C*16:04
SS	24,77	20	578	0.748	0	0	1	C*01:02 C*07:01 C*07:02 C*07:04 C*07:19
AN	24,80	18	455	0.3048	0	0	1	C*03:02 C*03:03 C*03:04 C*03:44 C*08:01 C*08:02 C*12:02 C*12:03 C*14:02 C*16:01 C*16:04
SN	24,80	20	578	0.748	0	0	1	C*01:02 C*07:01 C*07:02 C*07:04 C*07:19
SA	24,90	3	60	0.4477	0	0	1	C*01:02
AD	24,90	8	228	0.8341	0	0	1	C*04:01 C*04:03
AR	24,91	6	104	0.1522	0	0	1	C*03:03
AI	24,94	10	279	0.7622	0	0	1	C*03:02 C*03:03 C*03:04 C*03:44 C*15:02 C*15:05
AI	24,95	10	286	0.8314	0	0	1	C*03:03 C*03:04 C*03:44 C*15:02 C*15:05 C*17:01
AW	24,97	9	191	0.2617	0	0	1	C*12:03 C*14:02 C*16:01 C*16:02 C*16:04
SR	24,97	18	538	0.9326	0	0	1	C*07:01 C*07:02 C*07:04 C*07:19
AR	24,97	24	696	0.8479	0	0	1	C*02:02 C*03:02 C*03:03 C*03:04 C*03:44 C*04:01 C*04:03 C*05:01 C*08:01 C*08:02 C*12:02 C*15:02 C*15:05 C*17:01
SC	24,99	3	60	0.4477	0	0	1	C*01:02
SS	24,99	13	279	0.1491	0	0	1	C*07:02 C*07:19
AY	24,99	22	658	0.9177	0	0	1	C*02:02 C*03:02 C*03:03 C*03:04 C*03:44 C*05:01 C*08:01 C*08:02 C*12:02 C*12:03 C*15:02 C*15:05 C*16:01 C*16:02 C*16:04 C*17:01
AV	24,103	9	235	0.6767	0	0	1	C*03:02 C*03:03 C*03:04 C*03:44
AY	24,113	26	780	1	0	0	1	C*02:02 C*03:02 C*03:03 C*03:04 C*03:44 C*04:01 C*04:03 C*05:01 C*08:01 C*08:02 C*12:02 C*12:03 C*14:02 C*16:01 C*16:02 C*16:04 C*17:01
AD	24,114	19	525	0.5656	0	0	1	C*02:02 C*03:02 C*03:03 C*03:04 C*03:44 C*12:02 C*12:03 C*14:02 C*15:02 C*15:05 C*16:01 C*16:02 C*16:04
SY	24,116	3	60	0.4477	0	0	1	C*01:02
AY	24,116	9	231	0.5359	0	0	1	C*03:03 C*03:04 C*03:44
AS	24,116	10	294	0.9108	0	0	1	C*02:02 C*03:02 C*12:02 C*12:03 C*14:02 C*16:01 C*16:02 C*16:04
AF	24,116	15	430	0.7794	0	0	1	C*04:01 C*04:03 C*05:01 C*08:01 C*08:02 C*15:05 C*17:01
AA	24,117	27	798	1	0	0	1	C*02:02 C*03:02 C*03:03 C*03:04 C*04:01 C*04:03 C*05:01 C*08:01 C*08:02 C*12:02 C*12:03 C*14:02 C*15:02 C*15:05 C*16:01 C*16:02 C*16:04 C*17:01
AK	24,138	7	211	1	0	0	1	C*05:01 C*08:02
AT	24,138	25	685	0.4485	0	0	1	C*02:02 C*03:02 C*03:03 C*03:04 C*03:44 C*04:01 C*04:03 C*08:01 C*12:02 C*12:03 C*14:02 C*15:02 C*15:05 C*16:01 C*16:02 C*16:04 C*17:01
AT	24,143	27	792	0.8299	0	0	1	C*02:02 C*03:02 C*03:03 C*03:04 C*03:44 C*04:01 C*04:03 C*05:01 C*08:01 C*08:02 C*12:02 C*12:03 C*14:02 C*15:02 C*15:05 C*16:01 C*16:02 C*16:04
SL	24,147	18	538	0.9326	0	0	1	C*07:01 C*07:02 C*07:04 C*07:19
AW	24,147	27	792	0.8299	0	0	1	C*02:02 C*03:02 C*03:03 C*03:04 C*03:44 C*04:01 C*04:03 C*05:01 C*08:01 C*08:02 C*12:02 C*12:03 C*14:02 C*15:02 C*15:05 C*16:01 C*16:02 C*16:04
AA	24,152	6	76	0.04048	0	0	1	C*16:01 C*16:02 C*16:04
SA	24,152	18	538	0.9326	0	0	1	C*07:01 C*07:02 C*07:04 C*07:19
SR	24,156	3	60	0.4477	0	0	1	C*01:02
AQ	24,156	5	73	0.09635	0	0	1	C*16:01 C*16:02
AL	24,156	10	291	0.881	0	0	1	C*03:02 C*03:03 C*03:04 C*03:44 C*08:01 C*15:02 C*15:05 C*17:01
SL	24,156	18	519	0.7647	0	0	1	C*07:01 C*07:02 C*07:19
AL	24,163	9	235	0.6767	0	0	1	C*03:02 C*03:03 C*03:04 C*03:44
AT	24,163	20	606	0.9994	0	0	1	C*04:01 C*04:03 C*05:01 C*08:01 C*08:02 C*12:02 C*12:03 C*14:02 C*15:02 C*15:05 C*16:01 C*16:02 C*16:04
AR	24,170	27	792	0.8299	0	0	1	C*02:02 C*03:02 C*03:03 C*03:04 C*03:44 C*04:01 C*04:03 C*05:01 C*08:01 C*08:02 C*12:02 C*12:03 C*14:02 C*15:02 C*15:05 C*16:01 C*16:02 C*16:04
AK	24,173	9	235	0.6767	0	0	1	C*03:02 C*03:03 C*03:04 C*03:44
AK	24,177	7	212	1	0	0	1	C*05:01 C*08:01 C*08:02
AE	24,177	25	684	0.4483	0	0	1	C*02:02 C*03:02 C*03:03 C*03:04 C*03:44 C*04:01 C*04:03 C*12:02 C*12:03 C*14:02 C*15:02 C*15:05 C*16:01 C*16:02 C*16:04 C*17:01
SP	24,184	18	538	0.9326	0	0	1	C*07:01 C*07:02 C*07:04 C*07:19
AH	24,184	27	792	0.8299	0	0	1	C*02:02 C*03:02 C*03:03 C*03:04 C*03:44 C*04:01 C*04:03 C*05:01 C*08:01 C*08:02 C*12:02 C*12:03 C*14:02 C*15:02 C*15:05 C*16:01 C*16:02 C*16:04
QA	35,49	7	212	1	0	0	1	C*05:01 C*08:01 C*08:02
RE	35,49	8	227	0.8336	0	0	1	C*04:01
RA	35,49	32	955	1	0	0	1	C*01:02 C*02:02 C*03:02 C*03:03 C*03:04 C*03:44 C*04:03 C*06:02 C*07:01 C*07:02 C*07:04 C*07:19 C*12:02 C*12:03 C*14:02 C*15:02 C*15:05 C*16:01 C*16:02 C*16:04 C*17:01
QK	35,66	7	212	1	0	0	1	C*05:01 C*08:01 C*08:02
RK	35,66	31	906	0.7615	0	0	1	C*01:02 C*02:02 C*03:02 C*03:03 C*03:04 C*03:44 C*04:01 C*04:03 C*06:02 C*07:02 C*07:04 C*12:02 C*12:03 C*14:02 C*16:01 C*16:02 C*16:04 C*17:01
QT	35,73	7	212	1	0	0	1	C*05:01 C*08:01 C*08:02
RT	35,73	20	491	0.1933	0	0	1	C*01:02 C*02:02 C*03:02 C*03:03 C*03:04 C*03:44 C*14:02 C*15:02 C*15:05 C*16:01 C*16:02 C*16:04
QS	35,77	3	55	0.4254	0	0	1	C*08:01 C*08:02
RS	35,77	31	826	0.1009	0	0	1	C*01:02 C*03:02 C*03:03 C*03:04 C*03:44 C*07:01 C*07:02 C*07:04 C*07:19 C*12:02 C*12:03 C*14:02 C*16:01 C*16:04
QN	35,80	3	55	0.4254	0	0	1	C*08:01 C*08:02
RN	35,80	31	826	0.1009	0	0	1	C*01:02 C*03:02 C*03:03 C*03:04 C*03:44 C*07:01 C*07:02 C*07:04 C*07:19 C*12:02 C*12:03 C*14:02 C*16:01 C*16:04
QA	35,90	7	212	1	0	0	1	C*05:01 C*08:01 C*08:02
RA	35,90	22	581	0.326	0	0	1	C*01:02 C*02:02 C*03:02 C*03:03 C*03:04 C*03:44 C*12:02 C*12:03 C*14:02 C*15:02 C*15:05 C*16:01 C*16:02 C*16:04 C*17:01
RR	35,91	6	104	0.1522	0	0	1	C*03:03
QG	35,91	7	212	1	0	0	1	C*05:01 C*08:01 C*08:02
QT	35,94	7	212	1	0	0	1	C*05:01 C*08:01 C*08:02
RI	35,94	10	279	0.7622	0	0	1	C*03:02 C*03:03 C*03:04 C*03:44 C*15:02 C*15:05
QL	35,95	7	212	1	0	0	1	C*05:01 C*08:01 C*08:02
RI	35,95	10	286	0.8314	0	0	1	C*03:03 C*03:04 C*03:44 C*15:02 C*15:05 C*17:01
QR	35,97	7	212	1	0	0	1	C*05:01 C*08:01 C*08:02
RW	35,97	16	415	0.4234	0	0	1	C*01:02 C*06:02 C*12:03 C*14:02 C*16:01 C*16:02 C*16:04
RC	35,99	3	60	0.4477	0	0	1	C*01:02
QY	35,99	7	212	1	0	0	1	C*05:01 C*08:01 C*08:02
RS	35,99	13	279	0.1491	0	0	1	C*07:02 C*07:19
QL	35,103	7	212	1	0	0	1	C*05:01 C*08:01 C*08:02
RV	35,103	9	235	0.6767	0	0	1	C*03:02 C*03:03 C*03:04 C*03:44
QY	35,113	7	212	1	0	0	1	C*05:01 C*08:01 C*08:02
RY	35,113	33	983	1	0	0	1	C*01:02 C*02:02 C*03:02 C*03:03 C*03:04 C*03:44 C*04:01 C*04:03 C*06:02 C*07:01 C*07:02 C*07:04 C*07:19 C*12:02 C*12:03 C*14:02 C*16:01 C*16:02 C*16:04 C*17:01
QN	35,114	7	212	1	0	0	1	C*05:01 C*08:01 C*08:02
RN	35,114	8	240	1	0	0	1	C*04:01 C*04:03 C*17:01
RD	35,114	32	951	1	0	0	1	C*01:02 C*02:02 C*03:02 C*03:03 C*03:04 C*03:44 C*06:02 C*07:01 C*07:02 C*07:04 C*07:19 C*12:02 C*12:03 C*14:02 C*15:02 C*15:05 C*16:01 C*16:02 C*16:04
QF	35,116	7	212	1	0	0	1	C*05:01 C*08:01 C*08:02
RF	35,116	9	272	1	0	0	1	C*04:01 C*04:03 C*07:04 C*15:05 C*17:01
RY	35,116	12	284	0.3195	0	0	1	C*01:02 C*03:03 C*03:04 C*03:44
QA	35,117	7	212	1	0	0	1	C*05:01 C*08:01 C*08:02
RA	35,117	33	991	1	0	0	1	C*01:02 C*02:02 C*03:02 C*03:03 C*03:04 C*04:01 C*04:03 C*06:02 C*07:01 C*07:02 C*07:04 C*07:19 C*12:02 C*12:03 C*14:02 C*15:02 C*15:05 C*16:01 C*16:02 C*16:04 C*17:01
QK	35,138	7	211	1	0	0	1	C*05:01 C*08:02
RT	35,138	33	991	1	0	0	1	C*01:02 C*02:02 C*03:02 C*03:03 C*03:04 C*03:44 C*04:01 C*04:03 C*06:02 C*07:01 C*07:02 C*07:04 C*07:19 C*12:02 C*12:03 C*14:02 C*15:02 C*15:05 C*16:01 C*16:02 C*16:04 C*17:01
QT	35,143	7	212	1	0	0	1	C*05:01 C*08:01 C*08:02
RT	35,143	33	990	1	0	0	1	C*01:02 C*02:02 C*03:02 C*03:03 C*03:04 C*03:44 C*04:01 C*04:03 C*06:02 C*07:01 C*07:02 C*07:04 C*07:19 C*12:02 C*12:03 C*14:02 C*15:02 C*15:05 C*16:01 C*16:02 C*16:04
QW	35,147	7	212	1	0	0	1	C*05:01 C*08:01 C*08:02
RW	35,147	30	815	0.2491	0	0	1	C*01:02 C*02:02 C*03:02 C*03:03 C*03:04 C*03:44 C*04:01 C*04:03 C*06:02 C*12:02 C*12:03 C*14:02 C*15:02 C*15:05 C*16:01 C*16:02 C*16:04
QE	35,152	7	211	1	0	0	1	C*05:01 C*08:02
RA	35,152	22	587	0.36	0	0	1	C*07:01 C*07:02 C*07:04 C*07:19 C*16:01 C*16:02 C*16:04
RE	35,152	26	781	1	0	0	1	C*01:02 C*02:02 C*03:02 C*03:03 C*03:04 C*03:44 C*04:01 C*04:03 C*06:02 C*12:02 C*12:03 C*14:02 C*15:02 C*15:05 C*17:01
RQ	35,156	5	73	0.09635	0	0	1	C*16:01 C*16:02
QR	35,156	7	211	1	0	0	1	C*05:01 C*08:02
RR	35,156	11	301	0.6906	0	0	1	C*01:02 C*04:01 C*04:03 C*14:02
RL	35,156	24	720	1	0	0	1	C*03:02 C*03:03 C*03:04 C*03:44 C*07:01 C*07:02 C*07:19 C*15:02 C*15:05 C*17:01
QT	35,163	7	212	1	0	0	1	C*05:01 C*08:01 C*08:02
RL	35,163	9	235	0.6767	0	0	1	C*03:02 C*03:03 C*03:04 C*03:44
QR	35,170	7	212	1	0	0	1	C*05:01 C*08:01 C*08:02
RR	35,170	33	990	1	0	0	1	C*01:02 C*02:02 C*03:02 C*03:03 C*03:04 C*03:44 C*04:01 C*04:03 C*06:02 C*07:01 C*07:02 C*07:04 C*07:19 C*12:02 C*12:03 C*14:02 C*15:02 C*15:05 C*16:01 C*16:02 C*16:04
QE	35,173	7	212	1	0	0	1	C*05:01 C*08:01 C*08:02
RK	35,173	9	235	0.6767	0	0	1	C*03:02 C*03:03 C*03:04 C*03:44
QK	35,177	7	212	1	0	0	1	C*05:01 C*08:01 C*08:02
RE	35,177	33	984	1	0	0	1	C*01:02 C*02:02 C*03:02 C*03:03 C*03:04 C*03:44 C*04:01 C*04:03 C*06:02 C*07:01 C*07:02 C*07:19 C*12:02 C*12:03 C*14:02 C*15:02 C*15:05 C*16:01 C*16:02 C*16:04 C*17:01
QH	35,184	7	212	1	0	0	1	C*05:01 C*08:01 C*08:02
RP	35,184	18	538	0.9326	0	0	1	C*07:01 C*07:02 C*07:04 C*07:19
RH	35,184	30	815	0.2491	0	0	1	C*01:02 C*02:02 C*03:02 C*03:03 C*03:04 C*03:44 C*04:01 C*04:03 C*06:02 C*12:02 C*12:03 C*14:02 C*15:02 C*15:05 C*16:01 C*16:02 C*16:04
EK	49,66	8	227	0.8336	0	0	1	C*04:01
AK	49,66	31	900	0.7644	0	0	1	C*01:02 C*02:02 C*03:02 C*03:03 C*03:04 C*03:44 C*04:03 C*05:01 C*06:02 C*07:02 C*07:04 C*08:01 C*08:02 C*12:02 C*12:03 C*14:02 C*16:01 C*16:02 C*16:04 C*17:01
EA	49,73	8	227	0.8336	0	0	1	C*04:01
AT	49,73	22	630	0.6675	0	0	1	C*01:02 C*02:02 C*03:02 C*03:03 C*03:04 C*03:44 C*05:01 C*08:01 C*08:02 C*14:02 C*15:02 C*15:05 C*16:01 C*16:02 C*16:04
EN	49,77	8	227	0.8336	0	0	1	C*04:01
AS	49,77	32	855	0.07299	0	0	1	C*01:02 C*03:02 C*03:03 C*03:04 C*03:44 C*07:01 C*07:02 C*07:04 C*07:19 C*08:01 C*08:02 C*12:02 C*12:03 C*14:02 C*16:01 C*16:04
EK	49,80	8	227	0.8336	0	0	1	C*04:01
AN	49,80	32	855	0.07299	0	0	1	C*01:02 C*03:02 C*03:03 C*03:04 C*03:44 C*07:01 C*07:02 C*07:04 C*07:19 C*08:01 C*08:02 C*12:02 C*12:03 C*14:02 C*16:01 C*16:04
ED	49,90	8	227	0.8336	0	0	1	C*04:01
AA	49,90	24	706	1	0	0	1	C*01:02 C*02:02 C*03:02 C*03:03 C*03:04 C*03:44 C*05:01 C*08:01 C*08:02 C*12:02 C*12:03 C*14:02 C*15:02 C*15:05 C*16:01 C*16:02 C*16:04 C*17:01
AR	49,91	6	104	0.1522	0	0	1	C*03:03
EG	49,91	8	227	0.8336	0	0	1	C*04:01
AG	49,91	32	962	1	0	0	1	C*01:02 C*02:02 C*03:02 C*03:04 C*03:44 C*04:03 C*05:01 C*06:02 C*07:01 C*07:02 C*07:04 C*07:19 C*08:01 C*08:02 C*12:02 C*12:03 C*14:02 C*15:02 C*15:05 C*16:01 C*16:02 C*16:04 C*17:01
ET	49,94	8	227	0.8336	0	0	1	C*04:01
AI	49,94	10	279	0.7622	0	0	1	C*03:02 C*03:03 C*03:04 C*03:44 C*15:02 C*15:05
AT	49,94	31	917	1	0	0	1	C*01:02 C*02:02 C*04:03 C*05:01 C*06:02 C*07:01 C*07:02 C*07:04 C*07:19 C*08:01 C*08:02 C*12:02 C*12:03 C*14:02 C*16:01 C*16:02 C*16:04 C*17:01
EL	49,95	8	227	0.8336	0	0	1	C*04:01
AI	49,95	10	286	0.8314	0	0	1	C*03:03 C*03:04 C*03:44 C*15:02 C*15:05 C*17:01
AL	49,95	31	906	0.7615	0	0	1	C*01:02 C*02:02 C*03:02 C*04:03 C*05:01 C*06:02 C*07:01 C*07:02 C*07:19 C*08:01 C*08:02 C*12:02 C*12:03 C*14:02 C*16:01 C*16:02 C*16:04
ER	49,97	8	227	0.8336	0	0	1	C*04:01
AW	49,97	16	415	0.4234	0	0	1	C*01:02 C*06:02 C*12:03 C*14:02 C*16:01 C*16:02 C*16:04
AC	49,99	3	60	0.4477	0	0	1	C*01:02
EF	49,99	8	227	0.8336	0	0	1	C*04:01
AS	49,99	13	279	0.1491	0	0	1	C*07:02 C*07:19
EL	49,103	8	227	0.8336	0	0	1	C*04:01
AV	49,103	9	235	0.6767	0	0	1	C*03:02 C*03:03 C*03:04 C*03:44
AL	49,103	31	931	1	0	0	1	C*01:02 C*02:02 C*04:03 C*05:01 C*06:02 C*07:01 C*07:02 C*07:04 C*07:19 C*08:01 C*08:02 C*12:02 C*12:03 C*14:02 C*15:02 C*15:05 C*16:01 C*16:02 C*16:04 C*17:01
EY	49,113	8	227	0.8336	0	0	1	C*04:01
AY	49,113	33	978	1	0	0	1	C*01:02 C*02:02 C*03:02 C*03:03 C*03:04 C*03:44 C*04:03 C*05:01 C*06:02 C*07:01 C*07:02 C*07:04 C*07:19 C*08:01 C*08:02 C*12:02 C*12:03 C*14:02 C*16:01 C*16:02 C*16:04 C*17:01
EN	49,114	8	227	0.8336	0	0	1	C*04:01
AD	49,114	32	951	1	0	0	1	C*01:02 C*02:02 C*03:02 C*03:03 C*03:04 C*03:44 C*06:02 C*07:01 C*07:02 C*07:04 C*07:19 C*12:02 C*12:03 C*14:02 C*15:02 C*15:05 C*16:01 C*16:02 C*16:04
EF	49,116	8	227	0.8336	0	0	1	C*04:01
AY	49,116	12	284	0.3195	0	0	1	C*01:02 C*03:03 C*03:04 C*03:44
EA	49,117	8	227	0.8336	0	0	1	C*04:01
AA	49,117	33	987	1	0	0	1	C*01:02 C*02:02 C*03:02 C*03:03 C*03:04 C*04:03 C*05:01 C*06:02 C*07:01 C*07:02 C*07:04 C*07:19 C*08:01 C*08:02 C*12:02 C*12:03 C*14:02 C*15:02 C*15:05 C*16:01 C*16:02 C*16:04 C*17:01
AK	49,138	7	211	1	0	0	1	C*05:01 C*08:02
ET	49,138	8	227	0.8336	0	0	1	C*04:01
AT	49,138	32	955	1	0	0	1	C*01:02 C*02:02 C*03:02 C*03:03 C*03:04 C*03:44 C*04:03 C*06:02 C*07:01 C*07:02 C*07:04 C*07:19 C*08:01 C*12:02 C*12:03 C*14:02 C*15:02 C*15:05 C*16:01 C*16:02 C*16:04 C*17:01
ET	49,143	8	227	0.8336	0	0	1	C*04:01
AT	49,143	33	984	1	0	0	1	C*01:02 C*02:02 C*03:02 C*03:03 C*03:04 C*03:44 C*04:03 C*05:01 C*06:02 C*07:01 C*07:02 C*07:04 C*07:19 C*08:01 C*08:02 C*12:02 C*12:03 C*14:02 C*15:02 C*15:05 C*16:01 C*16:02 C*16:04
EW	49,147	8	227	0.8336	0	0	1	C*04:01
AW	49,147	27	799	1	0	0	1	C*01:02 C*02:02 C*03:02 C*03:03 C*03:04 C*03:44 C*04:03 C*05:01 C*06:02 C*08:01 C*08:02 C*12:02 C*12:03 C*14:02 C*15:02 C*15:05 C*16:01 C*16:02 C*16:04
EE	49,152	8	227	0.8336	0	0	1	C*04:01
AA	49,152	22	587	0.36	0	0	1	C*07:01 C*07:02 C*07:04 C*07:19 C*16:01 C*16:02 C*16:04
AQ	49,156	5	73	0.09635	0	0	1	C*16:01 C*16:02
ER	49,156	8	227	0.8336	0	0	1	C*04:01
AL	49,156	24	720	1	0	0	1	C*03:02 C*03:03 C*03:04 C*03:44 C*07:01 C*07:02 C*07:19 C*08:01 C*15:02 C*15:05 C*17:01
ET	49,163	8	227	0.8336	0	0	1	C*04:01
AL	49,163	9	235	0.6767	0	0	1	C*03:02 C*03:03 C*03:04 C*03:44
AT	49,163	31	898	0.7659	0	0	1	C*01:02 C*04:03 C*05:01 C*06:02 C*07:01 C*07:02 C*07:04 C*07:19 C*08:01 C*08:02 C*12:02 C*12:03 C*14:02 C*15:02 C*15:05 C*16:01 C*16:02 C*16:04
ER	49,170	8	227	0.8336	0	0	1	C*04:01
AR	49,170	33	984	1	0	0	1	C*01:02 C*02:02 C*03:02 C*03:03 C*03:04 C*03:44 C*04:03 C*05:01 C*06:02 C*07:01 C*07:02 C*07:04 C*07:19 C*08:01 C*08:02 C*12:02 C*12:03 C*14:02 C*15:02 C*15:05 C*16:01 C*16:02 C*16:04
EE	49,173	8	227	0.8336	0	0	1	C*04:01
AK	49,173	9	235	0.6767	0	0	1	C*03:02 C*03:03 C*03:04 C*03:44
AE	49,173	31	931	1	0	0	1	C*01:02 C*02:02 C*04:03 C*05:01 C*06:02 C*07:01 C*07:02 C*07:04 C*07:19 C*08:01 C*08:02 C*12:02 C*12:03 C*14:02 C*15:02 C*15:05 C*16:01 C*16:02 C*16:04 C*17:01
EE	49,177	8	227	0.8336	0	0	1	C*04:01
AE	49,177	32	945	1	0	0	1	C*01:02 C*02:02 C*03:02 C*03:03 C*03:04 C*03:44 C*04:03 C*06:02 C*07:01 C*07:02 C*07:19 C*12:02 C*12:03 C*14:02 C*15:02 C*15:05 C*16:01 C*16:02 C*16:04 C*17:01
EH	49,184	8	227	0.8336	0	0	1	C*04:01
AP	49,184	18	538	0.9326	0	0	1	C*07:01 C*07:02 C*07:04 C*07:19
AH	49,184	27	799	1	0	0	1	C*01:02 C*02:02 C*03:02 C*03:03 C*03:04 C*03:44 C*04:03 C*05:01 C*06:02 C*08:01 C*08:02 C*12:02 C*12:03 C*14:02 C*15:02 C*15:05 C*16:01 C*16:02 C*16:04
KT	66,73	21	599	0.6664	0	0	1	C*01:02 C*02:02 C*03:02 C*03:03 C*03:04 C*03:44 C*05:01 C*08:01 C*08:02 C*14:02 C*16:01 C*16:02 C*16:04
KS	66,77	28	707	0.0817	0	0	1	C*01:02 C*03:02 C*03:03 C*03:04 C*03:44 C*07:02 C*07:04 C*08:01 C*08:02 C*12:02 C*12:03 C*14:02 C*16:01 C*16:04
KN	66,80	28	707	0.0817	0	0	1	C*01:02 C*03:02 C*03:03 C*03:04 C*03:44 C*07:02 C*07:04 C*08:01 C*08:02 C*12:02 C*12:03 C*14:02 C*16:01 C*16:04
KA	66,90	23	680	0.837	0	0	1	C*01:02 C*02:02 C*03:02 C*03:03 C*03:04 C*03:44 C*05:01 C*08:01 C*08:02 C*12:02 C*12:03 C*14:02 C*16:01 C*16:02 C*16:04 C*17:01
KR	66,91	6	104	0.1522	0	0	1	C*03:03
KI	66,94	9	235	0.6767	0	0	1	C*03:02 C*03:03 C*03:04 C*03:44
KT	66,94	30	906	1	0	0	1	C*01:02 C*02:02 C*04:01 C*04:03 C*05:01 C*06:02 C*07:02 C*07:04 C*08:01 C*08:02 C*12:02 C*12:03 C*14:02 C*16:01 C*16:02 C*16:04 C*17:01
KI	66,95	9	242	0.6817	0	0	1	C*03:03 C*03:04 C*03:44 C*17:01
KL	66,95	30	896	1	0	0	1	C*01:02 C*02:02 C*03:02 C*04:01 C*04:03 C*05:01 C*06:02 C*07:02 C*08:01 C*08:02 C*12:02 C*12:03 C*14:02 C*16:01 C*16:02 C*16:04
KW	66,97	16	415	0.4234	0	0	1	C*01:02 C*06:02 C*12:03 C*14:02 C*16:01 C*16:02 C*16:04
KR	66,97	29	836	0.6369	0	0	1	C*02:02 C*03:02 C*03:03 C*03:04 C*03:44 C*04:01 C*04:03 C*05:01 C*07:02 C*07:04 C*08:01 C*08:02 C*12:02 C*17:01
KC	66,99	3	60	0.4477	0	0	1	C*01:02
KS	66,99	13	279	0.1491	0	0	1	C*07:02
KV	66,103	9	235	0.6767	0	0	1	C*03:02 C*03:03 C*03:04 C*03:44
KL	66,103	30	906	1	0	0	1	C*01:02 C*02:02 C*04:01 C*04:03 C*05:01 C*06:02 C*07:02 C*07:04 C*08:01 C*08:02 C*12:02 C*12:03 C*14:02 C*16:01 C*16:02 C*16:04 C*17:01
KY	66,113	32	962	1	0	0	1	C*01:02 C*02:02 C*03:02 C*03:03 C*03:04 C*03:44 C*04:01 C*04:03 C*05:01 C*06:02 C*07:02 C*07:04 C*08:01 C*08:02 C*12:02 C*12:03 C*14:02 C*16:01 C*16:02 C*16:04 C*17:01
KD	66,114	29	813	0.4932	0	0	1	C*01:02 C*02:02 C*03:02 C*03:03 C*03:04 C*03:44 C*06:02 C*07:02 C*07:04 C*12:02 C*12:03 C*14:02 C*16:01 C*16:02 C*16:04
NF	66,116	1	5	0.1774	0	0	1	C*15:05
KY	66,116	12	284	0.3195	0	0	1	C*01:02 C*03:03 C*03:04 C*03:44
KS	66,116	23	636	0.4734	0	0	1	C*02:02 C*03:02 C*06:02 C*07:02 C*12:02 C*12:03 C*14:02 C*16:01 C*16:02 C*16:04
KA	66,117	32	962	1	0	0	1	C*01:02 C*02:02 C*03:02 C*03:03 C*03:04 C*04:01 C*04:03 C*05:01 C*06:02 C*07:02 C*07:04 C*08:01 C*08:02 C*12:02 C*12:03 C*14:02 C*16:01 C*16:02 C*16:04 C*17:01
KK	66,138	7	211	1	0	0	1	C*05:01 C*08:02
KT	66,138	31	907	0.7613	0	0	1	C*01:02 C*02:02 C*03:02 C*03:03 C*03:04 C*03:44 C*04:01 C*04:03 C*06:02 C*07:02 C*07:04 C*08:01 C*12:02 C*12:03 C*14:02 C*16:01 C*16:02 C*16:04 C*17:01
KT	66,143	32	959	1	0	0	1	C*01:02 C*02:02 C*03:02 C*03:03 C*03:04 C*03:44 C*04:01 C*04:03 C*05:01 C*06:02 C*07:02 C*07:04 C*08:01 C*08:02 C*12:02 C*12:03 C*14:02 C*16:01 C*16:02 C*16:04
KL	66,147	13	315	0.3378	0	0	1	C*07:02 C*07:04 C*17:01
KW	66,147	30	882	0.7887	0	0	1	C*01:02 C*02:02 C*03:02 C*03:03 C*03:04 C*03:44 C*04:01 C*04:03 C*05:01 C*06:02 C*08:01 C*08:02 C*12:02 C*12:03 C*14:02 C*16:01 C*16:02 C*16:04
KA	66,152	19	360	0.0114	0	0	1	C*07:02 C*07:04 C*16:01 C*16:02 C*16:04
KQ	66,156	5	73	0.09635	0	0	1	C*16:01 C*16:02
KR	66,156	16	476	0.9202	0	0	1	C*01:02 C*04:01 C*04:03 C*05:01 C*08:02 C*14:02
KL	66,156	19	485	0.3048	0	0	1	C*03:02 C*03:03 C*03:04 C*03:44 C*07:02 C*08:01 C*17:01
KL	66,163	9	235	0.6767	0	0	1	C*03:02 C*03:03 C*03:04 C*03:44
KT	66,163	30	874	0.7888	0	0	1	C*01:02 C*04:01 C*04:03 C*05:01 C*06:02 C*07:02 C*07:04 C*08:01 C*08:02 C*12:02 C*12:03 C*14:02 C*16:01 C*16:02 C*16:04
KR	66,170	32	959	1	0	0	1	C*01:02 C*02:02 C*03:02 C*03:03 C*03:04 C*03:44 C*04:01 C*04:03 C*05:01 C*06:02 C*07:02 C*07:04 C*08:01 C*08:02 C*12:02 C*12:03 C*14:02 C*16:01 C*16:02 C*16:04
KK	66,173	9	235	0.6767	0	0	1	C*03:02 C*03:03 C*03:04 C*03:44
KE	66,173	30	906	1	0	0	1	C*01:02 C*02:02 C*04:01 C*04:03 C*05:01 C*06:02 C*07:02 C*07:04 C*08:01 C*08:02 C*12:02 C*12:03 C*14:02 C*16:01 C*16:02 C*16:04 C*17:01
KE	66,177	31	896	0.5681	0	0	1	C*01:02 C*02:02 C*03:02 C*03:03 C*03:04 C*03:44 C*04:01 C*04:03 C*06:02 C*07:02 C*12:02 C*12:03 C*14:02 C*16:01 C*16:02 C*16:04 C*17:01
KP	66,184	13	301	0.2534	0	0	1	C*07:02 C*07:04
KH	66,184	30	882	0.7887	0	0	1	C*01:02 C*02:02 C*03:02 C*03:03 C*03:04 C*03:44 C*04:01 C*04:03 C*05:01 C*06:02 C*08:01 C*08:02 C*12:02 C*12:03 C*14:02 C*16:01 C*16:02 C*16:04
TS	73,77	18	414	0.132	0	0	1	C*01:02 C*03:02 C*03:03 C*03:04 C*03:44 C*08:01 C*08:02 C*14:02 C*16:01 C*16:04
AS	73,77	21	611	0.7686	0	0	1	C*07:01 C*07:02 C*07:04 C*07:19 C*12:02 C*12:03
TN	73,80	18	414	0.132	0	0	1	C*01:02 C*03:02 C*03:03 C*03:04 C*03:44 C*08:01 C*08:02 C*14:02 C*16:01 C*16:04
AN	73,80	21	611	0.7686	0	0	1	C*07:01 C*07:02 C*07:04 C*07:19 C*12:02 C*12:03
TA	73,90	22	630	0.6675	0	0	1	C*01:02 C*02:02 C*03:02 C*03:03 C*03:04 C*03:44 C*05:01 C*08:01 C*08:02 C*14:02 C*15:02 C*15:05 C*16:01 C*16:02 C*16:04
TR	73,91	6	104	0.1522	0	0	1	C*03:03
TG	73,91	19	556	0.8221	0	0	1	C*01:02 C*02:02 C*03:02 C*03:04 C*03:44 C*05:01 C*08:01 C*08:02 C*14:02 C*15:02 C*15:05 C*16:01 C*16:02 C*16:04
TI	73,94	10	279	0.7622	0	0	1	C*03:02 C*03:03 C*03:04 C*03:44 C*15:02 C*15:05
TT	73,94	14	418	0.943	0	0	1	C*01:02 C*02:02 C*05:01 C*08:01 C*08:02 C*14:02 C*16:01 C*16:02 C*16:04
TI	73,95	10	275	0.723	0	0	1	C*03:03 C*03:04 C*03:44 C*15:02 C*15:05
TL	73,95	14	421	0.9704	0	0	1	C*01:02 C*02:02 C*03:02 C*05:01 C*08:01 C*08:02 C*14:02 C*16:01 C*16:02 C*16:04
TW	73,97	9	156	0.0878	0	0	1	C*01:02 C*14:02 C*16:01 C*16:02 C*16:04
TC	73,99	3	60	0.4477	0	0	1	C*01:02
AF	73,99	8	228	0.8341	0	0	1	C*04:01 C*04:03
AS	73,99	13	279	0.1491	0	0	1	C*07:02 C*07:19
TY	73,99	20	578	0.748	0	0	1	C*02:02 C*03:02 C*03:03 C*03:04 C*03:44 C*05:01 C*08:01 C*08:02 C*15:02 C*15:05 C*16:01 C*16:02 C*16:04
TV	73,103	9	235	0.6767	0	0	1	C*03:02 C*03:03 C*03:04 C*03:44
TL	73,103	15	454	0.9951	0	0	1	C*01:02 C*02:02 C*05:01 C*08:01 C*08:02 C*14:02 C*15:02 C*15:05 C*16:01 C*16:02 C*16:04
TY	73,113	21	599	0.6664	0	0	1	C*01:02 C*02:02 C*03:02 C*03:03 C*03:04 C*03:44 C*05:01 C*08:01 C*08:02 C*14:02 C*16:01 C*16:02 C*16:04
TN	73,114	7	212	1	0	0	1	C*05:01 C*08:01 C*08:02
AN	73,114	8	240	1	0	0	1	C*04:01 C*04:03 C*17:01
TD	73,114	20	491	0.1933	0	0	1	C*01:02 C*02:02 C*03:02 C*03:03 C*03:04 C*03:44 C*14:02 C*15:02 C*15:05 C*16:01 C*16:02 C*16:04
TS	73,116	7	194	0.823	0	0	1	C*02:02 C*03:02 C*14:02 C*16:01 C*16:02 C*16:04
TF	73,116	8	214	0.6692	0	0	1	C*05:01 C*08:01 C*08:02 C*15:05
TY	73,116	12	284	0.3195	0	0	1	C*01:02 C*03:03 C*03:04 C*03:44
TA	73,117	22	630	0.6675	0	0	1	C*01:02 C*02:02 C*03:02 C*03:03 C*03:04 C*05:01 C*08:01 C*08:02 C*14:02 C*15:02 C*15:05 C*16:01 C*16:02 C*16:04
TK	73,138	7	211	1	0	0	1	C*05:01 C*08:02
TT	73,138	20	492	0.1973	0	0	1	C*01:02 C*02:02 C*03:02 C*03:03 C*03:04 C*03:44 C*08:01 C*14:02 C*15:02 C*15:05 C*16:01 C*16:02 C*16:04
TT	73,143	22	630	0.6675	0	0	1	C*01:02 C*02:02 C*03:02 C*03:03 C*03:04 C*03:44 C*05:01 C*08:01 C*08:02 C*14:02 C*15:02 C*15:05 C*16:01 C*16:02 C*16:04
TW	73,147	22	630	0.6675	0	0	1	C*01:02 C*02:02 C*03:02 C*03:03 C*03:04 C*03:44 C*05:01 C*08:01 C*08:02 C*14:02 C*15:02 C*15:05 C*16:01 C*16:02 C*16:04
TA	73,152	6	76	0.04048	0	0	1	C*16:01 C*16:02 C*16:04
AA	73,152	18	538	0.9326	0	0	1	C*07:01 C*07:02 C*07:04 C*07:19
TQ	73,156	5	73	0.09635	0	0	1	C*16:01 C*16:02
AR	73,156	8	228	0.8341	0	0	1	C*04:01 C*04:03
TL	73,156	10	280	0.7721	0	0	1	C*03:02 C*03:03 C*03:04 C*03:44 C*08:01 C*15:02 C*15:05
AL	73,156	18	530	0.8611	0	0	1	C*07:01 C*07:02 C*07:19 C*17:01
TL	73,163	9	235	0.6767	0	0	1	C*03:02 C*03:03 C*03:04 C*03:44
TT	73,163	14	380	0.6067	0	0	1	C*01:02 C*05:01 C*08:01 C*08:02 C*14:02 C*15:02 C*15:05 C*16:01 C*16:02 C*16:04
TR	73,170	22	630	0.6675	0	0	1	C*01:02 C*02:02 C*03:02 C*03:03 C*03:04 C*03:44 C*05:01 C*08:01 C*08:02 C*14:02 C*15:02 C*15:05 C*16:01 C*16:02 C*16:04
TK	73,173	9	235	0.6767	0	0	1	C*03:02 C*03:03 C*03:04 C*03:44
TE	73,173	15	454	0.9951	0	0	1	C*01:02 C*02:02 C*05:01 C*08:01 C*08:02 C*14:02 C*15:02 C*15:05 C*16:01 C*16:02 C*16:04
TK	73,177	7	212	1	0	0	1	C*05:01 C*08:01 C*08:02
TE	73,177	20	491	0.1933	0	0	1	C*01:02 C*02:02 C*03:02 C*03:03 C*03:04 C*03:44 C*14:02 C*15:02 C*15:05 C*16:01 C*16:02 C*16:04
AP	73,184	18	538	0.9326	0	0	1	C*07:01 C*07:02 C*07:04 C*07:19
TH	73,184	22	630	0.6675	0	0	1	C*01:02 C*02:02 C*03:02 C*03:03 C*03:04 C*03:44 C*05:01 C*08:01 C*08:02 C*14:02 C*15:02 C*15:05 C*16:01 C*16:02 C*16:04
SN	77,80	32	855	0.07299	0	0	1	C*01:02 C*03:02 C*03:03 C*03:04 C*03:44 C*07:01 C*07:02 C*07:04 C*07:19 C*08:01 C*08:02 C*12:02 C*12:03 C*14:02 C*16:01 C*16:04
SA	77,90	20	504	0.2486	0	0	1	C*01:02 C*03:02 C*03:03 C*03:04 C*03:44 C*08:01 C*08:02 C*12:02 C*12:03 C*14:02 C*16:01 C*16:04
SD	77,90	18	538	0.9326	0	0	1	C*07:01 C*07:02 C*07:04 C*07:19
SR	77,91	6	104	0.1522	0	0	1	C*03:03
SG	77,91	29	803	0.373	0	0	1	C*01:02 C*03:02 C*03:04 C*03:44 C*07:01 C*07:02 C*07:04 C*07:19 C*08:01 C*08:02 C*12:02 C*12:03 C*14:02 C*16:01 C*16:04
SI	77,94	9	235	0.6767	0	0	1	C*03:02 C*03:03 C*03:04 C*03:44
ST	77,94	27	727	0.32	0	0	1	C*01:02 C*07:01 C*07:02 C*07:04 C*07:19 C*08:01 C*08:02 C*12:02 C*12:03 C*14:02 C*16:01 C*16:04
SI	77,95	9	231	0.5359	0	0	1	C*03:03 C*03:04 C*03:44
SL	77,95	27	714	0.2398	0	0	1	C*01:02 C*03:02 C*07:01 C*07:02 C*07:19 C*08:01 C*08:02 C*12:02 C*12:03 C*14:02 C*16:01 C*16:04
SW	77,97	11	239	0.2132	0	0	1	C*01:02 C*12:03 C*14:02 C*16:01 C*16:04
SR	77,97	28	747	0.2234	0	0	1	C*03:02 C*03:03 C*03:04 C*03:44 C*07:01 C*07:02 C*07:04 C*07:19 C*08:01 C*08:02 C*12:02
SC	77,99	3	60	0.4477	0	0	1	C*01:02
NF	77,99	8	228	0.8341	0	0	1	C*04:01 C*04:03
SS	77,99	13	279	0.1491	0	0	1	C*07:02 C*07:19
SY	77,99	24	663	0.5743	0	0	1	C*03:02 C*03:03 C*03:04 C*03:44 C*07:01 C*07:04 C*08:01 C*08:02 C*12:02 C*12:03 C*16:01 C*16:04
SV	77,103	9	235	0.6767	0	0	1	C*03:02 C*03:03 C*03:04 C*03:44
SL	77,103	27	727	0.32	0	0	1	C*01:02 C*07:01 C*07:02 C*07:04 C*07:19 C*08:01 C*08:02 C*12:02 C*12:03 C*14:02 C*16:01 C*16:04
SY	77,113	32	855	0.07299	0	0	1	C*01:02 C*03:02 C*03:03 C*03:04 C*03:44 C*07:01 C*07:02 C*07:04 C*07:19 C*08:01 C*08:02 C*12:02 C*12:03 C*14:02 C*16:01 C*16:04
SN	77,114	3	55	0.4254	0	0	1	C*08:01 C*08:02
SD	77,114	31	826	0.1009	0	0	1	C*01:02 C*03:02 C*03:03 C*03:04 C*03:44 C*07:01 C*07:02 C*07:04 C*07:19 C*12:02 C*12:03 C*14:02 C*16:01 C*16:04
SF	77,116	3	82	0.7482	0	0	1	C*07:04 C*08:01 C*08:02
SY	77,116	12	284	0.3195	0	0	1	C*01:02 C*03:03 C*03:04 C*03:44
NF	77,116	13	390	0.9636	0	0	1	C*04:01 C*04:03 C*05:01 C*15:05 C*17:01
SS	77,116	24	642	0.3597	0	0	1	C*03:02 C*07:01 C*07:02 C*07:19 C*12:02 C*12:03 C*14:02 C*16:01 C*16:04
SA	77,117	32	855	0.07299	0	0	1	C*01:02 C*03:02 C*03:03 C*03:04 C*07:01 C*07:02 C*07:04 C*07:19 C*08:01 C*08:02 C*12:02 C*12:03 C*14:02 C*16:01 C*16:04
SK	77,138	3	54	0.4215	0	0	1	C*08:02
ST	77,138	31	826	0.1009	0	0	1	C*01:02 C*03:02 C*03:03 C*03:04 C*03:44 C*07:01 C*07:02 C*07:04 C*07:19 C*08:01 C*12:02 C*12:03 C*14:02 C*16:01 C*16:04
ST	77,143	32	855	0.07299	0	0	1	C*01:02 C*03:02 C*03:03 C*03:04 C*03:44 C*07:01 C*07:02 C*07:04 C*07:19 C*08:01 C*08:02 C*12:02 C*12:03 C*14:02 C*16:01 C*16:04
SW	77,147	20	504	0.2486	0	0	1	C*01:02 C*03:02 C*03:03 C*03:04 C*03:44 C*08:01 C*08:02 C*12:02 C*12:03 C*14:02 C*16:01 C*16:04
SL	77,147	18	538	0.9326	0	0	1	C*07:01 C*07:02 C*07:04 C*07:19
NA	77,152	1	9	0.2783	0	0	1	C*16:02
SE	77,152	17	452	0.4734	0	0	1	C*01:02 C*03:02 C*03:03 C*03:04 C*03:44 C*08:02 C*12:02 C*12:03 C*14:02
SA	77,152	22	578	0.3098	0	0	1	C*07:01 C*07:02 C*07:04 C*07:19 C*16:01 C*16:04
NQ	77,156	1	9	0.2783	0	0	1	C*16:02
SQ	77,156	4	64	0.2686	0	0	1	C*16:01
SW	77,156	4	119	1	0	0	1	C*12:02 C*12:03 C*16:04
SR	77,156	5	137	0.7967	0	0	1	C*01:02 C*08:02 C*14:02
SL	77,156	24	682	0.7049	0	0	1	C*03:02 C*03:03 C*03:04 C*03:44 C*07:01 C*07:02 C*07:19 C*08:01
SL	77,163	9	235	0.6767	0	0	1	C*03:02 C*03:03 C*03:04 C*03:44
ST	77,163	27	727	0.32	0	0	1	C*01:02 C*07:01 C*07:02 C*07:04 C*07:19 C*08:01 C*08:02 C*12:02 C*12:03 C*14:02 C*16:01 C*16:04
SR	77,170	32	855	0.07299	0	0	1	C*01:02 C*03:02 C*03:03 C*03:04 C*03:44 C*07:01 C*07:02 C*07:04 C*07:19 C*08:01 C*08:02 C*12:02 C*12:03 C*14:02 C*16:01 C*16:04
SK	77,173	9	235	0.6767	0	0	1	C*03:02 C*03:03 C*03:04 C*03:44
SE	77,173	27	727	0.32	0	0	1	C*01:02 C*07:01 C*07:02 C*07:04 C*07:19 C*08:01 C*08:02 C*12:02 C*12:03 C*14:02 C*16:01 C*16:04
SK	77,177	3	82	0.7482	0	0	1	C*07:04 C*08:01 C*08:02
SE	77,177	31	810	0.06778	0	0	1	C*01:02 C*03:02 C*03:03 C*03:04 C*03:44 C*07:01 C*07:02 C*07:19 C*12:02 C*12:03 C*14:02 C*16:01 C*16:04
SH	77,184	20	504	0.2486	0	0	1	C*01:02 C*03:02 C*03:03 C*03:04 C*03:44 C*08:01 C*08:02 C*12:02 C*12:03 C*14:02 C*16:01 C*16:04
SP	77,184	18	538	0.9326	0	0	1	C*07:01 C*07:02 C*07:04 C*07:19
NA	80,90	20	504	0.2486	0	0	1	C*01:02 C*03:02 C*03:03 C*03:04 C*03:44 C*08:01 C*08:02 C*12:02 C*12:03 C*14:02 C*16:01 C*16:04
ND	80,90	18	538	0.9326	0	0	1	C*07:01 C*07:02 C*07:04 C*07:19
NR	80,91	6	104	0.1522	0	0	1	C*03:03
NG	80,91	29	803	0.373	0	0	1	C*01:02 C*03:02 C*03:04 C*03:44 C*07:01 C*07:02 C*07:04 C*07:19 C*08:01 C*08:02 C*12:02 C*12:03 C*14:02 C*16:01 C*16:04
NI	80,94	9	235	0.6767	0	0	1	C*03:02 C*03:03 C*03:04 C*03:44
NT	80,94	27	727	0.32	0	0	1	C*01:02 C*07:01 C*07:02 C*07:04 C*07:19 C*08:01 C*08:02 C*12:02 C*12:03 C*14:02 C*16:01 C*16:04
NI	80,95	9	231	0.5359	0	0	1	C*03:03 C*03:04 C*03:44
NL	80,95	27	714	0.2398	0	0	1	C*01:02 C*03:02 C*07:01 C*07:02 C*07:19 C*08:01 C*08:02 C*12:02 C*12:03 C*14:02 C*16:01 C*16:04
NW	80,97	11	239	0.2132	0	0	1	C*01:02 C*12:03 C*14:02 C*16:01 C*16:04
NR	80,97	28	747	0.2234	0	0	1	C*03:02 C*03:03 C*03:04 C*03:44 C*07:01 C*07:02 C*07:04 C*07:19 C*08:01 C*08:02 C*12:02
NC	80,99	3	60	0.4477	0	0	1	C*01:02
KF	80,99	8	228	0.8341	0	0	1	C*04:01 C*04:03
NS	80,99	13	279	0.1491	0	0	1	C*07:02 C*07:19
NY	80,99	24	663	0.5743	0	0	1	C*03:02 C*03:03 C*03:04 C*03:44 C*07:01 C*07:04 C*08:01 C*08:02 C*12:02 C*12:03 C*16:01 C*16:04
NV	80,103	9	235	0.6767	0	0	1	C*03:02 C*03:03 C*03:04 C*03:44
NL	80,103	27	727	0.32	0	0	1	C*01:02 C*07:01 C*07:02 C*07:04 C*07:19 C*08:01 C*08:02 C*12:02 C*12:03 C*14:02 C*16:01 C*16:04
NY	80,113	32	855	0.07299	0	0	1	C*01:02 C*03:02 C*03:03 C*03:04 C*03:44 C*07:01 C*07:02 C*07:04 C*07:19 C*08:01 C*08:02 C*12:02 C*12:03 C*14:02 C*16:01 C*16:04
NN	80,114	3	55	0.4254	0	0	1	C*08:01 C*08:02
ND	80,114	31	826	0.1009	0	0	1	C*01:02 C*03:02 C*03:03 C*03:04 C*03:44 C*07:01 C*07:02 C*07:04 C*07:19 C*12:02 C*12:03 C*14:02 C*16:01 C*16:04
NF	80,116	3	82	0.7482	0	0	1	C*07:04 C*08:01 C*08:02
NY	80,116	12	284	0.3195	0	0	1	C*01:02 C*03:03 C*03:04 C*03:44
KF	80,116	13	390	0.9636	0	0	1	C*04:01 C*04:03 C*05:01 C*15:05 C*17:01
NS	80,116	24	642	0.3597	0	0	1	C*03:02 C*07:01 C*07:02 C*07:19 C*12:02 C*12:03 C*14:02 C*16:01 C*16:04
NA	80,117	32	855	0.07299	0	0	1	C*01:02 C*03:02 C*03:03 C*03:04 C*07:01 C*07:02 C*07:04 C*07:19 C*08:01 C*08:02 C*12:02 C*12:03 C*14:02 C*16:01 C*16:04
NK	80,138	3	54	0.4215	0	0	1	C*08:02
NT	80,138	31	826	0.1009	0	0	1	C*01:02 C*03:02 C*03:03 C*03:04 C*03:44 C*07:01 C*07:02 C*07:04 C*07:19 C*08:01 C*12:02 C*12:03 C*14:02 C*16:01 C*16:04
NT	80,143	32	855	0.07299	0	0	1	C*01:02 C*03:02 C*03:03 C*03:04 C*03:44 C*07:01 C*07:02 C*07:04 C*07:19 C*08:01 C*08:02 C*12:02 C*12:03 C*14:02 C*16:01 C*16:04
NW	80,147	20	504	0.2486	0	0	1	C*01:02 C*03:02 C*03:03 C*03:04 C*03:44 C*08:01 C*08:02 C*12:02 C*12:03 C*14:02 C*16:01 C*16:04
NL	80,147	18	538	0.9326	0	0	1	C*07:01 C*07:02 C*07:04 C*07:19
KA	80,152	1	9	0.2783	0	0	1	C*16:02
NE	80,152	17	452	0.4734	0	0	1	C*01:02 C*03:02 C*03:03 C*03:04 C*03:44 C*08:02 C*12:02 C*12:03 C*14:02
NA	80,152	22	578	0.3098	0	0	1	C*07:01 C*07:02 C*07:04 C*07:19 C*16:01 C*16:04
KQ	80,156	1	9	0.2783	0	0	1	C*16:02
NQ	80,156	4	64	0.2686	0	0	1	C*16:01
NW	80,156	4	119	1	0	0	1	C*12:02 C*12:03 C*16:04
NR	80,156	5	137	0.7967	0	0	1	C*01:02 C*08:02 C*14:02
NL	80,156	24	682	0.7049	0	0	1	C*03:02 C*03:03 C*03:04 C*03:44 C*07:01 C*07:02 C*07:19 C*08:01
NL	80,163	9	235	0.6767	0	0	1	C*03:02 C*03:03 C*03:04 C*03:44
NT	80,163	27	727	0.32	0	0	1	C*01:02 C*07:01 C*07:02 C*07:04 C*07:19 C*08:01 C*08:02 C*12:02 C*12:03 C*14:02 C*16:01 C*16:04
NR	80,170	32	855	0.07299	0	0	1	C*01:02 C*03:02 C*03:03 C*03:04 C*03:44 C*07:01 C*07:02 C*07:04 C*07:19 C*08:01 C*08:02 C*12:02 C*12:03 C*14:02 C*16:01 C*16:04
NK	80,173	9	235	0.6767	0	0	1	C*03:02 C*03:03 C*03:04 C*03:44
NE	80,173	27	727	0.32	0	0	1	C*01:02 C*07:01 C*07:02 C*07:04 C*07:19 C*08:01 C*08:02 C*12:02 C*12:03 C*14:02 C*16:01 C*16:04
NK	80,177	3	82	0.7482	0	0	1	C*07:04 C*08:01 C*08:02
NE	80,177	31	810	0.06778	0	0	1	C*01:02 C*03:02 C*03:03 C*03:04 C*03:44 C*07:01 C*07:02 C*07:19 C*12:02 C*12:03 C*14:02 C*16:01 C*16:04
NH	80,184	20	504	0.2486	0	0	1	C*01:02 C*03:02 C*03:03 C*03:04 C*03:44 C*08:01 C*08:02 C*12:02 C*12:03 C*14:02 C*16:01 C*16:04
NP	80,184	18	538	0.9326	0	0	1	C*07:01 C*07:02 C*07:04 C*07:19
AR	90,91	6	104	0.1522	0	0	1	C*03:03
AI	90,94	10	279	0.7622	0	0	1	C*03:02 C*03:03 C*03:04 C*03:44 C*15:02 C*15:05
AI	90,95	10	286	0.8314	0	0	1	C*03:03 C*03:04 C*03:44 C*15:02 C*15:05 C*17:01
AL	90,95	17	506	0.9176	0	0	1	C*01:02 C*02:02 C*03:02 C*05:01 C*08:01 C*08:02 C*12:02 C*12:03 C*14:02 C*16:01 C*16:02 C*16:04
AW	90,97	12	247	0.1283	0	0	1	C*01:02 C*12:03 C*14:02 C*16:01 C*16:02 C*16:04
AC	90,99	3	60	0.4477	0	0	1	C*01:02
DF	90,99	8	228	0.8341	0	0	1	C*04:01 C*04:03
DS	90,99	13	279	0.1491	0	0	1	C*07:02 C*07:19
AY	90,99	22	658	0.9177	0	0	1	C*02:02 C*03:02 C*03:03 C*03:04 C*03:44 C*05:01 C*08:01 C*08:02 C*12:02 C*12:03 C*15:02 C*15:05 C*16:01 C*16:02 C*16:04 C*17:01
AV	90,103	9	235	0.6767	0	0	1	C*03:02 C*03:03 C*03:04 C*03:44
AY	90,113	23	680	0.837	0	0	1	C*01:02 C*02:02 C*03:02 C*03:03 C*03:04 C*03:44 C*05:01 C*08:01 C*08:02 C*12:02 C*12:03 C*14:02 C*16:01 C*16:02 C*16:04 C*17:01
DN	90,114	8	228	0.8341	0	0	1	C*04:01 C*04:03
AD	90,114	22	571	0.2742	0	0	1	C*01:02 C*02:02 C*03:02 C*03:03 C*03:04 C*03:44 C*12:02 C*12:03 C*14:02 C*15:02 C*15:05 C*16:01 C*16:02 C*16:04
AF	90,116	8	228	0.8341	0	0	1	C*05:01 C*08:01 C*08:02 C*15:05 C*17:01
AY	90,116	12	284	0.3195	0	0	1	C*01:02 C*03:03 C*03:04 C*03:44
AS	90,116	10	294	0.9108	0	0	1	C*02:02 C*03:02 C*12:02 C*12:03 C*14:02 C*16:01 C*16:02 C*16:04
AA	90,117	24	706	1	0	0	1	C*01:02 C*02:02 C*03:02 C*03:03 C*03:04 C*05:01 C*08:01 C*08:02 C*12:02 C*12:03 C*14:02 C*15:02 C*15:05 C*16:01 C*16:02 C*16:04 C*17:01
AK	90,138	7	211	1	0	0	1	C*05:01 C*08:02
AT	90,138	22	582	0.3315	0	0	1	C*01:02 C*02:02 C*03:02 C*03:03 C*03:04 C*03:44 C*08:01 C*12:02 C*12:03 C*14:02 C*15:02 C*15:05 C*16:01 C*16:02 C*16:04 C*17:01
AT	90,143	24	697	0.8479	0	0	1	C*01:02 C*02:02 C*03:02 C*03:03 C*03:04 C*03:44 C*05:01 C*08:01 C*08:02 C*12:02 C*12:03 C*14:02 C*15:02 C*15:05 C*16:01 C*16:02 C*16:04
DL	90,147	18	538	0.9326	0	0	1	C*07:01 C*07:02 C*07:04 C*07:19
AW	90,147	24	697	0.8479	0	0	1	C*01:02 C*02:02 C*03:02 C*03:03 C*03:04 C*03:44 C*05:01 C*08:01 C*08:02 C*12:02 C*12:03 C*14:02 C*15:02 C*15:05 C*16:01 C*16:02 C*16:04
AA	90,152	6	76	0.04048	0	0	1	C*16:01 C*16:02 C*16:04
DA	90,152	18	538	0.9326	0	0	1	C*07:01 C*07:02 C*07:04 C*07:19
AQ	90,156	5	73	0.09635	0	0	1	C*16:01 C*16:02
DR	90,156	8	228	0.8341	0	0	1	C*04:01 C*04:03
AL	90,156	10	291	0.881	0	0	1	C*03:02 C*03:03 C*03:04 C*03:44 C*08:01 C*15:02 C*15:05 C*17:01
DL	90,156	18	519	0.7647	0	0	1	C*07:01 C*07:02 C*07:19
AL	90,163	9	235	0.6767	0	0	1	C*03:02 C*03:03 C*03:04 C*03:44
AT	90,163	17	470	0.6092	0	0	1	C*01:02 C*05:01 C*08:01 C*08:02 C*12:02 C*12:03 C*14:02 C*15:02 C*15:05 C*16:01 C*16:02 C*16:04
AR	90,170	24	697	0.8479	0	0	1	C*01:02 C*02:02 C*03:02 C*03:03 C*03:04 C*03:44 C*05:01 C*08:01 C*08:02 C*12:02 C*12:03 C*14:02 C*15:02 C*15:05 C*16:01 C*16:02 C*16:04
AK	90,173	9	235	0.6767	0	0	1	C*03:02 C*03:03 C*03:04 C*03:44
AK	90,177	7	212	1	0	0	1	C*05:01 C*08:01 C*08:02
AE	90,177	22	581	0.326	0	0	1	C*01:02 C*02:02 C*03:02 C*03:03 C*03:04 C*03:44 C*12:02 C*12:03 C*14:02 C*15:02 C*15:05 C*16:01 C*16:02 C*16:04 C*17:01
DP	90,184	18	538	0.9326	0	0	1	C*07:01 C*07:02 C*07:04 C*07:19
AH	90,184	24	697	0.8479	0	0	1	C*01:02 C*02:02 C*03:02 C*03:03 C*03:04 C*03:44 C*05:01 C*08:01 C*08:02 C*12:02 C*12:03 C*14:02 C*15:02 C*15:05 C*16:01 C*16:02 C*16:04
RI	91,94	6	104	0.1522	0	0	1	C*03:03
RI	91,95	6	104	0.1522	0	0	1	C*03:03
RR	91,97	6	104	0.1522	0	0	1	C*03:03
GW	91,97	16	415	0.4234	0	0	1	C*01:02 C*06:02 C*12:03 C*14:02 C*16:01 C*16:02 C*16:04
GR	91,97	31	925	1	0	0	1	C*02:02 C*03:02 C*03:04 C*03:44 C*04:01 C*04:03 C*05:01 C*07:01 C*07:02 C*07:04 C*07:19 C*08:01 C*08:02 C*12:02 C*15:02 C*15:05 C*17:01
GC	91,99	3	60	0.4477	0	0	1	C*01:02
RY	91,99	6	104	0.1522	0	0	1	C*03:03
GS	91,99	13	279	0.1491	0	0	1	C*07:02 C*07:19
RV	91,103	6	104	0.1522	0	0	1	C*03:03
RY	91,113	6	104	0.1522	0	0	1	C*03:03
RD	91,114	6	104	0.1522	0	0	1	C*03:03
RY	91,116	6	104	0.1522	0	0	1	C*03:03
GY	91,116	7	191	0.8217	0	0	1	C*01:02 C*03:04 C*03:44
GF	91,116	15	450	0.9588	0	0	1	C*04:01 C*04:03 C*05:01 C*07:04 C*08:01 C*08:02 C*15:05 C*17:01
RA	91,117	6	104	0.1522	0	0	1	C*03:03
RT	91,138	6	104	0.1522	0	0	1	C*03:03
GK	91,138	7	211	1	0	0	1	C*05:01 C*08:02
RT	91,143	6	104	0.1522	0	0	1	C*03:03
RW	91,147	6	104	0.1522	0	0	1	C*03:03
RE	91,152	6	104	0.1522	0	0	1	C*03:03
GA	91,152	22	587	0.36	0	0	1	C*07:01 C*07:02 C*07:04 C*07:19 C*16:01 C*16:02 C*16:04
GQ	91,156	5	73	0.09635	0	0	1	C*16:01 C*16:02
RL	91,156	6	104	0.1522	0	0	1	C*03:03
GR	91,156	16	476	0.9202	0	0	1	C*01:02 C*04:01 C*04:03 C*05:01 C*08:02 C*14:02
RL	91,163	6	104	0.1522	0	0	1	C*03:03
RR	91,170	6	104	0.1522	0	0	1	C*03:03
RK	91,173	6	104	0.1522	0	0	1	C*03:03
RE	91,177	6	104	0.1522	0	0	1	C*03:03
RH	91,184	6	104	0.1522	0	0	1	C*03:03
GP	91,184	18	538	0.9326	0	0	1	C*07:01 C*07:02 C*07:04 C*07:19
II	94,95	10	275	0.723	0	0	1	C*03:03 C*03:04 C*03:44 C*15:02 C*15:05
IR	94,97	10	279	0.7622	0	0	1	C*03:02 C*03:03 C*03:04 C*03:44 C*15:02 C*15:05
TW	94,97	16	415	0.4234	0	0	1	C*01:02 C*06:02 C*12:03 C*14:02 C*16:01 C*16:02 C*16:04
TC	94,99	3	60	0.4477	0	0	1	C*01:02
TS	94,99	13	279	0.1491	0	0	1	C*07:02 C*07:19
IY	94,99	10	279	0.7622	0	0	1	C*03:02 C*03:03 C*03:04 C*03:44 C*15:02 C*15:05
IV	94,103	9	235	0.6767	0	0	1	C*03:02 C*03:03 C*03:04 C*03:44
IY	94,113	9	235	0.6767	0	0	1	C*03:02 C*03:03 C*03:04 C*03:44
ID	94,114	10	279	0.7622	0	0	1	C*03:02 C*03:03 C*03:04 C*03:44 C*15:02 C*15:05
TD	94,114	28	844	1	0	0	1	C*01:02 C*02:02 C*06:02 C*07:01 C*07:02 C*07:04 C*07:19 C*12:02 C*12:03 C*14:02 C*16:01 C*16:02 C*16:04
IF	94,116	1	5	0.1774	0	0	1	C*15:05
TY	94,116	3	60	0.4477	0	0	1	C*01:02
IY	94,116	9	231	0.5359	0	0	1	C*03:03 C*03:04 C*03:44
IA	94,117	10	279	0.7622	0	0	1	C*03:02 C*03:03 C*03:04 C*15:02 C*15:05
TK	94,138	7	211	1	0	0	1	C*05:01 C*08:02
IT	94,138	10	279	0.7622	0	0	1	C*03:02 C*03:03 C*03:04 C*03:44 C*15:02 C*15:05
IT	94,143	10	279	0.7622	0	0	1	C*03:02 C*03:03 C*03:04 C*03:44 C*15:02 C*15:05
IW	94,147	10	279	0.7622	0	0	1	C*03:02 C*03:03 C*03:04 C*03:44 C*15:02 C*15:05
IE	94,152	10	279	0.7622	0	0	1	C*03:02 C*03:03 C*03:04 C*03:44 C*15:02 C*15:05
TA	94,152	22	587	0.36	0	0	1	C*07:01 C*07:02 C*07:04 C*07:19 C*16:01 C*16:02 C*16:04
TQ	94,156	5	73	0.09635	0	0	1	C*16:01 C*16:02
IL	94,156	10	279	0.7622	0	0	1	C*03:02 C*03:03 C*03:04 C*03:44 C*15:02 C*15:05
TR	94,156	16	476	0.9202	0	0	1	C*01:02 C*04:01 C*04:03 C*05:01 C*08:02 C*14:02
TL	94,156	18	530	0.8611	0	0	1	C*07:01 C*07:02 C*07:19 C*08:01 C*17:01
IL	94,163	9	235	0.6767	0	0	1	C*03:02 C*03:03 C*03:04 C*03:44
IR	94,170	10	279	0.7622	0	0	1	C*03:02 C*03:03 C*03:04 C*03:44 C*15:02 C*15:05
IK	94,173	9	235	0.6767	0	0	1	C*03:02 C*03:03 C*03:04 C*03:44
IE	94,177	10	279	0.7622	0	0	1	C*03:02 C*03:03 C*03:04 C*03:44 C*15:02 C*15:05
IH	94,184	10	279	0.7622	0	0	1	C*03:02 C*03:03 C*03:04 C*03:44 C*15:02 C*15:05
TP	94,184	18	538	0.9326	0	0	1	C*07:01 C*07:02 C*07:04 C*07:19
IR	95,97	10	286	0.8314	0	0	1	C*03:03 C*03:04 C*03:44 C*15:02 C*15:05 C*17:01
LW	95,97	16	415	0.4234	0	0	1	C*01:02 C*06:02 C*12:03 C*14:02 C*16:01 C*16:02 C*16:04
LR	95,97	28	847	1	0	0	1	C*02:02 C*03:02 C*04:01 C*04:03 C*05:01 C*07:01 C*07:02 C*07:19 C*08:01 C*08:02 C*12:02
LC	95,99	3	60	0.4477	0	0	1	C*01:02
LS	95,99	13	279	0.1491	0	0	1	C*07:02 C*07:19
IY	95,99	10	286	0.8314	0	0	1	C*03:03 C*03:04 C*03:44 C*15:02 C*15:05 C*17:01
IV	95,103	9	231	0.5359	0	0	1	C*03:03 C*03:04 C*03:44
IY	95,113	9	242	0.6817	0	0	1	C*03:03 C*03:04 C*03:44 C*17:01
ID	95,114	10	275	0.723	0	0	1	C*03:03 C*03:04 C*03:44 C*15:02 C*15:05
LN	95,114	14	417	0.9338	0	0	1	C*04:01 C*04:03 C*05:01 C*08:01 C*08:02
LD	95,114	28	834	1	0	0	1	C*01:02 C*02:02 C*03:02 C*06:02 C*07:01 C*07:02 C*07:19 C*12:02 C*12:03 C*14:02 C*16:01 C*16:02 C*16:04
IF	95,116	1	20	0.4977	0	0	1	C*15:05 C*17:01
LY	95,116	3	60	0.4477	0	0	1	C*01:02
IY	95,116	9	231	0.5359	0	0	1	C*03:03 C*03:04 C*03:44
LF	95,116	14	417	0.9338	0	0	1	C*04:01 C*04:03 C*05:01 C*08:01 C*08:02
IA	95,117	10	286	0.8314	0	0	1	C*03:03 C*03:04 C*15:02 C*15:05 C*17:01
LK	95,138	7	211	1	0	0	1	C*05:01 C*08:02
IT	95,138	10	286	0.8314	0	0	1	C*03:03 C*03:04 C*03:44 C*15:02 C*15:05 C*17:01
IT	95,143	10	275	0.723	0	0	1	C*03:03 C*03:04 C*03:44 C*15:02 C*15:05
IW	95,147	10	275	0.723	0	0	1	C*03:03 C*03:04 C*03:44 C*15:02 C*15:05
LL	95,147	18	519	0.7647	0	0	1	C*07:01 C*07:02 C*07:19
IE	95,152	10	286	0.8314	0	0	1	C*03:03 C*03:04 C*03:44 C*15:02 C*15:05 C*17:01
LA	95,152	22	569	0.2645	0	0	1	C*07:01 C*07:02 C*07:19 C*16:01 C*16:02 C*16:04
LQ	95,156	5	73	0.09635	0	0	1	C*16:01 C*16:02
IL	95,156	10	286	0.8314	0	0	1	C*03:03 C*03:04 C*03:44 C*15:02 C*15:05 C*17:01
LR	95,156	16	476	0.9202	0	0	1	C*01:02 C*04:01 C*04:03 C*05:01 C*08:02 C*14:02
LL	95,156	18	521	0.782	0	0	1	C*03:02 C*07:01 C*07:02 C*07:19 C*08:01
IL	95,163	9	231	0.5359	0	0	1	C*03:03 C*03:04 C*03:44
IR	95,170	10	275	0.723	0	0	1	C*03:03 C*03:04 C*03:44 C*15:02 C*15:05
IK	95,173	9	231	0.5359	0	0	1	C*03:03 C*03:04 C*03:44
LK	95,177	7	212	1	0	0	1	C*05:01 C*08:01 C*08:02
IE	95,177	10	286	0.8314	0	0	1	C*03:03 C*03:04 C*03:44 C*15:02 C*15:05 C*17:01
IH	95,184	10	275	0.723	0	0	1	C*03:03 C*03:04 C*03:44 C*15:02 C*15:05
LP	95,184	18	519	0.7647	0	0	1	C*07:01 C*07:02 C*07:19
WC	97,99	3	60	0.4477	0	0	1	C*01:02
RF	97,99	8	228	0.8341	0	0	1	C*04:01 C*04:03
RS	97,99	13	279	0.1491	0	0	1	C*07:02 C*07:19
WY	97,99	13	343	0.5446	0	0	1	C*06:02 C*12:03 C*16:01 C*16:02 C*16:04
RV	97,103	9	235	0.6767	0	0	1	C*03:02 C*03:03 C*03:04 C*03:44
WL	97,103	16	415	0.4234	0	0	1	C*01:02 C*06:02 C*12:03 C*14:02 C*16:01 C*16:02 C*16:04
WY	97,113	16	415	0.4234	0	0	1	C*01:02 C*06:02 C*12:03 C*14:02 C*16:01 C*16:02 C*16:04
RY	97,113	32	942	1	0	0	1	C*02:02 C*03:02 C*03:03 C*03:04 C*03:44 C*04:01 C*04:03 C*05:01 C*07:01 C*07:02 C*07:04 C*07:19 C*08:01 C*08:02 C*12:02 C*17:01
WD	97,114	16	415	0.4234	0	0	1	C*01:02 C*06:02 C*12:03 C*14:02 C*16:01 C*16:02 C*16:04
WY	97,116	3	60	0.4477	0	0	1	C*01:02
RY	97,116	9	231	0.5359	0	0	1	C*03:03 C*03:04 C*03:44
WS	97,116	13	363	0.7163	0	0	1	C*06:02 C*12:03 C*14:02 C*16:01 C*16:02 C*16:04
RF	97,116	15	450	0.9588	0	0	1	C*04:01 C*04:03 C*05:01 C*07:04 C*08:01 C*08:02 C*15:05 C*17:01
WA	97,117	16	415	0.4234	0	0	1	C*01:02 C*06:02 C*12:03 C*14:02 C*16:01 C*16:02 C*16:04
RA	97,117	32	954	1	0	0	1	C*02:02 C*03:02 C*03:03 C*03:04 C*04:01 C*04:03 C*05:01 C*07:01 C*07:02 C*07:04 C*07:19 C*08:01 C*08:02 C*12:02 C*15:02 C*15:05 C*17:01
RK	97,138	7	211	1	0	0	1	C*05:01 C*08:02
WT	97,138	16	415	0.4234	0	0	1	C*01:02 C*06:02 C*12:03 C*14:02 C*16:01 C*16:02 C*16:04
WT	97,143	16	415	0.4234	0	0	1	C*01:02 C*06:02 C*12:03 C*14:02 C*16:01 C*16:02 C*16:04
RT	97,143	32	951	1	0	0	1	C*02:02 C*03:02 C*03:03 C*03:04 C*03:44 C*04:01 C*04:03 C*05:01 C*07:01 C*07:02 C*07:04 C*07:19 C*08:01 C*08:02 C*12:02 C*15:02 C*15:05
WW	97,147	16	415	0.4234	0	0	1	C*01:02 C*06:02 C*12:03 C*14:02 C*16:01 C*16:02 C*16:04
RW	97,147	24	689	0.7063	0	0	1	C*02:02 C*03:02 C*03:03 C*03:04 C*03:44 C*04:01 C*04:03 C*05:01 C*08:01 C*08:02 C*12:02 C*15:02 C*15:05
WA	97,152	6	76	0.04048	0	0	1	C*16:01 C*16:02 C*16:04
RA	97,152	18	538	0.9326	0	0	1	C*07:01 C*07:02 C*07:04 C*07:19
RE	97,152	24	695	0.8479	0	0	1	C*02:02 C*03:02 C*03:03 C*03:04 C*03:44 C*04:01 C*04:03 C*05:01 C*08:02 C*12:02 C*15:02 C*15:05 C*17:01
WQ	97,156	5	73	0.09635	0	0	1	C*16:01 C*16:02
WR	97,156	3	83	0.7506	0	0	1	C*01:02 C*14:02
RR	97,156	14	416	0.9247	0	0	1	C*04:01 C*04:03 C*05:01 C*08:02
RL	97,156	24	720	1	0	0	1	C*03:02 C*03:03 C*03:04 C*03:44 C*07:01 C*07:02 C*07:19 C*08:01 C*15:02 C*15:05 C*17:01
RL	97,163	9	235	0.6767	0	0	1	C*03:02 C*03:03 C*03:04 C*03:44
WT	97,163	16	415	0.4234	0	0	1	C*01:02 C*06:02 C*12:03 C*14:02 C*16:01 C*16:02 C*16:04
RT	97,163	28	832	1	0	0	1	C*04:01 C*04:03 C*05:01 C*07:01 C*07:02 C*07:04 C*07:19 C*08:01 C*08:02 C*12:02 C*15:02 C*15:05
WR	97,170	16	415	0.4234	0	0	1	C*01:02 C*06:02 C*12:03 C*14:02 C*16:01 C*16:02 C*16:04
RR	97,170	32	951	1	0	0	1	C*02:02 C*03:02 C*03:03 C*03:04 C*03:44 C*04:01 C*04:03 C*05:01 C*07:01 C*07:02 C*07:04 C*07:19 C*08:01 C*08:02 C*12:02 C*15:02 C*15:05
RK	97,173	9	235	0.6767	0	0	1	C*03:02 C*03:03 C*03:04 C*03:44
WE	97,173	16	415	0.4234	0	0	1	C*01:02 C*06:02 C*12:03 C*14:02 C*16:01 C*16:02 C*16:04
WE	97,177	16	415	0.4234	0	0	1	C*01:02 C*06:02 C*12:03 C*14:02 C*16:01 C*16:02 C*16:04
RE	97,177	29	873	1	0	0	1	C*02:02 C*03:02 C*03:03 C*03:04 C*03:44 C*04:01 C*04:03 C*07:01 C*07:02 C*07:19 C*12:02 C*15:02 C*15:05 C*17:01
WH	97,184	16	415	0.4234	0	0	1	C*01:02 C*06:02 C*12:03 C*14:02 C*16:01 C*16:02 C*16:04
RP	97,184	18	538	0.9326	0	0	1	C*07:01 C*07:02 C*07:04 C*07:19
RH	97,184	24	689	0.7063	0	0	1	C*02:02 C*03:02 C*03:03 C*03:04 C*03:44 C*04:01 C*04:03 C*05:01 C*08:01 C*08:02 C*12:02 C*15:02 C*15:05
CL	99,103	3	60	0.4477	0	0	1	C*01:02
YV	99,103	9	235	0.6767	0	0	1	C*03:02 C*03:03 C*03:04 C*03:44
SL	99,103	13	279	0.1491	0	0	1	C*07:02 C*07:19
CY	99,113	3	60	0.4477	0	0	1	C*01:02
SY	99,113	13	279	0.1491	0	0	1	C*07:02 C*07:19
CD	99,114	3	60	0.4477	0	0	1	C*01:02
FN	99,114	8	228	0.8341	0	0	1	C*04:01 C*04:03
SD	99,114	13	279	0.1491	0	0	1	C*07:02 C*07:19
CY	99,116	3	60	0.4477	0	0	1	C*01:02
FF	99,116	8	228	0.8341	0	0	1	C*04:01 C*04:03
YY	99,116	9	231	0.5359	0	0	1	C*03:03 C*03:04 C*03:44
SS	99,116	13	279	0.1491	0	0	1	C*07:02 C*07:19
CA	99,117	3	60	0.4477	0	0	1	C*01:02
SA	99,117	13	279	0.1491	0	0	1	C*07:02 C*07:19
CT	99,138	3	60	0.4477	0	0	1	C*01:02
YK	99,138	7	211	1	0	0	1	C*05:01 C*08:02
ST	99,138	13	279	0.1491	0	0	1	C*07:02 C*07:19
CT	99,143	3	60	0.4477	0	0	1	C*01:02
ST	99,143	13	279	0.1491	0	0	1	C*07:02 C*07:19
CW	99,147	3	60	0.4477	0	0	1	C*01:02
SL	99,147	13	279	0.1491	0	0	1	C*07:02 C*07:19
YW	99,147	25	755	1	0	0	1	C*02:02 C*03:02 C*03:03 C*03:04 C*03:44 C*05:01 C*06:02 C*08:01 C*08:02 C*12:02 C*12:03 C*15:02 C*15:05 C*16:01 C*16:02 C*16:04
CE	99,152	3	60	0.4477	0	0	1	C*01:02
SA	99,152	13	279	0.1491	0	0	1	C*07:02 C*07:19
CR	99,156	3	60	0.4477	0	0	1	C*01:02
YQ	99,156	5	73	0.09635	0	0	1	C*16:01 C*16:02
YR	99,156	7	211	1	0	0	1	C*05:01 C*08:02
SL	99,156	13	279	0.1491	0	0	1	C*07:02 C*07:19
CT	99,163	3	60	0.4477	0	0	1	C*01:02
YL	99,163	9	235	0.6767	0	0	1	C*03:02 C*03:03 C*03:04 C*03:44
ST	99,163	13	279	0.1491	0	0	1	C*07:02 C*07:19
CR	99,170	3	60	0.4477	0	0	1	C*01:02
SR	99,170	13	279	0.1491	0	0	1	C*07:02 C*07:19
CE	99,173	3	60	0.4477	0	0	1	C*01:02
YK	99,173	9	235	0.6767	0	0	1	C*03:02 C*03:03 C*03:04 C*03:44
SE	99,173	13	279	0.1491	0	0	1	C*07:02 C*07:19
CE	99,177	3	60	0.4477	0	0	1	C*01:02
SE	99,177	13	279	0.1491	0	0	1	C*07:02 C*07:19
CH	99,184	3	60	0.4477	0	0	1	C*01:02
SP	99,184	13	279	0.1491	0	0	1	C*07:02 C*07:19
YH	99,184	25	755	1	0	0	1	C*02:02 C*03:02 C*03:03 C*03:04 C*03:44 C*05:01 C*06:02 C*08:01 C*08:02 C*12:02 C*12:03 C*15:02 C*15:05 C*16:01 C*16:02 C*16:04
VY	103,113	9	235	0.6767	0	0	1	C*03:02 C*03:03 C*03:04 C*03:44
VD	103,114	9	235	0.6767	0	0	1	C*03:02 C*03:03 C*03:04 C*03:44
LY	103,116	3	60	0.4477	0	0	1	C*01:02
VY	103,116	9	231	0.5359	0	0	1	C*03:03 C*03:04 C*03:44
LF	103,116	15	450	0.9588	0	0	1	C*04:01 C*04:03 C*05:01 C*07:04 C*08:01 C*08:02 C*15:05 C*17:01
VA	103,117	9	235	0.6767	0	0	1	C*03:02 C*03:03 C*03:04
LK	103,138	7	211	1	0	0	1	C*05:01 C*08:02
VT	103,138	9	235	0.6767	0	0	1	C*03:02 C*03:03 C*03:04 C*03:44
VT	103,143	9	235	0.6767	0	0	1	C*03:02 C*03:03 C*03:04 C*03:44
VW	103,147	9	235	0.6767	0	0	1	C*03:02 C*03:03 C*03:04 C*03:44
VE	103,152	9	235	0.6767	0	0	1	C*03:02 C*03:03 C*03:04 C*03:44
LA	103,152	22	587	0.36	0	0	1	C*07:01 C*07:02 C*07:04 C*07:19 C*16:01 C*16:02 C*16:04
LQ	103,156	5	73	0.09635	0	0	1	C*16:01 C*16:02
VL	103,156	9	235	0.6767	0	0	1	C*03:02 C*03:03 C*03:04 C*03:44
LR	103,156	16	476	0.9202	0	0	1	C*01:02 C*04:01 C*04:03 C*05:01 C*08:02 C*14:02
VL	103,163	9	235	0.6767	0	0	1	C*03:02 C*03:03 C*03:04 C*03:44
VR	103,170	9	235	0.6767	0	0	1	C*03:02 C*03:03 C*03:04 C*03:44
VK	103,173	9	235	0.6767	0	0	1	C*03:02 C*03:03 C*03:04 C*03:44
VE	103,177	9	235	0.6767	0	0	1	C*03:02 C*03:03 C*03:04 C*03:44
VH	103,184	9	235	0.6767	0	0	1	C*03:02 C*03:03 C*03:04 C*03:44
LP	103,184	18	538	0.9326	0	0	1	C*07:01 C*07:02 C*07:04 C*07:19
YD	113,114	32	934	0.718	0	0	1	C*01:02 C*02:02 C*03:02 C*03:03 C*03:04 C*03:44 C*06:02 C*07:01 C*07:02 C*07:04 C*07:19 C*12:02 C*12:03 C*14:02 C*16:01 C*16:02 C*16:04
HF	113,116	1	5	0.1774	0	0	1	C*15:05
YY	113,116	12	284	0.3195	0	0	1	C*01:02 C*03:03 C*03:04 C*03:44
YK	113,138	7	211	1	0	0	1	C*05:01 C*08:02
YT	113,138	33	983	1	0	0	1	C*01:02 C*02:02 C*03:02 C*03:03 C*03:04 C*03:44 C*04:01 C*04:03 C*06:02 C*07:01 C*07:02 C*07:04 C*07:19 C*08:01 C*12:02 C*12:03 C*14:02 C*16:01 C*16:02 C*16:04 C*17:01
YW	113,147	30	882	0.7887	0	0	1	C*01:02 C*02:02 C*03:02 C*03:03 C*03:04 C*03:44 C*04:01 C*04:03 C*05:01 C*06:02 C*08:01 C*08:02 C*12:02 C*12:03 C*14:02 C*16:01 C*16:02 C*16:04
YA	113,152	22	587	0.36	0	0	1	C*07:01 C*07:02 C*07:04 C*07:19 C*16:01 C*16:02 C*16:04
YQ	113,156	5	73	0.09635	0	0	1	C*16:01 C*16:02
YR	113,156	16	476	0.9202	0	0	1	C*01:02 C*04:01 C*04:03 C*05:01 C*08:02 C*14:02
YL	113,156	24	689	0.7063	0	0	1	C*03:02 C*03:03 C*03:04 C*03:44 C*07:01 C*07:02 C*07:19 C*08:01 C*17:01
YL	113,163	9	235	0.6767	0	0	1	C*03:02 C*03:03 C*03:04 C*03:44
YK	113,173	9	235	0.6767	0	0	1	C*03:02 C*03:03 C*03:04 C*03:44
YE	113,177	33	976	1	0	0	1	C*01:02 C*02:02 C*03:02 C*03:03 C*03:04 C*03:44 C*04:01 C*04:03 C*06:02 C*07:01 C*07:02 C*07:19 C*12:02 C*12:03 C*14:02 C*16:01 C*16:02 C*16:04 C*17:01
YP	113,184	18	538	0.9326	0	0	1	C*07:01 C*07:02 C*07:04 C*07:19
YH	113,184	30	882	0.7887	0	0	1	C*01:02 C*02:02 C*03:02 C*03:03 C*03:04 C*03:44 C*04:01 C*04:03 C*05:01 C*06:02 C*08:01 C*08:02 C*12:02 C*12:03 C*14:02 C*16:01 C*16:02 C*16:04
DY	114,116	12	284	0.3195	0	0	1	C*01:02 C*03:03 C*03:04 C*03:44
DA	114,117	32	951	1	0	0	1	C*01:02 C*02:02 C*03:02 C*03:03 C*03:04 C*06:02 C*07:01 C*07:02 C*07:04 C*07:19 C*12:02 C*12:03 C*14:02 C*15:02 C*15:05 C*16:01 C*16:02 C*16:04
NK	114,138	7	211	1	0	0	1	C*05:01 C*08:02
NT	114,138	8	241	1	0	0	1	C*04:01 C*04:03 C*08:01 C*17:01
DT	114,138	32	951	1	0	0	1	C*01:02 C*02:02 C*03:02 C*03:03 C*03:04 C*03:44 C*06:02 C*07:01 C*07:02 C*07:04 C*07:19 C*12:02 C*12:03 C*14:02 C*15:02 C*15:05 C*16:01 C*16:02 C*16:04
NT	114,143	14	417	0.9338	0	0	1	C*04:01 C*04:03 C*05:01 C*08:01 C*08:02
DT	114,143	32	951	1	0	0	1	C*01:02 C*02:02 C*03:02 C*03:03 C*03:04 C*03:44 C*06:02 C*07:01 C*07:02 C*07:04 C*07:19 C*12:02 C*12:03 C*14:02 C*15:02 C*15:05 C*16:01 C*16:02 C*16:04
NW	114,147	14	417	0.9338	0	0	1	C*04:01 C*04:03 C*05:01 C*08:01 C*08:02
DL	114,147	18	538	0.9326	0	0	1	C*07:01 C*07:02 C*07:04 C*07:19
DW	114,147	25	695	0.5644	0	0	1	C*01:02 C*02:02 C*03:02 C*03:03 C*03:04 C*03:44 C*06:02 C*12:02 C*12:03 C*14:02 C*15:02 C*15:05 C*16:01 C*16:02 C*16:04
DA	114,152	22	587	0.36	0	0	1	C*07:01 C*07:02 C*07:04 C*07:19 C*16:01 C*16:02 C*16:04
DQ	114,156	5	73	0.09635	0	0	1	C*16:01 C*16:02
DR	114,156	3	83	0.7506	0	0	1	C*01:02 C*14:02
NR	114,156	14	416	0.9247	0	0	1	C*04:01 C*04:03 C*05:01 C*08:02
DL	114,156	24	713	1	0	0	1	C*03:02 C*03:03 C*03:04 C*03:44 C*07:01 C*07:02 C*07:19 C*15:02 C*15:05
DL	114,163	9	235	0.6767	0	0	1	C*03:02 C*03:03 C*03:04 C*03:44
NT	114,163	14	417	0.9338	0	0	1	C*04:01 C*04:03 C*05:01 C*08:01 C*08:02
DT	114,163	28	825	1	0	0	1	C*01:02 C*06:02 C*07:01 C*07:02 C*07:04 C*07:19 C*12:02 C*12:03 C*14:02 C*15:02 C*15:05 C*16:01 C*16:02 C*16:04
NR	114,170	14	417	0.9338	0	0	1	C*04:01 C*04:03 C*05:01 C*08:01 C*08:02
DR	114,170	32	951	1	0	0	1	C*01:02 C*02:02 C*03:02 C*03:03 C*03:04 C*03:44 C*06:02 C*07:01 C*07:02 C*07:04 C*07:19 C*12:02 C*12:03 C*14:02 C*15:02 C*15:05 C*16:01 C*16:02 C*16:04
DK	114,173	9	235	0.6767	0	0	1	C*03:02 C*03:03 C*03:04 C*03:44
NK	114,177	7	212	1	0	0	1	C*05:01 C*08:01 C*08:02
NE	114,177	8	240	1	0	0	1	C*04:01 C*04:03 C*17:01
DE	114,177	32	941	0.7166	0	0	1	C*01:02 C*02:02 C*03:02 C*03:03 C*03:04 C*03:44 C*06:02 C*07:01 C*07:02 C*07:19 C*12:02 C*12:03 C*14:02 C*15:02 C*15:05 C*16:01 C*16:02 C*16:04
NH	114,184	14	417	0.9338	0	0	1	C*04:01 C*04:03 C*05:01 C*08:01 C*08:02
DP	114,184	18	538	0.9326	0	0	1	C*07:01 C*07:02 C*07:04 C*07:19
DH	114,184	25	695	0.5644	0	0	1	C*01:02 C*02:02 C*03:02 C*03:03 C*03:04 C*03:44 C*06:02 C*12:02 C*12:03 C*14:02 C*15:02 C*15:05 C*16:01 C*16:02 C*16:04
YA	116,117	12	284	0.3195	0	0	1	C*01:02 C*03:03 C*03:04
FA	116,117	15	450	0.9588	0	0	1	C*04:01 C*04:03 C*05:01 C*07:04 C*08:01 C*08:02 C*15:05 C*17:01
FK	116,138	7	211	1	0	0	1	C*05:01 C*08:02
YT	116,138	12	284	0.3195	0	0	1	C*01:02 C*03:03 C*03:04 C*03:44
YT	116,143	12	284	0.3195	0	0	1	C*01:02 C*03:03 C*03:04 C*03:44
FT	116,143	15	439	0.8595	0	0	1	C*04:01 C*04:03 C*05:01 C*07:04 C*08:01 C*08:02 C*15:05
YW	116,147	12	284	0.3195	0	0	1	C*01:02 C*03:03 C*03:04 C*03:44
FW	116,147	15	419	0.684	0	0	1	C*04:01 C*04:03 C*05:01 C*08:01 C*08:02 C*15:05
SL	116,147	18	519	0.7647	0	0	1	C*07:01 C*07:02 C*07:19
YE	116,152	12	284	0.3195	0	0	1	C*01:02 C*03:03 C*03:04 C*03:44
FE	116,152	15	429	0.7705	0	0	1	C*04:01 C*04:03 C*05:01 C*08:02 C*15:05 C*17:01
SA	116,152	22	569	0.2645	0	0	1	C*07:01 C*07:02 C*07:19 C*16:01 C*16:02 C*16:04
FL	116,156	1	21	0.5141	0	0	1	C*08:01 C*15:05 C*17:01
YR	116,156	3	60	0.4477	0	0	1	C*01:02
SQ	116,156	5	73	0.09635	0	0	1	C*16:01 C*16:02
YL	116,156	9	231	0.5359	0	0	1	C*03:03 C*03:04 C*03:44
FR	116,156	14	416	0.9247	0	0	1	C*04:01 C*04:03 C*05:01 C*08:02
SL	116,156	18	521	0.782	0	0	1	C*03:02 C*07:01 C*07:02 C*07:19
YT	116,163	3	60	0.4477	0	0	1	C*01:02
YL	116,163	9	231	0.5359	0	0	1	C*03:03 C*03:04 C*03:44
FT	116,163	15	439	0.8595	0	0	1	C*04:01 C*04:03 C*05:01 C*07:04 C*08:01 C*08:02 C*15:05
ST	116,163	26	756	0.8371	0	0	1	C*06:02 C*07:01 C*07:02 C*07:19 C*12:02 C*12:03 C*14:02 C*16:01 C*16:02 C*16:04
YR	116,170	12	284	0.3195	0	0	1	C*01:02 C*03:03 C*03:04 C*03:44
FR	116,170	15	439	0.8595	0	0	1	C*04:01 C*04:03 C*05:01 C*07:04 C*08:01 C*08:02 C*15:05
YE	116,173	3	60	0.4477	0	0	1	C*01:02
YK	116,173	9	231	0.5359	0	0	1	C*03:03 C*03:04 C*03:44
FE	116,173	15	450	0.9588	0	0	1	C*04:01 C*04:03 C*05:01 C*07:04 C*08:01 C*08:02 C*15:05 C*17:01
FE	116,177	9	245	0.6846	0	0	1	C*04:01 C*04:03 C*15:05 C*17:01
YE	116,177	12	284	0.3195	0	0	1	C*01:02 C*03:03 C*03:04 C*03:44
YH	116,184	12	284	0.3195	0	0	1	C*01:02 C*03:03 C*03:04 C*03:44
FH	116,184	15	419	0.684	0	0	1	C*04:01 C*04:03 C*05:01 C*08:01 C*08:02 C*15:05
SP	116,184	18	519	0.7647	0	0	1	C*07:01 C*07:02 C*07:19
AK	117,138	7	211	1	0	0	1	C*05:01 C*08:02
AT	117,138	33	991	1	0	0	1	C*01:02 C*02:02 C*03:02 C*03:03 C*03:04 C*04:01 C*04:03 C*06:02 C*07:01 C*07:02 C*07:04 C*07:19 C*08:01 C*12:02 C*12:03 C*14:02 C*15:02 C*15:05 C*16:01 C*16:02 C*16:04 C*17:01
AW	117,147	31	895	0.5678	0	0	1	C*01:02 C*02:02 C*03:02 C*03:03 C*03:04 C*04:01 C*04:03 C*05:01 C*06:02 C*08:01 C*08:02 C*12:02 C*12:03 C*14:02 C*15:02 C*15:05 C*16:01 C*16:02 C*16:04
AA	117,152	22	587	0.36	0	0	1	C*07:01 C*07:02 C*07:04 C*07:19 C*16:01 C*16:02 C*16:04
AE	117,152	29	871	1	0	0	1	C*01:02 C*02:02 C*03:02 C*03:03 C*03:04 C*04:01 C*04:03 C*05:01 C*06:02 C*08:02 C*12:02 C*12:03 C*14:02 C*15:02 C*15:05 C*17:01
AQ	117,156	5	73	0.09635	0	0	1	C*16:01 C*16:02
AR	117,156	16	476	0.9202	0	0	1	C*01:02 C*04:01 C*04:03 C*05:01 C*08:02 C*14:02
AL	117,156	24	720	1	0	0	1	C*03:02 C*03:03 C*03:04 C*07:01 C*07:02 C*07:19 C*08:01 C*15:02 C*15:05 C*17:01
AL	117,163	9	235	0.6767	0	0	1	C*03:02 C*03:03 C*03:04
AK	117,173	9	235	0.6767	0	0	1	C*03:02 C*03:03 C*03:04
AE	117,177	33	984	1	0	0	1	C*01:02 C*02:02 C*03:02 C*03:03 C*03:04 C*04:01 C*04:03 C*06:02 C*07:01 C*07:02 C*07:19 C*12:02 C*12:03 C*14:02 C*15:02 C*15:05 C*16:01 C*16:02 C*16:04 C*17:01
AP	117,184	18	538	0.9326	0	0	1	C*07:01 C*07:02 C*07:04 C*07:19
AH	117,184	31	895	0.5678	0	0	1	C*01:02 C*02:02 C*03:02 C*03:03 C*03:04 C*04:01 C*04:03 C*05:01 C*06:02 C*08:01 C*08:02 C*12:02 C*12:03 C*14:02 C*15:02 C*15:05 C*16:01 C*16:02 C*16:04
KT	138,143	7	211	1	0	0	1	C*05:01 C*08:02
TT	138,143	33	990	1	0	0	1	C*01:02 C*02:02 C*03:02 C*03:03 C*03:04 C*03:44 C*04:01 C*04:03 C*06:02 C*07:01 C*07:02 C*07:04 C*07:19 C*08:01 C*12:02 C*12:03 C*14:02 C*15:02 C*15:05 C*16:01 C*16:02 C*16:04
KW	138,147	7	211	1	0	0	1	C*05:01 C*08:02
TW	138,147	30	816	0.2486	0	0	1	C*01:02 C*02:02 C*03:02 C*03:03 C*03:04 C*03:44 C*04:01 C*04:03 C*06:02 C*08:01 C*12:02 C*12:03 C*14:02 C*15:02 C*15:05 C*16:01 C*16:02 C*16:04
KE	138,152	7	211	1	0	0	1	C*05:01 C*08:02
TA	138,152	22	587	0.36	0	0	1	C*07:01 C*07:02 C*07:04 C*07:19 C*16:01 C*16:02 C*16:04
TE	138,152	26	781	1	0	0	1	C*01:02 C*02:02 C*03:02 C*03:03 C*03:04 C*03:44 C*04:01 C*04:03 C*06:02 C*12:02 C*12:03 C*14:02 C*15:02 C*15:05 C*17:01
TQ	138,156	5	73	0.09635	0	0	1	C*16:01 C*16:02
KR	138,156	7	211	1	0	0	1	C*05:01 C*08:02
TR	138,156	11	301	0.6906	0	0	1	C*01:02 C*04:01 C*04:03 C*14:02
TL	138,156	24	720	1	0	0	1	C*03:02 C*03:03 C*03:04 C*03:44 C*07:01 C*07:02 C*07:19 C*08:01 C*15:02 C*15:05 C*17:01
KT	138,163	7	211	1	0	0	1	C*05:01 C*08:02
TL	138,163	9	235	0.6767	0	0	1	C*03:02 C*03:03 C*03:04 C*03:44
KR	138,170	7	211	1	0	0	1	C*05:01 C*08:02
TR	138,170	33	990	1	0	0	1	C*01:02 C*02:02 C*03:02 C*03:03 C*03:04 C*03:44 C*04:01 C*04:03 C*06:02 C*07:01 C*07:02 C*07:04 C*07:19 C*08:01 C*12:02 C*12:03 C*14:02 C*15:02 C*15:05 C*16:01 C*16:02 C*16:04
KE	138,173	7	211	1	0	0	1	C*05:01 C*08:02
TK	138,173	9	235	0.6767	0	0	1	C*03:02 C*03:03 C*03:04 C*03:44
KK	138,177	7	211	1	0	0	1	C*05:01 C*08:02
TE	138,177	33	984	1	0	0	1	C*01:02 C*02:02 C*03:02 C*03:03 C*03:04 C*03:44 C*04:01 C*04:03 C*06:02 C*07:01 C*07:02 C*07:19 C*12:02 C*12:03 C*14:02 C*15:02 C*15:05 C*16:01 C*16:02 C*16:04 C*17:01
KH	138,184	7	211	1	0	0	1	C*05:01 C*08:02
TP	138,184	18	538	0.9326	0	0	1	C*07:01 C*07:02 C*07:04 C*07:19
TH	138,184	30	816	0.2486	0	0	1	C*01:02 C*02:02 C*03:02 C*03:03 C*03:04 C*03:44 C*04:01 C*04:03 C*06:02 C*08:01 C*12:02 C*12:03 C*14:02 C*15:02 C*15:05 C*16:01 C*16:02 C*16:04
TL	143,147	18	538	0.9326	0	0	1	C*07:01 C*07:02 C*07:04 C*07:19
TW	143,147	31	895	0.5678	0	0	1	C*01:02 C*02:02 C*03:02 C*03:03 C*03:04 C*03:44 C*04:01 C*04:03 C*05:01 C*06:02 C*08:01 C*08:02 C*12:02 C*12:03 C*14:02 C*15:02 C*15:05 C*16:01 C*16:02 C*16:04
TA	143,152	22	587	0.36	0	0	1	C*07:01 C*07:02 C*07:04 C*07:19 C*16:01 C*16:02 C*16:04
TE	143,152	29	866	1	0	0	1	C*01:02 C*02:02 C*03:02 C*03:03 C*03:04 C*03:44 C*04:01 C*04:03 C*05:01 C*06:02 C*08:02 C*12:02 C*12:03 C*14:02 C*15:02 C*15:05
TQ	143,156	5	73	0.09635	0	0	1	C*16:01 C*16:02
TR	143,156	16	476	0.9202	0	0	1	C*01:02 C*04:01 C*04:03 C*05:01 C*08:02 C*14:02
TL	143,156	24	713	1	0	0	1	C*03:02 C*03:03 C*03:04 C*03:44 C*07:01 C*07:02 C*07:19 C*08:01 C*15:02 C*15:05
TL	143,163	9	235	0.6767	0	0	1	C*03:02 C*03:03 C*03:04 C*03:44
TK	143,173	9	235	0.6767	0	0	1	C*03:02 C*03:03 C*03:04 C*03:44
TE	143,177	33	983	1	0	0	1	C*01:02 C*02:02 C*03:02 C*03:03 C*03:04 C*03:44 C*04:01 C*04:03 C*06:02 C*07:01 C*07:02 C*07:19 C*12:02 C*12:03 C*14:02 C*15:02 C*15:05 C*16:01 C*16:02 C*16:04
TP	143,184	18	538	0.9326	0	0	1	C*07:01 C*07:02 C*07:04 C*07:19
TH	143,184	31	895	0.5678	0	0	1	C*01:02 C*02:02 C*03:02 C*03:03 C*03:04 C*03:44 C*04:01 C*04:03 C*05:01 C*06:02 C*08:01 C*08:02 C*12:02 C*12:03 C*14:02 C*15:02 C*15:05 C*16:01 C*16:02 C*16:04
WA	147,152	6	76	0.04048	0	0	1	C*16:01 C*16:02 C*16:04
LA	147,152	18	538	0.9326	0	0	1	C*07:01 C*07:02 C*07:04 C*07:19
WE	147,152	29	866	1	0	0	1	C*01:02 C*02:02 C*03:02 C*03:03 C*03:04 C*03:44 C*04:01 C*04:03 C*05:01 C*06:02 C*08:02 C*12:02 C*12:03 C*14:02 C*15:02 C*15:05
WQ	147,156	5	73	0.09635	0	0	1	C*16:01 C*16:02
WL	147,156	10	280	0.7721	0	0	1	C*03:02 C*03:03 C*03:04 C*03:44 C*08:01 C*15:02 C*15:05
WR	147,156	16	476	0.9202	0	0	1	C*01:02 C*04:01 C*04:03 C*05:01 C*08:02 C*14:02
LL	147,156	18	530	0.8611	0	0	1	C*07:01 C*07:02 C*07:19 C*17:01
WL	147,163	9	235	0.6767	0	0	1	C*03:02 C*03:03 C*03:04 C*03:44
LT	147,163	18	538	0.9326	0	0	1	C*07:01 C*07:02 C*07:04 C*07:19
WT	147,163	25	757	1	0	0	1	C*01:02 C*04:01 C*04:03 C*05:01 C*06:02 C*08:01 C*08:02 C*12:02 C*12:03 C*14:02 C*15:02 C*15:05 C*16:01 C*16:02 C*16:04
LR	147,170	18	538	0.9326	0	0	1	C*07:01 C*07:02 C*07:04 C*07:19
WR	147,170	31	895	0.5678	0	0	1	C*01:02 C*02:02 C*03:02 C*03:03 C*03:04 C*03:44 C*04:01 C*04:03 C*05:01 C*06:02 C*08:01 C*08:02 C*12:02 C*12:03 C*14:02 C*15:02 C*15:05 C*16:01 C*16:02 C*16:04
WK	147,173	9	235	0.6767	0	0	1	C*03:02 C*03:03 C*03:04 C*03:44
WK	147,177	7	212	1	0	0	1	C*05:01 C*08:01 C*08:02
LE	147,177	18	530	0.8611	0	0	1	C*07:01 C*07:02 C*07:19 C*17:01
WE	147,177	30	815	0.2491	0	0	1	C*01:02 C*02:02 C*03:02 C*03:03 C*03:04 C*03:44 C*04:01 C*04:03 C*06:02 C*12:02 C*12:03 C*14:02 C*15:02 C*15:05 C*16:01 C*16:02 C*16:04
LP	147,184	18	538	0.9326	0	0	1	C*07:01 C*07:02 C*07:04 C*07:19
WH	147,184	31	895	0.5678	0	0	1	C*01:02 C*02:02 C*03:02 C*03:03 C*03:04 C*03:44 C*04:01 C*04:03 C*05:01 C*06:02 C*08:01 C*08:02 C*12:02 C*12:03 C*14:02 C*15:02 C*15:05 C*16:01 C*16:02 C*16:04
AW	152,156	1	3	0.122	0	0	1	C*16:04
AQ	152,156	5	73	0.09635	0	0	1	C*16:01 C*16:02
EL	152,156	10	290	0.8711	0	0	1	C*03:02 C*03:03 C*03:04 C*03:44 C*15:02 C*15:05 C*17:01
ER	152,156	16	476	0.9202	0	0	1	C*01:02 C*04:01 C*04:03 C*05:01 C*08:02 C*14:02
AL	152,156	18	519	0.7647	0	0	1	C*07:01 C*07:02 C*07:19
EL	152,163	9	235	0.6767	0	0	1	C*03:02 C*03:03 C*03:04 C*03:44
AT	152,163	22	587	0.36	0	0	1	C*07:01 C*07:02 C*07:04 C*07:19 C*16:01 C*16:02 C*16:04
AR	152,170	22	587	0.36	0	0	1	C*07:01 C*07:02 C*07:04 C*07:19 C*16:01 C*16:02 C*16:04
ER	152,170	29	866	1	0	0	1	C*01:02 C*02:02 C*03:02 C*03:03 C*03:04 C*03:44 C*04:01 C*04:03 C*05:01 C*06:02 C*08:02 C*12:02 C*12:03 C*14:02 C*15:02 C*15:05
EK	152,173	9	235	0.6767	0	0	1	C*03:02 C*03:03 C*03:04 C*03:44
AE	152,173	22	587	0.36	0	0	1	C*07:01 C*07:02 C*07:04 C*07:19 C*16:01 C*16:02 C*16:04
EK	152,177	7	211	1	0	0	1	C*05:01 C*08:02
AE	152,177	22	569	0.2645	0	0	1	C*07:01 C*07:02 C*07:19 C*16:01 C*16:02 C*16:04
EE	152,177	26	781	1	0	0	1	C*01:02 C*02:02 C*03:02 C*03:03 C*03:04 C*03:44 C*04:01 C*04:03 C*06:02 C*12:02 C*12:03 C*14:02 C*15:02 C*15:05 C*17:01
AH	152,184	6	76	0.04048	0	0	1	C*16:01 C*16:02 C*16:04
AP	152,184	18	538	0.9326	0	0	1	C*07:01 C*07:02 C*07:04 C*07:19
EH	152,184	29	866	1	0	0	1	C*01:02 C*02:02 C*03:02 C*03:03 C*03:04 C*03:44 C*04:01 C*04:03 C*05:01 C*06:02 C*08:02 C*12:02 C*12:03 C*14:02 C*15:02 C*15:05
QT	156,163	5	73	0.09635	0	0	1	C*16:01 C*16:02
LL	156,163	9	235	0.6767	0	0	1	C*03:02 C*03:03 C*03:04 C*03:44
RT	156,163	16	476	0.9202	0	0	1	C*01:02 C*04:01 C*04:03 C*05:01 C*08:02 C*14:02
QR	156,170	5	73	0.09635	0	0	1	C*16:01 C*16:02
RR	156,170	16	476	0.9202	0	0	1	C*01:02 C*04:01 C*04:03 C*05:01 C*08:02 C*14:02
LR	156,170	24	713	1	0	0	1	C*03:02 C*03:03 C*03:04 C*03:44 C*07:01 C*07:02 C*07:19 C*08:01 C*15:02 C*15:05
QE	156,173	5	73	0.09635	0	0	1	C*16:01 C*16:02
LK	156,173	9	235	0.6767	0	0	1	C*03:02 C*03:03 C*03:04 C*03:44
RE	156,173	16	476	0.9202	0	0	1	C*01:02 C*04:01 C*04:03 C*05:01 C*08:02 C*14:02
QE	156,177	5	73	0.09635	0	0	1	C*16:01 C*16:02
RK	156,177	7	211	1	0	0	1	C*05:01 C*08:02
RE	156,177	11	301	0.6906	0	0	1	C*01:02 C*04:01 C*04:03 C*14:02
LE	156,177	24	720	1	0	0	1	C*03:02 C*03:03 C*03:04 C*03:44 C*07:01 C*07:02 C*07:19 C*15:02 C*15:05 C*17:01
QH	156,184	5	73	0.09635	0	0	1	C*16:01 C*16:02
LH	156,184	10	280	0.7721	0	0	1	C*03:02 C*03:03 C*03:04 C*03:44 C*08:01 C*15:02 C*15:05
RH	156,184	16	476	0.9202	0	0	1	C*01:02 C*04:01 C*04:03 C*05:01 C*08:02 C*14:02
LP	156,184	18	519	0.7647	0	0	1	C*07:01 C*07:02 C*07:19
LR	163,170	9	235	0.6767	0	0	1	C*03:02 C*03:03 C*03:04 C*03:44
LK	163,173	9	235	0.6767	0	0	1	C*03:02 C*03:03 C*03:04 C*03:44
LE	163,177	9	235	0.6767	0	0	1	C*03:02 C*03:03 C*03:04 C*03:44
LH	163,184	9	235	0.6767	0	0	1	C*03:02 C*03:03 C*03:04 C*03:44
TP	163,184	18	538	0.9326	0	0	1	C*07:01 C*07:02 C*07:04 C*07:19
TH	163,184	25	757	1	0	0	1	C*01:02 C*04:01 C*04:03 C*05:01 C*06:02 C*08:01 C*08:02 C*12:02 C*12:03 C*14:02 C*15:02 C*15:05 C*16:01 C*16:02 C*16:04
RK	170,173	9	235	0.6767	0	0	1	C*03:02 C*03:03 C*03:04 C*03:44
RE	170,177	33	983	1	0	0	1	C*01:02 C*02:02 C*03:02 C*03:03 C*03:04 C*03:44 C*04:01 C*04:03 C*06:02 C*07:01 C*07:02 C*07:19 C*12:02 C*12:03 C*14:02 C*15:02 C*15:05 C*16:01 C*16:02 C*16:04
RP	170,184	18	538	0.9326	0	0	1	C*07:01 C*07:02 C*07:04 C*07:19
RH	170,184	31	895	0.5678	0	0	1	C*01:02 C*02:02 C*03:02 C*03:03 C*03:04 C*03:44 C*04:01 C*04:03 C*05:01 C*06:02 C*08:01 C*08:02 C*12:02 C*12:03 C*14:02 C*15:02 C*15:05 C*16:01 C*16:02 C*16:04
KE	173,177	9	235	0.6767	0	0	1	C*03:02 C*03:03 C*03:04 C*03:44
KH	173,184	9	235	0.6767	0	0	1	C*03:02 C*03:03 C*03:04 C*03:44
EP	173,184	18	538	0.9326	0	0	1	C*07:01 C*07:02 C*07:04 C*07:19
KH	177,184	7	212	1	0	0	1	C*05:01 C*08:01 C*08:02
EP	177,184	18	519	0.7647	0	0	1	C*07:01 C*07:02 C*07:19
EH	177,184	30	815	0.2491	0	0	1	C*01:02 C*02:02 C*03:02 C*03:03 C*03:04 C*03:44 C*04:01 C*04:03 C*06:02 C*12:02 C*12:03 C*14:02 C*15:02 C*15:05 C*16:01 C*16:02 C*16:04
RS	6,9	8	250	1	0	0	1	C*04:01 C*14:02
RD	6,9	20	660	0.5204	0	0	1	C*06:02 C*07:01 C*07:02 C*07:04 C*07:19
RS	6,11	8	250	1	0	0	1	C*04:01 C*14:02
RA	6,11	32	974	0.5885	0	0	1	C*02:02 C*03:02 C*03:03 C*03:04 C*03:44 C*04:03 C*05:01 C*06:02 C*07:01 C*07:02 C*07:04 C*07:19 C*08:01 C*08:02 C*12:02 C*12:03 C*15:02 C*15:05 C*16:01 C*16:02 C*16:04 C*17:01
RR	6,14	32	977	0.5453	0	0	1	C*02:02 C*03:02 C*03:03 C*03:04 C*03:44 C*04:03 C*05:01 C*06:02 C*07:01 C*07:02 C*07:04 C*07:19 C*08:01 C*08:02 C*12:02 C*12:03 C*14:02 C*15:02 C*15:05 C*16:01 C*16:02 C*16:04 C*17:01
RS	6,16	1	98	0.3596	0	0	1	C*02:02 C*04:03
RG	6,16	32	996	0.1501	0	0	1	C*03:02 C*03:03 C*03:04 C*03:44 C*04:01 C*05:01 C*06:02 C*07:01 C*07:02 C*07:04 C*07:19 C*08:01 C*08:02 C*12:02 C*12:03 C*14:02 C*15:02 C*15:05 C*16:01 C*16:02 C*16:04 C*17:01
RH	6,21	11	364	0.7185	0	0	1	C*02:02 C*03:02 C*03:03 C*03:04 C*03:44 C*04:03 C*15:02 C*15:05
RR	6,21	30	951	0.2284	0	0	1	C*04:01 C*05:01 C*06:02 C*07:01 C*07:02 C*07:04 C*07:19 C*08:01 C*08:02 C*12:02 C*12:03 C*14:02 C*16:01 C*16:02 C*16:04 C*17:01
RS	6,24	20	660	0.5204	0	0	1	C*06:02 C*07:01 C*07:02 C*07:04 C*07:19
RR	6,35	31	978	0.1767	0	0	1	C*02:02 C*03:02 C*03:03 C*03:04 C*03:44 C*04:01 C*04:03 C*06:02 C*07:01 C*07:02 C*07:04 C*07:19 C*12:02 C*12:03 C*14:02 C*15:02 C*15:05 C*16:01 C*16:02 C*16:04 C*17:01
RA	6,49	32	977	0.5453	0	0	1	C*02:02 C*03:02 C*03:03 C*03:04 C*03:44 C*04:03 C*05:01 C*06:02 C*07:01 C*07:02 C*07:04 C*07:19 C*08:01 C*08:02 C*12:02 C*12:03 C*14:02 C*15:02 C*15:05 C*16:01 C*16:02 C*16:04 C*17:01
RN	6,66	7	321	0.2536	0	0	1	C*07:01 C*07:19 C*15:02 C*15:05
RK	6,66	31	947	0.6937	0	0	1	C*02:02 C*03:02 C*03:03 C*03:04 C*03:44 C*04:01 C*04:03 C*05:01 C*06:02 C*07:02 C*07:04 C*08:01 C*08:02 C*12:02 C*12:03 C*14:02 C*16:01 C*16:02 C*16:04 C*17:01
RA	6,73	25	846	0.2184	0	0	1	C*04:01 C*04:03 C*06:02 C*07:01 C*07:02 C*07:04 C*07:19 C*12:02 C*12:03 C*17:01
RN	6,77	18	631	0.3171	0	0	1	C*02:02 C*04:01 C*04:03 C*05:01 C*06:02 C*15:02 C*15:05 C*16:02 C*17:01
RK	6,80	18	631	0.3171	0	0	1	C*02:02 C*04:01 C*04:03 C*05:01 C*06:02 C*15:02 C*15:05 C*16:02 C*17:01
RA	6,90	22	672	0.9488	0	0	1	C*02:02 C*03:02 C*03:03 C*03:04 C*03:44 C*05:01 C*08:01 C*08:02 C*12:02 C*12:03 C*14:02 C*15:02 C*15:05 C*16:01 C*16:02 C*16:04 C*17:01
RD	6,90	23	784	0.2341	0	0	1	C*04:01 C*04:03 C*06:02 C*07:01 C*07:02 C*07:04 C*07:19
RG	6,91	31	991	0.04547	0	0	1	C*02:02 C*03:02 C*03:04 C*03:44 C*04:01 C*04:03 C*05:01 C*06:02 C*07:01 C*07:02 C*07:04 C*07:19 C*08:01 C*08:02 C*12:02 C*12:03 C*14:02 C*15:02 C*15:05 C*16:01 C*16:02 C*16:04 C*17:01
RT	6,94	30	967	0.1036	0	0	1	C*02:02 C*04:01 C*04:03 C*05:01 C*06:02 C*07:01 C*07:02 C*07:04 C*07:19 C*08:01 C*08:02 C*12:02 C*12:03 C*14:02 C*16:01 C*16:02 C*16:04 C*17:01
RF	6,95	0	30	0.6205	0	0	1	C*07:04
RL	6,95	30	962	0.139	0	0	1	C*02:02 C*03:02 C*04:01 C*04:03 C*05:01 C*06:02 C*07:01 C*07:02 C*07:19 C*08:01 C*08:02 C*12:02 C*12:03 C*14:02 C*16:01 C*16:02 C*16:04
RF	6,99	8	251	1	0	0	1	C*04:01 C*04:03 C*14:02
RY	6,99	28	902	0.3671	0	0	1	C*02:02 C*03:02 C*03:03 C*03:04 C*03:44 C*05:01 C*06:02 C*07:01 C*07:04 C*08:01 C*08:02 C*12:02 C*12:03 C*15:02 C*15:05 C*16:01 C*16:02 C*16:04 C*17:01
RL	6,103	30	973	0.06704	0	0	1	C*02:02 C*04:01 C*04:03 C*05:01 C*06:02 C*07:01 C*07:02 C*07:04 C*07:19 C*08:01 C*08:02 C*12:02 C*12:03 C*14:02 C*15:02 C*15:05 C*16:01 C*16:02 C*16:04 C*17:01
RH	6,113	1	49	1	0	0	1	C*15:02 C*15:05
RY	6,113	32	998	0.0929	0	0	1	C*02:02 C*03:02 C*03:03 C*03:04 C*03:44 C*04:01 C*04:03 C*05:01 C*06:02 C*07:01 C*07:02 C*07:04 C*07:19 C*08:01 C*08:02 C*12:02 C*12:03 C*14:02 C*16:01 C*16:02 C*16:04 C*17:01
RN	6,114	14	428	0.9658	0	0	1	C*04:01 C*04:03 C*05:01 C*08:01 C*08:02 C*17:01
RD	6,114	30	929	0.726	0	0	1	C*02:02 C*03:02 C*03:03 C*03:04 C*03:44 C*06:02 C*07:01 C*07:02 C*07:04 C*07:19 C*12:02 C*12:03 C*14:02 C*15:02 C*15:05 C*16:01 C*16:02 C*16:04
RL	6,116	0	44	0.3944	0	0	1	C*15:02
RS	6,116	26	804	0.824	0	0	1	C*02:02 C*03:02 C*06:02 C*07:01 C*07:02 C*07:19 C*12:02 C*12:03 C*14:02 C*16:01 C*16:02 C*16:04
RP	6,117	0	1	1	0	0	1	C*03:44
RA	6,117	32	999	0.0629	0	0	1	C*02:02 C*03:02 C*03:03 C*03:04 C*04:01 C*04:03 C*05:01 C*06:02 C*07:01 C*07:02 C*07:04 C*07:19 C*08:01 C*08:02 C*12:02 C*12:03 C*14:02 C*15:02 C*15:05 C*16:01 C*16:02 C*16:04 C*17:01
RT	6,138	31	978	0.1767	0	0	1	C*02:02 C*03:02 C*03:03 C*03:04 C*03:44 C*04:01 C*04:03 C*06:02 C*07:01 C*07:02 C*07:04 C*07:19 C*08:01 C*12:02 C*12:03 C*14:02 C*15:02 C*15:05 C*16:01 C*16:02 C*16:04 C*17:01
RS	6,143	0	15	1	0	0	1	C*17:01
RT	6,143	32	999	0.0629	0	0	1	C*02:02 C*03:02 C*03:03 C*03:04 C*03:44 C*04:01 C*04:03 C*05:01 C*06:02 C*07:01 C*07:02 C*07:04 C*07:19 C*08:01 C*08:02 C*12:02 C*12:03 C*14:02 C*15:02 C*15:05 C*16:01 C*16:02 C*16:04
RL	6,147	18	549	0.9679	0	0	1	C*07:01 C*07:02 C*07:04 C*07:19 C*17:01
RT	6,152	0	1	1	0	0	1	C*08:01
RE	6,152	27	849	0.6216	0	0	1	C*02:02 C*03:02 C*03:03 C*03:04 C*03:44 C*04:01 C*04:03 C*05:01 C*06:02 C*08:02 C*12:02 C*12:03 C*14:02 C*15:02 C*15:05 C*17:01
RD	6,156	0	30	0.6205	0	0	1	C*07:04
RW	6,156	9	377	0.2739	0	0	1	C*02:02 C*06:02 C*12:02 C*12:03 C*16:04
RR	6,156	14	438	0.8754	0	0	1	C*04:01 C*04:03 C*05:01 C*08:02 C*14:02
RE	6,163	1	112	0.2489	0	0	1	C*02:02 C*17:01
RT	6,163	30	954	0.2029	0	0	1	C*04:01 C*04:03 C*05:01 C*06:02 C*07:01 C*07:02 C*07:04 C*07:19 C*08:01 C*08:02 C*12:02 C*12:03 C*14:02 C*15:02 C*15:05 C*16:01 C*16:02 C*16:04
RG	6,170	0	15	1	0	0	1	C*17:01
RR	6,170	32	999	0.0629	0	0	1	C*02:02 C*03:02 C*03:03 C*03:04 C*03:44 C*04:01 C*04:03 C*05:01 C*06:02 C*07:01 C*07:02 C*07:04 C*07:19 C*08:01 C*08:02 C*12:02 C*12:03 C*14:02 C*15:02 C*15:05 C*16:01 C*16:02 C*16:04
RE	6,173	30	973	0.06704	0	0	1	C*02:02 C*04:01 C*04:03 C*05:01 C*06:02 C*07:01 C*07:02 C*07:04 C*07:19 C*08:01 C*08:02 C*12:02 C*12:03 C*14:02 C*15:02 C*15:05 C*16:01 C*16:02 C*16:04 C*17:01
RK	6,177	7	235	1	0	0	1	C*05:01 C*07:04 C*08:01 C*08:02
RE	6,177	31	971	0.2603	0	0	1	C*02:02 C*03:02 C*03:03 C*03:04 C*03:44 C*04:01 C*04:03 C*06:02 C*07:01 C*07:02 C*07:19 C*12:02 C*12:03 C*14:02 C*15:02 C*15:05 C*16:01 C*16:02 C*16:04 C*17:01
RR	6,184	0	15	1	0	0	1	C*17:01
SS	9,11	8	250	1	0	0	1	C*04:01 C*14:02
DA	9,11	20	660	0.5204	0	0	1	C*06:02 C*07:01 C*07:02 C*07:04 C*07:19
SR	9,14	0	24	1	0	0	1	C*14:02
DR	9,14	20	660	0.5204	0	0	1	C*06:02 C*07:01 C*07:02 C*07:04 C*07:19
YS	9,16	1	98	0.3596	0	0	1	C*02:02 C*04:03
SG	9,16	8	250	1	0	0	1	C*04:01 C*14:02
DG	9,16	20	660	0.5204	0	0	1	C*06:02 C*07:01 C*07:02 C*07:04 C*07:19
SR	9,21	8	250	1	0	0	1	C*04:01 C*14:02
YH	9,21	11	364	0.7185	0	0	1	C*02:02 C*03:02 C*03:03 C*03:04 C*03:44 C*04:03 C*15:02 C*15:05
DR	9,21	20	660	0.5204	0	0	1	C*06:02 C*07:01 C*07:02 C*07:04 C*07:19
SA	9,24	8	250	1	0	0	1	C*04:01 C*14:02
DS	9,24	20	660	0.5204	0	0	1	C*06:02 C*07:01 C*07:02 C*07:04 C*07:19
SR	9,35	8	250	1	0	0	1	C*04:01 C*14:02
DR	9,35	20	660	0.5204	0	0	1	C*06:02 C*07:01 C*07:02 C*07:04 C*07:19
SA	9,49	0	24	1	0	0	1	C*14:02
DA	9,49	20	660	0.5204	0	0	1	C*06:02 C*07:01 C*07:02 C*07:04 C*07:19
YN	9,66	1	49	1	0	0	1	C*15:02 C*15:05
SK	9,66	8	250	1	0	0	1	C*04:01 C*14:02
DN	9,66	7	279	0.5529	0	0	1	C*07:01 C*07:19
ST	9,73	0	24	1	0	0	1	C*14:02
YA	9,73	4	132	1	0	0	1	C*04:03 C*12:02 C*12:03 C*17:01
DA	9,73	20	660	0.5204	0	0	1	C*06:02 C*07:01 C*07:02 C*07:04 C*07:19
SS	9,77	0	24	1	0	0	1	C*14:02
DN	9,77	4	189	0.4943	0	0	1	C*06:02
YN	9,77	7	312	0.2553	0	0	1	C*02:02 C*04:03 C*05:01 C*15:02 C*15:05 C*16:02 C*17:01
SN	9,80	0	24	1	0	0	1	C*14:02
DK	9,80	4	189	0.4943	0	0	1	C*06:02
YK	9,80	7	312	0.2553	0	0	1	C*02:02 C*04:03 C*05:01 C*15:02 C*15:05 C*16:02 C*17:01
YD	9,90	0	1	1	0	0	1	C*04:03
SA	9,90	0	24	1	0	0	1	C*14:02
DD	9,90	20	660	0.5204	0	0	1	C*06:02 C*07:01 C*07:02 C*07:04 C*07:19
SG	9,91	8	250	1	0	0	1	C*04:01 C*14:02
YG	9,91	19	589	0.8791	0	0	1	C*02:02 C*03:02 C*03:04 C*03:44 C*04:03 C*05:01 C*08:01 C*08:02 C*12:02 C*12:03 C*15:02 C*15:05 C*16:01 C*16:02 C*16:04 C*17:01
DG	9,91	20	660	0.5204	0	0	1	C*06:02 C*07:01 C*07:02 C*07:04 C*07:19
ST	9,94	8	250	1	0	0	1	C*04:01 C*14:02
YT	9,94	15	459	0.9597	0	0	1	C*02:02 C*04:03 C*05:01 C*08:01 C*08:02 C*12:02 C*12:03 C*16:01 C*16:02 C*16:04 C*17:01
DT	9,94	20	660	0.5204	0	0	1	C*06:02 C*07:01 C*07:02 C*07:04 C*07:19
DF	9,95	0	30	0.6205	0	0	1	C*07:04
SL	9,95	8	250	1	0	0	1	C*04:01 C*14:02
DL	9,95	20	644	0.6545	0	0	1	C*06:02 C*07:01 C*07:02 C*07:19
SW	9,97	0	24	1	0	0	1	C*14:02
DW	9,97	4	189	0.4943	0	0	1	C*06:02
YR	9,97	17	555	0.6505	0	0	1	C*02:02 C*03:02 C*03:03 C*03:04 C*03:44 C*04:03 C*05:01 C*08:01 C*08:02 C*12:02 C*15:02 C*15:05 C*17:01
YF	9,99	0	1	1	0	0	1	C*04:03
SF	9,99	8	250	1	0	0	1	C*04:01 C*14:02
DY	9,99	11	462	0.1444	0	0	1	C*06:02 C*07:01 C*07:04
SL	9,103	8	250	1	0	0	1	C*04:01 C*14:02
YL	9,103	16	492	0.9356	0	0	1	C*02:02 C*04:03 C*05:01 C*08:01 C*08:02 C*12:02 C*12:03 C*15:02 C*15:05 C*16:01 C*16:02 C*16:04 C*17:01
DL	9,103	20	660	0.5204	0	0	1	C*06:02 C*07:01 C*07:02 C*07:04 C*07:19
YH	9,113	1	49	1	0	0	1	C*15:02 C*15:05
SY	9,113	8	250	1	0	0	1	C*04:01 C*14:02
DY	9,113	20	660	0.5204	0	0	1	C*06:02 C*07:01 C*07:02 C*07:04 C*07:19
SD	9,114	0	24	1	0	0	1	C*14:02
YN	9,114	7	227	1	0	0	1	C*04:03 C*05:01 C*08:01 C*08:02 C*17:01
DD	9,114	20	660	0.5204	0	0	1	C*06:02 C*07:01 C*07:02 C*07:04 C*07:19
SS	9,116	0	24	1	0	0	1	C*14:02
DF	9,116	0	30	0.6205	0	0	1	C*07:04
YL	9,116	0	44	0.3944	0	0	1	C*15:02
DS	9,116	20	644	0.6545	0	0	1	C*06:02 C*07:01 C*07:02 C*07:19
YP	9,117	0	1	1	0	0	1	C*03:44
SA	9,117	8	250	1	0	0	1	C*04:01 C*14:02
DA	9,117	20	660	0.5204	0	0	1	C*06:02 C*07:01 C*07:02 C*07:04 C*07:19
ST	9,138	8	250	1	0	0	1	C*04:01 C*14:02
DT	9,138	20	660	0.5204	0	0	1	C*06:02 C*07:01 C*07:02 C*07:04 C*07:19
YS	9,143	0	15	1	0	0	1	C*17:01
ST	9,143	8	250	1	0	0	1	C*04:01 C*14:02
DT	9,143	20	660	0.5204	0	0	1	C*06:02 C*07:01 C*07:02 C*07:04 C*07:19
YL	9,147	0	15	1	0	0	1	C*17:01
DW	9,147	4	189	0.4943	0	0	1	C*06:02
SW	9,147	8	250	1	0	0	1	C*04:01 C*14:02
YT	9,152	0	1	1	0	0	1	C*08:01
DE	9,152	4	189	0.4943	0	0	1	C*06:02
SE	9,152	8	250	1	0	0	1	C*04:01 C*14:02
YE	9,152	19	612	0.6744	0	0	1	C*02:02 C*03:02 C*03:03 C*03:04 C*03:44 C*04:03 C*05:01 C*08:02 C*12:02 C*12:03 C*15:02 C*15:05 C*17:01
DD	9,156	0	30	0.6205	0	0	1	C*07:04
DW	9,156	4	189	0.4943	0	0	1	C*06:02
YW	9,156	5	207	0.5184	0	0	1	C*02:02 C*12:02 C*12:03 C*16:04
SR	9,156	8	250	1	0	0	1	C*04:01 C*14:02
YE	9,163	1	112	0.2489	0	0	1	C*02:02 C*17:01
ST	9,163	8	250	1	0	0	1	C*04:01 C*14:02
DT	9,163	20	660	0.5204	0	0	1	C*06:02 C*07:01 C*07:02 C*07:04 C*07:19
YG	9,170	0	15	1	0	0	1	C*17:01
SR	9,170	8	250	1	0	0	1	C*04:01 C*14:02
DR	9,170	20	660	0.5204	0	0	1	C*06:02 C*07:01 C*07:02 C*07:04 C*07:19
SE	9,173	8	250	1	0	0	1	C*04:01 C*14:02
YE	9,173	16	492	0.9356	0	0	1	C*02:02 C*04:03 C*05:01 C*08:01 C*08:02 C*12:02 C*12:03 C*15:02 C*15:05 C*16:01 C*16:02 C*16:04 C*17:01
DE	9,173	20	660	0.5204	0	0	1	C*06:02 C*07:01 C*07:02 C*07:04 C*07:19
DK	9,177	0	30	0.6205	0	0	1	C*07:04
SE	9,177	8	250	1	0	0	1	C*04:01 C*14:02
DE	9,177	20	644	0.6545	0	0	1	C*06:02 C*07:01 C*07:02 C*07:19
YR	9,184	0	15	1	0	0	1	C*17:01
DH	9,184	4	189	0.4943	0	0	1	C*06:02
SH	9,184	8	250	1	0	0	1	C*04:01 C*14:02
AR	11,14	32	974	0.5885	0	0	1	C*02:02 C*03:02 C*03:03 C*03:04 C*03:44 C*04:03 C*05:01 C*06:02 C*07:01 C*07:02 C*07:04 C*07:19 C*08:01 C*08:02 C*12:02 C*12:03 C*15:02 C*15:05 C*16:01 C*16:02 C*16:04 C*17:01
AS	11,16	1	98	0.3596	0	0	1	C*02:02 C*04:03
AH	11,21	11	364	0.7185	0	0	1	C*02:02 C*03:02 C*03:03 C*03:04 C*03:44 C*04:03 C*15:02 C*15:05
SA	11,24	8	250	1	0	0	1	C*04:01 C*14:02
AS	11,24	20	660	0.5204	0	0	1	C*06:02 C*07:01 C*07:02 C*07:04 C*07:19
AR	11,35	30	929	0.726	0	0	1	C*02:02 C*03:02 C*03:03 C*03:04 C*03:44 C*04:03 C*06:02 C*07:01 C*07:02 C*07:04 C*07:19 C*12:02 C*12:03 C*15:02 C*15:05 C*16:01 C*16:02 C*16:04 C*17:01
AA	11,49	32	974	0.5885	0	0	1	C*02:02 C*03:02 C*03:03 C*03:04 C*03:44 C*04:03 C*05:01 C*06:02 C*07:01 C*07:02 C*07:04 C*07:19 C*08:01 C*08:02 C*12:02 C*12:03 C*15:02 C*15:05 C*16:01 C*16:02 C*16:04 C*17:01
AN	11,66	7	321	0.2536	0	0	1	C*07:01 C*07:19 C*15:02 C*15:05
AA	11,73	23	733	0.6457	0	0	1	C*04:03 C*06:02 C*07:01 C*07:02 C*07:04 C*07:19 C*12:02 C*12:03 C*17:01
AN	11,77	11	470	0.1215	0	0	1	C*02:02 C*04:03 C*05:01 C*06:02 C*15:02 C*15:05 C*16:02 C*17:01
AK	11,80	11	470	0.1215	0	0	1	C*02:02 C*04:03 C*05:01 C*06:02 C*15:02 C*15:05 C*16:02 C*17:01
AD	11,90	20	660	0.5204	0	0	1	C*04:03 C*06:02 C*07:01 C*07:02 C*07:04 C*07:19
AG	11,91	31	946	0.6984	0	0	1	C*02:02 C*03:02 C*03:04 C*03:44 C*04:03 C*05:01 C*06:02 C*07:01 C*07:02 C*07:04 C*07:19 C*08:01 C*08:02 C*12:02 C*12:03 C*15:02 C*15:05 C*16:01 C*16:02 C*16:04 C*17:01
AF	11,95	0	30	0.6205	0	0	1	C*07:04
AR	11,97	29	893	0.7736	0	0	1	C*02:02 C*03:02 C*03:03 C*03:04 C*03:44 C*04:03 C*05:01 C*07:01 C*07:02 C*07:04 C*07:19 C*08:01 C*08:02 C*12:02 C*15:02 C*15:05 C*17:01
AF	11,99	0	1	1	0	0	1	C*04:03
SF	11,99	8	250	1	0	0	1	C*04:01 C*14:02
AY	11,99	28	902	0.3671	0	0	1	C*02:02 C*03:02 C*03:03 C*03:04 C*03:44 C*05:01 C*06:02 C*07:01 C*07:04 C*08:01 C*08:02 C*12:02 C*12:03 C*15:02 C*15:05 C*16:01 C*16:02 C*16:04 C*17:01
AH	11,113	1	49	1	0	0	1	C*15:02 C*15:05
AN	11,114	7	227	1	0	0	1	C*04:03 C*05:01 C*08:01 C*08:02 C*17:01
AD	11,114	30	925	0.7329	0	0	1	C*02:02 C*03:02 C*03:03 C*03:04 C*03:44 C*06:02 C*07:01 C*07:02 C*07:04 C*07:19 C*12:02 C*12:03 C*15:02 C*15:05 C*16:01 C*16:02 C*16:04
SS	11,116	0	24	1	0	0	1	C*14:02
AL	11,116	0	44	0.3944	0	0	1	C*15:02
AF	11,116	8	252	1	0	0	1	C*04:03 C*05:01 C*07:04 C*08:01 C*08:02 C*15:05 C*17:01
AS	11,116	26	796	0.8294	0	0	1	C*02:02 C*03:02 C*06:02 C*07:01 C*07:02 C*07:19 C*12:02 C*12:03 C*16:01 C*16:02 C*16:04
AP	11,117	0	1	1	0	0	1	C*03:44
AA	11,117	32	974	0.5885	0	0	1	C*02:02 C*03:02 C*03:03 C*03:04 C*04:03 C*05:01 C*06:02 C*07:01 C*07:02 C*07:04 C*07:19 C*08:01 C*08:02 C*12:02 C*12:03 C*15:02 C*15:05 C*16:01 C*16:02 C*16:04 C*17:01
AT	11,138	30	929	0.726	0	0	1	C*02:02 C*03:02 C*03:03 C*03:04 C*03:44 C*04:03 C*06:02 C*07:01 C*07:02 C*07:04 C*07:19 C*08:01 C*12:02 C*12:03 C*15:02 C*15:05 C*16:01 C*16:02 C*16:04 C*17:01
AS	11,143	0	15	1	0	0	1	C*17:01
AT	11,143	32	971	1	0	0	1	C*02:02 C*03:02 C*03:03 C*03:04 C*03:44 C*04:03 C*05:01 C*06:02 C*07:01 C*07:02 C*07:04 C*07:19 C*08:01 C*08:02 C*12:02 C*12:03 C*15:02 C*15:05 C*16:01 C*16:02 C*16:04
AL	11,147	18	549	0.9679	0	0	1	C*07:01 C*07:02 C*07:04 C*07:19 C*17:01
AT	11,152	0	1	1	0	0	1	C*08:01
AE	11,152	22	724	0.4694	0	0	1	C*02:02 C*03:02 C*03:03 C*03:04 C*03:44 C*04:03 C*05:01 C*06:02 C*08:02 C*12:02 C*12:03 C*15:02 C*15:05 C*17:01
AD	11,156	0	30	0.6205	0	0	1	C*07:04
AW	11,156	9	377	0.2739	0	0	1	C*02:02 C*06:02 C*12:02 C*12:03 C*16:04
AE	11,163	1	112	0.2489	0	0	1	C*02:02 C*17:01
AG	11,170	0	15	1	0	0	1	C*17:01
AR	11,170	32	971	1	0	0	1	C*02:02 C*03:02 C*03:03 C*03:04 C*03:44 C*04:03 C*05:01 C*06:02 C*07:01 C*07:02 C*07:04 C*07:19 C*08:01 C*08:02 C*12:02 C*12:03 C*15:02 C*15:05 C*16:01 C*16:02 C*16:04
AK	11,177	7	235	1	0	0	1	C*05:01 C*07:04 C*08:01 C*08:02
AE	11,177	30	918	0.7482	0	0	1	C*02:02 C*03:02 C*03:03 C*03:04 C*03:44 C*04:03 C*06:02 C*07:01 C*07:02 C*07:19 C*12:02 C*12:03 C*15:02 C*15:05 C*16:01 C*16:02 C*16:04 C*17:01
AR	11,184	0	15	1	0	0	1	C*17:01
RS	14,16	1	98	0.3596	0	0	1	C*02:02 C*04:03
RH	14,21	11	364	0.7185	0	0	1	C*02:02 C*03:02 C*03:03 C*03:04 C*03:44 C*04:03 C*15:02 C*15:05
RA	14,24	22	673	0.9392	0	0	1	C*02:02 C*03:02 C*03:03 C*03:04 C*03:44 C*04:03 C*05:01 C*08:01 C*08:02 C*12:02 C*12:03 C*14:02 C*15:02 C*15:05 C*16:01 C*16:02 C*16:04 C*17:01
RS	14,24	22	696	0.7188	0	0	1	C*01:02 C*06:02 C*07:01 C*07:02 C*07:04 C*07:19
RN	14,66	7	321	0.2536	0	0	1	C*07:01 C*07:19 C*15:02 C*15:05
RA	14,73	23	733	0.6457	0	0	1	C*04:03 C*06:02 C*07:01 C*07:02 C*07:04 C*07:19 C*12:02 C*12:03 C*17:01
RN	14,77	11	470	0.1215	0	0	1	C*02:02 C*04:03 C*05:01 C*06:02 C*15:02 C*15:05 C*16:02 C*17:01
RK	14,80	11	470	0.1215	0	0	1	C*02:02 C*04:03 C*05:01 C*06:02 C*15:02 C*15:05 C*16:02 C*17:01
RD	14,90	20	660	0.5204	0	0	1	C*04:03 C*06:02 C*07:01 C*07:02 C*07:04 C*07:19
RF	14,95	0	30	0.6205	0	0	1	C*07:04
RR	14,97	29	893	0.7736	0	0	1	C*02:02 C*03:02 C*03:03 C*03:04 C*03:44 C*04:03 C*05:01 C*07:01 C*07:02 C*07:04 C*07:19 C*08:01 C*08:02 C*12:02 C*15:02 C*15:05 C*17:01
RF	14,99	0	25	1	0	0	1	C*04:03 C*14:02
RY	14,99	28	902	0.3671	0	0	1	C*02:02 C*03:02 C*03:03 C*03:04 C*03:44 C*05:01 C*06:02 C*07:01 C*07:04 C*08:01 C*08:02 C*12:02 C*12:03 C*15:02 C*15:05 C*16:01 C*16:02 C*16:04 C*17:01
RH	14,113	1	49	1	0	0	1	C*15:02 C*15:05
RN	14,114	7	227	1	0	0	1	C*04:03 C*05:01 C*08:01 C*08:02 C*17:01
RL	14,116	0	44	0.3944	0	0	1	C*15:02
RF	14,116	8	252	1	0	0	1	C*04:03 C*05:01 C*07:04 C*08:01 C*08:02 C*15:05 C*17:01
RS	14,116	26	804	0.824	0	0	1	C*02:02 C*03:02 C*06:02 C*07:01 C*07:02 C*07:19 C*12:02 C*12:03 C*14:02 C*16:01 C*16:02 C*16:04
RP	14,117	0	1	1	0	0	1	C*03:44
RS	14,143	0	15	1	0	0	1	C*17:01
RL	14,147	18	549	0.9679	0	0	1	C*07:01 C*07:02 C*07:04 C*07:19 C*17:01
RT	14,152	0	1	1	0	0	1	C*08:01
RE	14,152	24	770	0.5343	0	0	1	C*01:02 C*02:02 C*03:02 C*03:03 C*03:04 C*03:44 C*04:03 C*05:01 C*06:02 C*08:02 C*12:02 C*12:03 C*14:02 C*15:02 C*15:05 C*17:01
RD	14,156	0	30	0.6205	0	0	1	C*07:04
RR	14,156	9	282	1	0	0	1	C*01:02 C*04:03 C*05:01 C*08:02 C*14:02
RW	14,156	9	377	0.2739	0	0	1	C*02:02 C*06:02 C*12:02 C*12:03 C*16:04
RE	14,163	1	112	0.2489	0	0	1	C*02:02 C*17:01
RG	14,170	0	15	1	0	0	1	C*17:01
RK	14,177	7	235	1	0	0	1	C*05:01 C*07:04 C*08:01 C*08:02
RR	14,184	0	15	1	0	0	1	C*17:01
SH	16,21	1	98	0.3596	0	0	1	C*02:02 C*04:03
GR	16,21	31	962	0.3686	0	0	1	C*01:02 C*04:01 C*05:01 C*06:02 C*07:01 C*07:02 C*07:04 C*07:19 C*08:01 C*08:02 C*12:02 C*12:03 C*14:02 C*16:01 C*16:02 C*16:04 C*17:01
SA	16,24	1	98	0.3596	0	0	1	C*02:02 C*04:03
GS	16,24	22	696	0.7188	0	0	1	C*01:02 C*06:02 C*07:01 C*07:02 C*07:04 C*07:19
SR	16,35	1	98	0.3596	0	0	1	C*02:02 C*04:03
SA	16,49	1	98	0.3596	0	0	1	C*02:02 C*04:03
SK	16,66	1	98	0.3596	0	0	1	C*02:02 C*04:03
GN	16,66	7	321	0.2536	0	0	1	C*07:01 C*07:19 C*15:02 C*15:05
SA	16,73	0	1	1	0	0	1	C*04:03
ST	16,73	1	97	0.3581	0	0	1	C*02:02
GA	16,73	25	846	0.2184	0	0	1	C*04:01 C*06:02 C*07:01 C*07:02 C*07:04 C*07:19 C*12:02 C*12:03 C*17:01
SN	16,77	1	98	0.3596	0	0	1	C*02:02 C*04:03
GN	16,77	17	570	0.5314	0	0	1	C*04:01 C*05:01 C*06:02 C*15:02 C*15:05 C*16:02 C*17:01
SK	16,80	1	98	0.3596	0	0	1	C*02:02 C*04:03
GK	16,80	17	570	0.5314	0	0	1	C*04:01 C*05:01 C*06:02 C*15:02 C*15:05 C*16:02 C*17:01
SD	16,90	0	1	1	0	0	1	C*04:03
SA	16,90	1	97	0.3581	0	0	1	C*02:02
GD	16,90	23	784	0.2341	0	0	1	C*04:01 C*06:02 C*07:01 C*07:02 C*07:04 C*07:19
SG	16,91	1	98	0.3596	0	0	1	C*02:02 C*04:03
GG	16,91	32	991	0.2783	0	0	1	C*01:02 C*03:02 C*03:04 C*03:44 C*04:01 C*05:01 C*06:02 C*07:01 C*07:02 C*07:04 C*07:19 C*08:01 C*08:02 C*12:02 C*12:03 C*14:02 C*15:02 C*15:05 C*16:01 C*16:02 C*16:04 C*17:01
ST	16,94	1	98	0.3596	0	0	1	C*02:02 C*04:03
GT	16,94	31	962	0.3686	0	0	1	C*01:02 C*04:01 C*05:01 C*06:02 C*07:01 C*07:02 C*07:04 C*07:19 C*08:01 C*08:02 C*12:02 C*12:03 C*14:02 C*16:01 C*16:02 C*16:04 C*17:01
GF	16,95	0	30	0.6205	0	0	1	C*07:04
SL	16,95	1	98	0.3596	0	0	1	C*02:02 C*04:03
GL	16,95	31	954	0.663	0	0	1	C*01:02 C*03:02 C*04:01 C*05:01 C*06:02 C*07:01 C*07:02 C*07:19 C*08:01 C*08:02 C*12:02 C*12:03 C*14:02 C*16:01 C*16:02 C*16:04
SR	16,97	1	98	0.3596	0	0	1	C*02:02 C*04:03
SF	16,99	0	1	1	0	0	1	C*04:03
SY	16,99	1	97	0.3581	0	0	1	C*02:02
GF	16,99	8	250	1	0	0	1	C*04:01 C*14:02
GY	16,99	27	869	0.4295	0	0	1	C*03:02 C*03:03 C*03:04 C*03:44 C*05:01 C*06:02 C*07:01 C*07:04 C*08:01 C*08:02 C*12:02 C*12:03 C*15:02 C*15:05 C*16:01 C*16:02 C*16:04 C*17:01
SL	16,103	1	98	0.3596	0	0	1	C*02:02 C*04:03
GL	16,103	31	968	0.2967	0	0	1	C*01:02 C*04:01 C*05:01 C*06:02 C*07:01 C*07:02 C*07:04 C*07:19 C*08:01 C*08:02 C*12:02 C*12:03 C*14:02 C*15:02 C*15:05 C*16:01 C*16:02 C*16:04 C*17:01
GH	16,113	1	49	1	0	0	1	C*15:02 C*15:05
SY	16,113	1	98	0.3596	0	0	1	C*02:02 C*04:03
SN	16,114	0	1	1	0	0	1	C*04:03
SD	16,114	1	97	0.3581	0	0	1	C*02:02
GN	16,114	14	427	0.9749	0	0	1	C*04:01 C*05:01 C*08:01 C*08:02 C*17:01
SF	16,116	0	1	1	0	0	1	C*04:03
GL	16,116	0	44	0.3944	0	0	1	C*15:02
SS	16,116	1	97	0.3581	0	0	1	C*02:02
GP	16,117	0	1	1	0	0	1	C*03:44
SA	16,117	1	98	0.3596	0	0	1	C*02:02 C*04:03
ST	16,138	1	98	0.3596	0	0	1	C*02:02 C*04:03
GS	16,143	0	15	1	0	0	1	C*17:01
ST	16,143	1	98	0.3596	0	0	1	C*02:02 C*04:03
SW	16,147	1	98	0.3596	0	0	1	C*02:02 C*04:03
GL	16,147	18	549	0.9679	0	0	1	C*07:01 C*07:02 C*07:04 C*07:19 C*17:01
GT	16,152	0	1	1	0	0	1	C*08:01
SE	16,152	1	98	0.3596	0	0	1	C*02:02 C*04:03
SR	16,156	0	1	1	0	0	1	C*04:03
GD	16,156	0	30	0.6205	0	0	1	C*07:04
SW	16,156	1	97	0.3581	0	0	1	C*02:02
GW	16,156	8	299	0.5652	0	0	1	C*06:02 C*12:02 C*12:03 C*16:04
ST	16,163	0	1	1	0	0	1	C*04:03
GE	16,163	0	15	1	0	0	1	C*17:01
SE	16,163	1	97	0.3581	0	0	1	C*02:02
GT	16,163	31	964	0.3449	0	0	1	C*01:02 C*04:01 C*05:01 C*06:02 C*07:01 C*07:02 C*07:04 C*07:19 C*08:01 C*08:02 C*12:02 C*12:03 C*14:02 C*15:02 C*15:05 C*16:01 C*16:02 C*16:04
GG	16,170	0	15	1	0	0	1	C*17:01
SR	16,170	1	98	0.3596	0	0	1	C*02:02 C*04:03
SE	16,173	1	98	0.3596	0	0	1	C*02:02 C*04:03
GE	16,173	31	968	0.2967	0	0	1	C*01:02 C*04:01 C*05:01 C*06:02 C*07:01 C*07:02 C*07:04 C*07:19 C*08:01 C*08:02 C*12:02 C*12:03 C*14:02 C*15:02 C*15:05 C*16:01 C*16:02 C*16:04 C*17:01
SE	16,177	1	98	0.3596	0	0	1	C*02:02 C*04:03
GK	16,177	7	235	1	0	0	1	C*05:01 C*07:04 C*08:01 C*08:02
GR	16,184	0	15	1	0	0	1	C*17:01
SH	16,184	1	98	0.3596	0	0	1	C*02:02 C*04:03
HA	21,24	11	364	0.7185	0	0	1	C*02:02 C*03:02 C*03:03 C*03:04 C*03:44 C*04:03 C*15:02 C*15:05
RA	21,24	19	591	0.8609	0	0	1	C*04:01 C*05:01 C*08:01 C*08:02 C*12:02 C*12:03 C*14:02 C*16:01 C*16:02 C*16:04 C*17:01
RS	21,24	22	696	0.7188	0	0	1	C*01:02 C*06:02 C*07:01 C*07:02 C*07:04 C*07:19
HR	21,35	11	364	0.7185	0	0	1	C*02:02 C*03:02 C*03:03 C*03:04 C*03:44 C*04:03 C*15:02 C*15:05
RR	21,35	29	905	0.5485	0	0	1	C*01:02 C*04:01 C*06:02 C*07:01 C*07:02 C*07:04 C*07:19 C*12:02 C*12:03 C*14:02 C*16:01 C*16:02 C*16:04 C*17:01
HA	21,49	11	364	0.7185	0	0	1	C*02:02 C*03:02 C*03:03 C*03:04 C*03:44 C*04:03 C*15:02 C*15:05
HN	21,66	1	49	1	0	0	1	C*15:02 C*15:05
RN	21,66	7	279	0.5529	0	0	1	C*07:01 C*07:19
HK	21,66	10	321	0.8277	0	0	1	C*02:02 C*03:02 C*03:03 C*03:04 C*03:44 C*04:03
HA	21,73	0	1	1	0	0	1	C*04:03
HT	21,73	11	363	0.7272	0	0	1	C*02:02 C*03:02 C*03:03 C*03:04 C*03:44 C*15:02 C*15:05
RA	21,73	25	846	0.2184	0	0	1	C*04:01 C*06:02 C*07:01 C*07:02 C*07:04 C*07:19 C*12:02 C*12:03 C*17:01
HN	21,77	2	146	0.2119	0	0	1	C*02:02 C*04:03 C*15:02 C*15:05
RN	21,77	16	541	0.5243	0	0	1	C*04:01 C*05:01 C*06:02 C*16:02 C*17:01
HK	21,80	2	146	0.2119	0	0	1	C*02:02 C*04:03 C*15:02 C*15:05
RK	21,80	16	541	0.5243	0	0	1	C*04:01 C*05:01 C*06:02 C*16:02 C*17:01
HD	21,90	0	1	1	0	0	1	C*04:03
HA	21,90	11	363	0.7272	0	0	1	C*02:02 C*03:02 C*03:03 C*03:04 C*03:44 C*15:02 C*15:05
RD	21,90	23	784	0.2341	0	0	1	C*04:01 C*06:02 C*07:01 C*07:02 C*07:04 C*07:19
HG	21,91	6	274	0.32	0	0	1	C*02:02 C*03:02 C*03:04 C*03:44 C*04:03 C*15:02 C*15:05
RG	21,91	31	962	0.3686	0	0	1	C*01:02 C*04:01 C*05:01 C*06:02 C*07:01 C*07:02 C*07:04 C*07:19 C*08:01 C*08:02 C*12:02 C*12:03 C*14:02 C*16:01 C*16:02 C*16:04 C*17:01
HT	21,94	1	98	0.3596	0	0	1	C*02:02 C*04:03
RT	21,94	31	962	0.3686	0	0	1	C*01:02 C*04:01 C*05:01 C*06:02 C*07:01 C*07:02 C*07:04 C*07:19 C*08:01 C*08:02 C*12:02 C*12:03 C*14:02 C*16:01 C*16:02 C*16:04 C*17:01
RI	21,95	0	15	1	0	0	1	C*17:01
RF	21,95	0	30	0.6205	0	0	1	C*07:04
HL	21,95	1	102	0.2426	0	0	1	C*02:02 C*03:02 C*04:03
RL	21,95	31	954	0.663	0	0	1	C*01:02 C*04:01 C*05:01 C*06:02 C*07:01 C*07:02 C*07:19 C*08:01 C*08:02 C*12:02 C*12:03 C*14:02 C*16:01 C*16:02 C*16:04
HR	21,97	11	364	0.7185	0	0	1	C*02:02 C*03:02 C*03:03 C*03:04 C*03:44 C*04:03 C*15:02 C*15:05
HF	21,99	0	1	1	0	0	1	C*04:03
RF	21,99	8	250	1	0	0	1	C*04:01 C*14:02
HY	21,99	11	363	0.7272	0	0	1	C*02:02 C*03:02 C*03:03 C*03:04 C*03:44 C*15:02 C*15:05
RY	21,99	22	729	0.429	0	0	1	C*05:01 C*06:02 C*07:01 C*07:04 C*08:01 C*08:02 C*12:02 C*12:03 C*16:01 C*16:02 C*16:04 C*17:01
HL	21,103	2	146	0.2119	0	0	1	C*02:02 C*04:03 C*15:02 C*15:05
RL	21,103	31	962	0.3686	0	0	1	C*01:02 C*04:01 C*05:01 C*06:02 C*07:01 C*07:02 C*07:04 C*07:19 C*08:01 C*08:02 C*12:02 C*12:03 C*14:02 C*16:01 C*16:02 C*16:04 C*17:01
HH	21,113	1	49	1	0	0	1	C*15:02 C*15:05
HY	21,113	10	321	0.8277	0	0	1	C*02:02 C*03:02 C*03:03 C*03:04 C*03:44 C*04:03
RY	21,113	31	962	0.3686	0	0	1	C*01:02 C*04:01 C*05:01 C*06:02 C*07:01 C*07:02 C*07:04 C*07:19 C*08:01 C*08:02 C*12:02 C*12:03 C*14:02 C*16:01 C*16:02 C*16:04 C*17:01
HN	21,114	0	1	1	0	0	1	C*04:03
HD	21,114	11	363	0.7272	0	0	1	C*02:02 C*03:02 C*03:03 C*03:04 C*03:44 C*15:02 C*15:05
RN	21,114	14	427	0.9749	0	0	1	C*04:01 C*05:01 C*08:01 C*08:02 C*17:01
HL	21,116	0	44	0.3944	0	0	1	C*15:02
HS	21,116	1	101	0.2429	0	0	1	C*02:02 C*03:02
RF	21,116	14	447	0.7958	0	0	1	C*04:01 C*05:01 C*07:04 C*08:01 C*08:02 C*17:01
HP	21,117	0	1	1	0	0	1	C*03:44
HA	21,117	11	364	0.7185	0	0	1	C*02:02 C*03:02 C*03:03 C*03:04 C*04:03 C*15:02 C*15:05
RA	21,117	31	962	0.3686	0	0	1	C*01:02 C*04:01 C*05:01 C*06:02 C*07:01 C*07:02 C*07:04 C*07:19 C*08:01 C*08:02 C*12:02 C*12:03 C*14:02 C*16:01 C*16:02 C*16:04 C*17:01
HT	21,138	11	364	0.7185	0	0	1	C*02:02 C*03:02 C*03:03 C*03:04 C*03:44 C*04:03 C*15:02 C*15:05
RT	21,138	29	905	0.5485	0	0	1	C*01:02 C*04:01 C*06:02 C*07:01 C*07:02 C*07:04 C*07:19 C*08:01 C*12:02 C*12:03 C*14:02 C*16:01 C*16:02 C*16:04 C*17:01
RS	21,143	0	15	1	0	0	1	C*17:01
HT	21,143	11	364	0.7185	0	0	1	C*02:02 C*03:02 C*03:03 C*03:04 C*03:44 C*04:03 C*15:02 C*15:05
RT	21,143	31	958	0.6475	0	0	1	C*01:02 C*04:01 C*05:01 C*06:02 C*07:01 C*07:02 C*07:04 C*07:19 C*08:01 C*08:02 C*12:02 C*12:03 C*14:02 C*16:01 C*16:02 C*16:04
HW	21,147	11	364	0.7185	0	0	1	C*02:02 C*03:02 C*03:03 C*03:04 C*03:44 C*04:03 C*15:02 C*15:05
RL	21,147	18	549	0.9679	0	0	1	C*07:01 C*07:02 C*07:04 C*07:19 C*17:01
RW	21,147	24	737	0.8435	0	0	1	C*01:02 C*04:01 C*05:01 C*06:02 C*08:01 C*08:02 C*12:02 C*12:03 C*14:02 C*16:01 C*16:02 C*16:04
RT	21,152	0	1	1	0	0	1	C*08:01
HE	21,152	11	364	0.7185	0	0	1	C*02:02 C*03:02 C*03:03 C*03:04 C*03:44 C*04:03 C*15:02 C*15:05
RE	21,152	22	704	0.6443	0	0	1	C*01:02 C*04:01 C*05:01 C*06:02 C*08:02 C*12:02 C*12:03 C*14:02 C*17:01
HR	21,156	0	1	1	0	0	1	C*04:03
RD	21,156	0	30	0.6205	0	0	1	C*07:04
HW	21,156	1	97	0.3581	0	0	1	C*02:02
RW	21,156	8	299	0.5652	0	0	1	C*06:02 C*12:02 C*12:03 C*16:04
RE	21,163	0	15	1	0	0	1	C*17:01
HT	21,163	1	50	1	0	0	1	C*04:03 C*15:02 C*15:05
HE	21,163	1	97	0.3581	0	0	1	C*02:02
RT	21,163	31	958	0.6475	0	0	1	C*01:02 C*04:01 C*05:01 C*06:02 C*07:01 C*07:02 C*07:04 C*07:19 C*08:01 C*08:02 C*12:02 C*12:03 C*14:02 C*16:01 C*16:02 C*16:04
RG	21,170	0	15	1	0	0	1	C*17:01
HR	21,170	11	364	0.7185	0	0	1	C*02:02 C*03:02 C*03:03 C*03:04 C*03:44 C*04:03 C*15:02 C*15:05
RR	21,170	31	958	0.6475	0	0	1	C*01:02 C*04:01 C*05:01 C*06:02 C*07:01 C*07:02 C*07:04 C*07:19 C*08:01 C*08:02 C*12:02 C*12:03 C*14:02 C*16:01 C*16:02 C*16:04
HE	21,173	2	146	0.2119	0	0	1	C*02:02 C*04:03 C*15:02 C*15:05
RE	21,173	31	962	0.3686	0	0	1	C*01:02 C*04:01 C*05:01 C*06:02 C*07:01 C*07:02 C*07:04 C*07:19 C*08:01 C*08:02 C*12:02 C*12:03 C*14:02 C*16:01 C*16:02 C*16:04 C*17:01
RK	21,177	7	235	1	0	0	1	C*05:01 C*07:04 C*08:01 C*08:02
HE	21,177	11	364	0.7185	0	0	1	C*02:02 C*03:02 C*03:03 C*03:04 C*03:44 C*04:03 C*15:02 C*15:05
RE	21,177	29	894	0.7723	0	0	1	C*01:02 C*04:01 C*06:02 C*07:01 C*07:02 C*07:19 C*12:02 C*12:03 C*14:02 C*16:01 C*16:02 C*16:04 C*17:01
RR	21,184	0	15	1	0	0	1	C*17:01
HH	21,184	11	364	0.7185	0	0	1	C*02:02 C*03:02 C*03:03 C*03:04 C*03:44 C*04:03 C*15:02 C*15:05
RH	21,184	24	737	0.8435	0	0	1	C*01:02 C*04:01 C*05:01 C*06:02 C*08:01 C*08:02 C*12:02 C*12:03 C*14:02 C*16:01 C*16:02 C*16:04
SR	24,35	22	696	0.7188	0	0	1	C*01:02 C*06:02 C*07:01 C*07:02 C*07:04 C*07:19
AA	24,49	22	673	0.9392	0	0	1	C*02:02 C*03:02 C*03:03 C*03:04 C*03:44 C*04:03 C*05:01 C*08:01 C*08:02 C*12:02 C*12:03 C*14:02 C*15:02 C*15:05 C*16:01 C*16:02 C*16:04 C*17:01
SA	24,49	22	696	0.7188	0	0	1	C*01:02 C*06:02 C*07:01 C*07:02 C*07:04 C*07:19
AN	24,66	1	49	1	0	0	1	C*15:02 C*15:05
SN	24,66	7	279	0.5529	0	0	1	C*07:01 C*07:19
AA	24,73	11	348	0.8618	0	0	1	C*04:01 C*04:03 C*12:02 C*12:03 C*17:01
SA	24,73	20	660	0.5204	0	0	1	C*06:02 C*07:01 C*07:02 C*07:04 C*07:19
SN	24,77	4	189	0.4943	0	0	1	C*06:02
AN	24,77	15	496	0.6393	0	0	1	C*02:02 C*04:01 C*04:03 C*05:01 C*15:02 C*15:05 C*16:02 C*17:01
SK	24,80	4	189	0.4943	0	0	1	C*06:02
AK	24,80	15	496	0.6393	0	0	1	C*02:02 C*04:01 C*04:03 C*05:01 C*15:02 C*15:05 C*16:02 C*17:01
SD	24,90	20	660	0.5204	0	0	1	C*06:02 C*07:01 C*07:02 C*07:04 C*07:19
AA	24,90	22	672	0.9488	0	0	1	C*02:02 C*03:02 C*03:03 C*03:04 C*03:44 C*05:01 C*08:01 C*08:02 C*12:02 C*12:03 C*14:02 C*15:02 C*15:05 C*16:01 C*16:02 C*16:04 C*17:01
SG	24,91	22	696	0.7188	0	0	1	C*01:02 C*06:02 C*07:01 C*07:02 C*07:04 C*07:19
AG	24,91	24	748	0.8388	0	0	1	C*02:02 C*03:02 C*03:04 C*03:44 C*04:01 C*04:03 C*05:01 C*08:01 C*08:02 C*12:02 C*12:03 C*14:02 C*15:02 C*15:05 C*16:01 C*16:02 C*16:04 C*17:01
AT	24,94	20	647	0.6285	0	0	1	C*02:02 C*04:01 C*04:03 C*05:01 C*08:01 C*08:02 C*12:02 C*12:03 C*14:02 C*16:01 C*16:02 C*16:04 C*17:01
ST	24,94	22	696	0.7188	0	0	1	C*01:02 C*06:02 C*07:01 C*07:02 C*07:04 C*07:19
SF	24,95	0	30	0.6205	0	0	1	C*07:04
AL	24,95	20	639	0.6985	0	0	1	C*02:02 C*03:02 C*04:01 C*04:03 C*05:01 C*08:01 C*08:02 C*12:02 C*12:03 C*14:02 C*16:01 C*16:02 C*16:04
SL	24,95	22	680	0.8717	0	0	1	C*01:02 C*06:02 C*07:01 C*07:02 C*07:19
SW	24,97	7	245	0.8372	0	0	1	C*01:02 C*06:02
AF	24,99	8	251	1	0	0	1	C*04:01 C*04:03 C*14:02
SY	24,99	11	462	0.1444	0	0	1	C*06:02 C*07:01 C*07:04
AL	24,103	21	670	0.6862	0	0	1	C*02:02 C*04:01 C*04:03 C*05:01 C*08:01 C*08:02 C*12:02 C*12:03 C*14:02 C*15:02 C*15:05 C*16:01 C*16:02 C*16:04 C*17:01
SL	24,103	22	696	0.7188	0	0	1	C*01:02 C*06:02 C*07:01 C*07:02 C*07:04 C*07:19
AH	24,113	1	49	1	0	0	1	C*15:02 C*15:05
SY	24,113	22	696	0.7188	0	0	1	C*01:02 C*06:02 C*07:01 C*07:02 C*07:04 C*07:19
AN	24,114	14	428	0.9658	0	0	1	C*04:01 C*04:03 C*05:01 C*08:01 C*08:02 C*17:01
SD	24,114	22	696	0.7188	0	0	1	C*01:02 C*06:02 C*07:01 C*07:02 C*07:04 C*07:19
SF	24,116	0	30	0.6205	0	0	1	C*07:04
AL	24,116	0	44	0.3944	0	0	1	C*15:02
SS	24,116	20	644	0.6545	0	0	1	C*06:02 C*07:01 C*07:02 C*07:19
AP	24,117	0	1	1	0	0	1	C*03:44
SA	24,117	22	696	0.7188	0	0	1	C*01:02 C*06:02 C*07:01 C*07:02 C*07:04 C*07:19
ST	24,138	22	696	0.7188	0	0	1	C*01:02 C*06:02 C*07:01 C*07:02 C*07:04 C*07:19
AS	24,143	0	15	1	0	0	1	C*17:01
ST	24,143	22	696	0.7188	0	0	1	C*01:02 C*06:02 C*07:01 C*07:02 C*07:04 C*07:19
AL	24,147	0	15	1	0	0	1	C*17:01
SW	24,147	7	245	0.8372	0	0	1	C*01:02 C*06:02
AT	24,152	0	1	1	0	0	1	C*08:01
SE	24,152	7	245	0.8372	0	0	1	C*01:02 C*06:02
AE	24,152	25	761	1	0	0	1	C*02:02 C*03:02 C*03:03 C*03:04 C*03:44 C*04:01 C*04:03 C*05:01 C*08:02 C*12:02 C*12:03 C*14:02 C*15:02 C*15:05 C*17:01
SD	24,156	0	30	0.6205	0	0	1	C*07:04
SW	24,156	4	189	0.4943	0	0	1	C*06:02
AW	24,156	5	207	0.5184	0	0	1	C*02:02 C*12:02 C*12:03 C*16:04
AR	24,156	14	438	0.8754	0	0	1	C*04:01 C*04:03 C*05:01 C*08:02 C*14:02
AE	24,163	1	112	0.2489	0	0	1	C*02:02 C*17:01
ST	24,163	22	696	0.7188	0	0	1	C*01:02 C*06:02 C*07:01 C*07:02 C*07:04 C*07:19
AG	24,170	0	15	1	0	0	1	C*17:01
SR	24,170	22	696	0.7188	0	0	1	C*01:02 C*06:02 C*07:01 C*07:02 C*07:04 C*07:19
AE	24,173	21	670	0.6862	0	0	1	C*02:02 C*04:01 C*04:03 C*05:01 C*08:01 C*08:02 C*12:02 C*12:03 C*14:02 C*15:02 C*15:05 C*16:01 C*16:02 C*16:04 C*17:01
SE	24,173	22	696	0.7188	0	0	1	C*01:02 C*06:02 C*07:01 C*07:02 C*07:04 C*07:19
SK	24,177	0	30	0.6205	0	0	1	C*07:04
SE	24,177	22	680	0.8717	0	0	1	C*01:02 C*06:02 C*07:01 C*07:02 C*07:19
AR	24,184	0	15	1	0	0	1	C*17:01
SH	24,184	7	245	0.8372	0	0	1	C*01:02 C*06:02
RN	35,66	7	321	0.2536	0	0	1	C*07:01 C*07:19 C*15:02 C*15:05
RA	35,73	25	846	0.2184	0	0	1	C*04:01 C*04:03 C*06:02 C*07:01 C*07:02 C*07:04 C*07:19 C*12:02 C*12:03 C*17:01
QN	35,77	4	163	0.6372	0	0	1	C*05:01
RN	35,77	14	518	0.289	0	0	1	C*02:02 C*04:01 C*04:03 C*06:02 C*15:02 C*15:05 C*16:02 C*17:01
QK	35,80	4	163	0.6372	0	0	1	C*05:01
RK	35,80	14	518	0.289	0	0	1	C*02:02 C*04:01 C*04:03 C*06:02 C*15:02 C*15:05 C*16:02 C*17:01
RD	35,90	23	784	0.2341	0	0	1	C*04:01 C*04:03 C*06:02 C*07:01 C*07:02 C*07:04 C*07:19
RG	35,91	30	976	0.05153	0	0	1	C*01:02 C*02:02 C*03:02 C*03:04 C*03:44 C*04:01 C*04:03 C*06:02 C*07:01 C*07:02 C*07:04 C*07:19 C*12:02 C*12:03 C*14:02 C*15:02 C*15:05 C*16:01 C*16:02 C*16:04 C*17:01
RT	35,94	29	934	0.2746	0	0	1	C*01:02 C*02:02 C*04:01 C*04:03 C*06:02 C*07:01 C*07:02 C*07:04 C*07:19 C*12:02 C*12:03 C*14:02 C*16:01 C*16:02 C*16:04 C*17:01
RF	35,95	0	30	0.6205	0	0	1	C*07:04
RL	35,95	29	922	0.3253	0	0	1	C*01:02 C*02:02 C*03:02 C*04:01 C*04:03 C*06:02 C*07:01 C*07:02 C*07:19 C*12:02 C*12:03 C*14:02 C*16:01 C*16:02 C*16:04
RR	35,97	29	885	0.7857	0	0	1	C*02:02 C*03:02 C*03:03 C*03:04 C*03:44 C*04:01 C*04:03 C*07:01 C*07:02 C*07:04 C*07:19 C*12:02 C*15:02 C*15:05 C*17:01
RF	35,99	8	251	1	0	0	1	C*04:01 C*04:03 C*14:02
RY	35,99	26	833	0.4796	0	0	1	C*02:02 C*03:02 C*03:03 C*03:04 C*03:44 C*06:02 C*07:01 C*07:04 C*12:02 C*12:03 C*15:02 C*15:05 C*16:01 C*16:02 C*16:04 C*17:01
RL	35,103	29	947	0.1033	0	0	1	C*01:02 C*02:02 C*04:01 C*04:03 C*06:02 C*07:01 C*07:02 C*07:04 C*07:19 C*12:02 C*12:03 C*14:02 C*15:02 C*15:05 C*16:01 C*16:02 C*16:04 C*17:01
RH	35,113	1	49	1	0	0	1	C*15:02 C*15:05
RL	35,116	0	44	0.3944	0	0	1	C*15:02
RS	35,116	26	804	0.824	0	0	1	C*02:02 C*03:02 C*06:02 C*07:01 C*07:02 C*07:19 C*12:02 C*12:03 C*14:02 C*16:01 C*16:02 C*16:04
RP	35,117	0	1	1	0	0	1	C*03:44
QT	35,138	0	1	1	0	0	1	C*08:01
RS	35,143	0	15	1	0	0	1	C*17:01
RL	35,147	18	549	0.9679	0	0	1	C*07:01 C*07:02 C*07:04 C*07:19 C*17:01
QT	35,152	0	1	1	0	0	1	C*08:01
QL	35,156	0	1	1	0	0	1	C*08:01
RD	35,156	0	30	0.6205	0	0	1	C*07:04
RW	35,156	9	377	0.2739	0	0	1	C*02:02 C*06:02 C*12:02 C*12:03 C*16:04
RE	35,163	1	112	0.2489	0	0	1	C*02:02 C*17:01
RT	35,163	29	914	0.5227	0	0	1	C*01:02 C*04:01 C*04:03 C*06:02 C*07:01 C*07:02 C*07:04 C*07:19 C*12:02 C*12:03 C*14:02 C*15:02 C*15:05 C*16:01 C*16:02 C*16:04
RG	35,170	0	15	1	0	0	1	C*17:01
RE	35,173	29	947	0.1033	0	0	1	C*01:02 C*02:02 C*04:01 C*04:03 C*06:02 C*07:01 C*07:02 C*07:04 C*07:19 C*12:02 C*12:03 C*14:02 C*15:02 C*15:05 C*16:01 C*16:02 C*16:04 C*17:01
RK	35,177	0	30	0.6205	0	0	1	C*07:04
RR	35,184	0	15	1	0	0	1	C*17:01
AN	49,66	7	321	0.2536	0	0	1	C*07:01 C*07:19 C*15:02 C*15:05
AA	49,73	23	733	0.6457	0	0	1	C*04:03 C*06:02 C*07:01 C*07:02 C*07:04 C*07:19 C*12:02 C*12:03 C*17:01
AN	49,77	11	470	0.1215	0	0	1	C*02:02 C*04:03 C*05:01 C*06:02 C*15:02 C*15:05 C*16:02 C*17:01
AK	49,80	11	470	0.1215	0	0	1	C*02:02 C*04:03 C*05:01 C*06:02 C*15:02 C*15:05 C*16:02 C*17:01
AD	49,90	20	660	0.5204	0	0	1	C*04:03 C*06:02 C*07:01 C*07:02 C*07:04 C*07:19
AF	49,95	0	30	0.6205	0	0	1	C*07:04
AR	49,97	29	893	0.7736	0	0	1	C*02:02 C*03:02 C*03:03 C*03:04 C*03:44 C*04:03 C*05:01 C*07:01 C*07:02 C*07:04 C*07:19 C*08:01 C*08:02 C*12:02 C*15:02 C*15:05 C*17:01
AF	49,99	0	25	1	0	0	1	C*04:03 C*14:02
AY	49,99	28	902	0.3671	0	0	1	C*02:02 C*03:02 C*03:03 C*03:04 C*03:44 C*05:01 C*06:02 C*07:01 C*07:04 C*08:01 C*08:02 C*12:02 C*12:03 C*15:02 C*15:05 C*16:01 C*16:02 C*16:04 C*17:01
AH	49,113	1	49	1	0	0	1	C*15:02 C*15:05
AN	49,114	7	227	1	0	0	1	C*04:03 C*05:01 C*08:01 C*08:02 C*17:01
AL	49,116	0	44	0.3944	0	0	1	C*15:02
AF	49,116	8	252	1	0	0	1	C*04:03 C*05:01 C*07:04 C*08:01 C*08:02 C*15:05 C*17:01
AS	49,116	26	804	0.824	0	0	1	C*02:02 C*03:02 C*06:02 C*07:01 C*07:02 C*07:19 C*12:02 C*12:03 C*14:02 C*16:01 C*16:02 C*16:04
AP	49,117	0	1	1	0	0	1	C*03:44
AS	49,143	0	15	1	0	0	1	C*17:01
AL	49,147	18	549	0.9679	0	0	1	C*07:01 C*07:02 C*07:04 C*07:19 C*17:01
AT	49,152	0	1	1	0	0	1	C*08:01
AE	49,152	24	770	0.5343	0	0	1	C*01:02 C*02:02 C*03:02 C*03:03 C*03:04 C*03:44 C*04:03 C*05:01 C*06:02 C*08:02 C*12:02 C*12:03 C*14:02 C*15:02 C*15:05 C*17:01
AD	49,156	0	30	0.6205	0	0	1	C*07:04
AR	49,156	9	282	1	0	0	1	C*01:02 C*04:03 C*05:01 C*08:02 C*14:02
AW	49,156	9	377	0.2739	0	0	1	C*02:02 C*06:02 C*12:02 C*12:03 C*16:04
AE	49,163	1	112	0.2489	0	0	1	C*02:02 C*17:01
AG	49,170	0	15	1	0	0	1	C*17:01
AK	49,177	7	235	1	0	0	1	C*05:01 C*07:04 C*08:01 C*08:02
AR	49,184	0	15	1	0	0	1	C*17:01
NT	66,73	1	49	1	0	0	1	C*15:02 C*15:05
NA	66,73	7	279	0.5529	0	0	1	C*07:01 C*07:19
KA	66,73	21	699	0.4411	0	0	1	C*04:01 C*04:03 C*06:02 C*07:02 C*07:04 C*12:02 C*12:03 C*17:01
NN	66,77	1	49	1	0	0	1	C*15:02 C*15:05
NS	66,77	7	279	0.5529	0	0	1	C*07:01 C*07:19
KN	66,77	17	603	0.3108	0	0	1	C*02:02 C*04:01 C*04:03 C*05:01 C*06:02 C*16:02 C*17:01
NK	66,80	1	49	1	0	0	1	C*15:02 C*15:05
NN	66,80	7	279	0.5529	0	0	1	C*07:01 C*07:19
KK	66,80	17	603	0.3108	0	0	1	C*02:02 C*04:01 C*04:03 C*05:01 C*06:02 C*16:02 C*17:01
NA	66,90	1	49	1	0	0	1	C*15:02 C*15:05
ND	66,90	7	279	0.5529	0	0	1	C*07:01 C*07:19
KD	66,90	19	615	0.6487	0	0	1	C*04:01 C*04:03 C*06:02 C*07:02 C*07:04
NG	66,91	7	321	0.2536	0	0	1	C*07:01 C*07:19 C*15:02 C*15:05
KG	66,91	31	940	1	0	0	1	C*01:02 C*02:02 C*03:02 C*03:04 C*03:44 C*04:01 C*04:03 C*05:01 C*06:02 C*07:02 C*07:04 C*08:01 C*08:02 C*12:02 C*12:03 C*14:02 C*16:01 C*16:02 C*16:04 C*17:01
NI	66,94	1	49	1	0	0	1	C*15:02 C*15:05
NT	66,94	7	279	0.5529	0	0	1	C*07:01 C*07:19
KF	66,95	0	30	0.6205	0	0	1	C*07:04
NI	66,95	1	49	1	0	0	1	C*15:02 C*15:05
NL	66,95	7	279	0.5529	0	0	1	C*07:01 C*07:19
NR	66,97	7	321	0.2536	0	0	1	C*07:01 C*07:19 C*15:02 C*15:05
NS	66,99	0	3	1	0	0	1	C*07:19
KF	66,99	8	251	1	0	0	1	C*04:01 C*04:03 C*14:02
NY	66,99	7	318	0.2535	0	0	1	C*07:01 C*15:02 C*15:05
KY	66,99	24	753	0.6867	0	0	1	C*02:02 C*03:02 C*03:03 C*03:04 C*03:44 C*05:01 C*06:02 C*07:04 C*08:01 C*08:02 C*12:02 C*12:03 C*16:01 C*16:02 C*16:04 C*17:01
NL	66,103	7	321	0.2536	0	0	1	C*07:01 C*07:19 C*15:02 C*15:05
NH	66,113	1	49	1	0	0	1	C*15:02 C*15:05
NY	66,113	7	279	0.5529	0	0	1	C*07:01 C*07:19
ND	66,114	7	321	0.2536	0	0	1	C*07:01 C*07:19 C*15:02 C*15:05
KN	66,114	14	428	0.9658	0	0	1	C*04:01 C*04:03 C*05:01 C*08:01 C*08:02 C*17:01
NL	66,116	0	44	0.3944	0	0	1	C*15:02
NS	66,116	7	279	0.5529	0	0	1	C*07:01 C*07:19
KF	66,116	14	448	0.7871	0	0	1	C*04:01 C*04:03 C*05:01 C*07:04 C*08:01 C*08:02 C*17:01
KP	66,117	0	1	1	0	0	1	C*03:44
NA	66,117	7	321	0.2536	0	0	1	C*07:01 C*07:19 C*15:02 C*15:05
NT	66,138	7	321	0.2536	0	0	1	C*07:01 C*07:19 C*15:02 C*15:05
KS	66,143	0	15	1	0	0	1	C*17:01
NT	66,143	7	321	0.2536	0	0	1	C*07:01 C*07:19 C*15:02 C*15:05
NW	66,147	1	49	1	0	0	1	C*15:02 C*15:05
NL	66,147	7	279	0.5529	0	0	1	C*07:01 C*07:19
KT	66,152	0	1	1	0	0	1	C*08:01
NE	66,152	1	49	1	0	0	1	C*15:02 C*15:05
NA	66,152	7	279	0.5529	0	0	1	C*07:01 C*07:19
KE	66,152	28	856	0.8043	0	0	1	C*01:02 C*02:02 C*03:02 C*03:03 C*03:04 C*03:44 C*04:01 C*04:03 C*05:01 C*06:02 C*08:02 C*12:02 C*12:03 C*14:02 C*17:01
KD	66,156	0	30	0.6205	0	0	1	C*07:04
NL	66,156	7	321	0.2536	0	0	1	C*07:01 C*07:19 C*15:02 C*15:05
KW	66,156	9	377	0.2739	0	0	1	C*02:02 C*06:02 C*12:02 C*12:03 C*16:04
KE	66,163	1	112	0.2489	0	0	1	C*02:02 C*17:01
NT	66,163	7	321	0.2536	0	0	1	C*07:01 C*07:19 C*15:02 C*15:05
KG	66,170	0	15	1	0	0	1	C*17:01
NR	66,170	7	321	0.2536	0	0	1	C*07:01 C*07:19 C*15:02 C*15:05
NE	66,173	7	321	0.2536	0	0	1	C*07:01 C*07:19 C*15:02 C*15:05
KK	66,177	7	235	1	0	0	1	C*05:01 C*07:04 C*08:01 C*08:02
NE	66,177	7	321	0.2536	0	0	1	C*07:01 C*07:19 C*15:02 C*15:05
KR	66,184	0	15	1	0	0	1	C*17:01
NH	66,184	1	49	1	0	0	1	C*15:02 C*15:05
NP	66,184	7	279	0.5529	0	0	1	C*07:01 C*07:19
TN	73,77	7	296	0.3379	0	0	1	C*02:02 C*05:01 C*15:02 C*15:05 C*16:02
AN	73,77	11	404	0.4152	0	0	1	C*04:01 C*04:03 C*06:02 C*17:01
TK	73,80	7	296	0.3379	0	0	1	C*02:02 C*05:01 C*15:02 C*15:05 C*16:02
AK	73,80	11	404	0.4152	0	0	1	C*04:01 C*04:03 C*06:02 C*17:01
AA	73,90	4	131	1	0	0	1	C*12:02 C*12:03 C*17:01
AD	73,90	23	784	0.2341	0	0	1	C*04:01 C*04:03 C*06:02 C*07:01 C*07:02 C*07:04 C*07:19
AG	73,91	25	846	0.2184	0	0	1	C*04:01 C*04:03 C*06:02 C*07:01 C*07:02 C*07:04 C*07:19 C*12:02 C*12:03 C*17:01
AT	73,94	25	846	0.2184	0	0	1	C*04:01 C*04:03 C*06:02 C*07:01 C*07:02 C*07:04 C*07:19 C*12:02 C*12:03 C*17:01
AI	73,95	0	15	1	0	0	1	C*17:01
AF	73,95	0	30	0.6205	0	0	1	C*07:04
AL	73,95	25	827	0.3486	0	0	1	C*04:01 C*04:03 C*06:02 C*07:01 C*07:02 C*07:19 C*12:02 C*12:03
AW	73,97	7	279	0.5529	0	0	1	C*06:02 C*12:03
TR	73,97	16	527	0.6333	0	0	1	C*02:02 C*03:02 C*03:03 C*03:04 C*03:44 C*05:01 C*08:01 C*08:02 C*15:02 C*15:05
AR	73,97	23	704	0.9307	0	0	1	C*04:01 C*04:03 C*07:01 C*07:02 C*07:04 C*07:19 C*12:02 C*17:01
TF	73,99	0	24	1	0	0	1	C*14:02
AY	73,99	15	560	0.2302	0	0	1	C*06:02 C*07:01 C*07:04 C*12:02 C*12:03 C*17:01
AL	73,103	25	846	0.2184	0	0	1	C*04:01 C*04:03 C*06:02 C*07:01 C*07:02 C*07:04 C*07:19 C*12:02 C*12:03 C*17:01
TH	73,113	1	49	1	0	0	1	C*15:02 C*15:05
AY	73,113	25	846	0.2184	0	0	1	C*04:01 C*04:03 C*06:02 C*07:01 C*07:02 C*07:04 C*07:19 C*12:02 C*12:03 C*17:01
AD	73,114	23	724	0.7328	0	0	1	C*06:02 C*07:01 C*07:02 C*07:04 C*07:19 C*12:02 C*12:03
TL	73,116	0	44	0.3944	0	0	1	C*15:02
AF	73,116	8	267	0.8437	0	0	1	C*04:01 C*04:03 C*07:04 C*17:01
AS	73,116	23	708	0.891	0	0	1	C*06:02 C*07:01 C*07:02 C*07:19 C*12:02 C*12:03
TP	73,117	0	1	1	0	0	1	C*03:44
AA	73,117	25	846	0.2184	0	0	1	C*04:01 C*04:03 C*06:02 C*07:01 C*07:02 C*07:04 C*07:19 C*12:02 C*12:03 C*17:01
AT	73,138	25	846	0.2184	0	0	1	C*04:01 C*04:03 C*06:02 C*07:01 C*07:02 C*07:04 C*07:19 C*12:02 C*12:03 C*17:01
AS	73,143	0	15	1	0	0	1	C*17:01
AT	73,143	25	840	0.2277	0	0	1	C*04:01 C*04:03 C*06:02 C*07:01 C*07:02 C*07:04 C*07:19 C*12:02 C*12:03
AW	73,147	14	493	0.4369	0	0	1	C*04:01 C*04:03 C*06:02 C*12:02 C*12:03
AL	73,147	18	549	0.9679	0	0	1	C*07:01 C*07:02 C*07:04 C*07:19 C*17:01
TT	73,152	0	1	1	0	0	1	C*08:01
AE	73,152	14	503	0.3733	0	0	1	C*04:01 C*04:03 C*06:02 C*12:02 C*12:03 C*17:01
TE	73,152	18	581	0.684	0	0	1	C*01:02 C*02:02 C*03:02 C*03:03 C*03:04 C*03:44 C*05:01 C*08:02 C*14:02 C*15:02 C*15:05
AD	73,156	0	30	0.6205	0	0	1	C*07:04
TW	73,156	2	100	0.7644	0	0	1	C*02:02 C*16:04
TR	73,156	9	281	1	0	0	1	C*01:02 C*05:01 C*08:02 C*14:02
AW	73,156	8	296	0.5664	0	0	1	C*06:02 C*12:02 C*12:03
AE	73,163	0	15	1	0	0	1	C*17:01
TE	73,163	1	97	0.3581	0	0	1	C*02:02
AT	73,163	25	840	0.2277	0	0	1	C*04:01 C*04:03 C*06:02 C*07:01 C*07:02 C*07:04 C*07:19 C*12:02 C*12:03
AG	73,170	0	15	1	0	0	1	C*17:01
AR	73,170	25	840	0.2277	0	0	1	C*04:01 C*04:03 C*06:02 C*07:01 C*07:02 C*07:04 C*07:19 C*12:02 C*12:03
AE	73,173	25	846	0.2184	0	0	1	C*04:01 C*04:03 C*06:02 C*07:01 C*07:02 C*07:04 C*07:19 C*12:02 C*12:03 C*17:01
AK	73,177	0	30	0.6205	0	0	1	C*07:04
AE	73,177	25	833	0.2429	0	0	1	C*04:01 C*04:03 C*06:02 C*07:01 C*07:02 C*07:19 C*12:02 C*12:03 C*17:01
AR	73,184	0	15	1	0	0	1	C*17:01
AH	73,184	14	493	0.4369	0	0	1	C*04:01 C*04:03 C*06:02 C*12:02 C*12:03
NK	77,80	18	631	0.3171	0	0	1	C*02:02 C*04:01 C*04:03 C*05:01 C*06:02 C*15:02 C*15:05 C*16:02 C*17:01
NA	77,90	7	311	0.2559	0	0	1	C*02:02 C*05:01 C*15:02 C*15:05 C*16:02 C*17:01
ND	77,90	11	394	0.4825	0	0	1	C*04:01 C*04:03 C*06:02
NG	77,91	18	631	0.3171	0	0	1	C*02:02 C*04:01 C*04:03 C*05:01 C*06:02 C*15:02 C*15:05 C*16:02 C*17:01
NI	77,94	1	49	1	0	0	1	C*15:02 C*15:05
NT	77,94	17	603	0.3108	0	0	1	C*02:02 C*04:01 C*04:03 C*05:01 C*06:02 C*16:02 C*17:01
SF	77,95	0	30	0.6205	0	0	1	C*07:04
NI	77,95	1	64	0.7168	0	0	1	C*15:02 C*15:05 C*17:01
NL	77,95	17	593	0.3709	0	0	1	C*02:02 C*04:01 C*04:03 C*05:01 C*06:02 C*16:02
NW	77,97	5	198	0.6577	0	0	1	C*06:02 C*16:02
NR	77,97	14	492	0.4436	0	0	1	C*02:02 C*04:01 C*04:03 C*05:01 C*15:02 C*15:05 C*17:01
SF	77,99	0	24	1	0	0	1	C*14:02
NY	77,99	11	469	0.1242	0	0	1	C*02:02 C*05:01 C*06:02 C*15:02 C*15:05 C*16:02 C*17:01
NL	77,103	18	631	0.3171	0	0	1	C*02:02 C*04:01 C*04:03 C*05:01 C*06:02 C*15:02 C*15:05 C*16:02 C*17:01
NH	77,113	1	49	1	0	0	1	C*15:02 C*15:05
NY	77,113	17	603	0.3108	0	0	1	C*02:02 C*04:01 C*04:03 C*05:01 C*06:02 C*16:02 C*17:01
ND	77,114	7	327	0.1891	0	0	1	C*02:02 C*06:02 C*15:02 C*15:05 C*16:02
NN	77,114	12	387	0.7862	0	0	1	C*04:01 C*04:03 C*05:01 C*17:01
NL	77,116	0	44	0.3944	0	0	1	C*15:02
NS	77,116	6	284	0.2403	0	0	1	C*02:02 C*06:02 C*16:02
SP	77,117	0	1	1	0	0	1	C*03:44
NA	77,117	18	631	0.3171	0	0	1	C*02:02 C*04:01 C*04:03 C*05:01 C*06:02 C*15:02 C*15:05 C*16:02 C*17:01
NK	77,138	4	163	0.6372	0	0	1	C*05:01
NT	77,138	14	518	0.289	0	0	1	C*02:02 C*04:01 C*04:03 C*06:02 C*15:02 C*15:05 C*16:02 C*17:01
NS	77,143	0	15	1	0	0	1	C*17:01
NT	77,143	18	621	0.3794	0	0	1	C*02:02 C*04:01 C*04:03 C*05:01 C*06:02 C*15:02 C*15:05 C*16:02
NL	77,147	0	15	1	0	0	1	C*17:01
NW	77,147	18	621	0.3794	0	0	1	C*02:02 C*04:01 C*04:03 C*05:01 C*06:02 C*15:02 C*15:05 C*16:02
ST	77,152	0	1	1	0	0	1	C*08:01
NE	77,152	17	627	0.192	0	0	1	C*02:02 C*04:01 C*04:03 C*05:01 C*06:02 C*15:02 C*15:05 C*17:01
SD	77,156	0	30	0.6205	0	0	1	C*07:04
NL	77,156	1	64	0.7168	0	0	1	C*15:02 C*15:05 C*17:01
NW	77,156	5	276	0.1621	0	0	1	C*02:02 C*06:02
NR	77,156	12	375	0.8944	0	0	1	C*04:01 C*04:03 C*05:01
NE	77,163	1	112	0.2489	0	0	1	C*02:02 C*17:01
NT	77,163	17	561	0.6017	0	0	1	C*04:01 C*04:03 C*05:01 C*06:02 C*15:02 C*15:05 C*16:02
NG	77,170	0	15	1	0	0	1	C*17:01
NR	77,170	18	621	0.3794	0	0	1	C*02:02 C*04:01 C*04:03 C*05:01 C*06:02 C*15:02 C*15:05 C*16:02
NE	77,173	18	631	0.3171	0	0	1	C*02:02 C*04:01 C*04:03 C*05:01 C*06:02 C*15:02 C*15:05 C*16:02 C*17:01
NK	77,177	4	163	0.6372	0	0	1	C*05:01
NE	77,177	14	518	0.289	0	0	1	C*02:02 C*04:01 C*04:03 C*06:02 C*15:02 C*15:05 C*16:02 C*17:01
NR	77,184	0	15	1	0	0	1	C*17:01
NH	77,184	18	621	0.3794	0	0	1	C*02:02 C*04:01 C*04:03 C*05:01 C*06:02 C*15:02 C*15:05 C*16:02
KA	80,90	7	311	0.2559	0	0	1	C*02:02 C*05:01 C*15:02 C*15:05 C*16:02 C*17:01
KD	80,90	11	394	0.4825	0	0	1	C*04:01 C*04:03 C*06:02
KG	80,91	18	631	0.3171	0	0	1	C*02:02 C*04:01 C*04:03 C*05:01 C*06:02 C*15:02 C*15:05 C*16:02 C*17:01
KI	80,94	1	49	1	0	0	1	C*15:02 C*15:05
KT	80,94	17	603	0.3108	0	0	1	C*02:02 C*04:01 C*04:03 C*05:01 C*06:02 C*16:02 C*17:01
NF	80,95	0	30	0.6205	0	0	1	C*07:04
KI	80,95	1	64	0.7168	0	0	1	C*15:02 C*15:05 C*17:01
KL	80,95	17	593	0.3709	0	0	1	C*02:02 C*04:01 C*04:03 C*05:01 C*06:02 C*16:02
KW	80,97	5	198	0.6577	0	0	1	C*06:02 C*16:02
KR	80,97	14	492	0.4436	0	0	1	C*02:02 C*04:01 C*04:03 C*05:01 C*15:02 C*15:05 C*17:01
NF	80,99	0	24	1	0	0	1	C*14:02
KY	80,99	11	469	0.1242	0	0	1	C*02:02 C*05:01 C*06:02 C*15:02 C*15:05 C*16:02 C*17:01
KL	80,103	18	631	0.3171	0	0	1	C*02:02 C*04:01 C*04:03 C*05:01 C*06:02 C*15:02 C*15:05 C*16:02 C*17:01
KH	80,113	1	49	1	0	0	1	C*15:02 C*15:05
KY	80,113	17	603	0.3108	0	0	1	C*02:02 C*04:01 C*04:03 C*05:01 C*06:02 C*16:02 C*17:01
KD	80,114	7	327	0.1891	0	0	1	C*02:02 C*06:02 C*15:02 C*15:05 C*16:02
KN	80,114	12	387	0.7862	0	0	1	C*04:01 C*04:03 C*05:01 C*17:01
KL	80,116	0	44	0.3944	0	0	1	C*15:02
KS	80,116	6	284	0.2403	0	0	1	C*02:02 C*06:02 C*16:02
NP	80,117	0	1	1	0	0	1	C*03:44
KA	80,117	18	631	0.3171	0	0	1	C*02:02 C*04:01 C*04:03 C*05:01 C*06:02 C*15:02 C*15:05 C*16:02 C*17:01
KK	80,138	4	163	0.6372	0	0	1	C*05:01
KT	80,138	14	518	0.289	0	0	1	C*02:02 C*04:01 C*04:03 C*06:02 C*15:02 C*15:05 C*16:02 C*17:01
KS	80,143	0	15	1	0	0	1	C*17:01
KT	80,143	18	621	0.3794	0	0	1	C*02:02 C*04:01 C*04:03 C*05:01 C*06:02 C*15:02 C*15:05 C*16:02
KL	80,147	0	15	1	0	0	1	C*17:01
KW	80,147	18	621	0.3794	0	0	1	C*02:02 C*04:01 C*04:03 C*05:01 C*06:02 C*15:02 C*15:05 C*16:02
NT	80,152	0	1	1	0	0	1	C*08:01
KE	80,152	17	627	0.192	0	0	1	C*02:02 C*04:01 C*04:03 C*05:01 C*06:02 C*15:02 C*15:05 C*17:01
ND	80,156	0	30	0.6205	0	0	1	C*07:04
KL	80,156	1	64	0.7168	0	0	1	C*15:02 C*15:05 C*17:01
KW	80,156	5	276	0.1621	0	0	1	C*02:02 C*06:02
KR	80,156	12	375	0.8944	0	0	1	C*04:01 C*04:03 C*05:01
KE	80,163	1	112	0.2489	0	0	1	C*02:02 C*17:01
KT	80,163	17	561	0.6017	0	0	1	C*04:01 C*04:03 C*05:01 C*06:02 C*15:02 C*15:05 C*16:02
KG	80,170	0	15	1	0	0	1	C*17:01
KR	80,170	18	621	0.3794	0	0	1	C*02:02 C*04:01 C*04:03 C*05:01 C*06:02 C*15:02 C*15:05 C*16:02
KE	80,173	18	631	0.3171	0	0	1	C*02:02 C*04:01 C*04:03 C*05:01 C*06:02 C*15:02 C*15:05 C*16:02 C*17:01
KK	80,177	4	163	0.6372	0	0	1	C*05:01
KE	80,177	14	518	0.289	0	0	1	C*02:02 C*04:01 C*04:03 C*06:02 C*15:02 C*15:05 C*16:02 C*17:01
KR	80,184	0	15	1	0	0	1	C*17:01
KH	80,184	18	621	0.3794	0	0	1	C*02:02 C*04:01 C*04:03 C*05:01 C*06:02 C*15:02 C*15:05 C*16:02
AG	90,91	21	639	0.9753	0	0	1	C*01:02 C*02:02 C*03:02 C*03:04 C*03:44 C*05:01 C*08:01 C*08:02 C*12:02 C*12:03 C*14:02 C*15:02 C*15:05 C*16:01 C*16:02 C*16:04 C*17:01
DG	90,91	23	784	0.2341	0	0	1	C*04:01 C*04:03 C*06:02 C*07:01 C*07:02 C*07:04 C*07:19
AT	90,94	17	517	0.9833	0	0	1	C*01:02 C*02:02 C*05:01 C*08:01 C*08:02 C*12:02 C*12:03 C*14:02 C*16:01 C*16:02 C*16:04 C*17:01
DT	90,94	23	784	0.2341	0	0	1	C*04:01 C*04:03 C*06:02 C*07:01 C*07:02 C*07:04 C*07:19
DF	90,95	0	30	0.6205	0	0	1	C*07:04
DL	90,95	23	771	0.3211	0	0	1	C*04:01 C*04:03 C*06:02 C*07:01 C*07:02 C*07:19
DW	90,97	4	189	0.4943	0	0	1	C*06:02
AR	90,97	17	554	0.6588	0	0	1	C*02:02 C*03:02 C*03:03 C*03:04 C*03:44 C*05:01 C*08:01 C*08:02 C*12:02 C*15:02 C*15:05 C*17:01
DR	90,97	22	685	0.8236	0	0	1	C*04:01 C*04:03 C*07:01 C*07:02 C*07:04 C*07:19
AF	90,99	0	24	1	0	0	1	C*14:02
DY	90,99	11	462	0.1444	0	0	1	C*06:02 C*07:01 C*07:04
AL	90,103	18	548	0.9769	0	0	1	C*01:02 C*02:02 C*05:01 C*08:01 C*08:02 C*12:02 C*12:03 C*14:02 C*15:02 C*15:05 C*16:01 C*16:02 C*16:04 C*17:01
DL	90,103	23	784	0.2341	0	0	1	C*04:01 C*04:03 C*06:02 C*07:01 C*07:02 C*07:04 C*07:19
AH	90,113	1	49	1	0	0	1	C*15:02 C*15:05
DY	90,113	23	784	0.2341	0	0	1	C*04:01 C*04:03 C*06:02 C*07:01 C*07:02 C*07:04 C*07:19
AN	90,114	7	226	1	0	0	1	C*05:01 C*08:01 C*08:02 C*17:01
DD	90,114	20	660	0.5204	0	0	1	C*06:02 C*07:01 C*07:02 C*07:04 C*07:19
AL	90,116	0	44	0.3944	0	0	1	C*15:02
DF	90,116	8	255	1	0	0	1	C*04:01 C*04:03 C*07:04
DS	90,116	20	644	0.6545	0	0	1	C*06:02 C*07:01 C*07:02 C*07:19
AP	90,117	0	1	1	0	0	1	C*03:44
DA	90,117	23	784	0.2341	0	0	1	C*04:01 C*04:03 C*06:02 C*07:01 C*07:02 C*07:04 C*07:19
DT	90,138	23	784	0.2341	0	0	1	C*04:01 C*04:03 C*06:02 C*07:01 C*07:02 C*07:04 C*07:19
AS	90,143	0	15	1	0	0	1	C*17:01
DT	90,143	23	784	0.2341	0	0	1	C*04:01 C*04:03 C*06:02 C*07:01 C*07:02 C*07:04 C*07:19
AL	90,147	0	15	1	0	0	1	C*17:01
DW	90,147	11	394	0.4825	0	0	1	C*04:01 C*04:03 C*06:02
AT	90,152	0	1	1	0	0	1	C*08:01
DE	90,152	11	394	0.4825	0	0	1	C*04:01 C*04:03 C*06:02
AE	90,152	21	662	0.7595	0	0	1	C*01:02 C*02:02 C*03:02 C*03:03 C*03:04 C*03:44 C*05:01 C*08:02 C*12:02 C*12:03 C*14:02 C*15:02 C*15:05 C*17:01
DD	90,156	0	30	0.6205	0	0	1	C*07:04
DW	90,156	4	189	0.4943	0	0	1	C*06:02
AW	90,156	5	207	0.5184	0	0	1	C*02:02 C*12:02 C*12:03 C*16:04
AR	90,156	9	281	1	0	0	1	C*01:02 C*05:01 C*08:02 C*14:02
AE	90,163	1	112	0.2489	0	0	1	C*02:02 C*17:01
DT	90,163	23	784	0.2341	0	0	1	C*04:01 C*04:03 C*06:02 C*07:01 C*07:02 C*07:04 C*07:19
AG	90,170	0	15	1	0	0	1	C*17:01
DR	90,170	23	784	0.2341	0	0	1	C*04:01 C*04:03 C*06:02 C*07:01 C*07:02 C*07:04 C*07:19
AE	90,173	18	548	0.9769	0	0	1	C*01:02 C*02:02 C*05:01 C*08:01 C*08:02 C*12:02 C*12:03 C*14:02 C*15:02 C*15:05 C*16:01 C*16:02 C*16:04 C*17:01
DE	90,173	23	784	0.2341	0	0	1	C*04:01 C*04:03 C*06:02 C*07:01 C*07:02 C*07:04 C*07:19
DK	90,177	0	30	0.6205	0	0	1	C*07:04
DE	90,177	23	771	0.3211	0	0	1	C*04:01 C*04:03 C*06:02 C*07:01 C*07:02 C*07:19
AR	90,184	0	15	1	0	0	1	C*17:01
DH	90,184	11	394	0.4825	0	0	1	C*04:01 C*04:03 C*06:02
GI	91,94	5	186	0.8199	0	0	1	C*03:02 C*03:04 C*03:44 C*15:02 C*15:05
GT	91,94	31	976	0.2002	0	0	1	C*01:02 C*02:02 C*04:01 C*04:03 C*05:01 C*06:02 C*07:01 C*07:02 C*07:04 C*07:19 C*08:01 C*08:02 C*12:02 C*12:03 C*14:02 C*16:01 C*16:02 C*16:04 C*17:01
GF	91,95	0	30	0.6205	0	0	1	C*07:04
GI	91,95	5	194	0.6582	0	0	1	C*03:04 C*03:44 C*15:02 C*15:05 C*17:01
GL	91,95	31	971	0.2603	0	0	1	C*01:02 C*02:02 C*03:02 C*04:01 C*04:03 C*05:01 C*06:02 C*07:01 C*07:02 C*07:19 C*08:01 C*08:02 C*12:02 C*12:03 C*14:02 C*16:01 C*16:02 C*16:04
GF	91,99	8	251	1	0	0	1	C*04:01 C*04:03 C*14:02
GY	91,99	25	858	0.1274	0	0	1	C*02:02 C*03:02 C*03:04 C*03:44 C*05:01 C*06:02 C*07:01 C*07:04 C*08:01 C*08:02 C*12:02 C*12:03 C*15:02 C*15:05 C*16:01 C*16:02 C*16:04 C*17:01
GV	91,103	4	139	1	0	0	1	C*03:02 C*03:04 C*03:44
GL	91,103	31	981	0.1425	0	0	1	C*01:02 C*02:02 C*04:01 C*04:03 C*05:01 C*06:02 C*07:01 C*07:02 C*07:04 C*07:19 C*08:01 C*08:02 C*12:02 C*12:03 C*14:02 C*15:02 C*15:05 C*16:01 C*16:02 C*16:04 C*17:01
GH	91,113	1	49	1	0	0	1	C*15:02 C*15:05
GY	91,113	32	992	0.2542	0	0	1	C*01:02 C*02:02 C*03:02 C*03:04 C*03:44 C*04:01 C*04:03 C*05:01 C*06:02 C*07:01 C*07:02 C*07:04 C*07:19 C*08:01 C*08:02 C*12:02 C*12:03 C*14:02 C*16:01 C*16:02 C*16:04 C*17:01
GN	91,114	14	428	0.9658	0	0	1	C*04:01 C*04:03 C*05:01 C*08:01 C*08:02 C*17:01
GD	91,114	29	915	0.5204	0	0	1	C*01:02 C*02:02 C*03:02 C*03:04 C*03:44 C*06:02 C*07:01 C*07:02 C*07:04 C*07:19 C*12:02 C*12:03 C*14:02 C*15:02 C*15:05 C*16:01 C*16:02 C*16:04
GL	91,116	0	44	0.3944	0	0	1	C*15:02
GS	91,116	26	804	0.824	0	0	1	C*02:02 C*03:02 C*06:02 C*07:01 C*07:02 C*07:19 C*12:02 C*12:03 C*14:02 C*16:01 C*16:02 C*16:04
GP	91,117	0	1	1	0	0	1	C*03:44
GA	91,117	32	994	0.2038	0	0	1	C*01:02 C*02:02 C*03:02 C*03:04 C*04:01 C*04:03 C*05:01 C*06:02 C*07:01 C*07:02 C*07:04 C*07:19 C*08:01 C*08:02 C*12:02 C*12:03 C*14:02 C*15:02 C*15:05 C*16:01 C*16:02 C*16:04 C*17:01
GT	91,138	30	976	0.05153	0	0	1	C*01:02 C*02:02 C*03:02 C*03:04 C*03:44 C*04:01 C*04:03 C*06:02 C*07:01 C*07:02 C*07:04 C*07:19 C*08:01 C*12:02 C*12:03 C*14:02 C*15:02 C*15:05 C*16:01 C*16:02 C*16:04 C*17:01
GS	91,143	0	15	1	0	0	1	C*17:01
GT	91,143	32	994	0.2038	0	0	1	C*01:02 C*02:02 C*03:02 C*03:04 C*03:44 C*04:01 C*04:03 C*05:01 C*06:02 C*07:01 C*07:02 C*07:04 C*07:19 C*08:01 C*08:02 C*12:02 C*12:03 C*14:02 C*15:02 C*15:05 C*16:01 C*16:02 C*16:04
GL	91,147	18	549	0.9679	0	0	1	C*07:01 C*07:02 C*07:04 C*07:19 C*17:01
GW	91,147	28	859	0.8008	0	0	1	C*01:02 C*02:02 C*03:02 C*03:04 C*03:44 C*04:01 C*04:03 C*05:01 C*06:02 C*08:01 C*08:02 C*12:02 C*12:03 C*14:02 C*15:02 C*15:05 C*16:01 C*16:02 C*16:04
GT	91,152	0	1	1	0	0	1	C*08:01
GE	91,152	26	833	0.4796	0	0	1	C*01:02 C*02:02 C*03:02 C*03:04 C*03:44 C*04:01 C*04:03 C*05:01 C*06:02 C*08:02 C*12:02 C*12:03 C*14:02 C*15:02 C*15:05 C*17:01
GD	91,156	0	30	0.6205	0	0	1	C*07:04
GW	91,156	9	377	0.2739	0	0	1	C*02:02 C*06:02 C*12:02 C*12:03 C*16:04
GL	91,156	21	658	0.7967	0	0	1	C*03:02 C*03:04 C*03:44 C*07:01 C*07:02 C*07:19 C*08:01 C*15:02 C*15:05 C*17:01
GE	91,163	1	112	0.2489	0	0	1	C*02:02 C*17:01
GL	91,163	4	139	1	0	0	1	C*03:02 C*03:04 C*03:44
GT	91,163	31	964	0.3449	0	0	1	C*01:02 C*04:01 C*04:03 C*05:01 C*06:02 C*07:01 C*07:02 C*07:04 C*07:19 C*08:01 C*08:02 C*12:02 C*12:03 C*14:02 C*15:02 C*15:05 C*16:01 C*16:02 C*16:04
GG	91,170	0	15	1	0	0	1	C*17:01
GR	91,170	32	994	0.2038	0	0	1	C*01:02 C*02:02 C*03:02 C*03:04 C*03:44 C*04:01 C*04:03 C*05:01 C*06:02 C*07:01 C*07:02 C*07:04 C*07:19 C*08:01 C*08:02 C*12:02 C*12:03 C*14:02 C*15:02 C*15:05 C*16:01 C*16:02 C*16:04
GK	91,173	4	139	1	0	0	1	C*03:02 C*03:04 C*03:44
GE	91,173	31	981	0.1425	0	0	1	C*01:02 C*02:02 C*04:01 C*04:03 C*05:01 C*06:02 C*07:01 C*07:02 C*07:04 C*07:19 C*08:01 C*08:02 C*12:02 C*12:03 C*14:02 C*15:02 C*15:05 C*16:01 C*16:02 C*16:04 C*17:01
GK	91,177	7	235	1	0	0	1	C*05:01 C*07:04 C*08:01 C*08:02
GE	91,177	30	969	0.09066	0	0	1	C*01:02 C*02:02 C*03:02 C*03:04 C*03:44 C*04:01 C*04:03 C*06:02 C*07:01 C*07:02 C*07:19 C*12:02 C*12:03 C*14:02 C*15:02 C*15:05 C*16:01 C*16:02 C*16:04 C*17:01
GR	91,184	0	15	1	0	0	1	C*17:01
GH	91,184	28	859	0.8008	0	0	1	C*01:02 C*02:02 C*03:02 C*03:04 C*03:44 C*04:01 C*04:03 C*05:01 C*06:02 C*08:01 C*08:02 C*12:02 C*12:03 C*14:02 C*15:02 C*15:05 C*16:01 C*16:02 C*16:04
IL	94,95	0	4	1	0	0	1	C*03:02
TI	94,95	0	15	1	0	0	1	C*17:01
TF	94,95	0	30	0.6205	0	0	1	C*07:04
TL	94,95	31	971	0.2603	0	0	1	C*01:02 C*02:02 C*04:01 C*04:03 C*05:01 C*06:02 C*07:01 C*07:02 C*07:19 C*08:01 C*08:02 C*12:02 C*12:03 C*14:02 C*16:01 C*16:02 C*16:04
TR	94,97	28	860	0.7997	0	0	1	C*02:02 C*04:01 C*04:03 C*05:01 C*07:01 C*07:02 C*07:04 C*07:19 C*08:01 C*08:02 C*12:02 C*17:01
TF	94,99	8	251	1	0	0	1	C*04:01 C*04:03 C*14:02
TY	94,99	23	775	0.2928	0	0	1	C*02:02 C*05:01 C*06:02 C*07:01 C*07:04 C*08:01 C*08:02 C*12:02 C*12:03 C*16:01 C*16:02 C*16:04 C*17:01
IL	94,103	1	49	1	0	0	1	C*15:02 C*15:05
TL	94,103	31	976	0.2002	0	0	1	C*01:02 C*02:02 C*04:01 C*04:03 C*05:01 C*06:02 C*07:01 C*07:02 C*07:04 C*07:19 C*08:01 C*08:02 C*12:02 C*12:03 C*14:02 C*16:01 C*16:02 C*16:04 C*17:01
IH	94,113	1	49	1	0	0	1	C*15:02 C*15:05
TY	94,113	31	976	0.2002	0	0	1	C*01:02 C*02:02 C*04:01 C*04:03 C*05:01 C*06:02 C*07:01 C*07:02 C*07:04 C*07:19 C*08:01 C*08:02 C*12:02 C*12:03 C*14:02 C*16:01 C*16:02 C*16:04 C*17:01
TN	94,114	14	428	0.9658	0	0	1	C*04:01 C*04:03 C*05:01 C*08:01 C*08:02 C*17:01
IS	94,116	0	4	1	0	0	1	C*03:02
IL	94,116	0	44	0.3944	0	0	1	C*15:02
TF	94,116	14	448	0.7871	0	0	1	C*04:01 C*04:03 C*05:01 C*07:04 C*08:01 C*08:02 C*17:01
TS	94,116	26	803	0.8246	0	0	1	C*02:02 C*06:02 C*07:01 C*07:02 C*07:19 C*12:02 C*12:03 C*14:02 C*16:01 C*16:02 C*16:04
IP	94,117	0	1	1	0	0	1	C*03:44
TA	94,117	31	976	0.2002	0	0	1	C*01:02 C*02:02 C*04:01 C*04:03 C*05:01 C*06:02 C*07:01 C*07:02 C*07:04 C*07:19 C*08:01 C*08:02 C*12:02 C*12:03 C*14:02 C*16:01 C*16:02 C*16:04 C*17:01
TT	94,138	29	934	0.2746	0	0	1	C*01:02 C*02:02 C*04:01 C*04:03 C*06:02 C*07:01 C*07:02 C*07:04 C*07:19 C*08:01 C*12:02 C*12:03 C*14:02 C*16:01 C*16:02 C*16:04 C*17:01
TS	94,143	0	15	1	0	0	1	C*17:01
TT	94,143	31	972	0.2482	0	0	1	C*01:02 C*02:02 C*04:01 C*04:03 C*05:01 C*06:02 C*07:01 C*07:02 C*07:04 C*07:19 C*08:01 C*08:02 C*12:02 C*12:03 C*14:02 C*16:01 C*16:02 C*16:04
TL	94,147	18	549	0.9679	0	0	1	C*07:01 C*07:02 C*07:04 C*07:19 C*17:01
TW	94,147	25	781	0.8306	0	0	1	C*01:02 C*02:02 C*04:01 C*04:03 C*05:01 C*06:02 C*08:01 C*08:02 C*12:02 C*12:03 C*14:02 C*16:01 C*16:02 C*16:04
TT	94,152	0	1	1	0	0	1	C*08:01
TE	94,152	23	751	0.4811	0	0	1	C*01:02 C*02:02 C*04:01 C*04:03 C*05:01 C*06:02 C*08:02 C*12:02 C*12:03 C*14:02 C*17:01
TD	94,156	0	30	0.6205	0	0	1	C*07:04
TW	94,156	9	377	0.2739	0	0	1	C*02:02 C*06:02 C*12:02 C*12:03 C*16:04
IT	94,163	1	49	1	0	0	1	C*15:02 C*15:05
TE	94,163	1	112	0.2489	0	0	1	C*02:02 C*17:01
TT	94,163	31	958	0.6475	0	0	1	C*01:02 C*04:01 C*04:03 C*05:01 C*06:02 C*07:01 C*07:02 C*07:04 C*07:19 C*08:01 C*08:02 C*12:02 C*12:03 C*14:02 C*16:01 C*16:02 C*16:04
TG	94,170	0	15	1	0	0	1	C*17:01
TR	94,170	31	972	0.2482	0	0	1	C*01:02 C*02:02 C*04:01 C*04:03 C*05:01 C*06:02 C*07:01 C*07:02 C*07:04 C*07:19 C*08:01 C*08:02 C*12:02 C*12:03 C*14:02 C*16:01 C*16:02 C*16:04
IE	94,173	1	49	1	0	0	1	C*15:02 C*15:05
TE	94,173	31	976	0.2002	0	0	1	C*01:02 C*02:02 C*04:01 C*04:03 C*05:01 C*06:02 C*07:01 C*07:02 C*07:04 C*07:19 C*08:01 C*08:02 C*12:02 C*12:03 C*14:02 C*16:01 C*16:02 C*16:04 C*17:01
TK	94,177	7	235	1	0	0	1	C*05:01 C*07:04 C*08:01 C*08:02
TE	94,177	29	926	0.3059	0	0	1	C*01:02 C*02:02 C*04:01 C*04:03 C*06:02 C*07:01 C*07:02 C*07:19 C*12:02 C*12:03 C*14:02 C*16:01 C*16:02 C*16:04 C*17:01
TR	94,184	0	15	1	0	0	1	C*17:01
TH	94,184	25	781	0.8306	0	0	1	C*01:02 C*02:02 C*04:01 C*04:03 C*05:01 C*06:02 C*08:01 C*08:02 C*12:02 C*12:03 C*14:02 C*16:01 C*16:02 C*16:04
FR	95,97	0	30	0.6205	0	0	1	C*07:04
FY	95,99	0	30	0.6205	0	0	1	C*07:04
LF	95,99	8	251	1	0	0	1	C*04:01 C*04:03 C*14:02
LY	95,99	23	755	0.4468	0	0	1	C*02:02 C*03:02 C*05:01 C*06:02 C*07:01 C*08:01 C*08:02 C*12:02 C*12:03 C*16:01 C*16:02 C*16:04
LV	95,103	0	4	1	0	0	1	C*03:02
FL	95,103	0	30	0.6205	0	0	1	C*07:04
IL	95,103	1	64	0.7168	0	0	1	C*15:02 C*15:05 C*17:01
LL	95,103	31	971	0.2603	0	0	1	C*01:02 C*02:02 C*04:01 C*04:03 C*05:01 C*06:02 C*07:01 C*07:02 C*07:19 C*08:01 C*08:02 C*12:02 C*12:03 C*14:02 C*16:01 C*16:02 C*16:04
FY	95,113	0	30	0.6205	0	0	1	C*07:04
IH	95,113	1	49	1	0	0	1	C*15:02 C*15:05
LY	95,113	31	971	0.2603	0	0	1	C*01:02 C*02:02 C*03:02 C*04:01 C*04:03 C*05:01 C*06:02 C*07:01 C*07:02 C*07:19 C*08:01 C*08:02 C*12:02 C*12:03 C*14:02 C*16:01 C*16:02 C*16:04
IN	95,114	0	15	1	0	0	1	C*17:01
FD	95,114	0	30	0.6205	0	0	1	C*07:04
FF	95,116	0	30	0.6205	0	0	1	C*07:04
IL	95,116	0	44	0.3944	0	0	1	C*15:02
LS	95,116	26	804	0.824	0	0	1	C*02:02 C*03:02 C*06:02 C*07:01 C*07:02 C*07:19 C*12:02 C*12:03 C*14:02 C*16:01 C*16:02 C*16:04
IP	95,117	0	1	1	0	0	1	C*03:44
FA	95,117	0	30	0.6205	0	0	1	C*07:04
LA	95,117	31	971	0.2603	0	0	1	C*01:02 C*02:02 C*03:02 C*04:01 C*04:03 C*05:01 C*06:02 C*07:01 C*07:02 C*07:19 C*08:01 C*08:02 C*12:02 C*12:03 C*14:02 C*16:01 C*16:02 C*16:04
FT	95,138	0	30	0.6205	0	0	1	C*07:04
LT	95,138	29	922	0.3253	0	0	1	C*01:02 C*02:02 C*03:02 C*04:01 C*04:03 C*06:02 C*07:01 C*07:02 C*07:19 C*08:01 C*12:02 C*12:03 C*14:02 C*16:01 C*16:02 C*16:04
IS	95,143	0	15	1	0	0	1	C*17:01
FT	95,143	0	30	0.6205	0	0	1	C*07:04
LT	95,143	31	971	0.2603	0	0	1	C*01:02 C*02:02 C*03:02 C*04:01 C*04:03 C*05:01 C*06:02 C*07:01 C*07:02 C*07:19 C*08:01 C*08:02 C*12:02 C*12:03 C*14:02 C*16:01 C*16:02 C*16:04
IL	95,147	0	15	1	0	0	1	C*17:01
FL	95,147	0	30	0.6205	0	0	1	C*07:04
LW	95,147	25	783	0.6728	0	0	1	C*01:02 C*02:02 C*03:02 C*04:01 C*04:03 C*05:01 C*06:02 C*08:01 C*08:02 C*12:02 C*12:03 C*14:02 C*16:01 C*16:02 C*16:04
LT	95,152	0	1	1	0	0	1	C*08:01
FA	95,152	0	30	0.6205	0	0	1	C*07:04
LE	95,152	23	744	0.5432	0	0	1	C*01:02 C*02:02 C*03:02 C*04:01 C*04:03 C*05:01 C*06:02 C*08:02 C*12:02 C*12:03 C*14:02
FD	95,156	0	30	0.6205	0	0	1	C*07:04
LW	95,156	9	377	0.2739	0	0	1	C*02:02 C*06:02 C*12:02 C*12:03 C*16:04
LL	95,163	0	4	1	0	0	1	C*03:02
IE	95,163	0	15	1	0	0	1	C*17:01
FT	95,163	0	30	0.6205	0	0	1	C*07:04
IT	95,163	1	49	1	0	0	1	C*15:02 C*15:05
LE	95,163	1	97	0.3581	0	0	1	C*02:02
LT	95,163	31	954	0.663	0	0	1	C*01:02 C*04:01 C*04:03 C*05:01 C*06:02 C*07:01 C*07:02 C*07:19 C*08:01 C*08:02 C*12:02 C*12:03 C*14:02 C*16:01 C*16:02 C*16:04
IG	95,170	0	15	1	0	0	1	C*17:01
FR	95,170	0	30	0.6205	0	0	1	C*07:04
LR	95,170	31	971	0.2603	0	0	1	C*01:02 C*02:02 C*03:02 C*04:01 C*04:03 C*05:01 C*06:02 C*07:01 C*07:02 C*07:19 C*08:01 C*08:02 C*12:02 C*12:03 C*14:02 C*16:01 C*16:02 C*16:04
LK	95,173	0	4	1	0	0	1	C*03:02
FE	95,173	0	30	0.6205	0	0	1	C*07:04
IE	95,173	1	64	0.7168	0	0	1	C*15:02 C*15:05 C*17:01
LE	95,173	31	971	0.2603	0	0	1	C*01:02 C*02:02 C*04:01 C*04:03 C*05:01 C*06:02 C*07:01 C*07:02 C*07:19 C*08:01 C*08:02 C*12:02 C*12:03 C*14:02 C*16:01 C*16:02 C*16:04
FK	95,177	0	30	0.6205	0	0	1	C*07:04
LE	95,177	29	922	0.3253	0	0	1	C*01:02 C*02:02 C*03:02 C*04:01 C*04:03 C*06:02 C*07:01 C*07:02 C*07:19 C*12:02 C*12:03 C*14:02 C*16:01 C*16:02 C*16:04
IR	95,184	0	15	1	0	0	1	C*17:01
FP	95,184	0	30	0.6205	0	0	1	C*07:04
LH	95,184	25	783	0.6728	0	0	1	C*01:02 C*02:02 C*03:02 C*04:01 C*04:03 C*05:01 C*06:02 C*08:01 C*08:02 C*12:02 C*12:03 C*14:02 C*16:01 C*16:02 C*16:04
WF	97,99	0	24	1	0	0	1	C*14:02
RY	97,99	22	749	0.2848	0	0	1	C*02:02 C*03:02 C*03:03 C*03:04 C*03:44 C*05:01 C*07:01 C*07:04 C*08:01 C*08:02 C*12:02 C*15:02 C*15:05 C*17:01
RL	97,103	28	877	0.591	0	0	1	C*02:02 C*04:01 C*04:03 C*05:01 C*07:01 C*07:02 C*07:04 C*07:19 C*08:01 C*08:02 C*12:02 C*15:02 C*15:05 C*17:01
RH	97,113	1	49	1	0	0	1	C*15:02 C*15:05
RN	97,114	14	428	0.9658	0	0	1	C*04:01 C*04:03 C*05:01 C*08:01 C*08:02 C*17:01
RD	97,114	25	794	0.6617	0	0	1	C*02:02 C*03:02 C*03:03 C*03:04 C*03:44 C*07:01 C*07:02 C*07:04 C*07:19 C*12:02 C*15:02 C*15:05
RL	97,116	0	44	0.3944	0	0	1	C*15:02
RS	97,116	19	602	0.762	0	0	1	C*02:02 C*03:02 C*07:01 C*07:02 C*07:19 C*12:02
RP	97,117	0	1	1	0	0	1	C*03:44
RT	97,138	29	885	0.7857	0	0	1	C*02:02 C*03:02 C*03:03 C*03:04 C*03:44 C*04:01 C*04:03 C*07:01 C*07:02 C*07:04 C*07:19 C*08:01 C*12:02 C*15:02 C*15:05 C*17:01
RS	97,143	0	15	1	0	0	1	C*17:01
RL	97,147	18	549	0.9679	0	0	1	C*07:01 C*07:02 C*07:04 C*07:19 C*17:01
RT	97,152	0	1	1	0	0	1	C*08:01
WE	97,152	10	354	0.5465	0	0	1	C*01:02 C*06:02 C*12:03 C*14:02
RD	97,156	0	30	0.6205	0	0	1	C*07:04
RW	97,156	2	118	0.4161	0	0	1	C*02:02 C*12:02
WW	97,156	8	282	0.6979	0	0	1	C*06:02 C*12:03 C*16:04
RE	97,163	1	112	0.2489	0	0	1	C*02:02 C*17:01
RG	97,170	0	15	1	0	0	1	C*17:01
RE	97,173	28	877	0.591	0	0	1	C*02:02 C*04:01 C*04:03 C*05:01 C*07:01 C*07:02 C*07:04 C*07:19 C*08:01 C*08:02 C*12:02 C*15:02 C*15:05 C*17:01
RK	97,177	7	235	1	0	0	1	C*05:01 C*07:04 C*08:01 C*08:02
RR	97,184	0	15	1	0	0	1	C*17:01
FL	99,103	8	251	1	0	0	1	C*04:01 C*04:03 C*14:02
YL	99,103	23	797	0.1623	0	0	1	C*02:02 C*05:01 C*06:02 C*07:01 C*07:04 C*08:01 C*08:02 C*12:02 C*12:03 C*15:02 C*15:05 C*16:01 C*16:02 C*16:04 C*17:01
YH	99,113	1	49	1	0	0	1	C*15:02 C*15:05
FY	99,113	8	251	1	0	0	1	C*04:01 C*04:03 C*14:02
YY	99,113	28	885	0.5765	0	0	1	C*02:02 C*03:02 C*03:03 C*03:04 C*03:44 C*05:01 C*06:02 C*07:01 C*07:04 C*08:01 C*08:02 C*12:02 C*12:03 C*16:01 C*16:02 C*16:04 C*17:01
FD	99,114	0	24	1	0	0	1	C*14:02
YN	99,114	7	226	1	0	0	1	C*05:01 C*08:01 C*08:02 C*17:01
YD	99,114	26	828	0.4905	0	0	1	C*02:02 C*03:02 C*03:03 C*03:04 C*03:44 C*06:02 C*07:01 C*07:04 C*12:02 C*12:03 C*15:02 C*15:05 C*16:01 C*16:02 C*16:04
FS	99,116	0	24	1	0	0	1	C*14:02
YL	99,116	0	44	0.3944	0	0	1	C*15:02
YF	99,116	8	251	1	0	0	1	C*05:01 C*07:04 C*08:01 C*08:02 C*15:05 C*17:01
YS	99,116	19	646	0.4071	0	0	1	C*02:02 C*03:02 C*06:02 C*07:01 C*12:02 C*12:03 C*16:01 C*16:02 C*16:04
YP	99,117	0	1	1	0	0	1	C*03:44
FA	99,117	8	251	1	0	0	1	C*04:01 C*04:03 C*14:02
YA	99,117	28	902	0.3671	0	0	1	C*02:02 C*03:02 C*03:03 C*03:04 C*05:01 C*06:02 C*07:01 C*07:04 C*08:01 C*08:02 C*12:02 C*12:03 C*15:02 C*15:05 C*16:01 C*16:02 C*16:04 C*17:01
FT	99,138	8	251	1	0	0	1	C*04:01 C*04:03 C*14:02
YT	99,138	26	833	0.4796	0	0	1	C*02:02 C*03:02 C*03:03 C*03:04 C*03:44 C*06:02 C*07:01 C*07:04 C*08:01 C*12:02 C*12:03 C*15:02 C*15:05 C*16:01 C*16:02 C*16:04 C*17:01
YS	99,143	0	15	1	0	0	1	C*17:01
FT	99,143	8	251	1	0	0	1	C*04:01 C*04:03 C*14:02
[truncated: 256 more rows]
