# Supplementary material for: Pulmonary alveolar proteinosis: An autoimmune disease lacking an HLA association
Source: PLoS One. 2019 Mar 7;14(3):e0213179. doi: 10.1371/journal.pone.0213179 (PMC6405167; doi:10.1371/journal.pone.0213179)
Supplement: S19 Table — (TXT) [file pone.0213179.s019.txt]

Module	Positions	Affected	Control	p-value	Accepted	Accepted	p-adj
KFS	6,9,11	3	60	0.4477	0	0	1	C*01:02
RYA	6,9,11	22	659	0.9272	0	0	1	C*02:02 C*03:02 C*03:03 C*03:04 C*03:44 C*04:03 C*05:01 C*08:01 C*08:02 C*12:02 C*12:03 C*15:02 C*15:05 C*16:01 C*16:02 C*16:04 C*17:01
KFR	6,9,14	3	60	0.4477	0	0	1	C*01:02
RSW	6,9,14	8	227	0.8336	0	0	1	C*04:01
RYR	6,9,14	22	659	0.9272	0	0	1	C*02:02 C*03:02 C*03:03 C*03:04 C*03:44 C*04:03 C*05:01 C*08:01 C*08:02 C*12:02 C*12:03 C*15:02 C*15:05 C*16:01 C*16:02 C*16:04 C*17:01
KFG	6,9,16	3	60	0.4477	0	0	1	C*01:02
RYG	6,9,16	21	601	0.683	0	0	1	C*03:02 C*03:03 C*03:04 C*03:44 C*05:01 C*08:01 C*08:02 C*12:02 C*12:03 C*15:02 C*15:05 C*16:01 C*16:02 C*16:04 C*17:01
KFR	6,9,21	3	60	0.4477	0	0	1	C*01:02
RYR	6,9,21	14	388	0.6744	0	0	1	C*05:01 C*08:01 C*08:02 C*12:02 C*12:03 C*16:01 C*16:02 C*16:04 C*17:01
KFS	6,9,24	3	60	0.4477	0	0	1	C*01:02
RYA	6,9,24	22	659	0.9272	0	0	1	C*02:02 C*03:02 C*03:03 C*03:04 C*03:44 C*04:03 C*05:01 C*08:01 C*08:02 C*12:02 C*12:03 C*15:02 C*15:05 C*16:01 C*16:02 C*16:04 C*17:01
KFR	6,9,35	3	60	0.4477	0	0	1	C*01:02
RYQ	6,9,35	7	212	1	0	0	1	C*05:01 C*08:01 C*08:02
RYR	6,9,35	19	521	0.5355	0	0	1	C*02:02 C*03:02 C*03:03 C*03:04 C*03:44 C*04:03 C*12:02 C*12:03 C*15:02 C*15:05 C*16:01 C*16:02 C*16:04 C*17:01
KFA	6,9,49	3	60	0.4477	0	0	1	C*01:02
RSE	6,9,49	8	227	0.8336	0	0	1	C*04:01
RYA	6,9,49	22	659	0.9272	0	0	1	C*02:02 C*03:02 C*03:03 C*03:04 C*03:44 C*04:03 C*05:01 C*08:01 C*08:02 C*12:02 C*12:03 C*15:02 C*15:05 C*16:01 C*16:02 C*16:04 C*17:01
KFK	6,9,66	3	60	0.4477	0	0	1	C*01:02
RDK	6,9,66	15	450	0.9588	0	0	1	C*06:02 C*07:02 C*07:04
RYK	6,9,66	21	631	0.9499	0	0	1	C*02:02 C*03:02 C*03:03 C*03:04 C*03:44 C*04:03 C*05:01 C*08:01 C*08:02 C*12:02 C*12:03 C*16:01 C*16:02 C*16:04 C*17:01
KFT	6,9,73	3	60	0.4477	0	0	1	C*01:02
RSA	6,9,73	8	227	0.8336	0	0	1	C*04:01
RYT	6,9,73	20	578	0.748	0	0	1	C*02:02 C*03:02 C*03:03 C*03:04 C*03:44 C*05:01 C*08:01 C*08:02 C*15:02 C*15:05 C*16:01 C*16:02 C*16:04
KFS	6,9,77	3	60	0.4477	0	0	1	C*01:02
RSN	6,9,77	8	227	0.8336	0	0	1	C*04:01
RYS	6,9,77	18	437	0.2169	0	0	1	C*03:02 C*03:03 C*03:04 C*03:44 C*08:01 C*08:02 C*12:02 C*12:03 C*16:01 C*16:04
RDS	6,9,77	18	538	0.9326	0	0	1	C*07:01 C*07:02 C*07:04 C*07:19
KFN	6,9,80	3	60	0.4477	0	0	1	C*01:02
RSK	6,9,80	8	227	0.8336	0	0	1	C*04:01
RYN	6,9,80	18	437	0.2169	0	0	1	C*03:02 C*03:03 C*03:04 C*03:44 C*08:01 C*08:02 C*12:02 C*12:03 C*16:01 C*16:04
RDN	6,9,80	18	538	0.9326	0	0	1	C*07:01 C*07:02 C*07:04 C*07:19
KFA	6,9,90	3	60	0.4477	0	0	1	C*01:02
RSD	6,9,90	8	227	0.8336	0	0	1	C*04:01
RYA	6,9,90	22	658	0.9177	0	0	1	C*02:02 C*03:02 C*03:03 C*03:04 C*03:44 C*05:01 C*08:01 C*08:02 C*12:02 C*12:03 C*15:02 C*15:05 C*16:01 C*16:02 C*16:04 C*17:01
KFG	6,9,91	3	60	0.4477	0	0	1	C*01:02
RYR	6,9,91	6	104	0.1522	0	0	1	C*03:03
KFT	6,9,94	3	60	0.4477	0	0	1	C*01:02
RYI	6,9,94	10	279	0.7622	0	0	1	C*03:02 C*03:03 C*03:04 C*03:44 C*15:02 C*15:05
KFL	6,9,95	3	60	0.4477	0	0	1	C*01:02
RYI	6,9,95	10	286	0.8314	0	0	1	C*03:03 C*03:04 C*03:44 C*15:02 C*15:05 C*17:01
RYL	6,9,95	15	448	0.9407	0	0	1	C*02:02 C*03:02 C*04:03 C*05:01 C*08:01 C*08:02 C*12:02 C*12:03 C*16:01 C*16:02 C*16:04
KFW	6,9,97	3	60	0.4477	0	0	1	C*01:02
RYW	6,9,97	9	170	0.1563	0	0	1	C*12:03 C*16:01 C*16:02 C*16:04
RSR	6,9,97	8	227	0.8336	0	0	1	C*04:01
RDR	6,9,97	18	538	0.9326	0	0	1	C*07:01 C*07:02 C*07:04 C*07:19
KFC	6,9,99	3	60	0.4477	0	0	1	C*01:02
RDS	6,9,99	13	279	0.1491	0	0	1	C*07:02 C*07:19
RYY	6,9,99	22	658	0.9177	0	0	1	C*02:02 C*03:02 C*03:03 C*03:04 C*03:44 C*05:01 C*08:01 C*08:02 C*12:02 C*12:03 C*15:02 C*15:05 C*16:01 C*16:02 C*16:04 C*17:01
KFL	6,9,103	3	60	0.4477	0	0	1	C*01:02
RYV	6,9,103	9	235	0.6767	0	0	1	C*03:02 C*03:03 C*03:04 C*03:44
KFY	6,9,113	3	60	0.4477	0	0	1	C*01:02
RYY	6,9,113	21	631	0.9499	0	0	1	C*02:02 C*03:02 C*03:03 C*03:04 C*03:44 C*04:03 C*05:01 C*08:01 C*08:02 C*12:02 C*12:03 C*16:01 C*16:02 C*16:04 C*17:01
KFD	6,9,114	3	60	0.4477	0	0	1	C*01:02
RSN	6,9,114	8	227	0.8336	0	0	1	C*04:01
RYD	6,9,114	19	510	0.4571	0	0	1	C*02:02 C*03:02 C*03:03 C*03:04 C*03:44 C*12:02 C*12:03 C*15:02 C*15:05 C*16:01 C*16:02 C*16:04
KFY	6,9,116	3	60	0.4477	0	0	1	C*01:02
RSF	6,9,116	8	227	0.8336	0	0	1	C*04:01
RYF	6,9,116	8	229	0.8346	0	0	1	C*04:03 C*05:01 C*08:01 C*08:02 C*15:05 C*17:01
RYY	6,9,116	9	231	0.5359	0	0	1	C*03:03 C*03:04 C*03:44
RYS	6,9,116	10	276	0.7328	0	0	1	C*02:02 C*03:02 C*12:02 C*12:03 C*16:01 C*16:02 C*16:04
KFA	6,9,117	3	60	0.4477	0	0	1	C*01:02
RYA	6,9,117	22	659	0.9272	0	0	1	C*02:02 C*03:02 C*03:03 C*03:04 C*04:03 C*05:01 C*08:01 C*08:02 C*12:02 C*12:03 C*15:02 C*15:05 C*16:01 C*16:02 C*16:04 C*17:01
KFT	6,9,138	3	60	0.4477	0	0	1	C*01:02
RYK	6,9,138	7	211	1	0	0	1	C*05:01 C*08:02
RYT	6,9,138	19	522	0.5429	0	0	1	C*02:02 C*03:02 C*03:03 C*03:04 C*03:44 C*04:03 C*08:01 C*12:02 C*12:03 C*15:02 C*15:05 C*16:01 C*16:02 C*16:04 C*17:01
KFT	6,9,143	3	60	0.4477	0	0	1	C*01:02
RYT	6,9,143	22	650	0.8434	0	0	1	C*02:02 C*03:02 C*03:03 C*03:04 C*03:44 C*04:03 C*05:01 C*08:01 C*08:02 C*12:02 C*12:03 C*15:02 C*15:05 C*16:01 C*16:02 C*16:04
KFW	6,9,147	3	60	0.4477	0	0	1	C*01:02
RDL	6,9,147	18	538	0.9326	0	0	1	C*07:01 C*07:02 C*07:04 C*07:19
RYW	6,9,147	22	650	0.8434	0	0	1	C*02:02 C*03:02 C*03:03 C*03:04 C*03:44 C*04:03 C*05:01 C*08:01 C*08:02 C*12:02 C*12:03 C*15:02 C*15:05 C*16:01 C*16:02 C*16:04
KFE	6,9,152	3	60	0.4477	0	0	1	C*01:02
RYA	6,9,152	6	76	0.04048	0	0	1	C*16:01 C*16:02 C*16:04
RDA	6,9,152	18	538	0.9326	0	0	1	C*07:01 C*07:02 C*07:04 C*07:19
KFR	6,9,156	3	60	0.4477	0	0	1	C*01:02
RYQ	6,9,156	5	73	0.09635	0	0	1	C*16:01 C*16:02
RYR	6,9,156	7	212	1	0	0	1	C*04:03 C*05:01 C*08:02
RYL	6,9,156	10	291	0.881	0	0	1	C*03:02 C*03:03 C*03:04 C*03:44 C*08:01 C*15:02 C*15:05 C*17:01
RDL	6,9,156	18	519	0.7647	0	0	1	C*07:01 C*07:02 C*07:19
KFT	6,9,163	3	60	0.4477	0	0	1	C*01:02
RYL	6,9,163	9	235	0.6767	0	0	1	C*03:02 C*03:03 C*03:04 C*03:44
RYT	6,9,163	15	410	0.6089	0	0	1	C*04:03 C*05:01 C*08:01 C*08:02 C*12:02 C*12:03 C*15:02 C*15:05 C*16:01 C*16:02 C*16:04
KFR	6,9,170	3	60	0.4477	0	0	1	C*01:02
RYR	6,9,170	22	650	0.8434	0	0	1	C*02:02 C*03:02 C*03:03 C*03:04 C*03:44 C*04:03 C*05:01 C*08:01 C*08:02 C*12:02 C*12:03 C*15:02 C*15:05 C*16:01 C*16:02 C*16:04
KFE	6,9,173	3	60	0.4477	0	0	1	C*01:02
RYK	6,9,173	9	235	0.6767	0	0	1	C*03:02 C*03:03 C*03:04 C*03:44
KFE	6,9,177	3	60	0.4477	0	0	1	C*01:02
RYK	6,9,177	7	212	1	0	0	1	C*05:01 C*08:01 C*08:02
RYE	6,9,177	19	521	0.5355	0	0	1	C*02:02 C*03:02 C*03:03 C*03:04 C*03:44 C*04:03 C*12:02 C*12:03 C*15:02 C*15:05 C*16:01 C*16:02 C*16:04 C*17:01
KFH	6,9,184	3	60	0.4477	0	0	1	C*01:02
RDP	6,9,184	18	538	0.9326	0	0	1	C*07:01 C*07:02 C*07:04 C*07:19
RYH	6,9,184	22	650	0.8434	0	0	1	C*02:02 C*03:02 C*03:03 C*03:04 C*03:44 C*04:03 C*05:01 C*08:01 C*08:02 C*12:02 C*12:03 C*15:02 C*15:05 C*16:01 C*16:02 C*16:04
KSR	6,11,14	3	60	0.4477	0	0	1	C*01:02
RSW	6,11,14	8	227	0.8336	0	0	1	C*04:01
KSG	6,11,16	3	60	0.4477	0	0	1	C*01:02
RAG	6,11,16	32	956	1	0	0	1	C*03:02 C*03:03 C*03:04 C*03:44 C*05:01 C*06:02 C*07:01 C*07:02 C*07:04 C*07:19 C*08:01 C*08:02 C*12:02 C*12:03 C*15:02 C*15:05 C*16:01 C*16:02 C*16:04 C*17:01
KSR	6,11,21	3	60	0.4477	0	0	1	C*01:02
RAR	6,11,21	30	862	0.6081	0	0	1	C*05:01 C*06:02 C*07:01 C*07:02 C*07:04 C*07:19 C*08:01 C*08:02 C*12:02 C*12:03 C*16:01 C*16:02 C*16:04 C*17:01
KSS	6,11,24	3	60	0.4477	0	0	1	C*01:02
RAA	6,11,24	22	659	0.9272	0	0	1	C*02:02 C*03:02 C*03:03 C*03:04 C*03:44 C*04:03 C*05:01 C*08:01 C*08:02 C*12:02 C*12:03 C*15:02 C*15:05 C*16:01 C*16:02 C*16:04 C*17:01
KSR	6,11,35	3	60	0.4477	0	0	1	C*01:02
RAQ	6,11,35	7	212	1	0	0	1	C*05:01 C*08:01 C*08:02
KSA	6,11,49	3	60	0.4477	0	0	1	C*01:02
RSE	6,11,49	8	227	0.8336	0	0	1	C*04:01
KSK	6,11,66	3	60	0.4477	0	0	1	C*01:02
RAK	6,11,66	30	868	0.7914	0	0	1	C*02:02 C*03:02 C*03:03 C*03:04 C*03:44 C*04:03 C*05:01 C*06:02 C*07:02 C*07:04 C*08:01 C*08:02 C*12:02 C*12:03 C*16:01 C*16:02 C*16:04 C*17:01
KST	6,11,73	3	60	0.4477	0	0	1	C*01:02
RSA	6,11,73	8	227	0.8336	0	0	1	C*04:01
RAT	6,11,73	20	578	0.748	0	0	1	C*02:02 C*03:02 C*03:03 C*03:04 C*03:44 C*05:01 C*08:01 C*08:02 C*15:02 C*15:05 C*16:01 C*16:02 C*16:04
KSS	6,11,77	3	60	0.4477	0	0	1	C*01:02
RSN	6,11,77	8	227	0.8336	0	0	1	C*04:01
RAS	6,11,77	31	818	0.1016	0	0	1	C*03:02 C*03:03 C*03:04 C*03:44 C*07:01 C*07:02 C*07:04 C*07:19 C*08:01 C*08:02 C*12:02 C*12:03 C*16:01 C*16:04
KSN	6,11,80	3	60	0.4477	0	0	1	C*01:02
RSK	6,11,80	8	227	0.8336	0	0	1	C*04:01
RAN	6,11,80	31	818	0.1016	0	0	1	C*03:02 C*03:03 C*03:04 C*03:44 C*07:01 C*07:02 C*07:04 C*07:19 C*08:01 C*08:02 C*12:02 C*12:03 C*16:01 C*16:04
KSA	6,11,90	3	60	0.4477	0	0	1	C*01:02
RSD	6,11,90	8	227	0.8336	0	0	1	C*04:01
RAA	6,11,90	22	658	0.9177	0	0	1	C*02:02 C*03:02 C*03:03 C*03:04 C*03:44 C*05:01 C*08:01 C*08:02 C*12:02 C*12:03 C*15:02 C*15:05 C*16:01 C*16:02 C*16:04 C*17:01
KSG	6,11,91	3	60	0.4477	0	0	1	C*01:02
RAR	6,11,91	6	104	0.1522	0	0	1	C*03:03
KST	6,11,94	3	60	0.4477	0	0	1	C*01:02
RAI	6,11,94	10	279	0.7622	0	0	1	C*03:02 C*03:03 C*03:04 C*03:44 C*15:02 C*15:05
RAT	6,11,94	30	893	1	0	0	1	C*02:02 C*04:03 C*05:01 C*06:02 C*07:01 C*07:02 C*07:04 C*07:19 C*08:01 C*08:02 C*12:02 C*12:03 C*16:01 C*16:02 C*16:04 C*17:01
KSL	6,11,95	3	60	0.4477	0	0	1	C*01:02
RAI	6,11,95	10	286	0.8314	0	0	1	C*03:03 C*03:04 C*03:44 C*15:02 C*15:05 C*17:01
RAL	6,11,95	30	881	0.7885	0	0	1	C*02:02 C*03:02 C*04:03 C*05:01 C*06:02 C*07:01 C*07:02 C*07:19 C*08:01 C*08:02 C*12:02 C*12:03 C*16:01 C*16:02 C*16:04
KSW	6,11,97	3	60	0.4477	0	0	1	C*01:02
RSR	6,11,97	8	227	0.8336	0	0	1	C*04:01
RAW	6,11,97	13	343	0.5446	0	0	1	C*06:02 C*12:03 C*16:01 C*16:02 C*16:04
KSC	6,11,99	3	60	0.4477	0	0	1	C*01:02
RAS	6,11,99	13	279	0.1491	0	0	1	C*07:02 C*07:19
KSL	6,11,103	3	60	0.4477	0	0	1	C*01:02
RAV	6,11,103	9	235	0.6767	0	0	1	C*03:02 C*03:03 C*03:04 C*03:44
RAL	6,11,103	30	909	1	0	0	1	C*02:02 C*04:03 C*05:01 C*06:02 C*07:01 C*07:02 C*07:04 C*07:19 C*08:01 C*08:02 C*12:02 C*12:03 C*15:02 C*15:05 C*16:01 C*16:02 C*16:04 C*17:01
KSY	6,11,113	3	60	0.4477	0	0	1	C*01:02
RAY	6,11,113	32	963	1	0	0	1	C*02:02 C*03:02 C*03:03 C*03:04 C*03:44 C*04:03 C*05:01 C*06:02 C*07:01 C*07:02 C*07:04 C*07:19 C*08:01 C*08:02 C*12:02 C*12:03 C*16:01 C*16:02 C*16:04 C*17:01
KSD	6,11,114	3	60	0.4477	0	0	1	C*01:02
RSN	6,11,114	8	227	0.8336	0	0	1	C*04:01
KSY	6,11,116	3	60	0.4477	0	0	1	C*01:02
RSF	6,11,116	8	227	0.8336	0	0	1	C*04:01
RAY	6,11,116	9	231	0.5359	0	0	1	C*03:03 C*03:04 C*03:44
KSA	6,11,117	3	60	0.4477	0	0	1	C*01:02
KST	6,11,138	3	60	0.4477	0	0	1	C*01:02
RAK	6,11,138	7	211	1	0	0	1	C*05:01 C*08:02
KST	6,11,143	3	60	0.4477	0	0	1	C*01:02
KSW	6,11,147	3	60	0.4477	0	0	1	C*01:02
RAW	6,11,147	25	756	1	0	0	1	C*02:02 C*03:02 C*03:03 C*03:04 C*03:44 C*04:03 C*05:01 C*06:02 C*08:01 C*08:02 C*12:02 C*12:03 C*15:02 C*15:05 C*16:01 C*16:02 C*16:04
KSE	6,11,152	3	60	0.4477	0	0	1	C*01:02
RAA	6,11,152	22	587	0.36	0	0	1	C*07:01 C*07:02 C*07:04 C*07:19 C*16:01 C*16:02 C*16:04
KSR	6,11,156	3	60	0.4477	0	0	1	C*01:02
RAQ	6,11,156	5	73	0.09635	0	0	1	C*16:01 C*16:02
RAR	6,11,156	7	212	1	0	0	1	C*04:03 C*05:01 C*08:02
RAL	6,11,156	24	720	1	0	0	1	C*03:02 C*03:03 C*03:04 C*03:44 C*07:01 C*07:02 C*07:19 C*08:01 C*15:02 C*15:05 C*17:01
KST	6,11,163	3	60	0.4477	0	0	1	C*01:02
RAL	6,11,163	9	235	0.6767	0	0	1	C*03:02 C*03:03 C*03:04 C*03:44
RAT	6,11,163	30	872	0.7894	0	0	1	C*04:03 C*05:01 C*06:02 C*07:01 C*07:02 C*07:04 C*07:19 C*08:01 C*08:02 C*12:02 C*12:03 C*15:02 C*15:05 C*16:01 C*16:02 C*16:04
KSR	6,11,170	3	60	0.4477	0	0	1	C*01:02
KSE	6,11,173	3	60	0.4477	0	0	1	C*01:02
RAK	6,11,173	9	235	0.6767	0	0	1	C*03:02 C*03:03 C*03:04 C*03:44
RAE	6,11,173	30	909	1	0	0	1	C*02:02 C*04:03 C*05:01 C*06:02 C*07:01 C*07:02 C*07:04 C*07:19 C*08:01 C*08:02 C*12:02 C*12:03 C*15:02 C*15:05 C*16:01 C*16:02 C*16:04 C*17:01
KSE	6,11,177	3	60	0.4477	0	0	1	C*01:02
KSH	6,11,184	3	60	0.4477	0	0	1	C*01:02
RAP	6,11,184	18	538	0.9326	0	0	1	C*07:01 C*07:02 C*07:04 C*07:19
RAH	6,11,184	25	756	1	0	0	1	C*02:02 C*03:02 C*03:03 C*03:04 C*03:44 C*04:03 C*05:01 C*06:02 C*08:01 C*08:02 C*12:02 C*12:03 C*15:02 C*15:05 C*16:01 C*16:02 C*16:04
KRG	6,14,16	3	60	0.4477	0	0	1	C*01:02
RWG	6,14,16	8	227	0.8336	0	0	1	C*04:01
RRG	6,14,16	32	961	1	0	0	1	C*03:02 C*03:03 C*03:04 C*03:44 C*05:01 C*06:02 C*07:01 C*07:02 C*07:04 C*07:19 C*08:01 C*08:02 C*12:02 C*12:03 C*14:02 C*15:02 C*15:05 C*16:01 C*16:02 C*16:04 C*17:01
KRR	6,14,21	3	60	0.4477	0	0	1	C*01:02
RWR	6,14,21	8	227	0.8336	0	0	1	C*04:01
RRR	6,14,21	30	870	0.7903	0	0	1	C*05:01 C*06:02 C*07:01 C*07:02 C*07:04 C*07:19 C*08:01 C*08:02 C*12:02 C*12:03 C*14:02 C*16:01 C*16:02 C*16:04 C*17:01
KRS	6,14,24	3	60	0.4477	0	0	1	C*01:02
RWA	6,14,24	8	227	0.8336	0	0	1	C*04:01
KRR	6,14,35	3	60	0.4477	0	0	1	C*01:02
RRQ	6,14,35	7	212	1	0	0	1	C*05:01 C*08:01 C*08:02
RWR	6,14,35	8	227	0.8336	0	0	1	C*04:01
KRA	6,14,49	3	60	0.4477	0	0	1	C*01:02
RWE	6,14,49	8	227	0.8336	0	0	1	C*04:01
KRK	6,14,66	3	60	0.4477	0	0	1	C*01:02
RWK	6,14,66	8	227	0.8336	0	0	1	C*04:01
RRK	6,14,66	30	876	0.7884	0	0	1	C*02:02 C*03:02 C*03:03 C*03:04 C*03:44 C*04:03 C*05:01 C*06:02 C*07:02 C*07:04 C*08:01 C*08:02 C*12:02 C*12:03 C*14:02 C*16:01 C*16:02 C*16:04 C*17:01
KRT	6,14,73	3	60	0.4477	0	0	1	C*01:02
RWA	6,14,73	8	227	0.8336	0	0	1	C*04:01
RRT	6,14,73	20	594	0.8896	0	0	1	C*02:02 C*03:02 C*03:03 C*03:04 C*03:44 C*05:01 C*08:01 C*08:02 C*14:02 C*15:02 C*15:05 C*16:01 C*16:02 C*16:04
KRS	6,14,77	3	60	0.4477	0	0	1	C*01:02
RWN	6,14,77	8	227	0.8336	0	0	1	C*04:01
RRS	6,14,77	31	826	0.1009	0	0	1	C*03:02 C*03:03 C*03:04 C*03:44 C*07:01 C*07:02 C*07:04 C*07:19 C*08:01 C*08:02 C*12:02 C*12:03 C*14:02 C*16:01 C*16:04
KRN	6,14,80	3	60	0.4477	0	0	1	C*01:02
RWK	6,14,80	8	227	0.8336	0	0	1	C*04:01
RRN	6,14,80	31	826	0.1009	0	0	1	C*03:02 C*03:03 C*03:04 C*03:44 C*07:01 C*07:02 C*07:04 C*07:19 C*08:01 C*08:02 C*12:02 C*12:03 C*14:02 C*16:01 C*16:04
KRA	6,14,90	3	60	0.4477	0	0	1	C*01:02
RWD	6,14,90	8	227	0.8336	0	0	1	C*04:01
KRG	6,14,91	3	60	0.4477	0	0	1	C*01:02
RRR	6,14,91	6	104	0.1522	0	0	1	C*03:03
RWG	6,14,91	8	227	0.8336	0	0	1	C*04:01
KRT	6,14,94	3	60	0.4477	0	0	1	C*01:02
RWT	6,14,94	8	227	0.8336	0	0	1	C*04:01
RRI	6,14,94	10	279	0.7622	0	0	1	C*03:02 C*03:03 C*03:04 C*03:44 C*15:02 C*15:05
RRT	6,14,94	30	899	1	0	0	1	C*02:02 C*04:03 C*05:01 C*06:02 C*07:01 C*07:02 C*07:04 C*07:19 C*08:01 C*08:02 C*12:02 C*12:03 C*14:02 C*16:01 C*16:02 C*16:04 C*17:01
KRL	6,14,95	3	60	0.4477	0	0	1	C*01:02
RWL	6,14,95	8	227	0.8336	0	0	1	C*04:01
RRI	6,14,95	10	286	0.8314	0	0	1	C*03:03 C*03:04 C*03:44 C*15:02 C*15:05 C*17:01
RRL	6,14,95	30	888	1	0	0	1	C*02:02 C*03:02 C*04:03 C*05:01 C*06:02 C*07:01 C*07:02 C*07:19 C*08:01 C*08:02 C*12:02 C*12:03 C*14:02 C*16:01 C*16:02 C*16:04
KRW	6,14,97	3	60	0.4477	0	0	1	C*01:02
RWR	6,14,97	8	227	0.8336	0	0	1	C*04:01
RRW	6,14,97	13	363	0.7163	0	0	1	C*06:02 C*12:03 C*14:02 C*16:01 C*16:02 C*16:04
KRC	6,14,99	3	60	0.4477	0	0	1	C*01:02
RWF	6,14,99	8	227	0.8336	0	0	1	C*04:01
RRS	6,14,99	13	279	0.1491	0	0	1	C*07:02 C*07:19
KRL	6,14,103	3	60	0.4477	0	0	1	C*01:02
RWL	6,14,103	8	227	0.8336	0	0	1	C*04:01
RRV	6,14,103	9	235	0.6767	0	0	1	C*03:02 C*03:03 C*03:04 C*03:44
KRY	6,14,113	3	60	0.4477	0	0	1	C*01:02
RWY	6,14,113	8	227	0.8336	0	0	1	C*04:01
RRY	6,14,113	32	967	1	0	0	1	C*02:02 C*03:02 C*03:03 C*03:04 C*03:44 C*04:03 C*05:01 C*06:02 C*07:01 C*07:02 C*07:04 C*07:19 C*08:01 C*08:02 C*12:02 C*12:03 C*14:02 C*16:01 C*16:02 C*16:04 C*17:01
KRD	6,14,114	3	60	0.4477	0	0	1	C*01:02
RWN	6,14,114	8	227	0.8336	0	0	1	C*04:01
KRY	6,14,116	3	60	0.4477	0	0	1	C*01:02
RWF	6,14,116	8	227	0.8336	0	0	1	C*04:01
RRY	6,14,116	9	231	0.5359	0	0	1	C*03:03 C*03:04 C*03:44
KRA	6,14,117	3	60	0.4477	0	0	1	C*01:02
RWA	6,14,117	8	227	0.8336	0	0	1	C*04:01
KRT	6,14,138	3	60	0.4477	0	0	1	C*01:02
RRK	6,14,138	7	211	1	0	0	1	C*05:01 C*08:02
RWT	6,14,138	8	227	0.8336	0	0	1	C*04:01
KRT	6,14,143	3	60	0.4477	0	0	1	C*01:02
RWT	6,14,143	8	227	0.8336	0	0	1	C*04:01
KRW	6,14,147	3	60	0.4477	0	0	1	C*01:02
RWW	6,14,147	8	227	0.8336	0	0	1	C*04:01
KRE	6,14,152	3	60	0.4477	0	0	1	C*01:02
RWE	6,14,152	8	227	0.8336	0	0	1	C*04:01
RRA	6,14,152	22	587	0.36	0	0	1	C*07:01 C*07:02 C*07:04 C*07:19 C*16:01 C*16:02 C*16:04
KRR	6,14,156	3	60	0.4477	0	0	1	C*01:02
RRQ	6,14,156	5	73	0.09635	0	0	1	C*16:01 C*16:02
RWR	6,14,156	8	227	0.8336	0	0	1	C*04:01
RRL	6,14,156	24	720	1	0	0	1	C*03:02 C*03:03 C*03:04 C*03:44 C*07:01 C*07:02 C*07:19 C*08:01 C*15:02 C*15:05 C*17:01
KRT	6,14,163	3	60	0.4477	0	0	1	C*01:02
RWT	6,14,163	8	227	0.8336	0	0	1	C*04:01
RRL	6,14,163	9	235	0.6767	0	0	1	C*03:02 C*03:03 C*03:04 C*03:44
RRT	6,14,163	30	879	0.7883	0	0	1	C*04:03 C*05:01 C*06:02 C*07:01 C*07:02 C*07:04 C*07:19 C*08:01 C*08:02 C*12:02 C*12:03 C*14:02 C*15:02 C*15:05 C*16:01 C*16:02 C*16:04
KRR	6,14,170	3	60	0.4477	0	0	1	C*01:02
RWR	6,14,170	8	227	0.8336	0	0	1	C*04:01
KRE	6,14,173	3	60	0.4477	0	0	1	C*01:02
RWE	6,14,173	8	227	0.8336	0	0	1	C*04:01
RRK	6,14,173	9	235	0.6767	0	0	1	C*03:02 C*03:03 C*03:04 C*03:44
KRE	6,14,177	3	60	0.4477	0	0	1	C*01:02
RWE	6,14,177	8	227	0.8336	0	0	1	C*04:01
KRH	6,14,184	3	60	0.4477	0	0	1	C*01:02
RWH	6,14,184	8	227	0.8336	0	0	1	C*04:01
RRP	6,14,184	18	538	0.9326	0	0	1	C*07:01 C*07:02 C*07:04 C*07:19
KGR	6,16,21	3	60	0.4477	0	0	1	C*01:02
RGH	6,16,21	10	279	0.7622	0	0	1	C*03:02 C*03:03 C*03:04 C*03:44 C*15:02 C*15:05
KGS	6,16,24	3	60	0.4477	0	0	1	C*01:02
RGA	6,16,24	26	755	0.8372	0	0	1	C*03:02 C*03:03 C*03:04 C*03:44 C*04:01 C*05:01 C*08:01 C*08:02 C*12:02 C*12:03 C*14:02 C*15:02 C*15:05 C*16:01 C*16:02 C*16:04 C*17:01
KGR	6,16,35	3	60	0.4477	0	0	1	C*01:02
RGQ	6,16,35	7	212	1	0	0	1	C*05:01 C*08:01 C*08:02
KGA	6,16,49	3	60	0.4477	0	0	1	C*01:02
RGE	6,16,49	8	227	0.8336	0	0	1	C*04:01
RGA	6,16,49	32	961	1	0	0	1	C*03:02 C*03:03 C*03:04 C*03:44 C*05:01 C*06:02 C*07:01 C*07:02 C*07:04 C*07:19 C*08:01 C*08:02 C*12:02 C*12:03 C*14:02 C*15:02 C*15:05 C*16:01 C*16:02 C*16:04 C*17:01
KGK	6,16,66	3	60	0.4477	0	0	1	C*01:02
RGK	6,16,66	31	931	1	0	0	1	C*03:02 C*03:03 C*03:04 C*03:44 C*04:01 C*05:01 C*06:02 C*07:02 C*07:04 C*08:01 C*08:02 C*12:02 C*12:03 C*14:02 C*16:01 C*16:02 C*16:04 C*17:01
KGT	6,16,73	3	60	0.4477	0	0	1	C*01:02
RGT	6,16,73	19	530	0.6043	0	0	1	C*03:02 C*03:03 C*03:04 C*03:44 C*05:01 C*08:01 C*08:02 C*14:02 C*15:02 C*15:05 C*16:01 C*16:02 C*16:04
KGS	6,16,77	3	60	0.4477	0	0	1	C*01:02
RGS	6,16,77	31	826	0.1009	0	0	1	C*03:02 C*03:03 C*03:04 C*03:44 C*07:01 C*07:02 C*07:04 C*07:19 C*08:01 C*08:02 C*12:02 C*12:03 C*14:02 C*16:01 C*16:04
KGN	6,16,80	3	60	0.4477	0	0	1	C*01:02
RGN	6,16,80	31	826	0.1009	0	0	1	C*03:02 C*03:03 C*03:04 C*03:44 C*07:01 C*07:02 C*07:04 C*07:19 C*08:01 C*08:02 C*12:02 C*12:03 C*14:02 C*16:01 C*16:04
KGA	6,16,90	3	60	0.4477	0	0	1	C*01:02
RGA	6,16,90	21	617	0.8218	0	0	1	C*03:02 C*03:03 C*03:04 C*03:44 C*05:01 C*08:01 C*08:02 C*12:02 C*12:03 C*14:02 C*15:02 C*15:05 C*16:01 C*16:02 C*16:04 C*17:01
KGG	6,16,91	3	60	0.4477	0	0	1	C*01:02
RGR	6,16,91	6	104	0.1522	0	0	1	C*03:03
KGT	6,16,94	3	60	0.4477	0	0	1	C*01:02
RGI	6,16,94	10	279	0.7622	0	0	1	C*03:02 C*03:03 C*03:04 C*03:44 C*15:02 C*15:05
KGL	6,16,95	3	60	0.4477	0	0	1	C*01:02
RGI	6,16,95	10	286	0.8314	0	0	1	C*03:03 C*03:04 C*03:44 C*15:02 C*15:05 C*17:01
KGW	6,16,97	3	60	0.4477	0	0	1	C*01:02
RGW	6,16,97	13	363	0.7163	0	0	1	C*06:02 C*12:03 C*14:02 C*16:01 C*16:02 C*16:04
RGR	6,16,97	32	928	0.7245	0	0	1	C*03:02 C*03:03 C*03:04 C*03:44 C*04:01 C*05:01 C*07:01 C*07:02 C*07:04 C*07:19 C*08:01 C*08:02 C*12:02 C*15:02 C*15:05 C*17:01
KGC	6,16,99	3	60	0.4477	0	0	1	C*01:02
RGS	6,16,99	13	279	0.1491	0	0	1	C*07:02 C*07:19
KGL	6,16,103	3	60	0.4477	0	0	1	C*01:02
RGV	6,16,103	9	235	0.6767	0	0	1	C*03:02 C*03:03 C*03:04 C*03:44
KGY	6,16,113	3	60	0.4477	0	0	1	C*01:02
KGD	6,16,114	3	60	0.4477	0	0	1	C*01:02
RGD	6,16,114	30	898	1	0	0	1	C*03:02 C*03:03 C*03:04 C*03:44 C*06:02 C*07:01 C*07:02 C*07:04 C*07:19 C*12:02 C*12:03 C*14:02 C*15:02 C*15:05 C*16:01 C*16:02 C*16:04
KGY	6,16,116	3	60	0.4477	0	0	1	C*01:02
RGY	6,16,116	9	231	0.5359	0	0	1	C*03:03 C*03:04 C*03:44
RGF	6,16,116	15	449	0.9498	0	0	1	C*04:01 C*05:01 C*07:04 C*08:01 C*08:02 C*15:05 C*17:01
RGS	6,16,116	26	757	0.8371	0	0	1	C*03:02 C*06:02 C*07:01 C*07:02 C*07:19 C*12:02 C*12:03 C*14:02 C*16:01 C*16:02 C*16:04
KGA	6,16,117	3	60	0.4477	0	0	1	C*01:02
KGT	6,16,138	3	60	0.4477	0	0	1	C*01:02
RGK	6,16,138	7	211	1	0	0	1	C*05:01 C*08:02
KGT	6,16,143	3	60	0.4477	0	0	1	C*01:02
KGW	6,16,147	3	60	0.4477	0	0	1	C*01:02
RGW	6,16,147	28	841	1	0	0	1	C*03:02 C*03:03 C*03:04 C*03:44 C*04:01 C*05:01 C*06:02 C*08:01 C*08:02 C*12:02 C*12:03 C*14:02 C*15:02 C*15:05 C*16:01 C*16:02 C*16:04
KGE	6,16,152	3	60	0.4477	0	0	1	C*01:02
RGA	6,16,152	22	587	0.36	0	0	1	C*07:01 C*07:02 C*07:04 C*07:19 C*16:01 C*16:02 C*16:04
KGR	6,16,156	3	60	0.4477	0	0	1	C*01:02
RGQ	6,16,156	5	73	0.09635	0	0	1	C*16:01 C*16:02
RGL	6,16,156	24	720	1	0	0	1	C*03:02 C*03:03 C*03:04 C*03:44 C*07:01 C*07:02 C*07:19 C*08:01 C*15:02 C*15:05 C*17:01
KGT	6,16,163	3	60	0.4477	0	0	1	C*01:02
RGL	6,16,163	9	235	0.6767	0	0	1	C*03:02 C*03:03 C*03:04 C*03:44
KGR	6,16,170	3	60	0.4477	0	0	1	C*01:02
KGE	6,16,173	3	60	0.4477	0	0	1	C*01:02
RGK	6,16,173	9	235	0.6767	0	0	1	C*03:02 C*03:03 C*03:04 C*03:44
KGE	6,16,177	3	60	0.4477	0	0	1	C*01:02
KGH	6,16,184	3	60	0.4477	0	0	1	C*01:02
RGP	6,16,184	18	538	0.9326	0	0	1	C*07:01 C*07:02 C*07:04 C*07:19
RGH	6,16,184	28	841	1	0	0	1	C*03:02 C*03:03 C*03:04 C*03:44 C*04:01 C*05:01 C*06:02 C*08:01 C*08:02 C*12:02 C*12:03 C*14:02 C*15:02 C*15:05 C*16:01 C*16:02 C*16:04
KRS	6,21,24	3	60	0.4477	0	0	1	C*01:02
KRR	6,21,35	3	60	0.4477	0	0	1	C*01:02
RRQ	6,21,35	7	212	1	0	0	1	C*05:01 C*08:01 C*08:02
KRA	6,21,49	3	60	0.4477	0	0	1	C*01:02
RRE	6,21,49	8	227	0.8336	0	0	1	C*04:01
RRA	6,21,49	30	870	0.7903	0	0	1	C*05:01 C*06:02 C*07:01 C*07:02 C*07:04 C*07:19 C*08:01 C*08:02 C*12:02 C*12:03 C*14:02 C*16:01 C*16:02 C*16:04 C*17:01
KRK	6,21,66	3	60	0.4477	0	0	1	C*01:02
RRK	6,21,66	29	856	1	0	0	1	C*04:01 C*05:01 C*06:02 C*07:02 C*07:04 C*08:01 C*08:02 C*12:02 C*12:03 C*14:02 C*16:01 C*16:02 C*16:04 C*17:01
KRT	6,21,73	3	60	0.4477	0	0	1	C*01:02
RRT	6,21,73	11	297	0.6535	0	0	1	C*05:01 C*08:01 C*08:02 C*14:02 C*16:01 C*16:02 C*16:04
KRS	6,21,77	3	60	0.4477	0	0	1	C*01:02
RHS	6,21,77	9	235	0.6767	0	0	1	C*03:02 C*03:03 C*03:04 C*03:44
RRS	6,21,77	26	691	0.3364	0	0	1	C*07:01 C*07:02 C*07:04 C*07:19 C*08:01 C*08:02 C*12:02 C*12:03 C*14:02 C*16:01 C*16:04
KRN	6,21,80	3	60	0.4477	0	0	1	C*01:02
RHN	6,21,80	9	235	0.6767	0	0	1	C*03:02 C*03:03 C*03:04 C*03:44
RRN	6,21,80	26	691	0.3364	0	0	1	C*07:01 C*07:02 C*07:04 C*07:19 C*08:01 C*08:02 C*12:02 C*12:03 C*14:02 C*16:01 C*16:04
KRA	6,21,90	3	60	0.4477	0	0	1	C*01:02
RRA	6,21,90	14	407	0.8428	0	0	1	C*05:01 C*08:01 C*08:02 C*12:02 C*12:03 C*14:02 C*16:01 C*16:02 C*16:04 C*17:01
KRG	6,21,91	3	60	0.4477	0	0	1	C*01:02
RHR	6,21,91	6	104	0.1522	0	0	1	C*03:03
KRT	6,21,94	3	60	0.4477	0	0	1	C*01:02
RHI	6,21,94	10	279	0.7622	0	0	1	C*03:02 C*03:03 C*03:04 C*03:44 C*15:02 C*15:05
KRL	6,21,95	3	60	0.4477	0	0	1	C*01:02
RHI	6,21,95	10	275	0.723	0	0	1	C*03:03 C*03:04 C*03:44 C*15:02 C*15:05
KRW	6,21,97	3	60	0.4477	0	0	1	C*01:02
RRW	6,21,97	13	363	0.7163	0	0	1	C*06:02 C*12:03 C*14:02 C*16:01 C*16:02 C*16:04
RRR	6,21,97	28	821	0.8199	0	0	1	C*04:01 C*05:01 C*07:01 C*07:02 C*07:04 C*07:19 C*08:01 C*08:02 C*12:02 C*17:01
KRC	6,21,99	3	60	0.4477	0	0	1	C*01:02
RRS	6,21,99	13	279	0.1491	0	0	1	C*07:02 C*07:19
KRL	6,21,103	3	60	0.4477	0	0	1	C*01:02
RHV	6,21,103	9	235	0.6767	0	0	1	C*03:02 C*03:03 C*03:04 C*03:44
KRY	6,21,113	3	60	0.4477	0	0	1	C*01:02
KRD	6,21,114	3	60	0.4477	0	0	1	C*01:02
RRD	6,21,114	26	770	1	0	0	1	C*06:02 C*07:01 C*07:02 C*07:04 C*07:19 C*12:02 C*12:03 C*14:02 C*16:01 C*16:02 C*16:04
RHF	6,21,116	1	6	0.2038	0	0	1	C*04:03 C*15:05
KRY	6,21,116	3	60	0.4477	0	0	1	C*01:02
RHY	6,21,116	9	231	0.5359	0	0	1	C*03:03 C*03:04 C*03:44
RRS	6,21,116	26	756	0.8371	0	0	1	C*06:02 C*07:01 C*07:02 C*07:19 C*12:02 C*12:03 C*14:02 C*16:01 C*16:02 C*16:04
KRA	6,21,117	3	60	0.4477	0	0	1	C*01:02
KRT	6,21,138	3	60	0.4477	0	0	1	C*01:02
RRK	6,21,138	7	211	1	0	0	1	C*05:01 C*08:02
KRT	6,21,143	3	60	0.4477	0	0	1	C*01:02
KRW	6,21,147	3	60	0.4477	0	0	1	C*01:02
KRE	6,21,152	3	60	0.4477	0	0	1	C*01:02
RRA	6,21,152	22	587	0.36	0	0	1	C*07:01 C*07:02 C*07:04 C*07:19 C*16:01 C*16:02 C*16:04
KRR	6,21,156	3	60	0.4477	0	0	1	C*01:02
RRQ	6,21,156	5	73	0.09635	0	0	1	C*16:01 C*16:02
RHL	6,21,156	10	279	0.7622	0	0	1	C*03:02 C*03:03 C*03:04 C*03:44 C*15:02 C*15:05
RRL	6,21,156	18	530	0.8611	0	0	1	C*07:01 C*07:02 C*07:19 C*08:01 C*17:01
KRT	6,21,163	3	60	0.4477	0	0	1	C*01:02
RHL	6,21,163	9	235	0.6767	0	0	1	C*03:02 C*03:03 C*03:04 C*03:44
KRR	6,21,170	3	60	0.4477	0	0	1	C*01:02
KRE	6,21,173	3	60	0.4477	0	0	1	C*01:02
RHK	6,21,173	9	235	0.6767	0	0	1	C*03:02 C*03:03 C*03:04 C*03:44
KRE	6,21,177	3	60	0.4477	0	0	1	C*01:02
KRH	6,21,184	3	60	0.4477	0	0	1	C*01:02
RRP	6,21,184	18	538	0.9326	0	0	1	C*07:01 C*07:02 C*07:04 C*07:19
KSR	6,24,35	3	60	0.4477	0	0	1	C*01:02
RAQ	6,24,35	7	212	1	0	0	1	C*05:01 C*08:01 C*08:02
RAR	6,24,35	25	684	0.4483	0	0	1	C*02:02 C*03:02 C*03:03 C*03:04 C*03:44 C*04:01 C*04:03 C*12:02 C*12:03 C*14:02 C*15:02 C*15:05 C*16:01 C*16:02 C*16:04 C*17:01
KSA	6,24,49	3	60	0.4477	0	0	1	C*01:02
RAE	6,24,49	8	227	0.8336	0	0	1	C*04:01
KSK	6,24,66	3	60	0.4477	0	0	1	C*01:02
RSK	6,24,66	15	450	0.9588	0	0	1	C*06:02 C*07:02 C*07:04
RAK	6,24,66	26	780	1	0	0	1	C*02:02 C*03:02 C*03:03 C*03:04 C*03:44 C*04:01 C*04:03 C*05:01 C*08:01 C*08:02 C*12:02 C*12:03 C*14:02 C*16:01 C*16:02 C*16:04 C*17:01
KST	6,24,73	3	60	0.4477	0	0	1	C*01:02
RAT	6,24,73	20	594	0.8896	0	0	1	C*02:02 C*03:02 C*03:03 C*03:04 C*03:44 C*05:01 C*08:01 C*08:02 C*14:02 C*15:02 C*15:05 C*16:01 C*16:02 C*16:04
KSS	6,24,77	3	60	0.4477	0	0	1	C*01:02
RAS	6,24,77	18	455	0.3048	0	0	1	C*03:02 C*03:03 C*03:04 C*03:44 C*08:01 C*08:02 C*12:02 C*12:03 C*14:02 C*16:01 C*16:04
RSS	6,24,77	18	538	0.9326	0	0	1	C*07:01 C*07:02 C*07:04 C*07:19
KSN	6,24,80	3	60	0.4477	0	0	1	C*01:02
RAN	6,24,80	18	455	0.3048	0	0	1	C*03:02 C*03:03 C*03:04 C*03:44 C*08:01 C*08:02 C*12:02 C*12:03 C*14:02 C*16:01 C*16:04
RSN	6,24,80	18	538	0.9326	0	0	1	C*07:01 C*07:02 C*07:04 C*07:19
KSA	6,24,90	3	60	0.4477	0	0	1	C*01:02
RAD	6,24,90	8	228	0.8341	0	0	1	C*04:01 C*04:03
KSG	6,24,91	3	60	0.4477	0	0	1	C*01:02
RAR	6,24,91	6	104	0.1522	0	0	1	C*03:03
KST	6,24,94	3	60	0.4477	0	0	1	C*01:02
RAI	6,24,94	10	279	0.7622	0	0	1	C*03:02 C*03:03 C*03:04 C*03:44 C*15:02 C*15:05
KSL	6,24,95	3	60	0.4477	0	0	1	C*01:02
RAI	6,24,95	10	286	0.8314	0	0	1	C*03:03 C*03:04 C*03:44 C*15:02 C*15:05 C*17:01
KSW	6,24,97	3	60	0.4477	0	0	1	C*01:02
RAW	6,24,97	9	191	0.2617	0	0	1	C*12:03 C*14:02 C*16:01 C*16:02 C*16:04
RSR	6,24,97	18	538	0.9326	0	0	1	C*07:01 C*07:02 C*07:04 C*07:19
RAR	6,24,97	24	696	0.8479	0	0	1	C*02:02 C*03:02 C*03:03 C*03:04 C*03:44 C*04:01 C*04:03 C*05:01 C*08:01 C*08:02 C*12:02 C*15:02 C*15:05 C*17:01
KSC	6,24,99	3	60	0.4477	0	0	1	C*01:02
RSS	6,24,99	13	279	0.1491	0	0	1	C*07:02 C*07:19
RAY	6,24,99	22	658	0.9177	0	0	1	C*02:02 C*03:02 C*03:03 C*03:04 C*03:44 C*05:01 C*08:01 C*08:02 C*12:02 C*12:03 C*15:02 C*15:05 C*16:01 C*16:02 C*16:04 C*17:01
KSL	6,24,103	3	60	0.4477	0	0	1	C*01:02
RAV	6,24,103	9	235	0.6767	0	0	1	C*03:02 C*03:03 C*03:04 C*03:44
KSY	6,24,113	3	60	0.4477	0	0	1	C*01:02
RAY	6,24,113	26	780	1	0	0	1	C*02:02 C*03:02 C*03:03 C*03:04 C*03:44 C*04:01 C*04:03 C*05:01 C*08:01 C*08:02 C*12:02 C*12:03 C*14:02 C*16:01 C*16:02 C*16:04 C*17:01
KSD	6,24,114	3	60	0.4477	0	0	1	C*01:02
RAD	6,24,114	19	525	0.5656	0	0	1	C*02:02 C*03:02 C*03:03 C*03:04 C*03:44 C*12:02 C*12:03 C*14:02 C*15:02 C*15:05 C*16:01 C*16:02 C*16:04
KSY	6,24,116	3	60	0.4477	0	0	1	C*01:02
RAY	6,24,116	9	231	0.5359	0	0	1	C*03:03 C*03:04 C*03:44
RAS	6,24,116	10	294	0.9108	0	0	1	C*02:02 C*03:02 C*12:02 C*12:03 C*14:02 C*16:01 C*16:02 C*16:04
RAF	6,24,116	15	430	0.7794	0	0	1	C*04:01 C*04:03 C*05:01 C*08:01 C*08:02 C*15:05 C*17:01
KSA	6,24,117	3	60	0.4477	0	0	1	C*01:02
RAA	6,24,117	27	798	1	0	0	1	C*02:02 C*03:02 C*03:03 C*03:04 C*04:01 C*04:03 C*05:01 C*08:01 C*08:02 C*12:02 C*12:03 C*14:02 C*15:02 C*15:05 C*16:01 C*16:02 C*16:04 C*17:01
KST	6,24,138	3	60	0.4477	0	0	1	C*01:02
RAK	6,24,138	7	211	1	0	0	1	C*05:01 C*08:02
RAT	6,24,138	25	685	0.4485	0	0	1	C*02:02 C*03:02 C*03:03 C*03:04 C*03:44 C*04:01 C*04:03 C*08:01 C*12:02 C*12:03 C*14:02 C*15:02 C*15:05 C*16:01 C*16:02 C*16:04 C*17:01
KST	6,24,143	3	60	0.4477	0	0	1	C*01:02
RAT	6,24,143	27	792	0.8299	0	0	1	C*02:02 C*03:02 C*03:03 C*03:04 C*03:44 C*04:01 C*04:03 C*05:01 C*08:01 C*08:02 C*12:02 C*12:03 C*14:02 C*15:02 C*15:05 C*16:01 C*16:02 C*16:04
KSW	6,24,147	3	60	0.4477	0	0	1	C*01:02
RSL	6,24,147	18	538	0.9326	0	0	1	C*07:01 C*07:02 C*07:04 C*07:19
RAW	6,24,147	27	792	0.8299	0	0	1	C*02:02 C*03:02 C*03:03 C*03:04 C*03:44 C*04:01 C*04:03 C*05:01 C*08:01 C*08:02 C*12:02 C*12:03 C*14:02 C*15:02 C*15:05 C*16:01 C*16:02 C*16:04
KSE	6,24,152	3	60	0.4477	0	0	1	C*01:02
RAA	6,24,152	6	76	0.04048	0	0	1	C*16:01 C*16:02 C*16:04
RSA	6,24,152	18	538	0.9326	0	0	1	C*07:01 C*07:02 C*07:04 C*07:19
KSR	6,24,156	3	60	0.4477	0	0	1	C*01:02
RAQ	6,24,156	5	73	0.09635	0	0	1	C*16:01 C*16:02
RAL	6,24,156	10	291	0.881	0	0	1	C*03:02 C*03:03 C*03:04 C*03:44 C*08:01 C*15:02 C*15:05 C*17:01
RSL	6,24,156	18	519	0.7647	0	0	1	C*07:01 C*07:02 C*07:19
KST	6,24,163	3	60	0.4477	0	0	1	C*01:02
RAL	6,24,163	9	235	0.6767	0	0	1	C*03:02 C*03:03 C*03:04 C*03:44
RAT	6,24,163	20	606	0.9994	0	0	1	C*04:01 C*04:03 C*05:01 C*08:01 C*08:02 C*12:02 C*12:03 C*14:02 C*15:02 C*15:05 C*16:01 C*16:02 C*16:04
KSR	6,24,170	3	60	0.4477	0	0	1	C*01:02
RAR	6,24,170	27	792	0.8299	0	0	1	C*02:02 C*03:02 C*03:03 C*03:04 C*03:44 C*04:01 C*04:03 C*05:01 C*08:01 C*08:02 C*12:02 C*12:03 C*14:02 C*15:02 C*15:05 C*16:01 C*16:02 C*16:04
KSE	6,24,173	3	60	0.4477	0	0	1	C*01:02
RAK	6,24,173	9	235	0.6767	0	0	1	C*03:02 C*03:03 C*03:04 C*03:44
KSE	6,24,177	3	60	0.4477	0	0	1	C*01:02
RAK	6,24,177	7	212	1	0	0	1	C*05:01 C*08:01 C*08:02
RAE	6,24,177	25	684	0.4483	0	0	1	C*02:02 C*03:02 C*03:03 C*03:04 C*03:44 C*04:01 C*04:03 C*12:02 C*12:03 C*14:02 C*15:02 C*15:05 C*16:01 C*16:02 C*16:04 C*17:01
KSH	6,24,184	3	60	0.4477	0	0	1	C*01:02
RSP	6,24,184	18	538	0.9326	0	0	1	C*07:01 C*07:02 C*07:04 C*07:19
RAH	6,24,184	27	792	0.8299	0	0	1	C*02:02 C*03:02 C*03:03 C*03:04 C*03:44 C*04:01 C*04:03 C*05:01 C*08:01 C*08:02 C*12:02 C*12:03 C*14:02 C*15:02 C*15:05 C*16:01 C*16:02 C*16:04
KRA	6,35,49	3	60	0.4477	0	0	1	C*01:02
RQA	6,35,49	7	212	1	0	0	1	C*05:01 C*08:01 C*08:02
RRE	6,35,49	8	227	0.8336	0	0	1	C*04:01
KRK	6,35,66	3	60	0.4477	0	0	1	C*01:02
RQK	6,35,66	7	212	1	0	0	1	C*05:01 C*08:01 C*08:02
KRT	6,35,73	3	60	0.4477	0	0	1	C*01:02
RQT	6,35,73	7	212	1	0	0	1	C*05:01 C*08:01 C*08:02
RRT	6,35,73	17	443	0.4119	0	0	1	C*02:02 C*03:02 C*03:03 C*03:04 C*03:44 C*14:02 C*15:02 C*15:05 C*16:01 C*16:02 C*16:04
RQS	6,35,77	3	55	0.4254	0	0	1	C*08:01 C*08:02
KRS	6,35,77	3	60	0.4477	0	0	1	C*01:02
RRS	6,35,77	29	797	0.3747	0	0	1	C*03:02 C*03:03 C*03:04 C*03:44 C*07:01 C*07:02 C*07:04 C*07:19 C*12:02 C*12:03 C*14:02 C*16:01 C*16:04
RQN	6,35,80	3	55	0.4254	0	0	1	C*08:01 C*08:02
KRN	6,35,80	3	60	0.4477	0	0	1	C*01:02
RRN	6,35,80	29	797	0.3747	0	0	1	C*03:02 C*03:03 C*03:04 C*03:44 C*07:01 C*07:02 C*07:04 C*07:19 C*12:02 C*12:03 C*14:02 C*16:01 C*16:04
KRA	6,35,90	3	60	0.4477	0	0	1	C*01:02
RQA	6,35,90	7	212	1	0	0	1	C*05:01 C*08:01 C*08:02
RRA	6,35,90	19	535	0.6441	0	0	1	C*02:02 C*03:02 C*03:03 C*03:04 C*03:44 C*12:02 C*12:03 C*14:02 C*15:02 C*15:05 C*16:01 C*16:02 C*16:04 C*17:01
KRG	6,35,91	3	60	0.4477	0	0	1	C*01:02
RRR	6,35,91	6	104	0.1522	0	0	1	C*03:03
RQG	6,35,91	7	212	1	0	0	1	C*05:01 C*08:01 C*08:02
KRT	6,35,94	3	60	0.4477	0	0	1	C*01:02
RQT	6,35,94	7	212	1	0	0	1	C*05:01 C*08:01 C*08:02
RRI	6,35,94	10	279	0.7622	0	0	1	C*03:02 C*03:03 C*03:04 C*03:44 C*15:02 C*15:05
KRL	6,35,95	3	60	0.4477	0	0	1	C*01:02
RQL	6,35,95	7	212	1	0	0	1	C*05:01 C*08:01 C*08:02
RRI	6,35,95	10	286	0.8314	0	0	1	C*03:03 C*03:04 C*03:44 C*15:02 C*15:05 C*17:01
KRW	6,35,97	3	60	0.4477	0	0	1	C*01:02
RQR	6,35,97	7	212	1	0	0	1	C*05:01 C*08:01 C*08:02
RRW	6,35,97	13	363	0.7163	0	0	1	C*06:02 C*12:03 C*14:02 C*16:01 C*16:02 C*16:04
KRC	6,35,99	3	60	0.4477	0	0	1	C*01:02
RQY	6,35,99	7	212	1	0	0	1	C*05:01 C*08:01 C*08:02
RRS	6,35,99	13	279	0.1491	0	0	1	C*07:02 C*07:19
KRL	6,35,103	3	60	0.4477	0	0	1	C*01:02
RQL	6,35,103	7	212	1	0	0	1	C*05:01 C*08:01 C*08:02
RRV	6,35,103	9	235	0.6767	0	0	1	C*03:02 C*03:03 C*03:04 C*03:44
KRY	6,35,113	3	60	0.4477	0	0	1	C*01:02
RQY	6,35,113	7	212	1	0	0	1	C*05:01 C*08:01 C*08:02
KRD	6,35,114	3	60	0.4477	0	0	1	C*01:02
RQN	6,35,114	7	212	1	0	0	1	C*05:01 C*08:01 C*08:02
RRN	6,35,114	8	240	1	0	0	1	C*04:01 C*04:03 C*17:01
KRY	6,35,116	3	60	0.4477	0	0	1	C*01:02
RQF	6,35,116	7	212	1	0	0	1	C*05:01 C*08:01 C*08:02
RRY	6,35,116	9	231	0.5359	0	0	1	C*03:03 C*03:04 C*03:44
RRF	6,35,116	9	272	1	0	0	1	C*04:01 C*04:03 C*07:04 C*15:05 C*17:01
KRA	6,35,117	3	60	0.4477	0	0	1	C*01:02
RQA	6,35,117	7	212	1	0	0	1	C*05:01 C*08:01 C*08:02
KRT	6,35,138	3	60	0.4477	0	0	1	C*01:02
RQK	6,35,138	7	211	1	0	0	1	C*05:01 C*08:02
KRT	6,35,143	3	60	0.4477	0	0	1	C*01:02
RQT	6,35,143	7	212	1	0	0	1	C*05:01 C*08:01 C*08:02
KRW	6,35,147	3	60	0.4477	0	0	1	C*01:02
RQW	6,35,147	7	212	1	0	0	1	C*05:01 C*08:01 C*08:02
RRW	6,35,147	27	782	0.8299	0	0	1	C*02:02 C*03:02 C*03:03 C*03:04 C*03:44 C*04:01 C*04:03 C*06:02 C*12:02 C*12:03 C*14:02 C*15:02 C*15:05 C*16:01 C*16:02 C*16:04
KRE	6,35,152	3	60	0.4477	0	0	1	C*01:02
RQE	6,35,152	7	211	1	0	0	1	C*05:01 C*08:02
RRA	6,35,152	22	587	0.36	0	0	1	C*07:01 C*07:02 C*07:04 C*07:19 C*16:01 C*16:02 C*16:04
KRR	6,35,156	3	60	0.4477	0	0	1	C*01:02
RRQ	6,35,156	5	73	0.09635	0	0	1	C*16:01 C*16:02
RQR	6,35,156	7	211	1	0	0	1	C*05:01 C*08:02
RRL	6,35,156	24	720	1	0	0	1	C*03:02 C*03:03 C*03:04 C*03:44 C*07:01 C*07:02 C*07:19 C*15:02 C*15:05 C*17:01
KRT	6,35,163	3	60	0.4477	0	0	1	C*01:02
RQT	6,35,163	7	212	1	0	0	1	C*05:01 C*08:01 C*08:02
RRL	6,35,163	9	235	0.6767	0	0	1	C*03:02 C*03:03 C*03:04 C*03:44
KRR	6,35,170	3	60	0.4477	0	0	1	C*01:02
RQR	6,35,170	7	212	1	0	0	1	C*05:01 C*08:01 C*08:02
KRE	6,35,173	3	60	0.4477	0	0	1	C*01:02
RQE	6,35,173	7	212	1	0	0	1	C*05:01 C*08:01 C*08:02
RRK	6,35,173	9	235	0.6767	0	0	1	C*03:02 C*03:03 C*03:04 C*03:44
KRE	6,35,177	3	60	0.4477	0	0	1	C*01:02
RQK	6,35,177	7	212	1	0	0	1	C*05:01 C*08:01 C*08:02
KRH	6,35,184	3	60	0.4477	0	0	1	C*01:02
RQH	6,35,184	7	212	1	0	0	1	C*05:01 C*08:01 C*08:02
RRP	6,35,184	18	538	0.9326	0	0	1	C*07:01 C*07:02 C*07:04 C*07:19
RRH	6,35,184	27	782	0.8299	0	0	1	C*02:02 C*03:02 C*03:03 C*03:04 C*03:44 C*04:01 C*04:03 C*06:02 C*12:02 C*12:03 C*14:02 C*15:02 C*15:05 C*16:01 C*16:02 C*16:04
KAK	6,49,66	3	60	0.4477	0	0	1	C*01:02
REK	6,49,66	8	227	0.8336	0	0	1	C*04:01
RAK	6,49,66	30	876	0.7884	0	0	1	C*02:02 C*03:02 C*03:03 C*03:04 C*03:44 C*04:03 C*05:01 C*06:02 C*07:02 C*07:04 C*08:01 C*08:02 C*12:02 C*12:03 C*14:02 C*16:01 C*16:02 C*16:04 C*17:01
KAT	6,49,73	3	60	0.4477	0	0	1	C*01:02
REA	6,49,73	8	227	0.8336	0	0	1	C*04:01
RAT	6,49,73	20	594	0.8896	0	0	1	C*02:02 C*03:02 C*03:03 C*03:04 C*03:44 C*05:01 C*08:01 C*08:02 C*14:02 C*15:02 C*15:05 C*16:01 C*16:02 C*16:04
KAS	6,49,77	3	60	0.4477	0	0	1	C*01:02
REN	6,49,77	8	227	0.8336	0	0	1	C*04:01
RAS	6,49,77	31	826	0.1009	0	0	1	C*03:02 C*03:03 C*03:04 C*03:44 C*07:01 C*07:02 C*07:04 C*07:19 C*08:01 C*08:02 C*12:02 C*12:03 C*14:02 C*16:01 C*16:04
KAN	6,49,80	3	60	0.4477	0	0	1	C*01:02
REK	6,49,80	8	227	0.8336	0	0	1	C*04:01
RAN	6,49,80	31	826	0.1009	0	0	1	C*03:02 C*03:03 C*03:04 C*03:44 C*07:01 C*07:02 C*07:04 C*07:19 C*08:01 C*08:02 C*12:02 C*12:03 C*14:02 C*16:01 C*16:04
KAA	6,49,90	3	60	0.4477	0	0	1	C*01:02
RED	6,49,90	8	227	0.8336	0	0	1	C*04:01
KAG	6,49,91	3	60	0.4477	0	0	1	C*01:02
RAR	6,49,91	6	104	0.1522	0	0	1	C*03:03
REG	6,49,91	8	227	0.8336	0	0	1	C*04:01
KAT	6,49,94	3	60	0.4477	0	0	1	C*01:02
RET	6,49,94	8	227	0.8336	0	0	1	C*04:01
RAI	6,49,94	10	279	0.7622	0	0	1	C*03:02 C*03:03 C*03:04 C*03:44 C*15:02 C*15:05
RAT	6,49,94	30	899	1	0	0	1	C*02:02 C*04:03 C*05:01 C*06:02 C*07:01 C*07:02 C*07:04 C*07:19 C*08:01 C*08:02 C*12:02 C*12:03 C*14:02 C*16:01 C*16:02 C*16:04 C*17:01
KAL	6,49,95	3	60	0.4477	0	0	1	C*01:02
REL	6,49,95	8	227	0.8336	0	0	1	C*04:01
RAI	6,49,95	10	286	0.8314	0	0	1	C*03:03 C*03:04 C*03:44 C*15:02 C*15:05 C*17:01
RAL	6,49,95	30	888	1	0	0	1	C*02:02 C*03:02 C*04:03 C*05:01 C*06:02 C*07:01 C*07:02 C*07:19 C*08:01 C*08:02 C*12:02 C*12:03 C*14:02 C*16:01 C*16:02 C*16:04
KAW	6,49,97	3	60	0.4477	0	0	1	C*01:02
RER	6,49,97	8	227	0.8336	0	0	1	C*04:01
RAW	6,49,97	13	363	0.7163	0	0	1	C*06:02 C*12:03 C*14:02 C*16:01 C*16:02 C*16:04
KAC	6,49,99	3	60	0.4477	0	0	1	C*01:02
REF	6,49,99	8	227	0.8336	0	0	1	C*04:01
RAS	6,49,99	13	279	0.1491	0	0	1	C*07:02 C*07:19
KAL	6,49,103	3	60	0.4477	0	0	1	C*01:02
REL	6,49,103	8	227	0.8336	0	0	1	C*04:01
RAV	6,49,103	9	235	0.6767	0	0	1	C*03:02 C*03:03 C*03:04 C*03:44
KAY	6,49,113	3	60	0.4477	0	0	1	C*01:02
REY	6,49,113	8	227	0.8336	0	0	1	C*04:01
RAY	6,49,113	32	967	1	0	0	1	C*02:02 C*03:02 C*03:03 C*03:04 C*03:44 C*04:03 C*05:01 C*06:02 C*07:01 C*07:02 C*07:04 C*07:19 C*08:01 C*08:02 C*12:02 C*12:03 C*14:02 C*16:01 C*16:02 C*16:04 C*17:01
KAD	6,49,114	3	60	0.4477	0	0	1	C*01:02
REN	6,49,114	8	227	0.8336	0	0	1	C*04:01
KAY	6,49,116	3	60	0.4477	0	0	1	C*01:02
REF	6,49,116	8	227	0.8336	0	0	1	C*04:01
RAY	6,49,116	9	231	0.5359	0	0	1	C*03:03 C*03:04 C*03:44
KAA	6,49,117	3	60	0.4477	0	0	1	C*01:02
REA	6,49,117	8	227	0.8336	0	0	1	C*04:01
KAT	6,49,138	3	60	0.4477	0	0	1	C*01:02
RAK	6,49,138	7	211	1	0	0	1	C*05:01 C*08:02
RET	6,49,138	8	227	0.8336	0	0	1	C*04:01
KAT	6,49,143	3	60	0.4477	0	0	1	C*01:02
RET	6,49,143	8	227	0.8336	0	0	1	C*04:01
KAW	6,49,147	3	60	0.4477	0	0	1	C*01:02
REW	6,49,147	8	227	0.8336	0	0	1	C*04:01
KAE	6,49,152	3	60	0.4477	0	0	1	C*01:02
REE	6,49,152	8	227	0.8336	0	0	1	C*04:01
RAA	6,49,152	22	587	0.36	0	0	1	C*07:01 C*07:02 C*07:04 C*07:19 C*16:01 C*16:02 C*16:04
KAR	6,49,156	3	60	0.4477	0	0	1	C*01:02
RAQ	6,49,156	5	73	0.09635	0	0	1	C*16:01 C*16:02
RER	6,49,156	8	227	0.8336	0	0	1	C*04:01
RAL	6,49,156	24	720	1	0	0	1	C*03:02 C*03:03 C*03:04 C*03:44 C*07:01 C*07:02 C*07:19 C*08:01 C*15:02 C*15:05 C*17:01
KAT	6,49,163	3	60	0.4477	0	0	1	C*01:02
RET	6,49,163	8	227	0.8336	0	0	1	C*04:01
RAL	6,49,163	9	235	0.6767	0	0	1	C*03:02 C*03:03 C*03:04 C*03:44
RAT	6,49,163	30	879	0.7883	0	0	1	C*04:03 C*05:01 C*06:02 C*07:01 C*07:02 C*07:04 C*07:19 C*08:01 C*08:02 C*12:02 C*12:03 C*14:02 C*15:02 C*15:05 C*16:01 C*16:02 C*16:04
KAR	6,49,170	3	60	0.4477	0	0	1	C*01:02
RER	6,49,170	8	227	0.8336	0	0	1	C*04:01
KAE	6,49,173	3	60	0.4477	0	0	1	C*01:02
REE	6,49,173	8	227	0.8336	0	0	1	C*04:01
RAK	6,49,173	9	235	0.6767	0	0	1	C*03:02 C*03:03 C*03:04 C*03:44
KAE	6,49,177	3	60	0.4477	0	0	1	C*01:02
REE	6,49,177	8	227	0.8336	0	0	1	C*04:01
KAH	6,49,184	3	60	0.4477	0	0	1	C*01:02
REH	6,49,184	8	227	0.8336	0	0	1	C*04:01
RAP	6,49,184	18	538	0.9326	0	0	1	C*07:01 C*07:02 C*07:04 C*07:19
KKT	6,66,73	3	60	0.4477	0	0	1	C*01:02
RKT	6,66,73	19	562	0.8754	0	0	1	C*02:02 C*03:02 C*03:03 C*03:04 C*03:44 C*05:01 C*08:01 C*08:02 C*14:02 C*16:01 C*16:02 C*16:04
KKS	6,66,77	3	60	0.4477	0	0	1	C*01:02
RKS	6,66,77	27	665	0.08869	0	0	1	C*03:02 C*03:03 C*03:04 C*03:44 C*07:02 C*07:04 C*08:01 C*08:02 C*12:02 C*12:03 C*14:02 C*16:01 C*16:04
KKN	6,66,80	3	60	0.4477	0	0	1	C*01:02
RKN	6,66,80	27	665	0.08869	0	0	1	C*03:02 C*03:03 C*03:04 C*03:44 C*07:02 C*07:04 C*08:01 C*08:02 C*12:02 C*12:03 C*14:02 C*16:01 C*16:04
KKA	6,66,90	3	60	0.4477	0	0	1	C*01:02
KKG	6,66,91	3	60	0.4477	0	0	1	C*01:02
RKR	6,66,91	6	104	0.1522	0	0	1	C*03:03
KKT	6,66,94	3	60	0.4477	0	0	1	C*01:02
RKI	6,66,94	9	235	0.6767	0	0	1	C*03:02 C*03:03 C*03:04 C*03:44
KKL	6,66,95	3	60	0.4477	0	0	1	C*01:02
RKI	6,66,95	9	242	0.6817	0	0	1	C*03:03 C*03:04 C*03:44 C*17:01
RKL	6,66,95	29	874	1	0	0	1	C*02:02 C*03:02 C*04:01 C*04:03 C*05:01 C*06:02 C*07:02 C*08:01 C*08:02 C*12:02 C*12:03 C*14:02 C*16:01 C*16:02 C*16:04
KKW	6,66,97	3	60	0.4477	0	0	1	C*01:02
RKW	6,66,97	13	363	0.7163	0	0	1	C*06:02 C*12:03 C*14:02 C*16:01 C*16:02 C*16:04
RKR	6,66,97	29	836	0.6369	0	0	1	C*02:02 C*03:02 C*03:03 C*03:04 C*03:44 C*04:01 C*04:03 C*05:01 C*07:02 C*07:04 C*08:01 C*08:02 C*12:02 C*17:01
KKC	6,66,99	3	60	0.4477	0	0	1	C*01:02
RKS	6,66,99	13	279	0.1491	0	0	1	C*07:02
KKL	6,66,103	3	60	0.4477	0	0	1	C*01:02
RKV	6,66,103	9	235	0.6767	0	0	1	C*03:02 C*03:03 C*03:04 C*03:44
KKY	6,66,113	3	60	0.4477	0	0	1	C*01:02
KKD	6,66,114	3	60	0.4477	0	0	1	C*01:02
RKD	6,66,114	27	777	0.6747	0	0	1	C*02:02 C*03:02 C*03:03 C*03:04 C*03:44 C*06:02 C*07:02 C*07:04 C*12:02 C*12:03 C*14:02 C*16:01 C*16:02 C*16:04
RNF	6,66,116	1	5	0.1774	0	0	1	C*15:05
KKY	6,66,116	3	60	0.4477	0	0	1	C*01:02
RKY	6,66,116	9	231	0.5359	0	0	1	C*03:03 C*03:04 C*03:44
RKS	6,66,116	23	636	0.4734	0	0	1	C*02:02 C*03:02 C*06:02 C*07:02 C*12:02 C*12:03 C*14:02 C*16:01 C*16:02 C*16:04
KKA	6,66,117	3	60	0.4477	0	0	1	C*01:02
KKT	6,66,138	3	60	0.4477	0	0	1	C*01:02
RKK	6,66,138	7	211	1	0	0	1	C*05:01 C*08:02
KKT	6,66,143	3	60	0.4477	0	0	1	C*01:02
KKW	6,66,147	3	60	0.4477	0	0	1	C*01:02
RKL	6,66,147	13	315	0.3378	0	0	1	C*07:02 C*07:04 C*17:01
KKE	6,66,152	3	60	0.4477	0	0	1	C*01:02
RKA	6,66,152	19	360	0.0114	0	0	1	C*07:02 C*07:04 C*16:01 C*16:02 C*16:04
KKR	6,66,156	3	60	0.4477	0	0	1	C*01:02
RKQ	6,66,156	5	73	0.09635	0	0	1	C*16:01 C*16:02
RKL	6,66,156	19	485	0.3048	0	0	1	C*03:02 C*03:03 C*03:04 C*03:44 C*07:02 C*08:01 C*17:01
KKT	6,66,163	3	60	0.4477	0	0	1	C*01:02
RKL	6,66,163	9	235	0.6767	0	0	1	C*03:02 C*03:03 C*03:04 C*03:44
RKT	6,66,163	29	850	0.8066	0	0	1	C*04:01 C*04:03 C*05:01 C*06:02 C*07:02 C*07:04 C*08:01 C*08:02 C*12:02 C*12:03 C*14:02 C*16:01 C*16:02 C*16:04
KKR	6,66,170	3	60	0.4477	0	0	1	C*01:02
KKE	6,66,173	3	60	0.4477	0	0	1	C*01:02
RKK	6,66,173	9	235	0.6767	0	0	1	C*03:02 C*03:03 C*03:04 C*03:44
KKE	6,66,177	3	60	0.4477	0	0	1	C*01:02
RKE	6,66,177	29	869	1	0	0	1	C*02:02 C*03:02 C*03:03 C*03:04 C*03:44 C*04:01 C*04:03 C*06:02 C*07:02 C*12:02 C*12:03 C*14:02 C*16:01 C*16:02 C*16:04 C*17:01
KKH	6,66,184	3	60	0.4477	0	0	1	C*01:02
RKP	6,66,184	13	301	0.2534	0	0	1	C*07:02 C*07:04
KTS	6,73,77	3	60	0.4477	0	0	1	C*01:02
RTS	6,73,77	16	363	0.153	0	0	1	C*03:02 C*03:03 C*03:04 C*03:44 C*08:01 C*08:02 C*14:02 C*16:01 C*16:04
RAS	6,73,77	21	611	0.7686	0	0	1	C*07:01 C*07:02 C*07:04 C*07:19 C*12:02 C*12:03
KTN	6,73,80	3	60	0.4477	0	0	1	C*01:02
RTN	6,73,80	16	363	0.153	0	0	1	C*03:02 C*03:03 C*03:04 C*03:44 C*08:01 C*08:02 C*14:02 C*16:01 C*16:04
RAN	6,73,80	21	611	0.7686	0	0	1	C*07:01 C*07:02 C*07:04 C*07:19 C*12:02 C*12:03
KTA	6,73,90	3	60	0.4477	0	0	1	C*01:02
RTA	6,73,90	20	594	0.8896	0	0	1	C*02:02 C*03:02 C*03:03 C*03:04 C*03:44 C*05:01 C*08:01 C*08:02 C*14:02 C*15:02 C*15:05 C*16:01 C*16:02 C*16:04
KTG	6,73,91	3	60	0.4477	0	0	1	C*01:02
RTR	6,73,91	6	104	0.1522	0	0	1	C*03:03
KTT	6,73,94	3	60	0.4477	0	0	1	C*01:02
RTI	6,73,94	10	279	0.7622	0	0	1	C*03:02 C*03:03 C*03:04 C*03:44 C*15:02 C*15:05
KTL	6,73,95	3	60	0.4477	0	0	1	C*01:02
RTI	6,73,95	10	275	0.723	0	0	1	C*03:03 C*03:04 C*03:44 C*15:02 C*15:05
KTW	6,73,97	3	60	0.4477	0	0	1	C*01:02
RTW	6,73,97	6	98	0.1337	0	0	1	C*14:02 C*16:01 C*16:02 C*16:04
KTC	6,73,99	3	60	0.4477	0	0	1	C*01:02
RAF	6,73,99	8	228	0.8341	0	0	1	C*04:01 C*04:03
RAS	6,73,99	13	279	0.1491	0	0	1	C*07:02 C*07:19
RTY	6,73,99	20	578	0.748	0	0	1	C*02:02 C*03:02 C*03:03 C*03:04 C*03:44 C*05:01 C*08:01 C*08:02 C*15:02 C*15:05 C*16:01 C*16:02 C*16:04
KTL	6,73,103	3	60	0.4477	0	0	1	C*01:02
RTV	6,73,103	9	235	0.6767	0	0	1	C*03:02 C*03:03 C*03:04 C*03:44
KTY	6,73,113	3	60	0.4477	0	0	1	C*01:02
RTY	6,73,113	19	562	0.8754	0	0	1	C*02:02 C*03:02 C*03:03 C*03:04 C*03:44 C*05:01 C*08:01 C*08:02 C*14:02 C*16:01 C*16:02 C*16:04
KTD	6,73,114	3	60	0.4477	0	0	1	C*01:02
RTN	6,73,114	7	212	1	0	0	1	C*05:01 C*08:01 C*08:02
RAN	6,73,114	8	240	1	0	0	1	C*04:01 C*04:03 C*17:01
RTD	6,73,114	17	443	0.4119	0	0	1	C*02:02 C*03:02 C*03:03 C*03:04 C*03:44 C*14:02 C*15:02 C*15:05 C*16:01 C*16:02 C*16:04
KTY	6,73,116	3	60	0.4477	0	0	1	C*01:02
RTS	6,73,116	7	194	0.823	0	0	1	C*02:02 C*03:02 C*14:02 C*16:01 C*16:02 C*16:04
RTF	6,73,116	8	214	0.6692	0	0	1	C*05:01 C*08:01 C*08:02 C*15:05
RTY	6,73,116	9	231	0.5359	0	0	1	C*03:03 C*03:04 C*03:44
KTA	6,73,117	3	60	0.4477	0	0	1	C*01:02
RTA	6,73,117	20	594	0.8896	0	0	1	C*02:02 C*03:02 C*03:03 C*03:04 C*05:01 C*08:01 C*08:02 C*14:02 C*15:02 C*15:05 C*16:01 C*16:02 C*16:04
KTT	6,73,138	3	60	0.4477	0	0	1	C*01:02
RTK	6,73,138	7	211	1	0	0	1	C*05:01 C*08:02
RTT	6,73,138	17	444	0.4185	0	0	1	C*02:02 C*03:02 C*03:03 C*03:04 C*03:44 C*08:01 C*14:02 C*15:02 C*15:05 C*16:01 C*16:02 C*16:04
KTT	6,73,143	3	60	0.4477	0	0	1	C*01:02
RTT	6,73,143	20	594	0.8896	0	0	1	C*02:02 C*03:02 C*03:03 C*03:04 C*03:44 C*05:01 C*08:01 C*08:02 C*14:02 C*15:02 C*15:05 C*16:01 C*16:02 C*16:04
KTW	6,73,147	3	60	0.4477	0	0	1	C*01:02
RTW	6,73,147	20	594	0.8896	0	0	1	C*02:02 C*03:02 C*03:03 C*03:04 C*03:44 C*05:01 C*08:01 C*08:02 C*14:02 C*15:02 C*15:05 C*16:01 C*16:02 C*16:04
KTE	6,73,152	3	60	0.4477	0	0	1	C*01:02
RTA	6,73,152	6	76	0.04048	0	0	1	C*16:01 C*16:02 C*16:04
RAA	6,73,152	18	538	0.9326	0	0	1	C*07:01 C*07:02 C*07:04 C*07:19
KTR	6,73,156	3	60	0.4477	0	0	1	C*01:02
RTQ	6,73,156	5	73	0.09635	0	0	1	C*16:01 C*16:02
RAR	6,73,156	8	228	0.8341	0	0	1	C*04:01 C*04:03
RTL	6,73,156	10	280	0.7721	0	0	1	C*03:02 C*03:03 C*03:04 C*03:44 C*08:01 C*15:02 C*15:05
RAL	6,73,156	18	530	0.8611	0	0	1	C*07:01 C*07:02 C*07:19 C*17:01
KTT	6,73,163	3	60	0.4477	0	0	1	C*01:02
RTL	6,73,163	9	235	0.6767	0	0	1	C*03:02 C*03:03 C*03:04 C*03:44
RTT	6,73,163	12	335	0.7318	0	0	1	C*05:01 C*08:01 C*08:02 C*14:02 C*15:02 C*15:05 C*16:01 C*16:02 C*16:04
KTR	6,73,170	3	60	0.4477	0	0	1	C*01:02
RTR	6,73,170	20	594	0.8896	0	0	1	C*02:02 C*03:02 C*03:03 C*03:04 C*03:44 C*05:01 C*08:01 C*08:02 C*14:02 C*15:02 C*15:05 C*16:01 C*16:02 C*16:04
KTE	6,73,173	3	60	0.4477	0	0	1	C*01:02
RTK	6,73,173	9	235	0.6767	0	0	1	C*03:02 C*03:03 C*03:04 C*03:44
KTE	6,73,177	3	60	0.4477	0	0	1	C*01:02
RTK	6,73,177	7	212	1	0	0	1	C*05:01 C*08:01 C*08:02
RTE	6,73,177	17	443	0.4119	0	0	1	C*02:02 C*03:02 C*03:03 C*03:04 C*03:44 C*14:02 C*15:02 C*15:05 C*16:01 C*16:02 C*16:04
KTH	6,73,184	3	60	0.4477	0	0	1	C*01:02
RAP	6,73,184	18	538	0.9326	0	0	1	C*07:01 C*07:02 C*07:04 C*07:19
RTH	6,73,184	20	594	0.8896	0	0	1	C*02:02 C*03:02 C*03:03 C*03:04 C*03:44 C*05:01 C*08:01 C*08:02 C*14:02 C*15:02 C*15:05 C*16:01 C*16:02 C*16:04
KSN	6,77,80	3	60	0.4477	0	0	1	C*01:02
RSN	6,77,80	31	826	0.1009	0	0	1	C*03:02 C*03:03 C*03:04 C*03:44 C*07:01 C*07:02 C*07:04 C*07:19 C*08:01 C*08:02 C*12:02 C*12:03 C*14:02 C*16:01 C*16:04
KSA	6,77,90	3	60	0.4477	0	0	1	C*01:02
RSA	6,77,90	18	455	0.3048	0	0	1	C*03:02 C*03:03 C*03:04 C*03:44 C*08:01 C*08:02 C*12:02 C*12:03 C*14:02 C*16:01 C*16:04
RSD	6,77,90	18	538	0.9326	0	0	1	C*07:01 C*07:02 C*07:04 C*07:19
KSG	6,77,91	3	60	0.4477	0	0	1	C*01:02
RSR	6,77,91	6	104	0.1522	0	0	1	C*03:03
RSG	6,77,91	28	771	0.3984	0	0	1	C*03:02 C*03:04 C*03:44 C*07:01 C*07:02 C*07:04 C*07:19 C*08:01 C*08:02 C*12:02 C*12:03 C*14:02 C*16:01 C*16:04
KST	6,77,94	3	60	0.4477	0	0	1	C*01:02
RSI	6,77,94	9	235	0.6767	0	0	1	C*03:02 C*03:03 C*03:04 C*03:44
RST	6,77,94	26	691	0.3364	0	0	1	C*07:01 C*07:02 C*07:04 C*07:19 C*08:01 C*08:02 C*12:02 C*12:03 C*14:02 C*16:01 C*16:04
KSL	6,77,95	3	60	0.4477	0	0	1	C*01:02
RSI	6,77,95	9	231	0.5359	0	0	1	C*03:03 C*03:04 C*03:44
RSL	6,77,95	26	678	0.2538	0	0	1	C*03:02 C*07:01 C*07:02 C*07:19 C*08:01 C*08:02 C*12:02 C*12:03 C*14:02 C*16:01 C*16:04
KSW	6,77,97	3	60	0.4477	0	0	1	C*01:02
RSW	6,77,97	8	183	0.3662	0	0	1	C*12:03 C*14:02 C*16:01 C*16:04
RSR	6,77,97	28	747	0.2234	0	0	1	C*03:02 C*03:03 C*03:04 C*03:44 C*07:01 C*07:02 C*07:04 C*07:19 C*08:01 C*08:02 C*12:02
KSC	6,77,99	3	60	0.4477	0	0	1	C*01:02
RNF	6,77,99	8	228	0.8341	0	0	1	C*04:01 C*04:03
RSS	6,77,99	13	279	0.1491	0	0	1	C*07:02 C*07:19
RSY	6,77,99	24	663	0.5743	0	0	1	C*03:02 C*03:03 C*03:04 C*03:44 C*07:01 C*07:04 C*08:01 C*08:02 C*12:02 C*12:03 C*16:01 C*16:04
KSL	6,77,103	3	60	0.4477	0	0	1	C*01:02
RSV	6,77,103	9	235	0.6767	0	0	1	C*03:02 C*03:03 C*03:04 C*03:44
RSL	6,77,103	26	691	0.3364	0	0	1	C*07:01 C*07:02 C*07:04 C*07:19 C*08:01 C*08:02 C*12:02 C*12:03 C*14:02 C*16:01 C*16:04
KSY	6,77,113	3	60	0.4477	0	0	1	C*01:02
RSY	6,77,113	31	826	0.1009	0	0	1	C*03:02 C*03:03 C*03:04 C*03:44 C*07:01 C*07:02 C*07:04 C*07:19 C*08:01 C*08:02 C*12:02 C*12:03 C*14:02 C*16:01 C*16:04
RSN	6,77,114	3	55	0.4254	0	0	1	C*08:01 C*08:02
KSD	6,77,114	3	60	0.4477	0	0	1	C*01:02
RSD	6,77,114	29	797	0.3747	0	0	1	C*03:02 C*03:03 C*03:04 C*03:44 C*07:01 C*07:02 C*07:04 C*07:19 C*12:02 C*12:03 C*14:02 C*16:01 C*16:04
KSY	6,77,116	3	60	0.4477	0	0	1	C*01:02
RSF	6,77,116	3	82	0.7482	0	0	1	C*07:04 C*08:01 C*08:02
RSY	6,77,116	9	231	0.5359	0	0	1	C*03:03 C*03:04 C*03:44
RNF	6,77,116	13	390	0.9636	0	0	1	C*04:01 C*04:03 C*05:01 C*15:05 C*17:01
RSS	6,77,116	24	642	0.3597	0	0	1	C*03:02 C*07:01 C*07:02 C*07:19 C*12:02 C*12:03 C*14:02 C*16:01 C*16:04
KSA	6,77,117	3	60	0.4477	0	0	1	C*01:02
RSA	6,77,117	31	826	0.1009	0	0	1	C*03:02 C*03:03 C*03:04 C*07:01 C*07:02 C*07:04 C*07:19 C*08:01 C*08:02 C*12:02 C*12:03 C*14:02 C*16:01 C*16:04
RSK	6,77,138	3	54	0.4215	0	0	1	C*08:02
KST	6,77,138	3	60	0.4477	0	0	1	C*01:02
RST	6,77,138	29	797	0.3747	0	0	1	C*03:02 C*03:03 C*03:04 C*03:44 C*07:01 C*07:02 C*07:04 C*07:19 C*08:01 C*12:02 C*12:03 C*14:02 C*16:01 C*16:04
KST	6,77,143	3	60	0.4477	0	0	1	C*01:02
RST	6,77,143	31	826	0.1009	0	0	1	C*03:02 C*03:03 C*03:04 C*03:44 C*07:01 C*07:02 C*07:04 C*07:19 C*08:01 C*08:02 C*12:02 C*12:03 C*14:02 C*16:01 C*16:04
KSW	6,77,147	3	60	0.4477	0	0	1	C*01:02
RSW	6,77,147	18	455	0.3048	0	0	1	C*03:02 C*03:03 C*03:04 C*03:44 C*08:01 C*08:02 C*12:02 C*12:03 C*14:02 C*16:01 C*16:04
RSL	6,77,147	18	538	0.9326	0	0	1	C*07:01 C*07:02 C*07:04 C*07:19
RNA	6,77,152	1	9	0.2783	0	0	1	C*16:02
KSE	6,77,152	3	60	0.4477	0	0	1	C*01:02
RSE	6,77,152	15	402	0.545	0	0	1	C*03:02 C*03:03 C*03:04 C*03:44 C*08:02 C*12:02 C*12:03 C*14:02
RSA	6,77,152	22	578	0.3098	0	0	1	C*07:01 C*07:02 C*07:04 C*07:19 C*16:01 C*16:04
RNQ	6,77,156	1	9	0.2783	0	0	1	C*16:02
KSR	6,77,156	3	60	0.4477	0	0	1	C*01:02
RSQ	6,77,156	4	64	0.2686	0	0	1	C*16:01
RSR	6,77,156	3	78	0.739	0	0	1	C*08:02 C*14:02
RSW	6,77,156	4	119	1	0	0	1	C*12:02 C*12:03 C*16:04
RSL	6,77,156	24	682	0.7049	0	0	1	C*03:02 C*03:03 C*03:04 C*03:44 C*07:01 C*07:02 C*07:19 C*08:01
KST	6,77,163	3	60	0.4477	0	0	1	C*01:02
RSL	6,77,163	9	235	0.6767	0	0	1	C*03:02 C*03:03 C*03:04 C*03:44
RST	6,77,163	26	691	0.3364	0	0	1	C*07:01 C*07:02 C*07:04 C*07:19 C*08:01 C*08:02 C*12:02 C*12:03 C*14:02 C*16:01 C*16:04
KSR	6,77,170	3	60	0.4477	0	0	1	C*01:02
RSR	6,77,170	31	826	0.1009	0	0	1	C*03:02 C*03:03 C*03:04 C*03:44 C*07:01 C*07:02 C*07:04 C*07:19 C*08:01 C*08:02 C*12:02 C*12:03 C*14:02 C*16:01 C*16:04
KSE	6,77,173	3	60	0.4477	0	0	1	C*01:02
RSK	6,77,173	9	235	0.6767	0	0	1	C*03:02 C*03:03 C*03:04 C*03:44
RSE	6,77,173	26	691	0.3364	0	0	1	C*07:01 C*07:02 C*07:04 C*07:19 C*08:01 C*08:02 C*12:02 C*12:03 C*14:02 C*16:01 C*16:04
KSE	6,77,177	3	60	0.4477	0	0	1	C*01:02
RSK	6,77,177	3	82	0.7482	0	0	1	C*07:04 C*08:01 C*08:02
RSE	6,77,177	29	781	0.2797	0	0	1	C*03:02 C*03:03 C*03:04 C*03:44 C*07:01 C*07:02 C*07:19 C*12:02 C*12:03 C*14:02 C*16:01 C*16:04
KSH	6,77,184	3	60	0.4477	0	0	1	C*01:02
RSH	6,77,184	18	455	0.3048	0	0	1	C*03:02 C*03:03 C*03:04 C*03:44 C*08:01 C*08:02 C*12:02 C*12:03 C*14:02 C*16:01 C*16:04
RSP	6,77,184	18	538	0.9326	0	0	1	C*07:01 C*07:02 C*07:04 C*07:19
KNA	6,80,90	3	60	0.4477	0	0	1	C*01:02
RNA	6,80,90	18	455	0.3048	0	0	1	C*03:02 C*03:03 C*03:04 C*03:44 C*08:01 C*08:02 C*12:02 C*12:03 C*14:02 C*16:01 C*16:04
RND	6,80,90	18	538	0.9326	0	0	1	C*07:01 C*07:02 C*07:04 C*07:19
KNG	6,80,91	3	60	0.4477	0	0	1	C*01:02
RNR	6,80,91	6	104	0.1522	0	0	1	C*03:03
RNG	6,80,91	28	771	0.3984	0	0	1	C*03:02 C*03:04 C*03:44 C*07:01 C*07:02 C*07:04 C*07:19 C*08:01 C*08:02 C*12:02 C*12:03 C*14:02 C*16:01 C*16:04
KNT	6,80,94	3	60	0.4477	0	0	1	C*01:02
RNI	6,80,94	9	235	0.6767	0	0	1	C*03:02 C*03:03 C*03:04 C*03:44
RNT	6,80,94	26	691	0.3364	0	0	1	C*07:01 C*07:02 C*07:04 C*07:19 C*08:01 C*08:02 C*12:02 C*12:03 C*14:02 C*16:01 C*16:04
KNL	6,80,95	3	60	0.4477	0	0	1	C*01:02
RNI	6,80,95	9	231	0.5359	0	0	1	C*03:03 C*03:04 C*03:44
RNL	6,80,95	26	678	0.2538	0	0	1	C*03:02 C*07:01 C*07:02 C*07:19 C*08:01 C*08:02 C*12:02 C*12:03 C*14:02 C*16:01 C*16:04
KNW	6,80,97	3	60	0.4477	0	0	1	C*01:02
RNW	6,80,97	8	183	0.3662	0	0	1	C*12:03 C*14:02 C*16:01 C*16:04
RNR	6,80,97	28	747	0.2234	0	0	1	C*03:02 C*03:03 C*03:04 C*03:44 C*07:01 C*07:02 C*07:04 C*07:19 C*08:01 C*08:02 C*12:02
KNC	6,80,99	3	60	0.4477	0	0	1	C*01:02
RKF	6,80,99	8	228	0.8341	0	0	1	C*04:01 C*04:03
RNS	6,80,99	13	279	0.1491	0	0	1	C*07:02 C*07:19
RNY	6,80,99	24	663	0.5743	0	0	1	C*03:02 C*03:03 C*03:04 C*03:44 C*07:01 C*07:04 C*08:01 C*08:02 C*12:02 C*12:03 C*16:01 C*16:04
KNL	6,80,103	3	60	0.4477	0	0	1	C*01:02
RNV	6,80,103	9	235	0.6767	0	0	1	C*03:02 C*03:03 C*03:04 C*03:44
RNL	6,80,103	26	691	0.3364	0	0	1	C*07:01 C*07:02 C*07:04 C*07:19 C*08:01 C*08:02 C*12:02 C*12:03 C*14:02 C*16:01 C*16:04
KNY	6,80,113	3	60	0.4477	0	0	1	C*01:02
RNY	6,80,113	31	826	0.1009	0	0	1	C*03:02 C*03:03 C*03:04 C*03:44 C*07:01 C*07:02 C*07:04 C*07:19 C*08:01 C*08:02 C*12:02 C*12:03 C*14:02 C*16:01 C*16:04
RNN	6,80,114	3	55	0.4254	0	0	1	C*08:01 C*08:02
KND	6,80,114	3	60	0.4477	0	0	1	C*01:02
RND	6,80,114	29	797	0.3747	0	0	1	C*03:02 C*03:03 C*03:04 C*03:44 C*07:01 C*07:02 C*07:04 C*07:19 C*12:02 C*12:03 C*14:02 C*16:01 C*16:04
KNY	6,80,116	3	60	0.4477	0	0	1	C*01:02
RNF	6,80,116	3	82	0.7482	0	0	1	C*07:04 C*08:01 C*08:02
RNY	6,80,116	9	231	0.5359	0	0	1	C*03:03 C*03:04 C*03:44
RKF	6,80,116	13	390	0.9636	0	0	1	C*04:01 C*04:03 C*05:01 C*15:05 C*17:01
RNS	6,80,116	24	642	0.3597	0	0	1	C*03:02 C*07:01 C*07:02 C*07:19 C*12:02 C*12:03 C*14:02 C*16:01 C*16:04
KNA	6,80,117	3	60	0.4477	0	0	1	C*01:02
RNA	6,80,117	31	826	0.1009	0	0	1	C*03:02 C*03:03 C*03:04 C*07:01 C*07:02 C*07:04 C*07:19 C*08:01 C*08:02 C*12:02 C*12:03 C*14:02 C*16:01 C*16:04
RNK	6,80,138	3	54	0.4215	0	0	1	C*08:02
KNT	6,80,138	3	60	0.4477	0	0	1	C*01:02
RNT	6,80,138	29	797	0.3747	0	0	1	C*03:02 C*03:03 C*03:04 C*03:44 C*07:01 C*07:02 C*07:04 C*07:19 C*08:01 C*12:02 C*12:03 C*14:02 C*16:01 C*16:04
KNT	6,80,143	3	60	0.4477	0	0	1	C*01:02
RNT	6,80,143	31	826	0.1009	0	0	1	C*03:02 C*03:03 C*03:04 C*03:44 C*07:01 C*07:02 C*07:04 C*07:19 C*08:01 C*08:02 C*12:02 C*12:03 C*14:02 C*16:01 C*16:04
KNW	6,80,147	3	60	0.4477	0	0	1	C*01:02
RNW	6,80,147	18	455	0.3048	0	0	1	C*03:02 C*03:03 C*03:04 C*03:44 C*08:01 C*08:02 C*12:02 C*12:03 C*14:02 C*16:01 C*16:04
RNL	6,80,147	18	538	0.9326	0	0	1	C*07:01 C*07:02 C*07:04 C*07:19
RKA	6,80,152	1	9	0.2783	0	0	1	C*16:02
KNE	6,80,152	3	60	0.4477	0	0	1	C*01:02
RNE	6,80,152	15	402	0.545	0	0	1	C*03:02 C*03:03 C*03:04 C*03:44 C*08:02 C*12:02 C*12:03 C*14:02
RNA	6,80,152	22	578	0.3098	0	0	1	C*07:01 C*07:02 C*07:04 C*07:19 C*16:01 C*16:04
RKQ	6,80,156	1	9	0.2783	0	0	1	C*16:02
KNR	6,80,156	3	60	0.4477	0	0	1	C*01:02
RNQ	6,80,156	4	64	0.2686	0	0	1	C*16:01
RNR	6,80,156	3	78	0.739	0	0	1	C*08:02 C*14:02
RNW	6,80,156	4	119	1	0	0	1	C*12:02 C*12:03 C*16:04
RNL	6,80,156	24	682	0.7049	0	0	1	C*03:02 C*03:03 C*03:04 C*03:44 C*07:01 C*07:02 C*07:19 C*08:01
KNT	6,80,163	3	60	0.4477	0	0	1	C*01:02
RNL	6,80,163	9	235	0.6767	0	0	1	C*03:02 C*03:03 C*03:04 C*03:44
RNT	6,80,163	26	691	0.3364	0	0	1	C*07:01 C*07:02 C*07:04 C*07:19 C*08:01 C*08:02 C*12:02 C*12:03 C*14:02 C*16:01 C*16:04
KNR	6,80,170	3	60	0.4477	0	0	1	C*01:02
RNR	6,80,170	31	826	0.1009	0	0	1	C*03:02 C*03:03 C*03:04 C*03:44 C*07:01 C*07:02 C*07:04 C*07:19 C*08:01 C*08:02 C*12:02 C*12:03 C*14:02 C*16:01 C*16:04
KNE	6,80,173	3	60	0.4477	0	0	1	C*01:02
RNK	6,80,173	9	235	0.6767	0	0	1	C*03:02 C*03:03 C*03:04 C*03:44
RNE	6,80,173	26	691	0.3364	0	0	1	C*07:01 C*07:02 C*07:04 C*07:19 C*08:01 C*08:02 C*12:02 C*12:03 C*14:02 C*16:01 C*16:04
KNE	6,80,177	3	60	0.4477	0	0	1	C*01:02
RNK	6,80,177	3	82	0.7482	0	0	1	C*07:04 C*08:01 C*08:02
RNE	6,80,177	29	781	0.2797	0	0	1	C*03:02 C*03:03 C*03:04 C*03:44 C*07:01 C*07:02 C*07:19 C*12:02 C*12:03 C*14:02 C*16:01 C*16:04
KNH	6,80,184	3	60	0.4477	0	0	1	C*01:02
RNH	6,80,184	18	455	0.3048	0	0	1	C*03:02 C*03:03 C*03:04 C*03:44 C*08:01 C*08:02 C*12:02 C*12:03 C*14:02 C*16:01 C*16:04
RNP	6,80,184	18	538	0.9326	0	0	1	C*07:01 C*07:02 C*07:04 C*07:19
KAG	6,90,91	3	60	0.4477	0	0	1	C*01:02
RAR	6,90,91	6	104	0.1522	0	0	1	C*03:03
KAT	6,90,94	3	60	0.4477	0	0	1	C*01:02
RAI	6,90,94	10	279	0.7622	0	0	1	C*03:02 C*03:03 C*03:04 C*03:44 C*15:02 C*15:05
KAL	6,90,95	3	60	0.4477	0	0	1	C*01:02
RAI	6,90,95	10	286	0.8314	0	0	1	C*03:03 C*03:04 C*03:44 C*15:02 C*15:05 C*17:01
KAW	6,90,97	3	60	0.4477	0	0	1	C*01:02
RAW	6,90,97	9	191	0.2617	0	0	1	C*12:03 C*14:02 C*16:01 C*16:02 C*16:04
KAC	6,90,99	3	60	0.4477	0	0	1	C*01:02
RDF	6,90,99	8	228	0.8341	0	0	1	C*04:01 C*04:03
RDS	6,90,99	13	279	0.1491	0	0	1	C*07:02 C*07:19
RAY	6,90,99	22	658	0.9177	0	0	1	C*02:02 C*03:02 C*03:03 C*03:04 C*03:44 C*05:01 C*08:01 C*08:02 C*12:02 C*12:03 C*15:02 C*15:05 C*16:01 C*16:02 C*16:04 C*17:01
KAL	6,90,103	3	60	0.4477	0	0	1	C*01:02
RAV	6,90,103	9	235	0.6767	0	0	1	C*03:02 C*03:03 C*03:04 C*03:44
KAY	6,90,113	3	60	0.4477	0	0	1	C*01:02
KAD	6,90,114	3	60	0.4477	0	0	1	C*01:02
RDN	6,90,114	8	228	0.8341	0	0	1	C*04:01 C*04:03
RAD	6,90,114	19	525	0.5656	0	0	1	C*02:02 C*03:02 C*03:03 C*03:04 C*03:44 C*12:02 C*12:03 C*14:02 C*15:02 C*15:05 C*16:01 C*16:02 C*16:04
KAY	6,90,116	3	60	0.4477	0	0	1	C*01:02
RAF	6,90,116	8	228	0.8341	0	0	1	C*05:01 C*08:01 C*08:02 C*15:05 C*17:01
RAY	6,90,116	9	231	0.5359	0	0	1	C*03:03 C*03:04 C*03:44
RAS	6,90,116	10	294	0.9108	0	0	1	C*02:02 C*03:02 C*12:02 C*12:03 C*14:02 C*16:01 C*16:02 C*16:04
KAA	6,90,117	3	60	0.4477	0	0	1	C*01:02
KAT	6,90,138	3	60	0.4477	0	0	1	C*01:02
RAK	6,90,138	7	211	1	0	0	1	C*05:01 C*08:02
RAT	6,90,138	19	536	0.6522	0	0	1	C*02:02 C*03:02 C*03:03 C*03:04 C*03:44 C*08:01 C*12:02 C*12:03 C*14:02 C*15:02 C*15:05 C*16:01 C*16:02 C*16:04 C*17:01
KAT	6,90,143	3	60	0.4477	0	0	1	C*01:02
RAT	6,90,143	22	663	0.965	0	0	1	C*02:02 C*03:02 C*03:03 C*03:04 C*03:44 C*05:01 C*08:01 C*08:02 C*12:02 C*12:03 C*14:02 C*15:02 C*15:05 C*16:01 C*16:02 C*16:04
KAW	6,90,147	3	60	0.4477	0	0	1	C*01:02
RDL	6,90,147	18	538	0.9326	0	0	1	C*07:01 C*07:02 C*07:04 C*07:19
RAW	6,90,147	22	663	0.965	0	0	1	C*02:02 C*03:02 C*03:03 C*03:04 C*03:44 C*05:01 C*08:01 C*08:02 C*12:02 C*12:03 C*14:02 C*15:02 C*15:05 C*16:01 C*16:02 C*16:04
KAE	6,90,152	3	60	0.4477	0	0	1	C*01:02
RAA	6,90,152	6	76	0.04048	0	0	1	C*16:01 C*16:02 C*16:04
RDA	6,90,152	18	538	0.9326	0	0	1	C*07:01 C*07:02 C*07:04 C*07:19
KAR	6,90,156	3	60	0.4477	0	0	1	C*01:02
RAQ	6,90,156	5	73	0.09635	0	0	1	C*16:01 C*16:02
RDR	6,90,156	8	228	0.8341	0	0	1	C*04:01 C*04:03
RAL	6,90,156	10	291	0.881	0	0	1	C*03:02 C*03:03 C*03:04 C*03:44 C*08:01 C*15:02 C*15:05 C*17:01
RDL	6,90,156	18	519	0.7647	0	0	1	C*07:01 C*07:02 C*07:19
KAT	6,90,163	3	60	0.4477	0	0	1	C*01:02
RAL	6,90,163	9	235	0.6767	0	0	1	C*03:02 C*03:03 C*03:04 C*03:44
RAT	6,90,163	15	427	0.753	0	0	1	C*05:01 C*08:01 C*08:02 C*12:02 C*12:03 C*14:02 C*15:02 C*15:05 C*16:01 C*16:02 C*16:04
KAR	6,90,170	3	60	0.4477	0	0	1	C*01:02
RAR	6,90,170	22	663	0.965	0	0	1	C*02:02 C*03:02 C*03:03 C*03:04 C*03:44 C*05:01 C*08:01 C*08:02 C*12:02 C*12:03 C*14:02 C*15:02 C*15:05 C*16:01 C*16:02 C*16:04
KAE	6,90,173	3	60	0.4477	0	0	1	C*01:02
RAK	6,90,173	9	235	0.6767	0	0	1	C*03:02 C*03:03 C*03:04 C*03:44
KAE	6,90,177	3	60	0.4477	0	0	1	C*01:02
RAK	6,90,177	7	212	1	0	0	1	C*05:01 C*08:01 C*08:02
RAE	6,90,177	19	535	0.6441	0	0	1	C*02:02 C*03:02 C*03:03 C*03:04 C*03:44 C*12:02 C*12:03 C*14:02 C*15:02 C*15:05 C*16:01 C*16:02 C*16:04 C*17:01
KAH	6,90,184	3	60	0.4477	0	0	1	C*01:02
RDP	6,90,184	18	538	0.9326	0	0	1	C*07:01 C*07:02 C*07:04 C*07:19
RAH	6,90,184	22	663	0.965	0	0	1	C*02:02 C*03:02 C*03:03 C*03:04 C*03:44 C*05:01 C*08:01 C*08:02 C*12:02 C*12:03 C*14:02 C*15:02 C*15:05 C*16:01 C*16:02 C*16:04
KGT	6,91,94	3	60	0.4477	0	0	1	C*01:02
RRI	6,91,94	6	104	0.1522	0	0	1	C*03:03
KGL	6,91,95	3	60	0.4477	0	0	1	C*01:02
RRI	6,91,95	6	104	0.1522	0	0	1	C*03:03
KGW	6,91,97	3	60	0.4477	0	0	1	C*01:02
RRR	6,91,97	6	104	0.1522	0	0	1	C*03:03
RGW	6,91,97	13	363	0.7163	0	0	1	C*06:02 C*12:03 C*14:02 C*16:01 C*16:02 C*16:04
RGR	6,91,97	31	925	1	0	0	1	C*02:02 C*03:02 C*03:04 C*03:44 C*04:01 C*04:03 C*05:01 C*07:01 C*07:02 C*07:04 C*07:19 C*08:01 C*08:02 C*12:02 C*15:02 C*15:05 C*17:01
KGC	6,91,99	3	60	0.4477	0	0	1	C*01:02
RRY	6,91,99	6	104	0.1522	0	0	1	C*03:03
RGS	6,91,99	13	279	0.1491	0	0	1	C*07:02 C*07:19
KGL	6,91,103	3	60	0.4477	0	0	1	C*01:02
RRV	6,91,103	6	104	0.1522	0	0	1	C*03:03
KGY	6,91,113	3	60	0.4477	0	0	1	C*01:02
RRY	6,91,113	6	104	0.1522	0	0	1	C*03:03
KGD	6,91,114	3	60	0.4477	0	0	1	C*01:02
RRD	6,91,114	6	104	0.1522	0	0	1	C*03:03
KGY	6,91,116	3	60	0.4477	0	0	1	C*01:02
RRY	6,91,116	6	104	0.1522	0	0	1	C*03:03
RGF	6,91,116	15	450	0.9588	0	0	1	C*04:01 C*04:03 C*05:01 C*07:04 C*08:01 C*08:02 C*15:05 C*17:01
KGA	6,91,117	3	60	0.4477	0	0	1	C*01:02
RRA	6,91,117	6	104	0.1522	0	0	1	C*03:03
KGT	6,91,138	3	60	0.4477	0	0	1	C*01:02
RRT	6,91,138	6	104	0.1522	0	0	1	C*03:03
RGK	6,91,138	7	211	1	0	0	1	C*05:01 C*08:02
KGT	6,91,143	3	60	0.4477	0	0	1	C*01:02
RRT	6,91,143	6	104	0.1522	0	0	1	C*03:03
KGW	6,91,147	3	60	0.4477	0	0	1	C*01:02
RRW	6,91,147	6	104	0.1522	0	0	1	C*03:03
KGE	6,91,152	3	60	0.4477	0	0	1	C*01:02
RRE	6,91,152	6	104	0.1522	0	0	1	C*03:03
RGA	6,91,152	22	587	0.36	0	0	1	C*07:01 C*07:02 C*07:04 C*07:19 C*16:01 C*16:02 C*16:04
KGR	6,91,156	3	60	0.4477	0	0	1	C*01:02
RGQ	6,91,156	5	73	0.09635	0	0	1	C*16:01 C*16:02
RRL	6,91,156	6	104	0.1522	0	0	1	C*03:03
KGT	6,91,163	3	60	0.4477	0	0	1	C*01:02
RRL	6,91,163	6	104	0.1522	0	0	1	C*03:03
KGR	6,91,170	3	60	0.4477	0	0	1	C*01:02
RRR	6,91,170	6	104	0.1522	0	0	1	C*03:03
KGE	6,91,173	3	60	0.4477	0	0	1	C*01:02
RRK	6,91,173	6	104	0.1522	0	0	1	C*03:03
KGE	6,91,177	3	60	0.4477	0	0	1	C*01:02
RRE	6,91,177	6	104	0.1522	0	0	1	C*03:03
KGH	6,91,184	3	60	0.4477	0	0	1	C*01:02
RRH	6,91,184	6	104	0.1522	0	0	1	C*03:03
RGP	6,91,184	18	538	0.9326	0	0	1	C*07:01 C*07:02 C*07:04 C*07:19
KTL	6,94,95	3	60	0.4477	0	0	1	C*01:02
RII	6,94,95	10	275	0.723	0	0	1	C*03:03 C*03:04 C*03:44 C*15:02 C*15:05
KTW	6,94,97	3	60	0.4477	0	0	1	C*01:02
RIR	6,94,97	10	279	0.7622	0	0	1	C*03:02 C*03:03 C*03:04 C*03:44 C*15:02 C*15:05
RTW	6,94,97	13	363	0.7163	0	0	1	C*06:02 C*12:03 C*14:02 C*16:01 C*16:02 C*16:04
KTC	6,94,99	3	60	0.4477	0	0	1	C*01:02
RTS	6,94,99	13	279	0.1491	0	0	1	C*07:02 C*07:19
RIY	6,94,99	10	279	0.7622	0	0	1	C*03:02 C*03:03 C*03:04 C*03:44 C*15:02 C*15:05
KTL	6,94,103	3	60	0.4477	0	0	1	C*01:02
RIV	6,94,103	9	235	0.6767	0	0	1	C*03:02 C*03:03 C*03:04 C*03:44
KTY	6,94,113	3	60	0.4477	0	0	1	C*01:02
RIY	6,94,113	9	235	0.6767	0	0	1	C*03:02 C*03:03 C*03:04 C*03:44
KTD	6,94,114	3	60	0.4477	0	0	1	C*01:02
RID	6,94,114	10	279	0.7622	0	0	1	C*03:02 C*03:03 C*03:04 C*03:44 C*15:02 C*15:05
RIF	6,94,116	1	5	0.1774	0	0	1	C*15:05
KTY	6,94,116	3	60	0.4477	0	0	1	C*01:02
RIY	6,94,116	9	231	0.5359	0	0	1	C*03:03 C*03:04 C*03:44
KTA	6,94,117	3	60	0.4477	0	0	1	C*01:02
RIA	6,94,117	10	279	0.7622	0	0	1	C*03:02 C*03:03 C*03:04 C*15:02 C*15:05
KTT	6,94,138	3	60	0.4477	0	0	1	C*01:02
RTK	6,94,138	7	211	1	0	0	1	C*05:01 C*08:02
RIT	6,94,138	10	279	0.7622	0	0	1	C*03:02 C*03:03 C*03:04 C*03:44 C*15:02 C*15:05
KTT	6,94,143	3	60	0.4477	0	0	1	C*01:02
RIT	6,94,143	10	279	0.7622	0	0	1	C*03:02 C*03:03 C*03:04 C*03:44 C*15:02 C*15:05
KTW	6,94,147	3	60	0.4477	0	0	1	C*01:02
RIW	6,94,147	10	279	0.7622	0	0	1	C*03:02 C*03:03 C*03:04 C*03:44 C*15:02 C*15:05
KTE	6,94,152	3	60	0.4477	0	0	1	C*01:02
RIE	6,94,152	10	279	0.7622	0	0	1	C*03:02 C*03:03 C*03:04 C*03:44 C*15:02 C*15:05
RTA	6,94,152	22	587	0.36	0	0	1	C*07:01 C*07:02 C*07:04 C*07:19 C*16:01 C*16:02 C*16:04
KTR	6,94,156	3	60	0.4477	0	0	1	C*01:02
RTQ	6,94,156	5	73	0.09635	0	0	1	C*16:01 C*16:02
RIL	6,94,156	10	279	0.7622	0	0	1	C*03:02 C*03:03 C*03:04 C*03:44 C*15:02 C*15:05
RTL	6,94,156	18	530	0.8611	0	0	1	C*07:01 C*07:02 C*07:19 C*08:01 C*17:01
KTT	6,94,163	3	60	0.4477	0	0	1	C*01:02
RIL	6,94,163	9	235	0.6767	0	0	1	C*03:02 C*03:03 C*03:04 C*03:44
KTR	6,94,170	3	60	0.4477	0	0	1	C*01:02
RIR	6,94,170	10	279	0.7622	0	0	1	C*03:02 C*03:03 C*03:04 C*03:44 C*15:02 C*15:05
KTE	6,94,173	3	60	0.4477	0	0	1	C*01:02
RIK	6,94,173	9	235	0.6767	0	0	1	C*03:02 C*03:03 C*03:04 C*03:44
KTE	6,94,177	3	60	0.4477	0	0	1	C*01:02
RIE	6,94,177	10	279	0.7622	0	0	1	C*03:02 C*03:03 C*03:04 C*03:44 C*15:02 C*15:05
KTH	6,94,184	3	60	0.4477	0	0	1	C*01:02
RIH	6,94,184	10	279	0.7622	0	0	1	C*03:02 C*03:03 C*03:04 C*03:44 C*15:02 C*15:05
RTP	6,94,184	18	538	0.9326	0	0	1	C*07:01 C*07:02 C*07:04 C*07:19
KLW	6,95,97	3	60	0.4477	0	0	1	C*01:02
RIR	6,95,97	10	286	0.8314	0	0	1	C*03:03 C*03:04 C*03:44 C*15:02 C*15:05 C*17:01
RLW	6,95,97	13	363	0.7163	0	0	1	C*06:02 C*12:03 C*14:02 C*16:01 C*16:02 C*16:04
RLR	6,95,97	28	847	1	0	0	1	C*02:02 C*03:02 C*04:01 C*04:03 C*05:01 C*07:01 C*07:02 C*07:19 C*08:01 C*08:02 C*12:02
KLC	6,95,99	3	60	0.4477	0	0	1	C*01:02
RLS	6,95,99	13	279	0.1491	0	0	1	C*07:02 C*07:19
RIY	6,95,99	10	286	0.8314	0	0	1	C*03:03 C*03:04 C*03:44 C*15:02 C*15:05 C*17:01
KLL	6,95,103	3	60	0.4477	0	0	1	C*01:02
RIV	6,95,103	9	231	0.5359	0	0	1	C*03:03 C*03:04 C*03:44
KLY	6,95,113	3	60	0.4477	0	0	1	C*01:02
RIY	6,95,113	9	242	0.6817	0	0	1	C*03:03 C*03:04 C*03:44 C*17:01
KLD	6,95,114	3	60	0.4477	0	0	1	C*01:02
RID	6,95,114	10	275	0.723	0	0	1	C*03:03 C*03:04 C*03:44 C*15:02 C*15:05
RLN	6,95,114	14	417	0.9338	0	0	1	C*04:01 C*04:03 C*05:01 C*08:01 C*08:02
RIF	6,95,116	1	20	0.4977	0	0	1	C*15:05 C*17:01
KLY	6,95,116	3	60	0.4477	0	0	1	C*01:02
RIY	6,95,116	9	231	0.5359	0	0	1	C*03:03 C*03:04 C*03:44
RLF	6,95,116	14	417	0.9338	0	0	1	C*04:01 C*04:03 C*05:01 C*08:01 C*08:02
KLA	6,95,117	3	60	0.4477	0	0	1	C*01:02
RIA	6,95,117	10	286	0.8314	0	0	1	C*03:03 C*03:04 C*15:02 C*15:05 C*17:01
KLT	6,95,138	3	60	0.4477	0	0	1	C*01:02
RLK	6,95,138	7	211	1	0	0	1	C*05:01 C*08:02
RIT	6,95,138	10	286	0.8314	0	0	1	C*03:03 C*03:04 C*03:44 C*15:02 C*15:05 C*17:01
KLT	6,95,143	3	60	0.4477	0	0	1	C*01:02
RIT	6,95,143	10	275	0.723	0	0	1	C*03:03 C*03:04 C*03:44 C*15:02 C*15:05
KLW	6,95,147	3	60	0.4477	0	0	1	C*01:02
RIW	6,95,147	10	275	0.723	0	0	1	C*03:03 C*03:04 C*03:44 C*15:02 C*15:05
RLL	6,95,147	18	519	0.7647	0	0	1	C*07:01 C*07:02 C*07:19
KLE	6,95,152	3	60	0.4477	0	0	1	C*01:02
RIE	6,95,152	10	286	0.8314	0	0	1	C*03:03 C*03:04 C*03:44 C*15:02 C*15:05 C*17:01
RLA	6,95,152	22	569	0.2645	0	0	1	C*07:01 C*07:02 C*07:19 C*16:01 C*16:02 C*16:04
KLR	6,95,156	3	60	0.4477	0	0	1	C*01:02
RLQ	6,95,156	5	73	0.09635	0	0	1	C*16:01 C*16:02
RIL	6,95,156	10	286	0.8314	0	0	1	C*03:03 C*03:04 C*03:44 C*15:02 C*15:05 C*17:01
RLL	6,95,156	18	521	0.782	0	0	1	C*03:02 C*07:01 C*07:02 C*07:19 C*08:01
KLT	6,95,163	3	60	0.4477	0	0	1	C*01:02
RIL	6,95,163	9	231	0.5359	0	0	1	C*03:03 C*03:04 C*03:44
KLR	6,95,170	3	60	0.4477	0	0	1	C*01:02
RIR	6,95,170	10	275	0.723	0	0	1	C*03:03 C*03:04 C*03:44 C*15:02 C*15:05
KLE	6,95,173	3	60	0.4477	0	0	1	C*01:02
RIK	6,95,173	9	231	0.5359	0	0	1	C*03:03 C*03:04 C*03:44
KLE	6,95,177	3	60	0.4477	0	0	1	C*01:02
RLK	6,95,177	7	212	1	0	0	1	C*05:01 C*08:01 C*08:02
RIE	6,95,177	10	286	0.8314	0	0	1	C*03:03 C*03:04 C*03:44 C*15:02 C*15:05 C*17:01
KLH	6,95,184	3	60	0.4477	0	0	1	C*01:02
RIH	6,95,184	10	275	0.723	0	0	1	C*03:03 C*03:04 C*03:44 C*15:02 C*15:05
RLP	6,95,184	18	519	0.7647	0	0	1	C*07:01 C*07:02 C*07:19
KWC	6,97,99	3	60	0.4477	0	0	1	C*01:02
RRF	6,97,99	8	228	0.8341	0	0	1	C*04:01 C*04:03
RRS	6,97,99	13	279	0.1491	0	0	1	C*07:02 C*07:19
RWY	6,97,99	13	343	0.5446	0	0	1	C*06:02 C*12:03 C*16:01 C*16:02 C*16:04
KWL	6,97,103	3	60	0.4477	0	0	1	C*01:02
RRV	6,97,103	9	235	0.6767	0	0	1	C*03:02 C*03:03 C*03:04 C*03:44
RWL	6,97,103	13	363	0.7163	0	0	1	C*06:02 C*12:03 C*14:02 C*16:01 C*16:02 C*16:04
KWY	6,97,113	3	60	0.4477	0	0	1	C*01:02
RWY	6,97,113	13	363	0.7163	0	0	1	C*06:02 C*12:03 C*14:02 C*16:01 C*16:02 C*16:04
RRY	6,97,113	32	942	1	0	0	1	C*02:02 C*03:02 C*03:03 C*03:04 C*03:44 C*04:01 C*04:03 C*05:01 C*07:01 C*07:02 C*07:04 C*07:19 C*08:01 C*08:02 C*12:02 C*17:01
KWD	6,97,114	3	60	0.4477	0	0	1	C*01:02
RWD	6,97,114	13	363	0.7163	0	0	1	C*06:02 C*12:03 C*14:02 C*16:01 C*16:02 C*16:04
KWY	6,97,116	3	60	0.4477	0	0	1	C*01:02
RRY	6,97,116	9	231	0.5359	0	0	1	C*03:03 C*03:04 C*03:44
RWS	6,97,116	13	363	0.7163	0	0	1	C*06:02 C*12:03 C*14:02 C*16:01 C*16:02 C*16:04
RRF	6,97,116	15	450	0.9588	0	0	1	C*04:01 C*04:03 C*05:01 C*07:04 C*08:01 C*08:02 C*15:05 C*17:01
KWA	6,97,117	3	60	0.4477	0	0	1	C*01:02
RWA	6,97,117	13	363	0.7163	0	0	1	C*06:02 C*12:03 C*14:02 C*16:01 C*16:02 C*16:04
RRA	6,97,117	32	954	1	0	0	1	C*02:02 C*03:02 C*03:03 C*03:04 C*04:01 C*04:03 C*05:01 C*07:01 C*07:02 C*07:04 C*07:19 C*08:01 C*08:02 C*12:02 C*15:02 C*15:05 C*17:01
KWT	6,97,138	3	60	0.4477	0	0	1	C*01:02
RRK	6,97,138	7	211	1	0	0	1	C*05:01 C*08:02
RWT	6,97,138	13	363	0.7163	0	0	1	C*06:02 C*12:03 C*14:02 C*16:01 C*16:02 C*16:04
KWT	6,97,143	3	60	0.4477	0	0	1	C*01:02
RWT	6,97,143	13	363	0.7163	0	0	1	C*06:02 C*12:03 C*14:02 C*16:01 C*16:02 C*16:04
RRT	6,97,143	32	951	1	0	0	1	C*02:02 C*03:02 C*03:03 C*03:04 C*03:44 C*04:01 C*04:03 C*05:01 C*07:01 C*07:02 C*07:04 C*07:19 C*08:01 C*08:02 C*12:02 C*15:02 C*15:05
KWW	6,97,147	3	60	0.4477	0	0	1	C*01:02
RWW	6,97,147	13	363	0.7163	0	0	1	C*06:02 C*12:03 C*14:02 C*16:01 C*16:02 C*16:04
RRW	6,97,147	24	689	0.7063	0	0	1	C*02:02 C*03:02 C*03:03 C*03:04 C*03:44 C*04:01 C*04:03 C*05:01 C*08:01 C*08:02 C*12:02 C*15:02 C*15:05
KWE	6,97,152	3	60	0.4477	0	0	1	C*01:02
RWA	6,97,152	6	76	0.04048	0	0	1	C*16:01 C*16:02 C*16:04
RRA	6,97,152	18	538	0.9326	0	0	1	C*07:01 C*07:02 C*07:04 C*07:19
RRE	6,97,152	24	695	0.8479	0	0	1	C*02:02 C*03:02 C*03:03 C*03:04 C*03:44 C*04:01 C*04:03 C*05:01 C*08:02 C*12:02 C*15:02 C*15:05 C*17:01
KWR	6,97,156	3	60	0.4477	0	0	1	C*01:02
RWQ	6,97,156	5	73	0.09635	0	0	1	C*16:01 C*16:02
RRR	6,97,156	14	416	0.9247	0	0	1	C*04:01 C*04:03 C*05:01 C*08:02
RRL	6,97,156	24	720	1	0	0	1	C*03:02 C*03:03 C*03:04 C*03:44 C*07:01 C*07:02 C*07:19 C*08:01 C*15:02 C*15:05 C*17:01
KWT	6,97,163	3	60	0.4477	0	0	1	C*01:02
RRL	6,97,163	9	235	0.6767	0	0	1	C*03:02 C*03:03 C*03:04 C*03:44
RWT	6,97,163	13	363	0.7163	0	0	1	C*06:02 C*12:03 C*14:02 C*16:01 C*16:02 C*16:04
RRT	6,97,163	28	832	1	0	0	1	C*04:01 C*04:03 C*05:01 C*07:01 C*07:02 C*07:04 C*07:19 C*08:01 C*08:02 C*12:02 C*15:02 C*15:05
KWR	6,97,170	3	60	0.4477	0	0	1	C*01:02
RWR	6,97,170	13	363	0.7163	0	0	1	C*06:02 C*12:03 C*14:02 C*16:01 C*16:02 C*16:04
RRR	6,97,170	32	951	1	0	0	1	C*02:02 C*03:02 C*03:03 C*03:04 C*03:44 C*04:01 C*04:03 C*05:01 C*07:01 C*07:02 C*07:04 C*07:19 C*08:01 C*08:02 C*12:02 C*15:02 C*15:05
KWE	6,97,173	3	60	0.4477	0	0	1	C*01:02
RRK	6,97,173	9	235	0.6767	0	0	1	C*03:02 C*03:03 C*03:04 C*03:44
RWE	6,97,173	13	363	0.7163	0	0	1	C*06:02 C*12:03 C*14:02 C*16:01 C*16:02 C*16:04
KWE	6,97,177	3	60	0.4477	0	0	1	C*01:02
RWE	6,97,177	13	363	0.7163	0	0	1	C*06:02 C*12:03 C*14:02 C*16:01 C*16:02 C*16:04
RRE	6,97,177	29	873	1	0	0	1	C*02:02 C*03:02 C*03:03 C*03:04 C*03:44 C*04:01 C*04:03 C*07:01 C*07:02 C*07:19 C*12:02 C*15:02 C*15:05 C*17:01
KWH	6,97,184	3	60	0.4477	0	0	1	C*01:02
RWH	6,97,184	13	363	0.7163	0	0	1	C*06:02 C*12:03 C*14:02 C*16:01 C*16:02 C*16:04
RRP	6,97,184	18	538	0.9326	0	0	1	C*07:01 C*07:02 C*07:04 C*07:19
RRH	6,97,184	24	689	0.7063	0	0	1	C*02:02 C*03:02 C*03:03 C*03:04 C*03:44 C*04:01 C*04:03 C*05:01 C*08:01 C*08:02 C*12:02 C*15:02 C*15:05
KCL	6,99,103	3	60	0.4477	0	0	1	C*01:02
RYV	6,99,103	9	235	0.6767	0	0	1	C*03:02 C*03:03 C*03:04 C*03:44
RSL	6,99,103	13	279	0.1491	0	0	1	C*07:02 C*07:19
KCY	6,99,113	3	60	0.4477	0	0	1	C*01:02
RSY	6,99,113	13	279	0.1491	0	0	1	C*07:02 C*07:19
KCD	6,99,114	3	60	0.4477	0	0	1	C*01:02
RFN	6,99,114	8	228	0.8341	0	0	1	C*04:01 C*04:03
RSD	6,99,114	13	279	0.1491	0	0	1	C*07:02 C*07:19
KCY	6,99,116	3	60	0.4477	0	0	1	C*01:02
RFF	6,99,116	8	228	0.8341	0	0	1	C*04:01 C*04:03
RYY	6,99,116	9	231	0.5359	0	0	1	C*03:03 C*03:04 C*03:44
RSS	6,99,116	13	279	0.1491	0	0	1	C*07:02 C*07:19
KCA	6,99,117	3	60	0.4477	0	0	1	C*01:02
RSA	6,99,117	13	279	0.1491	0	0	1	C*07:02 C*07:19
KCT	6,99,138	3	60	0.4477	0	0	1	C*01:02
RYK	6,99,138	7	211	1	0	0	1	C*05:01 C*08:02
RST	6,99,138	13	279	0.1491	0	0	1	C*07:02 C*07:19
KCT	6,99,143	3	60	0.4477	0	0	1	C*01:02
RST	6,99,143	13	279	0.1491	0	0	1	C*07:02 C*07:19
KCW	6,99,147	3	60	0.4477	0	0	1	C*01:02
RSL	6,99,147	13	279	0.1491	0	0	1	C*07:02 C*07:19
RYW	6,99,147	25	755	1	0	0	1	C*02:02 C*03:02 C*03:03 C*03:04 C*03:44 C*05:01 C*06:02 C*08:01 C*08:02 C*12:02 C*12:03 C*15:02 C*15:05 C*16:01 C*16:02 C*16:04
KCE	6,99,152	3	60	0.4477	0	0	1	C*01:02
RSA	6,99,152	13	279	0.1491	0	0	1	C*07:02 C*07:19
KCR	6,99,156	3	60	0.4477	0	0	1	C*01:02
RYQ	6,99,156	5	73	0.09635	0	0	1	C*16:01 C*16:02
RYR	6,99,156	7	211	1	0	0	1	C*05:01 C*08:02
RSL	6,99,156	13	279	0.1491	0	0	1	C*07:02 C*07:19
KCT	6,99,163	3	60	0.4477	0	0	1	C*01:02
RYL	6,99,163	9	235	0.6767	0	0	1	C*03:02 C*03:03 C*03:04 C*03:44
RST	6,99,163	13	279	0.1491	0	0	1	C*07:02 C*07:19
KCR	6,99,170	3	60	0.4477	0	0	1	C*01:02
RSR	6,99,170	13	279	0.1491	0	0	1	C*07:02 C*07:19
KCE	6,99,173	3	60	0.4477	0	0	1	C*01:02
RYK	6,99,173	9	235	0.6767	0	0	1	C*03:02 C*03:03 C*03:04 C*03:44
RSE	6,99,173	13	279	0.1491	0	0	1	C*07:02 C*07:19
KCE	6,99,177	3	60	0.4477	0	0	1	C*01:02
RSE	6,99,177	13	279	0.1491	0	0	1	C*07:02 C*07:19
KCH	6,99,184	3	60	0.4477	0	0	1	C*01:02
RSP	6,99,184	13	279	0.1491	0	0	1	C*07:02 C*07:19
RYH	6,99,184	25	755	1	0	0	1	C*02:02 C*03:02 C*03:03 C*03:04 C*03:44 C*05:01 C*06:02 C*08:01 C*08:02 C*12:02 C*12:03 C*15:02 C*15:05 C*16:01 C*16:02 C*16:04
KLY	6,103,113	3	60	0.4477	0	0	1	C*01:02
RVY	6,103,113	9	235	0.6767	0	0	1	C*03:02 C*03:03 C*03:04 C*03:44
KLD	6,103,114	3	60	0.4477	0	0	1	C*01:02
RVD	6,103,114	9	235	0.6767	0	0	1	C*03:02 C*03:03 C*03:04 C*03:44
KLY	6,103,116	3	60	0.4477	0	0	1	C*01:02
RVY	6,103,116	9	231	0.5359	0	0	1	C*03:03 C*03:04 C*03:44
RLF	6,103,116	15	450	0.9588	0	0	1	C*04:01 C*04:03 C*05:01 C*07:04 C*08:01 C*08:02 C*15:05 C*17:01
KLA	6,103,117	3	60	0.4477	0	0	1	C*01:02
RVA	6,103,117	9	235	0.6767	0	0	1	C*03:02 C*03:03 C*03:04
KLT	6,103,138	3	60	0.4477	0	0	1	C*01:02
RLK	6,103,138	7	211	1	0	0	1	C*05:01 C*08:02
RVT	6,103,138	9	235	0.6767	0	0	1	C*03:02 C*03:03 C*03:04 C*03:44
KLT	6,103,143	3	60	0.4477	0	0	1	C*01:02
RVT	6,103,143	9	235	0.6767	0	0	1	C*03:02 C*03:03 C*03:04 C*03:44
KLW	6,103,147	3	60	0.4477	0	0	1	C*01:02
RVW	6,103,147	9	235	0.6767	0	0	1	C*03:02 C*03:03 C*03:04 C*03:44
KLE	6,103,152	3	60	0.4477	0	0	1	C*01:02
RVE	6,103,152	9	235	0.6767	0	0	1	C*03:02 C*03:03 C*03:04 C*03:44
RLA	6,103,152	22	587	0.36	0	0	1	C*07:01 C*07:02 C*07:04 C*07:19 C*16:01 C*16:02 C*16:04
KLR	6,103,156	3	60	0.4477	0	0	1	C*01:02
RLQ	6,103,156	5	73	0.09635	0	0	1	C*16:01 C*16:02
RVL	6,103,156	9	235	0.6767	0	0	1	C*03:02 C*03:03 C*03:04 C*03:44
KLT	6,103,163	3	60	0.4477	0	0	1	C*01:02
RVL	6,103,163	9	235	0.6767	0	0	1	C*03:02 C*03:03 C*03:04 C*03:44
KLR	6,103,170	3	60	0.4477	0	0	1	C*01:02
RVR	6,103,170	9	235	0.6767	0	0	1	C*03:02 C*03:03 C*03:04 C*03:44
KLE	6,103,173	3	60	0.4477	0	0	1	C*01:02
RVK	6,103,173	9	235	0.6767	0	0	1	C*03:02 C*03:03 C*03:04 C*03:44
KLE	6,103,177	3	60	0.4477	0	0	1	C*01:02
RVE	6,103,177	9	235	0.6767	0	0	1	C*03:02 C*03:03 C*03:04 C*03:44
KLH	6,103,184	3	60	0.4477	0	0	1	C*01:02
RVH	6,103,184	9	235	0.6767	0	0	1	C*03:02 C*03:03 C*03:04 C*03:44
RLP	6,103,184	18	538	0.9326	0	0	1	C*07:01 C*07:02 C*07:04 C*07:19
KYD	6,113,114	3	60	0.4477	0	0	1	C*01:02
RHF	6,113,116	1	5	0.1774	0	0	1	C*15:05
KYY	6,113,116	3	60	0.4477	0	0	1	C*01:02
RYY	6,113,116	9	231	0.5359	0	0	1	C*03:03 C*03:04 C*03:44
KYA	6,113,117	3	60	0.4477	0	0	1	C*01:02
KYT	6,113,138	3	60	0.4477	0	0	1	C*01:02
RYK	6,113,138	7	211	1	0	0	1	C*05:01 C*08:02
KYT	6,113,143	3	60	0.4477	0	0	1	C*01:02
KYW	6,113,147	3	60	0.4477	0	0	1	C*01:02
KYE	6,113,152	3	60	0.4477	0	0	1	C*01:02
RYA	6,113,152	22	587	0.36	0	0	1	C*07:01 C*07:02 C*07:04 C*07:19 C*16:01 C*16:02 C*16:04
KYR	6,113,156	3	60	0.4477	0	0	1	C*01:02
RYQ	6,113,156	5	73	0.09635	0	0	1	C*16:01 C*16:02
RYL	6,113,156	24	689	0.7063	0	0	1	C*03:02 C*03:03 C*03:04 C*03:44 C*07:01 C*07:02 C*07:19 C*08:01 C*17:01
KYT	6,113,163	3	60	0.4477	0	0	1	C*01:02
RYL	6,113,163	9	235	0.6767	0	0	1	C*03:02 C*03:03 C*03:04 C*03:44
KYR	6,113,170	3	60	0.4477	0	0	1	C*01:02
KYE	6,113,173	3	60	0.4477	0	0	1	C*01:02
RYK	6,113,173	9	235	0.6767	0	0	1	C*03:02 C*03:03 C*03:04 C*03:44
KYE	6,113,177	3	60	0.4477	0	0	1	C*01:02
KYH	6,113,184	3	60	0.4477	0	0	1	C*01:02
RYP	6,113,184	18	538	0.9326	0	0	1	C*07:01 C*07:02 C*07:04 C*07:19
KDY	6,114,116	3	60	0.4477	0	0	1	C*01:02
RDY	6,114,116	9	231	0.5359	0	0	1	C*03:03 C*03:04 C*03:44
KDA	6,114,117	3	60	0.4477	0	0	1	C*01:02
KDT	6,114,138	3	60	0.4477	0	0	1	C*01:02
RNK	6,114,138	7	211	1	0	0	1	C*05:01 C*08:02
RNT	6,114,138	8	241	1	0	0	1	C*04:01 C*04:03 C*08:01 C*17:01
KDT	6,114,143	3	60	0.4477	0	0	1	C*01:02
RNT	6,114,143	14	417	0.9338	0	0	1	C*04:01 C*04:03 C*05:01 C*08:01 C*08:02
KDW	6,114,147	3	60	0.4477	0	0	1	C*01:02
RNW	6,114,147	14	417	0.9338	0	0	1	C*04:01 C*04:03 C*05:01 C*08:01 C*08:02
RDL	6,114,147	18	538	0.9326	0	0	1	C*07:01 C*07:02 C*07:04 C*07:19
RDW	6,114,147	22	653	0.8711	0	0	1	C*02:02 C*03:02 C*03:03 C*03:04 C*03:44 C*06:02 C*12:02 C*12:03 C*14:02 C*15:02 C*15:05 C*16:01 C*16:02 C*16:04
KDE	6,114,152	3	60	0.4477	0	0	1	C*01:02
RDA	6,114,152	22	587	0.36	0	0	1	C*07:01 C*07:02 C*07:04 C*07:19 C*16:01 C*16:02 C*16:04
KDR	6,114,156	3	60	0.4477	0	0	1	C*01:02
RDQ	6,114,156	5	73	0.09635	0	0	1	C*16:01 C*16:02
RNR	6,114,156	14	416	0.9247	0	0	1	C*04:01 C*04:03 C*05:01 C*08:02
RDL	6,114,156	24	713	1	0	0	1	C*03:02 C*03:03 C*03:04 C*03:44 C*07:01 C*07:02 C*07:19 C*15:02 C*15:05
KDT	6,114,163	3	60	0.4477	0	0	1	C*01:02
RDL	6,114,163	9	235	0.6767	0	0	1	C*03:02 C*03:03 C*03:04 C*03:44
RNT	6,114,163	14	417	0.9338	0	0	1	C*04:01 C*04:03 C*05:01 C*08:01 C*08:02
KDR	6,114,170	3	60	0.4477	0	0	1	C*01:02
RNR	6,114,170	14	417	0.9338	0	0	1	C*04:01 C*04:03 C*05:01 C*08:01 C*08:02
KDE	6,114,173	3	60	0.4477	0	0	1	C*01:02
RDK	6,114,173	9	235	0.6767	0	0	1	C*03:02 C*03:03 C*03:04 C*03:44
KDE	6,114,177	3	60	0.4477	0	0	1	C*01:02
RNK	6,114,177	7	212	1	0	0	1	C*05:01 C*08:01 C*08:02
RNE	6,114,177	8	240	1	0	0	1	C*04:01 C*04:03 C*17:01
KDH	6,114,184	3	60	0.4477	0	0	1	C*01:02
RNH	6,114,184	14	417	0.9338	0	0	1	C*04:01 C*04:03 C*05:01 C*08:01 C*08:02
RDP	6,114,184	18	538	0.9326	0	0	1	C*07:01 C*07:02 C*07:04 C*07:19
RDH	6,114,184	22	653	0.8711	0	0	1	C*02:02 C*03:02 C*03:03 C*03:04 C*03:44 C*06:02 C*12:02 C*12:03 C*14:02 C*15:02 C*15:05 C*16:01 C*16:02 C*16:04
KYA	6,116,117	3	60	0.4477	0	0	1	C*01:02
RYA	6,116,117	9	231	0.5359	0	0	1	C*03:03 C*03:04
RFA	6,116,117	15	450	0.9588	0	0	1	C*04:01 C*04:03 C*05:01 C*07:04 C*08:01 C*08:02 C*15:05 C*17:01
KYT	6,116,138	3	60	0.4477	0	0	1	C*01:02
RFK	6,116,138	7	211	1	0	0	1	C*05:01 C*08:02
RYT	6,116,138	9	231	0.5359	0	0	1	C*03:03 C*03:04 C*03:44
KYT	6,116,143	3	60	0.4477	0	0	1	C*01:02
RYT	6,116,143	9	231	0.5359	0	0	1	C*03:03 C*03:04 C*03:44
RFT	6,116,143	15	439	0.8595	0	0	1	C*04:01 C*04:03 C*05:01 C*07:04 C*08:01 C*08:02 C*15:05
KYW	6,116,147	3	60	0.4477	0	0	1	C*01:02
RYW	6,116,147	9	231	0.5359	0	0	1	C*03:03 C*03:04 C*03:44
RFW	6,116,147	15	419	0.684	0	0	1	C*04:01 C*04:03 C*05:01 C*08:01 C*08:02 C*15:05
RSL	6,116,147	18	519	0.7647	0	0	1	C*07:01 C*07:02 C*07:19
KYE	6,116,152	3	60	0.4477	0	0	1	C*01:02
RYE	6,116,152	9	231	0.5359	0	0	1	C*03:03 C*03:04 C*03:44
RFE	6,116,152	15	429	0.7705	0	0	1	C*04:01 C*04:03 C*05:01 C*08:02 C*15:05 C*17:01
RSA	6,116,152	22	569	0.2645	0	0	1	C*07:01 C*07:02 C*07:19 C*16:01 C*16:02 C*16:04
RFL	6,116,156	1	21	0.5141	0	0	1	C*08:01 C*15:05 C*17:01
KYR	6,116,156	3	60	0.4477	0	0	1	C*01:02
RSQ	6,116,156	5	73	0.09635	0	0	1	C*16:01 C*16:02
RYL	6,116,156	9	231	0.5359	0	0	1	C*03:03 C*03:04 C*03:44
RFR	6,116,156	14	416	0.9247	0	0	1	C*04:01 C*04:03 C*05:01 C*08:02
RSL	6,116,156	18	521	0.782	0	0	1	C*03:02 C*07:01 C*07:02 C*07:19
KYT	6,116,163	3	60	0.4477	0	0	1	C*01:02
RYL	6,116,163	9	231	0.5359	0	0	1	C*03:03 C*03:04 C*03:44
RFT	6,116,163	15	439	0.8595	0	0	1	C*04:01 C*04:03 C*05:01 C*07:04 C*08:01 C*08:02 C*15:05
RST	6,116,163	26	756	0.8371	0	0	1	C*06:02 C*07:01 C*07:02 C*07:19 C*12:02 C*12:03 C*14:02 C*16:01 C*16:02 C*16:04
KYR	6,116,170	3	60	0.4477	0	0	1	C*01:02
RYR	6,116,170	9	231	0.5359	0	0	1	C*03:03 C*03:04 C*03:44
RFR	6,116,170	15	439	0.8595	0	0	1	C*04:01 C*04:03 C*05:01 C*07:04 C*08:01 C*08:02 C*15:05
KYE	6,116,173	3	60	0.4477	0	0	1	C*01:02
RYK	6,116,173	9	231	0.5359	0	0	1	C*03:03 C*03:04 C*03:44
RFE	6,116,173	15	450	0.9588	0	0	1	C*04:01 C*04:03 C*05:01 C*07:04 C*08:01 C*08:02 C*15:05 C*17:01
KYE	6,116,177	3	60	0.4477	0	0	1	C*01:02
RYE	6,116,177	9	231	0.5359	0	0	1	C*03:03 C*03:04 C*03:44
RFE	6,116,177	9	245	0.6846	0	0	1	C*04:01 C*04:03 C*15:05 C*17:01
KYH	6,116,184	3	60	0.4477	0	0	1	C*01:02
RYH	6,116,184	9	231	0.5359	0	0	1	C*03:03 C*03:04 C*03:44
RFH	6,116,184	15	419	0.684	0	0	1	C*04:01 C*04:03 C*05:01 C*08:01 C*08:02 C*15:05
RSP	6,116,184	18	519	0.7647	0	0	1	C*07:01 C*07:02 C*07:19
KAT	6,117,138	3	60	0.4477	0	0	1	C*01:02
RAK	6,117,138	7	211	1	0	0	1	C*05:01 C*08:02
KAT	6,117,143	3	60	0.4477	0	0	1	C*01:02
KAW	6,117,147	3	60	0.4477	0	0	1	C*01:02
RAW	6,117,147	29	874	1	0	0	1	C*02:02 C*03:02 C*03:03 C*03:04 C*04:01 C*04:03 C*05:01 C*06:02 C*08:01 C*08:02 C*12:02 C*12:03 C*14:02 C*15:02 C*15:05 C*16:01 C*16:02 C*16:04
KAE	6,117,152	3	60	0.4477	0	0	1	C*01:02
RAA	6,117,152	22	587	0.36	0	0	1	C*07:01 C*07:02 C*07:04 C*07:19 C*16:01 C*16:02 C*16:04
KAR	6,117,156	3	60	0.4477	0	0	1	C*01:02
RAQ	6,117,156	5	73	0.09635	0	0	1	C*16:01 C*16:02
RAL	6,117,156	24	720	1	0	0	1	C*03:02 C*03:03 C*03:04 C*07:01 C*07:02 C*07:19 C*08:01 C*15:02 C*15:05 C*17:01
KAT	6,117,163	3	60	0.4477	0	0	1	C*01:02
RAL	6,117,163	9	235	0.6767	0	0	1	C*03:02 C*03:03 C*03:04
KAR	6,117,170	3	60	0.4477	0	0	1	C*01:02
KAE	6,117,173	3	60	0.4477	0	0	1	C*01:02
RAK	6,117,173	9	235	0.6767	0	0	1	C*03:02 C*03:03 C*03:04
KAE	6,117,177	3	60	0.4477	0	0	1	C*01:02
KAH	6,117,184	3	60	0.4477	0	0	1	C*01:02
RAP	6,117,184	18	538	0.9326	0	0	1	C*07:01 C*07:02 C*07:04 C*07:19
RAH	6,117,184	29	874	1	0	0	1	C*02:02 C*03:02 C*03:03 C*03:04 C*04:01 C*04:03 C*05:01 C*06:02 C*08:01 C*08:02 C*12:02 C*12:03 C*14:02 C*15:02 C*15:05 C*16:01 C*16:02 C*16:04
KTT	6,138,143	3	60	0.4477	0	0	1	C*01:02
RKT	6,138,143	7	211	1	0	0	1	C*05:01 C*08:02
KTW	6,138,147	3	60	0.4477	0	0	1	C*01:02
RKW	6,138,147	7	211	1	0	0	1	C*05:01 C*08:02
RTW	6,138,147	27	783	0.8298	0	0	1	C*02:02 C*03:02 C*03:03 C*03:04 C*03:44 C*04:01 C*04:03 C*06:02 C*08:01 C*12:02 C*12:03 C*14:02 C*15:02 C*15:05 C*16:01 C*16:02 C*16:04
KTE	6,138,152	3	60	0.4477	0	0	1	C*01:02
RKE	6,138,152	7	211	1	0	0	1	C*05:01 C*08:02
RTA	6,138,152	22	587	0.36	0	0	1	C*07:01 C*07:02 C*07:04 C*07:19 C*16:01 C*16:02 C*16:04
KTR	6,138,156	3	60	0.4477	0	0	1	C*01:02
RTQ	6,138,156	5	73	0.09635	0	0	1	C*16:01 C*16:02
RKR	6,138,156	7	211	1	0	0	1	C*05:01 C*08:02
RTL	6,138,156	24	720	1	0	0	1	C*03:02 C*03:03 C*03:04 C*03:44 C*07:01 C*07:02 C*07:19 C*08:01 C*15:02 C*15:05 C*17:01
KTT	6,138,163	3	60	0.4477	0	0	1	C*01:02
RKT	6,138,163	7	211	1	0	0	1	C*05:01 C*08:02
RTL	6,138,163	9	235	0.6767	0	0	1	C*03:02 C*03:03 C*03:04 C*03:44
KTR	6,138,170	3	60	0.4477	0	0	1	C*01:02
RKR	6,138,170	7	211	1	0	0	1	C*05:01 C*08:02
KTE	6,138,173	3	60	0.4477	0	0	1	C*01:02
RKE	6,138,173	7	211	1	0	0	1	C*05:01 C*08:02
RTK	6,138,173	9	235	0.6767	0	0	1	C*03:02 C*03:03 C*03:04 C*03:44
KTE	6,138,177	3	60	0.4477	0	0	1	C*01:02
RKK	6,138,177	7	211	1	0	0	1	C*05:01 C*08:02
KTH	6,138,184	3	60	0.4477	0	0	1	C*01:02
RKH	6,138,184	7	211	1	0	0	1	C*05:01 C*08:02
RTP	6,138,184	18	538	0.9326	0	0	1	C*07:01 C*07:02 C*07:04 C*07:19
RTH	6,138,184	27	783	0.8298	0	0	1	C*02:02 C*03:02 C*03:03 C*03:04 C*03:44 C*04:01 C*04:03 C*06:02 C*08:01 C*12:02 C*12:03 C*14:02 C*15:02 C*15:05 C*16:01 C*16:02 C*16:04
KTW	6,143,147	3	60	0.4477	0	0	1	C*01:02
RTL	6,143,147	18	538	0.9326	0	0	1	C*07:01 C*07:02 C*07:04 C*07:19
RTW	6,143,147	29	874	1	0	0	1	C*02:02 C*03:02 C*03:03 C*03:04 C*03:44 C*04:01 C*04:03 C*05:01 C*06:02 C*08:01 C*08:02 C*12:02 C*12:03 C*14:02 C*15:02 C*15:05 C*16:01 C*16:02 C*16:04
KTE	6,143,152	3	60	0.4477	0	0	1	C*01:02
RTA	6,143,152	22	587	0.36	0	0	1	C*07:01 C*07:02 C*07:04 C*07:19 C*16:01 C*16:02 C*16:04
KTR	6,143,156	3	60	0.4477	0	0	1	C*01:02
RTQ	6,143,156	5	73	0.09635	0	0	1	C*16:01 C*16:02
RTL	6,143,156	24	713	1	0	0	1	C*03:02 C*03:03 C*03:04 C*03:44 C*07:01 C*07:02 C*07:19 C*08:01 C*15:02 C*15:05
KTT	6,143,163	3	60	0.4477	0	0	1	C*01:02
RTL	6,143,163	9	235	0.6767	0	0	1	C*03:02 C*03:03 C*03:04 C*03:44
KTR	6,143,170	3	60	0.4477	0	0	1	C*01:02
KTE	6,143,173	3	60	0.4477	0	0	1	C*01:02
RTK	6,143,173	9	235	0.6767	0	0	1	C*03:02 C*03:03 C*03:04 C*03:44
KTE	6,143,177	3	60	0.4477	0	0	1	C*01:02
KTH	6,143,184	3	60	0.4477	0	0	1	C*01:02
RTP	6,143,184	18	538	0.9326	0	0	1	C*07:01 C*07:02 C*07:04 C*07:19
RTH	6,143,184	29	874	1	0	0	1	C*02:02 C*03:02 C*03:03 C*03:04 C*03:44 C*04:01 C*04:03 C*05:01 C*06:02 C*08:01 C*08:02 C*12:02 C*12:03 C*14:02 C*15:02 C*15:05 C*16:01 C*16:02 C*16:04
KWE	6,147,152	3	60	0.4477	0	0	1	C*01:02
RWA	6,147,152	6	76	0.04048	0	0	1	C*16:01 C*16:02 C*16:04
RLA	6,147,152	18	538	0.9326	0	0	1	C*07:01 C*07:02 C*07:04 C*07:19
KWR	6,147,156	3	60	0.4477	0	0	1	C*01:02
RWQ	6,147,156	5	73	0.09635	0	0	1	C*16:01 C*16:02
RWL	6,147,156	10	280	0.7721	0	0	1	C*03:02 C*03:03 C*03:04 C*03:44 C*08:01 C*15:02 C*15:05
RLL	6,147,156	18	530	0.8611	0	0	1	C*07:01 C*07:02 C*07:19 C*17:01
KWT	6,147,163	3	60	0.4477	0	0	1	C*01:02
RWL	6,147,163	9	235	0.6767	0	0	1	C*03:02 C*03:03 C*03:04 C*03:44
RLT	6,147,163	18	538	0.9326	0	0	1	C*07:01 C*07:02 C*07:04 C*07:19
KWR	6,147,170	3	60	0.4477	0	0	1	C*01:02
RLR	6,147,170	18	538	0.9326	0	0	1	C*07:01 C*07:02 C*07:04 C*07:19
RWR	6,147,170	29	874	1	0	0	1	C*02:02 C*03:02 C*03:03 C*03:04 C*03:44 C*04:01 C*04:03 C*05:01 C*06:02 C*08:01 C*08:02 C*12:02 C*12:03 C*14:02 C*15:02 C*15:05 C*16:01 C*16:02 C*16:04
KWE	6,147,173	3	60	0.4477	0	0	1	C*01:02
RWK	6,147,173	9	235	0.6767	0	0	1	C*03:02 C*03:03 C*03:04 C*03:44
KWE	6,147,177	3	60	0.4477	0	0	1	C*01:02
RWK	6,147,177	7	212	1	0	0	1	C*05:01 C*08:01 C*08:02
RLE	6,147,177	18	530	0.8611	0	0	1	C*07:01 C*07:02 C*07:19 C*17:01
RWE	6,147,177	27	782	0.8299	0	0	1	C*02:02 C*03:02 C*03:03 C*03:04 C*03:44 C*04:01 C*04:03 C*06:02 C*12:02 C*12:03 C*14:02 C*15:02 C*15:05 C*16:01 C*16:02 C*16:04
KWH	6,147,184	3	60	0.4477	0	0	1	C*01:02
RLP	6,147,184	18	538	0.9326	0	0	1	C*07:01 C*07:02 C*07:04 C*07:19
RWH	6,147,184	29	874	1	0	0	1	C*02:02 C*03:02 C*03:03 C*03:04 C*03:44 C*04:01 C*04:03 C*05:01 C*06:02 C*08:01 C*08:02 C*12:02 C*12:03 C*14:02 C*15:02 C*15:05 C*16:01 C*16:02 C*16:04
RAW	6,152,156	1	3	0.122	0	0	1	C*16:04
KER	6,152,156	3	60	0.4477	0	0	1	C*01:02
RAQ	6,152,156	5	73	0.09635	0	0	1	C*16:01 C*16:02
REL	6,152,156	10	290	0.8711	0	0	1	C*03:02 C*03:03 C*03:04 C*03:44 C*15:02 C*15:05 C*17:01
RAL	6,152,156	18	519	0.7647	0	0	1	C*07:01 C*07:02 C*07:19
KET	6,152,163	3	60	0.4477	0	0	1	C*01:02
REL	6,152,163	9	235	0.6767	0	0	1	C*03:02 C*03:03 C*03:04 C*03:44
RAT	6,152,163	22	587	0.36	0	0	1	C*07:01 C*07:02 C*07:04 C*07:19 C*16:01 C*16:02 C*16:04
KER	6,152,170	3	60	0.4477	0	0	1	C*01:02
RAR	6,152,170	22	587	0.36	0	0	1	C*07:01 C*07:02 C*07:04 C*07:19 C*16:01 C*16:02 C*16:04
KEE	6,152,173	3	60	0.4477	0	0	1	C*01:02
REK	6,152,173	9	235	0.6767	0	0	1	C*03:02 C*03:03 C*03:04 C*03:44
RAE	6,152,173	22	587	0.36	0	0	1	C*07:01 C*07:02 C*07:04 C*07:19 C*16:01 C*16:02 C*16:04
KEE	6,152,177	3	60	0.4477	0	0	1	C*01:02
REK	6,152,177	7	211	1	0	0	1	C*05:01 C*08:02
RAE	6,152,177	22	569	0.2645	0	0	1	C*07:01 C*07:02 C*07:19 C*16:01 C*16:02 C*16:04
KEH	6,152,184	3	60	0.4477	0	0	1	C*01:02
RAH	6,152,184	6	76	0.04048	0	0	1	C*16:01 C*16:02 C*16:04
RAP	6,152,184	18	538	0.9326	0	0	1	C*07:01 C*07:02 C*07:04 C*07:19
KRT	6,156,163	3	60	0.4477	0	0	1	C*01:02
RQT	6,156,163	5	73	0.09635	0	0	1	C*16:01 C*16:02
RLL	6,156,163	9	235	0.6767	0	0	1	C*03:02 C*03:03 C*03:04 C*03:44
KRR	6,156,170	3	60	0.4477	0	0	1	C*01:02
RQR	6,156,170	5	73	0.09635	0	0	1	C*16:01 C*16:02
RLR	6,156,170	24	713	1	0	0	1	C*03:02 C*03:03 C*03:04 C*03:44 C*07:01 C*07:02 C*07:19 C*08:01 C*15:02 C*15:05
KRE	6,156,173	3	60	0.4477	0	0	1	C*01:02
RQE	6,156,173	5	73	0.09635	0	0	1	C*16:01 C*16:02
RLK	6,156,173	9	235	0.6767	0	0	1	C*03:02 C*03:03 C*03:04 C*03:44
KRE	6,156,177	3	60	0.4477	0	0	1	C*01:02
RQE	6,156,177	5	73	0.09635	0	0	1	C*16:01 C*16:02
RRK	6,156,177	7	211	1	0	0	1	C*05:01 C*08:02
RLE	6,156,177	24	720	1	0	0	1	C*03:02 C*03:03 C*03:04 C*03:44 C*07:01 C*07:02 C*07:19 C*15:02 C*15:05 C*17:01
KRH	6,156,184	3	60	0.4477	0	0	1	C*01:02
RQH	6,156,184	5	73	0.09635	0	0	1	C*16:01 C*16:02
RLH	6,156,184	10	280	0.7721	0	0	1	C*03:02 C*03:03 C*03:04 C*03:44 C*08:01 C*15:02 C*15:05
RLP	6,156,184	18	519	0.7647	0	0	1	C*07:01 C*07:02 C*07:19
KTR	6,163,170	3	60	0.4477	0	0	1	C*01:02
RLR	6,163,170	9	235	0.6767	0	0	1	C*03:02 C*03:03 C*03:04 C*03:44
KTE	6,163,173	3	60	0.4477	0	0	1	C*01:02
RLK	6,163,173	9	235	0.6767	0	0	1	C*03:02 C*03:03 C*03:04 C*03:44
KTE	6,163,177	3	60	0.4477	0	0	1	C*01:02
RLE	6,163,177	9	235	0.6767	0	0	1	C*03:02 C*03:03 C*03:04 C*03:44
KTH	6,163,184	3	60	0.4477	0	0	1	C*01:02
RLH	6,163,184	9	235	0.6767	0	0	1	C*03:02 C*03:03 C*03:04 C*03:44
RTP	6,163,184	18	538	0.9326	0	0	1	C*07:01 C*07:02 C*07:04 C*07:19
KRE	6,170,173	3	60	0.4477	0	0	1	C*01:02
RRK	6,170,173	9	235	0.6767	0	0	1	C*03:02 C*03:03 C*03:04 C*03:44
KRE	6,170,177	3	60	0.4477	0	0	1	C*01:02
KRH	6,170,184	3	60	0.4477	0	0	1	C*01:02
RRP	6,170,184	18	538	0.9326	0	0	1	C*07:01 C*07:02 C*07:04 C*07:19
RRH	6,170,184	29	874	1	0	0	1	C*02:02 C*03:02 C*03:03 C*03:04 C*03:44 C*04:01 C*04:03 C*05:01 C*06:02 C*08:01 C*08:02 C*12:02 C*12:03 C*14:02 C*15:02 C*15:05 C*16:01 C*16:02 C*16:04
KEE	6,173,177	3	60	0.4477	0	0	1	C*01:02
RKE	6,173,177	9	235	0.6767	0	0	1	C*03:02 C*03:03 C*03:04 C*03:44
KEH	6,173,184	3	60	0.4477	0	0	1	C*01:02
RKH	6,173,184	9	235	0.6767	0	0	1	C*03:02 C*03:03 C*03:04 C*03:44
REP	6,173,184	18	538	0.9326	0	0	1	C*07:01 C*07:02 C*07:04 C*07:19
KEH	6,177,184	3	60	0.4477	0	0	1	C*01:02
RKH	6,177,184	7	212	1	0	0	1	C*05:01 C*08:01 C*08:02
REP	6,177,184	18	519	0.7647	0	0	1	C*07:01 C*07:02 C*07:19
REH	6,177,184	27	782	0.8299	0	0	1	C*02:02 C*03:02 C*03:03 C*03:04 C*03:44 C*04:01 C*04:03 C*06:02 C*12:02 C*12:03 C*14:02 C*15:02 C*15:05 C*16:01 C*16:02 C*16:04
FSR	9,11,14	3	60	0.4477	0	0	1	C*01:02
SSW	9,11,14	8	227	0.8336	0	0	1	C*04:01
YAR	9,11,14	22	659	0.9272	0	0	1	C*02:02 C*03:02 C*03:03 C*03:04 C*03:44 C*04:03 C*05:01 C*08:01 C*08:02 C*12:02 C*12:03 C*15:02 C*15:05 C*16:01 C*16:02 C*16:04 C*17:01
FSG	9,11,16	3	60	0.4477	0	0	1	C*01:02
YAG	9,11,16	21	601	0.683	0	0	1	C*03:02 C*03:03 C*03:04 C*03:44 C*05:01 C*08:01 C*08:02 C*12:02 C*12:03 C*15:02 C*15:05 C*16:01 C*16:02 C*16:04 C*17:01
FSR	9,11,21	3	60	0.4477	0	0	1	C*01:02
YAR	9,11,21	14	388	0.6744	0	0	1	C*05:01 C*08:01 C*08:02 C*12:02 C*12:03 C*16:01 C*16:02 C*16:04 C*17:01
FSS	9,11,24	3	60	0.4477	0	0	1	C*01:02
YAA	9,11,24	22	659	0.9272	0	0	1	C*02:02 C*03:02 C*03:03 C*03:04 C*03:44 C*04:03 C*05:01 C*08:01 C*08:02 C*12:02 C*12:03 C*15:02 C*15:05 C*16:01 C*16:02 C*16:04 C*17:01
FSR	9,11,35	3	60	0.4477	0	0	1	C*01:02
YAQ	9,11,35	7	212	1	0	0	1	C*05:01 C*08:01 C*08:02
YAR	9,11,35	19	521	0.5355	0	0	1	C*02:02 C*03:02 C*03:03 C*03:04 C*03:44 C*04:03 C*12:02 C*12:03 C*15:02 C*15:05 C*16:01 C*16:02 C*16:04 C*17:01
FSA	9,11,49	3	60	0.4477	0	0	1	C*01:02
SSE	9,11,49	8	227	0.8336	0	0	1	C*04:01
YAA	9,11,49	22	659	0.9272	0	0	1	C*02:02 C*03:02 C*03:03 C*03:04 C*03:44 C*04:03 C*05:01 C*08:01 C*08:02 C*12:02 C*12:03 C*15:02 C*15:05 C*16:01 C*16:02 C*16:04 C*17:01
FSK	9,11,66	3	60	0.4477	0	0	1	C*01:02
DAK	9,11,66	15	450	0.9588	0	0	1	C*06:02 C*07:02 C*07:04
YAK	9,11,66	21	631	0.9499	0	0	1	C*02:02 C*03:02 C*03:03 C*03:04 C*03:44 C*04:03 C*05:01 C*08:01 C*08:02 C*12:02 C*12:03 C*16:01 C*16:02 C*16:04 C*17:01
FST	9,11,73	3	60	0.4477	0	0	1	C*01:02
SSA	9,11,73	8	227	0.8336	0	0	1	C*04:01
YAT	9,11,73	20	578	0.748	0	0	1	C*02:02 C*03:02 C*03:03 C*03:04 C*03:44 C*05:01 C*08:01 C*08:02 C*15:02 C*15:05 C*16:01 C*16:02 C*16:04
FSS	9,11,77	3	60	0.4477	0	0	1	C*01:02
SSN	9,11,77	8	227	0.8336	0	0	1	C*04:01
YAS	9,11,77	18	437	0.2169	0	0	1	C*03:02 C*03:03 C*03:04 C*03:44 C*08:01 C*08:02 C*12:02 C*12:03 C*16:01 C*16:04
DAS	9,11,77	18	538	0.9326	0	0	1	C*07:01 C*07:02 C*07:04 C*07:19
FSN	9,11,80	3	60	0.4477	0	0	1	C*01:02
SSK	9,11,80	8	227	0.8336	0	0	1	C*04:01
YAN	9,11,80	18	437	0.2169	0	0	1	C*03:02 C*03:03 C*03:04 C*03:44 C*08:01 C*08:02 C*12:02 C*12:03 C*16:01 C*16:04
DAN	9,11,80	18	538	0.9326	0	0	1	C*07:01 C*07:02 C*07:04 C*07:19
FSA	9,11,90	3	60	0.4477	0	0	1	C*01:02
SSD	9,11,90	8	227	0.8336	0	0	1	C*04:01
YAA	9,11,90	22	658	0.9177	0	0	1	C*02:02 C*03:02 C*03:03 C*03:04 C*03:44 C*05:01 C*08:01 C*08:02 C*12:02 C*12:03 C*15:02 C*15:05 C*16:01 C*16:02 C*16:04 C*17:01
FSG	9,11,91	3	60	0.4477	0	0	1	C*01:02
YAR	9,11,91	6	104	0.1522	0	0	1	C*03:03
FST	9,11,94	3	60	0.4477	0	0	1	C*01:02
YAI	9,11,94	10	279	0.7622	0	0	1	C*03:02 C*03:03 C*03:04 C*03:44 C*15:02 C*15:05
FSL	9,11,95	3	60	0.4477	0	0	1	C*01:02
YAI	9,11,95	10	286	0.8314	0	0	1	C*03:03 C*03:04 C*03:44 C*15:02 C*15:05 C*17:01
YAL	9,11,95	15	448	0.9407	0	0	1	C*02:02 C*03:02 C*04:03 C*05:01 C*08:01 C*08:02 C*12:02 C*12:03 C*16:01 C*16:02 C*16:04
FSW	9,11,97	3	60	0.4477	0	0	1	C*01:02
YAW	9,11,97	9	170	0.1563	0	0	1	C*12:03 C*16:01 C*16:02 C*16:04
SSR	9,11,97	8	227	0.8336	0	0	1	C*04:01
DAR	9,11,97	18	538	0.9326	0	0	1	C*07:01 C*07:02 C*07:04 C*07:19
FSC	9,11,99	3	60	0.4477	0	0	1	C*01:02
DAS	9,11,99	13	279	0.1491	0	0	1	C*07:02 C*07:19
YAY	9,11,99	22	658	0.9177	0	0	1	C*02:02 C*03:02 C*03:03 C*03:04 C*03:44 C*05:01 C*08:01 C*08:02 C*12:02 C*12:03 C*15:02 C*15:05 C*16:01 C*16:02 C*16:04 C*17:01
FSL	9,11,103	3	60	0.4477	0	0	1	C*01:02
YAV	9,11,103	9	235	0.6767	0	0	1	C*03:02 C*03:03 C*03:04 C*03:44
FSY	9,11,113	3	60	0.4477	0	0	1	C*01:02
YAY	9,11,113	21	631	0.9499	0	0	1	C*02:02 C*03:02 C*03:03 C*03:04 C*03:44 C*04:03 C*05:01 C*08:01 C*08:02 C*12:02 C*12:03 C*16:01 C*16:02 C*16:04 C*17:01
FSD	9,11,114	3	60	0.4477	0	0	1	C*01:02
SSN	9,11,114	8	227	0.8336	0	0	1	C*04:01
YAD	9,11,114	19	510	0.4571	0	0	1	C*02:02 C*03:02 C*03:03 C*03:04 C*03:44 C*12:02 C*12:03 C*15:02 C*15:05 C*16:01 C*16:02 C*16:04
FSY	9,11,116	3	60	0.4477	0	0	1	C*01:02
SSF	9,11,116	8	227	0.8336	0	0	1	C*04:01
YAF	9,11,116	8	229	0.8346	0	0	1	C*04:03 C*05:01 C*08:01 C*08:02 C*15:05 C*17:01
YAY	9,11,116	9	231	0.5359	0	0	1	C*03:03 C*03:04 C*03:44
YAS	9,11,116	10	276	0.7328	0	0	1	C*02:02 C*03:02 C*12:02 C*12:03 C*16:01 C*16:02 C*16:04
FSA	9,11,117	3	60	0.4477	0	0	1	C*01:02
YAA	9,11,117	22	659	0.9272	0	0	1	C*02:02 C*03:02 C*03:03 C*03:04 C*04:03 C*05:01 C*08:01 C*08:02 C*12:02 C*12:03 C*15:02 C*15:05 C*16:01 C*16:02 C*16:04 C*17:01
FST	9,11,138	3	60	0.4477	0	0	1	C*01:02
YAK	9,11,138	7	211	1	0	0	1	C*05:01 C*08:02
YAT	9,11,138	19	522	0.5429	0	0	1	C*02:02 C*03:02 C*03:03 C*03:04 C*03:44 C*04:03 C*08:01 C*12:02 C*12:03 C*15:02 C*15:05 C*16:01 C*16:02 C*16:04 C*17:01
FST	9,11,143	3	60	0.4477	0	0	1	C*01:02
YAT	9,11,143	22	650	0.8434	0	0	1	C*02:02 C*03:02 C*03:03 C*03:04 C*03:44 C*04:03 C*05:01 C*08:01 C*08:02 C*12:02 C*12:03 C*15:02 C*15:05 C*16:01 C*16:02 C*16:04
FSW	9,11,147	3	60	0.4477	0	0	1	C*01:02
DAL	9,11,147	18	538	0.9326	0	0	1	C*07:01 C*07:02 C*07:04 C*07:19
YAW	9,11,147	22	650	0.8434	0	0	1	C*02:02 C*03:02 C*03:03 C*03:04 C*03:44 C*04:03 C*05:01 C*08:01 C*08:02 C*12:02 C*12:03 C*15:02 C*15:05 C*16:01 C*16:02 C*16:04
FSE	9,11,152	3	60	0.4477	0	0	1	C*01:02
YAA	9,11,152	6	76	0.04048	0	0	1	C*16:01 C*16:02 C*16:04
DAA	9,11,152	18	538	0.9326	0	0	1	C*07:01 C*07:02 C*07:04 C*07:19
FSR	9,11,156	3	60	0.4477	0	0	1	C*01:02
YAQ	9,11,156	5	73	0.09635	0	0	1	C*16:01 C*16:02
YAR	9,11,156	7	212	1	0	0	1	C*04:03 C*05:01 C*08:02
YAL	9,11,156	10	291	0.881	0	0	1	C*03:02 C*03:03 C*03:04 C*03:44 C*08:01 C*15:02 C*15:05 C*17:01
DAL	9,11,156	18	519	0.7647	0	0	1	C*07:01 C*07:02 C*07:19
FST	9,11,163	3	60	0.4477	0	0	1	C*01:02
YAL	9,11,163	9	235	0.6767	0	0	1	C*03:02 C*03:03 C*03:04 C*03:44
YAT	9,11,163	15	410	0.6089	0	0	1	C*04:03 C*05:01 C*08:01 C*08:02 C*12:02 C*12:03 C*15:02 C*15:05 C*16:01 C*16:02 C*16:04
FSR	9,11,170	3	60	0.4477	0	0	1	C*01:02
YAR	9,11,170	22	650	0.8434	0	0	1	C*02:02 C*03:02 C*03:03 C*03:04 C*03:44 C*04:03 C*05:01 C*08:01 C*08:02 C*12:02 C*12:03 C*15:02 C*15:05 C*16:01 C*16:02 C*16:04
FSE	9,11,173	3	60	0.4477	0	0	1	C*01:02
YAK	9,11,173	9	235	0.6767	0	0	1	C*03:02 C*03:03 C*03:04 C*03:44
FSE	9,11,177	3	60	0.4477	0	0	1	C*01:02
YAK	9,11,177	7	212	1	0	0	1	C*05:01 C*08:01 C*08:02
YAE	9,11,177	19	521	0.5355	0	0	1	C*02:02 C*03:02 C*03:03 C*03:04 C*03:44 C*04:03 C*12:02 C*12:03 C*15:02 C*15:05 C*16:01 C*16:02 C*16:04 C*17:01
FSH	9,11,184	3	60	0.4477	0	0	1	C*01:02
DAP	9,11,184	18	538	0.9326	0	0	1	C*07:01 C*07:02 C*07:04 C*07:19
YAH	9,11,184	22	650	0.8434	0	0	1	C*02:02 C*03:02 C*03:03 C*03:04 C*03:44 C*04:03 C*05:01 C*08:01 C*08:02 C*12:02 C*12:03 C*15:02 C*15:05 C*16:01 C*16:02 C*16:04
FRG	9,14,16	3	60	0.4477	0	0	1	C*01:02
SWG	9,14,16	8	227	0.8336	0	0	1	C*04:01
YRG	9,14,16	21	601	0.683	0	0	1	C*03:02 C*03:03 C*03:04 C*03:44 C*05:01 C*08:01 C*08:02 C*12:02 C*12:03 C*15:02 C*15:05 C*16:01 C*16:02 C*16:04 C*17:01
FRR	9,14,21	3	60	0.4477	0	0	1	C*01:02
SWR	9,14,21	8	227	0.8336	0	0	1	C*04:01
YRR	9,14,21	14	388	0.6744	0	0	1	C*05:01 C*08:01 C*08:02 C*12:02 C*12:03 C*16:01 C*16:02 C*16:04 C*17:01
FRS	9,14,24	3	60	0.4477	0	0	1	C*01:02
SWA	9,14,24	8	227	0.8336	0	0	1	C*04:01
YRA	9,14,24	22	659	0.9272	0	0	1	C*02:02 C*03:02 C*03:03 C*03:04 C*03:44 C*04:03 C*05:01 C*08:01 C*08:02 C*12:02 C*12:03 C*15:02 C*15:05 C*16:01 C*16:02 C*16:04 C*17:01
FRR	9,14,35	3	60	0.4477	0	0	1	C*01:02
YRQ	9,14,35	7	212	1	0	0	1	C*05:01 C*08:01 C*08:02
SWR	9,14,35	8	227	0.8336	0	0	1	C*04:01
YRR	9,14,35	19	521	0.5355	0	0	1	C*02:02 C*03:02 C*03:03 C*03:04 C*03:44 C*04:03 C*12:02 C*12:03 C*15:02 C*15:05 C*16:01 C*16:02 C*16:04 C*17:01
FRA	9,14,49	3	60	0.4477	0	0	1	C*01:02
SWE	9,14,49	8	227	0.8336	0	0	1	C*04:01
YRA	9,14,49	22	659	0.9272	0	0	1	C*02:02 C*03:02 C*03:03 C*03:04 C*03:44 C*04:03 C*05:01 C*08:01 C*08:02 C*12:02 C*12:03 C*15:02 C*15:05 C*16:01 C*16:02 C*16:04 C*17:01
FRK	9,14,66	3	60	0.4477	0	0	1	C*01:02
SWK	9,14,66	8	227	0.8336	0	0	1	C*04:01
DRK	9,14,66	15	450	0.9588	0	0	1	C*06:02 C*07:02 C*07:04
YRK	9,14,66	21	631	0.9499	0	0	1	C*02:02 C*03:02 C*03:03 C*03:04 C*03:44 C*04:03 C*05:01 C*08:01 C*08:02 C*12:02 C*12:03 C*16:01 C*16:02 C*16:04 C*17:01
FRT	9,14,73	3	60	0.4477	0	0	1	C*01:02
SWA	9,14,73	8	227	0.8336	0	0	1	C*04:01
YRT	9,14,73	20	578	0.748	0	0	1	C*02:02 C*03:02 C*03:03 C*03:04 C*03:44 C*05:01 C*08:01 C*08:02 C*15:02 C*15:05 C*16:01 C*16:02 C*16:04
FRS	9,14,77	3	60	0.4477	0	0	1	C*01:02
SWN	9,14,77	8	227	0.8336	0	0	1	C*04:01
YRS	9,14,77	18	437	0.2169	0	0	1	C*03:02 C*03:03 C*03:04 C*03:44 C*08:01 C*08:02 C*12:02 C*12:03 C*16:01 C*16:04
DRS	9,14,77	18	538	0.9326	0	0	1	C*07:01 C*07:02 C*07:04 C*07:19
FRN	9,14,80	3	60	0.4477	0	0	1	C*01:02
SWK	9,14,80	8	227	0.8336	0	0	1	C*04:01
YRN	9,14,80	18	437	0.2169	0	0	1	C*03:02 C*03:03 C*03:04 C*03:44 C*08:01 C*08:02 C*12:02 C*12:03 C*16:01 C*16:04
DRN	9,14,80	18	538	0.9326	0	0	1	C*07:01 C*07:02 C*07:04 C*07:19
FRA	9,14,90	3	60	0.4477	0	0	1	C*01:02
SWD	9,14,90	8	227	0.8336	0	0	1	C*04:01
YRA	9,14,90	22	658	0.9177	0	0	1	C*02:02 C*03:02 C*03:03 C*03:04 C*03:44 C*05:01 C*08:01 C*08:02 C*12:02 C*12:03 C*15:02 C*15:05 C*16:01 C*16:02 C*16:04 C*17:01
FRG	9,14,91	3	60	0.4477	0	0	1	C*01:02
YRR	9,14,91	6	104	0.1522	0	0	1	C*03:03
SWG	9,14,91	8	227	0.8336	0	0	1	C*04:01
FRT	9,14,94	3	60	0.4477	0	0	1	C*01:02
SWT	9,14,94	8	227	0.8336	0	0	1	C*04:01
YRI	9,14,94	10	279	0.7622	0	0	1	C*03:02 C*03:03 C*03:04 C*03:44 C*15:02 C*15:05
FRL	9,14,95	3	60	0.4477	0	0	1	C*01:02
SWL	9,14,95	8	227	0.8336	0	0	1	C*04:01
YRI	9,14,95	10	286	0.8314	0	0	1	C*03:03 C*03:04 C*03:44 C*15:02 C*15:05 C*17:01
YRL	9,14,95	15	448	0.9407	0	0	1	C*02:02 C*03:02 C*04:03 C*05:01 C*08:01 C*08:02 C*12:02 C*12:03 C*16:01 C*16:02 C*16:04
FRW	9,14,97	3	60	0.4477	0	0	1	C*01:02
YRW	9,14,97	9	170	0.1563	0	0	1	C*12:03 C*16:01 C*16:02 C*16:04
SWR	9,14,97	8	227	0.8336	0	0	1	C*04:01
DRR	9,14,97	18	538	0.9326	0	0	1	C*07:01 C*07:02 C*07:04 C*07:19
FRC	9,14,99	3	60	0.4477	0	0	1	C*01:02
SWF	9,14,99	8	227	0.8336	0	0	1	C*04:01
DRS	9,14,99	13	279	0.1491	0	0	1	C*07:02 C*07:19
YRY	9,14,99	22	658	0.9177	0	0	1	C*02:02 C*03:02 C*03:03 C*03:04 C*03:44 C*05:01 C*08:01 C*08:02 C*12:02 C*12:03 C*15:02 C*15:05 C*16:01 C*16:02 C*16:04 C*17:01
FRL	9,14,103	3	60	0.4477	0	0	1	C*01:02
SWL	9,14,103	8	227	0.8336	0	0	1	C*04:01
YRV	9,14,103	9	235	0.6767	0	0	1	C*03:02 C*03:03 C*03:04 C*03:44
FRY	9,14,113	3	60	0.4477	0	0	1	C*01:02
SWY	9,14,113	8	227	0.8336	0	0	1	C*04:01
YRY	9,14,113	21	631	0.9499	0	0	1	C*02:02 C*03:02 C*03:03 C*03:04 C*03:44 C*04:03 C*05:01 C*08:01 C*08:02 C*12:02 C*12:03 C*16:01 C*16:02 C*16:04 C*17:01
FRD	9,14,114	3	60	0.4477	0	0	1	C*01:02
SWN	9,14,114	8	227	0.8336	0	0	1	C*04:01
YRD	9,14,114	19	510	0.4571	0	0	1	C*02:02 C*03:02 C*03:03 C*03:04 C*03:44 C*12:02 C*12:03 C*15:02 C*15:05 C*16:01 C*16:02 C*16:04
FRY	9,14,116	3	60	0.4477	0	0	1	C*01:02
SWF	9,14,116	8	227	0.8336	0	0	1	C*04:01
YRF	9,14,116	8	229	0.8346	0	0	1	C*04:03 C*05:01 C*08:01 C*08:02 C*15:05 C*17:01
YRY	9,14,116	9	231	0.5359	0	0	1	C*03:03 C*03:04 C*03:44
YRS	9,14,116	10	276	0.7328	0	0	1	C*02:02 C*03:02 C*12:02 C*12:03 C*16:01 C*16:02 C*16:04
FRA	9,14,117	3	60	0.4477	0	0	1	C*01:02
SWA	9,14,117	8	227	0.8336	0	0	1	C*04:01
YRA	9,14,117	22	659	0.9272	0	0	1	C*02:02 C*03:02 C*03:03 C*03:04 C*04:03 C*05:01 C*08:01 C*08:02 C*12:02 C*12:03 C*15:02 C*15:05 C*16:01 C*16:02 C*16:04 C*17:01
FRT	9,14,138	3	60	0.4477	0	0	1	C*01:02
YRK	9,14,138	7	211	1	0	0	1	C*05:01 C*08:02
SWT	9,14,138	8	227	0.8336	0	0	1	C*04:01
YRT	9,14,138	19	522	0.5429	0	0	1	C*02:02 C*03:02 C*03:03 C*03:04 C*03:44 C*04:03 C*08:01 C*12:02 C*12:03 C*15:02 C*15:05 C*16:01 C*16:02 C*16:04 C*17:01
FRT	9,14,143	3	60	0.4477	0	0	1	C*01:02
SWT	9,14,143	8	227	0.8336	0	0	1	C*04:01
YRT	9,14,143	22	650	0.8434	0	0	1	C*02:02 C*03:02 C*03:03 C*03:04 C*03:44 C*04:03 C*05:01 C*08:01 C*08:02 C*12:02 C*12:03 C*15:02 C*15:05 C*16:01 C*16:02 C*16:04
FRW	9,14,147	3	60	0.4477	0	0	1	C*01:02
SWW	9,14,147	8	227	0.8336	0	0	1	C*04:01
DRL	9,14,147	18	538	0.9326	0	0	1	C*07:01 C*07:02 C*07:04 C*07:19
YRW	9,14,147	22	650	0.8434	0	0	1	C*02:02 C*03:02 C*03:03 C*03:04 C*03:44 C*04:03 C*05:01 C*08:01 C*08:02 C*12:02 C*12:03 C*15:02 C*15:05 C*16:01 C*16:02 C*16:04
FRE	9,14,152	3	60	0.4477	0	0	1	C*01:02
YRA	9,14,152	6	76	0.04048	0	0	1	C*16:01 C*16:02 C*16:04
SWE	9,14,152	8	227	0.8336	0	0	1	C*04:01
DRA	9,14,152	18	538	0.9326	0	0	1	C*07:01 C*07:02 C*07:04 C*07:19
FRR	9,14,156	3	60	0.4477	0	0	1	C*01:02
YRQ	9,14,156	5	73	0.09635	0	0	1	C*16:01 C*16:02
YRR	9,14,156	7	212	1	0	0	1	C*04:03 C*05:01 C*08:02
SWR	9,14,156	8	227	0.8336	0	0	1	C*04:01
YRL	9,14,156	10	291	0.881	0	0	1	C*03:02 C*03:03 C*03:04 C*03:44 C*08:01 C*15:02 C*15:05 C*17:01
DRL	9,14,156	18	519	0.7647	0	0	1	C*07:01 C*07:02 C*07:19
FRT	9,14,163	3	60	0.4477	0	0	1	C*01:02
SWT	9,14,163	8	227	0.8336	0	0	1	C*04:01
YRL	9,14,163	9	235	0.6767	0	0	1	C*03:02 C*03:03 C*03:04 C*03:44
YRT	9,14,163	15	410	0.6089	0	0	1	C*04:03 C*05:01 C*08:01 C*08:02 C*12:02 C*12:03 C*15:02 C*15:05 C*16:01 C*16:02 C*16:04
FRR	9,14,170	3	60	0.4477	0	0	1	C*01:02
SWR	9,14,170	8	227	0.8336	0	0	1	C*04:01
YRR	9,14,170	22	650	0.8434	0	0	1	C*02:02 C*03:02 C*03:03 C*03:04 C*03:44 C*04:03 C*05:01 C*08:01 C*08:02 C*12:02 C*12:03 C*15:02 C*15:05 C*16:01 C*16:02 C*16:04
FRE	9,14,173	3	60	0.4477	0	0	1	C*01:02
SWE	9,14,173	8	227	0.8336	0	0	1	C*04:01
YRK	9,14,173	9	235	0.6767	0	0	1	C*03:02 C*03:03 C*03:04 C*03:44
FRE	9,14,177	3	60	0.4477	0	0	1	C*01:02
YRK	9,14,177	7	212	1	0	0	1	C*05:01 C*08:01 C*08:02
SWE	9,14,177	8	227	0.8336	0	0	1	C*04:01
YRE	9,14,177	19	521	0.5355	0	0	1	C*02:02 C*03:02 C*03:03 C*03:04 C*03:44 C*04:03 C*12:02 C*12:03 C*15:02 C*15:05 C*16:01 C*16:02 C*16:04 C*17:01
FRH	9,14,184	3	60	0.4477	0	0	1	C*01:02
SWH	9,14,184	8	227	0.8336	0	0	1	C*04:01
DRP	9,14,184	18	538	0.9326	0	0	1	C*07:01 C*07:02 C*07:04 C*07:19
YRH	9,14,184	22	650	0.8434	0	0	1	C*02:02 C*03:02 C*03:03 C*03:04 C*03:44 C*04:03 C*05:01 C*08:01 C*08:02 C*12:02 C*12:03 C*15:02 C*15:05 C*16:01 C*16:02 C*16:04
FGR	9,16,21	3	60	0.4477	0	0	1	C*01:02
YGH	9,16,21	10	279	0.7622	0	0	1	C*03:02 C*03:03 C*03:04 C*03:44 C*15:02 C*15:05
YGR	9,16,21	14	388	0.6744	0	0	1	C*05:01 C*08:01 C*08:02 C*12:02 C*12:03 C*16:01 C*16:02 C*16:04 C*17:01
FGS	9,16,24	3	60	0.4477	0	0	1	C*01:02
YGA	9,16,24	21	601	0.683	0	0	1	C*03:02 C*03:03 C*03:04 C*03:44 C*05:01 C*08:01 C*08:02 C*12:02 C*12:03 C*15:02 C*15:05 C*16:01 C*16:02 C*16:04 C*17:01
FGR	9,16,35	3	60	0.4477	0	0	1	C*01:02
YGQ	9,16,35	7	212	1	0	0	1	C*05:01 C*08:01 C*08:02
YGR	9,16,35	18	448	0.2683	0	0	1	C*03:02 C*03:03 C*03:04 C*03:44 C*12:02 C*12:03 C*15:02 C*15:05 C*16:01 C*16:02 C*16:04 C*17:01
FGA	9,16,49	3	60	0.4477	0	0	1	C*01:02
SGE	9,16,49	8	227	0.8336	0	0	1	C*04:01
YGA	9,16,49	21	601	0.683	0	0	1	C*03:02 C*03:03 C*03:04 C*03:44 C*05:01 C*08:01 C*08:02 C*12:02 C*12:03 C*15:02 C*15:05 C*16:01 C*16:02 C*16:04 C*17:01
FGK	9,16,66	3	60	0.4477	0	0	1	C*01:02
DGK	9,16,66	15	450	0.9588	0	0	1	C*06:02 C*07:02 C*07:04
YGK	9,16,66	20	572	0.6971	0	0	1	C*03:02 C*03:03 C*03:04 C*03:44 C*05:01 C*08:01 C*08:02 C*12:02 C*12:03 C*16:01 C*16:02 C*16:04 C*17:01
FGT	9,16,73	3	60	0.4477	0	0	1	C*01:02
SGA	9,16,73	8	227	0.8336	0	0	1	C*04:01
YGT	9,16,73	19	512	0.4709	0	0	1	C*03:02 C*03:03 C*03:04 C*03:44 C*05:01 C*08:01 C*08:02 C*15:02 C*15:05 C*16:01 C*16:02 C*16:04
FGS	9,16,77	3	60	0.4477	0	0	1	C*01:02
SGN	9,16,77	8	227	0.8336	0	0	1	C*04:01
YGS	9,16,77	18	437	0.2169	0	0	1	C*03:02 C*03:03 C*03:04 C*03:44 C*08:01 C*08:02 C*12:02 C*12:03 C*16:01 C*16:04
DGS	9,16,77	18	538	0.9326	0	0	1	C*07:01 C*07:02 C*07:04 C*07:19
FGN	9,16,80	3	60	0.4477	0	0	1	C*01:02
SGK	9,16,80	8	227	0.8336	0	0	1	C*04:01
YGN	9,16,80	18	437	0.2169	0	0	1	C*03:02 C*03:03 C*03:04 C*03:44 C*08:01 C*08:02 C*12:02 C*12:03 C*16:01 C*16:04
DGN	9,16,80	18	538	0.9326	0	0	1	C*07:01 C*07:02 C*07:04 C*07:19
FGA	9,16,90	3	60	0.4477	0	0	1	C*01:02
SGD	9,16,90	8	227	0.8336	0	0	1	C*04:01
YGA	9,16,90	21	601	0.683	0	0	1	C*03:02 C*03:03 C*03:04 C*03:44 C*05:01 C*08:01 C*08:02 C*12:02 C*12:03 C*15:02 C*15:05 C*16:01 C*16:02 C*16:04 C*17:01
FGG	9,16,91	3	60	0.4477	0	0	1	C*01:02
YGR	9,16,91	6	104	0.1522	0	0	1	C*03:03
YGG	9,16,91	18	528	0.8433	0	0	1	C*03:02 C*03:04 C*03:44 C*05:01 C*08:01 C*08:02 C*12:02 C*12:03 C*15:02 C*15:05 C*16:01 C*16:02 C*16:04 C*17:01
FGT	9,16,94	3	60	0.4477	0	0	1	C*01:02
YGI	9,16,94	10	279	0.7622	0	0	1	C*03:02 C*03:03 C*03:04 C*03:44 C*15:02 C*15:05
YGT	9,16,94	14	388	0.6744	0	0	1	C*05:01 C*08:01 C*08:02 C*12:02 C*12:03 C*16:01 C*16:02 C*16:04 C*17:01
FGL	9,16,95	3	60	0.4477	0	0	1	C*01:02
YGI	9,16,95	10	286	0.8314	0	0	1	C*03:03 C*03:04 C*03:44 C*15:02 C*15:05 C*17:01
YGL	9,16,95	14	377	0.582	0	0	1	C*03:02 C*05:01 C*08:01 C*08:02 C*12:02 C*12:03 C*16:01 C*16:02 C*16:04
FGW	9,16,97	3	60	0.4477	0	0	1	C*01:02
YGW	9,16,97	9	170	0.1563	0	0	1	C*12:03 C*16:01 C*16:02 C*16:04
SGR	9,16,97	8	227	0.8336	0	0	1	C*04:01
DGR	9,16,97	18	538	0.9326	0	0	1	C*07:01 C*07:02 C*07:04 C*07:19
FGC	9,16,99	3	60	0.4477	0	0	1	C*01:02
DGS	9,16,99	13	279	0.1491	0	0	1	C*07:02 C*07:19
YGY	9,16,99	21	601	0.683	0	0	1	C*03:02 C*03:03 C*03:04 C*03:44 C*05:01 C*08:01 C*08:02 C*12:02 C*12:03 C*15:02 C*15:05 C*16:01 C*16:02 C*16:04 C*17:01
FGL	9,16,103	3	60	0.4477	0	0	1	C*01:02
YGV	9,16,103	9	235	0.6767	0	0	1	C*03:02 C*03:03 C*03:04 C*03:44
YGL	9,16,103	15	422	0.7096	0	0	1	C*05:01 C*08:01 C*08:02 C*12:02 C*12:03 C*15:02 C*15:05 C*16:01 C*16:02 C*16:04 C*17:01
FGY	9,16,113	3	60	0.4477	0	0	1	C*01:02
YGY	9,16,113	20	572	0.6971	0	0	1	C*03:02 C*03:03 C*03:04 C*03:44 C*05:01 C*08:01 C*08:02 C*12:02 C*12:03 C*16:01 C*16:02 C*16:04 C*17:01
FGD	9,16,114	3	60	0.4477	0	0	1	C*01:02
SGN	9,16,114	8	227	0.8336	0	0	1	C*04:01
YGD	9,16,114	18	438	0.2213	0	0	1	C*03:02 C*03:03 C*03:04 C*03:44 C*12:02 C*12:03 C*15:02 C*15:05 C*16:01 C*16:02 C*16:04
FGY	9,16,116	3	60	0.4477	0	0	1	C*01:02
YGS	9,16,116	9	191	0.2617	0	0	1	C*03:02 C*12:02 C*12:03 C*16:01 C*16:02 C*16:04
SGF	9,16,116	8	227	0.8336	0	0	1	C*04:01
YGF	9,16,116	8	228	0.8341	0	0	1	C*05:01 C*08:01 C*08:02 C*15:05 C*17:01
YGY	9,16,116	9	231	0.5359	0	0	1	C*03:03 C*03:04 C*03:44
FGA	9,16,117	3	60	0.4477	0	0	1	C*01:02
YGA	9,16,117	21	601	0.683	0	0	1	C*03:02 C*03:03 C*03:04 C*05:01 C*08:01 C*08:02 C*12:02 C*12:03 C*15:02 C*15:05 C*16:01 C*16:02 C*16:04 C*17:01
FGT	9,16,138	3	60	0.4477	0	0	1	C*01:02
YGK	9,16,138	7	211	1	0	0	1	C*05:01 C*08:02
YGT	9,16,138	18	449	0.2734	0	0	1	C*03:02 C*03:03 C*03:04 C*03:44 C*08:01 C*12:02 C*12:03 C*15:02 C*15:05 C*16:01 C*16:02 C*16:04 C*17:01
FGT	9,16,143	3	60	0.4477	0	0	1	C*01:02
YGT	9,16,143	21	592	0.6097	0	0	1	C*03:02 C*03:03 C*03:04 C*03:44 C*05:01 C*08:01 C*08:02 C*12:02 C*12:03 C*15:02 C*15:05 C*16:01 C*16:02 C*16:04
FGW	9,16,147	3	60	0.4477	0	0	1	C*01:02
DGL	9,16,147	18	538	0.9326	0	0	1	C*07:01 C*07:02 C*07:04 C*07:19
YGW	9,16,147	21	592	0.6097	0	0	1	C*03:02 C*03:03 C*03:04 C*03:44 C*05:01 C*08:01 C*08:02 C*12:02 C*12:03 C*15:02 C*15:05 C*16:01 C*16:02 C*16:04
FGE	9,16,152	3	60	0.4477	0	0	1	C*01:02
YGA	9,16,152	6	76	0.04048	0	0	1	C*16:01 C*16:02 C*16:04
DGA	9,16,152	18	538	0.9326	0	0	1	C*07:01 C*07:02 C*07:04 C*07:19
FGR	9,16,156	3	60	0.4477	0	0	1	C*01:02
YGQ	9,16,156	5	73	0.09635	0	0	1	C*16:01 C*16:02
YGW	9,16,156	4	119	1	0	0	1	C*12:02 C*12:03 C*16:04
YGR	9,16,156	7	211	1	0	0	1	C*05:01 C*08:02
YGL	9,16,156	10	291	0.881	0	0	1	C*03:02 C*03:03 C*03:04 C*03:44 C*08:01 C*15:02 C*15:05 C*17:01
DGL	9,16,156	18	519	0.7647	0	0	1	C*07:01 C*07:02 C*07:19
FGT	9,16,163	3	60	0.4477	0	0	1	C*01:02
YGL	9,16,163	9	235	0.6767	0	0	1	C*03:02 C*03:03 C*03:04 C*03:44
YGT	9,16,163	15	409	0.6008	0	0	1	C*05:01 C*08:01 C*08:02 C*12:02 C*12:03 C*15:02 C*15:05 C*16:01 C*16:02 C*16:04
FGR	9,16,170	3	60	0.4477	0	0	1	C*01:02
YGR	9,16,170	21	592	0.6097	0	0	1	C*03:02 C*03:03 C*03:04 C*03:44 C*05:01 C*08:01 C*08:02 C*12:02 C*12:03 C*15:02 C*15:05 C*16:01 C*16:02 C*16:04
FGE	9,16,173	3	60	0.4477	0	0	1	C*01:02
YGK	9,16,173	9	235	0.6767	0	0	1	C*03:02 C*03:03 C*03:04 C*03:44
YGE	9,16,173	15	422	0.7096	0	0	1	C*05:01 C*08:01 C*08:02 C*12:02 C*12:03 C*15:02 C*15:05 C*16:01 C*16:02 C*16:04 C*17:01
FGE	9,16,177	3	60	0.4477	0	0	1	C*01:02
YGK	9,16,177	7	212	1	0	0	1	C*05:01 C*08:01 C*08:02
YGE	9,16,177	18	448	0.2683	0	0	1	C*03:02 C*03:03 C*03:04 C*03:44 C*12:02 C*12:03 C*15:02 C*15:05 C*16:01 C*16:02 C*16:04 C*17:01
FGH	9,16,184	3	60	0.4477	0	0	1	C*01:02
DGP	9,16,184	18	538	0.9326	0	0	1	C*07:01 C*07:02 C*07:04 C*07:19
YGH	9,16,184	21	592	0.6097	0	0	1	C*03:02 C*03:03 C*03:04 C*03:44 C*05:01 C*08:01 C*08:02 C*12:02 C*12:03 C*15:02 C*15:05 C*16:01 C*16:02 C*16:04
FRS	9,21,24	3	60	0.4477	0	0	1	C*01:02
YRA	9,21,24	14	388	0.6744	0	0	1	C*05:01 C*08:01 C*08:02 C*12:02 C*12:03 C*16:01 C*16:02 C*16:04 C*17:01
FRR	9,21,35	3	60	0.4477	0	0	1	C*01:02
YRR	9,21,35	9	202	0.3778	0	0	1	C*12:02 C*12:03 C*16:01 C*16:02 C*16:04 C*17:01
YRQ	9,21,35	7	212	1	0	0	1	C*05:01 C*08:01 C*08:02
FRA	9,21,49	3	60	0.4477	0	0	1	C*01:02
SRE	9,21,49	8	227	0.8336	0	0	1	C*04:01
YRA	9,21,49	14	388	0.6744	0	0	1	C*05:01 C*08:01 C*08:02 C*12:02 C*12:03 C*16:01 C*16:02 C*16:04 C*17:01
FRK	9,21,66	3	60	0.4477	0	0	1	C*01:02
YRK	9,21,66	14	388	0.6744	0	0	1	C*05:01 C*08:01 C*08:02 C*12:02 C*12:03 C*16:01 C*16:02 C*16:04 C*17:01
DRK	9,21,66	15	450	0.9588	0	0	1	C*06:02 C*07:02 C*07:04
FRT	9,21,73	3	60	0.4477	0	0	1	C*01:02
SRA	9,21,73	8	227	0.8336	0	0	1	C*04:01
YRT	9,21,73	11	276	0.4694	0	0	1	C*05:01 C*08:01 C*08:02 C*16:01 C*16:02 C*16:04
FRS	9,21,77	3	60	0.4477	0	0	1	C*01:02
YRS	9,21,77	10	227	0.3068	0	0	1	C*08:01 C*08:02 C*12:02 C*12:03 C*16:01 C*16:04
SRN	9,21,77	8	227	0.8336	0	0	1	C*04:01
YHS	9,21,77	9	235	0.6767	0	0	1	C*03:02 C*03:03 C*03:04 C*03:44
DRS	9,21,77	18	538	0.9326	0	0	1	C*07:01 C*07:02 C*07:04 C*07:19
FRN	9,21,80	3	60	0.4477	0	0	1	C*01:02
YRN	9,21,80	10	227	0.3068	0	0	1	C*08:01 C*08:02 C*12:02 C*12:03 C*16:01 C*16:04
SRK	9,21,80	8	227	0.8336	0	0	1	C*04:01
YHN	9,21,80	9	235	0.6767	0	0	1	C*03:02 C*03:03 C*03:04 C*03:44
DRN	9,21,80	18	538	0.9326	0	0	1	C*07:01 C*07:02 C*07:04 C*07:19
FRA	9,21,90	3	60	0.4477	0	0	1	C*01:02
SRD	9,21,90	8	227	0.8336	0	0	1	C*04:01
YRA	9,21,90	14	388	0.6744	0	0	1	C*05:01 C*08:01 C*08:02 C*12:02 C*12:03 C*16:01 C*16:02 C*16:04 C*17:01
FRG	9,21,91	3	60	0.4477	0	0	1	C*01:02
YHR	9,21,91	6	104	0.1522	0	0	1	C*03:03
YRG	9,21,91	14	388	0.6744	0	0	1	C*05:01 C*08:01 C*08:02 C*12:02 C*12:03 C*16:01 C*16:02 C*16:04 C*17:01
FRT	9,21,94	3	60	0.4477	0	0	1	C*01:02
YHI	9,21,94	10	279	0.7622	0	0	1	C*03:02 C*03:03 C*03:04 C*03:44 C*15:02 C*15:05
YRT	9,21,94	14	388	0.6744	0	0	1	C*05:01 C*08:01 C*08:02 C*12:02 C*12:03 C*16:01 C*16:02 C*16:04 C*17:01
FRL	9,21,95	3	60	0.4477	0	0	1	C*01:02
YHI	9,21,95	10	275	0.723	0	0	1	C*03:03 C*03:04 C*03:44 C*15:02 C*15:05
YRL	9,21,95	14	375	0.5657	0	0	1	C*05:01 C*08:01 C*08:02 C*12:02 C*12:03 C*16:01 C*16:02 C*16:04
FRW	9,21,97	3	60	0.4477	0	0	1	C*01:02
YRW	9,21,97	9	170	0.1563	0	0	1	C*12:03 C*16:01 C*16:02 C*16:04
SRR	9,21,97	8	227	0.8336	0	0	1	C*04:01
DRR	9,21,97	18	538	0.9326	0	0	1	C*07:01 C*07:02 C*07:04 C*07:19
FRC	9,21,99	3	60	0.4477	0	0	1	C*01:02
DRS	9,21,99	13	279	0.1491	0	0	1	C*07:02 C*07:19
YRY	9,21,99	14	388	0.6744	0	0	1	C*05:01 C*08:01 C*08:02 C*12:02 C*12:03 C*16:01 C*16:02 C*16:04 C*17:01
FRL	9,21,103	3	60	0.4477	0	0	1	C*01:02
YHV	9,21,103	9	235	0.6767	0	0	1	C*03:02 C*03:03 C*03:04 C*03:44
YRL	9,21,103	14	388	0.6744	0	0	1	C*05:01 C*08:01 C*08:02 C*12:02 C*12:03 C*16:01 C*16:02 C*16:04 C*17:01
FRY	9,21,113	3	60	0.4477	0	0	1	C*01:02
YRY	9,21,113	14	388	0.6744	0	0	1	C*05:01 C*08:01 C*08:02 C*12:02 C*12:03 C*16:01 C*16:02 C*16:04 C*17:01
FRD	9,21,114	3	60	0.4477	0	0	1	C*01:02
YRD	9,21,114	9	188	0.2573	0	0	1	C*12:02 C*12:03 C*16:01 C*16:02 C*16:04
SRN	9,21,114	8	227	0.8336	0	0	1	C*04:01
YHF	9,21,116	1	6	0.2038	0	0	1	C*04:03 C*15:05
FRY	9,21,116	3	60	0.4477	0	0	1	C*01:02
YRS	9,21,116	9	188	0.2573	0	0	1	C*12:02 C*12:03 C*16:01 C*16:02 C*16:04
SRF	9,21,116	8	227	0.8336	0	0	1	C*04:01
YHY	9,21,116	9	231	0.5359	0	0	1	C*03:03 C*03:04 C*03:44
FRA	9,21,117	3	60	0.4477	0	0	1	C*01:02
YRA	9,21,117	14	388	0.6744	0	0	1	C*05:01 C*08:01 C*08:02 C*12:02 C*12:03 C*16:01 C*16:02 C*16:04 C*17:01
FRT	9,21,138	3	60	0.4477	0	0	1	C*01:02
YRT	9,21,138	9	203	0.3788	0	0	1	C*08:01 C*12:02 C*12:03 C*16:01 C*16:02 C*16:04 C*17:01
YRK	9,21,138	7	211	1	0	0	1	C*05:01 C*08:02
FRT	9,21,143	3	60	0.4477	0	0	1	C*01:02
YRT	9,21,143	14	375	0.5657	0	0	1	C*05:01 C*08:01 C*08:02 C*12:02 C*12:03 C*16:01 C*16:02 C*16:04
FRW	9,21,147	3	60	0.4477	0	0	1	C*01:02
YRW	9,21,147	14	375	0.5657	0	0	1	C*05:01 C*08:01 C*08:02 C*12:02 C*12:03 C*16:01 C*16:02 C*16:04
DRL	9,21,147	18	538	0.9326	0	0	1	C*07:01 C*07:02 C*07:04 C*07:19
FRE	9,21,152	3	60	0.4477	0	0	1	C*01:02
YRA	9,21,152	6	76	0.04048	0	0	1	C*16:01 C*16:02 C*16:04
YRE	9,21,152	11	328	0.9488	0	0	1	C*05:01 C*08:02 C*12:02 C*12:03 C*17:01
DRA	9,21,152	18	538	0.9326	0	0	1	C*07:01 C*07:02 C*07:04 C*07:19
FRR	9,21,156	3	60	0.4477	0	0	1	C*01:02
YRQ	9,21,156	5	73	0.09635	0	0	1	C*16:01 C*16:02
YRW	9,21,156	4	119	1	0	0	1	C*12:02 C*12:03 C*16:04
YRR	9,21,156	7	211	1	0	0	1	C*05:01 C*08:02
YHL	9,21,156	10	279	0.7622	0	0	1	C*03:02 C*03:03 C*03:04 C*03:44 C*15:02 C*15:05
DRL	9,21,156	18	519	0.7647	0	0	1	C*07:01 C*07:02 C*07:19
FRT	9,21,163	3	60	0.4477	0	0	1	C*01:02
YHL	9,21,163	9	235	0.6767	0	0	1	C*03:02 C*03:03 C*03:04 C*03:44
YRT	9,21,163	14	375	0.5657	0	0	1	C*05:01 C*08:01 C*08:02 C*12:02 C*12:03 C*16:01 C*16:02 C*16:04
FRR	9,21,170	3	60	0.4477	0	0	1	C*01:02
YRR	9,21,170	14	375	0.5657	0	0	1	C*05:01 C*08:01 C*08:02 C*12:02 C*12:03 C*16:01 C*16:02 C*16:04
FRE	9,21,173	3	60	0.4477	0	0	1	C*01:02
YHK	9,21,173	9	235	0.6767	0	0	1	C*03:02 C*03:03 C*03:04 C*03:44
YRE	9,21,173	14	388	0.6744	0	0	1	C*05:01 C*08:01 C*08:02 C*12:02 C*12:03 C*16:01 C*16:02 C*16:04 C*17:01
FRE	9,21,177	3	60	0.4477	0	0	1	C*01:02
YRE	9,21,177	9	202	0.3778	0	0	1	C*12:02 C*12:03 C*16:01 C*16:02 C*16:04 C*17:01
YRK	9,21,177	7	212	1	0	0	1	C*05:01 C*08:01 C*08:02
FRH	9,21,184	3	60	0.4477	0	0	1	C*01:02
YRH	9,21,184	14	375	0.5657	0	0	1	C*05:01 C*08:01 C*08:02 C*12:02 C*12:03 C*16:01 C*16:02 C*16:04
DRP	9,21,184	18	538	0.9326	0	0	1	C*07:01 C*07:02 C*07:04 C*07:19
FSR	9,24,35	3	60	0.4477	0	0	1	C*01:02
YAQ	9,24,35	7	212	1	0	0	1	C*05:01 C*08:01 C*08:02
YAR	9,24,35	19	521	0.5355	0	0	1	C*02:02 C*03:02 C*03:03 C*03:04 C*03:44 C*04:03 C*12:02 C*12:03 C*15:02 C*15:05 C*16:01 C*16:02 C*16:04 C*17:01
FSA	9,24,49	3	60	0.4477	0	0	1	C*01:02
SAE	9,24,49	8	227	0.8336	0	0	1	C*04:01
YAA	9,24,49	22	659	0.9272	0	0	1	C*02:02 C*03:02 C*03:03 C*03:04 C*03:44 C*04:03 C*05:01 C*08:01 C*08:02 C*12:02 C*12:03 C*15:02 C*15:05 C*16:01 C*16:02 C*16:04 C*17:01
FSK	9,24,66	3	60	0.4477	0	0	1	C*01:02
DSK	9,24,66	15	450	0.9588	0	0	1	C*06:02 C*07:02 C*07:04
YAK	9,24,66	21	631	0.9499	0	0	1	C*02:02 C*03:02 C*03:03 C*03:04 C*03:44 C*04:03 C*05:01 C*08:01 C*08:02 C*12:02 C*12:03 C*16:01 C*16:02 C*16:04 C*17:01
FST	9,24,73	3	60	0.4477	0	0	1	C*01:02
SAA	9,24,73	8	227	0.8336	0	0	1	C*04:01
YAT	9,24,73	20	578	0.748	0	0	1	C*02:02 C*03:02 C*03:03 C*03:04 C*03:44 C*05:01 C*08:01 C*08:02 C*15:02 C*15:05 C*16:01 C*16:02 C*16:04
FSS	9,24,77	3	60	0.4477	0	0	1	C*01:02
SAN	9,24,77	8	227	0.8336	0	0	1	C*04:01
YAS	9,24,77	18	437	0.2169	0	0	1	C*03:02 C*03:03 C*03:04 C*03:44 C*08:01 C*08:02 C*12:02 C*12:03 C*16:01 C*16:04
DSS	9,24,77	18	538	0.9326	0	0	1	C*07:01 C*07:02 C*07:04 C*07:19
FSN	9,24,80	3	60	0.4477	0	0	1	C*01:02
SAK	9,24,80	8	227	0.8336	0	0	1	C*04:01
YAN	9,24,80	18	437	0.2169	0	0	1	C*03:02 C*03:03 C*03:04 C*03:44 C*08:01 C*08:02 C*12:02 C*12:03 C*16:01 C*16:04
DSN	9,24,80	18	538	0.9326	0	0	1	C*07:01 C*07:02 C*07:04 C*07:19
FSA	9,24,90	3	60	0.4477	0	0	1	C*01:02
SAD	9,24,90	8	227	0.8336	0	0	1	C*04:01
YAA	9,24,90	22	658	0.9177	0	0	1	C*02:02 C*03:02 C*03:03 C*03:04 C*03:44 C*05:01 C*08:01 C*08:02 C*12:02 C*12:03 C*15:02 C*15:05 C*16:01 C*16:02 C*16:04 C*17:01
FSG	9,24,91	3	60	0.4477	0	0	1	C*01:02
YAR	9,24,91	6	104	0.1522	0	0	1	C*03:03
FST	9,24,94	3	60	0.4477	0	0	1	C*01:02
YAI	9,24,94	10	279	0.7622	0	0	1	C*03:02 C*03:03 C*03:04 C*03:44 C*15:02 C*15:05
FSL	9,24,95	3	60	0.4477	0	0	1	C*01:02
YAI	9,24,95	10	286	0.8314	0	0	1	C*03:03 C*03:04 C*03:44 C*15:02 C*15:05 C*17:01
YAL	9,24,95	15	448	0.9407	0	0	1	C*02:02 C*03:02 C*04:03 C*05:01 C*08:01 C*08:02 C*12:02 C*12:03 C*16:01 C*16:02 C*16:04
FSW	9,24,97	3	60	0.4477	0	0	1	C*01:02
YAW	9,24,97	9	170	0.1563	0	0	1	C*12:03 C*16:01 C*16:02 C*16:04
SAR	9,24,97	8	227	0.8336	0	0	1	C*04:01
DSR	9,24,97	18	538	0.9326	0	0	1	C*07:01 C*07:02 C*07:04 C*07:19
FSC	9,24,99	3	60	0.4477	0	0	1	C*01:02
DSS	9,24,99	13	279	0.1491	0	0	1	C*07:02 C*07:19
YAY	9,24,99	22	658	0.9177	0	0	1	C*02:02 C*03:02 C*03:03 C*03:04 C*03:44 C*05:01 C*08:01 C*08:02 C*12:02 C*12:03 C*15:02 C*15:05 C*16:01 C*16:02 C*16:04 C*17:01
FSL	9,24,103	3	60	0.4477	0	0	1	C*01:02
YAV	9,24,103	9	235	0.6767	0	0	1	C*03:02 C*03:03 C*03:04 C*03:44
FSY	9,24,113	3	60	0.4477	0	0	1	C*01:02
YAY	9,24,113	21	631	0.9499	0	0	1	C*02:02 C*03:02 C*03:03 C*03:04 C*03:44 C*04:03 C*05:01 C*08:01 C*08:02 C*12:02 C*12:03 C*16:01 C*16:02 C*16:04 C*17:01
FSD	9,24,114	3	60	0.4477	0	0	1	C*01:02
SAN	9,24,114	8	227	0.8336	0	0	1	C*04:01
YAD	9,24,114	19	510	0.4571	0	0	1	C*02:02 C*03:02 C*03:03 C*03:04 C*03:44 C*12:02 C*12:03 C*15:02 C*15:05 C*16:01 C*16:02 C*16:04
FSY	9,24,116	3	60	0.4477	0	0	1	C*01:02
SAF	9,24,116	8	227	0.8336	0	0	1	C*04:01
YAF	9,24,116	8	229	0.8346	0	0	1	C*04:03 C*05:01 C*08:01 C*08:02 C*15:05 C*17:01
YAY	9,24,116	9	231	0.5359	0	0	1	C*03:03 C*03:04 C*03:44
YAS	9,24,116	10	276	0.7328	0	0	1	C*02:02 C*03:02 C*12:02 C*12:03 C*16:01 C*16:02 C*16:04
FSA	9,24,117	3	60	0.4477	0	0	1	C*01:02
YAA	9,24,117	22	659	0.9272	0	0	1	C*02:02 C*03:02 C*03:03 C*03:04 C*04:03 C*05:01 C*08:01 C*08:02 C*12:02 C*12:03 C*15:02 C*15:05 C*16:01 C*16:02 C*16:04 C*17:01
FST	9,24,138	3	60	0.4477	0	0	1	C*01:02
YAK	9,24,138	7	211	1	0	0	1	C*05:01 C*08:02
YAT	9,24,138	19	522	0.5429	0	0	1	C*02:02 C*03:02 C*03:03 C*03:04 C*03:44 C*04:03 C*08:01 C*12:02 C*12:03 C*15:02 C*15:05 C*16:01 C*16:02 C*16:04 C*17:01
FST	9,24,143	3	60	0.4477	0	0	1	C*01:02
YAT	9,24,143	22	650	0.8434	0	0	1	C*02:02 C*03:02 C*03:03 C*03:04 C*03:44 C*04:03 C*05:01 C*08:01 C*08:02 C*12:02 C*12:03 C*15:02 C*15:05 C*16:01 C*16:02 C*16:04
FSW	9,24,147	3	60	0.4477	0	0	1	C*01:02
DSL	9,24,147	18	538	0.9326	0	0	1	C*07:01 C*07:02 C*07:04 C*07:19
YAW	9,24,147	22	650	0.8434	0	0	1	C*02:02 C*03:02 C*03:03 C*03:04 C*03:44 C*04:03 C*05:01 C*08:01 C*08:02 C*12:02 C*12:03 C*15:02 C*15:05 C*16:01 C*16:02 C*16:04
FSE	9,24,152	3	60	0.4477	0	0	1	C*01:02
YAA	9,24,152	6	76	0.04048	0	0	1	C*16:01 C*16:02 C*16:04
DSA	9,24,152	18	538	0.9326	0	0	1	C*07:01 C*07:02 C*07:04 C*07:19
FSR	9,24,156	3	60	0.4477	0	0	1	C*01:02
YAQ	9,24,156	5	73	0.09635	0	0	1	C*16:01 C*16:02
YAR	9,24,156	7	212	1	0	0	1	C*04:03 C*05:01 C*08:02
YAL	9,24,156	10	291	0.881	0	0	1	C*03:02 C*03:03 C*03:04 C*03:44 C*08:01 C*15:02 C*15:05 C*17:01
DSL	9,24,156	18	519	0.7647	0	0	1	C*07:01 C*07:02 C*07:19
FST	9,24,163	3	60	0.4477	0	0	1	C*01:02
YAL	9,24,163	9	235	0.6767	0	0	1	C*03:02 C*03:03 C*03:04 C*03:44
YAT	9,24,163	15	410	0.6089	0	0	1	C*04:03 C*05:01 C*08:01 C*08:02 C*12:02 C*12:03 C*15:02 C*15:05 C*16:01 C*16:02 C*16:04
FSR	9,24,170	3	60	0.4477	0	0	1	C*01:02
YAR	9,24,170	22	650	0.8434	0	0	1	C*02:02 C*03:02 C*03:03 C*03:04 C*03:44 C*04:03 C*05:01 C*08:01 C*08:02 C*12:02 C*12:03 C*15:02 C*15:05 C*16:01 C*16:02 C*16:04
FSE	9,24,173	3	60	0.4477	0	0	1	C*01:02
YAK	9,24,173	9	235	0.6767	0	0	1	C*03:02 C*03:03 C*03:04 C*03:44
FSE	9,24,177	3	60	0.4477	0	0	1	C*01:02
YAK	9,24,177	7	212	1	0	0	1	C*05:01 C*08:01 C*08:02
YAE	9,24,177	19	521	0.5355	0	0	1	C*02:02 C*03:02 C*03:03 C*03:04 C*03:44 C*04:03 C*12:02 C*12:03 C*15:02 C*15:05 C*16:01 C*16:02 C*16:04 C*17:01
FSH	9,24,184	3	60	0.4477	0	0	1	C*01:02
DSP	9,24,184	18	538	0.9326	0	0	1	C*07:01 C*07:02 C*07:04 C*07:19
YAH	9,24,184	22	650	0.8434	0	0	1	C*02:02 C*03:02 C*03:03 C*03:04 C*03:44 C*04:03 C*05:01 C*08:01 C*08:02 C*12:02 C*12:03 C*15:02 C*15:05 C*16:01 C*16:02 C*16:04
FRA	9,35,49	3	60	0.4477	0	0	1	C*01:02
YQA	9,35,49	7	212	1	0	0	1	C*05:01 C*08:01 C*08:02
SRE	9,35,49	8	227	0.8336	0	0	1	C*04:01
YRA	9,35,49	19	521	0.5355	0	0	1	C*02:02 C*03:02 C*03:03 C*03:04 C*03:44 C*04:03 C*12:02 C*12:03 C*15:02 C*15:05 C*16:01 C*16:02 C*16:04 C*17:01
FRK	9,35,66	3	60	0.4477	0	0	1	C*01:02
YQK	9,35,66	7	212	1	0	0	1	C*05:01 C*08:01 C*08:02
DRK	9,35,66	15	450	0.9588	0	0	1	C*06:02 C*07:02 C*07:04
YRK	9,35,66	18	485	0.4942	0	0	1	C*02:02 C*03:02 C*03:03 C*03:04 C*03:44 C*04:03 C*12:02 C*12:03 C*16:01 C*16:02 C*16:04 C*17:01
FRT	9,35,73	3	60	0.4477	0	0	1	C*01:02
YQT	9,35,73	7	212	1	0	0	1	C*05:01 C*08:01 C*08:02
SRA	9,35,73	8	227	0.8336	0	0	1	C*04:01
YRT	9,35,73	17	426	0.3086	0	0	1	C*02:02 C*03:02 C*03:03 C*03:04 C*03:44 C*15:02 C*15:05 C*16:01 C*16:02 C*16:04
YQS	9,35,77	3	55	0.4254	0	0	1	C*08:01 C*08:02
FRS	9,35,77	3	60	0.4477	0	0	1	C*01:02
SRN	9,35,77	8	227	0.8336	0	0	1	C*04:01
YRS	9,35,77	16	394	0.2939	0	0	1	C*03:02 C*03:03 C*03:04 C*03:44 C*12:02 C*12:03 C*16:01 C*16:04
DRS	9,35,77	18	538	0.9326	0	0	1	C*07:01 C*07:02 C*07:04 C*07:19
YQN	9,35,80	3	55	0.4254	0	0	1	C*08:01 C*08:02
FRN	9,35,80	3	60	0.4477	0	0	1	C*01:02
SRK	9,35,80	8	227	0.8336	0	0	1	C*04:01
YRN	9,35,80	16	394	0.2939	0	0	1	C*03:02 C*03:03 C*03:04 C*03:44 C*12:02 C*12:03 C*16:01 C*16:04
DRN	9,35,80	18	538	0.9326	0	0	1	C*07:01 C*07:02 C*07:04 C*07:19
FRA	9,35,90	3	60	0.4477	0	0	1	C*01:02
YQA	9,35,90	7	212	1	0	0	1	C*05:01 C*08:01 C*08:02
SRD	9,35,90	8	227	0.8336	0	0	1	C*04:01
YRA	9,35,90	19	520	0.5281	0	0	1	C*02:02 C*03:02 C*03:03 C*03:04 C*03:44 C*12:02 C*12:03 C*15:02 C*15:05 C*16:01 C*16:02 C*16:04 C*17:01
FRG	9,35,91	3	60	0.4477	0	0	1	C*01:02
YRR	9,35,91	6	104	0.1522	0	0	1	C*03:03
YQG	9,35,91	7	212	1	0	0	1	C*05:01 C*08:01 C*08:02
FRT	9,35,94	3	60	0.4477	0	0	1	C*01:02
YQT	9,35,94	7	212	1	0	0	1	C*05:01 C*08:01 C*08:02
YRI	9,35,94	10	279	0.7622	0	0	1	C*03:02 C*03:03 C*03:04 C*03:44 C*15:02 C*15:05
YRT	9,35,94	10	288	0.8513	0	0	1	C*02:02 C*04:03 C*12:02 C*12:03 C*16:01 C*16:02 C*16:04 C*17:01
FRL	9,35,95	3	60	0.4477	0	0	1	C*01:02
YQL	9,35,95	7	212	1	0	0	1	C*05:01 C*08:01 C*08:02
YRL	9,35,95	10	277	0.7426	0	0	1	C*02:02 C*03:02 C*04:03 C*12:02 C*12:03 C*16:01 C*16:02 C*16:04
YRI	9,35,95	10	286	0.8314	0	0	1	C*03:03 C*03:04 C*03:44 C*15:02 C*15:05 C*17:01
FRW	9,35,97	3	60	0.4477	0	0	1	C*01:02
YRW	9,35,97	9	170	0.1563	0	0	1	C*12:03 C*16:01 C*16:02 C*16:04
YQR	9,35,97	7	212	1	0	0	1	C*05:01 C*08:01 C*08:02
SRR	9,35,97	8	227	0.8336	0	0	1	C*04:01
DRR	9,35,97	18	538	0.9326	0	0	1	C*07:01 C*07:02 C*07:04 C*07:19
FRC	9,35,99	3	60	0.4477	0	0	1	C*01:02
YQY	9,35,99	7	212	1	0	0	1	C*05:01 C*08:01 C*08:02
DRS	9,35,99	13	279	0.1491	0	0	1	C*07:02 C*07:19
YRY	9,35,99	19	520	0.5281	0	0	1	C*02:02 C*03:02 C*03:03 C*03:04 C*03:44 C*12:02 C*12:03 C*15:02 C*15:05 C*16:01 C*16:02 C*16:04 C*17:01
FRL	9,35,103	3	60	0.4477	0	0	1	C*01:02
YQL	9,35,103	7	212	1	0	0	1	C*05:01 C*08:01 C*08:02
YRV	9,35,103	9	235	0.6767	0	0	1	C*03:02 C*03:03 C*03:04 C*03:44
YRL	9,35,103	11	329	0.9584	0	0	1	C*02:02 C*04:03 C*12:02 C*12:03 C*15:02 C*15:05 C*16:01 C*16:02 C*16:04 C*17:01
FRY	9,35,113	3	60	0.4477	0	0	1	C*01:02
YQY	9,35,113	7	212	1	0	0	1	C*05:01 C*08:01 C*08:02
YRY	9,35,113	18	485	0.4942	0	0	1	C*02:02 C*03:02 C*03:03 C*03:04 C*03:44 C*04:03 C*12:02 C*12:03 C*16:01 C*16:02 C*16:04 C*17:01
FRD	9,35,114	3	60	0.4477	0	0	1	C*01:02
YQN	9,35,114	7	212	1	0	0	1	C*05:01 C*08:01 C*08:02
SRN	9,35,114	8	227	0.8336	0	0	1	C*04:01
YRD	9,35,114	19	510	0.4571	0	0	1	C*02:02 C*03:02 C*03:03 C*03:04 C*03:44 C*12:02 C*12:03 C*15:02 C*15:05 C*16:01 C*16:02 C*16:04
YRF	9,35,116	1	21	0.5141	0	0	1	C*04:03 C*15:05 C*17:01
FRY	9,35,116	3	60	0.4477	0	0	1	C*01:02
YQF	9,35,116	7	212	1	0	0	1	C*05:01 C*08:01 C*08:02
SRF	9,35,116	8	227	0.8336	0	0	1	C*04:01
YRY	9,35,116	9	231	0.5359	0	0	1	C*03:03 C*03:04 C*03:44
YRS	9,35,116	10	276	0.7328	0	0	1	C*02:02 C*03:02 C*12:02 C*12:03 C*16:01 C*16:02 C*16:04
FRA	9,35,117	3	60	0.4477	0	0	1	C*01:02
YQA	9,35,117	7	212	1	0	0	1	C*05:01 C*08:01 C*08:02
YRA	9,35,117	19	521	0.5355	0	0	1	C*02:02 C*03:02 C*03:03 C*03:04 C*04:03 C*12:02 C*12:03 C*15:02 C*15:05 C*16:01 C*16:02 C*16:04 C*17:01
FRT	9,35,138	3	60	0.4477	0	0	1	C*01:02
YQK	9,35,138	7	211	1	0	0	1	C*05:01 C*08:02
YRT	9,35,138	19	521	0.5355	0	0	1	C*02:02 C*03:02 C*03:03 C*03:04 C*03:44 C*04:03 C*12:02 C*12:03 C*15:02 C*15:05 C*16:01 C*16:02 C*16:04 C*17:01
FRT	9,35,143	3	60	0.4477	0	0	1	C*01:02
YQT	9,35,143	7	212	1	0	0	1	C*05:01 C*08:01 C*08:02
YRT	9,35,143	19	511	0.464	0	0	1	C*02:02 C*03:02 C*03:03 C*03:04 C*03:44 C*04:03 C*12:02 C*12:03 C*15:02 C*15:05 C*16:01 C*16:02 C*16:04
FRW	9,35,147	3	60	0.4477	0	0	1	C*01:02
YQW	9,35,147	7	212	1	0	0	1	C*05:01 C*08:01 C*08:02
YRW	9,35,147	19	511	0.464	0	0	1	C*02:02 C*03:02 C*03:03 C*03:04 C*03:44 C*04:03 C*12:02 C*12:03 C*15:02 C*15:05 C*16:01 C*16:02 C*16:04
DRL	9,35,147	18	538	0.9326	0	0	1	C*07:01 C*07:02 C*07:04 C*07:19
FRE	9,35,152	3	60	0.4477	0	0	1	C*01:02
YRA	9,35,152	6	76	0.04048	0	0	1	C*16:01 C*16:02 C*16:04
YQE	9,35,152	7	211	1	0	0	1	C*05:01 C*08:02
DRA	9,35,152	18	538	0.9326	0	0	1	C*07:01 C*07:02 C*07:04 C*07:19
FRR	9,35,156	3	60	0.4477	0	0	1	C*01:02
YRQ	9,35,156	5	73	0.09635	0	0	1	C*16:01 C*16:02
YQR	9,35,156	7	211	1	0	0	1	C*05:01 C*08:02
YRL	9,35,156	10	290	0.8711	0	0	1	C*03:02 C*03:03 C*03:04 C*03:44 C*15:02 C*15:05 C*17:01
DRL	9,35,156	18	519	0.7647	0	0	1	C*07:01 C*07:02 C*07:19
FRT	9,35,163	3	60	0.4477	0	0	1	C*01:02
YQT	9,35,163	7	212	1	0	0	1	C*05:01 C*08:01 C*08:02
YRT	9,35,163	10	231	0.3357	0	0	1	C*04:03 C*12:02 C*12:03 C*15:02 C*15:05 C*16:01 C*16:02 C*16:04
YRL	9,35,163	9	235	0.6767	0	0	1	C*03:02 C*03:03 C*03:04 C*03:44
FRR	9,35,170	3	60	0.4477	0	0	1	C*01:02
YQR	9,35,170	7	212	1	0	0	1	C*05:01 C*08:01 C*08:02
YRR	9,35,170	19	511	0.464	0	0	1	C*02:02 C*03:02 C*03:03 C*03:04 C*03:44 C*04:03 C*12:02 C*12:03 C*15:02 C*15:05 C*16:01 C*16:02 C*16:04
FRE	9,35,173	3	60	0.4477	0	0	1	C*01:02
YQE	9,35,173	7	212	1	0	0	1	C*05:01 C*08:01 C*08:02
YRK	9,35,173	9	235	0.6767	0	0	1	C*03:02 C*03:03 C*03:04 C*03:44
YRE	9,35,173	11	329	0.9584	0	0	1	C*02:02 C*04:03 C*12:02 C*12:03 C*15:02 C*15:05 C*16:01 C*16:02 C*16:04 C*17:01
FRE	9,35,177	3	60	0.4477	0	0	1	C*01:02
YQK	9,35,177	7	212	1	0	0	1	C*05:01 C*08:01 C*08:02
YRE	9,35,177	19	521	0.5355	0	0	1	C*02:02 C*03:02 C*03:03 C*03:04 C*03:44 C*04:03 C*12:02 C*12:03 C*15:02 C*15:05 C*16:01 C*16:02 C*16:04 C*17:01
FRH	9,35,184	3	60	0.4477	0	0	1	C*01:02
YQH	9,35,184	7	212	1	0	0	1	C*05:01 C*08:01 C*08:02
YRH	9,35,184	19	511	0.464	0	0	1	C*02:02 C*03:02 C*03:03 C*03:04 C*03:44 C*04:03 C*12:02 C*12:03 C*15:02 C*15:05 C*16:01 C*16:02 C*16:04
DRP	9,35,184	18	538	0.9326	0	0	1	C*07:01 C*07:02 C*07:04 C*07:19
FAK	9,49,66	3	60	0.4477	0	0	1	C*01:02
SEK	9,49,66	8	227	0.8336	0	0	1	C*04:01
DAK	9,49,66	15	450	0.9588	0	0	1	C*06:02 C*07:02 C*07:04
YAK	9,49,66	21	631	0.9499	0	0	1	C*02:02 C*03:02 C*03:03 C*03:04 C*03:44 C*04:03 C*05:01 C*08:01 C*08:02 C*12:02 C*12:03 C*16:01 C*16:02 C*16:04 C*17:01
FAT	9,49,73	3	60	0.4477	0	0	1	C*01:02
SEA	9,49,73	8	227	0.8336	0	0	1	C*04:01
YAT	9,49,73	20	578	0.748	0	0	1	C*02:02 C*03:02 C*03:03 C*03:04 C*03:44 C*05:01 C*08:01 C*08:02 C*15:02 C*15:05 C*16:01 C*16:02 C*16:04
FAS	9,49,77	3	60	0.4477	0	0	1	C*01:02
SEN	9,49,77	8	227	0.8336	0	0	1	C*04:01
YAS	9,49,77	18	437	0.2169	0	0	1	C*03:02 C*03:03 C*03:04 C*03:44 C*08:01 C*08:02 C*12:02 C*12:03 C*16:01 C*16:04
DAS	9,49,77	18	538	0.9326	0	0	1	C*07:01 C*07:02 C*07:04 C*07:19
FAN	9,49,80	3	60	0.4477	0	0	1	C*01:02
SEK	9,49,80	8	227	0.8336	0	0	1	C*04:01
YAN	9,49,80	18	437	0.2169	0	0	1	C*03:02 C*03:03 C*03:04 C*03:44 C*08:01 C*08:02 C*12:02 C*12:03 C*16:01 C*16:04
DAN	9,49,80	18	538	0.9326	0	0	1	C*07:01 C*07:02 C*07:04 C*07:19
FAA	9,49,90	3	60	0.4477	0	0	1	C*01:02
SED	9,49,90	8	227	0.8336	0	0	1	C*04:01
YAA	9,49,90	22	658	0.9177	0	0	1	C*02:02 C*03:02 C*03:03 C*03:04 C*03:44 C*05:01 C*08:01 C*08:02 C*12:02 C*12:03 C*15:02 C*15:05 C*16:01 C*16:02 C*16:04 C*17:01
FAG	9,49,91	3	60	0.4477	0	0	1	C*01:02
YAR	9,49,91	6	104	0.1522	0	0	1	C*03:03
SEG	9,49,91	8	227	0.8336	0	0	1	C*04:01
FAT	9,49,94	3	60	0.4477	0	0	1	C*01:02
SET	9,49,94	8	227	0.8336	0	0	1	C*04:01
YAI	9,49,94	10	279	0.7622	0	0	1	C*03:02 C*03:03 C*03:04 C*03:44 C*15:02 C*15:05
FAL	9,49,95	3	60	0.4477	0	0	1	C*01:02
SEL	9,49,95	8	227	0.8336	0	0	1	C*04:01
YAI	9,49,95	10	286	0.8314	0	0	1	C*03:03 C*03:04 C*03:44 C*15:02 C*15:05 C*17:01
YAL	9,49,95	15	448	0.9407	0	0	1	C*02:02 C*03:02 C*04:03 C*05:01 C*08:01 C*08:02 C*12:02 C*12:03 C*16:01 C*16:02 C*16:04
FAW	9,49,97	3	60	0.4477	0	0	1	C*01:02
YAW	9,49,97	9	170	0.1563	0	0	1	C*12:03 C*16:01 C*16:02 C*16:04
SER	9,49,97	8	227	0.8336	0	0	1	C*04:01
DAR	9,49,97	18	538	0.9326	0	0	1	C*07:01 C*07:02 C*07:04 C*07:19
FAC	9,49,99	3	60	0.4477	0	0	1	C*01:02
SEF	9,49,99	8	227	0.8336	0	0	1	C*04:01
DAS	9,49,99	13	279	0.1491	0	0	1	C*07:02 C*07:19
YAY	9,49,99	22	658	0.9177	0	0	1	C*02:02 C*03:02 C*03:03 C*03:04 C*03:44 C*05:01 C*08:01 C*08:02 C*12:02 C*12:03 C*15:02 C*15:05 C*16:01 C*16:02 C*16:04 C*17:01
FAL	9,49,103	3	60	0.4477	0	0	1	C*01:02
SEL	9,49,103	8	227	0.8336	0	0	1	C*04:01
YAV	9,49,103	9	235	0.6767	0	0	1	C*03:02 C*03:03 C*03:04 C*03:44
FAY	9,49,113	3	60	0.4477	0	0	1	C*01:02
SEY	9,49,113	8	227	0.8336	0	0	1	C*04:01
YAY	9,49,113	21	631	0.9499	0	0	1	C*02:02 C*03:02 C*03:03 C*03:04 C*03:44 C*04:03 C*05:01 C*08:01 C*08:02 C*12:02 C*12:03 C*16:01 C*16:02 C*16:04 C*17:01
FAD	9,49,114	3	60	0.4477	0	0	1	C*01:02
SEN	9,49,114	8	227	0.8336	0	0	1	C*04:01
YAD	9,49,114	19	510	0.4571	0	0	1	C*02:02 C*03:02 C*03:03 C*03:04 C*03:44 C*12:02 C*12:03 C*15:02 C*15:05 C*16:01 C*16:02 C*16:04
FAY	9,49,116	3	60	0.4477	0	0	1	C*01:02
SEF	9,49,116	8	227	0.8336	0	0	1	C*04:01
YAF	9,49,116	8	229	0.8346	0	0	1	C*04:03 C*05:01 C*08:01 C*08:02 C*15:05 C*17:01
YAY	9,49,116	9	231	0.5359	0	0	1	C*03:03 C*03:04 C*03:44
YAS	9,49,116	10	276	0.7328	0	0	1	C*02:02 C*03:02 C*12:02 C*12:03 C*16:01 C*16:02 C*16:04
FAA	9,49,117	3	60	0.4477	0	0	1	C*01:02
SEA	9,49,117	8	227	0.8336	0	0	1	C*04:01
YAA	9,49,117	22	659	0.9272	0	0	1	C*02:02 C*03:02 C*03:03 C*03:04 C*04:03 C*05:01 C*08:01 C*08:02 C*12:02 C*12:03 C*15:02 C*15:05 C*16:01 C*16:02 C*16:04 C*17:01
FAT	9,49,138	3	60	0.4477	0	0	1	C*01:02
YAK	9,49,138	7	211	1	0	0	1	C*05:01 C*08:02
SET	9,49,138	8	227	0.8336	0	0	1	C*04:01
YAT	9,49,138	19	522	0.5429	0	0	1	C*02:02 C*03:02 C*03:03 C*03:04 C*03:44 C*04:03 C*08:01 C*12:02 C*12:03 C*15:02 C*15:05 C*16:01 C*16:02 C*16:04 C*17:01
FAT	9,49,143	3	60	0.4477	0	0	1	C*01:02
SET	9,49,143	8	227	0.8336	0	0	1	C*04:01
[truncated: 32,620 more rows]
