# Supplementary material for: Pulmonary alveolar proteinosis: An autoimmune disease lacking an HLA association
Source: PLoS One. 2019 Mar 7;14(3):e0213179. doi: 10.1371/journal.pone.0213179 (PMC6405167; doi:10.1371/journal.pone.0213179)
Supplement: S20 Table — (TXT) [file pone.0213179.s020.txt]

Module	Positions	Affected	Control	p-value	Accepted	Accepted	p-adj
KFSR	6,9,11,14	3	60	0.4477	0	0	1	C*01:02
RSSW	6,9,11,14	8	227	0.8336	0	0	1	C*04:01
RYAR	6,9,11,14	22	659	0.9272	0	0	1	C*02:02 C*03:02 C*03:03 C*03:04 C*03:44 C*04:03 C*05:01 C*08:01 C*08:02 C*12:02 C*12:03 C*15:02 C*15:05 C*16:01 C*16:02 C*16:04 C*17:01
KFSG	6,9,11,16	3	60	0.4477	0	0	1	C*01:02
RYAG	6,9,11,16	21	601	0.683	0	0	1	C*03:02 C*03:03 C*03:04 C*03:44 C*05:01 C*08:01 C*08:02 C*12:02 C*12:03 C*15:02 C*15:05 C*16:01 C*16:02 C*16:04 C*17:01
KFSR	6,9,11,21	3	60	0.4477	0	0	1	C*01:02
RYAR	6,9,11,21	14	388	0.6744	0	0	1	C*05:01 C*08:01 C*08:02 C*12:02 C*12:03 C*16:01 C*16:02 C*16:04 C*17:01
KFSS	6,9,11,24	3	60	0.4477	0	0	1	C*01:02
RYAA	6,9,11,24	22	659	0.9272	0	0	1	C*02:02 C*03:02 C*03:03 C*03:04 C*03:44 C*04:03 C*05:01 C*08:01 C*08:02 C*12:02 C*12:03 C*15:02 C*15:05 C*16:01 C*16:02 C*16:04 C*17:01
KFSR	6,9,11,35	3	60	0.4477	0	0	1	C*01:02
RYAQ	6,9,11,35	7	212	1	0	0	1	C*05:01 C*08:01 C*08:02
RYAR	6,9,11,35	19	521	0.5355	0	0	1	C*02:02 C*03:02 C*03:03 C*03:04 C*03:44 C*04:03 C*12:02 C*12:03 C*15:02 C*15:05 C*16:01 C*16:02 C*16:04 C*17:01
KFSA	6,9,11,49	3	60	0.4477	0	0	1	C*01:02
RSSE	6,9,11,49	8	227	0.8336	0	0	1	C*04:01
RYAA	6,9,11,49	22	659	0.9272	0	0	1	C*02:02 C*03:02 C*03:03 C*03:04 C*03:44 C*04:03 C*05:01 C*08:01 C*08:02 C*12:02 C*12:03 C*15:02 C*15:05 C*16:01 C*16:02 C*16:04 C*17:01
KFSK	6,9,11,66	3	60	0.4477	0	0	1	C*01:02
RDAK	6,9,11,66	15	450	0.9588	0	0	1	C*06:02 C*07:02 C*07:04
RYAK	6,9,11,66	21	631	0.9499	0	0	1	C*02:02 C*03:02 C*03:03 C*03:04 C*03:44 C*04:03 C*05:01 C*08:01 C*08:02 C*12:02 C*12:03 C*16:01 C*16:02 C*16:04 C*17:01
KFST	6,9,11,73	3	60	0.4477	0	0	1	C*01:02
RSSA	6,9,11,73	8	227	0.8336	0	0	1	C*04:01
RYAT	6,9,11,73	20	578	0.748	0	0	1	C*02:02 C*03:02 C*03:03 C*03:04 C*03:44 C*05:01 C*08:01 C*08:02 C*15:02 C*15:05 C*16:01 C*16:02 C*16:04
KFSS	6,9,11,77	3	60	0.4477	0	0	1	C*01:02
RSSN	6,9,11,77	8	227	0.8336	0	0	1	C*04:01
RYAS	6,9,11,77	18	437	0.2169	0	0	1	C*03:02 C*03:03 C*03:04 C*03:44 C*08:01 C*08:02 C*12:02 C*12:03 C*16:01 C*16:04
RDAS	6,9,11,77	18	538	0.9326	0	0	1	C*07:01 C*07:02 C*07:04 C*07:19
KFSN	6,9,11,80	3	60	0.4477	0	0	1	C*01:02
RSSK	6,9,11,80	8	227	0.8336	0	0	1	C*04:01
RYAN	6,9,11,80	18	437	0.2169	0	0	1	C*03:02 C*03:03 C*03:04 C*03:44 C*08:01 C*08:02 C*12:02 C*12:03 C*16:01 C*16:04
RDAN	6,9,11,80	18	538	0.9326	0	0	1	C*07:01 C*07:02 C*07:04 C*07:19
KFSA	6,9,11,90	3	60	0.4477	0	0	1	C*01:02
RSSD	6,9,11,90	8	227	0.8336	0	0	1	C*04:01
RYAA	6,9,11,90	22	658	0.9177	0	0	1	C*02:02 C*03:02 C*03:03 C*03:04 C*03:44 C*05:01 C*08:01 C*08:02 C*12:02 C*12:03 C*15:02 C*15:05 C*16:01 C*16:02 C*16:04 C*17:01
KFSG	6,9,11,91	3	60	0.4477	0	0	1	C*01:02
RYAR	6,9,11,91	6	104	0.1522	0	0	1	C*03:03
KFST	6,9,11,94	3	60	0.4477	0	0	1	C*01:02
RYAI	6,9,11,94	10	279	0.7622	0	0	1	C*03:02 C*03:03 C*03:04 C*03:44 C*15:02 C*15:05
KFSL	6,9,11,95	3	60	0.4477	0	0	1	C*01:02
RYAI	6,9,11,95	10	286	0.8314	0	0	1	C*03:03 C*03:04 C*03:44 C*15:02 C*15:05 C*17:01
RYAL	6,9,11,95	15	448	0.9407	0	0	1	C*02:02 C*03:02 C*04:03 C*05:01 C*08:01 C*08:02 C*12:02 C*12:03 C*16:01 C*16:02 C*16:04
KFSW	6,9,11,97	3	60	0.4477	0	0	1	C*01:02
RYAW	6,9,11,97	9	170	0.1563	0	0	1	C*12:03 C*16:01 C*16:02 C*16:04
RSSR	6,9,11,97	8	227	0.8336	0	0	1	C*04:01
RDAR	6,9,11,97	18	538	0.9326	0	0	1	C*07:01 C*07:02 C*07:04 C*07:19
KFSC	6,9,11,99	3	60	0.4477	0	0	1	C*01:02
RDAS	6,9,11,99	13	279	0.1491	0	0	1	C*07:02 C*07:19
RYAY	6,9,11,99	22	658	0.9177	0	0	1	C*02:02 C*03:02 C*03:03 C*03:04 C*03:44 C*05:01 C*08:01 C*08:02 C*12:02 C*12:03 C*15:02 C*15:05 C*16:01 C*16:02 C*16:04 C*17:01
KFSL	6,9,11,103	3	60	0.4477	0	0	1	C*01:02
RYAV	6,9,11,103	9	235	0.6767	0	0	1	C*03:02 C*03:03 C*03:04 C*03:44
KFSY	6,9,11,113	3	60	0.4477	0	0	1	C*01:02
RYAY	6,9,11,113	21	631	0.9499	0	0	1	C*02:02 C*03:02 C*03:03 C*03:04 C*03:44 C*04:03 C*05:01 C*08:01 C*08:02 C*12:02 C*12:03 C*16:01 C*16:02 C*16:04 C*17:01
KFSD	6,9,11,114	3	60	0.4477	0	0	1	C*01:02
RSSN	6,9,11,114	8	227	0.8336	0	0	1	C*04:01
RYAD	6,9,11,114	19	510	0.4571	0	0	1	C*02:02 C*03:02 C*03:03 C*03:04 C*03:44 C*12:02 C*12:03 C*15:02 C*15:05 C*16:01 C*16:02 C*16:04
KFSY	6,9,11,116	3	60	0.4477	0	0	1	C*01:02
RSSF	6,9,11,116	8	227	0.8336	0	0	1	C*04:01
RYAF	6,9,11,116	8	229	0.8346	0	0	1	C*04:03 C*05:01 C*08:01 C*08:02 C*15:05 C*17:01
RYAY	6,9,11,116	9	231	0.5359	0	0	1	C*03:03 C*03:04 C*03:44
RYAS	6,9,11,116	10	276	0.7328	0	0	1	C*02:02 C*03:02 C*12:02 C*12:03 C*16:01 C*16:02 C*16:04
KFSA	6,9,11,117	3	60	0.4477	0	0	1	C*01:02
RYAA	6,9,11,117	22	659	0.9272	0	0	1	C*02:02 C*03:02 C*03:03 C*03:04 C*04:03 C*05:01 C*08:01 C*08:02 C*12:02 C*12:03 C*15:02 C*15:05 C*16:01 C*16:02 C*16:04 C*17:01
KFST	6,9,11,138	3	60	0.4477	0	0	1	C*01:02
RYAK	6,9,11,138	7	211	1	0	0	1	C*05:01 C*08:02
RYAT	6,9,11,138	19	522	0.5429	0	0	1	C*02:02 C*03:02 C*03:03 C*03:04 C*03:44 C*04:03 C*08:01 C*12:02 C*12:03 C*15:02 C*15:05 C*16:01 C*16:02 C*16:04 C*17:01
KFST	6,9,11,143	3	60	0.4477	0	0	1	C*01:02
RYAT	6,9,11,143	22	650	0.8434	0	0	1	C*02:02 C*03:02 C*03:03 C*03:04 C*03:44 C*04:03 C*05:01 C*08:01 C*08:02 C*12:02 C*12:03 C*15:02 C*15:05 C*16:01 C*16:02 C*16:04
KFSW	6,9,11,147	3	60	0.4477	0	0	1	C*01:02
RDAL	6,9,11,147	18	538	0.9326	0	0	1	C*07:01 C*07:02 C*07:04 C*07:19
RYAW	6,9,11,147	22	650	0.8434	0	0	1	C*02:02 C*03:02 C*03:03 C*03:04 C*03:44 C*04:03 C*05:01 C*08:01 C*08:02 C*12:02 C*12:03 C*15:02 C*15:05 C*16:01 C*16:02 C*16:04
KFSE	6,9,11,152	3	60	0.4477	0	0	1	C*01:02
RYAA	6,9,11,152	6	76	0.04048	0	0	1	C*16:01 C*16:02 C*16:04
RDAA	6,9,11,152	18	538	0.9326	0	0	1	C*07:01 C*07:02 C*07:04 C*07:19
KFSR	6,9,11,156	3	60	0.4477	0	0	1	C*01:02
RYAQ	6,9,11,156	5	73	0.09635	0	0	1	C*16:01 C*16:02
RYAR	6,9,11,156	7	212	1	0	0	1	C*04:03 C*05:01 C*08:02
RYAL	6,9,11,156	10	291	0.881	0	0	1	C*03:02 C*03:03 C*03:04 C*03:44 C*08:01 C*15:02 C*15:05 C*17:01
RDAL	6,9,11,156	18	519	0.7647	0	0	1	C*07:01 C*07:02 C*07:19
KFST	6,9,11,163	3	60	0.4477	0	0	1	C*01:02
RYAL	6,9,11,163	9	235	0.6767	0	0	1	C*03:02 C*03:03 C*03:04 C*03:44
RYAT	6,9,11,163	15	410	0.6089	0	0	1	C*04:03 C*05:01 C*08:01 C*08:02 C*12:02 C*12:03 C*15:02 C*15:05 C*16:01 C*16:02 C*16:04
KFSR	6,9,11,170	3	60	0.4477	0	0	1	C*01:02
RYAR	6,9,11,170	22	650	0.8434	0	0	1	C*02:02 C*03:02 C*03:03 C*03:04 C*03:44 C*04:03 C*05:01 C*08:01 C*08:02 C*12:02 C*12:03 C*15:02 C*15:05 C*16:01 C*16:02 C*16:04
KFSE	6,9,11,173	3	60	0.4477	0	0	1	C*01:02
RYAK	6,9,11,173	9	235	0.6767	0	0	1	C*03:02 C*03:03 C*03:04 C*03:44
KFSE	6,9,11,177	3	60	0.4477	0	0	1	C*01:02
RYAK	6,9,11,177	7	212	1	0	0	1	C*05:01 C*08:01 C*08:02
RYAE	6,9,11,177	19	521	0.5355	0	0	1	C*02:02 C*03:02 C*03:03 C*03:04 C*03:44 C*04:03 C*12:02 C*12:03 C*15:02 C*15:05 C*16:01 C*16:02 C*16:04 C*17:01
KFSH	6,9,11,184	3	60	0.4477	0	0	1	C*01:02
RDAP	6,9,11,184	18	538	0.9326	0	0	1	C*07:01 C*07:02 C*07:04 C*07:19
RYAH	6,9,11,184	22	650	0.8434	0	0	1	C*02:02 C*03:02 C*03:03 C*03:04 C*03:44 C*04:03 C*05:01 C*08:01 C*08:02 C*12:02 C*12:03 C*15:02 C*15:05 C*16:01 C*16:02 C*16:04
KFRG	6,9,14,16	3	60	0.4477	0	0	1	C*01:02
RSWG	6,9,14,16	8	227	0.8336	0	0	1	C*04:01
RYRG	6,9,14,16	21	601	0.683	0	0	1	C*03:02 C*03:03 C*03:04 C*03:44 C*05:01 C*08:01 C*08:02 C*12:02 C*12:03 C*15:02 C*15:05 C*16:01 C*16:02 C*16:04 C*17:01
KFRR	6,9,14,21	3	60	0.4477	0	0	1	C*01:02
RSWR	6,9,14,21	8	227	0.8336	0	0	1	C*04:01
RYRR	6,9,14,21	14	388	0.6744	0	0	1	C*05:01 C*08:01 C*08:02 C*12:02 C*12:03 C*16:01 C*16:02 C*16:04 C*17:01
KFRS	6,9,14,24	3	60	0.4477	0	0	1	C*01:02
RSWA	6,9,14,24	8	227	0.8336	0	0	1	C*04:01
RYRA	6,9,14,24	22	659	0.9272	0	0	1	C*02:02 C*03:02 C*03:03 C*03:04 C*03:44 C*04:03 C*05:01 C*08:01 C*08:02 C*12:02 C*12:03 C*15:02 C*15:05 C*16:01 C*16:02 C*16:04 C*17:01
KFRR	6,9,14,35	3	60	0.4477	0	0	1	C*01:02
RYRQ	6,9,14,35	7	212	1	0	0	1	C*05:01 C*08:01 C*08:02
RSWR	6,9,14,35	8	227	0.8336	0	0	1	C*04:01
RYRR	6,9,14,35	19	521	0.5355	0	0	1	C*02:02 C*03:02 C*03:03 C*03:04 C*03:44 C*04:03 C*12:02 C*12:03 C*15:02 C*15:05 C*16:01 C*16:02 C*16:04 C*17:01
KFRA	6,9,14,49	3	60	0.4477	0	0	1	C*01:02
RSWE	6,9,14,49	8	227	0.8336	0	0	1	C*04:01
RYRA	6,9,14,49	22	659	0.9272	0	0	1	C*02:02 C*03:02 C*03:03 C*03:04 C*03:44 C*04:03 C*05:01 C*08:01 C*08:02 C*12:02 C*12:03 C*15:02 C*15:05 C*16:01 C*16:02 C*16:04 C*17:01
KFRK	6,9,14,66	3	60	0.4477	0	0	1	C*01:02
RSWK	6,9,14,66	8	227	0.8336	0	0	1	C*04:01
RDRK	6,9,14,66	15	450	0.9588	0	0	1	C*06:02 C*07:02 C*07:04
RYRK	6,9,14,66	21	631	0.9499	0	0	1	C*02:02 C*03:02 C*03:03 C*03:04 C*03:44 C*04:03 C*05:01 C*08:01 C*08:02 C*12:02 C*12:03 C*16:01 C*16:02 C*16:04 C*17:01
KFRT	6,9,14,73	3	60	0.4477	0	0	1	C*01:02
RSWA	6,9,14,73	8	227	0.8336	0	0	1	C*04:01
RYRT	6,9,14,73	20	578	0.748	0	0	1	C*02:02 C*03:02 C*03:03 C*03:04 C*03:44 C*05:01 C*08:01 C*08:02 C*15:02 C*15:05 C*16:01 C*16:02 C*16:04
KFRS	6,9,14,77	3	60	0.4477	0	0	1	C*01:02
RSWN	6,9,14,77	8	227	0.8336	0	0	1	C*04:01
RYRS	6,9,14,77	18	437	0.2169	0	0	1	C*03:02 C*03:03 C*03:04 C*03:44 C*08:01 C*08:02 C*12:02 C*12:03 C*16:01 C*16:04
RDRS	6,9,14,77	18	538	0.9326	0	0	1	C*07:01 C*07:02 C*07:04 C*07:19
KFRN	6,9,14,80	3	60	0.4477	0	0	1	C*01:02
RSWK	6,9,14,80	8	227	0.8336	0	0	1	C*04:01
RYRN	6,9,14,80	18	437	0.2169	0	0	1	C*03:02 C*03:03 C*03:04 C*03:44 C*08:01 C*08:02 C*12:02 C*12:03 C*16:01 C*16:04
RDRN	6,9,14,80	18	538	0.9326	0	0	1	C*07:01 C*07:02 C*07:04 C*07:19
KFRA	6,9,14,90	3	60	0.4477	0	0	1	C*01:02
RSWD	6,9,14,90	8	227	0.8336	0	0	1	C*04:01
RYRA	6,9,14,90	22	658	0.9177	0	0	1	C*02:02 C*03:02 C*03:03 C*03:04 C*03:44 C*05:01 C*08:01 C*08:02 C*12:02 C*12:03 C*15:02 C*15:05 C*16:01 C*16:02 C*16:04 C*17:01
KFRG	6,9,14,91	3	60	0.4477	0	0	1	C*01:02
RYRR	6,9,14,91	6	104	0.1522	0	0	1	C*03:03
RSWG	6,9,14,91	8	227	0.8336	0	0	1	C*04:01
KFRT	6,9,14,94	3	60	0.4477	0	0	1	C*01:02
RSWT	6,9,14,94	8	227	0.8336	0	0	1	C*04:01
RYRI	6,9,14,94	10	279	0.7622	0	0	1	C*03:02 C*03:03 C*03:04 C*03:44 C*15:02 C*15:05
KFRL	6,9,14,95	3	60	0.4477	0	0	1	C*01:02
RSWL	6,9,14,95	8	227	0.8336	0	0	1	C*04:01
RYRI	6,9,14,95	10	286	0.8314	0	0	1	C*03:03 C*03:04 C*03:44 C*15:02 C*15:05 C*17:01
RYRL	6,9,14,95	15	448	0.9407	0	0	1	C*02:02 C*03:02 C*04:03 C*05:01 C*08:01 C*08:02 C*12:02 C*12:03 C*16:01 C*16:02 C*16:04
KFRW	6,9,14,97	3	60	0.4477	0	0	1	C*01:02
RYRW	6,9,14,97	9	170	0.1563	0	0	1	C*12:03 C*16:01 C*16:02 C*16:04
RSWR	6,9,14,97	8	227	0.8336	0	0	1	C*04:01
RDRR	6,9,14,97	18	538	0.9326	0	0	1	C*07:01 C*07:02 C*07:04 C*07:19
KFRC	6,9,14,99	3	60	0.4477	0	0	1	C*01:02
RSWF	6,9,14,99	8	227	0.8336	0	0	1	C*04:01
RDRS	6,9,14,99	13	279	0.1491	0	0	1	C*07:02 C*07:19
RYRY	6,9,14,99	22	658	0.9177	0	0	1	C*02:02 C*03:02 C*03:03 C*03:04 C*03:44 C*05:01 C*08:01 C*08:02 C*12:02 C*12:03 C*15:02 C*15:05 C*16:01 C*16:02 C*16:04 C*17:01
KFRL	6,9,14,103	3	60	0.4477	0	0	1	C*01:02
RSWL	6,9,14,103	8	227	0.8336	0	0	1	C*04:01
RYRV	6,9,14,103	9	235	0.6767	0	0	1	C*03:02 C*03:03 C*03:04 C*03:44
KFRY	6,9,14,113	3	60	0.4477	0	0	1	C*01:02
RSWY	6,9,14,113	8	227	0.8336	0	0	1	C*04:01
RYRY	6,9,14,113	21	631	0.9499	0	0	1	C*02:02 C*03:02 C*03:03 C*03:04 C*03:44 C*04:03 C*05:01 C*08:01 C*08:02 C*12:02 C*12:03 C*16:01 C*16:02 C*16:04 C*17:01
KFRD	6,9,14,114	3	60	0.4477	0	0	1	C*01:02
RSWN	6,9,14,114	8	227	0.8336	0	0	1	C*04:01
RYRD	6,9,14,114	19	510	0.4571	0	0	1	C*02:02 C*03:02 C*03:03 C*03:04 C*03:44 C*12:02 C*12:03 C*15:02 C*15:05 C*16:01 C*16:02 C*16:04
KFRY	6,9,14,116	3	60	0.4477	0	0	1	C*01:02
RSWF	6,9,14,116	8	227	0.8336	0	0	1	C*04:01
RYRF	6,9,14,116	8	229	0.8346	0	0	1	C*04:03 C*05:01 C*08:01 C*08:02 C*15:05 C*17:01
RYRY	6,9,14,116	9	231	0.5359	0	0	1	C*03:03 C*03:04 C*03:44
RYRS	6,9,14,116	10	276	0.7328	0	0	1	C*02:02 C*03:02 C*12:02 C*12:03 C*16:01 C*16:02 C*16:04
KFRA	6,9,14,117	3	60	0.4477	0	0	1	C*01:02
RSWA	6,9,14,117	8	227	0.8336	0	0	1	C*04:01
RYRA	6,9,14,117	22	659	0.9272	0	0	1	C*02:02 C*03:02 C*03:03 C*03:04 C*04:03 C*05:01 C*08:01 C*08:02 C*12:02 C*12:03 C*15:02 C*15:05 C*16:01 C*16:02 C*16:04 C*17:01
KFRT	6,9,14,138	3	60	0.4477	0	0	1	C*01:02
RYRK	6,9,14,138	7	211	1	0	0	1	C*05:01 C*08:02
RSWT	6,9,14,138	8	227	0.8336	0	0	1	C*04:01
RYRT	6,9,14,138	19	522	0.5429	0	0	1	C*02:02 C*03:02 C*03:03 C*03:04 C*03:44 C*04:03 C*08:01 C*12:02 C*12:03 C*15:02 C*15:05 C*16:01 C*16:02 C*16:04 C*17:01
KFRT	6,9,14,143	3	60	0.4477	0	0	1	C*01:02
RSWT	6,9,14,143	8	227	0.8336	0	0	1	C*04:01
RYRT	6,9,14,143	22	650	0.8434	0	0	1	C*02:02 C*03:02 C*03:03 C*03:04 C*03:44 C*04:03 C*05:01 C*08:01 C*08:02 C*12:02 C*12:03 C*15:02 C*15:05 C*16:01 C*16:02 C*16:04
KFRW	6,9,14,147	3	60	0.4477	0	0	1	C*01:02
RSWW	6,9,14,147	8	227	0.8336	0	0	1	C*04:01
RDRL	6,9,14,147	18	538	0.9326	0	0	1	C*07:01 C*07:02 C*07:04 C*07:19
RYRW	6,9,14,147	22	650	0.8434	0	0	1	C*02:02 C*03:02 C*03:03 C*03:04 C*03:44 C*04:03 C*05:01 C*08:01 C*08:02 C*12:02 C*12:03 C*15:02 C*15:05 C*16:01 C*16:02 C*16:04
KFRE	6,9,14,152	3	60	0.4477	0	0	1	C*01:02
RYRA	6,9,14,152	6	76	0.04048	0	0	1	C*16:01 C*16:02 C*16:04
RSWE	6,9,14,152	8	227	0.8336	0	0	1	C*04:01
RDRA	6,9,14,152	18	538	0.9326	0	0	1	C*07:01 C*07:02 C*07:04 C*07:19
KFRR	6,9,14,156	3	60	0.4477	0	0	1	C*01:02
RYRQ	6,9,14,156	5	73	0.09635	0	0	1	C*16:01 C*16:02
RYRR	6,9,14,156	7	212	1	0	0	1	C*04:03 C*05:01 C*08:02
RSWR	6,9,14,156	8	227	0.8336	0	0	1	C*04:01
RYRL	6,9,14,156	10	291	0.881	0	0	1	C*03:02 C*03:03 C*03:04 C*03:44 C*08:01 C*15:02 C*15:05 C*17:01
RDRL	6,9,14,156	18	519	0.7647	0	0	1	C*07:01 C*07:02 C*07:19
KFRT	6,9,14,163	3	60	0.4477	0	0	1	C*01:02
RSWT	6,9,14,163	8	227	0.8336	0	0	1	C*04:01
RYRL	6,9,14,163	9	235	0.6767	0	0	1	C*03:02 C*03:03 C*03:04 C*03:44
RYRT	6,9,14,163	15	410	0.6089	0	0	1	C*04:03 C*05:01 C*08:01 C*08:02 C*12:02 C*12:03 C*15:02 C*15:05 C*16:01 C*16:02 C*16:04
KFRR	6,9,14,170	3	60	0.4477	0	0	1	C*01:02
RSWR	6,9,14,170	8	227	0.8336	0	0	1	C*04:01
RYRR	6,9,14,170	22	650	0.8434	0	0	1	C*02:02 C*03:02 C*03:03 C*03:04 C*03:44 C*04:03 C*05:01 C*08:01 C*08:02 C*12:02 C*12:03 C*15:02 C*15:05 C*16:01 C*16:02 C*16:04
KFRE	6,9,14,173	3	60	0.4477	0	0	1	C*01:02
RSWE	6,9,14,173	8	227	0.8336	0	0	1	C*04:01
RYRK	6,9,14,173	9	235	0.6767	0	0	1	C*03:02 C*03:03 C*03:04 C*03:44
KFRE	6,9,14,177	3	60	0.4477	0	0	1	C*01:02
RYRK	6,9,14,177	7	212	1	0	0	1	C*05:01 C*08:01 C*08:02
RSWE	6,9,14,177	8	227	0.8336	0	0	1	C*04:01
RYRE	6,9,14,177	19	521	0.5355	0	0	1	C*02:02 C*03:02 C*03:03 C*03:04 C*03:44 C*04:03 C*12:02 C*12:03 C*15:02 C*15:05 C*16:01 C*16:02 C*16:04 C*17:01
KFRH	6,9,14,184	3	60	0.4477	0	0	1	C*01:02
RSWH	6,9,14,184	8	227	0.8336	0	0	1	C*04:01
RDRP	6,9,14,184	18	538	0.9326	0	0	1	C*07:01 C*07:02 C*07:04 C*07:19
RYRH	6,9,14,184	22	650	0.8434	0	0	1	C*02:02 C*03:02 C*03:03 C*03:04 C*03:44 C*04:03 C*05:01 C*08:01 C*08:02 C*12:02 C*12:03 C*15:02 C*15:05 C*16:01 C*16:02 C*16:04
KFGR	6,9,16,21	3	60	0.4477	0	0	1	C*01:02
RYGH	6,9,16,21	10	279	0.7622	0	0	1	C*03:02 C*03:03 C*03:04 C*03:44 C*15:02 C*15:05
RYGR	6,9,16,21	14	388	0.6744	0	0	1	C*05:01 C*08:01 C*08:02 C*12:02 C*12:03 C*16:01 C*16:02 C*16:04 C*17:01
KFGS	6,9,16,24	3	60	0.4477	0	0	1	C*01:02
RYGA	6,9,16,24	21	601	0.683	0	0	1	C*03:02 C*03:03 C*03:04 C*03:44 C*05:01 C*08:01 C*08:02 C*12:02 C*12:03 C*15:02 C*15:05 C*16:01 C*16:02 C*16:04 C*17:01
KFGR	6,9,16,35	3	60	0.4477	0	0	1	C*01:02
RYGQ	6,9,16,35	7	212	1	0	0	1	C*05:01 C*08:01 C*08:02
RYGR	6,9,16,35	18	448	0.2683	0	0	1	C*03:02 C*03:03 C*03:04 C*03:44 C*12:02 C*12:03 C*15:02 C*15:05 C*16:01 C*16:02 C*16:04 C*17:01
KFGA	6,9,16,49	3	60	0.4477	0	0	1	C*01:02
RSGE	6,9,16,49	8	227	0.8336	0	0	1	C*04:01
RYGA	6,9,16,49	21	601	0.683	0	0	1	C*03:02 C*03:03 C*03:04 C*03:44 C*05:01 C*08:01 C*08:02 C*12:02 C*12:03 C*15:02 C*15:05 C*16:01 C*16:02 C*16:04 C*17:01
KFGK	6,9,16,66	3	60	0.4477	0	0	1	C*01:02
RDGK	6,9,16,66	15	450	0.9588	0	0	1	C*06:02 C*07:02 C*07:04
RYGK	6,9,16,66	20	572	0.6971	0	0	1	C*03:02 C*03:03 C*03:04 C*03:44 C*05:01 C*08:01 C*08:02 C*12:02 C*12:03 C*16:01 C*16:02 C*16:04 C*17:01
KFGT	6,9,16,73	3	60	0.4477	0	0	1	C*01:02
RSGA	6,9,16,73	8	227	0.8336	0	0	1	C*04:01
RYGT	6,9,16,73	19	512	0.4709	0	0	1	C*03:02 C*03:03 C*03:04 C*03:44 C*05:01 C*08:01 C*08:02 C*15:02 C*15:05 C*16:01 C*16:02 C*16:04
KFGS	6,9,16,77	3	60	0.4477	0	0	1	C*01:02
RSGN	6,9,16,77	8	227	0.8336	0	0	1	C*04:01
RYGS	6,9,16,77	18	437	0.2169	0	0	1	C*03:02 C*03:03 C*03:04 C*03:44 C*08:01 C*08:02 C*12:02 C*12:03 C*16:01 C*16:04
RDGS	6,9,16,77	18	538	0.9326	0	0	1	C*07:01 C*07:02 C*07:04 C*07:19
KFGN	6,9,16,80	3	60	0.4477	0	0	1	C*01:02
RSGK	6,9,16,80	8	227	0.8336	0	0	1	C*04:01
RYGN	6,9,16,80	18	437	0.2169	0	0	1	C*03:02 C*03:03 C*03:04 C*03:44 C*08:01 C*08:02 C*12:02 C*12:03 C*16:01 C*16:04
RDGN	6,9,16,80	18	538	0.9326	0	0	1	C*07:01 C*07:02 C*07:04 C*07:19
KFGA	6,9,16,90	3	60	0.4477	0	0	1	C*01:02
RSGD	6,9,16,90	8	227	0.8336	0	0	1	C*04:01
RYGA	6,9,16,90	21	601	0.683	0	0	1	C*03:02 C*03:03 C*03:04 C*03:44 C*05:01 C*08:01 C*08:02 C*12:02 C*12:03 C*15:02 C*15:05 C*16:01 C*16:02 C*16:04 C*17:01
KFGG	6,9,16,91	3	60	0.4477	0	0	1	C*01:02
RYGR	6,9,16,91	6	104	0.1522	0	0	1	C*03:03
RYGG	6,9,16,91	18	528	0.8433	0	0	1	C*03:02 C*03:04 C*03:44 C*05:01 C*08:01 C*08:02 C*12:02 C*12:03 C*15:02 C*15:05 C*16:01 C*16:02 C*16:04 C*17:01
KFGT	6,9,16,94	3	60	0.4477	0	0	1	C*01:02
RYGI	6,9,16,94	10	279	0.7622	0	0	1	C*03:02 C*03:03 C*03:04 C*03:44 C*15:02 C*15:05
RYGT	6,9,16,94	14	388	0.6744	0	0	1	C*05:01 C*08:01 C*08:02 C*12:02 C*12:03 C*16:01 C*16:02 C*16:04 C*17:01
KFGL	6,9,16,95	3	60	0.4477	0	0	1	C*01:02
RYGI	6,9,16,95	10	286	0.8314	0	0	1	C*03:03 C*03:04 C*03:44 C*15:02 C*15:05 C*17:01
RYGL	6,9,16,95	14	377	0.582	0	0	1	C*03:02 C*05:01 C*08:01 C*08:02 C*12:02 C*12:03 C*16:01 C*16:02 C*16:04
KFGW	6,9,16,97	3	60	0.4477	0	0	1	C*01:02
RYGW	6,9,16,97	9	170	0.1563	0	0	1	C*12:03 C*16:01 C*16:02 C*16:04
RSGR	6,9,16,97	8	227	0.8336	0	0	1	C*04:01
RDGR	6,9,16,97	18	538	0.9326	0	0	1	C*07:01 C*07:02 C*07:04 C*07:19
KFGC	6,9,16,99	3	60	0.4477	0	0	1	C*01:02
RDGS	6,9,16,99	13	279	0.1491	0	0	1	C*07:02 C*07:19
RYGY	6,9,16,99	21	601	0.683	0	0	1	C*03:02 C*03:03 C*03:04 C*03:44 C*05:01 C*08:01 C*08:02 C*12:02 C*12:03 C*15:02 C*15:05 C*16:01 C*16:02 C*16:04 C*17:01
KFGL	6,9,16,103	3	60	0.4477	0	0	1	C*01:02
RYGV	6,9,16,103	9	235	0.6767	0	0	1	C*03:02 C*03:03 C*03:04 C*03:44
RYGL	6,9,16,103	15	422	0.7096	0	0	1	C*05:01 C*08:01 C*08:02 C*12:02 C*12:03 C*15:02 C*15:05 C*16:01 C*16:02 C*16:04 C*17:01
KFGY	6,9,16,113	3	60	0.4477	0	0	1	C*01:02
RYGY	6,9,16,113	20	572	0.6971	0	0	1	C*03:02 C*03:03 C*03:04 C*03:44 C*05:01 C*08:01 C*08:02 C*12:02 C*12:03 C*16:01 C*16:02 C*16:04 C*17:01
KFGD	6,9,16,114	3	60	0.4477	0	0	1	C*01:02
RSGN	6,9,16,114	8	227	0.8336	0	0	1	C*04:01
RYGD	6,9,16,114	18	438	0.2213	0	0	1	C*03:02 C*03:03 C*03:04 C*03:44 C*12:02 C*12:03 C*15:02 C*15:05 C*16:01 C*16:02 C*16:04
KFGY	6,9,16,116	3	60	0.4477	0	0	1	C*01:02
RYGS	6,9,16,116	9	191	0.2617	0	0	1	C*03:02 C*12:02 C*12:03 C*16:01 C*16:02 C*16:04
RSGF	6,9,16,116	8	227	0.8336	0	0	1	C*04:01
RYGF	6,9,16,116	8	228	0.8341	0	0	1	C*05:01 C*08:01 C*08:02 C*15:05 C*17:01
RYGY	6,9,16,116	9	231	0.5359	0	0	1	C*03:03 C*03:04 C*03:44
KFGA	6,9,16,117	3	60	0.4477	0	0	1	C*01:02
RYGA	6,9,16,117	21	601	0.683	0	0	1	C*03:02 C*03:03 C*03:04 C*05:01 C*08:01 C*08:02 C*12:02 C*12:03 C*15:02 C*15:05 C*16:01 C*16:02 C*16:04 C*17:01
KFGT	6,9,16,138	3	60	0.4477	0	0	1	C*01:02
RYGK	6,9,16,138	7	211	1	0	0	1	C*05:01 C*08:02
RYGT	6,9,16,138	18	449	0.2734	0	0	1	C*03:02 C*03:03 C*03:04 C*03:44 C*08:01 C*12:02 C*12:03 C*15:02 C*15:05 C*16:01 C*16:02 C*16:04 C*17:01
KFGT	6,9,16,143	3	60	0.4477	0	0	1	C*01:02
RYGT	6,9,16,143	21	592	0.6097	0	0	1	C*03:02 C*03:03 C*03:04 C*03:44 C*05:01 C*08:01 C*08:02 C*12:02 C*12:03 C*15:02 C*15:05 C*16:01 C*16:02 C*16:04
KFGW	6,9,16,147	3	60	0.4477	0	0	1	C*01:02
RDGL	6,9,16,147	18	538	0.9326	0	0	1	C*07:01 C*07:02 C*07:04 C*07:19
RYGW	6,9,16,147	21	592	0.6097	0	0	1	C*03:02 C*03:03 C*03:04 C*03:44 C*05:01 C*08:01 C*08:02 C*12:02 C*12:03 C*15:02 C*15:05 C*16:01 C*16:02 C*16:04
KFGE	6,9,16,152	3	60	0.4477	0	0	1	C*01:02
RYGA	6,9,16,152	6	76	0.04048	0	0	1	C*16:01 C*16:02 C*16:04
RDGA	6,9,16,152	18	538	0.9326	0	0	1	C*07:01 C*07:02 C*07:04 C*07:19
KFGR	6,9,16,156	3	60	0.4477	0	0	1	C*01:02
RYGQ	6,9,16,156	5	73	0.09635	0	0	1	C*16:01 C*16:02
RYGW	6,9,16,156	4	119	1	0	0	1	C*12:02 C*12:03 C*16:04
RYGR	6,9,16,156	7	211	1	0	0	1	C*05:01 C*08:02
RYGL	6,9,16,156	10	291	0.881	0	0	1	C*03:02 C*03:03 C*03:04 C*03:44 C*08:01 C*15:02 C*15:05 C*17:01
RDGL	6,9,16,156	18	519	0.7647	0	0	1	C*07:01 C*07:02 C*07:19
KFGT	6,9,16,163	3	60	0.4477	0	0	1	C*01:02
RYGL	6,9,16,163	9	235	0.6767	0	0	1	C*03:02 C*03:03 C*03:04 C*03:44
RYGT	6,9,16,163	15	409	0.6008	0	0	1	C*05:01 C*08:01 C*08:02 C*12:02 C*12:03 C*15:02 C*15:05 C*16:01 C*16:02 C*16:04
KFGR	6,9,16,170	3	60	0.4477	0	0	1	C*01:02
RYGR	6,9,16,170	21	592	0.6097	0	0	1	C*03:02 C*03:03 C*03:04 C*03:44 C*05:01 C*08:01 C*08:02 C*12:02 C*12:03 C*15:02 C*15:05 C*16:01 C*16:02 C*16:04
KFGE	6,9,16,173	3	60	0.4477	0	0	1	C*01:02
RYGK	6,9,16,173	9	235	0.6767	0	0	1	C*03:02 C*03:03 C*03:04 C*03:44
RYGE	6,9,16,173	15	422	0.7096	0	0	1	C*05:01 C*08:01 C*08:02 C*12:02 C*12:03 C*15:02 C*15:05 C*16:01 C*16:02 C*16:04 C*17:01
KFGE	6,9,16,177	3	60	0.4477	0	0	1	C*01:02
RYGK	6,9,16,177	7	212	1	0	0	1	C*05:01 C*08:01 C*08:02
RYGE	6,9,16,177	18	448	0.2683	0	0	1	C*03:02 C*03:03 C*03:04 C*03:44 C*12:02 C*12:03 C*15:02 C*15:05 C*16:01 C*16:02 C*16:04 C*17:01
KFGH	6,9,16,184	3	60	0.4477	0	0	1	C*01:02
RDGP	6,9,16,184	18	538	0.9326	0	0	1	C*07:01 C*07:02 C*07:04 C*07:19
RYGH	6,9,16,184	21	592	0.6097	0	0	1	C*03:02 C*03:03 C*03:04 C*03:44 C*05:01 C*08:01 C*08:02 C*12:02 C*12:03 C*15:02 C*15:05 C*16:01 C*16:02 C*16:04
KFRS	6,9,21,24	3	60	0.4477	0	0	1	C*01:02
RYRA	6,9,21,24	14	388	0.6744	0	0	1	C*05:01 C*08:01 C*08:02 C*12:02 C*12:03 C*16:01 C*16:02 C*16:04 C*17:01
KFRR	6,9,21,35	3	60	0.4477	0	0	1	C*01:02
RYRR	6,9,21,35	9	202	0.3778	0	0	1	C*12:02 C*12:03 C*16:01 C*16:02 C*16:04 C*17:01
RYRQ	6,9,21,35	7	212	1	0	0	1	C*05:01 C*08:01 C*08:02
KFRA	6,9,21,49	3	60	0.4477	0	0	1	C*01:02
RSRE	6,9,21,49	8	227	0.8336	0	0	1	C*04:01
RYRA	6,9,21,49	14	388	0.6744	0	0	1	C*05:01 C*08:01 C*08:02 C*12:02 C*12:03 C*16:01 C*16:02 C*16:04 C*17:01
KFRK	6,9,21,66	3	60	0.4477	0	0	1	C*01:02
RYRK	6,9,21,66	14	388	0.6744	0	0	1	C*05:01 C*08:01 C*08:02 C*12:02 C*12:03 C*16:01 C*16:02 C*16:04 C*17:01
RDRK	6,9,21,66	15	450	0.9588	0	0	1	C*06:02 C*07:02 C*07:04
KFRT	6,9,21,73	3	60	0.4477	0	0	1	C*01:02
RSRA	6,9,21,73	8	227	0.8336	0	0	1	C*04:01
RYRT	6,9,21,73	11	276	0.4694	0	0	1	C*05:01 C*08:01 C*08:02 C*16:01 C*16:02 C*16:04
KFRS	6,9,21,77	3	60	0.4477	0	0	1	C*01:02
RYRS	6,9,21,77	10	227	0.3068	0	0	1	C*08:01 C*08:02 C*12:02 C*12:03 C*16:01 C*16:04
RSRN	6,9,21,77	8	227	0.8336	0	0	1	C*04:01
RYHS	6,9,21,77	9	235	0.6767	0	0	1	C*03:02 C*03:03 C*03:04 C*03:44
RDRS	6,9,21,77	18	538	0.9326	0	0	1	C*07:01 C*07:02 C*07:04 C*07:19
KFRN	6,9,21,80	3	60	0.4477	0	0	1	C*01:02
RYRN	6,9,21,80	10	227	0.3068	0	0	1	C*08:01 C*08:02 C*12:02 C*12:03 C*16:01 C*16:04
RSRK	6,9,21,80	8	227	0.8336	0	0	1	C*04:01
RYHN	6,9,21,80	9	235	0.6767	0	0	1	C*03:02 C*03:03 C*03:04 C*03:44
RDRN	6,9,21,80	18	538	0.9326	0	0	1	C*07:01 C*07:02 C*07:04 C*07:19
KFRA	6,9,21,90	3	60	0.4477	0	0	1	C*01:02
RSRD	6,9,21,90	8	227	0.8336	0	0	1	C*04:01
RYRA	6,9,21,90	14	388	0.6744	0	0	1	C*05:01 C*08:01 C*08:02 C*12:02 C*12:03 C*16:01 C*16:02 C*16:04 C*17:01
KFRG	6,9,21,91	3	60	0.4477	0	0	1	C*01:02
RYHR	6,9,21,91	6	104	0.1522	0	0	1	C*03:03
RYRG	6,9,21,91	14	388	0.6744	0	0	1	C*05:01 C*08:01 C*08:02 C*12:02 C*12:03 C*16:01 C*16:02 C*16:04 C*17:01
KFRT	6,9,21,94	3	60	0.4477	0	0	1	C*01:02
RYHI	6,9,21,94	10	279	0.7622	0	0	1	C*03:02 C*03:03 C*03:04 C*03:44 C*15:02 C*15:05
RYRT	6,9,21,94	14	388	0.6744	0	0	1	C*05:01 C*08:01 C*08:02 C*12:02 C*12:03 C*16:01 C*16:02 C*16:04 C*17:01
KFRL	6,9,21,95	3	60	0.4477	0	0	1	C*01:02
RYHI	6,9,21,95	10	275	0.723	0	0	1	C*03:03 C*03:04 C*03:44 C*15:02 C*15:05
RYRL	6,9,21,95	14	375	0.5657	0	0	1	C*05:01 C*08:01 C*08:02 C*12:02 C*12:03 C*16:01 C*16:02 C*16:04
KFRW	6,9,21,97	3	60	0.4477	0	0	1	C*01:02
RYRW	6,9,21,97	9	170	0.1563	0	0	1	C*12:03 C*16:01 C*16:02 C*16:04
RSRR	6,9,21,97	8	227	0.8336	0	0	1	C*04:01
RDRR	6,9,21,97	18	538	0.9326	0	0	1	C*07:01 C*07:02 C*07:04 C*07:19
KFRC	6,9,21,99	3	60	0.4477	0	0	1	C*01:02
RDRS	6,9,21,99	13	279	0.1491	0	0	1	C*07:02 C*07:19
RYRY	6,9,21,99	14	388	0.6744	0	0	1	C*05:01 C*08:01 C*08:02 C*12:02 C*12:03 C*16:01 C*16:02 C*16:04 C*17:01
KFRL	6,9,21,103	3	60	0.4477	0	0	1	C*01:02
RYHV	6,9,21,103	9	235	0.6767	0	0	1	C*03:02 C*03:03 C*03:04 C*03:44
RYRL	6,9,21,103	14	388	0.6744	0	0	1	C*05:01 C*08:01 C*08:02 C*12:02 C*12:03 C*16:01 C*16:02 C*16:04 C*17:01
KFRY	6,9,21,113	3	60	0.4477	0	0	1	C*01:02
RYRY	6,9,21,113	14	388	0.6744	0	0	1	C*05:01 C*08:01 C*08:02 C*12:02 C*12:03 C*16:01 C*16:02 C*16:04 C*17:01
KFRD	6,9,21,114	3	60	0.4477	0	0	1	C*01:02
RYRD	6,9,21,114	9	188	0.2573	0	0	1	C*12:02 C*12:03 C*16:01 C*16:02 C*16:04
RSRN	6,9,21,114	8	227	0.8336	0	0	1	C*04:01
RYHF	6,9,21,116	1	6	0.2038	0	0	1	C*04:03 C*15:05
KFRY	6,9,21,116	3	60	0.4477	0	0	1	C*01:02
RYRS	6,9,21,116	9	188	0.2573	0	0	1	C*12:02 C*12:03 C*16:01 C*16:02 C*16:04
RSRF	6,9,21,116	8	227	0.8336	0	0	1	C*04:01
RYHY	6,9,21,116	9	231	0.5359	0	0	1	C*03:03 C*03:04 C*03:44
KFRA	6,9,21,117	3	60	0.4477	0	0	1	C*01:02
RYRA	6,9,21,117	14	388	0.6744	0	0	1	C*05:01 C*08:01 C*08:02 C*12:02 C*12:03 C*16:01 C*16:02 C*16:04 C*17:01
KFRT	6,9,21,138	3	60	0.4477	0	0	1	C*01:02
RYRT	6,9,21,138	9	203	0.3788	0	0	1	C*08:01 C*12:02 C*12:03 C*16:01 C*16:02 C*16:04 C*17:01
RYRK	6,9,21,138	7	211	1	0	0	1	C*05:01 C*08:02
KFRT	6,9,21,143	3	60	0.4477	0	0	1	C*01:02
RYRT	6,9,21,143	14	375	0.5657	0	0	1	C*05:01 C*08:01 C*08:02 C*12:02 C*12:03 C*16:01 C*16:02 C*16:04
KFRW	6,9,21,147	3	60	0.4477	0	0	1	C*01:02
RYRW	6,9,21,147	14	375	0.5657	0	0	1	C*05:01 C*08:01 C*08:02 C*12:02 C*12:03 C*16:01 C*16:02 C*16:04
RDRL	6,9,21,147	18	538	0.9326	0	0	1	C*07:01 C*07:02 C*07:04 C*07:19
KFRE	6,9,21,152	3	60	0.4477	0	0	1	C*01:02
RYRA	6,9,21,152	6	76	0.04048	0	0	1	C*16:01 C*16:02 C*16:04
RYRE	6,9,21,152	11	328	0.9488	0	0	1	C*05:01 C*08:02 C*12:02 C*12:03 C*17:01
RDRA	6,9,21,152	18	538	0.9326	0	0	1	C*07:01 C*07:02 C*07:04 C*07:19
KFRR	6,9,21,156	3	60	0.4477	0	0	1	C*01:02
RYRQ	6,9,21,156	5	73	0.09635	0	0	1	C*16:01 C*16:02
RYRW	6,9,21,156	4	119	1	0	0	1	C*12:02 C*12:03 C*16:04
RYRR	6,9,21,156	7	211	1	0	0	1	C*05:01 C*08:02
RYHL	6,9,21,156	10	279	0.7622	0	0	1	C*03:02 C*03:03 C*03:04 C*03:44 C*15:02 C*15:05
RDRL	6,9,21,156	18	519	0.7647	0	0	1	C*07:01 C*07:02 C*07:19
KFRT	6,9,21,163	3	60	0.4477	0	0	1	C*01:02
RYHL	6,9,21,163	9	235	0.6767	0	0	1	C*03:02 C*03:03 C*03:04 C*03:44
RYRT	6,9,21,163	14	375	0.5657	0	0	1	C*05:01 C*08:01 C*08:02 C*12:02 C*12:03 C*16:01 C*16:02 C*16:04
KFRR	6,9,21,170	3	60	0.4477	0	0	1	C*01:02
RYRR	6,9,21,170	14	375	0.5657	0	0	1	C*05:01 C*08:01 C*08:02 C*12:02 C*12:03 C*16:01 C*16:02 C*16:04
KFRE	6,9,21,173	3	60	0.4477	0	0	1	C*01:02
RYHK	6,9,21,173	9	235	0.6767	0	0	1	C*03:02 C*03:03 C*03:04 C*03:44
RYRE	6,9,21,173	14	388	0.6744	0	0	1	C*05:01 C*08:01 C*08:02 C*12:02 C*12:03 C*16:01 C*16:02 C*16:04 C*17:01
KFRE	6,9,21,177	3	60	0.4477	0	0	1	C*01:02
RYRE	6,9,21,177	9	202	0.3778	0	0	1	C*12:02 C*12:03 C*16:01 C*16:02 C*16:04 C*17:01
RYRK	6,9,21,177	7	212	1	0	0	1	C*05:01 C*08:01 C*08:02
KFRH	6,9,21,184	3	60	0.4477	0	0	1	C*01:02
RYRH	6,9,21,184	14	375	0.5657	0	0	1	C*05:01 C*08:01 C*08:02 C*12:02 C*12:03 C*16:01 C*16:02 C*16:04
RDRP	6,9,21,184	18	538	0.9326	0	0	1	C*07:01 C*07:02 C*07:04 C*07:19
KFSR	6,9,24,35	3	60	0.4477	0	0	1	C*01:02
RYAQ	6,9,24,35	7	212	1	0	0	1	C*05:01 C*08:01 C*08:02
RYAR	6,9,24,35	19	521	0.5355	0	0	1	C*02:02 C*03:02 C*03:03 C*03:04 C*03:44 C*04:03 C*12:02 C*12:03 C*15:02 C*15:05 C*16:01 C*16:02 C*16:04 C*17:01
KFSA	6,9,24,49	3	60	0.4477	0	0	1	C*01:02
RSAE	6,9,24,49	8	227	0.8336	0	0	1	C*04:01
RYAA	6,9,24,49	22	659	0.9272	0	0	1	C*02:02 C*03:02 C*03:03 C*03:04 C*03:44 C*04:03 C*05:01 C*08:01 C*08:02 C*12:02 C*12:03 C*15:02 C*15:05 C*16:01 C*16:02 C*16:04 C*17:01
KFSK	6,9,24,66	3	60	0.4477	0	0	1	C*01:02
RDSK	6,9,24,66	15	450	0.9588	0	0	1	C*06:02 C*07:02 C*07:04
RYAK	6,9,24,66	21	631	0.9499	0	0	1	C*02:02 C*03:02 C*03:03 C*03:04 C*03:44 C*04:03 C*05:01 C*08:01 C*08:02 C*12:02 C*12:03 C*16:01 C*16:02 C*16:04 C*17:01
KFST	6,9,24,73	3	60	0.4477	0	0	1	C*01:02
RSAA	6,9,24,73	8	227	0.8336	0	0	1	C*04:01
RYAT	6,9,24,73	20	578	0.748	0	0	1	C*02:02 C*03:02 C*03:03 C*03:04 C*03:44 C*05:01 C*08:01 C*08:02 C*15:02 C*15:05 C*16:01 C*16:02 C*16:04
KFSS	6,9,24,77	3	60	0.4477	0	0	1	C*01:02
RSAN	6,9,24,77	8	227	0.8336	0	0	1	C*04:01
RYAS	6,9,24,77	18	437	0.2169	0	0	1	C*03:02 C*03:03 C*03:04 C*03:44 C*08:01 C*08:02 C*12:02 C*12:03 C*16:01 C*16:04
RDSS	6,9,24,77	18	538	0.9326	0	0	1	C*07:01 C*07:02 C*07:04 C*07:19
KFSN	6,9,24,80	3	60	0.4477	0	0	1	C*01:02
RSAK	6,9,24,80	8	227	0.8336	0	0	1	C*04:01
RYAN	6,9,24,80	18	437	0.2169	0	0	1	C*03:02 C*03:03 C*03:04 C*03:44 C*08:01 C*08:02 C*12:02 C*12:03 C*16:01 C*16:04
RDSN	6,9,24,80	18	538	0.9326	0	0	1	C*07:01 C*07:02 C*07:04 C*07:19
KFSA	6,9,24,90	3	60	0.4477	0	0	1	C*01:02
RSAD	6,9,24,90	8	227	0.8336	0	0	1	C*04:01
RYAA	6,9,24,90	22	658	0.9177	0	0	1	C*02:02 C*03:02 C*03:03 C*03:04 C*03:44 C*05:01 C*08:01 C*08:02 C*12:02 C*12:03 C*15:02 C*15:05 C*16:01 C*16:02 C*16:04 C*17:01
KFSG	6,9,24,91	3	60	0.4477	0	0	1	C*01:02
RYAR	6,9,24,91	6	104	0.1522	0	0	1	C*03:03
KFST	6,9,24,94	3	60	0.4477	0	0	1	C*01:02
RYAI	6,9,24,94	10	279	0.7622	0	0	1	C*03:02 C*03:03 C*03:04 C*03:44 C*15:02 C*15:05
KFSL	6,9,24,95	3	60	0.4477	0	0	1	C*01:02
RYAI	6,9,24,95	10	286	0.8314	0	0	1	C*03:03 C*03:04 C*03:44 C*15:02 C*15:05 C*17:01
RYAL	6,9,24,95	15	448	0.9407	0	0	1	C*02:02 C*03:02 C*04:03 C*05:01 C*08:01 C*08:02 C*12:02 C*12:03 C*16:01 C*16:02 C*16:04
KFSW	6,9,24,97	3	60	0.4477	0	0	1	C*01:02
RYAW	6,9,24,97	9	170	0.1563	0	0	1	C*12:03 C*16:01 C*16:02 C*16:04
RSAR	6,9,24,97	8	227	0.8336	0	0	1	C*04:01
RDSR	6,9,24,97	18	538	0.9326	0	0	1	C*07:01 C*07:02 C*07:04 C*07:19
KFSC	6,9,24,99	3	60	0.4477	0	0	1	C*01:02
RDSS	6,9,24,99	13	279	0.1491	0	0	1	C*07:02 C*07:19
RYAY	6,9,24,99	22	658	0.9177	0	0	1	C*02:02 C*03:02 C*03:03 C*03:04 C*03:44 C*05:01 C*08:01 C*08:02 C*12:02 C*12:03 C*15:02 C*15:05 C*16:01 C*16:02 C*16:04 C*17:01
KFSL	6,9,24,103	3	60	0.4477	0	0	1	C*01:02
RYAV	6,9,24,103	9	235	0.6767	0	0	1	C*03:02 C*03:03 C*03:04 C*03:44
KFSY	6,9,24,113	3	60	0.4477	0	0	1	C*01:02
RYAY	6,9,24,113	21	631	0.9499	0	0	1	C*02:02 C*03:02 C*03:03 C*03:04 C*03:44 C*04:03 C*05:01 C*08:01 C*08:02 C*12:02 C*12:03 C*16:01 C*16:02 C*16:04 C*17:01
KFSD	6,9,24,114	3	60	0.4477	0	0	1	C*01:02
RSAN	6,9,24,114	8	227	0.8336	0	0	1	C*04:01
RYAD	6,9,24,114	19	510	0.4571	0	0	1	C*02:02 C*03:02 C*03:03 C*03:04 C*03:44 C*12:02 C*12:03 C*15:02 C*15:05 C*16:01 C*16:02 C*16:04
KFSY	6,9,24,116	3	60	0.4477	0	0	1	C*01:02
RSAF	6,9,24,116	8	227	0.8336	0	0	1	C*04:01
RYAF	6,9,24,116	8	229	0.8346	0	0	1	C*04:03 C*05:01 C*08:01 C*08:02 C*15:05 C*17:01
RYAY	6,9,24,116	9	231	0.5359	0	0	1	C*03:03 C*03:04 C*03:44
RYAS	6,9,24,116	10	276	0.7328	0	0	1	C*02:02 C*03:02 C*12:02 C*12:03 C*16:01 C*16:02 C*16:04
KFSA	6,9,24,117	3	60	0.4477	0	0	1	C*01:02
RYAA	6,9,24,117	22	659	0.9272	0	0	1	C*02:02 C*03:02 C*03:03 C*03:04 C*04:03 C*05:01 C*08:01 C*08:02 C*12:02 C*12:03 C*15:02 C*15:05 C*16:01 C*16:02 C*16:04 C*17:01
KFST	6,9,24,138	3	60	0.4477	0	0	1	C*01:02
RYAK	6,9,24,138	7	211	1	0	0	1	C*05:01 C*08:02
RYAT	6,9,24,138	19	522	0.5429	0	0	1	C*02:02 C*03:02 C*03:03 C*03:04 C*03:44 C*04:03 C*08:01 C*12:02 C*12:03 C*15:02 C*15:05 C*16:01 C*16:02 C*16:04 C*17:01
KFST	6,9,24,143	3	60	0.4477	0	0	1	C*01:02
RYAT	6,9,24,143	22	650	0.8434	0	0	1	C*02:02 C*03:02 C*03:03 C*03:04 C*03:44 C*04:03 C*05:01 C*08:01 C*08:02 C*12:02 C*12:03 C*15:02 C*15:05 C*16:01 C*16:02 C*16:04
KFSW	6,9,24,147	3	60	0.4477	0	0	1	C*01:02
RDSL	6,9,24,147	18	538	0.9326	0	0	1	C*07:01 C*07:02 C*07:04 C*07:19
RYAW	6,9,24,147	22	650	0.8434	0	0	1	C*02:02 C*03:02 C*03:03 C*03:04 C*03:44 C*04:03 C*05:01 C*08:01 C*08:02 C*12:02 C*12:03 C*15:02 C*15:05 C*16:01 C*16:02 C*16:04
KFSE	6,9,24,152	3	60	0.4477	0	0	1	C*01:02
RYAA	6,9,24,152	6	76	0.04048	0	0	1	C*16:01 C*16:02 C*16:04
RDSA	6,9,24,152	18	538	0.9326	0	0	1	C*07:01 C*07:02 C*07:04 C*07:19
KFSR	6,9,24,156	3	60	0.4477	0	0	1	C*01:02
RYAQ	6,9,24,156	5	73	0.09635	0	0	1	C*16:01 C*16:02
RYAR	6,9,24,156	7	212	1	0	0	1	C*04:03 C*05:01 C*08:02
RYAL	6,9,24,156	10	291	0.881	0	0	1	C*03:02 C*03:03 C*03:04 C*03:44 C*08:01 C*15:02 C*15:05 C*17:01
RDSL	6,9,24,156	18	519	0.7647	0	0	1	C*07:01 C*07:02 C*07:19
KFST	6,9,24,163	3	60	0.4477	0	0	1	C*01:02
RYAL	6,9,24,163	9	235	0.6767	0	0	1	C*03:02 C*03:03 C*03:04 C*03:44
RYAT	6,9,24,163	15	410	0.6089	0	0	1	C*04:03 C*05:01 C*08:01 C*08:02 C*12:02 C*12:03 C*15:02 C*15:05 C*16:01 C*16:02 C*16:04
KFSR	6,9,24,170	3	60	0.4477	0	0	1	C*01:02
RYAR	6,9,24,170	22	650	0.8434	0	0	1	C*02:02 C*03:02 C*03:03 C*03:04 C*03:44 C*04:03 C*05:01 C*08:01 C*08:02 C*12:02 C*12:03 C*15:02 C*15:05 C*16:01 C*16:02 C*16:04
KFSE	6,9,24,173	3	60	0.4477	0	0	1	C*01:02
RYAK	6,9,24,173	9	235	0.6767	0	0	1	C*03:02 C*03:03 C*03:04 C*03:44
KFSE	6,9,24,177	3	60	0.4477	0	0	1	C*01:02
RYAK	6,9,24,177	7	212	1	0	0	1	C*05:01 C*08:01 C*08:02
RYAE	6,9,24,177	19	521	0.5355	0	0	1	C*02:02 C*03:02 C*03:03 C*03:04 C*03:44 C*04:03 C*12:02 C*12:03 C*15:02 C*15:05 C*16:01 C*16:02 C*16:04 C*17:01
KFSH	6,9,24,184	3	60	0.4477	0	0	1	C*01:02
RDSP	6,9,24,184	18	538	0.9326	0	0	1	C*07:01 C*07:02 C*07:04 C*07:19
RYAH	6,9,24,184	22	650	0.8434	0	0	1	C*02:02 C*03:02 C*03:03 C*03:04 C*03:44 C*04:03 C*05:01 C*08:01 C*08:02 C*12:02 C*12:03 C*15:02 C*15:05 C*16:01 C*16:02 C*16:04
KFRA	6,9,35,49	3	60	0.4477	0	0	1	C*01:02
RYQA	6,9,35,49	7	212	1	0	0	1	C*05:01 C*08:01 C*08:02
RSRE	6,9,35,49	8	227	0.8336	0	0	1	C*04:01
RYRA	6,9,35,49	19	521	0.5355	0	0	1	C*02:02 C*03:02 C*03:03 C*03:04 C*03:44 C*04:03 C*12:02 C*12:03 C*15:02 C*15:05 C*16:01 C*16:02 C*16:04 C*17:01
KFRK	6,9,35,66	3	60	0.4477	0	0	1	C*01:02
RYQK	6,9,35,66	7	212	1	0	0	1	C*05:01 C*08:01 C*08:02
RDRK	6,9,35,66	15	450	0.9588	0	0	1	C*06:02 C*07:02 C*07:04
RYRK	6,9,35,66	18	485	0.4942	0	0	1	C*02:02 C*03:02 C*03:03 C*03:04 C*03:44 C*04:03 C*12:02 C*12:03 C*16:01 C*16:02 C*16:04 C*17:01
KFRT	6,9,35,73	3	60	0.4477	0	0	1	C*01:02
RYQT	6,9,35,73	7	212	1	0	0	1	C*05:01 C*08:01 C*08:02
RSRA	6,9,35,73	8	227	0.8336	0	0	1	C*04:01
RYRT	6,9,35,73	17	426	0.3086	0	0	1	C*02:02 C*03:02 C*03:03 C*03:04 C*03:44 C*15:02 C*15:05 C*16:01 C*16:02 C*16:04
RYQS	6,9,35,77	3	55	0.4254	0	0	1	C*08:01 C*08:02
KFRS	6,9,35,77	3	60	0.4477	0	0	1	C*01:02
RSRN	6,9,35,77	8	227	0.8336	0	0	1	C*04:01
RYRS	6,9,35,77	16	394	0.2939	0	0	1	C*03:02 C*03:03 C*03:04 C*03:44 C*12:02 C*12:03 C*16:01 C*16:04
RDRS	6,9,35,77	18	538	0.9326	0	0	1	C*07:01 C*07:02 C*07:04 C*07:19
RYQN	6,9,35,80	3	55	0.4254	0	0	1	C*08:01 C*08:02
KFRN	6,9,35,80	3	60	0.4477	0	0	1	C*01:02
RSRK	6,9,35,80	8	227	0.8336	0	0	1	C*04:01
RYRN	6,9,35,80	16	394	0.2939	0	0	1	C*03:02 C*03:03 C*03:04 C*03:44 C*12:02 C*12:03 C*16:01 C*16:04
RDRN	6,9,35,80	18	538	0.9326	0	0	1	C*07:01 C*07:02 C*07:04 C*07:19
KFRA	6,9,35,90	3	60	0.4477	0	0	1	C*01:02
RYQA	6,9,35,90	7	212	1	0	0	1	C*05:01 C*08:01 C*08:02
RSRD	6,9,35,90	8	227	0.8336	0	0	1	C*04:01
RYRA	6,9,35,90	19	520	0.5281	0	0	1	C*02:02 C*03:02 C*03:03 C*03:04 C*03:44 C*12:02 C*12:03 C*15:02 C*15:05 C*16:01 C*16:02 C*16:04 C*17:01
KFRG	6,9,35,91	3	60	0.4477	0	0	1	C*01:02
RYRR	6,9,35,91	6	104	0.1522	0	0	1	C*03:03
RYQG	6,9,35,91	7	212	1	0	0	1	C*05:01 C*08:01 C*08:02
KFRT	6,9,35,94	3	60	0.4477	0	0	1	C*01:02
RYQT	6,9,35,94	7	212	1	0	0	1	C*05:01 C*08:01 C*08:02
RYRI	6,9,35,94	10	279	0.7622	0	0	1	C*03:02 C*03:03 C*03:04 C*03:44 C*15:02 C*15:05
RYRT	6,9,35,94	10	288	0.8513	0	0	1	C*02:02 C*04:03 C*12:02 C*12:03 C*16:01 C*16:02 C*16:04 C*17:01
KFRL	6,9,35,95	3	60	0.4477	0	0	1	C*01:02
RYQL	6,9,35,95	7	212	1	0	0	1	C*05:01 C*08:01 C*08:02
RYRL	6,9,35,95	10	277	0.7426	0	0	1	C*02:02 C*03:02 C*04:03 C*12:02 C*12:03 C*16:01 C*16:02 C*16:04
RYRI	6,9,35,95	10	286	0.8314	0	0	1	C*03:03 C*03:04 C*03:44 C*15:02 C*15:05 C*17:01
KFRW	6,9,35,97	3	60	0.4477	0	0	1	C*01:02
RYRW	6,9,35,97	9	170	0.1563	0	0	1	C*12:03 C*16:01 C*16:02 C*16:04
RYQR	6,9,35,97	7	212	1	0	0	1	C*05:01 C*08:01 C*08:02
RSRR	6,9,35,97	8	227	0.8336	0	0	1	C*04:01
RDRR	6,9,35,97	18	538	0.9326	0	0	1	C*07:01 C*07:02 C*07:04 C*07:19
KFRC	6,9,35,99	3	60	0.4477	0	0	1	C*01:02
RYQY	6,9,35,99	7	212	1	0	0	1	C*05:01 C*08:01 C*08:02
RDRS	6,9,35,99	13	279	0.1491	0	0	1	C*07:02 C*07:19
RYRY	6,9,35,99	19	520	0.5281	0	0	1	C*02:02 C*03:02 C*03:03 C*03:04 C*03:44 C*12:02 C*12:03 C*15:02 C*15:05 C*16:01 C*16:02 C*16:04 C*17:01
KFRL	6,9,35,103	3	60	0.4477	0	0	1	C*01:02
RYQL	6,9,35,103	7	212	1	0	0	1	C*05:01 C*08:01 C*08:02
RYRV	6,9,35,103	9	235	0.6767	0	0	1	C*03:02 C*03:03 C*03:04 C*03:44
RYRL	6,9,35,103	11	329	0.9584	0	0	1	C*02:02 C*04:03 C*12:02 C*12:03 C*15:02 C*15:05 C*16:01 C*16:02 C*16:04 C*17:01
KFRY	6,9,35,113	3	60	0.4477	0	0	1	C*01:02
RYQY	6,9,35,113	7	212	1	0	0	1	C*05:01 C*08:01 C*08:02
RYRY	6,9,35,113	18	485	0.4942	0	0	1	C*02:02 C*03:02 C*03:03 C*03:04 C*03:44 C*04:03 C*12:02 C*12:03 C*16:01 C*16:02 C*16:04 C*17:01
KFRD	6,9,35,114	3	60	0.4477	0	0	1	C*01:02
RYQN	6,9,35,114	7	212	1	0	0	1	C*05:01 C*08:01 C*08:02
RSRN	6,9,35,114	8	227	0.8336	0	0	1	C*04:01
RYRD	6,9,35,114	19	510	0.4571	0	0	1	C*02:02 C*03:02 C*03:03 C*03:04 C*03:44 C*12:02 C*12:03 C*15:02 C*15:05 C*16:01 C*16:02 C*16:04
RYRF	6,9,35,116	1	21	0.5141	0	0	1	C*04:03 C*15:05 C*17:01
KFRY	6,9,35,116	3	60	0.4477	0	0	1	C*01:02
RYQF	6,9,35,116	7	212	1	0	0	1	C*05:01 C*08:01 C*08:02
RSRF	6,9,35,116	8	227	0.8336	0	0	1	C*04:01
RYRY	6,9,35,116	9	231	0.5359	0	0	1	C*03:03 C*03:04 C*03:44
RYRS	6,9,35,116	10	276	0.7328	0	0	1	C*02:02 C*03:02 C*12:02 C*12:03 C*16:01 C*16:02 C*16:04
KFRA	6,9,35,117	3	60	0.4477	0	0	1	C*01:02
RYQA	6,9,35,117	7	212	1	0	0	1	C*05:01 C*08:01 C*08:02
RYRA	6,9,35,117	19	521	0.5355	0	0	1	C*02:02 C*03:02 C*03:03 C*03:04 C*04:03 C*12:02 C*12:03 C*15:02 C*15:05 C*16:01 C*16:02 C*16:04 C*17:01
KFRT	6,9,35,138	3	60	0.4477	0	0	1	C*01:02
RYQK	6,9,35,138	7	211	1	0	0	1	C*05:01 C*08:02
RYRT	6,9,35,138	19	521	0.5355	0	0	1	C*02:02 C*03:02 C*03:03 C*03:04 C*03:44 C*04:03 C*12:02 C*12:03 C*15:02 C*15:05 C*16:01 C*16:02 C*16:04 C*17:01
KFRT	6,9,35,143	3	60	0.4477	0	0	1	C*01:02
RYQT	6,9,35,143	7	212	1	0	0	1	C*05:01 C*08:01 C*08:02
RYRT	6,9,35,143	19	511	0.464	0	0	1	C*02:02 C*03:02 C*03:03 C*03:04 C*03:44 C*04:03 C*12:02 C*12:03 C*15:02 C*15:05 C*16:01 C*16:02 C*16:04
KFRW	6,9,35,147	3	60	0.4477	0	0	1	C*01:02
RYQW	6,9,35,147	7	212	1	0	0	1	C*05:01 C*08:01 C*08:02
RYRW	6,9,35,147	19	511	0.464	0	0	1	C*02:02 C*03:02 C*03:03 C*03:04 C*03:44 C*04:03 C*12:02 C*12:03 C*15:02 C*15:05 C*16:01 C*16:02 C*16:04
RDRL	6,9,35,147	18	538	0.9326	0	0	1	C*07:01 C*07:02 C*07:04 C*07:19
KFRE	6,9,35,152	3	60	0.4477	0	0	1	C*01:02
RYRA	6,9,35,152	6	76	0.04048	0	0	1	C*16:01 C*16:02 C*16:04
RYQE	6,9,35,152	7	211	1	0	0	1	C*05:01 C*08:02
RDRA	6,9,35,152	18	538	0.9326	0	0	1	C*07:01 C*07:02 C*07:04 C*07:19
KFRR	6,9,35,156	3	60	0.4477	0	0	1	C*01:02
RYRQ	6,9,35,156	5	73	0.09635	0	0	1	C*16:01 C*16:02
RYQR	6,9,35,156	7	211	1	0	0	1	C*05:01 C*08:02
RYRL	6,9,35,156	10	290	0.8711	0	0	1	C*03:02 C*03:03 C*03:04 C*03:44 C*15:02 C*15:05 C*17:01
RDRL	6,9,35,156	18	519	0.7647	0	0	1	C*07:01 C*07:02 C*07:19
KFRT	6,9,35,163	3	60	0.4477	0	0	1	C*01:02
RYQT	6,9,35,163	7	212	1	0	0	1	C*05:01 C*08:01 C*08:02
RYRT	6,9,35,163	10	231	0.3357	0	0	1	C*04:03 C*12:02 C*12:03 C*15:02 C*15:05 C*16:01 C*16:02 C*16:04
RYRL	6,9,35,163	9	235	0.6767	0	0	1	C*03:02 C*03:03 C*03:04 C*03:44
KFRR	6,9,35,170	3	60	0.4477	0	0	1	C*01:02
RYQR	6,9,35,170	7	212	1	0	0	1	C*05:01 C*08:01 C*08:02
RYRR	6,9,35,170	19	511	0.464	0	0	1	C*02:02 C*03:02 C*03:03 C*03:04 C*03:44 C*04:03 C*12:02 C*12:03 C*15:02 C*15:05 C*16:01 C*16:02 C*16:04
KFRE	6,9,35,173	3	60	0.4477	0	0	1	C*01:02
RYQE	6,9,35,173	7	212	1	0	0	1	C*05:01 C*08:01 C*08:02
RYRK	6,9,35,173	9	235	0.6767	0	0	1	C*03:02 C*03:03 C*03:04 C*03:44
RYRE	6,9,35,173	11	329	0.9584	0	0	1	C*02:02 C*04:03 C*12:02 C*12:03 C*15:02 C*15:05 C*16:01 C*16:02 C*16:04 C*17:01
KFRE	6,9,35,177	3	60	0.4477	0	0	1	C*01:02
RYQK	6,9,35,177	7	212	1	0	0	1	C*05:01 C*08:01 C*08:02
RYRE	6,9,35,177	19	521	0.5355	0	0	1	C*02:02 C*03:02 C*03:03 C*03:04 C*03:44 C*04:03 C*12:02 C*12:03 C*15:02 C*15:05 C*16:01 C*16:02 C*16:04 C*17:01
KFRH	6,9,35,184	3	60	0.4477	0	0	1	C*01:02
RYQH	6,9,35,184	7	212	1	0	0	1	C*05:01 C*08:01 C*08:02
RYRH	6,9,35,184	19	511	0.464	0	0	1	C*02:02 C*03:02 C*03:03 C*03:04 C*03:44 C*04:03 C*12:02 C*12:03 C*15:02 C*15:05 C*16:01 C*16:02 C*16:04
RDRP	6,9,35,184	18	538	0.9326	0	0	1	C*07:01 C*07:02 C*07:04 C*07:19
KFAK	6,9,49,66	3	60	0.4477	0	0	1	C*01:02
RSEK	6,9,49,66	8	227	0.8336	0	0	1	C*04:01
RDAK	6,9,49,66	15	450	0.9588	0	0	1	C*06:02 C*07:02 C*07:04
RYAK	6,9,49,66	21	631	0.9499	0	0	1	C*02:02 C*03:02 C*03:03 C*03:04 C*03:44 C*04:03 C*05:01 C*08:01 C*08:02 C*12:02 C*12:03 C*16:01 C*16:02 C*16:04 C*17:01
KFAT	6,9,49,73	3	60	0.4477	0	0	1	C*01:02
RSEA	6,9,49,73	8	227	0.8336	0	0	1	C*04:01
RYAT	6,9,49,73	20	578	0.748	0	0	1	C*02:02 C*03:02 C*03:03 C*03:04 C*03:44 C*05:01 C*08:01 C*08:02 C*15:02 C*15:05 C*16:01 C*16:02 C*16:04
KFAS	6,9,49,77	3	60	0.4477	0	0	1	C*01:02
RSEN	6,9,49,77	8	227	0.8336	0	0	1	C*04:01
RYAS	6,9,49,77	18	437	0.2169	0	0	1	C*03:02 C*03:03 C*03:04 C*03:44 C*08:01 C*08:02 C*12:02 C*12:03 C*16:01 C*16:04
RDAS	6,9,49,77	18	538	0.9326	0	0	1	C*07:01 C*07:02 C*07:04 C*07:19
KFAN	6,9,49,80	3	60	0.4477	0	0	1	C*01:02
RSEK	6,9,49,80	8	227	0.8336	0	0	1	C*04:01
RYAN	6,9,49,80	18	437	0.2169	0	0	1	C*03:02 C*03:03 C*03:04 C*03:44 C*08:01 C*08:02 C*12:02 C*12:03 C*16:01 C*16:04
RDAN	6,9,49,80	18	538	0.9326	0	0	1	C*07:01 C*07:02 C*07:04 C*07:19
KFAA	6,9,49,90	3	60	0.4477	0	0	1	C*01:02
RSED	6,9,49,90	8	227	0.8336	0	0	1	C*04:01
RYAA	6,9,49,90	22	658	0.9177	0	0	1	C*02:02 C*03:02 C*03:03 C*03:04 C*03:44 C*05:01 C*08:01 C*08:02 C*12:02 C*12:03 C*15:02 C*15:05 C*16:01 C*16:02 C*16:04 C*17:01
KFAG	6,9,49,91	3	60	0.4477	0	0	1	C*01:02
RYAR	6,9,49,91	6	104	0.1522	0	0	1	C*03:03
RSEG	6,9,49,91	8	227	0.8336	0	0	1	C*04:01
KFAT	6,9,49,94	3	60	0.4477	0	0	1	C*01:02
RSET	6,9,49,94	8	227	0.8336	0	0	1	C*04:01
RYAI	6,9,49,94	10	279	0.7622	0	0	1	C*03:02 C*03:03 C*03:04 C*03:44 C*15:02 C*15:05
KFAL	6,9,49,95	3	60	0.4477	0	0	1	C*01:02
RSEL	6,9,49,95	8	227	0.8336	0	0	1	C*04:01
RYAI	6,9,49,95	10	286	0.8314	0	0	1	C*03:03 C*03:04 C*03:44 C*15:02 C*15:05 C*17:01
RYAL	6,9,49,95	15	448	0.9407	0	0	1	C*02:02 C*03:02 C*04:03 C*05:01 C*08:01 C*08:02 C*12:02 C*12:03 C*16:01 C*16:02 C*16:04
KFAW	6,9,49,97	3	60	0.4477	0	0	1	C*01:02
RYAW	6,9,49,97	9	170	0.1563	0	0	1	C*12:03 C*16:01 C*16:02 C*16:04
RSER	6,9,49,97	8	227	0.8336	0	0	1	C*04:01
RDAR	6,9,49,97	18	538	0.9326	0	0	1	C*07:01 C*07:02 C*07:04 C*07:19
KFAC	6,9,49,99	3	60	0.4477	0	0	1	C*01:02
RSEF	6,9,49,99	8	227	0.8336	0	0	1	C*04:01
RDAS	6,9,49,99	13	279	0.1491	0	0	1	C*07:02 C*07:19
RYAY	6,9,49,99	22	658	0.9177	0	0	1	C*02:02 C*03:02 C*03:03 C*03:04 C*03:44 C*05:01 C*08:01 C*08:02 C*12:02 C*12:03 C*15:02 C*15:05 C*16:01 C*16:02 C*16:04 C*17:01
KFAL	6,9,49,103	3	60	0.4477	0	0	1	C*01:02
RSEL	6,9,49,103	8	227	0.8336	0	0	1	C*04:01
RYAV	6,9,49,103	9	235	0.6767	0	0	1	C*03:02 C*03:03 C*03:04 C*03:44
KFAY	6,9,49,113	3	60	0.4477	0	0	1	C*01:02
RSEY	6,9,49,113	8	227	0.8336	0	0	1	C*04:01
RYAY	6,9,49,113	21	631	0.9499	0	0	1	C*02:02 C*03:02 C*03:03 C*03:04 C*03:44 C*04:03 C*05:01 C*08:01 C*08:02 C*12:02 C*12:03 C*16:01 C*16:02 C*16:04 C*17:01
KFAD	6,9,49,114	3	60	0.4477	0	0	1	C*01:02
RSEN	6,9,49,114	8	227	0.8336	0	0	1	C*04:01
RYAD	6,9,49,114	19	510	0.4571	0	0	1	C*02:02 C*03:02 C*03:03 C*03:04 C*03:44 C*12:02 C*12:03 C*15:02 C*15:05 C*16:01 C*16:02 C*16:04
KFAY	6,9,49,116	3	60	0.4477	0	0	1	C*01:02
RSEF	6,9,49,116	8	227	0.8336	0	0	1	C*04:01
RYAF	6,9,49,116	8	229	0.8346	0	0	1	C*04:03 C*05:01 C*08:01 C*08:02 C*15:05 C*17:01
RYAY	6,9,49,116	9	231	0.5359	0	0	1	C*03:03 C*03:04 C*03:44
RYAS	6,9,49,116	10	276	0.7328	0	0	1	C*02:02 C*03:02 C*12:02 C*12:03 C*16:01 C*16:02 C*16:04
KFAA	6,9,49,117	3	60	0.4477	0	0	1	C*01:02
RSEA	6,9,49,117	8	227	0.8336	0	0	1	C*04:01
RYAA	6,9,49,117	22	659	0.9272	0	0	1	C*02:02 C*03:02 C*03:03 C*03:04 C*04:03 C*05:01 C*08:01 C*08:02 C*12:02 C*12:03 C*15:02 C*15:05 C*16:01 C*16:02 C*16:04 C*17:01
KFAT	6,9,49,138	3	60	0.4477	0	0	1	C*01:02
RYAK	6,9,49,138	7	211	1	0	0	1	C*05:01 C*08:02
RSET	6,9,49,138	8	227	0.8336	0	0	1	C*04:01
RYAT	6,9,49,138	19	522	0.5429	0	0	1	C*02:02 C*03:02 C*03:03 C*03:04 C*03:44 C*04:03 C*08:01 C*12:02 C*12:03 C*15:02 C*15:05 C*16:01 C*16:02 C*16:04 C*17:01
KFAT	6,9,49,143	3	60	0.4477	0	0	1	C*01:02
RSET	6,9,49,143	8	227	0.8336	0	0	1	C*04:01
RYAT	6,9,49,143	22	650	0.8434	0	0	1	C*02:02 C*03:02 C*03:03 C*03:04 C*03:44 C*04:03 C*05:01 C*08:01 C*08:02 C*12:02 C*12:03 C*15:02 C*15:05 C*16:01 C*16:02 C*16:04
KFAW	6,9,49,147	3	60	0.4477	0	0	1	C*01:02
RSEW	6,9,49,147	8	227	0.8336	0	0	1	C*04:01
RDAL	6,9,49,147	18	538	0.9326	0	0	1	C*07:01 C*07:02 C*07:04 C*07:19
RYAW	6,9,49,147	22	650	0.8434	0	0	1	C*02:02 C*03:02 C*03:03 C*03:04 C*03:44 C*04:03 C*05:01 C*08:01 C*08:02 C*12:02 C*12:03 C*15:02 C*15:05 C*16:01 C*16:02 C*16:04
KFAE	6,9,49,152	3	60	0.4477	0	0	1	C*01:02
RYAA	6,9,49,152	6	76	0.04048	0	0	1	C*16:01 C*16:02 C*16:04
RSEE	6,9,49,152	8	227	0.8336	0	0	1	C*04:01
RDAA	6,9,49,152	18	538	0.9326	0	0	1	C*07:01 C*07:02 C*07:04 C*07:19
KFAR	6,9,49,156	3	60	0.4477	0	0	1	C*01:02
RYAQ	6,9,49,156	5	73	0.09635	0	0	1	C*16:01 C*16:02
RYAR	6,9,49,156	7	212	1	0	0	1	C*04:03 C*05:01 C*08:02
RSER	6,9,49,156	8	227	0.8336	0	0	1	C*04:01
RYAL	6,9,49,156	10	291	0.881	0	0	1	C*03:02 C*03:03 C*03:04 C*03:44 C*08:01 C*15:02 C*15:05 C*17:01
RDAL	6,9,49,156	18	519	0.7647	0	0	1	C*07:01 C*07:02 C*07:19
KFAT	6,9,49,163	3	60	0.4477	0	0	1	C*01:02
RSET	6,9,49,163	8	227	0.8336	0	0	1	C*04:01
RYAL	6,9,49,163	9	235	0.6767	0	0	1	C*03:02 C*03:03 C*03:04 C*03:44
RYAT	6,9,49,163	15	410	0.6089	0	0	1	C*04:03 C*05:01 C*08:01 C*08:02 C*12:02 C*12:03 C*15:02 C*15:05 C*16:01 C*16:02 C*16:04
KFAR	6,9,49,170	3	60	0.4477	0	0	1	C*01:02
RSER	6,9,49,170	8	227	0.8336	0	0	1	C*04:01
RYAR	6,9,49,170	22	650	0.8434	0	0	1	C*02:02 C*03:02 C*03:03 C*03:04 C*03:44 C*04:03 C*05:01 C*08:01 C*08:02 C*12:02 C*12:03 C*15:02 C*15:05 C*16:01 C*16:02 C*16:04
KFAE	6,9,49,173	3	60	0.4477	0	0	1	C*01:02
RSEE	6,9,49,173	8	227	0.8336	0	0	1	C*04:01
RYAK	6,9,49,173	9	235	0.6767	0	0	1	C*03:02 C*03:03 C*03:04 C*03:44
KFAE	6,9,49,177	3	60	0.4477	0	0	1	C*01:02
RYAK	6,9,49,177	7	212	1	0	0	1	C*05:01 C*08:01 C*08:02
RSEE	6,9,49,177	8	227	0.8336	0	0	1	C*04:01
RYAE	6,9,49,177	19	521	0.5355	0	0	1	C*02:02 C*03:02 C*03:03 C*03:04 C*03:44 C*04:03 C*12:02 C*12:03 C*15:02 C*15:05 C*16:01 C*16:02 C*16:04 C*17:01
KFAH	6,9,49,184	3	60	0.4477	0	0	1	C*01:02
RSEH	6,9,49,184	8	227	0.8336	0	0	1	C*04:01
RDAP	6,9,49,184	18	538	0.9326	0	0	1	C*07:01 C*07:02 C*07:04 C*07:19
RYAH	6,9,49,184	22	650	0.8434	0	0	1	C*02:02 C*03:02 C*03:03 C*03:04 C*03:44 C*04:03 C*05:01 C*08:01 C*08:02 C*12:02 C*12:03 C*15:02 C*15:05 C*16:01 C*16:02 C*16:04
KFKT	6,9,66,73	3	60	0.4477	0	0	1	C*01:02
RSKA	6,9,66,73	8	227	0.8336	0	0	1	C*04:01
RDKA	6,9,66,73	15	450	0.9588	0	0	1	C*06:02 C*07:02 C*07:04
RYKT	6,9,66,73	19	545	0.727	0	0	1	C*02:02 C*03:02 C*03:03 C*03:04 C*03:44 C*05:01 C*08:01 C*08:02 C*16:01 C*16:02 C*16:04
KFKS	6,9,66,77	3	60	0.4477	0	0	1	C*01:02
RSKN	6,9,66,77	8	227	0.8336	0	0	1	C*04:01
RDKS	6,9,66,77	13	301	0.2534	0	0	1	C*07:02 C*07:04
RYKS	6,9,66,77	18	437	0.2169	0	0	1	C*03:02 C*03:03 C*03:04 C*03:44 C*08:01 C*08:02 C*12:02 C*12:03 C*16:01 C*16:04
KFKN	6,9,66,80	3	60	0.4477	0	0	1	C*01:02
RSKK	6,9,66,80	8	227	0.8336	0	0	1	C*04:01
RDKN	6,9,66,80	13	301	0.2534	0	0	1	C*07:02 C*07:04
RYKN	6,9,66,80	18	437	0.2169	0	0	1	C*03:02 C*03:03 C*03:04 C*03:44 C*08:01 C*08:02 C*12:02 C*12:03 C*16:01 C*16:04
KFKA	6,9,66,90	3	60	0.4477	0	0	1	C*01:02
RSKD	6,9,66,90	8	227	0.8336	0	0	1	C*04:01
RDKD	6,9,66,90	15	450	0.9588	0	0	1	C*06:02 C*07:02 C*07:04
RYKA	6,9,66,90	21	630	0.9406	0	0	1	C*02:02 C*03:02 C*03:03 C*03:04 C*03:44 C*05:01 C*08:01 C*08:02 C*12:02 C*12:03 C*16:01 C*16:02 C*16:04 C*17:01
KFKG	6,9,66,91	3	60	0.4477	0	0	1	C*01:02
RYKR	6,9,66,91	6	104	0.1522	0	0	1	C*03:03
RDKG	6,9,66,91	15	450	0.9588	0	0	1	C*06:02 C*07:02 C*07:04
KFKT	6,9,66,94	3	60	0.4477	0	0	1	C*01:02
RYKI	6,9,66,94	9	235	0.6767	0	0	1	C*03:02 C*03:03 C*03:04 C*03:44
RDKT	6,9,66,94	15	450	0.9588	0	0	1	C*06:02 C*07:02 C*07:04
KFKL	6,9,66,95	3	60	0.4477	0	0	1	C*01:02
RYKI	6,9,66,95	9	242	0.6817	0	0	1	C*03:03 C*03:04 C*03:44 C*17:01
RDKL	6,9,66,95	15	431	0.7882	0	0	1	C*06:02 C*07:02
RYKL	6,9,66,95	15	448	0.9407	0	0	1	C*02:02 C*03:02 C*04:03 C*05:01 C*08:01 C*08:02 C*12:02 C*12:03 C*16:01 C*16:02 C*16:04
KFKW	6,9,66,97	3	60	0.4477	0	0	1	C*01:02
RYKW	6,9,66,97	9	170	0.1563	0	0	1	C*12:03 C*16:01 C*16:02 C*16:04
RSKR	6,9,66,97	8	227	0.8336	0	0	1	C*04:01
RDKR	6,9,66,97	13	301	0.2534	0	0	1	C*07:02 C*07:04
KFKC	6,9,66,99	3	60	0.4477	0	0	1	C*01:02
RDKS	6,9,66,99	13	279	0.1491	0	0	1	C*07:02
RYKY	6,9,66,99	21	630	0.9406	0	0	1	C*02:02 C*03:02 C*03:03 C*03:04 C*03:44 C*05:01 C*08:01 C*08:02 C*12:02 C*12:03 C*16:01 C*16:02 C*16:04 C*17:01
KFKL	6,9,66,103	3	60	0.4477	0	0	1	C*01:02
RYKV	6,9,66,103	9	235	0.6767	0	0	1	C*03:02 C*03:03 C*03:04 C*03:44
RDKL	6,9,66,103	15	450	0.9588	0	0	1	C*06:02 C*07:02 C*07:04
KFKY	6,9,66,113	3	60	0.4477	0	0	1	C*01:02
RDKY	6,9,66,113	15	450	0.9588	0	0	1	C*06:02 C*07:02 C*07:04
RYKY	6,9,66,113	21	631	0.9499	0	0	1	C*02:02 C*03:02 C*03:03 C*03:04 C*03:44 C*04:03 C*05:01 C*08:01 C*08:02 C*12:02 C*12:03 C*16:01 C*16:02 C*16:04 C*17:01
KFKD	6,9,66,114	3	60	0.4477	0	0	1	C*01:02
RSKN	6,9,66,114	8	227	0.8336	0	0	1	C*04:01
RDKD	6,9,66,114	15	450	0.9588	0	0	1	C*06:02 C*07:02 C*07:04
RYKD	6,9,66,114	18	474	0.4187	0	0	1	C*02:02 C*03:02 C*03:03 C*03:04 C*03:44 C*12:02 C*12:03 C*16:01 C*16:02 C*16:04
RYNF	6,9,66,116	1	5	0.1774	0	0	1	C*15:05
KFKY	6,9,66,116	3	60	0.4477	0	0	1	C*01:02
RSKF	6,9,66,116	8	227	0.8336	0	0	1	C*04:01
RYKY	6,9,66,116	9	231	0.5359	0	0	1	C*03:03 C*03:04 C*03:44
RYKS	6,9,66,116	10	276	0.7328	0	0	1	C*02:02 C*03:02 C*12:02 C*12:03 C*16:01 C*16:02 C*16:04
RDKS	6,9,66,116	15	431	0.7882	0	0	1	C*06:02 C*07:02
KFKA	6,9,66,117	3	60	0.4477	0	0	1	C*01:02
RDKA	6,9,66,117	15	450	0.9588	0	0	1	C*06:02 C*07:02 C*07:04
RYKA	6,9,66,117	21	631	0.9499	0	0	1	C*02:02 C*03:02 C*03:03 C*03:04 C*04:03 C*05:01 C*08:01 C*08:02 C*12:02 C*12:03 C*16:01 C*16:02 C*16:04 C*17:01
KFKT	6,9,66,138	3	60	0.4477	0	0	1	C*01:02
RYKK	6,9,66,138	7	211	1	0	0	1	C*05:01 C*08:02
RDKT	6,9,66,138	15	450	0.9588	0	0	1	C*06:02 C*07:02 C*07:04
RYKT	6,9,66,138	18	486	0.5014	0	0	1	C*02:02 C*03:02 C*03:03 C*03:04 C*03:44 C*04:03 C*08:01 C*12:02 C*12:03 C*16:01 C*16:02 C*16:04 C*17:01
KFKT	6,9,66,143	3	60	0.4477	0	0	1	C*01:02
RDKT	6,9,66,143	15	450	0.9588	0	0	1	C*06:02 C*07:02 C*07:04
RYKT	6,9,66,143	21	622	0.867	0	0	1	C*02:02 C*03:02 C*03:03 C*03:04 C*03:44 C*04:03 C*05:01 C*08:01 C*08:02 C*12:02 C*12:03 C*16:01 C*16:02 C*16:04
KFKW	6,9,66,147	3	60	0.4477	0	0	1	C*01:02
RDKL	6,9,66,147	13	301	0.2534	0	0	1	C*07:02 C*07:04
RYKW	6,9,66,147	21	622	0.867	0	0	1	C*02:02 C*03:02 C*03:03 C*03:04 C*03:44 C*04:03 C*05:01 C*08:01 C*08:02 C*12:02 C*12:03 C*16:01 C*16:02 C*16:04
KFKE	6,9,66,152	3	60	0.4477	0	0	1	C*01:02
RYKA	6,9,66,152	6	76	0.04048	0	0	1	C*16:01 C*16:02 C*16:04
RDKA	6,9,66,152	13	301	0.2534	0	0	1	C*07:02 C*07:04
KFKR	6,9,66,156	3	60	0.4477	0	0	1	C*01:02
RYKQ	6,9,66,156	5	73	0.09635	0	0	1	C*16:01 C*16:02
RYKR	6,9,66,156	7	212	1	0	0	1	C*04:03 C*05:01 C*08:02
RYKL	6,9,66,156	9	247	0.6867	0	0	1	C*03:02 C*03:03 C*03:04 C*03:44 C*08:01 C*17:01
RDKL	6,9,66,156	13	279	0.1491	0	0	1	C*07:02
KFKT	6,9,66,163	3	60	0.4477	0	0	1	C*01:02
RYKL	6,9,66,163	9	235	0.6767	0	0	1	C*03:02 C*03:03 C*03:04 C*03:44
RYKT	6,9,66,163	14	376	0.5738	0	0	1	C*04:03 C*05:01 C*08:01 C*08:02 C*12:02 C*12:03 C*16:01 C*16:02 C*16:04
RDKT	6,9,66,163	15	450	0.9588	0	0	1	C*06:02 C*07:02 C*07:04
KFKR	6,9,66,170	3	60	0.4477	0	0	1	C*01:02
RDKR	6,9,66,170	15	450	0.9588	0	0	1	C*06:02 C*07:02 C*07:04
RYKR	6,9,66,170	21	622	0.867	0	0	1	C*02:02 C*03:02 C*03:03 C*03:04 C*03:44 C*04:03 C*05:01 C*08:01 C*08:02 C*12:02 C*12:03 C*16:01 C*16:02 C*16:04
KFKE	6,9,66,173	3	60	0.4477	0	0	1	C*01:02
RYKK	6,9,66,173	9	235	0.6767	0	0	1	C*03:02 C*03:03 C*03:04 C*03:44
RDKE	6,9,66,173	15	450	0.9588	0	0	1	C*06:02 C*07:02 C*07:04
KFKE	6,9,66,177	3	60	0.4477	0	0	1	C*01:02
RYKK	6,9,66,177	7	212	1	0	0	1	C*05:01 C*08:01 C*08:02
RDKE	6,9,66,177	15	431	0.7882	0	0	1	C*06:02 C*07:02
RYKE	6,9,66,177	18	485	0.4942	0	0	1	C*02:02 C*03:02 C*03:03 C*03:04 C*03:44 C*04:03 C*12:02 C*12:03 C*16:01 C*16:02 C*16:04 C*17:01
KFKH	6,9,66,184	3	60	0.4477	0	0	1	C*01:02
RDKP	6,9,66,184	13	301	0.2534	0	0	1	C*07:02 C*07:04
RYKH	6,9,66,184	21	622	0.867	0	0	1	C*02:02 C*03:02 C*03:03 C*03:04 C*03:44 C*04:03 C*05:01 C*08:01 C*08:02 C*12:02 C*12:03 C*16:01 C*16:02 C*16:04
KFTS	6,9,73,77	3	60	0.4477	0	0	1	C*01:02
RYAS	6,9,73,77	4	116	0.7875	0	0	1	C*12:02 C*12:03
RSAN	6,9,73,77	8	227	0.8336	0	0	1	C*04:01
RYTS	6,9,73,77	16	343	0.09225	0	0	1	C*03:02 C*03:03 C*03:04 C*03:44 C*08:01 C*08:02 C*16:01 C*16:04
RDAS	6,9,73,77	18	538	0.9326	0	0	1	C*07:01 C*07:02 C*07:04 C*07:19
KFTN	6,9,73,80	3	60	0.4477	0	0	1	C*01:02
RYAN	6,9,73,80	4	116	0.7875	0	0	1	C*12:02 C*12:03
RSAK	6,9,73,80	8	227	0.8336	0	0	1	C*04:01
RYTN	6,9,73,80	16	343	0.09225	0	0	1	C*03:02 C*03:03 C*03:04 C*03:44 C*08:01 C*08:02 C*16:01 C*16:04
RDAN	6,9,73,80	18	538	0.9326	0	0	1	C*07:01 C*07:02 C*07:04 C*07:19
KFTA	6,9,73,90	3	60	0.4477	0	0	1	C*01:02
RSAD	6,9,73,90	8	227	0.8336	0	0	1	C*04:01
RYTA	6,9,73,90	20	578	0.748	0	0	1	C*02:02 C*03:02 C*03:03 C*03:04 C*03:44 C*05:01 C*08:01 C*08:02 C*15:02 C*15:05 C*16:01 C*16:02 C*16:04
KFTG	6,9,73,91	3	60	0.4477	0	0	1	C*01:02
RYTR	6,9,73,91	6	104	0.1522	0	0	1	C*03:03
RSAG	6,9,73,91	8	227	0.8336	0	0	1	C*04:01
RYTG	6,9,73,91	17	501	0.8729	0	0	1	C*02:02 C*03:02 C*03:04 C*03:44 C*05:01 C*08:01 C*08:02 C*15:02 C*15:05 C*16:01 C*16:02 C*16:04
KFTT	6,9,73,94	3	60	0.4477	0	0	1	C*01:02
RSAT	6,9,73,94	8	227	0.8336	0	0	1	C*04:01
RYTI	6,9,73,94	10	279	0.7622	0	0	1	C*03:02 C*03:03 C*03:04 C*03:44 C*15:02 C*15:05
RYTT	6,9,73,94	12	355	0.9188	0	0	1	C*02:02 C*05:01 C*08:01 C*08:02 C*16:01 C*16:02 C*16:04
KFTL	6,9,73,95	3	60	0.4477	0	0	1	C*01:02
RYAL	6,9,73,95	4	117	1	0	0	1	C*04:03 C*12:02 C*12:03
RSAL	6,9,73,95	8	227	0.8336	0	0	1	C*04:01
RYTI	6,9,73,95	10	275	0.723	0	0	1	C*03:03 C*03:04 C*03:44 C*15:02 C*15:05
RYTL	6,9,73,95	12	358	0.947	0	0	1	C*02:02 C*03:02 C*05:01 C*08:01 C*08:02 C*16:01 C*16:02 C*16:04
KFTW	6,9,73,97	3	60	0.4477	0	0	1	C*01:02
RYTW	6,9,73,97	6	76	0.04048	0	0	1	C*16:01 C*16:02 C*16:04
RSAR	6,9,73,97	8	227	0.8336	0	0	1	C*04:01
RDAR	6,9,73,97	18	538	0.9326	0	0	1	C*07:01 C*07:02 C*07:04 C*07:19
KFTC	6,9,73,99	3	60	0.4477	0	0	1	C*01:02
RSAF	6,9,73,99	8	227	0.8336	0	0	1	C*04:01
RDAS	6,9,73,99	13	279	0.1491	0	0	1	C*07:02 C*07:19
RYTY	6,9,73,99	20	578	0.748	0	0	1	C*02:02 C*03:02 C*03:03 C*03:04 C*03:44 C*05:01 C*08:01 C*08:02 C*15:02 C*15:05 C*16:01 C*16:02 C*16:04
KFTL	6,9,73,103	3	60	0.4477	0	0	1	C*01:02
RSAL	6,9,73,103	8	227	0.8336	0	0	1	C*04:01
RYTV	6,9,73,103	9	235	0.6767	0	0	1	C*03:02 C*03:03 C*03:04 C*03:44
RYTL	6,9,73,103	13	393	0.9913	0	0	1	C*02:02 C*05:01 C*08:01 C*08:02 C*15:02 C*15:05 C*16:01 C*16:02 C*16:04
KFTY	6,9,73,113	3	60	0.4477	0	0	1	C*01:02
RSAY	6,9,73,113	8	227	0.8336	0	0	1	C*04:01
RYTY	6,9,73,113	19	545	0.727	0	0	1	C*02:02 C*03:02 C*03:03 C*03:04 C*03:44 C*05:01 C*08:01 C*08:02 C*16:01 C*16:02 C*16:04
KFTD	6,9,73,114	3	60	0.4477	0	0	1	C*01:02
RYAD	6,9,73,114	4	116	0.7875	0	0	1	C*12:02 C*12:03
RYTN	6,9,73,114	7	212	1	0	0	1	C*05:01 C*08:01 C*08:02
RSAN	6,9,73,114	8	227	0.8336	0	0	1	C*04:01
RYTD	6,9,73,114	17	426	0.3086	0	0	1	C*02:02 C*03:02 C*03:03 C*03:04 C*03:44 C*15:02 C*15:05 C*16:01 C*16:02 C*16:04
KFTY	6,9,73,116	3	60	0.4477	0	0	1	C*01:02
RYAS	6,9,73,116	4	116	0.7875	0	0	1	C*12:02 C*12:03
RYTS	6,9,73,116	7	174	0.6401	0	0	1	C*02:02 C*03:02 C*16:01 C*16:02 C*16:04
RYTF	6,9,73,116	8	214	0.6692	0	0	1	C*05:01 C*08:01 C*08:02 C*15:05
RSAF	6,9,73,116	8	227	0.8336	0	0	1	C*04:01
RYTY	6,9,73,116	9	231	0.5359	0	0	1	C*03:03 C*03:04 C*03:44
KFTA	6,9,73,117	3	60	0.4477	0	0	1	C*01:02
RSAA	6,9,73,117	8	227	0.8336	0	0	1	C*04:01
RYTA	6,9,73,117	20	578	0.748	0	0	1	C*02:02 C*03:02 C*03:03 C*03:04 C*05:01 C*08:01 C*08:02 C*15:02 C*15:05 C*16:01 C*16:02 C*16:04
KFTT	6,9,73,138	3	60	0.4477	0	0	1	C*01:02
RYTK	6,9,73,138	7	211	1	0	0	1	C*05:01 C*08:02
RSAT	6,9,73,138	8	227	0.8336	0	0	1	C*04:01
RYTT	6,9,73,138	17	427	0.3142	0	0	1	C*02:02 C*03:02 C*03:03 C*03:04 C*03:44 C*08:01 C*15:02 C*15:05 C*16:01 C*16:02 C*16:04
KFTT	6,9,73,143	3	60	0.4477	0	0	1	C*01:02
RYAT	6,9,73,143	4	117	1	0	0	1	C*04:03 C*12:02 C*12:03
RSAT	6,9,73,143	8	227	0.8336	0	0	1	C*04:01
RYTT	6,9,73,143	20	578	0.748	0	0	1	C*02:02 C*03:02 C*03:03 C*03:04 C*03:44 C*05:01 C*08:01 C*08:02 C*15:02 C*15:05 C*16:01 C*16:02 C*16:04
KFTW	6,9,73,147	3	60	0.4477	0	0	1	C*01:02
RYAW	6,9,73,147	4	117	1	0	0	1	C*04:03 C*12:02 C*12:03
RSAW	6,9,73,147	8	227	0.8336	0	0	1	C*04:01
RDAL	6,9,73,147	18	538	0.9326	0	0	1	C*07:01 C*07:02 C*07:04 C*07:19
RYTW	6,9,73,147	20	578	0.748	0	0	1	C*02:02 C*03:02 C*03:03 C*03:04 C*03:44 C*05:01 C*08:01 C*08:02 C*15:02 C*15:05 C*16:01 C*16:02 C*16:04
KFTE	6,9,73,152	3	60	0.4477	0	0	1	C*01:02
RYTA	6,9,73,152	6	76	0.04048	0	0	1	C*16:01 C*16:02 C*16:04
RSAE	6,9,73,152	8	227	0.8336	0	0	1	C*04:01
RDAA	6,9,73,152	18	538	0.9326	0	0	1	C*07:01 C*07:02 C*07:04 C*07:19
KFTR	6,9,73,156	3	60	0.4477	0	0	1	C*01:02
RYTQ	6,9,73,156	5	73	0.09635	0	0	1	C*16:01 C*16:02
RYAW	6,9,73,156	4	116	0.7875	0	0	1	C*12:02 C*12:03
RYTR	6,9,73,156	7	211	1	0	0	1	C*05:01 C*08:02
RSAR	6,9,73,156	8	227	0.8336	0	0	1	C*04:01
RYTL	6,9,73,156	10	280	0.7721	0	0	1	C*03:02 C*03:03 C*03:04 C*03:44 C*08:01 C*15:02 C*15:05
RDAL	6,9,73,156	18	519	0.7647	0	0	1	C*07:01 C*07:02 C*07:19
KFTT	6,9,73,163	3	60	0.4477	0	0	1	C*01:02
RYAT	6,9,73,163	4	117	1	0	0	1	C*04:03 C*12:02 C*12:03
RSAT	6,9,73,163	8	227	0.8336	0	0	1	C*04:01
RYTL	6,9,73,163	9	235	0.6767	0	0	1	C*03:02 C*03:03 C*03:04 C*03:44
RYTT	6,9,73,163	12	315	0.5545	0	0	1	C*05:01 C*08:01 C*08:02 C*15:02 C*15:05 C*16:01 C*16:02 C*16:04
KFTR	6,9,73,170	3	60	0.4477	0	0	1	C*01:02
RYAR	6,9,73,170	4	117	1	0	0	1	C*04:03 C*12:02 C*12:03
RSAR	6,9,73,170	8	227	0.8336	0	0	1	C*04:01
RYTR	6,9,73,170	20	578	0.748	0	0	1	C*02:02 C*03:02 C*03:03 C*03:04 C*03:44 C*05:01 C*08:01 C*08:02 C*15:02 C*15:05 C*16:01 C*16:02 C*16:04
KFTE	6,9,73,173	3	60	0.4477	0	0	1	C*01:02
RSAE	6,9,73,173	8	227	0.8336	0	0	1	C*04:01
RYTK	6,9,73,173	9	235	0.6767	0	0	1	C*03:02 C*03:03 C*03:04 C*03:44
RYTE	6,9,73,173	13	393	0.9913	0	0	1	C*02:02 C*05:01 C*08:01 C*08:02 C*15:02 C*15:05 C*16:01 C*16:02 C*16:04
KFTE	6,9,73,177	3	60	0.4477	0	0	1	C*01:02
RYTK	6,9,73,177	7	212	1	0	0	1	C*05:01 C*08:01 C*08:02
RSAE	6,9,73,177	8	227	0.8336	0	0	1	C*04:01
RYTE	6,9,73,177	17	426	0.3086	0	0	1	C*02:02 C*03:02 C*03:03 C*03:04 C*03:44 C*15:02 C*15:05 C*16:01 C*16:02 C*16:04
KFTH	6,9,73,184	3	60	0.4477	0	0	1	C*01:02
RYAH	6,9,73,184	4	117	1	0	0	1	C*04:03 C*12:02 C*12:03
RSAH	6,9,73,184	8	227	0.8336	0	0	1	C*04:01
RDAP	6,9,73,184	18	538	0.9326	0	0	1	C*07:01 C*07:02 C*07:04 C*07:19
RYTH	6,9,73,184	20	578	0.748	0	0	1	C*02:02 C*03:02 C*03:03 C*03:04 C*03:44 C*05:01 C*08:01 C*08:02 C*15:02 C*15:05 C*16:01 C*16:02 C*16:04
KFSN	6,9,77,80	3	60	0.4477	0	0	1	C*01:02
RSNK	6,9,77,80	8	227	0.8336	0	0	1	C*04:01
RYSN	6,9,77,80	18	437	0.2169	0	0	1	C*03:02 C*03:03 C*03:04 C*03:44 C*08:01 C*08:02 C*12:02 C*12:03 C*16:01 C*16:04
RDSN	6,9,77,80	18	538	0.9326	0	0	1	C*07:01 C*07:02 C*07:04 C*07:19
KFSA	6,9,77,90	3	60	0.4477	0	0	1	C*01:02
RSND	6,9,77,90	8	227	0.8336	0	0	1	C*04:01
RYSA	6,9,77,90	18	437	0.2169	0	0	1	C*03:02 C*03:03 C*03:04 C*03:44 C*08:01 C*08:02 C*12:02 C*12:03 C*16:01 C*16:04
RDSD	6,9,77,90	18	538	0.9326	0	0	1	C*07:01 C*07:02 C*07:04 C*07:19
KFSG	6,9,77,91	3	60	0.4477	0	0	1	C*01:02
RYSR	6,9,77,91	6	104	0.1522	0	0	1	C*03:03
RSNG	6,9,77,91	8	227	0.8336	0	0	1	C*04:01
RYSG	6,9,77,91	13	352	0.62	0	0	1	C*03:02 C*03:04 C*03:44 C*08:01 C*08:02 C*12:02 C*12:03 C*16:01 C*16:04
RDSG	6,9,77,91	18	538	0.9326	0	0	1	C*07:01 C*07:02 C*07:04 C*07:19
KFST	6,9,77,94	3	60	0.4477	0	0	1	C*01:02
RYST	6,9,77,94	10	227	0.3068	0	0	1	C*08:01 C*08:02 C*12:02 C*12:03 C*16:01 C*16:04
RSNT	6,9,77,94	8	227	0.8336	0	0	1	C*04:01
RYSI	6,9,77,94	9	235	0.6767	0	0	1	C*03:02 C*03:03 C*03:04 C*03:44
RDST	6,9,77,94	18	538	0.9326	0	0	1	C*07:01 C*07:02 C*07:04 C*07:19
KFSL	6,9,77,95	3	60	0.4477	0	0	1	C*01:02
RSNL	6,9,77,95	8	227	0.8336	0	0	1	C*04:01
RYSL	6,9,77,95	10	230	0.3284	0	0	1	C*03:02 C*08:01 C*08:02 C*12:02 C*12:03 C*16:01 C*16:04
RYSI	6,9,77,95	9	231	0.5359	0	0	1	C*03:03 C*03:04 C*03:44
RDSL	6,9,77,95	18	519	0.7647	0	0	1	C*07:01 C*07:02 C*07:19
RYNW	6,9,77,97	1	9	0.2783	0	0	1	C*16:02
KFSW	6,9,77,97	3	60	0.4477	0	0	1	C*01:02
RYSW	6,9,77,97	8	162	0.2315	0	0	1	C*12:03 C*16:01 C*16:04
RSNR	6,9,77,97	8	227	0.8336	0	0	1	C*04:01
RYSR	6,9,77,97	13	306	0.282	0	0	1	C*03:02 C*03:03 C*03:04 C*03:44 C*08:01 C*08:02 C*12:02
RDSR	6,9,77,97	18	538	0.9326	0	0	1	C*07:01 C*07:02 C*07:04 C*07:19
KFSC	6,9,77,99	3	60	0.4477	0	0	1	C*01:02
RSNF	6,9,77,99	8	227	0.8336	0	0	1	C*04:01
RDSS	6,9,77,99	13	279	0.1491	0	0	1	C*07:02 C*07:19
RYSY	6,9,77,99	18	437	0.2169	0	0	1	C*03:02 C*03:03 C*03:04 C*03:44 C*08:01 C*08:02 C*12:02 C*12:03 C*16:01 C*16:04
KFSL	6,9,77,103	3	60	0.4477	0	0	1	C*01:02
RYSL	6,9,77,103	10	227	0.3068	0	0	1	C*08:01 C*08:02 C*12:02 C*12:03 C*16:01 C*16:04
RSNL	6,9,77,103	8	227	0.8336	0	0	1	C*04:01
RYSV	6,9,77,103	9	235	0.6767	0	0	1	C*03:02 C*03:03 C*03:04 C*03:44
RDSL	6,9,77,103	18	538	0.9326	0	0	1	C*07:01 C*07:02 C*07:04 C*07:19
KFSY	6,9,77,113	3	60	0.4477	0	0	1	C*01:02
RSNY	6,9,77,113	8	227	0.8336	0	0	1	C*04:01
RYSY	6,9,77,113	18	437	0.2169	0	0	1	C*03:02 C*03:03 C*03:04 C*03:44 C*08:01 C*08:02 C*12:02 C*12:03 C*16:01 C*16:04
RDSY	6,9,77,113	18	538	0.9326	0	0	1	C*07:01 C*07:02 C*07:04 C*07:19
RYSN	6,9,77,114	3	55	0.4254	0	0	1	C*08:01 C*08:02
KFSD	6,9,77,114	3	60	0.4477	0	0	1	C*01:02
RSNN	6,9,77,114	8	227	0.8336	0	0	1	C*04:01
RYSD	6,9,77,114	16	394	0.2939	0	0	1	C*03:02 C*03:03 C*03:04 C*03:44 C*12:02 C*12:03 C*16:01 C*16:04
RDSD	6,9,77,114	18	538	0.9326	0	0	1	C*07:01 C*07:02 C*07:04 C*07:19
RYSF	6,9,77,116	3	55	0.4254	0	0	1	C*08:01 C*08:02
KFSY	6,9,77,116	3	60	0.4477	0	0	1	C*01:02
RYSS	6,9,77,116	8	183	0.3662	0	0	1	C*03:02 C*12:02 C*12:03 C*16:01 C*16:04
RSNF	6,9,77,116	8	227	0.8336	0	0	1	C*04:01
RYSY	6,9,77,116	9	231	0.5359	0	0	1	C*03:03 C*03:04 C*03:44
RDSS	6,9,77,116	18	519	0.7647	0	0	1	C*07:01 C*07:02 C*07:19
KFSA	6,9,77,117	3	60	0.4477	0	0	1	C*01:02
RSNA	6,9,77,117	8	227	0.8336	0	0	1	C*04:01
RYSA	6,9,77,117	18	437	0.2169	0	0	1	C*03:02 C*03:03 C*03:04 C*08:01 C*08:02 C*12:02 C*12:03 C*16:01 C*16:04
RDSA	6,9,77,117	18	538	0.9326	0	0	1	C*07:01 C*07:02 C*07:04 C*07:19
RYSK	6,9,77,138	3	54	0.4215	0	0	1	C*08:02
KFST	6,9,77,138	3	60	0.4477	0	0	1	C*01:02
RSNT	6,9,77,138	8	227	0.8336	0	0	1	C*04:01
RYST	6,9,77,138	16	395	0.2995	0	0	1	C*03:02 C*03:03 C*03:04 C*03:44 C*08:01 C*12:02 C*12:03 C*16:01 C*16:04
RDST	6,9,77,138	18	538	0.9326	0	0	1	C*07:01 C*07:02 C*07:04 C*07:19
KFST	6,9,77,143	3	60	0.4477	0	0	1	C*01:02
RSNT	6,9,77,143	8	227	0.8336	0	0	1	C*04:01
RYST	6,9,77,143	18	437	0.2169	0	0	1	C*03:02 C*03:03 C*03:04 C*03:44 C*08:01 C*08:02 C*12:02 C*12:03 C*16:01 C*16:04
RDST	6,9,77,143	18	538	0.9326	0	0	1	C*07:01 C*07:02 C*07:04 C*07:19
KFSW	6,9,77,147	3	60	0.4477	0	0	1	C*01:02
RSNW	6,9,77,147	8	227	0.8336	0	0	1	C*04:01
RYSW	6,9,77,147	18	437	0.2169	0	0	1	C*03:02 C*03:03 C*03:04 C*03:44 C*08:01 C*08:02 C*12:02 C*12:03 C*16:01 C*16:04
RDSL	6,9,77,147	18	538	0.9326	0	0	1	C*07:01 C*07:02 C*07:04 C*07:19
RYNA	6,9,77,152	1	9	0.2783	0	0	1	C*16:02
KFSE	6,9,77,152	3	60	0.4477	0	0	1	C*01:02
RYSA	6,9,77,152	5	67	0.07327	0	0	1	C*16:01 C*16:04
RSNE	6,9,77,152	8	227	0.8336	0	0	1	C*04:01
RYSE	6,9,77,152	15	382	0.3993	0	0	1	C*03:02 C*03:03 C*03:04 C*03:44 C*08:02 C*12:02 C*12:03
RDSA	6,9,77,152	18	538	0.9326	0	0	1	C*07:01 C*07:02 C*07:04 C*07:19
RYNQ	6,9,77,156	1	9	0.2783	0	0	1	C*16:02
RYSR	6,9,77,156	3	54	0.4215	0	0	1	C*08:02
KFSR	6,9,77,156	3	60	0.4477	0	0	1	C*01:02
RYSQ	6,9,77,156	4	64	0.2686	0	0	1	C*16:01
RYSW	6,9,77,156	4	119	1	0	0	1	C*12:02 C*12:03 C*16:04
RSNR	6,9,77,156	8	227	0.8336	0	0	1	C*04:01
RYSL	6,9,77,156	9	236	0.6772	0	0	1	C*03:02 C*03:03 C*03:04 C*03:44 C*08:01
RDSL	6,9,77,156	18	519	0.7647	0	0	1	C*07:01 C*07:02 C*07:19
KFST	6,9,77,163	3	60	0.4477	0	0	1	C*01:02
RYST	6,9,77,163	10	227	0.3068	0	0	1	C*08:01 C*08:02 C*12:02 C*12:03 C*16:01 C*16:04
RSNT	6,9,77,163	8	227	0.8336	0	0	1	C*04:01
RYSL	6,9,77,163	9	235	0.6767	0	0	1	C*03:02 C*03:03 C*03:04 C*03:44
RDST	6,9,77,163	18	538	0.9326	0	0	1	C*07:01 C*07:02 C*07:04 C*07:19
KFSR	6,9,77,170	3	60	0.4477	0	0	1	C*01:02
RSNR	6,9,77,170	8	227	0.8336	0	0	1	C*04:01
RYSR	6,9,77,170	18	437	0.2169	0	0	1	C*03:02 C*03:03 C*03:04 C*03:44 C*08:01 C*08:02 C*12:02 C*12:03 C*16:01 C*16:04
RDSR	6,9,77,170	18	538	0.9326	0	0	1	C*07:01 C*07:02 C*07:04 C*07:19
KFSE	6,9,77,173	3	60	0.4477	0	0	1	C*01:02
RYSE	6,9,77,173	10	227	0.3068	0	0	1	C*08:01 C*08:02 C*12:02 C*12:03 C*16:01 C*16:04
RSNE	6,9,77,173	8	227	0.8336	0	0	1	C*04:01
RYSK	6,9,77,173	9	235	0.6767	0	0	1	C*03:02 C*03:03 C*03:04 C*03:44
RDSE	6,9,77,173	18	538	0.9326	0	0	1	C*07:01 C*07:02 C*07:04 C*07:19
RYSK	6,9,77,177	3	55	0.4254	0	0	1	C*08:01 C*08:02
KFSE	6,9,77,177	3	60	0.4477	0	0	1	C*01:02
RSNE	6,9,77,177	8	227	0.8336	0	0	1	C*04:01
RYSE	6,9,77,177	16	394	0.2939	0	0	1	C*03:02 C*03:03 C*03:04 C*03:44 C*12:02 C*12:03 C*16:01 C*16:04
RDSE	6,9,77,177	18	519	0.7647	0	0	1	C*07:01 C*07:02 C*07:19
KFSH	6,9,77,184	3	60	0.4477	0	0	1	C*01:02
RSNH	6,9,77,184	8	227	0.8336	0	0	1	C*04:01
RYSH	6,9,77,184	18	437	0.2169	0	0	1	C*03:02 C*03:03 C*03:04 C*03:44 C*08:01 C*08:02 C*12:02 C*12:03 C*16:01 C*16:04
RDSP	6,9,77,184	18	538	0.9326	0	0	1	C*07:01 C*07:02 C*07:04 C*07:19
KFNA	6,9,80,90	3	60	0.4477	0	0	1	C*01:02
RSKD	6,9,80,90	8	227	0.8336	0	0	1	C*04:01
RYNA	6,9,80,90	18	437	0.2169	0	0	1	C*03:02 C*03:03 C*03:04 C*03:44 C*08:01 C*08:02 C*12:02 C*12:03 C*16:01 C*16:04
RDND	6,9,80,90	18	538	0.9326	0	0	1	C*07:01 C*07:02 C*07:04 C*07:19
KFNG	6,9,80,91	3	60	0.4477	0	0	1	C*01:02
RYNR	6,9,80,91	6	104	0.1522	0	0	1	C*03:03
RSKG	6,9,80,91	8	227	0.8336	0	0	1	C*04:01
RYNG	6,9,80,91	13	352	0.62	0	0	1	C*03:02 C*03:04 C*03:44 C*08:01 C*08:02 C*12:02 C*12:03 C*16:01 C*16:04
RDNG	6,9,80,91	18	538	0.9326	0	0	1	C*07:01 C*07:02 C*07:04 C*07:19
KFNT	6,9,80,94	3	60	0.4477	0	0	1	C*01:02
RYNT	6,9,80,94	10	227	0.3068	0	0	1	C*08:01 C*08:02 C*12:02 C*12:03 C*16:01 C*16:04
RSKT	6,9,80,94	8	227	0.8336	0	0	1	C*04:01
RYNI	6,9,80,94	9	235	0.6767	0	0	1	C*03:02 C*03:03 C*03:04 C*03:44
RDNT	6,9,80,94	18	538	0.9326	0	0	1	C*07:01 C*07:02 C*07:04 C*07:19
KFNL	6,9,80,95	3	60	0.4477	0	0	1	C*01:02
RSKL	6,9,80,95	8	227	0.8336	0	0	1	C*04:01
RYNL	6,9,80,95	10	230	0.3284	0	0	1	C*03:02 C*08:01 C*08:02 C*12:02 C*12:03 C*16:01 C*16:04
RYNI	6,9,80,95	9	231	0.5359	0	0	1	C*03:03 C*03:04 C*03:44
RDNL	6,9,80,95	18	519	0.7647	0	0	1	C*07:01 C*07:02 C*07:19
RYKW	6,9,80,97	1	9	0.2783	0	0	1	C*16:02
KFNW	6,9,80,97	3	60	0.4477	0	0	1	C*01:02
RYNW	6,9,80,97	8	162	0.2315	0	0	1	C*12:03 C*16:01 C*16:04
RSKR	6,9,80,97	8	227	0.8336	0	0	1	C*04:01
RYNR	6,9,80,97	13	306	0.282	0	0	1	C*03:02 C*03:03 C*03:04 C*03:44 C*08:01 C*08:02 C*12:02
RDNR	6,9,80,97	18	538	0.9326	0	0	1	C*07:01 C*07:02 C*07:04 C*07:19
KFNC	6,9,80,99	3	60	0.4477	0	0	1	C*01:02
RSKF	6,9,80,99	8	227	0.8336	0	0	1	C*04:01
RDNS	6,9,80,99	13	279	0.1491	0	0	1	C*07:02 C*07:19
RYNY	6,9,80,99	18	437	0.2169	0	0	1	C*03:02 C*03:03 C*03:04 C*03:44 C*08:01 C*08:02 C*12:02 C*12:03 C*16:01 C*16:04
KFNL	6,9,80,103	3	60	0.4477	0	0	1	C*01:02
RYNL	6,9,80,103	10	227	0.3068	0	0	1	C*08:01 C*08:02 C*12:02 C*12:03 C*16:01 C*16:04
RSKL	6,9,80,103	8	227	0.8336	0	0	1	C*04:01
RYNV	6,9,80,103	9	235	0.6767	0	0	1	C*03:02 C*03:03 C*03:04 C*03:44
RDNL	6,9,80,103	18	538	0.9326	0	0	1	C*07:01 C*07:02 C*07:04 C*07:19
KFNY	6,9,80,113	3	60	0.4477	0	0	1	C*01:02
RSKY	6,9,80,113	8	227	0.8336	0	0	1	C*04:01
RYNY	6,9,80,113	18	437	0.2169	0	0	1	C*03:02 C*03:03 C*03:04 C*03:44 C*08:01 C*08:02 C*12:02 C*12:03 C*16:01 C*16:04
RDNY	6,9,80,113	18	538	0.9326	0	0	1	C*07:01 C*07:02 C*07:04 C*07:19
RYNN	6,9,80,114	3	55	0.4254	0	0	1	C*08:01 C*08:02
KFND	6,9,80,114	3	60	0.4477	0	0	1	C*01:02
RSKN	6,9,80,114	8	227	0.8336	0	0	1	C*04:01
RYND	6,9,80,114	16	394	0.2939	0	0	1	C*03:02 C*03:03 C*03:04 C*03:44 C*12:02 C*12:03 C*16:01 C*16:04
RDND	6,9,80,114	18	538	0.9326	0	0	1	C*07:01 C*07:02 C*07:04 C*07:19
RYNF	6,9,80,116	3	55	0.4254	0	0	1	C*08:01 C*08:02
KFNY	6,9,80,116	3	60	0.4477	0	0	1	C*01:02
RYNS	6,9,80,116	8	183	0.3662	0	0	1	C*03:02 C*12:02 C*12:03 C*16:01 C*16:04
RSKF	6,9,80,116	8	227	0.8336	0	0	1	C*04:01
RYNY	6,9,80,116	9	231	0.5359	0	0	1	C*03:03 C*03:04 C*03:44
RDNS	6,9,80,116	18	519	0.7647	0	0	1	C*07:01 C*07:02 C*07:19
KFNA	6,9,80,117	3	60	0.4477	0	0	1	C*01:02
RSKA	6,9,80,117	8	227	0.8336	0	0	1	C*04:01
RYNA	6,9,80,117	18	437	0.2169	0	0	1	C*03:02 C*03:03 C*03:04 C*08:01 C*08:02 C*12:02 C*12:03 C*16:01 C*16:04
RDNA	6,9,80,117	18	538	0.9326	0	0	1	C*07:01 C*07:02 C*07:04 C*07:19
RYNK	6,9,80,138	3	54	0.4215	0	0	1	C*08:02
KFNT	6,9,80,138	3	60	0.4477	0	0	1	C*01:02
RSKT	6,9,80,138	8	227	0.8336	0	0	1	C*04:01
RYNT	6,9,80,138	16	395	0.2995	0	0	1	C*03:02 C*03:03 C*03:04 C*03:44 C*08:01 C*12:02 C*12:03 C*16:01 C*16:04
RDNT	6,9,80,138	18	538	0.9326	0	0	1	C*07:01 C*07:02 C*07:04 C*07:19
KFNT	6,9,80,143	3	60	0.4477	0	0	1	C*01:02
RSKT	6,9,80,143	8	227	0.8336	0	0	1	C*04:01
RYNT	6,9,80,143	18	437	0.2169	0	0	1	C*03:02 C*03:03 C*03:04 C*03:44 C*08:01 C*08:02 C*12:02 C*12:03 C*16:01 C*16:04
RDNT	6,9,80,143	18	538	0.9326	0	0	1	C*07:01 C*07:02 C*07:04 C*07:19
KFNW	6,9,80,147	3	60	0.4477	0	0	1	C*01:02
RSKW	6,9,80,147	8	227	0.8336	0	0	1	C*04:01
RYNW	6,9,80,147	18	437	0.2169	0	0	1	C*03:02 C*03:03 C*03:04 C*03:44 C*08:01 C*08:02 C*12:02 C*12:03 C*16:01 C*16:04
RDNL	6,9,80,147	18	538	0.9326	0	0	1	C*07:01 C*07:02 C*07:04 C*07:19
RYKA	6,9,80,152	1	9	0.2783	0	0	1	C*16:02
KFNE	6,9,80,152	3	60	0.4477	0	0	1	C*01:02
RYNA	6,9,80,152	5	67	0.07327	0	0	1	C*16:01 C*16:04
RSKE	6,9,80,152	8	227	0.8336	0	0	1	C*04:01
RYNE	6,9,80,152	15	382	0.3993	0	0	1	C*03:02 C*03:03 C*03:04 C*03:44 C*08:02 C*12:02 C*12:03
RDNA	6,9,80,152	18	538	0.9326	0	0	1	C*07:01 C*07:02 C*07:04 C*07:19
RYKQ	6,9,80,156	1	9	0.2783	0	0	1	C*16:02
RYNR	6,9,80,156	3	54	0.4215	0	0	1	C*08:02
KFNR	6,9,80,156	3	60	0.4477	0	0	1	C*01:02
RYNQ	6,9,80,156	4	64	0.2686	0	0	1	C*16:01
RYNW	6,9,80,156	4	119	1	0	0	1	C*12:02 C*12:03 C*16:04
RSKR	6,9,80,156	8	227	0.8336	0	0	1	C*04:01
RYNL	6,9,80,156	9	236	0.6772	0	0	1	C*03:02 C*03:03 C*03:04 C*03:44 C*08:01
RDNL	6,9,80,156	18	519	0.7647	0	0	1	C*07:01 C*07:02 C*07:19
KFNT	6,9,80,163	3	60	0.4477	0	0	1	C*01:02
RYNT	6,9,80,163	10	227	0.3068	0	0	1	C*08:01 C*08:02 C*12:02 C*12:03 C*16:01 C*16:04
RSKT	6,9,80,163	8	227	0.8336	0	0	1	C*04:01
RYNL	6,9,80,163	9	235	0.6767	0	0	1	C*03:02 C*03:03 C*03:04 C*03:44
RDNT	6,9,80,163	18	538	0.9326	0	0	1	C*07:01 C*07:02 C*07:04 C*07:19
KFNR	6,9,80,170	3	60	0.4477	0	0	1	C*01:02
RSKR	6,9,80,170	8	227	0.8336	0	0	1	C*04:01
RYNR	6,9,80,170	18	437	0.2169	0	0	1	C*03:02 C*03:03 C*03:04 C*03:44 C*08:01 C*08:02 C*12:02 C*12:03 C*16:01 C*16:04
RDNR	6,9,80,170	18	538	0.9326	0	0	1	C*07:01 C*07:02 C*07:04 C*07:19
KFNE	6,9,80,173	3	60	0.4477	0	0	1	C*01:02
RYNE	6,9,80,173	10	227	0.3068	0	0	1	C*08:01 C*08:02 C*12:02 C*12:03 C*16:01 C*16:04
RSKE	6,9,80,173	8	227	0.8336	0	0	1	C*04:01
RYNK	6,9,80,173	9	235	0.6767	0	0	1	C*03:02 C*03:03 C*03:04 C*03:44
RDNE	6,9,80,173	18	538	0.9326	0	0	1	C*07:01 C*07:02 C*07:04 C*07:19
RYNK	6,9,80,177	3	55	0.4254	0	0	1	C*08:01 C*08:02
KFNE	6,9,80,177	3	60	0.4477	0	0	1	C*01:02
RSKE	6,9,80,177	8	227	0.8336	0	0	1	C*04:01
RYNE	6,9,80,177	16	394	0.2939	0	0	1	C*03:02 C*03:03 C*03:04 C*03:44 C*12:02 C*12:03 C*16:01 C*16:04
RDNE	6,9,80,177	18	519	0.7647	0	0	1	C*07:01 C*07:02 C*07:19
KFNH	6,9,80,184	3	60	0.4477	0	0	1	C*01:02
RSKH	6,9,80,184	8	227	0.8336	0	0	1	C*04:01
RYNH	6,9,80,184	18	437	0.2169	0	0	1	C*03:02 C*03:03 C*03:04 C*03:44 C*08:01 C*08:02 C*12:02 C*12:03 C*16:01 C*16:04
RDNP	6,9,80,184	18	538	0.9326	0	0	1	C*07:01 C*07:02 C*07:04 C*07:19
KFAG	6,9,90,91	3	60	0.4477	0	0	1	C*01:02
RYAR	6,9,90,91	6	104	0.1522	0	0	1	C*03:03
RSDG	6,9,90,91	8	227	0.8336	0	0	1	C*04:01
KFAT	6,9,90,94	3	60	0.4477	0	0	1	C*01:02
RSDT	6,9,90,94	8	227	0.8336	0	0	1	C*04:01
RYAI	6,9,90,94	10	279	0.7622	0	0	1	C*03:02 C*03:03 C*03:04 C*03:44 C*15:02 C*15:05
KFAL	6,9,90,95	3	60	0.4477	0	0	1	C*01:02
RSDL	6,9,90,95	8	227	0.8336	0	0	1	C*04:01
RYAI	6,9,90,95	10	286	0.8314	0	0	1	C*03:03 C*03:04 C*03:44 C*15:02 C*15:05 C*17:01
RYAL	6,9,90,95	15	447	0.9316	0	0	1	C*02:02 C*03:02 C*05:01 C*08:01 C*08:02 C*12:02 C*12:03 C*16:01 C*16:02 C*16:04
KFAW	6,9,90,97	3	60	0.4477	0	0	1	C*01:02
RYAW	6,9,90,97	9	170	0.1563	0	0	1	C*12:03 C*16:01 C*16:02 C*16:04
RSDR	6,9,90,97	8	227	0.8336	0	0	1	C*04:01
RDDR	6,9,90,97	18	538	0.9326	0	0	1	C*07:01 C*07:02 C*07:04 C*07:19
KFAC	6,9,90,99	3	60	0.4477	0	0	1	C*01:02
RSDF	6,9,90,99	8	227	0.8336	0	0	1	C*04:01
RDDS	6,9,90,99	13	279	0.1491	0	0	1	C*07:02 C*07:19
RYAY	6,9,90,99	22	658	0.9177	0	0	1	C*02:02 C*03:02 C*03:03 C*03:04 C*03:44 C*05:01 C*08:01 C*08:02 C*12:02 C*12:03 C*15:02 C*15:05 C*16:01 C*16:02 C*16:04 C*17:01
KFAL	6,9,90,103	3	60	0.4477	0	0	1	C*01:02
RSDL	6,9,90,103	8	227	0.8336	0	0	1	C*04:01
RYAV	6,9,90,103	9	235	0.6767	0	0	1	C*03:02 C*03:03 C*03:04 C*03:44
KFAY	6,9,90,113	3	60	0.4477	0	0	1	C*01:02
RSDY	6,9,90,113	8	227	0.8336	0	0	1	C*04:01
RYAY	6,9,90,113	21	630	0.9406	0	0	1	C*02:02 C*03:02 C*03:03 C*03:04 C*03:44 C*05:01 C*08:01 C*08:02 C*12:02 C*12:03 C*16:01 C*16:02 C*16:04 C*17:01
KFAD	6,9,90,114	3	60	0.4477	0	0	1	C*01:02
RSDN	6,9,90,114	8	227	0.8336	0	0	1	C*04:01
RYAD	6,9,90,114	19	510	0.4571	0	0	1	C*02:02 C*03:02 C*03:03 C*03:04 C*03:44 C*12:02 C*12:03 C*15:02 C*15:05 C*16:01 C*16:02 C*16:04
KFAY	6,9,90,116	3	60	0.4477	0	0	1	C*01:02
RSDF	6,9,90,116	8	227	0.8336	0	0	1	C*04:01
RYAF	6,9,90,116	8	228	0.8341	0	0	1	C*05:01 C*08:01 C*08:02 C*15:05 C*17:01
RYAY	6,9,90,116	9	231	0.5359	0	0	1	C*03:03 C*03:04 C*03:44
RYAS	6,9,90,116	10	276	0.7328	0	0	1	C*02:02 C*03:02 C*12:02 C*12:03 C*16:01 C*16:02 C*16:04
KFAA	6,9,90,117	3	60	0.4477	0	0	1	C*01:02
RSDA	6,9,90,117	8	227	0.8336	0	0	1	C*04:01
RYAA	6,9,90,117	22	658	0.9177	0	0	1	C*02:02 C*03:02 C*03:03 C*03:04 C*05:01 C*08:01 C*08:02 C*12:02 C*12:03 C*15:02 C*15:05 C*16:01 C*16:02 C*16:04 C*17:01
KFAT	6,9,90,138	3	60	0.4477	0	0	1	C*01:02
RYAK	6,9,90,138	7	211	1	0	0	1	C*05:01 C*08:02
RSDT	6,9,90,138	8	227	0.8336	0	0	1	C*04:01
RYAT	6,9,90,138	19	521	0.5355	0	0	1	C*02:02 C*03:02 C*03:03 C*03:04 C*03:44 C*08:01 C*12:02 C*12:03 C*15:02 C*15:05 C*16:01 C*16:02 C*16:04 C*17:01
KFAT	6,9,90,143	3	60	0.4477	0	0	1	C*01:02
RSDT	6,9,90,143	8	227	0.8336	0	0	1	C*04:01
RYAT	6,9,90,143	22	649	0.8342	0	0	1	C*02:02 C*03:02 C*03:03 C*03:04 C*03:44 C*05:01 C*08:01 C*08:02 C*12:02 C*12:03 C*15:02 C*15:05 C*16:01 C*16:02 C*16:04
KFAW	6,9,90,147	3	60	0.4477	0	0	1	C*01:02
RSDW	6,9,90,147	8	227	0.8336	0	0	1	C*04:01
RDDL	6,9,90,147	18	538	0.9326	0	0	1	C*07:01 C*07:02 C*07:04 C*07:19
RYAW	6,9,90,147	22	649	0.8342	0	0	1	C*02:02 C*03:02 C*03:03 C*03:04 C*03:44 C*05:01 C*08:01 C*08:02 C*12:02 C*12:03 C*15:02 C*15:05 C*16:01 C*16:02 C*16:04
KFAE	6,9,90,152	3	60	0.4477	0	0	1	C*01:02
RYAA	6,9,90,152	6	76	0.04048	0	0	1	C*16:01 C*16:02 C*16:04
RSDE	6,9,90,152	8	227	0.8336	0	0	1	C*04:01
RDDA	6,9,90,152	18	538	0.9326	0	0	1	C*07:01 C*07:02 C*07:04 C*07:19
KFAR	6,9,90,156	3	60	0.4477	0	0	1	C*01:02
RYAQ	6,9,90,156	5	73	0.09635	0	0	1	C*16:01 C*16:02
RYAR	6,9,90,156	7	211	1	0	0	1	C*05:01 C*08:02
RSDR	6,9,90,156	8	227	0.8336	0	0	1	C*04:01
RYAL	6,9,90,156	10	291	0.881	0	0	1	C*03:02 C*03:03 C*03:04 C*03:44 C*08:01 C*15:02 C*15:05 C*17:01
RDDL	6,9,90,156	18	519	0.7647	0	0	1	C*07:01 C*07:02 C*07:19
KFAT	6,9,90,163	3	60	0.4477	0	0	1	C*01:02
RSDT	6,9,90,163	8	227	0.8336	0	0	1	C*04:01
RYAL	6,9,90,163	9	235	0.6767	0	0	1	C*03:02 C*03:03 C*03:04 C*03:44
RYAT	6,9,90,163	15	409	0.6008	0	0	1	C*05:01 C*08:01 C*08:02 C*12:02 C*12:03 C*15:02 C*15:05 C*16:01 C*16:02 C*16:04
KFAR	6,9,90,170	3	60	0.4477	0	0	1	C*01:02
RSDR	6,9,90,170	8	227	0.8336	0	0	1	C*04:01
RYAR	6,9,90,170	22	649	0.8342	0	0	1	C*02:02 C*03:02 C*03:03 C*03:04 C*03:44 C*05:01 C*08:01 C*08:02 C*12:02 C*12:03 C*15:02 C*15:05 C*16:01 C*16:02 C*16:04
KFAE	6,9,90,173	3	60	0.4477	0	0	1	C*01:02
RSDE	6,9,90,173	8	227	0.8336	0	0	1	C*04:01
RYAK	6,9,90,173	9	235	0.6767	0	0	1	C*03:02 C*03:03 C*03:04 C*03:44
KFAE	6,9,90,177	3	60	0.4477	0	0	1	C*01:02
RYAK	6,9,90,177	7	212	1	0	0	1	C*05:01 C*08:01 C*08:02
RSDE	6,9,90,177	8	227	0.8336	0	0	1	C*04:01
RYAE	6,9,90,177	19	520	0.5281	0	0	1	C*02:02 C*03:02 C*03:03 C*03:04 C*03:44 C*12:02 C*12:03 C*15:02 C*15:05 C*16:01 C*16:02 C*16:04 C*17:01
KFAH	6,9,90,184	3	60	0.4477	0	0	1	C*01:02
RSDH	6,9,90,184	8	227	0.8336	0	0	1	C*04:01
RDDP	6,9,90,184	18	538	0.9326	0	0	1	C*07:01 C*07:02 C*07:04 C*07:19
RYAH	6,9,90,184	22	649	0.8342	0	0	1	C*02:02 C*03:02 C*03:03 C*03:04 C*03:44 C*05:01 C*08:01 C*08:02 C*12:02 C*12:03 C*15:02 C*15:05 C*16:01 C*16:02 C*16:04
KFGT	6,9,91,94	3	60	0.4477	0	0	1	C*01:02
RYRI	6,9,91,94	6	104	0.1522	0	0	1	C*03:03
KFGL	6,9,91,95	3	60	0.4477	0	0	1	C*01:02
RYRI	6,9,91,95	6	104	0.1522	0	0	1	C*03:03
RYGL	6,9,91,95	15	448	0.9407	0	0	1	C*02:02 C*03:02 C*04:03 C*05:01 C*08:01 C*08:02 C*12:02 C*12:03 C*16:01 C*16:02 C*16:04
KFGW	6,9,91,97	3	60	0.4477	0	0	1	C*01:02
RYRR	6,9,91,97	6	104	0.1522	0	0	1	C*03:03
RYGW	6,9,91,97	9	170	0.1563	0	0	1	C*12:03 C*16:01 C*16:02 C*16:04
RSGR	6,9,91,97	8	227	0.8336	0	0	1	C*04:01
RDGR	6,9,91,97	18	538	0.9326	0	0	1	C*07:01 C*07:02 C*07:04 C*07:19
KFGC	6,9,91,99	3	60	0.4477	0	0	1	C*01:02
RYRY	6,9,91,99	6	104	0.1522	0	0	1	C*03:03
RDGS	6,9,91,99	13	279	0.1491	0	0	1	C*07:02 C*07:19
KFGL	6,9,91,103	3	60	0.4477	0	0	1	C*01:02
RYRV	6,9,91,103	6	104	0.1522	0	0	1	C*03:03
KFGY	6,9,91,113	3	60	0.4477	0	0	1	C*01:02
RYRY	6,9,91,113	6	104	0.1522	0	0	1	C*03:03
KFGD	6,9,91,114	3	60	0.4477	0	0	1	C*01:02
RYRD	6,9,91,114	6	104	0.1522	0	0	1	C*03:03
RSGN	6,9,91,114	8	227	0.8336	0	0	1	C*04:01
KFGY	6,9,91,116	3	60	0.4477	0	0	1	C*01:02
RYRY	6,9,91,116	6	104	0.1522	0	0	1	C*03:03
RSGF	6,9,91,116	8	227	0.8336	0	0	1	C*04:01
RYGF	6,9,91,116	8	229	0.8346	0	0	1	C*04:03 C*05:01 C*08:01 C*08:02 C*15:05 C*17:01
RYGS	6,9,91,116	10	276	0.7328	0	0	1	C*02:02 C*03:02 C*12:02 C*12:03 C*16:01 C*16:02 C*16:04
KFGA	6,9,91,117	3	60	0.4477	0	0	1	C*01:02
RYRA	6,9,91,117	6	104	0.1522	0	0	1	C*03:03
KFGT	6,9,91,138	3	60	0.4477	0	0	1	C*01:02
RYRT	6,9,91,138	6	104	0.1522	0	0	1	C*03:03
RYGK	6,9,91,138	7	211	1	0	0	1	C*05:01 C*08:02
KFGT	6,9,91,143	3	60	0.4477	0	0	1	C*01:02
RYRT	6,9,91,143	6	104	0.1522	0	0	1	C*03:03
KFGW	6,9,91,147	3	60	0.4477	0	0	1	C*01:02
RYRW	6,9,91,147	6	104	0.1522	0	0	1	C*03:03
RDGL	6,9,91,147	18	538	0.9326	0	0	1	C*07:01 C*07:02 C*07:04 C*07:19
KFGE	6,9,91,152	3	60	0.4477	0	0	1	C*01:02
RYGA	6,9,91,152	6	76	0.04048	0	0	1	C*16:01 C*16:02 C*16:04
RYRE	6,9,91,152	6	104	0.1522	0	0	1	C*03:03
RDGA	6,9,91,152	18	538	0.9326	0	0	1	C*07:01 C*07:02 C*07:04 C*07:19
KFGR	6,9,91,156	3	60	0.4477	0	0	1	C*01:02
RYGQ	6,9,91,156	5	73	0.09635	0	0	1	C*16:01 C*16:02
RYRL	6,9,91,156	6	104	0.1522	0	0	1	C*03:03
RYGR	6,9,91,156	7	212	1	0	0	1	C*04:03 C*05:01 C*08:02
RDGL	6,9,91,156	18	519	0.7647	0	0	1	C*07:01 C*07:02 C*07:19
KFGT	6,9,91,163	3	60	0.4477	0	0	1	C*01:02
RYRL	6,9,91,163	6	104	0.1522	0	0	1	C*03:03
RYGT	6,9,91,163	15	410	0.6089	0	0	1	C*04:03 C*05:01 C*08:01 C*08:02 C*12:02 C*12:03 C*15:02 C*15:05 C*16:01 C*16:02 C*16:04
KFGR	6,9,91,170	3	60	0.4477	0	0	1	C*01:02
RYRR	6,9,91,170	6	104	0.1522	0	0	1	C*03:03
KFGE	6,9,91,173	3	60	0.4477	0	0	1	C*01:02
RYRK	6,9,91,173	6	104	0.1522	0	0	1	C*03:03
KFGE	6,9,91,177	3	60	0.4477	0	0	1	C*01:02
RYRE	6,9,91,177	6	104	0.1522	0	0	1	C*03:03
RYGK	6,9,91,177	7	212	1	0	0	1	C*05:01 C*08:01 C*08:02
KFGH	6,9,91,184	3	60	0.4477	0	0	1	C*01:02
RYRH	6,9,91,184	6	104	0.1522	0	0	1	C*03:03
RDGP	6,9,91,184	18	538	0.9326	0	0	1	C*07:01 C*07:02 C*07:04 C*07:19
KFTL	6,9,94,95	3	60	0.4477	0	0	1	C*01:02
RYII	6,9,94,95	10	275	0.723	0	0	1	C*03:03 C*03:04 C*03:44 C*15:02 C*15:05
RYTL	6,9,94,95	15	446	0.9226	0	0	1	C*02:02 C*04:03 C*05:01 C*08:01 C*08:02 C*12:02 C*12:03 C*16:01 C*16:02 C*16:04
KFTW	6,9,94,97	3	60	0.4477	0	0	1	C*01:02
RYTW	6,9,94,97	9	170	0.1563	0	0	1	C*12:03 C*16:01 C*16:02 C*16:04
RSTR	6,9,94,97	8	227	0.8336	0	0	1	C*04:01
RYIR	6,9,94,97	10	279	0.7622	0	0	1	C*03:02 C*03:03 C*03:04 C*03:44 C*15:02 C*15:05
RDTR	6,9,94,97	18	538	0.9326	0	0	1	C*07:01 C*07:02 C*07:04 C*07:19
KFTC	6,9,94,99	3	60	0.4477	0	0	1	C*01:02
RDTS	6,9,94,99	13	279	0.1491	0	0	1	C*07:02 C*07:19
RYIY	6,9,94,99	10	279	0.7622	0	0	1	C*03:02 C*03:03 C*03:04 C*03:44 C*15:02 C*15:05
KFTL	6,9,94,103	3	60	0.4477	0	0	1	C*01:02
RYIV	6,9,94,103	9	235	0.6767	0	0	1	C*03:02 C*03:03 C*03:04 C*03:44
KFTY	6,9,94,113	3	60	0.4477	0	0	1	C*01:02
RYIY	6,9,94,113	9	235	0.6767	0	0	1	C*03:02 C*03:03 C*03:04 C*03:44
KFTD	6,9,94,114	3	60	0.4477	0	0	1	C*01:02
RSTN	6,9,94,114	8	227	0.8336	0	0	1	C*04:01
RYTD	6,9,94,114	10	273	0.7035	0	0	1	C*02:02 C*12:02 C*12:03 C*16:01 C*16:02 C*16:04
RYID	6,9,94,114	10	279	0.7622	0	0	1	C*03:02 C*03:03 C*03:04 C*03:44 C*15:02 C*15:05
RYIF	6,9,94,116	1	5	0.1774	0	0	1	C*15:05
KFTY	6,9,94,116	3	60	0.4477	0	0	1	C*01:02
RSTF	6,9,94,116	8	227	0.8336	0	0	1	C*04:01
RYIY	6,9,94,116	9	231	0.5359	0	0	1	C*03:03 C*03:04 C*03:44
RYTS	6,9,94,116	10	273	0.7035	0	0	1	C*02:02 C*12:02 C*12:03 C*16:01 C*16:02 C*16:04
KFTA	6,9,94,117	3	60	0.4477	0	0	1	C*01:02
RYIA	6,9,94,117	10	279	0.7622	0	0	1	C*03:02 C*03:03 C*03:04 C*15:02 C*15:05
KFTT	6,9,94,138	3	60	0.4477	0	0	1	C*01:02
RYTK	6,9,94,138	7	211	1	0	0	1	C*05:01 C*08:02
RYIT	6,9,94,138	10	279	0.7622	0	0	1	C*03:02 C*03:03 C*03:04 C*03:44 C*15:02 C*15:05
RYTT	6,9,94,138	10	289	0.8612	0	0	1	C*02:02 C*04:03 C*08:01 C*12:02 C*12:03 C*16:01 C*16:02 C*16:04 C*17:01
KFTT	6,9,94,143	3	60	0.4477	0	0	1	C*01:02
RYIT	6,9,94,143	10	279	0.7622	0	0	1	C*03:02 C*03:03 C*03:04 C*03:44 C*15:02 C*15:05
RYTT	6,9,94,143	15	446	0.9226	0	0	1	C*02:02 C*04:03 C*05:01 C*08:01 C*08:02 C*12:02 C*12:03 C*16:01 C*16:02 C*16:04
KFTW	6,9,94,147	3	60	0.4477	0	0	1	C*01:02
RYIW	6,9,94,147	10	279	0.7622	0	0	1	C*03:02 C*03:03 C*03:04 C*03:44 C*15:02 C*15:05
RYTW	6,9,94,147	15	446	0.9226	0	0	1	C*02:02 C*04:03 C*05:01 C*08:01 C*08:02 C*12:02 C*12:03 C*16:01 C*16:02 C*16:04
RDTL	6,9,94,147	18	538	0.9326	0	0	1	C*07:01 C*07:02 C*07:04 C*07:19
KFTE	6,9,94,152	3	60	0.4477	0	0	1	C*01:02
RYTA	6,9,94,152	6	76	0.04048	0	0	1	C*16:01 C*16:02 C*16:04
RYIE	6,9,94,152	10	279	0.7622	0	0	1	C*03:02 C*03:03 C*03:04 C*03:44 C*15:02 C*15:05
RDTA	6,9,94,152	18	538	0.9326	0	0	1	C*07:01 C*07:02 C*07:04 C*07:19
KFTR	6,9,94,156	3	60	0.4477	0	0	1	C*01:02
RYTQ	6,9,94,156	5	73	0.09635	0	0	1	C*16:01 C*16:02
RYTR	6,9,94,156	7	212	1	0	0	1	C*04:03 C*05:01 C*08:02
RYIL	6,9,94,156	10	279	0.7622	0	0	1	C*03:02 C*03:03 C*03:04 C*03:44 C*15:02 C*15:05
RDTL	6,9,94,156	18	519	0.7647	0	0	1	C*07:01 C*07:02 C*07:19
KFTT	6,9,94,163	3	60	0.4477	0	0	1	C*01:02
RYIL	6,9,94,163	9	235	0.6767	0	0	1	C*03:02 C*03:03 C*03:04 C*03:44
RYTT	6,9,94,163	14	376	0.5738	0	0	1	C*04:03 C*05:01 C*08:01 C*08:02 C*12:02 C*12:03 C*16:01 C*16:02 C*16:04
KFTR	6,9,94,170	3	60	0.4477	0	0	1	C*01:02
RYIR	6,9,94,170	10	279	0.7622	0	0	1	C*03:02 C*03:03 C*03:04 C*03:44 C*15:02 C*15:05
RYTR	6,9,94,170	15	446	0.9226	0	0	1	C*02:02 C*04:03 C*05:01 C*08:01 C*08:02 C*12:02 C*12:03 C*16:01 C*16:02 C*16:04
KFTE	6,9,94,173	3	60	0.4477	0	0	1	C*01:02
RYIK	6,9,94,173	9	235	0.6767	0	0	1	C*03:02 C*03:03 C*03:04 C*03:44
KFTE	6,9,94,177	3	60	0.4477	0	0	1	C*01:02
RYTK	6,9,94,177	7	212	1	0	0	1	C*05:01 C*08:01 C*08:02
RYIE	6,9,94,177	10	279	0.7622	0	0	1	C*03:02 C*03:03 C*03:04 C*03:44 C*15:02 C*15:05
RYTE	6,9,94,177	10	288	0.8513	0	0	1	C*02:02 C*04:03 C*12:02 C*12:03 C*16:01 C*16:02 C*16:04 C*17:01
KFTH	6,9,94,184	3	60	0.4477	0	0	1	C*01:02
RYIH	6,9,94,184	10	279	0.7622	0	0	1	C*03:02 C*03:03 C*03:04 C*03:44 C*15:02 C*15:05
RYTH	6,9,94,184	15	446	0.9226	0	0	1	C*02:02 C*04:03 C*05:01 C*08:01 C*08:02 C*12:02 C*12:03 C*16:01 C*16:02 C*16:04
RDTP	6,9,94,184	18	538	0.9326	0	0	1	C*07:01 C*07:02 C*07:04 C*07:19
KFLW	6,9,95,97	3	60	0.4477	0	0	1	C*01:02
RYLW	6,9,95,97	9	170	0.1563	0	0	1	C*12:03 C*16:01 C*16:02 C*16:04
RSLR	6,9,95,97	8	227	0.8336	0	0	1	C*04:01
RYIR	6,9,95,97	10	286	0.8314	0	0	1	C*03:03 C*03:04 C*03:44 C*15:02 C*15:05 C*17:01
RDLR	6,9,95,97	18	519	0.7647	0	0	1	C*07:01 C*07:02 C*07:19
KFLC	6,9,95,99	3	60	0.4477	0	0	1	C*01:02
RDLS	6,9,95,99	13	279	0.1491	0	0	1	C*07:02 C*07:19
RYIY	6,9,95,99	10	286	0.8314	0	0	1	C*03:03 C*03:04 C*03:44 C*15:02 C*15:05 C*17:01
RYLY	6,9,95,99	15	447	0.9316	0	0	1	C*02:02 C*03:02 C*05:01 C*08:01 C*08:02 C*12:02 C*12:03 C*16:01 C*16:02 C*16:04
KFLL	6,9,95,103	3	60	0.4477	0	0	1	C*01:02
RYIV	6,9,95,103	9	231	0.5359	0	0	1	C*03:03 C*03:04 C*03:44
RYLL	6,9,95,103	15	446	0.9226	0	0	1	C*02:02 C*04:03 C*05:01 C*08:01 C*08:02 C*12:02 C*12:03 C*16:01 C*16:02 C*16:04
KFLY	6,9,95,113	3	60	0.4477	0	0	1	C*01:02
RYIY	6,9,95,113	9	242	0.6817	0	0	1	C*03:03 C*03:04 C*03:44 C*17:01
RYLY	6,9,95,113	15	448	0.9407	0	0	1	C*02:02 C*03:02 C*04:03 C*05:01 C*08:01 C*08:02 C*12:02 C*12:03 C*16:01 C*16:02 C*16:04
KFLD	6,9,95,114	3	60	0.4477	0	0	1	C*01:02
RSLN	6,9,95,114	8	227	0.8336	0	0	1	C*04:01
RYID	6,9,95,114	10	275	0.723	0	0	1	C*03:03 C*03:04 C*03:44 C*15:02 C*15:05
RYLD	6,9,95,114	10	276	0.7328	0	0	1	C*02:02 C*03:02 C*12:02 C*12:03 C*16:01 C*16:02 C*16:04
RYIF	6,9,95,116	1	20	0.4977	0	0	1	C*15:05 C*17:01
KFLY	6,9,95,116	3	60	0.4477	0	0	1	C*01:02
RSLF	6,9,95,116	8	227	0.8336	0	0	1	C*04:01
RYIY	6,9,95,116	9	231	0.5359	0	0	1	C*03:03 C*03:04 C*03:44
RYLS	6,9,95,116	10	276	0.7328	0	0	1	C*02:02 C*03:02 C*12:02 C*12:03 C*16:01 C*16:02 C*16:04
KFLA	6,9,95,117	3	60	0.4477	0	0	1	C*01:02
RYIA	6,9,95,117	10	286	0.8314	0	0	1	C*03:03 C*03:04 C*15:02 C*15:05 C*17:01
RYLA	6,9,95,117	15	448	0.9407	0	0	1	C*02:02 C*03:02 C*04:03 C*05:01 C*08:01 C*08:02 C*12:02 C*12:03 C*16:01 C*16:02 C*16:04
KFLT	6,9,95,138	3	60	0.4477	0	0	1	C*01:02
RYLK	6,9,95,138	7	211	1	0	0	1	C*05:01 C*08:02
RYLT	6,9,95,138	10	278	0.7524	0	0	1	C*02:02 C*03:02 C*04:03 C*08:01 C*12:02 C*12:03 C*16:01 C*16:02 C*16:04
RYIT	6,9,95,138	10	286	0.8314	0	0	1	C*03:03 C*03:04 C*03:44 C*15:02 C*15:05 C*17:01
KFLT	6,9,95,143	3	60	0.4477	0	0	1	C*01:02
RYIT	6,9,95,143	10	275	0.723	0	0	1	C*03:03 C*03:04 C*03:44 C*15:02 C*15:05
RYLT	6,9,95,143	15	448	0.9407	0	0	1	C*02:02 C*03:02 C*04:03 C*05:01 C*08:01 C*08:02 C*12:02 C*12:03 C*16:01 C*16:02 C*16:04
KFLW	6,9,95,147	3	60	0.4477	0	0	1	C*01:02
RYIW	6,9,95,147	10	275	0.723	0	0	1	C*03:03 C*03:04 C*03:44 C*15:02 C*15:05
RYLW	6,9,95,147	15	448	0.9407	0	0	1	C*02:02 C*03:02 C*04:03 C*05:01 C*08:01 C*08:02 C*12:02 C*12:03 C*16:01 C*16:02 C*16:04
RDLL	6,9,95,147	18	519	0.7647	0	0	1	C*07:01 C*07:02 C*07:19
KFLE	6,9,95,152	3	60	0.4477	0	0	1	C*01:02
RYLA	6,9,95,152	6	76	0.04048	0	0	1	C*16:01 C*16:02 C*16:04
RYIE	6,9,95,152	10	286	0.8314	0	0	1	C*03:03 C*03:04 C*03:44 C*15:02 C*15:05 C*17:01
RDLA	6,9,95,152	18	519	0.7647	0	0	1	C*07:01 C*07:02 C*07:19
KFLR	6,9,95,156	3	60	0.4477	0	0	1	C*01:02
RYLQ	6,9,95,156	5	73	0.09635	0	0	1	C*16:01 C*16:02
RYLR	6,9,95,156	7	212	1	0	0	1	C*04:03 C*05:01 C*08:02
RYIL	6,9,95,156	10	286	0.8314	0	0	1	C*03:03 C*03:04 C*03:44 C*15:02 C*15:05 C*17:01
RDLL	6,9,95,156	18	519	0.7647	0	0	1	C*07:01 C*07:02 C*07:19
KFLT	6,9,95,163	3	60	0.4477	0	0	1	C*01:02
RYIL	6,9,95,163	9	231	0.5359	0	0	1	C*03:03 C*03:04 C*03:44
RYLT	6,9,95,163	14	376	0.5738	0	0	1	C*04:03 C*05:01 C*08:01 C*08:02 C*12:02 C*12:03 C*16:01 C*16:02 C*16:04
KFLR	6,9,95,170	3	60	0.4477	0	0	1	C*01:02
RYIR	6,9,95,170	10	275	0.723	0	0	1	C*03:03 C*03:04 C*03:44 C*15:02 C*15:05
RYLR	6,9,95,170	15	448	0.9407	0	0	1	C*02:02 C*03:02 C*04:03 C*05:01 C*08:01 C*08:02 C*12:02 C*12:03 C*16:01 C*16:02 C*16:04
KFLE	6,9,95,173	3	60	0.4477	0	0	1	C*01:02
RYIK	6,9,95,173	9	231	0.5359	0	0	1	C*03:03 C*03:04 C*03:44
RYLE	6,9,95,173	15	446	0.9226	0	0	1	C*02:02 C*04:03 C*05:01 C*08:01 C*08:02 C*12:02 C*12:03 C*16:01 C*16:02 C*16:04
KFLE	6,9,95,177	3	60	0.4477	0	0	1	C*01:02
RYLK	6,9,95,177	7	212	1	0	0	1	C*05:01 C*08:01 C*08:02
RYLE	6,9,95,177	10	277	0.7426	0	0	1	C*02:02 C*03:02 C*04:03 C*12:02 C*12:03 C*16:01 C*16:02 C*16:04
RYIE	6,9,95,177	10	286	0.8314	0	0	1	C*03:03 C*03:04 C*03:44 C*15:02 C*15:05 C*17:01
KFLH	6,9,95,184	3	60	0.4477	0	0	1	C*01:02
RYIH	6,9,95,184	10	275	0.723	0	0	1	C*03:03 C*03:04 C*03:44 C*15:02 C*15:05
RYLH	6,9,95,184	15	448	0.9407	0	0	1	C*02:02 C*03:02 C*04:03 C*05:01 C*08:01 C*08:02 C*12:02 C*12:03 C*16:01 C*16:02 C*16:04
RDLP	6,9,95,184	18	519	0.7647	0	0	1	C*07:01 C*07:02 C*07:19
KFWC	6,9,97,99	3	60	0.4477	0	0	1	C*01:02
RYWY	6,9,97,99	9	170	0.1563	0	0	1	C*12:03 C*16:01 C*16:02 C*16:04
RSRF	6,9,97,99	8	227	0.8336	0	0	1	C*04:01
RDRS	6,9,97,99	13	279	0.1491	0	0	1	C*07:02 C*07:19
KFWL	6,9,97,103	3	60	0.4477	0	0	1	C*01:02
RYWL	6,9,97,103	9	170	0.1563	0	0	1	C*12:03 C*16:01 C*16:02 C*16:04
RSRL	6,9,97,103	8	227	0.8336	0	0	1	C*04:01
RYRV	6,9,97,103	9	235	0.6767	0	0	1	C*03:02 C*03:03 C*03:04 C*03:44
RDRL	6,9,97,103	18	538	0.9326	0	0	1	C*07:01 C*07:02 C*07:04 C*07:19
KFWY	6,9,97,113	3	60	0.4477	0	0	1	C*01:02
RYWY	6,9,97,113	9	170	0.1563	0	0	1	C*12:03 C*16:01 C*16:02 C*16:04
RSRY	6,9,97,113	8	227	0.8336	0	0	1	C*04:01
RDRY	6,9,97,113	18	538	0.9326	0	0	1	C*07:01 C*07:02 C*07:04 C*07:19
KFWD	6,9,97,114	3	60	0.4477	0	0	1	C*01:02
RYWD	6,9,97,114	9	170	0.1563	0	0	1	C*12:03 C*16:01 C*16:02 C*16:04
RSRN	6,9,97,114	8	227	0.8336	0	0	1	C*04:01
RDRD	6,9,97,114	18	538	0.9326	0	0	1	C*07:01 C*07:02 C*07:04 C*07:19
KFWY	6,9,97,116	3	60	0.4477	0	0	1	C*01:02
RYWS	6,9,97,116	9	170	0.1563	0	0	1	C*12:03 C*16:01 C*16:02 C*16:04
RSRF	6,9,97,116	8	227	0.8336	0	0	1	C*04:01
RYRF	6,9,97,116	8	229	0.8346	0	0	1	C*04:03 C*05:01 C*08:01 C*08:02 C*15:05 C*17:01
RYRY	6,9,97,116	9	231	0.5359	0	0	1	C*03:03 C*03:04 C*03:44
RDRS	6,9,97,116	18	519	0.7647	0	0	1	C*07:01 C*07:02 C*07:19
KFWA	6,9,97,117	3	60	0.4477	0	0	1	C*01:02
RYWA	6,9,97,117	9	170	0.1563	0	0	1	C*12:03 C*16:01 C*16:02 C*16:04
RSRA	6,9,97,117	8	227	0.8336	0	0	1	C*04:01
RDRA	6,9,97,117	18	538	0.9326	0	0	1	C*07:01 C*07:02 C*07:04 C*07:19
KFWT	6,9,97,138	3	60	0.4477	0	0	1	C*01:02
RYWT	6,9,97,138	9	170	0.1563	0	0	1	C*12:03 C*16:01 C*16:02 C*16:04
RYRK	6,9,97,138	7	211	1	0	0	1	C*05:01 C*08:02
RSRT	6,9,97,138	8	227	0.8336	0	0	1	C*04:01
RDRT	6,9,97,138	18	538	0.9326	0	0	1	C*07:01 C*07:02 C*07:04 C*07:19
KFWT	6,9,97,143	3	60	0.4477	0	0	1	C*01:02
RYWT	6,9,97,143	9	170	0.1563	0	0	1	C*12:03 C*16:01 C*16:02 C*16:04
RSRT	6,9,97,143	8	227	0.8336	0	0	1	C*04:01
RDRT	6,9,97,143	18	538	0.9326	0	0	1	C*07:01 C*07:02 C*07:04 C*07:19
KFWW	6,9,97,147	3	60	0.4477	0	0	1	C*01:02
RYWW	6,9,97,147	9	170	0.1563	0	0	1	C*12:03 C*16:01 C*16:02 C*16:04
RSRW	6,9,97,147	8	227	0.8336	0	0	1	C*04:01
RDRL	6,9,97,147	18	538	0.9326	0	0	1	C*07:01 C*07:02 C*07:04 C*07:19
KFWE	6,9,97,152	3	60	0.4477	0	0	1	C*01:02
RYWA	6,9,97,152	6	76	0.04048	0	0	1	C*16:01 C*16:02 C*16:04
RSRE	6,9,97,152	8	227	0.8336	0	0	1	C*04:01
RDRA	6,9,97,152	18	538	0.9326	0	0	1	C*07:01 C*07:02 C*07:04 C*07:19
KFWR	6,9,97,156	3	60	0.4477	0	0	1	C*01:02
RYWQ	6,9,97,156	5	73	0.09635	0	0	1	C*16:01 C*16:02
RYWW	6,9,97,156	4	101	0.7668	0	0	1	C*12:03 C*16:04
RYRR	6,9,97,156	7	212	1	0	0	1	C*04:03 C*05:01 C*08:02
RSRR	6,9,97,156	8	227	0.8336	0	0	1	C*04:01
RYRL	6,9,97,156	10	291	0.881	0	0	1	C*03:02 C*03:03 C*03:04 C*03:44 C*08:01 C*15:02 C*15:05 C*17:01
RDRL	6,9,97,156	18	519	0.7647	0	0	1	C*07:01 C*07:02 C*07:19
KFWT	6,9,97,163	3	60	0.4477	0	0	1	C*01:02
RYWT	6,9,97,163	9	170	0.1563	0	0	1	C*12:03 C*16:01 C*16:02 C*16:04
RSRT	6,9,97,163	8	227	0.8336	0	0	1	C*04:01
RYRL	6,9,97,163	9	235	0.6767	0	0	1	C*03:02 C*03:03 C*03:04 C*03:44
RDRT	6,9,97,163	18	538	0.9326	0	0	1	C*07:01 C*07:02 C*07:04 C*07:19
KFWR	6,9,97,170	3	60	0.4477	0	0	1	C*01:02
RYWR	6,9,97,170	9	170	0.1563	0	0	1	C*12:03 C*16:01 C*16:02 C*16:04
RSRR	6,9,97,170	8	227	0.8336	0	0	1	C*04:01
RDRR	6,9,97,170	18	538	0.9326	0	0	1	C*07:01 C*07:02 C*07:04 C*07:19
KFWE	6,9,97,173	3	60	0.4477	0	0	1	C*01:02
RYWE	6,9,97,173	9	170	0.1563	0	0	1	C*12:03 C*16:01 C*16:02 C*16:04
RSRE	6,9,97,173	8	227	0.8336	0	0	1	C*04:01
RYRK	6,9,97,173	9	235	0.6767	0	0	1	C*03:02 C*03:03 C*03:04 C*03:44
RDRE	6,9,97,173	18	538	0.9326	0	0	1	C*07:01 C*07:02 C*07:04 C*07:19
KFWE	6,9,97,177	3	60	0.4477	0	0	1	C*01:02
RYWE	6,9,97,177	9	170	0.1563	0	0	1	C*12:03 C*16:01 C*16:02 C*16:04
RYRK	6,9,97,177	7	212	1	0	0	1	C*05:01 C*08:01 C*08:02
RSRE	6,9,97,177	8	227	0.8336	0	0	1	C*04:01
RDRE	6,9,97,177	18	519	0.7647	0	0	1	C*07:01 C*07:02 C*07:19
KFWH	6,9,97,184	3	60	0.4477	0	0	1	C*01:02
RYWH	6,9,97,184	9	170	0.1563	0	0	1	C*12:03 C*16:01 C*16:02 C*16:04
RSRH	6,9,97,184	8	227	0.8336	0	0	1	C*04:01
RDRP	6,9,97,184	18	538	0.9326	0	0	1	C*07:01 C*07:02 C*07:04 C*07:19
KFCL	6,9,99,103	3	60	0.4477	0	0	1	C*01:02
RYYV	6,9,99,103	9	235	0.6767	0	0	1	C*03:02 C*03:03 C*03:04 C*03:44
RDSL	6,9,99,103	13	279	0.1491	0	0	1	C*07:02 C*07:19
KFCY	6,9,99,113	3	60	0.4477	0	0	1	C*01:02
RDSY	6,9,99,113	13	279	0.1491	0	0	1	C*07:02 C*07:19
RYYY	6,9,99,113	21	630	0.9406	0	0	1	C*02:02 C*03:02 C*03:03 C*03:04 C*03:44 C*05:01 C*08:01 C*08:02 C*12:02 C*12:03 C*16:01 C*16:02 C*16:04 C*17:01
KFCD	6,9,99,114	3	60	0.4477	0	0	1	C*01:02
RSFN	6,9,99,114	8	227	0.8336	0	0	1	C*04:01
RDSD	6,9,99,114	13	279	0.1491	0	0	1	C*07:02 C*07:19
RYYD	6,9,99,114	19	510	0.4571	0	0	1	C*02:02 C*03:02 C*03:03 C*03:04 C*03:44 C*12:02 C*12:03 C*15:02 C*15:05 C*16:01 C*16:02 C*16:04
KFCY	6,9,99,116	3	60	0.4477	0	0	1	C*01:02
RSFF	6,9,99,116	8	227	0.8336	0	0	1	C*04:01
RYYF	6,9,99,116	8	228	0.8341	0	0	1	C*05:01 C*08:01 C*08:02 C*15:05 C*17:01
RYYY	6,9,99,116	9	231	0.5359	0	0	1	C*03:03 C*03:04 C*03:44
RDSS	6,9,99,116	13	279	0.1491	0	0	1	C*07:02 C*07:19
RYYS	6,9,99,116	10	276	0.7328	0	0	1	C*02:02 C*03:02 C*12:02 C*12:03 C*16:01 C*16:02 C*16:04
KFCA	6,9,99,117	3	60	0.4477	0	0	1	C*01:02
RDSA	6,9,99,117	13	279	0.1491	0	0	1	C*07:02 C*07:19
RYYA	6,9,99,117	22	658	0.9177	0	0	1	C*02:02 C*03:02 C*03:03 C*03:04 C*05:01 C*08:01 C*08:02 C*12:02 C*12:03 C*15:02 C*15:05 C*16:01 C*16:02 C*16:04 C*17:01
KFCT	6,9,99,138	3	60	0.4477	0	0	1	C*01:02
RYYK	6,9,99,138	7	211	1	0	0	1	C*05:01 C*08:02
RDST	6,9,99,138	13	279	0.1491	0	0	1	C*07:02 C*07:19
RYYT	6,9,99,138	19	521	0.5355	0	0	1	C*02:02 C*03:02 C*03:03 C*03:04 C*03:44 C*08:01 C*12:02 C*12:03 C*15:02 C*15:05 C*16:01 C*16:02 C*16:04 C*17:01
KFCT	6,9,99,143	3	60	0.4477	0	0	1	C*01:02
RDST	6,9,99,143	13	279	0.1491	0	0	1	C*07:02 C*07:19
RYYT	6,9,99,143	22	649	0.8342	0	0	1	C*02:02 C*03:02 C*03:03 C*03:04 C*03:44 C*05:01 C*08:01 C*08:02 C*12:02 C*12:03 C*15:02 C*15:05 C*16:01 C*16:02 C*16:04
KFCW	6,9,99,147	3	60	0.4477	0	0	1	C*01:02
RDSL	6,9,99,147	13	279	0.1491	0	0	1	C*07:02 C*07:19
RYYW	6,9,99,147	22	649	0.8342	0	0	1	C*02:02 C*03:02 C*03:03 C*03:04 C*03:44 C*05:01 C*08:01 C*08:02 C*12:02 C*12:03 C*15:02 C*15:05 C*16:01 C*16:02 C*16:04
KFCE	6,9,99,152	3	60	0.4477	0	0	1	C*01:02
RYYA	6,9,99,152	6	76	0.04048	0	0	1	C*16:01 C*16:02 C*16:04
RDSA	6,9,99,152	13	279	0.1491	0	0	1	C*07:02 C*07:19
KFCR	6,9,99,156	3	60	0.4477	0	0	1	C*01:02
RYYQ	6,9,99,156	5	73	0.09635	0	0	1	C*16:01 C*16:02
RYYR	6,9,99,156	7	211	1	0	0	1	C*05:01 C*08:02
RDSL	6,9,99,156	13	279	0.1491	0	0	1	C*07:02 C*07:19
RYYL	6,9,99,156	10	291	0.881	0	0	1	C*03:02 C*03:03 C*03:04 C*03:44 C*08:01 C*15:02 C*15:05 C*17:01
KFCT	6,9,99,163	3	60	0.4477	0	0	1	C*01:02
RYYL	6,9,99,163	9	235	0.6767	0	0	1	C*03:02 C*03:03 C*03:04 C*03:44
RDST	6,9,99,163	13	279	0.1491	0	0	1	C*07:02 C*07:19
RYYT	6,9,99,163	15	409	0.6008	0	0	1	C*05:01 C*08:01 C*08:02 C*12:02 C*12:03 C*15:02 C*15:05 C*16:01 C*16:02 C*16:04
KFCR	6,9,99,170	3	60	0.4477	0	0	1	C*01:02
RDSR	6,9,99,170	13	279	0.1491	0	0	1	C*07:02 C*07:19
RYYR	6,9,99,170	22	649	0.8342	0	0	1	C*02:02 C*03:02 C*03:03 C*03:04 C*03:44 C*05:01 C*08:01 C*08:02 C*12:02 C*12:03 C*15:02 C*15:05 C*16:01 C*16:02 C*16:04
KFCE	6,9,99,173	3	60	0.4477	0	0	1	C*01:02
RYYK	6,9,99,173	9	235	0.6767	0	0	1	C*03:02 C*03:03 C*03:04 C*03:44
RDSE	6,9,99,173	13	279	0.1491	0	0	1	C*07:02 C*07:19
KFCE	6,9,99,177	3	60	0.4477	0	0	1	C*01:02
RYYK	6,9,99,177	7	212	1	0	0	1	C*05:01 C*08:01 C*08:02
RDSE	6,9,99,177	13	279	0.1491	0	0	1	C*07:02 C*07:19
RYYE	6,9,99,177	19	520	0.5281	0	0	1	C*02:02 C*03:02 C*03:03 C*03:04 C*03:44 C*12:02 C*12:03 C*15:02 C*15:05 C*16:01 C*16:02 C*16:04 C*17:01
KFCH	6,9,99,184	3	60	0.4477	0	0	1	C*01:02
RDSP	6,9,99,184	13	279	0.1491	0	0	1	C*07:02 C*07:19
RYYH	6,9,99,184	22	649	0.8342	0	0	1	C*02:02 C*03:02 C*03:03 C*03:04 C*03:44 C*05:01 C*08:01 C*08:02 C*12:02 C*12:03 C*15:02 C*15:05 C*16:01 C*16:02 C*16:04
KFLY	6,9,103,113	3	60	0.4477	0	0	1	C*01:02
RYVY	6,9,103,113	9	235	0.6767	0	0	1	C*03:02 C*03:03 C*03:04 C*03:44
KFLD	6,9,103,114	3	60	0.4477	0	0	1	C*01:02
RSLN	6,9,103,114	8	227	0.8336	0	0	1	C*04:01
RYVD	6,9,103,114	9	235	0.6767	0	0	1	C*03:02 C*03:03 C*03:04 C*03:44
RYLD	6,9,103,114	11	314	0.814	0	0	1	C*02:02 C*12:02 C*12:03 C*15:02 C*15:05 C*16:01 C*16:02 C*16:04
KFLY	6,9,103,116	3	60	0.4477	0	0	1	C*01:02
RSLF	6,9,103,116	8	227	0.8336	0	0	1	C*04:01
RYLF	6,9,103,116	8	229	0.8346	0	0	1	C*04:03 C*05:01 C*08:01 C*08:02 C*15:05 C*17:01
RYVY	6,9,103,116	9	231	0.5359	0	0	1	C*03:03 C*03:04 C*03:44
RYLS	6,9,103,116	10	273	0.7035	0	0	1	C*02:02 C*12:02 C*12:03 C*16:01 C*16:02 C*16:04
KFLA	6,9,103,117	3	60	0.4477	0	0	1	C*01:02
RYVA	6,9,103,117	9	235	0.6767	0	0	1	C*03:02 C*03:03 C*03:04
KFLT	6,9,103,138	3	60	0.4477	0	0	1	C*01:02
RYLK	6,9,103,138	7	211	1	0	0	1	C*05:01 C*08:02
RYVT	6,9,103,138	9	235	0.6767	0	0	1	C*03:02 C*03:03 C*03:04 C*03:44
RYLT	6,9,103,138	11	330	0.968	0	0	1	C*02:02 C*04:03 C*08:01 C*12:02 C*12:03 C*15:02 C*15:05 C*16:01 C*16:02 C*16:04 C*17:01
KFLT	6,9,103,143	3	60	0.4477	0	0	1	C*01:02
RYVT	6,9,103,143	9	235	0.6767	0	0	1	C*03:02 C*03:03 C*03:04 C*03:44
RYLT	6,9,103,143	16	479	0.9472	0	0	1	C*02:02 C*04:03 C*05:01 C*08:01 C*08:02 C*12:02 C*12:03 C*15:02 C*15:05 C*16:01 C*16:02 C*16:04
KFLW	6,9,103,147	3	60	0.4477	0	0	1	C*01:02
RYVW	6,9,103,147	9	235	0.6767	0	0	1	C*03:02 C*03:03 C*03:04 C*03:44
RYLW	6,9,103,147	16	479	0.9472	0	0	1	C*02:02 C*04:03 C*05:01 C*08:01 C*08:02 C*12:02 C*12:03 C*15:02 C*15:05 C*16:01 C*16:02 C*16:04
RDLL	6,9,103,147	18	538	0.9326	0	0	1	C*07:01 C*07:02 C*07:04 C*07:19
KFLE	6,9,103,152	3	60	0.4477	0	0	1	C*01:02
RYLA	6,9,103,152	6	76	0.04048	0	0	1	C*16:01 C*16:02 C*16:04
RYVE	6,9,103,152	9	235	0.6767	0	0	1	C*03:02 C*03:03 C*03:04 C*03:44
RDLA	6,9,103,152	18	538	0.9326	0	0	1	C*07:01 C*07:02 C*07:04 C*07:19
KFLR	6,9,103,156	3	60	0.4477	0	0	1	C*01:02
RYLQ	6,9,103,156	5	73	0.09635	0	0	1	C*16:01 C*16:02
RYLR	6,9,103,156	7	212	1	0	0	1	C*04:03 C*05:01 C*08:02
RYVL	6,9,103,156	9	235	0.6767	0	0	1	C*03:02 C*03:03 C*03:04 C*03:44
RDLL	6,9,103,156	18	519	0.7647	0	0	1	C*07:01 C*07:02 C*07:19
KFLT	6,9,103,163	3	60	0.4477	0	0	1	C*01:02
RYVL	6,9,103,163	9	235	0.6767	0	0	1	C*03:02 C*03:03 C*03:04 C*03:44
RYLT	6,9,103,163	15	410	0.6089	0	0	1	C*04:03 C*05:01 C*08:01 C*08:02 C*12:02 C*12:03 C*15:02 C*15:05 C*16:01 C*16:02 C*16:04
KFLR	6,9,103,170	3	60	0.4477	0	0	1	C*01:02
RYVR	6,9,103,170	9	235	0.6767	0	0	1	C*03:02 C*03:03 C*03:04 C*03:44
RYLR	6,9,103,170	16	479	0.9472	0	0	1	C*02:02 C*04:03 C*05:01 C*08:01 C*08:02 C*12:02 C*12:03 C*15:02 C*15:05 C*16:01 C*16:02 C*16:04
KFLE	6,9,103,173	3	60	0.4477	0	0	1	C*01:02
RYVK	6,9,103,173	9	235	0.6767	0	0	1	C*03:02 C*03:03 C*03:04 C*03:44
KFLE	6,9,103,177	3	60	0.4477	0	0	1	C*01:02
RYLK	6,9,103,177	7	212	1	0	0	1	C*05:01 C*08:01 C*08:02
RYVE	6,9,103,177	9	235	0.6767	0	0	1	C*03:02 C*03:03 C*03:04 C*03:44
RYLE	6,9,103,177	11	329	0.9584	0	0	1	C*02:02 C*04:03 C*12:02 C*12:03 C*15:02 C*15:05 C*16:01 C*16:02 C*16:04 C*17:01
KFLH	6,9,103,184	3	60	0.4477	0	0	1	C*01:02
RYVH	6,9,103,184	9	235	0.6767	0	0	1	C*03:02 C*03:03 C*03:04 C*03:44
RYLH	6,9,103,184	16	479	0.9472	0	0	1	C*02:02 C*04:03 C*05:01 C*08:01 C*08:02 C*12:02 C*12:03 C*15:02 C*15:05 C*16:01 C*16:02 C*16:04
RDLP	6,9,103,184	18	538	0.9326	0	0	1	C*07:01 C*07:02 C*07:04 C*07:19
KFYD	6,9,113,114	3	60	0.4477	0	0	1	C*01:02
RSYN	6,9,113,114	8	227	0.8336	0	0	1	C*04:01
RYYD	6,9,113,114	18	474	0.4187	0	0	1	C*02:02 C*03:02 C*03:03 C*03:04 C*03:44 C*12:02 C*12:03 C*16:01 C*16:02 C*16:04
RYHF	6,9,113,116	1	5	0.1774	0	0	1	C*15:05
KFYY	6,9,113,116	3	60	0.4477	0	0	1	C*01:02
RSYF	6,9,113,116	8	227	0.8336	0	0	1	C*04:01
RYYY	6,9,113,116	9	231	0.5359	0	0	1	C*03:03 C*03:04 C*03:44
RYYS	6,9,113,116	10	276	0.7328	0	0	1	C*02:02 C*03:02 C*12:02 C*12:03 C*16:01 C*16:02 C*16:04
KFYA	6,9,113,117	3	60	0.4477	0	0	1	C*01:02
RYYA	6,9,113,117	21	631	0.9499	0	0	1	C*02:02 C*03:02 C*03:03 C*03:04 C*04:03 C*05:01 C*08:01 C*08:02 C*12:02 C*12:03 C*16:01 C*16:02 C*16:04 C*17:01
KFYT	6,9,113,138	3	60	0.4477	0	0	1	C*01:02
RYYK	6,9,113,138	7	211	1	0	0	1	C*05:01 C*08:02
RYYT	6,9,113,138	18	486	0.5014	0	0	1	C*02:02 C*03:02 C*03:03 C*03:04 C*03:44 C*04:03 C*08:01 C*12:02 C*12:03 C*16:01 C*16:02 C*16:04 C*17:01
KFYT	6,9,113,143	3	60	0.4477	0	0	1	C*01:02
RYYT	6,9,113,143	21	622	0.867	0	0	1	C*02:02 C*03:02 C*03:03 C*03:04 C*03:44 C*04:03 C*05:01 C*08:01 C*08:02 C*12:02 C*12:03 C*16:01 C*16:02 C*16:04
KFYW	6,9,113,147	3	60	0.4477	0	0	1	C*01:02
RDYL	6,9,113,147	18	538	0.9326	0	0	1	C*07:01 C*07:02 C*07:04 C*07:19
RYYW	6,9,113,147	21	622	0.867	0	0	1	C*02:02 C*03:02 C*03:03 C*03:04 C*03:44 C*04:03 C*05:01 C*08:01 C*08:02 C*12:02 C*12:03 C*16:01 C*16:02 C*16:04
KFYE	6,9,113,152	3	60	0.4477	0	0	1	C*01:02
RYYA	6,9,113,152	6	76	0.04048	0	0	1	C*16:01 C*16:02 C*16:04
RDYA	6,9,113,152	18	538	0.9326	0	0	1	C*07:01 C*07:02 C*07:04 C*07:19
KFYR	6,9,113,156	3	60	0.4477	0	0	1	C*01:02
RYYQ	6,9,113,156	5	73	0.09635	0	0	1	C*16:01 C*16:02
RYYR	6,9,113,156	7	212	1	0	0	1	C*04:03 C*05:01 C*08:02
RYYL	6,9,113,156	9	247	0.6867	0	0	1	C*03:02 C*03:03 C*03:04 C*03:44 C*08:01 C*17:01
RDYL	6,9,113,156	18	519	0.7647	0	0	1	C*07:01 C*07:02 C*07:19
KFYT	6,9,113,163	3	60	0.4477	0	0	1	C*01:02
RYYL	6,9,113,163	9	235	0.6767	0	0	1	C*03:02 C*03:03 C*03:04 C*03:44
RYYT	6,9,113,163	14	376	0.5738	0	0	1	C*04:03 C*05:01 C*08:01 C*08:02 C*12:02 C*12:03 C*16:01 C*16:02 C*16:04
KFYR	6,9,113,170	3	60	0.4477	0	0	1	C*01:02
RYYR	6,9,113,170	21	622	0.867	0	0	1	C*02:02 C*03:02 C*03:03 C*03:04 C*03:44 C*04:03 C*05:01 C*08:01 C*08:02 C*12:02 C*12:03 C*16:01 C*16:02 C*16:04
KFYE	6,9,113,173	3	60	0.4477	0	0	1	C*01:02
RYYK	6,9,113,173	9	235	0.6767	0	0	1	C*03:02 C*03:03 C*03:04 C*03:44
KFYE	6,9,113,177	3	60	0.4477	0	0	1	C*01:02
RYYK	6,9,113,177	7	212	1	0	0	1	C*05:01 C*08:01 C*08:02
RYYE	6,9,113,177	18	485	0.4942	0	0	1	C*02:02 C*03:02 C*03:03 C*03:04 C*03:44 C*04:03 C*12:02 C*12:03 C*16:01 C*16:02 C*16:04 C*17:01
KFYH	6,9,113,184	3	60	0.4477	0	0	1	C*01:02
RDYP	6,9,113,184	18	538	0.9326	0	0	1	C*07:01 C*07:02 C*07:04 C*07:19
RYYH	6,9,113,184	21	622	0.867	0	0	1	C*02:02 C*03:02 C*03:03 C*03:04 C*03:44 C*04:03 C*05:01 C*08:01 C*08:02 C*12:02 C*12:03 C*16:01 C*16:02 C*16:04
RYDF	6,9,114,116	1	5	0.1774	0	0	1	C*15:05
KFDY	6,9,114,116	3	60	0.4477	0	0	1	C*01:02
RSNF	6,9,114,116	8	227	0.8336	0	0	1	C*04:01
RYDY	6,9,114,116	9	231	0.5359	0	0	1	C*03:03 C*03:04 C*03:44
RYDS	6,9,114,116	10	276	0.7328	0	0	1	C*02:02 C*03:02 C*12:02 C*12:03 C*16:01 C*16:02 C*16:04
KFDA	6,9,114,117	3	60	0.4477	0	0	1	C*01:02
RSNA	6,9,114,117	8	227	0.8336	0	0	1	C*04:01
RYDA	6,9,114,117	19	510	0.4571	0	0	1	C*02:02 C*03:02 C*03:03 C*03:04 C*12:02 C*12:03 C*15:02 C*15:05 C*16:01 C*16:02 C*16:04
KFDT	6,9,114,138	3	60	0.4477	0	0	1	C*01:02
RYNK	6,9,114,138	7	211	1	0	0	1	C*05:01 C*08:02
RSNT	6,9,114,138	8	227	0.8336	0	0	1	C*04:01
RYDT	6,9,114,138	19	510	0.4571	0	0	1	C*02:02 C*03:02 C*03:03 C*03:04 C*03:44 C*12:02 C*12:03 C*15:02 C*15:05 C*16:01 C*16:02 C*16:04
KFDT	6,9,114,143	3	60	0.4477	0	0	1	C*01:02
RSNT	6,9,114,143	8	227	0.8336	0	0	1	C*04:01
RYDT	6,9,114,143	19	510	0.4571	0	0	1	C*02:02 C*03:02 C*03:03 C*03:04 C*03:44 C*12:02 C*12:03 C*15:02 C*15:05 C*16:01 C*16:02 C*16:04
KFDW	6,9,114,147	3	60	0.4477	0	0	1	C*01:02
RSNW	6,9,114,147	8	227	0.8336	0	0	1	C*04:01
RYDW	6,9,114,147	19	510	0.4571	0	0	1	C*02:02 C*03:02 C*03:03 C*03:04 C*03:44 C*12:02 C*12:03 C*15:02 C*15:05 C*16:01 C*16:02 C*16:04
RDDL	6,9,114,147	18	538	0.9326	0	0	1	C*07:01 C*07:02 C*07:04 C*07:19
KFDE	6,9,114,152	3	60	0.4477	0	0	1	C*01:02
RYDA	6,9,114,152	6	76	0.04048	0	0	1	C*16:01 C*16:02 C*16:04
RSNE	6,9,114,152	8	227	0.8336	0	0	1	C*04:01
RDDA	6,9,114,152	18	538	0.9326	0	0	1	C*07:01 C*07:02 C*07:04 C*07:19
KFDR	6,9,114,156	3	60	0.4477	0	0	1	C*01:02
RYDQ	6,9,114,156	5	73	0.09635	0	0	1	C*16:01 C*16:02
RYNR	6,9,114,156	7	212	1	0	0	1	C*04:03 C*05:01 C*08:02
RSNR	6,9,114,156	8	227	0.8336	0	0	1	C*04:01
RYDL	6,9,114,156	10	279	0.7622	0	0	1	C*03:02 C*03:03 C*03:04 C*03:44 C*15:02 C*15:05
RDDL	6,9,114,156	18	519	0.7647	0	0	1	C*07:01 C*07:02 C*07:19
KFDT	6,9,114,163	3	60	0.4477	0	0	1	C*01:02
RSNT	6,9,114,163	8	227	0.8336	0	0	1	C*04:01
RYDT	6,9,114,163	10	230	0.3284	0	0	1	C*12:02 C*12:03 C*15:02 C*15:05 C*16:01 C*16:02 C*16:04
RYDL	6,9,114,163	9	235	0.6767	0	0	1	C*03:02 C*03:03 C*03:04 C*03:44
KFDR	6,9,114,170	3	60	0.4477	0	0	1	C*01:02
RSNR	6,9,114,170	8	227	0.8336	0	0	1	C*04:01
RYDR	6,9,114,170	19	510	0.4571	0	0	1	C*02:02 C*03:02 C*03:03 C*03:04 C*03:44 C*12:02 C*12:03 C*15:02 C*15:05 C*16:01 C*16:02 C*16:04
KFDE	6,9,114,173	3	60	0.4477	0	0	1	C*01:02
RSNE	6,9,114,173	8	227	0.8336	0	0	1	C*04:01
RYDK	6,9,114,173	9	235	0.6767	0	0	1	C*03:02 C*03:03 C*03:04 C*03:44
RYDE	6,9,114,173	11	314	0.814	0	0	1	C*02:02 C*12:02 C*12:03 C*15:02 C*15:05 C*16:01 C*16:02 C*16:04
KFDE	6,9,114,177	3	60	0.4477	0	0	1	C*01:02
RYNK	6,9,114,177	7	212	1	0	0	1	C*05:01 C*08:01 C*08:02
RSNE	6,9,114,177	8	227	0.8336	0	0	1	C*04:01
RYDE	6,9,114,177	19	510	0.4571	0	0	1	C*02:02 C*03:02 C*03:03 C*03:04 C*03:44 C*12:02 C*12:03 C*15:02 C*15:05 C*16:01 C*16:02 C*16:04
KFDH	6,9,114,184	3	60	0.4477	0	0	1	C*01:02
RSNH	6,9,114,184	8	227	0.8336	0	0	1	C*04:01
RYDH	6,9,114,184	19	510	0.4571	0	0	1	C*02:02 C*03:02 C*03:03 C*03:04 C*03:44 C*12:02 C*12:03 C*15:02 C*15:05 C*16:01 C*16:02 C*16:04
RDDP	6,9,114,184	18	538	0.9326	0	0	1	C*07:01 C*07:02 C*07:04 C*07:19
KFYA	6,9,116,117	3	60	0.4477	0	0	1	C*01:02
RSFA	6,9,116,117	8	227	0.8336	0	0	1	C*04:01
RYFA	6,9,116,117	8	229	0.8346	0	0	1	C*04:03 C*05:01 C*08:01 C*08:02 C*15:05 C*17:01
RYYA	6,9,116,117	9	231	0.5359	0	0	1	C*03:03 C*03:04
RYSA	6,9,116,117	10	276	0.7328	0	0	1	C*02:02 C*03:02 C*12:02 C*12:03 C*16:01 C*16:02 C*16:04
RYFT	6,9,116,138	1	22	0.53	0	0	1	C*04:03 C*08:01 C*15:05 C*17:01
KFYT	6,9,116,138	3	60	0.4477	0	0	1	C*01:02
RYFK	6,9,116,138	7	211	1	0	0	1	C*05:01 C*08:02
RSFT	6,9,116,138	8	227	0.8336	0	0	1	C*04:01
RYYT	6,9,116,138	9	231	0.5359	0	0	1	C*03:03 C*03:04 C*03:44
RYST	6,9,116,138	10	276	0.7328	0	0	1	C*02:02 C*03:02 C*12:02 C*12:03 C*16:01 C*16:02 C*16:04
KFYT	6,9,116,143	3	60	0.4477	0	0	1	C*01:02
RYFT	6,9,116,143	8	215	0.6703	0	0	1	C*04:03 C*05:01 C*08:01 C*08:02 C*15:05
RSFT	6,9,116,143	8	227	0.8336	0	0	1	C*04:01
RYYT	6,9,116,143	9	231	0.5359	0	0	1	C*03:03 C*03:04 C*03:44
RYST	6,9,116,143	10	276	0.7328	0	0	1	C*02:02 C*03:02 C*12:02 C*12:03 C*16:01 C*16:02 C*16:04
KFYW	6,9,116,147	3	60	0.4477	0	0	1	C*01:02
RYFW	6,9,116,147	8	215	0.6703	0	0	1	C*04:03 C*05:01 C*08:01 C*08:02 C*15:05
RSFW	6,9,116,147	8	227	0.8336	0	0	1	C*04:01
RYYW	6,9,116,147	9	231	0.5359	0	0	1	C*03:03 C*03:04 C*03:44
RYSW	6,9,116,147	10	276	0.7328	0	0	1	C*02:02 C*03:02 C*12:02 C*12:03 C*16:01 C*16:02 C*16:04
RDSL	6,9,116,147	18	519	0.7647	0	0	1	C*07:01 C*07:02 C*07:19
KFYE	6,9,116,152	3	60	0.4477	0	0	1	C*01:02
RYSA	6,9,116,152	6	76	0.04048	0	0	1	C*16:01 C*16:02 C*16:04
RSFE	6,9,116,152	8	227	0.8336	0	0	1	C*04:01
RYFE	6,9,116,152	8	228	0.8341	0	0	1	C*04:03 C*05:01 C*08:02 C*15:05 C*17:01
RYYE	6,9,116,152	9	231	0.5359	0	0	1	C*03:03 C*03:04 C*03:44
RDSA	6,9,116,152	18	519	0.7647	0	0	1	C*07:01 C*07:02 C*07:19
RYFL	6,9,116,156	1	21	0.5141	0	0	1	C*08:01 C*15:05 C*17:01
KFYR	6,9,116,156	3	60	0.4477	0	0	1	C*01:02
RYSQ	6,9,116,156	5	73	0.09635	0	0	1	C*16:01 C*16:02
RYFR	6,9,116,156	7	212	1	0	0	1	C*04:03 C*05:01 C*08:02
RSFR	6,9,116,156	8	227	0.8336	0	0	1	C*04:01
RYYL	6,9,116,156	9	231	0.5359	0	0	1	C*03:03 C*03:04 C*03:44
RDSL	6,9,116,156	18	519	0.7647	0	0	1	C*07:01 C*07:02 C*07:19
KFYT	6,9,116,163	3	60	0.4477	0	0	1	C*01:02
RYST	6,9,116,163	9	188	0.2573	0	0	1	C*12:02 C*12:03 C*16:01 C*16:02 C*16:04
RYFT	6,9,116,163	8	215	0.6703	0	0	1	C*04:03 C*05:01 C*08:01 C*08:02 C*15:05
RSFT	6,9,116,163	8	227	0.8336	0	0	1	C*04:01
RYYL	6,9,116,163	9	231	0.5359	0	0	1	C*03:03 C*03:04 C*03:44
KFYR	6,9,116,170	3	60	0.4477	0	0	1	C*01:02
RYFR	6,9,116,170	8	215	0.6703	0	0	1	C*04:03 C*05:01 C*08:01 C*08:02 C*15:05
RSFR	6,9,116,170	8	227	0.8336	0	0	1	C*04:01
RYYR	6,9,116,170	9	231	0.5359	0	0	1	C*03:03 C*03:04 C*03:44
RYSR	6,9,116,170	10	276	0.7328	0	0	1	C*02:02 C*03:02 C*12:02 C*12:03 C*16:01 C*16:02 C*16:04
KFYE	6,9,116,173	3	60	0.4477	0	0	1	C*01:02
RSFE	6,9,116,173	8	227	0.8336	0	0	1	C*04:01
RYFE	6,9,116,173	8	229	0.8346	0	0	1	C*04:03 C*05:01 C*08:01 C*08:02 C*15:05 C*17:01
RYYK	6,9,116,173	9	231	0.5359	0	0	1	C*03:03 C*03:04 C*03:44
RYSE	6,9,116,173	10	273	0.7035	0	0	1	C*02:02 C*12:02 C*12:03 C*16:01 C*16:02 C*16:04
RYFE	6,9,116,177	1	21	0.5141	0	0	1	C*04:03 C*15:05 C*17:01
KFYE	6,9,116,177	3	60	0.4477	0	0	1	C*01:02
RYFK	6,9,116,177	7	212	1	0	0	1	C*05:01 C*08:01 C*08:02
RSFE	6,9,116,177	8	227	0.8336	0	0	1	C*04:01
RYYE	6,9,116,177	9	231	0.5359	0	0	1	C*03:03 C*03:04 C*03:44
RYSE	6,9,116,177	10	276	0.7328	0	0	1	C*02:02 C*03:02 C*12:02 C*12:03 C*16:01 C*16:02 C*16:04
KFYH	6,9,116,184	3	60	0.4477	0	0	1	C*01:02
RYFH	6,9,116,184	8	215	0.6703	0	0	1	C*04:03 C*05:01 C*08:01 C*08:02 C*15:05
RSFH	6,9,116,184	8	227	0.8336	0	0	1	C*04:01
RYYH	6,9,116,184	9	231	0.5359	0	0	1	C*03:03 C*03:04 C*03:44
RYSH	6,9,116,184	10	276	0.7328	0	0	1	C*02:02 C*03:02 C*12:02 C*12:03 C*16:01 C*16:02 C*16:04
RDSP	6,9,116,184	18	519	0.7647	0	0	1	C*07:01 C*07:02 C*07:19
KFAT	6,9,117,138	3	60	0.4477	0	0	1	C*01:02
RYAK	6,9,117,138	7	211	1	0	0	1	C*05:01 C*08:02
RYAT	6,9,117,138	19	522	0.5429	0	0	1	C*02:02 C*03:02 C*03:03 C*03:04 C*04:03 C*08:01 C*12:02 C*12:03 C*15:02 C*15:05 C*16:01 C*16:02 C*16:04 C*17:01
KFAT	6,9,117,143	3	60	0.4477	0	0	1	C*01:02
RYAT	6,9,117,143	22	650	0.8434	0	0	1	C*02:02 C*03:02 C*03:03 C*03:04 C*04:03 C*05:01 C*08:01 C*08:02 C*12:02 C*12:03 C*15:02 C*15:05 C*16:01 C*16:02 C*16:04
KFAW	6,9,117,147	3	60	0.4477	0	0	1	C*01:02
RDAL	6,9,117,147	18	538	0.9326	0	0	1	C*07:01 C*07:02 C*07:04 C*07:19
RYAW	6,9,117,147	22	650	0.8434	0	0	1	C*02:02 C*03:02 C*03:03 C*03:04 C*04:03 C*05:01 C*08:01 C*08:02 C*12:02 C*12:03 C*15:02 C*15:05 C*16:01 C*16:02 C*16:04
KFAE	6,9,117,152	3	60	0.4477	0	0	1	C*01:02
RYAA	6,9,117,152	6	76	0.04048	0	0	1	C*16:01 C*16:02 C*16:04
RDAA	6,9,117,152	18	538	0.9326	0	0	1	C*07:01 C*07:02 C*07:04 C*07:19
KFAR	6,9,117,156	3	60	0.4477	0	0	1	C*01:02
RYAQ	6,9,117,156	5	73	0.09635	0	0	1	C*16:01 C*16:02
RYAR	6,9,117,156	7	212	1	0	0	1	C*04:03 C*05:01 C*08:02
RYAL	6,9,117,156	10	291	0.881	0	0	1	C*03:02 C*03:03 C*03:04 C*08:01 C*15:02 C*15:05 C*17:01
RDAL	6,9,117,156	18	519	0.7647	0	0	1	C*07:01 C*07:02 C*07:19
KFAT	6,9,117,163	3	60	0.4477	0	0	1	C*01:02
RYAL	6,9,117,163	9	235	0.6767	0	0	1	C*03:02 C*03:03 C*03:04
RYAT	6,9,117,163	15	410	0.6089	0	0	1	C*04:03 C*05:01 C*08:01 C*08:02 C*12:02 C*12:03 C*15:02 C*15:05 C*16:01 C*16:02 C*16:04
KFAR	6,9,117,170	3	60	0.4477	0	0	1	C*01:02
RYAR	6,9,117,170	22	650	0.8434	0	0	1	C*02:02 C*03:02 C*03:03 C*03:04 C*04:03 C*05:01 C*08:01 C*08:02 C*12:02 C*12:03 C*15:02 C*15:05 C*16:01 C*16:02 C*16:04
KFAE	6,9,117,173	3	60	0.4477	0	0	1	C*01:02
RYAK	6,9,117,173	9	235	0.6767	0	0	1	C*03:02 C*03:03 C*03:04
KFAE	6,9,117,177	3	60	0.4477	0	0	1	C*01:02
RYAK	6,9,117,177	7	212	1	0	0	1	C*05:01 C*08:01 C*08:02
RYAE	6,9,117,177	19	521	0.5355	0	0	1	C*02:02 C*03:02 C*03:03 C*03:04 C*04:03 C*12:02 C*12:03 C*15:02 C*15:05 C*16:01 C*16:02 C*16:04 C*17:01
KFAH	6,9,117,184	3	60	0.4477	0	0	1	C*01:02
RDAP	6,9,117,184	18	538	0.9326	0	0	1	C*07:01 C*07:02 C*07:04 C*07:19
RYAH	6,9,117,184	22	650	0.8434	0	0	1	C*02:02 C*03:02 C*03:03 C*03:04 C*04:03 C*05:01 C*08:01 C*08:02 C*12:02 C*12:03 C*15:02 C*15:05 C*16:01 C*16:02 C*16:04
KFTT	6,9,138,143	3	60	0.4477	0	0	1	C*01:02
RYKT	6,9,138,143	7	211	1	0	0	1	C*05:01 C*08:02
RYTT	6,9,138,143	19	512	0.4709	0	0	1	C*02:02 C*03:02 C*03:03 C*03:04 C*03:44 C*04:03 C*08:01 C*12:02 C*12:03 C*15:02 C*15:05 C*16:01 C*16:02 C*16:04
KFTW	6,9,138,147	3	60	0.4477	0	0	1	C*01:02
RYKW	6,9,138,147	7	211	1	0	0	1	C*05:01 C*08:02
RYTW	6,9,138,147	19	512	0.4709	0	0	1	C*02:02 C*03:02 C*03:03 C*03:04 C*03:44 C*04:03 C*08:01 C*12:02 C*12:03 C*15:02 C*15:05 C*16:01 C*16:02 C*16:04
RDTL	6,9,138,147	18	538	0.9326	0	0	1	C*07:01 C*07:02 C*07:04 C*07:19
KFTE	6,9,138,152	3	60	0.4477	0	0	1	C*01:02
RYTA	6,9,138,152	6	76	0.04048	0	0	1	C*16:01 C*16:02 C*16:04
RYKE	6,9,138,152	7	211	1	0	0	1	C*05:01 C*08:02
RDTA	6,9,138,152	18	538	0.9326	0	0	1	C*07:01 C*07:02 C*07:04 C*07:19
KFTR	6,9,138,156	3	60	0.4477	0	0	1	C*01:02
RYTQ	6,9,138,156	5	73	0.09635	0	0	1	C*16:01 C*16:02
RYKR	6,9,138,156	7	211	1	0	0	1	C*05:01 C*08:02
RYTL	6,9,138,156	10	291	0.881	0	0	1	C*03:02 C*03:03 C*03:04 C*03:44 C*08:01 C*15:02 C*15:05 C*17:01
RDTL	6,9,138,156	18	519	0.7647	0	0	1	C*07:01 C*07:02 C*07:19
KFTT	6,9,138,163	3	60	0.4477	0	0	1	C*01:02
RYKT	6,9,138,163	7	211	1	0	0	1	C*05:01 C*08:02
RYTT	6,9,138,163	10	232	0.3432	0	0	1	C*04:03 C*08:01 C*12:02 C*12:03 C*15:02 C*15:05 C*16:01 C*16:02 C*16:04
RYTL	6,9,138,163	9	235	0.6767	0	0	1	C*03:02 C*03:03 C*03:04 C*03:44
KFTR	6,9,138,170	3	60	0.4477	0	0	1	C*01:02
RYKR	6,9,138,170	7	211	1	0	0	1	C*05:01 C*08:02
RYTR	6,9,138,170	19	512	0.4709	0	0	1	C*02:02 C*03:02 C*03:03 C*03:04 C*03:44 C*04:03 C*08:01 C*12:02 C*12:03 C*15:02 C*15:05 C*16:01 C*16:02 C*16:04
KFTE	6,9,138,173	3	60	0.4477	0	0	1	C*01:02
RYKE	6,9,138,173	7	211	1	0	0	1	C*05:01 C*08:02
RYTK	6,9,138,173	9	235	0.6767	0	0	1	C*03:02 C*03:03 C*03:04 C*03:44
RYTE	6,9,138,173	11	330	0.968	0	0	1	C*02:02 C*04:03 C*08:01 C*12:02 C*12:03 C*15:02 C*15:05 C*16:01 C*16:02 C*16:04 C*17:01
KFTE	6,9,138,177	3	60	0.4477	0	0	1	C*01:02
RYKK	6,9,138,177	7	211	1	0	0	1	C*05:01 C*08:02
RYTE	6,9,138,177	19	521	0.5355	0	0	1	C*02:02 C*03:02 C*03:03 C*03:04 C*03:44 C*04:03 C*12:02 C*12:03 C*15:02 C*15:05 C*16:01 C*16:02 C*16:04 C*17:01
KFTH	6,9,138,184	3	60	0.4477	0	0	1	C*01:02
RYKH	6,9,138,184	7	211	1	0	0	1	C*05:01 C*08:02
RYTH	6,9,138,184	19	512	0.4709	0	0	1	C*02:02 C*03:02 C*03:03 C*03:04 C*03:44 C*04:03 C*08:01 C*12:02 C*12:03 C*15:02 C*15:05 C*16:01 C*16:02 C*16:04
RDTP	6,9,138,184	18	538	0.9326	0	0	1	C*07:01 C*07:02 C*07:04 C*07:19
KFTW	6,9,143,147	3	60	0.4477	0	0	1	C*01:02
RDTL	6,9,143,147	18	538	0.9326	0	0	1	C*07:01 C*07:02 C*07:04 C*07:19
RYTW	6,9,143,147	22	650	0.8434	0	0	1	C*02:02 C*03:02 C*03:03 C*03:04 C*03:44 C*04:03 C*05:01 C*08:01 C*08:02 C*12:02 C*12:03 C*15:02 C*15:05 C*16:01 C*16:02 C*16:04
KFTE	6,9,143,152	3	60	0.4477	0	0	1	C*01:02
RYTA	6,9,143,152	6	76	0.04048	0	0	1	C*16:01 C*16:02 C*16:04
RDTA	6,9,143,152	18	538	0.9326	0	0	1	C*07:01 C*07:02 C*07:04 C*07:19
KFTR	6,9,143,156	3	60	0.4477	0	0	1	C*01:02
RYTQ	6,9,143,156	5	73	0.09635	0	0	1	C*16:01 C*16:02
RYTR	6,9,143,156	7	212	1	0	0	1	C*04:03 C*05:01 C*08:02
RYTL	6,9,143,156	10	280	0.7721	0	0	1	C*03:02 C*03:03 C*03:04 C*03:44 C*08:01 C*15:02 C*15:05
RDTL	6,9,143,156	18	519	0.7647	0	0	1	C*07:01 C*07:02 C*07:19
KFTT	6,9,143,163	3	60	0.4477	0	0	1	C*01:02
RYTL	6,9,143,163	9	235	0.6767	0	0	1	C*03:02 C*03:03 C*03:04 C*03:44
RYTT	6,9,143,163	15	410	0.6089	0	0	1	C*04:03 C*05:01 C*08:01 C*08:02 C*12:02 C*12:03 C*15:02 C*15:05 C*16:01 C*16:02 C*16:04
KFTR	6,9,143,170	3	60	0.4477	0	0	1	C*01:02
RYTR	6,9,143,170	22	650	0.8434	0	0	1	C*02:02 C*03:02 C*03:03 C*03:04 C*03:44 C*04:03 C*05:01 C*08:01 C*08:02 C*12:02 C*12:03 C*15:02 C*15:05 C*16:01 C*16:02 C*16:04
KFTE	6,9,143,173	3	60	0.4477	0	0	1	C*01:02
RYTK	6,9,143,173	9	235	0.6767	0	0	1	C*03:02 C*03:03 C*03:04 C*03:44
RYTE	6,9,143,173	16	479	0.9472	0	0	1	C*02:02 C*04:03 C*05:01 C*08:01 C*08:02 C*12:02 C*12:03 C*15:02 C*15:05 C*16:01 C*16:02 C*16:04
KFTE	6,9,143,177	3	60	0.4477	0	0	1	C*01:02
RYTK	6,9,143,177	7	212	1	0	0	1	C*05:01 C*08:01 C*08:02
RYTE	6,9,143,177	19	511	0.464	0	0	1	C*02:02 C*03:02 C*03:03 C*03:04 C*03:44 C*04:03 C*12:02 C*12:03 C*15:02 C*15:05 C*16:01 C*16:02 C*16:04
KFTH	6,9,143,184	3	60	0.4477	0	0	1	C*01:02
RDTP	6,9,143,184	18	538	0.9326	0	0	1	C*07:01 C*07:02 C*07:04 C*07:19
RYTH	6,9,143,184	22	650	0.8434	0	0	1	C*02:02 C*03:02 C*03:03 C*03:04 C*03:44 C*04:03 C*05:01 C*08:01 C*08:02 C*12:02 C*12:03 C*15:02 C*15:05 C*16:01 C*16:02 C*16:04
KFWE	6,9,147,152	3	60	0.4477	0	0	1	C*01:02
RYWA	6,9,147,152	6	76	0.04048	0	0	1	C*16:01 C*16:02 C*16:04
RDLA	6,9,147,152	18	538	0.9326	0	0	1	C*07:01 C*07:02 C*07:04 C*07:19
KFWR	6,9,147,156	3	60	0.4477	0	0	1	C*01:02
RYWQ	6,9,147,156	5	73	0.09635	0	0	1	C*16:01 C*16:02
RYWR	6,9,147,156	7	212	1	0	0	1	C*04:03 C*05:01 C*08:02
RYWL	6,9,147,156	10	280	0.7721	0	0	1	C*03:02 C*03:03 C*03:04 C*03:44 C*08:01 C*15:02 C*15:05
RDLL	6,9,147,156	18	519	0.7647	0	0	1	C*07:01 C*07:02 C*07:19
KFWT	6,9,147,163	3	60	0.4477	0	0	1	C*01:02
RYWL	6,9,147,163	9	235	0.6767	0	0	1	C*03:02 C*03:03 C*03:04 C*03:44
RYWT	6,9,147,163	15	410	0.6089	0	0	1	C*04:03 C*05:01 C*08:01 C*08:02 C*12:02 C*12:03 C*15:02 C*15:05 C*16:01 C*16:02 C*16:04
RDLT	6,9,147,163	18	538	0.9326	0	0	1	C*07:01 C*07:02 C*07:04 C*07:19
KFWR	6,9,147,170	3	60	0.4477	0	0	1	C*01:02
RDLR	6,9,147,170	18	538	0.9326	0	0	1	C*07:01 C*07:02 C*07:04 C*07:19
RYWR	6,9,147,170	22	650	0.8434	0	0	1	C*02:02 C*03:02 C*03:03 C*03:04 C*03:44 C*04:03 C*05:01 C*08:01 C*08:02 C*12:02 C*12:03 C*15:02 C*15:05 C*16:01 C*16:02 C*16:04
KFWE	6,9,147,173	3	60	0.4477	0	0	1	C*01:02
RYWK	6,9,147,173	9	235	0.6767	0	0	1	C*03:02 C*03:03 C*03:04 C*03:44
RYWE	6,9,147,173	16	479	0.9472	0	0	1	C*02:02 C*04:03 C*05:01 C*08:01 C*08:02 C*12:02 C*12:03 C*15:02 C*15:05 C*16:01 C*16:02 C*16:04
RDLE	6,9,147,173	18	538	0.9326	0	0	1	C*07:01 C*07:02 C*07:04 C*07:19
KFWE	6,9,147,177	3	60	0.4477	0	0	1	C*01:02
RYWK	6,9,147,177	7	212	1	0	0	1	C*05:01 C*08:01 C*08:02
RYWE	6,9,147,177	19	511	0.464	0	0	1	C*02:02 C*03:02 C*03:03 C*03:04 C*03:44 C*04:03 C*12:02 C*12:03 C*15:02 C*15:05 C*16:01 C*16:02 C*16:04
RDLE	6,9,147,177	18	519	0.7647	0	0	1	C*07:01 C*07:02 C*07:19
KFWH	6,9,147,184	3	60	0.4477	0	0	1	C*01:02
RDLP	6,9,147,184	18	538	0.9326	0	0	1	C*07:01 C*07:02 C*07:04 C*07:19
RYWH	6,9,147,184	22	650	0.8434	0	0	1	C*02:02 C*03:02 C*03:03 C*03:04 C*03:44 C*04:03 C*05:01 C*08:01 C*08:02 C*12:02 C*12:03 C*15:02 C*15:05 C*16:01 C*16:02 C*16:04
RYAW	6,9,152,156	1	3	0.122	0	0	1	C*16:04
KFER	6,9,152,156	3	60	0.4477	0	0	1	C*01:02
RYAQ	6,9,152,156	5	73	0.09635	0	0	1	C*16:01 C*16:02
RYER	6,9,152,156	7	212	1	0	0	1	C*04:03 C*05:01 C*08:02
RYEL	6,9,152,156	10	290	0.8711	0	0	1	C*03:02 C*03:03 C*03:04 C*03:44 C*15:02 C*15:05 C*17:01
RDAL	6,9,152,156	18	519	0.7647	0	0	1	C*07:01 C*07:02 C*07:19
KFET	6,9,152,163	3	60	0.4477	0	0	1	C*01:02
RYAT	6,9,152,163	6	76	0.04048	0	0	1	C*16:01 C*16:02 C*16:04
RYEL	6,9,152,163	9	235	0.6767	0	0	1	C*03:02 C*03:03 C*03:04 C*03:44
RYET	6,9,152,163	12	351	0.8811	0	0	1	C*04:03 C*05:01 C*08:02 C*12:02 C*12:03 C*15:02 C*15:05
RDAT	6,9,152,163	18	538	0.9326	0	0	1	C*07:01 C*07:02 C*07:04 C*07:19
KFER	6,9,152,170	3	60	0.4477	0	0	1	C*01:02
RYAR	6,9,152,170	6	76	0.04048	0	0	1	C*16:01 C*16:02 C*16:04
RDAR	6,9,152,170	18	538	0.9326	0	0	1	C*07:01 C*07:02 C*07:04 C*07:19
KFEE	6,9,152,173	3	60	0.4477	0	0	1	C*01:02
RYAE	6,9,152,173	6	76	0.04048	0	0	1	C*16:01 C*16:02 C*16:04
RYEK	6,9,152,173	9	235	0.6767	0	0	1	C*03:02 C*03:03 C*03:04 C*03:44
RDAE	6,9,152,173	18	538	0.9326	0	0	1	C*07:01 C*07:02 C*07:04 C*07:19
KFEE	6,9,152,177	3	60	0.4477	0	0	1	C*01:02
RYAE	6,9,152,177	6	76	0.04048	0	0	1	C*16:01 C*16:02 C*16:04
RYEK	6,9,152,177	7	211	1	0	0	1	C*05:01 C*08:02
RDAE	6,9,152,177	18	519	0.7647	0	0	1	C*07:01 C*07:02 C*07:19
KFEH	6,9,152,184	3	60	0.4477	0	0	1	C*01:02
RYAH	6,9,152,184	6	76	0.04048	0	0	1	C*16:01 C*16:02 C*16:04
RDAP	6,9,152,184	18	538	0.9326	0	0	1	C*07:01 C*07:02 C*07:04 C*07:19
KFRT	6,9,156,163	3	60	0.4477	0	0	1	C*01:02
RYQT	6,9,156,163	5	73	0.09635	0	0	1	C*16:01 C*16:02
RYWT	6,9,156,163	4	119	1	0	0	1	C*12:02 C*12:03 C*16:04
RYRT	6,9,156,163	7	212	1	0	0	1	C*04:03 C*05:01 C*08:02
RYLL	6,9,156,163	9	235	0.6767	0	0	1	C*03:02 C*03:03 C*03:04 C*03:44
RDLT	6,9,156,163	18	519	0.7647	0	0	1	C*07:01 C*07:02 C*07:19
KFRR	6,9,156,170	3	60	0.4477	0	0	1	C*01:02
RYQR	6,9,156,170	5	73	0.09635	0	0	1	C*16:01 C*16:02
RYRR	6,9,156,170	7	212	1	0	0	1	C*04:03 C*05:01 C*08:02
RYLR	6,9,156,170	10	280	0.7721	0	0	1	C*03:02 C*03:03 C*03:04 C*03:44 C*08:01 C*15:02 C*15:05
RDLR	6,9,156,170	18	519	0.7647	0	0	1	C*07:01 C*07:02 C*07:19
KFRE	6,9,156,173	3	60	0.4477	0	0	1	C*01:02
RYQE	6,9,156,173	5	73	0.09635	0	0	1	C*16:01 C*16:02
RYRE	6,9,156,173	7	212	1	0	0	1	C*04:03 C*05:01 C*08:02
RYLK	6,9,156,173	9	235	0.6767	0	0	1	C*03:02 C*03:03 C*03:04 C*03:44
RDLE	6,9,156,173	18	519	0.7647	0	0	1	C*07:01 C*07:02 C*07:19
KFRE	6,9,156,177	3	60	0.4477	0	0	1	C*01:02
RYQE	6,9,156,177	5	73	0.09635	0	0	1	C*16:01 C*16:02
RYRK	6,9,156,177	7	211	1	0	0	1	C*05:01 C*08:02
RYLE	6,9,156,177	10	290	0.8711	0	0	1	C*03:02 C*03:03 C*03:04 C*03:44 C*15:02 C*15:05 C*17:01
RDLE	6,9,156,177	18	519	0.7647	0	0	1	C*07:01 C*07:02 C*07:19
KFRH	6,9,156,184	3	60	0.4477	0	0	1	C*01:02
RYQH	6,9,156,184	5	73	0.09635	0	0	1	C*16:01 C*16:02
RYRH	6,9,156,184	7	212	1	0	0	1	C*04:03 C*05:01 C*08:02
RYLH	6,9,156,184	10	280	0.7721	0	0	1	C*03:02 C*03:03 C*03:04 C*03:44 C*08:01 C*15:02 C*15:05
RDLP	6,9,156,184	18	519	0.7647	0	0	1	C*07:01 C*07:02 C*07:19
KFTR	6,9,163,170	3	60	0.4477	0	0	1	C*01:02
RYLR	6,9,163,170	9	235	0.6767	0	0	1	C*03:02 C*03:03 C*03:04 C*03:44
RYTR	6,9,163,170	15	410	0.6089	0	0	1	C*04:03 C*05:01 C*08:01 C*08:02 C*12:02 C*12:03 C*15:02 C*15:05 C*16:01 C*16:02 C*16:04
KFTE	6,9,163,173	3	60	0.4477	0	0	1	C*01:02
RYLK	6,9,163,173	9	235	0.6767	0	0	1	C*03:02 C*03:03 C*03:04 C*03:44
RYTE	6,9,163,173	15	410	0.6089	0	0	1	C*04:03 C*05:01 C*08:01 C*08:02 C*12:02 C*12:03 C*15:02 C*15:05 C*16:01 C*16:02 C*16:04
KFTE	6,9,163,177	3	60	0.4477	0	0	1	C*01:02
RYTK	6,9,163,177	7	212	1	0	0	1	C*05:01 C*08:01 C*08:02
RYTE	6,9,163,177	10	231	0.3357	0	0	1	C*04:03 C*12:02 C*12:03 C*15:02 C*15:05 C*16:01 C*16:02 C*16:04
RYLE	6,9,163,177	9	235	0.6767	0	0	1	C*03:02 C*03:03 C*03:04 C*03:44
KFTH	6,9,163,184	3	60	0.4477	0	0	1	C*01:02
RYLH	6,9,163,184	9	235	0.6767	0	0	1	C*03:02 C*03:03 C*03:04 C*03:44
RYTH	6,9,163,184	15	410	0.6089	0	0	1	C*04:03 C*05:01 C*08:01 C*08:02 C*12:02 C*12:03 C*15:02 C*15:05 C*16:01 C*16:02 C*16:04
RDTP	6,9,163,184	18	538	0.9326	0	0	1	C*07:01 C*07:02 C*07:04 C*07:19
KFRE	6,9,170,173	3	60	0.4477	0	0	1	C*01:02
RYRK	6,9,170,173	9	235	0.6767	0	0	1	C*03:02 C*03:03 C*03:04 C*03:44
RYRE	6,9,170,173	16	479	0.9472	0	0	1	C*02:02 C*04:03 C*05:01 C*08:01 C*08:02 C*12:02 C*12:03 C*15:02 C*15:05 C*16:01 C*16:02 C*16:04
KFRE	6,9,170,177	3	60	0.4477	0	0	1	C*01:02
RYRK	6,9,170,177	7	212	1	0	0	1	C*05:01 C*08:01 C*08:02
RYRE	6,9,170,177	19	511	0.464	0	0	1	C*02:02 C*03:02 C*03:03 C*03:04 C*03:44 C*04:03 C*12:02 C*12:03 C*15:02 C*15:05 C*16:01 C*16:02 C*16:04
KFRH	6,9,170,184	3	60	0.4477	0	0	1	C*01:02
RDRP	6,9,170,184	18	538	0.9326	0	0	1	C*07:01 C*07:02 C*07:04 C*07:19
RYRH	6,9,170,184	22	650	0.8434	0	0	1	C*02:02 C*03:02 C*03:03 C*03:04 C*03:44 C*04:03 C*05:01 C*08:01 C*08:02 C*12:02 C*12:03 C*15:02 C*15:05 C*16:01 C*16:02 C*16:04
KFEE	6,9,173,177	3	60	0.4477	0	0	1	C*01:02
RYEK	6,9,173,177	7	212	1	0	0	1	C*05:01 C*08:01 C*08:02
RYKE	6,9,173,177	9	235	0.6767	0	0	1	C*03:02 C*03:03 C*03:04 C*03:44
RYEE	6,9,173,177	11	329	0.9584	0	0	1	C*02:02 C*04:03 C*12:02 C*12:03 C*15:02 C*15:05 C*16:01 C*16:02 C*16:04 C*17:01
KFEH	6,9,173,184	3	60	0.4477	0	0	1	C*01:02
RYKH	6,9,173,184	9	235	0.6767	0	0	1	C*03:02 C*03:03 C*03:04 C*03:44
RYEH	6,9,173,184	16	479	0.9472	0	0	1	C*02:02 C*04:03 C*05:01 C*08:01 C*08:02 C*12:02 C*12:03 C*15:02 C*15:05 C*16:01 C*16:02 C*16:04
RDEP	6,9,173,184	18	538	0.9326	0	0	1	C*07:01 C*07:02 C*07:04 C*07:19
KFEH	6,9,177,184	3	60	0.4477	0	0	1	C*01:02
RYKH	6,9,177,184	7	212	1	0	0	1	C*05:01 C*08:01 C*08:02
RYEH	6,9,177,184	19	511	0.464	0	0	1	C*02:02 C*03:02 C*03:03 C*03:04 C*03:44 C*04:03 C*12:02 C*12:03 C*15:02 C*15:05 C*16:01 C*16:02 C*16:04
RDEP	6,9,177,184	18	519	0.7647	0	0	1	C*07:01 C*07:02 C*07:19
KSRG	6,11,14,16	3	60	0.4477	0	0	1	C*01:02
RSWG	6,11,14,16	8	227	0.8336	0	0	1	C*04:01
RARG	6,11,14,16	32	956	1	0	0	1	C*03:02 C*03:03 C*03:04 C*03:44 C*05:01 C*06:02 C*07:01 C*07:02 C*07:04 C*07:19 C*08:01 C*08:02 C*12:02 C*12:03 C*15:02 C*15:05 C*16:01 C*16:02 C*16:04 C*17:01
KSRR	6,11,14,21	3	60	0.4477	0	0	1	C*01:02
RSWR	6,11,14,21	8	227	0.8336	0	0	1	C*04:01
RARR	6,11,14,21	30	862	0.6081	0	0	1	C*05:01 C*06:02 C*07:01 C*07:02 C*07:04 C*07:19 C*08:01 C*08:02 C*12:02 C*12:03 C*16:01 C*16:02 C*16:04 C*17:01
KSRS	6,11,14,24	3	60	0.4477	0	0	1	C*01:02
RSWA	6,11,14,24	8	227	0.8336	0	0	1	C*04:01
RARA	6,11,14,24	22	659	0.9272	0	0	1	C*02:02 C*03:02 C*03:03 C*03:04 C*03:44 C*04:03 C*05:01 C*08:01 C*08:02 C*12:02 C*12:03 C*15:02 C*15:05 C*16:01 C*16:02 C*16:04 C*17:01
KSRR	6,11,14,35	3	60	0.4477	0	0	1	C*01:02
RARQ	6,11,14,35	7	212	1	0	0	1	C*05:01 C*08:01 C*08:02
RSWR	6,11,14,35	8	227	0.8336	0	0	1	C*04:01
KSRA	6,11,14,49	3	60	0.4477	0	0	1	C*01:02
RSWE	6,11,14,49	8	227	0.8336	0	0	1	C*04:01
KSRK	6,11,14,66	3	60	0.4477	0	0	1	C*01:02
RSWK	6,11,14,66	8	227	0.8336	0	0	1	C*04:01
RARK	6,11,14,66	30	868	0.7914	0	0	1	C*02:02 C*03:02 C*03:03 C*03:04 C*03:44 C*04:03 C*05:01 C*06:02 C*07:02 C*07:04 C*08:01 C*08:02 C*12:02 C*12:03 C*16:01 C*16:02 C*16:04 C*17:01
KSRT	6,11,14,73	3	60	0.4477	0	0	1	C*01:02
RSWA	6,11,14,73	8	227	0.8336	0	0	1	C*04:01
RART	6,11,14,73	20	578	0.748	0	0	1	C*02:02 C*03:02 C*03:03 C*03:04 C*03:44 C*05:01 C*08:01 C*08:02 C*15:02 C*15:05 C*16:01 C*16:02 C*16:04
KSRS	6,11,14,77	3	60	0.4477	0	0	1	C*01:02
RSWN	6,11,14,77	8	227	0.8336	0	0	1	C*04:01
RARS	6,11,14,77	31	818	0.1016	0	0	1	C*03:02 C*03:03 C*03:04 C*03:44 C*07:01 C*07:02 C*07:04 C*07:19 C*08:01 C*08:02 C*12:02 C*12:03 C*16:01 C*16:04
KSRN	6,11,14,80	3	60	0.4477	0	0	1	C*01:02
RSWK	6,11,14,80	8	227	0.8336	0	0	1	C*04:01
RARN	6,11,14,80	31	818	0.1016	0	0	1	C*03:02 C*03:03 C*03:04 C*03:44 C*07:01 C*07:02 C*07:04 C*07:19 C*08:01 C*08:02 C*12:02 C*12:03 C*16:01 C*16:04
KSRA	6,11,14,90	3	60	0.4477	0	0	1	C*01:02
RSWD	6,11,14,90	8	227	0.8336	0	0	1	C*04:01
RARA	6,11,14,90	22	658	0.9177	0	0	1	C*02:02 C*03:02 C*03:03 C*03:04 C*03:44 C*05:01 C*08:01 C*08:02 C*12:02 C*12:03 C*15:02 C*15:05 C*16:01 C*16:02 C*16:04 C*17:01
KSRG	6,11,14,91	3	60	0.4477	0	0	1	C*01:02
RARR	6,11,14,91	6	104	0.1522	0	0	1	C*03:03
RSWG	6,11,14,91	8	227	0.8336	0	0	1	C*04:01
KSRT	6,11,14,94	3	60	0.4477	0	0	1	C*01:02
RSWT	6,11,14,94	8	227	0.8336	0	0	1	C*04:01
RARI	6,11,14,94	10	279	0.7622	0	0	1	C*03:02 C*03:03 C*03:04 C*03:44 C*15:02 C*15:05
RART	6,11,14,94	30	893	1	0	0	1	C*02:02 C*04:03 C*05:01 C*06:02 C*07:01 C*07:02 C*07:04 C*07:19 C*08:01 C*08:02 C*12:02 C*12:03 C*16:01 C*16:02 C*16:04 C*17:01
KSRL	6,11,14,95	3	60	0.4477	0	0	1	C*01:02
RSWL	6,11,14,95	8	227	0.8336	0	0	1	C*04:01
RARI	6,11,14,95	10	286	0.8314	0	0	1	C*03:03 C*03:04 C*03:44 C*15:02 C*15:05 C*17:01
RARL	6,11,14,95	30	881	0.7885	0	0	1	C*02:02 C*03:02 C*04:03 C*05:01 C*06:02 C*07:01 C*07:02 C*07:19 C*08:01 C*08:02 C*12:02 C*12:03 C*16:01 C*16:02 C*16:04
KSRW	6,11,14,97	3	60	0.4477	0	0	1	C*01:02
RSWR	6,11,14,97	8	227	0.8336	0	0	1	C*04:01
RARW	6,11,14,97	13	343	0.5446	0	0	1	C*06:02 C*12:03 C*16:01 C*16:02 C*16:04
KSRC	6,11,14,99	3	60	0.4477	0	0	1	C*01:02
RSWF	6,11,14,99	8	227	0.8336	0	0	1	C*04:01
RARS	6,11,14,99	13	279	0.1491	0	0	1	C*07:02 C*07:19
KSRL	6,11,14,103	3	60	0.4477	0	0	1	C*01:02
RSWL	6,11,14,103	8	227	0.8336	0	0	1	C*04:01
RARV	6,11,14,103	9	235	0.6767	0	0	1	C*03:02 C*03:03 C*03:04 C*03:44
RARL	6,11,14,103	30	909	1	0	0	1	C*02:02 C*04:03 C*05:01 C*06:02 C*07:01 C*07:02 C*07:04 C*07:19 C*08:01 C*08:02 C*12:02 C*12:03 C*15:02 C*15:05 C*16:01 C*16:02 C*16:04 C*17:01
KSRY	6,11,14,113	3	60	0.4477	0	0	1	C*01:02
RSWY	6,11,14,113	8	227	0.8336	0	0	1	C*04:01
RARY	6,11,14,113	32	963	1	0	0	1	C*02:02 C*03:02 C*03:03 C*03:04 C*03:44 C*04:03 C*05:01 C*06:02 C*07:01 C*07:02 C*07:04 C*07:19 C*08:01 C*08:02 C*12:02 C*12:03 C*16:01 C*16:02 C*16:04 C*17:01
KSRD	6,11,14,114	3	60	0.4477	0	0	1	C*01:02
RSWN	6,11,14,114	8	227	0.8336	0	0	1	C*04:01
KSRY	6,11,14,116	3	60	0.4477	0	0	1	C*01:02
RSWF	6,11,14,116	8	227	0.8336	0	0	1	C*04:01
RARY	6,11,14,116	9	231	0.5359	0	0	1	C*03:03 C*03:04 C*03:44
KSRA	6,11,14,117	3	60	0.4477	0	0	1	C*01:02
RSWA	6,11,14,117	8	227	0.8336	0	0	1	C*04:01
KSRT	6,11,14,138	3	60	0.4477	0	0	1	C*01:02
RARK	6,11,14,138	7	211	1	0	0	1	C*05:01 C*08:02
RSWT	6,11,14,138	8	227	0.8336	0	0	1	C*04:01
KSRT	6,11,14,143	3	60	0.4477	0	0	1	C*01:02
RSWT	6,11,14,143	8	227	0.8336	0	0	1	C*04:01
KSRW	6,11,14,147	3	60	0.4477	0	0	1	C*01:02
RSWW	6,11,14,147	8	227	0.8336	0	0	1	C*04:01
RARW	6,11,14,147	25	756	1	0	0	1	C*02:02 C*03:02 C*03:03 C*03:04 C*03:44 C*04:03 C*05:01 C*06:02 C*08:01 C*08:02 C*12:02 C*12:03 C*15:02 C*15:05 C*16:01 C*16:02 C*16:04
KSRE	6,11,14,152	3	60	0.4477	0	0	1	C*01:02
RSWE	6,11,14,152	8	227	0.8336	0	0	1	C*04:01
RARA	6,11,14,152	22	587	0.36	0	0	1	C*07:01 C*07:02 C*07:04 C*07:19 C*16:01 C*16:02 C*16:04
KSRR	6,11,14,156	3	60	0.4477	0	0	1	C*01:02
RARQ	6,11,14,156	5	73	0.09635	0	0	1	C*16:01 C*16:02
RARR	6,11,14,156	7	212	1	0	0	1	C*04:03 C*05:01 C*08:02
RSWR	6,11,14,156	8	227	0.8336	0	0	1	C*04:01
RARL	6,11,14,156	24	720	1	0	0	1	C*03:02 C*03:03 C*03:04 C*03:44 C*07:01 C*07:02 C*07:19 C*08:01 C*15:02 C*15:05 C*17:01
KSRT	6,11,14,163	3	60	0.4477	0	0	1	C*01:02
RSWT	6,11,14,163	8	227	0.8336	0	0	1	C*04:01
RARL	6,11,14,163	9	235	0.6767	0	0	1	C*03:02 C*03:03 C*03:04 C*03:44
RART	6,11,14,163	30	872	0.7894	0	0	1	C*04:03 C*05:01 C*06:02 C*07:01 C*07:02 C*07:04 C*07:19 C*08:01 C*08:02 C*12:02 C*12:03 C*15:02 C*15:05 C*16:01 C*16:02 C*16:04
KSRR	6,11,14,170	3	60	0.4477	0	0	1	C*01:02
RSWR	6,11,14,170	8	227	0.8336	0	0	1	C*04:01
KSRE	6,11,14,173	3	60	0.4477	0	0	1	C*01:02
RSWE	6,11,14,173	8	227	0.8336	0	0	1	C*04:01
RARK	6,11,14,173	9	235	0.6767	0	0	1	C*03:02 C*03:03 C*03:04 C*03:44
RARE	6,11,14,173	30	909	1	0	0	1	C*02:02 C*04:03 C*05:01 C*06:02 C*07:01 C*07:02 C*07:04 C*07:19 C*08:01 C*08:02 C*12:02 C*12:03 C*15:02 C*15:05 C*16:01 C*16:02 C*16:04 C*17:01
KSRE	6,11,14,177	3	60	0.4477	0	0	1	C*01:02
RSWE	6,11,14,177	8	227	0.8336	0	0	1	C*04:01
KSRH	6,11,14,184	3	60	0.4477	0	0	1	C*01:02
RSWH	6,11,14,184	8	227	0.8336	0	0	1	C*04:01
RARP	6,11,14,184	18	538	0.9326	0	0	1	C*07:01 C*07:02 C*07:04 C*07:19
RARH	6,11,14,184	25	756	1	0	0	1	C*02:02 C*03:02 C*03:03 C*03:04 C*03:44 C*04:03 C*05:01 C*06:02 C*08:01 C*08:02 C*12:02 C*12:03 C*15:02 C*15:05 C*16:01 C*16:02 C*16:04
KSGR	6,11,16,21	3	60	0.4477	0	0	1	C*01:02
RAGH	6,11,16,21	10	279	0.7622	0	0	1	C*03:02 C*03:03 C*03:04 C*03:44 C*15:02 C*15:05
RAGR	6,11,16,21	30	862	0.6081	0	0	1	C*05:01 C*06:02 C*07:01 C*07:02 C*07:04 C*07:19 C*08:01 C*08:02 C*12:02 C*12:03 C*16:01 C*16:02 C*16:04 C*17:01
KSGS	6,11,16,24	3	60	0.4477	0	0	1	C*01:02
RAGA	6,11,16,24	21	601	0.683	0	0	1	C*03:02 C*03:03 C*03:04 C*03:44 C*05:01 C*08:01 C*08:02 C*12:02 C*12:03 C*15:02 C*15:05 C*16:01 C*16:02 C*16:04 C*17:01
KSGR	6,11,16,35	3	60	0.4477	0	0	1	C*01:02
RAGQ	6,11,16,35	7	212	1	0	0	1	C*05:01 C*08:01 C*08:02
RAGR	6,11,16,35	30	896	1	0	0	1	C*03:02 C*03:03 C*03:04 C*03:44 C*06:02 C*07:01 C*07:02 C*07:04 C*07:19 C*12:02 C*12:03 C*15:02 C*15:05 C*16:01 C*16:02 C*16:04 C*17:01
KSGA	6,11,16,49	3	60	0.4477	0	0	1	C*01:02
RSGE	6,11,16,49	8	227	0.8336	0	0	1	C*04:01
RAGA	6,11,16,49	32	956	1	0	0	1	C*03:02 C*03:03 C*03:04 C*03:44 C*05:01 C*06:02 C*07:01 C*07:02 C*07:04 C*07:19 C*08:01 C*08:02 C*12:02 C*12:03 C*15:02 C*15:05 C*16:01 C*16:02 C*16:04 C*17:01
KSGK	6,11,16,66	3	60	0.4477	0	0	1	C*01:02
RAGK	6,11,16,66	30	837	0.3412	0	0	1	C*03:02 C*03:03 C*03:04 C*03:44 C*05:01 C*06:02 C*07:02 C*07:04 C*08:01 C*08:02 C*12:02 C*12:03 C*16:01 C*16:02 C*16:04 C*17:01
KSGT	6,11,16,73	3	60	0.4477	0	0	1	C*01:02
RSGA	6,11,16,73	8	227	0.8336	0	0	1	C*04:01
RAGT	6,11,16,73	19	512	0.4709	0	0	1	C*03:02 C*03:03 C*03:04 C*03:44 C*05:01 C*08:01 C*08:02 C*15:02 C*15:05 C*16:01 C*16:02 C*16:04
KSGS	6,11,16,77	3	60	0.4477	0	0	1	C*01:02
RSGN	6,11,16,77	8	227	0.8336	0	0	1	C*04:01
RAGS	6,11,16,77	31	818	0.1016	0	0	1	C*03:02 C*03:03 C*03:04 C*03:44 C*07:01 C*07:02 C*07:04 C*07:19 C*08:01 C*08:02 C*12:02 C*12:03 C*16:01 C*16:04
KSGN	6,11,16,80	3	60	0.4477	0	0	1	C*01:02
RSGK	6,11,16,80	8	227	0.8336	0	0	1	C*04:01
RAGN	6,11,16,80	31	818	0.1016	0	0	1	C*03:02 C*03:03 C*03:04 C*03:44 C*07:01 C*07:02 C*07:04 C*07:19 C*08:01 C*08:02 C*12:02 C*12:03 C*16:01 C*16:04
KSGA	6,11,16,90	3	60	0.4477	0	0	1	C*01:02
RSGD	6,11,16,90	8	227	0.8336	0	0	1	C*04:01
RAGA	6,11,16,90	21	601	0.683	0	0	1	C*03:02 C*03:03 C*03:04 C*03:44 C*05:01 C*08:01 C*08:02 C*12:02 C*12:03 C*15:02 C*15:05 C*16:01 C*16:02 C*16:04 C*17:01
KSGG	6,11,16,91	3	60	0.4477	0	0	1	C*01:02
RAGR	6,11,16,91	6	104	0.1522	0	0	1	C*03:03
RAGG	6,11,16,91	31	925	1	0	0	1	C*03:02 C*03:04 C*03:44 C*05:01 C*06:02 C*07:01 C*07:02 C*07:04 C*07:19 C*08:01 C*08:02 C*12:02 C*12:03 C*15:02 C*15:05 C*16:01 C*16:02 C*16:04 C*17:01
KSGT	6,11,16,94	3	60	0.4477	0	0	1	C*01:02
RAGI	6,11,16,94	10	279	0.7622	0	0	1	C*03:02 C*03:03 C*03:04 C*03:44 C*15:02 C*15:05
RAGT	6,11,16,94	30	862	0.6081	0	0	1	C*05:01 C*06:02 C*07:01 C*07:02 C*07:04 C*07:19 C*08:01 C*08:02 C*12:02 C*12:03 C*16:01 C*16:02 C*16:04 C*17:01
KSGL	6,11,16,95	3	60	0.4477	0	0	1	C*01:02
RAGI	6,11,16,95	10	286	0.8314	0	0	1	C*03:03 C*03:04 C*03:44 C*15:02 C*15:05 C*17:01
RAGL	6,11,16,95	30	847	0.4597	0	0	1	C*03:02 C*05:01 C*06:02 C*07:01 C*07:02 C*07:19 C*08:01 C*08:02 C*12:02 C*12:03 C*16:01 C*16:02 C*16:04
KSGW	6,11,16,97	3	60	0.4477	0	0	1	C*01:02
RSGR	6,11,16,97	8	227	0.8336	0	0	1	C*04:01
RAGW	6,11,16,97	13	343	0.5446	0	0	1	C*06:02 C*12:03 C*16:01 C*16:02 C*16:04
RAGR	6,11,16,97	29	854	1	0	0	1	C*03:02 C*03:03 C*03:04 C*03:44 C*05:01 C*07:01 C*07:02 C*07:04 C*07:19 C*08:01 C*08:02 C*12:02 C*15:02 C*15:05 C*17:01
KSGC	6,11,16,99	3	60	0.4477	0	0	1	C*01:02
RAGS	6,11,16,99	13	279	0.1491	0	0	1	C*07:02 C*07:19
KSGL	6,11,16,103	3	60	0.4477	0	0	1	C*01:02
RAGV	6,11,16,103	9	235	0.6767	0	0	1	C*03:02 C*03:03 C*03:04 C*03:44
RAGL	6,11,16,103	30	879	0.7883	0	0	1	C*05:01 C*06:02 C*07:01 C*07:02 C*07:04 C*07:19 C*08:01 C*08:02 C*12:02 C*12:03 C*15:02 C*15:05 C*16:01 C*16:02 C*16:04 C*17:01
KSGY	6,11,16,113	3	60	0.4477	0	0	1	C*01:02
RAGY	6,11,16,113	32	944	1	0	0	1	C*03:02 C*03:03 C*03:04 C*03:44 C*05:01 C*06:02 C*07:01 C*07:02 C*07:04 C*07:19 C*08:01 C*08:02 C*12:02 C*12:03 C*16:01 C*16:02 C*16:04 C*17:01
KSGD	6,11,16,114	3	60	0.4477	0	0	1	C*01:02
RSGN	6,11,16,114	8	227	0.8336	0	0	1	C*04:01
RAGD	6,11,16,114	30	892	1	0	0	1	C*03:02 C*03:03 C*03:04 C*03:44 C*06:02 C*07:01 C*07:02 C*07:04 C*07:19 C*12:02 C*12:03 C*15:02 C*15:05 C*16:01 C*16:02 C*16:04
KSGY	6,11,16,116	3	60	0.4477	0	0	1	C*01:02
RSGF	6,11,16,116	8	227	0.8336	0	0	1	C*04:01
RAGY	6,11,16,116	9	231	0.5359	0	0	1	C*03:03 C*03:04 C*03:44
RAGS	6,11,16,116	26	747	0.6875	0	0	1	C*03:02 C*06:02 C*07:01 C*07:02 C*07:19 C*12:02 C*12:03 C*16:01 C*16:02 C*16:04
KSGA	6,11,16,117	3	60	0.4477	0	0	1	C*01:02
RAGA	6,11,16,117	32	956	1	0	0	1	C*03:02 C*03:03 C*03:04 C*05:01 C*06:02 C*07:01 C*07:02 C*07:04 C*07:19 C*08:01 C*08:02 C*12:02 C*12:03 C*15:02 C*15:05 C*16:01 C*16:02 C*16:04 C*17:01
KSGT	6,11,16,138	3	60	0.4477	0	0	1	C*01:02
RAGK	6,11,16,138	7	211	1	0	0	1	C*05:01 C*08:02
RAGT	6,11,16,138	30	896	1	0	0	1	C*03:02 C*03:03 C*03:04 C*03:44 C*06:02 C*07:01 C*07:02 C*07:04 C*07:19 C*08:01 C*12:02 C*12:03 C*15:02 C*15:05 C*16:01 C*16:02 C*16:04 C*17:01
KSGT	6,11,16,143	3	60	0.4477	0	0	1	C*01:02
RAGT	6,11,16,143	32	953	1	0	0	1	C*03:02 C*03:03 C*03:04 C*03:44 C*05:01 C*06:02 C*07:01 C*07:02 C*07:04 C*07:19 C*08:01 C*08:02 C*12:02 C*12:03 C*15:02 C*15:05 C*16:01 C*16:02 C*16:04
KSGW	6,11,16,147	3	60	0.4477	0	0	1	C*01:02
RAGW	6,11,16,147	24	708	1	0	0	1	C*03:02 C*03:03 C*03:04 C*03:44 C*05:01 C*06:02 C*08:01 C*08:02 C*12:02 C*12:03 C*15:02 C*15:05 C*16:01 C*16:02 C*16:04
KSGE	6,11,16,152	3	60	0.4477	0	0	1	C*01:02
RAGA	6,11,16,152	22	587	0.36	0	0	1	C*07:01 C*07:02 C*07:04 C*07:19 C*16:01 C*16:02 C*16:04
KSGR	6,11,16,156	3	60	0.4477	0	0	1	C*01:02
RAGQ	6,11,16,156	5	73	0.09635	0	0	1	C*16:01 C*16:02
RAGR	6,11,16,156	7	211	1	0	0	1	C*05:01 C*08:02
RAGL	6,11,16,156	24	720	1	0	0	1	C*03:02 C*03:03 C*03:04 C*03:44 C*07:01 C*07:02 C*07:19 C*08:01 C*15:02 C*15:05 C*17:01
KSGT	6,11,16,163	3	60	0.4477	0	0	1	C*01:02
RAGL	6,11,16,163	9	235	0.6767	0	0	1	C*03:02 C*03:03 C*03:04 C*03:44
RAGT	6,11,16,163	30	872	0.7894	0	0	1	C*05:01 C*06:02 C*07:01 C*07:02 C*07:04 C*07:19 C*08:01 C*08:02 C*12:02 C*12:03 C*15:02 C*15:05 C*16:01 C*16:02 C*16:04
KSGR	6,11,16,170	3	60	0.4477	0	0	1	C*01:02
RAGR	6,11,16,170	32	953	1	0	0	1	C*03:02 C*03:03 C*03:04 C*03:44 C*05:01 C*06:02 C*07:01 C*07:02 C*07:04 C*07:19 C*08:01 C*08:02 C*12:02 C*12:03 C*15:02 C*15:05 C*16:01 C*16:02 C*16:04
KSGE	6,11,16,173	3	60	0.4477	0	0	1	C*01:02
RAGK	6,11,16,173	9	235	0.6767	0	0	1	C*03:02 C*03:03 C*03:04 C*03:44
[truncated: 349,360 more rows]
