# Supplementary material for: Pulmonary alveolar proteinosis: An autoimmune disease lacking an HLA association
Source: PLoS One. 2019 Mar 7;14(3):e0213179. doi: 10.1371/journal.pone.0213179 (PMC6405167; doi:10.1371/journal.pone.0213179)
Supplement: S21 Table — (TXT) [file pone.0213179.s021.txt]

Module	Positions	Affected	Control	p-value	Accepted	Accepted	p-adj
E	10	4	12	0.002233	1	0	0.2125	DRB1*10:01
R	30	4	12	0.002233	1	0	0.2125	DRB1*10:01
V	31	4	12	0.002233	1	0	0.2125	DRB1*10:01
A	38	4	12	0.002233	1	0	0.2125	DRB1*10:01
Y	40	4	12	0.002233	1	0	0.2125	DRB1*10:01
W	9	28	671	0.5399	0	0	1	DRB1*01:01 DRB1*01:02 DRB1*01:03 DRB1*07:01 DRB1*15:01 DRB1*15:02 DRB1*15:03 DRB1*15:06 DRB1*16:01 DRB1*16:02
L	11	8	202	1	0	0	1	DRB1*01:01 DRB1*01:02 DRB1*01:03
G	11	14	260	0.1688	0	0	1	DRB1*07:01
K	12	33	831	1	0	0	1	DRB1*01:01 DRB1*01:02 DRB1*01:03 DRB1*04:01 DRB1*04:02 DRB1*04:03 DRB1*04:04 DRB1*04:05 DRB1*04:06 DRB1*04:07 DRB1*04:08 DRB1*04:38 DRB1*07:01 DRB1*09:01 DRB1*10:01 DRB1*15:01 DRB1*15:02 DRB1*15:03 DRB1*15:06 DRB1*16:01 DRB1*16:02
G	13	4	88	0.7711	0	0	1	DRB1*08:01 DRB1*08:02 DRB1*08:03 DRB1*08:04 DRB1*12:01 DRB1*14:04
F	13	12	225	0.2273	0	0	1	DRB1*01:01 DRB1*01:02 DRB1*01:03 DRB1*09:01 DRB1*10:01
Y	13	14	260	0.1688	0	0	1	DRB1*07:01
K	14	14	260	0.1688	0	0	1	DRB1*07:01
Y	16	4	88	0.7711	0	0	1	DRB1*08:01 DRB1*08:02 DRB1*08:03 DRB1*08:04 DRB1*12:01 DRB1*14:04
H	16	39	999	1	0	0	1	DRB1*01:01 DRB1*01:02 DRB1*01:03 DRB1*03:01 DRB1*04:01 DRB1*04:02 DRB1*04:03 DRB1*04:04 DRB1*04:05 DRB1*04:06 DRB1*04:07 DRB1*04:08 DRB1*04:38 DRB1*07:01 DRB1*09:01 DRB1*10:01 DRB1*11:01 DRB1*11:02 DRB1*11:03 DRB1*11:04 DRB1*13:01 DRB1*13:02 DRB1*13:03 DRB1*13:05 DRB1*14:01 DRB1*14:06 DRB1*15:01 DRB1*15:02 DRB1*15:03 DRB1*15:06 DRB1*16:01 DRB1*16:02
Q	25	14	260	0.1688	0	0	1	DRB1*07:01
L	26	12	235	0.2955	0	0	1	DRB1*01:01 DRB1*01:02 DRB1*01:03 DRB1*10:01 DRB1*12:01
F	26	38	937	0.5075	0	0	1	DRB1*04:01 DRB1*04:02 DRB1*04:03 DRB1*04:04 DRB1*04:05 DRB1*04:06 DRB1*04:07 DRB1*04:08 DRB1*04:38 DRB1*07:01 DRB1*08:01 DRB1*08:02 DRB1*08:03 DRB1*08:04 DRB1*11:01 DRB1*11:02 DRB1*11:03 DRB1*11:04 DRB1*13:01 DRB1*13:02 DRB1*13:03 DRB1*13:05 DRB1*14:01 DRB1*14:04 DRB1*14:06 DRB1*15:01 DRB1*15:02 DRB1*15:03 DRB1*15:06 DRB1*16:01 DRB1*16:02
E	28	25	470	0.03591	0	0	1	DRB1*01:01 DRB1*01:02 DRB1*01:03 DRB1*07:01 DRB1*10:01 DRB1*12:01 DRB1*14:06
C	30	8	202	1	0	0	1	DRB1*01:01 DRB1*01:02 DRB1*01:03
L	30	14	260	0.1688	0	0	1	DRB1*07:01
Y	32	36	919	1	0	0	1	DRB1*01:01 DRB1*01:02 DRB1*01:03 DRB1*04:01 DRB1*04:02 DRB1*04:03 DRB1*04:04 DRB1*04:05 DRB1*04:06 DRB1*04:07 DRB1*04:08 DRB1*04:38 DRB1*07:01 DRB1*08:01 DRB1*08:02 DRB1*08:03 DRB1*08:04 DRB1*09:01 DRB1*11:01 DRB1*11:02 DRB1*11:03 DRB1*11:04 DRB1*13:03 DRB1*15:01 DRB1*15:02 DRB1*15:03 DRB1*15:06 DRB1*16:01 DRB1*16:02
N	33	39	976	1	0	0	1	DRB1*01:01 DRB1*01:02 DRB1*01:03 DRB1*03:01 DRB1*07:01 DRB1*08:01 DRB1*08:02 DRB1*08:03 DRB1*08:04 DRB1*09:01 DRB1*10:01 DRB1*11:01 DRB1*11:02 DRB1*11:03 DRB1*11:04 DRB1*12:01 DRB1*13:01 DRB1*13:02 DRB1*13:03 DRB1*13:05 DRB1*14:01 DRB1*14:04 DRB1*14:06 DRB1*15:01 DRB1*15:02 DRB1*15:03 DRB1*15:06 DRB1*16:01 DRB1*16:02
F	37	16	310	0.1856	0	0	1	DRB1*07:01 DRB1*14:01 DRB1*14:04
Y	37	22	503	0.454	0	0	1	DRB1*04:01 DRB1*04:02 DRB1*04:03 DRB1*04:04 DRB1*04:05 DRB1*04:07 DRB1*04:08 DRB1*04:38 DRB1*08:01 DRB1*08:02 DRB1*08:03 DRB1*08:04 DRB1*10:01 DRB1*11:01 DRB1*11:02 DRB1*11:03 DRB1*11:04 DRB1*13:03
Y	47	33	751	0.2535	0	0	1	DRB1*01:01 DRB1*01:02 DRB1*01:03 DRB1*04:01 DRB1*04:02 DRB1*04:03 DRB1*04:04 DRB1*04:05 DRB1*04:06 DRB1*04:07 DRB1*04:08 DRB1*04:38 DRB1*07:01 DRB1*08:01 DRB1*08:02 DRB1*08:03 DRB1*08:04 DRB1*09:01 DRB1*10:01 DRB1*13:03 DRB1*14:01 DRB1*14:04 DRB1*14:06 DRB1*16:01 DRB1*16:02
A	57	3	55	0.475	0	0	1	DRB1*14:01 DRB1*14:04
S	57	4	83	0.5609	0	0	1	DRB1*04:05 DRB1*08:01 DRB1*08:03 DRB1*13:03
V	57	14	301	0.4397	0	0	1	DRB1*07:01 DRB1*09:01 DRB1*12:01
E	58	12	211	0.1491	0	0	1	DRB1*11:01 DRB1*11:02 DRB1*11:03 DRB1*11:04
A	58	39	991	1	0	0	1	DRB1*01:01 DRB1*01:02 DRB1*01:03 DRB1*03:01 DRB1*04:01 DRB1*04:02 DRB1*04:03 DRB1*04:04 DRB1*04:05 DRB1*04:06 DRB1*04:07 DRB1*04:08 DRB1*04:38 DRB1*07:01 DRB1*08:01 DRB1*08:02 DRB1*08:03 DRB1*08:04 DRB1*09:01 DRB1*10:01 DRB1*12:01 DRB1*13:01 DRB1*13:02 DRB1*13:03 DRB1*13:05 DRB1*14:01 DRB1*14:04 DRB1*14:06 DRB1*15:01 DRB1*15:02 DRB1*15:03 DRB1*15:06 DRB1*16:01 DRB1*16:02
H	60	3	55	0.475	0	0	1	DRB1*14:01 DRB1*14:04
S	60	14	301	0.4397	0	0	1	DRB1*07:01 DRB1*09:01 DRB1*12:01
F	67	16	300	0.142	0	0	1	DRB1*08:01 DRB1*08:02 DRB1*08:04 DRB1*09:01 DRB1*11:01 DRB1*11:03 DRB1*11:04 DRB1*13:05 DRB1*16:01
I	67	30	709	0.4756	0	0	1	DRB1*01:03 DRB1*04:02 DRB1*04:38 DRB1*07:01 DRB1*08:03 DRB1*11:02 DRB1*12:01 DRB1*13:01 DRB1*13:02 DRB1*13:03 DRB1*15:01 DRB1*15:02 DRB1*15:03 DRB1*15:06
R	70	7	81	0.0402	0	0	1	DRB1*09:01 DRB1*10:01 DRB1*14:01 DRB1*14:04
D	70	34	713	0.02944	0	0	1	DRB1*01:03 DRB1*04:02 DRB1*07:01 DRB1*08:01 DRB1*08:02 DRB1*08:03 DRB1*08:04 DRB1*11:01 DRB1*11:02 DRB1*11:03 DRB1*11:04 DRB1*12:01 DRB1*13:01 DRB1*13:02 DRB1*13:03 DRB1*13:05 DRB1*16:01 DRB1*16:02
E	71	13	278	0.4503	0	0	1	DRB1*01:03 DRB1*04:02 DRB1*11:02 DRB1*11:03 DRB1*13:01 DRB1*13:02
R	71	35	756	0.0533	0	0	1	DRB1*01:01 DRB1*01:02 DRB1*04:03 DRB1*04:04 DRB1*04:05 DRB1*04:06 DRB1*04:07 DRB1*04:08 DRB1*07:01 DRB1*08:01 DRB1*08:02 DRB1*08:03 DRB1*08:04 DRB1*09:01 DRB1*10:01 DRB1*11:01 DRB1*11:04 DRB1*12:01 DRB1*13:05 DRB1*14:01 DRB1*14:04 DRB1*14:06 DRB1*16:01 DRB1*16:02
A	73	37	940	1	0	0	1	DRB1*01:01 DRB1*01:02 DRB1*01:03 DRB1*04:01 DRB1*04:02 DRB1*04:03 DRB1*04:04 DRB1*04:05 DRB1*04:06 DRB1*04:07 DRB1*04:08 DRB1*04:38 DRB1*08:01 DRB1*08:02 DRB1*08:03 DRB1*08:04 DRB1*09:01 DRB1*10:01 DRB1*11:01 DRB1*11:02 DRB1*11:03 DRB1*11:04 DRB1*12:01 DRB1*13:01 DRB1*13:02 DRB1*13:03 DRB1*13:05 DRB1*14:01 DRB1*14:04 DRB1*14:06 DRB1*15:01 DRB1*15:02 DRB1*15:03 DRB1*15:06 DRB1*16:01 DRB1*16:02
L	74	4	59	0.29	0	0	1	DRB1*08:01 DRB1*08:02 DRB1*08:03 DRB1*08:04
E	74	5	98	0.5803	0	0	1	DRB1*04:03 DRB1*04:06 DRB1*04:07 DRB1*09:01 DRB1*14:01 DRB1*14:04
Q	74	14	260	0.1688	0	0	1	DRB1*07:01
T	77	39	990	1	0	0	1	DRB1*01:01 DRB1*01:02 DRB1*01:03 DRB1*04:01 DRB1*04:02 DRB1*04:03 DRB1*04:04 DRB1*04:05 DRB1*04:06 DRB1*04:07 DRB1*04:08 DRB1*04:38 DRB1*07:01 DRB1*08:01 DRB1*08:02 DRB1*08:03 DRB1*08:04 DRB1*09:01 DRB1*10:01 DRB1*11:01 DRB1*11:02 DRB1*11:03 DRB1*11:04 DRB1*12:01 DRB1*13:01 DRB1*13:02 DRB1*13:03 DRB1*13:05 DRB1*14:01 DRB1*14:04 DRB1*14:06 DRB1*15:01 DRB1*15:02 DRB1*15:03 DRB1*15:06 DRB1*16:01 DRB…
V	78	14	275	0.2509	0	0	1	DRB1*07:01 DRB1*09:01
G	86	31	771	0.8471	0	0	1	DRB1*01:01 DRB1*01:03 DRB1*04:01 DRB1*04:05 DRB1*04:07 DRB1*04:08 DRB1*04:38 DRB1*07:01 DRB1*08:01 DRB1*08:02 DRB1*08:03 DRB1*09:01 DRB1*10:01 DRB1*11:01 DRB1*13:02 DRB1*13:03 DRB1*13:05 DRB1*15:02 DRB1*16:01 DRB1*16:02
K	9	0	15	1	0	0	1	DRB1*09:01
E	9	30	817	0.4075	0	0	1	DRB1*03:01 DRB1*04:01 DRB1*04:02 DRB1*04:03 DRB1*04:04 DRB1*04:05 DRB1*04:06 DRB1*04:07 DRB1*04:08 DRB1*04:38 DRB1*08:01 DRB1*08:02 DRB1*08:03 DRB1*08:04 DRB1*10:01 DRB1*11:01 DRB1*11:02 DRB1*11:03 DRB1*11:04 DRB1*12:01 DRB1*13:01 DRB1*13:02 DRB1*13:03 DRB1*13:05 DRB1*14:01 DRB1*14:04 DRB1*14:06
Y	10	26	671	0.9549	0	0	1	DRB1*03:01 DRB1*08:01 DRB1*08:02 DRB1*08:03 DRB1*08:04 DRB1*11:01 DRB1*11:02 DRB1*11:03 DRB1*11:04 DRB1*12:01 DRB1*13:01 DRB1*13:02 DRB1*13:03 DRB1*13:05 DRB1*14:01 DRB1*14:04 DRB1*14:06
Q	10	31	826	0.6665	0	0	1	DRB1*01:01 DRB1*01:02 DRB1*01:03 DRB1*04:01 DRB1*04:02 DRB1*04:03 DRB1*04:04 DRB1*04:05 DRB1*04:06 DRB1*04:07 DRB1*04:08 DRB1*04:38 DRB1*07:01 DRB1*09:01 DRB1*15:01 DRB1*15:02 DRB1*15:03 DRB1*15:06 DRB1*16:01 DRB1*16:02
D	11	0	15	1	0	0	1	DRB1*09:01
V	11	8	270	0.4621	0	0	1	DRB1*04:01 DRB1*04:02 DRB1*04:03 DRB1*04:04 DRB1*04:05 DRB1*04:06 DRB1*04:07 DRB1*04:08 DRB1*04:38 DRB1*10:01
P	11	11	324	0.5824	0	0	1	DRB1*15:01 DRB1*15:02 DRB1*15:03 DRB1*15:06 DRB1*16:01 DRB1*16:02
S	11	26	671	0.9549	0	0	1	DRB1*03:01 DRB1*08:01 DRB1*08:02 DRB1*08:03 DRB1*08:04 DRB1*11:01 DRB1*11:02 DRB1*11:03 DRB1*11:04 DRB1*12:01 DRB1*13:01 DRB1*13:02 DRB1*13:03 DRB1*13:05 DRB1*14:01 DRB1*14:04 DRB1*14:06
T	12	26	671	0.9549	0	0	1	DRB1*03:01 DRB1*08:01 DRB1*08:02 DRB1*08:03 DRB1*08:04 DRB1*11:01 DRB1*11:02 DRB1*11:03 DRB1*11:04 DRB1*12:01 DRB1*13:01 DRB1*13:02 DRB1*13:03 DRB1*13:05 DRB1*14:01 DRB1*14:04 DRB1*14:06
H	13	5	260	0.08962	0	0	1	DRB1*04:01 DRB1*04:02 DRB1*04:03 DRB1*04:04 DRB1*04:05 DRB1*04:06 DRB1*04:07 DRB1*04:08 DRB1*04:38
R	13	11	324	0.5824	0	0	1	DRB1*15:01 DRB1*15:02 DRB1*15:03 DRB1*15:06 DRB1*16:01 DRB1*16:02
S	13	24	616	0.9938	0	0	1	DRB1*03:01 DRB1*11:01 DRB1*11:02 DRB1*11:03 DRB1*11:04 DRB1*13:01 DRB1*13:02 DRB1*13:03 DRB1*13:05 DRB1*14:01 DRB1*14:06
E	14	38	977	0.6049	0	0	1	DRB1*01:01 DRB1*01:02 DRB1*01:03 DRB1*03:01 DRB1*04:01 DRB1*04:02 DRB1*04:03 DRB1*04:04 DRB1*04:05 DRB1*04:06 DRB1*04:07 DRB1*04:08 DRB1*04:38 DRB1*08:01 DRB1*08:02 DRB1*08:03 DRB1*08:04 DRB1*09:01 DRB1*10:01 DRB1*11:01 DRB1*11:02 DRB1*11:03 DRB1*11:04 DRB1*12:01 DRB1*13:01 DRB1*13:02 DRB1*13:03 DRB1*13:05 DRB1*14:01 DRB1*14:04 DRB1*14:06 DRB1*15:01 DRB1*15:02 DRB1*15:03 DRB1*15:06 DRB1*16:01 DRB…
R	25	38	977	0.6049	0	0	1	DRB1*01:01 DRB1*01:02 DRB1*01:03 DRB1*03:01 DRB1*04:01 DRB1*04:02 DRB1*04:03 DRB1*04:04 DRB1*04:05 DRB1*04:06 DRB1*04:07 DRB1*04:08 DRB1*04:38 DRB1*08:01 DRB1*08:02 DRB1*08:03 DRB1*08:04 DRB1*09:01 DRB1*10:01 DRB1*11:01 DRB1*11:02 DRB1*11:03 DRB1*11:04 DRB1*12:01 DRB1*13:01 DRB1*13:02 DRB1*13:03 DRB1*13:05 DRB1*14:01 DRB1*14:04 DRB1*14:06 DRB1*15:01 DRB1*15:02 DRB1*15:03 DRB1*15:06 DRB1*16:01 DRB…
Y	26	4	223	0.07761	0	0	1	DRB1*03:01 DRB1*09:01
H	28	0	15	1	0	0	1	DRB1*09:01
D	28	35	931	0.3463	0	0	1	DRB1*03:01 DRB1*04:01 DRB1*04:02 DRB1*04:03 DRB1*04:04 DRB1*04:05 DRB1*04:06 DRB1*04:07 DRB1*04:08 DRB1*04:38 DRB1*08:01 DRB1*08:02 DRB1*08:03 DRB1*08:04 DRB1*11:01 DRB1*11:02 DRB1*11:03 DRB1*11:04 DRB1*13:01 DRB1*13:02 DRB1*13:03 DRB1*13:05 DRB1*14:01 DRB1*14:04 DRB1*15:01 DRB1*15:02 DRB1*15:03 DRB1*15:06 DRB1*16:01 DRB1*16:02
G	30	0	15	1	0	0	1	DRB1*09:01
H	30	0	31	0.626	0	0	1	DRB1*12:01 DRB1*15:03
Y	30	35	929	0.5201	0	0	1	DRB1*03:01 DRB1*04:01 DRB1*04:02 DRB1*04:03 DRB1*04:04 DRB1*04:05 DRB1*04:06 DRB1*04:07 DRB1*04:08 DRB1*04:38 DRB1*08:01 DRB1*08:02 DRB1*08:03 DRB1*08:04 DRB1*11:01 DRB1*11:02 DRB1*11:03 DRB1*11:04 DRB1*13:01 DRB1*13:02 DRB1*13:03 DRB1*13:05 DRB1*14:01 DRB1*14:04 DRB1*14:06 DRB1*15:01 DRB1*15:02 DRB1*15:06 DRB1*16:01 DRB1*16:02
I	31	8	216	1	0	0	1	DRB1*01:01 DRB1*01:02 DRB1*01:03 DRB1*09:01
F	31	38	983	0.5007	0	0	1	DRB1*03:01 DRB1*04:01 DRB1*04:02 DRB1*04:03 DRB1*04:04 DRB1*04:05 DRB1*04:06 DRB1*04:07 DRB1*04:08 DRB1*04:38 DRB1*07:01 DRB1*08:01 DRB1*08:02 DRB1*08:03 DRB1*08:04 DRB1*11:01 DRB1*11:02 DRB1*11:03 DRB1*11:04 DRB1*12:01 DRB1*13:01 DRB1*13:02 DRB1*13:03 DRB1*13:05 DRB1*14:01 DRB1*14:04 DRB1*14:06 DRB1*15:01 DRB1*15:02 DRB1*15:03 DRB1*15:06 DRB1*16:01 DRB1*16:02
H	32	16	473	0.4412	0	0	1	DRB1*03:01 DRB1*10:01 DRB1*12:01 DRB1*13:01 DRB1*13:02 DRB1*13:05 DRB1*14:01 DRB1*14:04 DRB1*14:06
H	33	5	260	0.08962	0	0	1	DRB1*04:01 DRB1*04:02 DRB1*04:03 DRB1*04:04 DRB1*04:05 DRB1*04:06 DRB1*04:07 DRB1*04:08 DRB1*04:38
L	37	0	28	0.621	0	0	1	DRB1*12:01
N	37	11	413	0.1026	0	0	1	DRB1*03:01 DRB1*09:01 DRB1*13:01 DRB1*13:02 DRB1*13:05 DRB1*14:06
S	37	19	489	0.9822	0	0	1	DRB1*01:01 DRB1*01:02 DRB1*01:03 DRB1*04:06 DRB1*15:01 DRB1*15:02 DRB1*15:03 DRB1*15:06 DRB1*16:01 DRB1*16:02
L	38	0	28	0.621	0	0	1	DRB1*12:01
V	38	39	1000	1	0	0	1	DRB1*01:01 DRB1*01:02 DRB1*01:03 DRB1*03:01 DRB1*04:01 DRB1*04:02 DRB1*04:03 DRB1*04:04 DRB1*04:05 DRB1*04:06 DRB1*04:07 DRB1*04:08 DRB1*04:38 DRB1*07:01 DRB1*08:01 DRB1*08:02 DRB1*08:03 DRB1*08:04 DRB1*09:01 DRB1*11:01 DRB1*11:02 DRB1*11:03 DRB1*11:04 DRB1*13:01 DRB1*13:02 DRB1*13:03 DRB1*13:05 DRB1*14:01 DRB1*14:04 DRB1*14:06 DRB1*15:01 DRB1*15:02 DRB1*15:03 DRB1*15:06 DRB1*16:01 DRB1*16:02
F	40	39	1000	1	0	0	1	DRB1*01:01 DRB1*01:02 DRB1*01:03 DRB1*03:01 DRB1*04:01 DRB1*04:02 DRB1*04:03 DRB1*04:04 DRB1*04:05 DRB1*04:06 DRB1*04:07 DRB1*04:08 DRB1*04:38 DRB1*07:01 DRB1*08:01 DRB1*08:02 DRB1*08:03 DRB1*08:04 DRB1*09:01 DRB1*11:01 DRB1*11:02 DRB1*11:03 DRB1*11:04 DRB1*12:01 DRB1*13:01 DRB1*13:02 DRB1*13:03 DRB1*13:05 DRB1*14:01 DRB1*14:04 DRB1*14:06 DRB1*15:01 DRB1*15:02 DRB1*15:03 DRB1*15:06 DRB1*16:01 DRB…
F	47	28	760	0.5472	0	0	1	DRB1*03:01 DRB1*11:01 DRB1*11:02 DRB1*11:03 DRB1*11:04 DRB1*12:01 DRB1*13:01 DRB1*13:02 DRB1*13:05 DRB1*15:01 DRB1*15:02 DRB1*15:03 DRB1*15:06
A	50	0	1	1	0	0	1	DRB1*15:06
V	50	39	1000	1	0	0	1	DRB1*01:01 DRB1*01:02 DRB1*01:03 DRB1*03:01 DRB1*04:01 DRB1*04:02 DRB1*04:03 DRB1*04:04 DRB1*04:05 DRB1*04:06 DRB1*04:07 DRB1*04:08 DRB1*04:38 DRB1*07:01 DRB1*08:01 DRB1*08:02 DRB1*08:03 DRB1*08:04 DRB1*09:01 DRB1*10:01 DRB1*11:01 DRB1*11:02 DRB1*11:03 DRB1*11:04 DRB1*12:01 DRB1*13:01 DRB1*13:02 DRB1*13:03 DRB1*13:05 DRB1*14:01 DRB1*14:04 DRB1*14:06 DRB1*15:01 DRB1*15:02 DRB1*15:03 DRB1*16:01 DRB…
D	57	35	944	0.2772	0	0	1	DRB1*01:01 DRB1*01:02 DRB1*01:03 DRB1*03:01 DRB1*04:01 DRB1*04:02 DRB1*04:03 DRB1*04:04 DRB1*04:06 DRB1*04:07 DRB1*04:08 DRB1*04:38 DRB1*08:02 DRB1*08:04 DRB1*10:01 DRB1*11:01 DRB1*11:02 DRB1*11:03 DRB1*11:04 DRB1*13:01 DRB1*13:02 DRB1*13:05 DRB1*14:06 DRB1*15:01 DRB1*15:02 DRB1*15:03 DRB1*15:06 DRB1*16:01 DRB1*16:02
Y	60	37	965	0.6458	0	0	1	DRB1*01:01 DRB1*01:02 DRB1*01:03 DRB1*03:01 DRB1*04:01 DRB1*04:02 DRB1*04:03 DRB1*04:04 DRB1*04:05 DRB1*04:06 DRB1*04:07 DRB1*04:08 DRB1*04:38 DRB1*08:01 DRB1*08:02 DRB1*08:03 DRB1*08:04 DRB1*10:01 DRB1*11:01 DRB1*11:02 DRB1*11:03 DRB1*11:04 DRB1*13:01 DRB1*13:02 DRB1*13:03 DRB1*13:05 DRB1*14:06 DRB1*15:01 DRB1*15:02 DRB1*15:03 DRB1*15:06 DRB1*16:01 DRB1*16:02
L	67	20	609	0.228	0	0	1	DRB1*01:01 DRB1*01:02 DRB1*03:01 DRB1*04:01 DRB1*04:03 DRB1*04:04 DRB1*04:05 DRB1*04:06 DRB1*04:07 DRB1*04:08 DRB1*10:01 DRB1*14:01 DRB1*14:04 DRB1*14:06 DRB1*16:02
Q	70	24	741	0.08072	0	0	1	DRB1*01:01 DRB1*01:02 DRB1*03:01 DRB1*04:01 DRB1*04:03 DRB1*04:04 DRB1*04:05 DRB1*04:06 DRB1*04:07 DRB1*04:08 DRB1*04:38 DRB1*14:06 DRB1*15:01 DRB1*15:02 DRB1*15:03 DRB1*15:06
A	71	11	291	0.9039	0	0	1	DRB1*15:01 DRB1*15:02 DRB1*15:03 DRB1*15:06
G	73	17	443	0.9302	0	0	1	DRB1*03:01 DRB1*07:01
R	74	4	210	0.1547	0	0	1	DRB1*03:01
A	74	35	902	0.788	0	0	1	DRB1*01:01 DRB1*01:02 DRB1*01:03 DRB1*04:01 DRB1*04:02 DRB1*04:04 DRB1*04:05 DRB1*04:08 DRB1*04:38 DRB1*10:01 DRB1*11:01 DRB1*11:02 DRB1*11:03 DRB1*11:04 DRB1*12:01 DRB1*13:01 DRB1*13:02 DRB1*13:03 DRB1*13:05 DRB1*14:06 DRB1*15:01 DRB1*15:02 DRB1*15:03 DRB1*15:06 DRB1*16:01 DRB1*16:02
N	77	4	210	0.1547	0	0	1	DRB1*03:01
Y	78	38	977	0.6049	0	0	1	DRB1*01:01 DRB1*01:02 DRB1*01:03 DRB1*03:01 DRB1*04:01 DRB1*04:02 DRB1*04:03 DRB1*04:04 DRB1*04:05 DRB1*04:06 DRB1*04:07 DRB1*04:08 DRB1*04:38 DRB1*08:01 DRB1*08:02 DRB1*08:03 DRB1*08:04 DRB1*10:01 DRB1*11:01 DRB1*11:02 DRB1*11:03 DRB1*11:04 DRB1*12:01 DRB1*13:01 DRB1*13:02 DRB1*13:03 DRB1*13:05 DRB1*14:01 DRB1*14:04 DRB1*14:06 DRB1*15:01 DRB1*15:02 DRB1*15:03 DRB1*15:06 DRB1*16:01 DRB1*16:02
A	85	1	49	1	0	0	1	DRB1*01:02 DRB1*12:01
V	85	39	1000	1	0	0	1	DRB1*01:01 DRB1*01:03 DRB1*03:01 DRB1*04:01 DRB1*04:02 DRB1*04:03 DRB1*04:04 DRB1*04:05 DRB1*04:06 DRB1*04:07 DRB1*04:08 DRB1*04:38 DRB1*07:01 DRB1*08:01 DRB1*08:02 DRB1*08:03 DRB1*08:04 DRB1*09:01 DRB1*10:01 DRB1*11:01 DRB1*11:02 DRB1*11:03 DRB1*11:04 DRB1*13:01 DRB1*13:02 DRB1*13:03 DRB1*13:05 DRB1*14:01 DRB1*14:04 DRB1*14:06 DRB1*15:01 DRB1*15:02 DRB1*15:03 DRB1*15:06 DRB1*16:01 DRB1*16:02
V	86	26	713	0.5311	0	0	1	DRB1*01:02 DRB1*03:01 DRB1*04:02 DRB1*04:03 DRB1*04:04 DRB1*04:06 DRB1*08:04 DRB1*11:02 DRB1*11:03 DRB1*11:04 DRB1*12:01 DRB1*13:01 DRB1*14:01 DRB1*14:04 DRB1*14:06 DRB1*15:01 DRB1*15:03 DRB1*15:06
K	71	6	359	0.009405	1	0	0.7457	DRB1*03:01 DRB1*04:01 DRB1*04:38 DRB1*13:03
