# Supplementary material for: Pulmonary alveolar proteinosis: An autoimmune disease lacking an HLA association
Source: PLoS One. 2019 Mar 7;14(3):e0213179. doi: 10.1371/journal.pone.0213179 (PMC6405167; doi:10.1371/journal.pone.0213179)
Supplement: S22 Table — (TXT) [file pone.0213179.s022.txt]

Module	Positions	Affected	Control	p-value	Accepted	Accepted	p-adj
EE	9,10	4	12	0.002233	1	0	0.3026	DRB1*10:01
EF	9,13	4	12	0.002233	1	0	0.3026	DRB1*10:01
ER	9,30	4	12	0.002233	1	0	0.3026	DRB1*10:01
EV	9,31	4	12	0.002233	1	0	0.3026	DRB1*10:01
EA	9,38	4	12	0.002233	1	0	0.3026	DRB1*10:01
EY	9,40	4	12	0.002233	1	0	0.3026	DRB1*10:01
EV	10,11	4	12	0.002233	1	0	0.3026	DRB1*10:01
EK	10,12	4	12	0.002233	1	0	0.3026	DRB1*10:01
EF	10,13	4	12	0.002233	1	0	0.3026	DRB1*10:01
EE	10,14	4	12	0.002233	1	0	0.3026	DRB1*10:01
EH	10,16	4	12	0.002233	1	0	0.3026	DRB1*10:01
ER	10,25	4	12	0.002233	1	0	0.3026	DRB1*10:01
EL	10,26	4	12	0.002233	1	0	0.3026	DRB1*10:01
EE	10,28	4	12	0.002233	1	0	0.3026	DRB1*10:01
ER	10,30	4	12	0.002233	1	0	0.3026	DRB1*10:01
EV	10,31	4	12	0.002233	1	0	0.3026	DRB1*10:01
EH	10,32	4	12	0.002233	1	0	0.3026	DRB1*10:01
EN	10,33	4	12	0.002233	1	0	0.3026	DRB1*10:01
EY	10,37	4	12	0.002233	1	0	0.3026	DRB1*10:01
EA	10,38	4	12	0.002233	1	0	0.3026	DRB1*10:01
EY	10,40	4	12	0.002233	1	0	0.3026	DRB1*10:01
EY	10,47	4	12	0.002233	1	0	0.3026	DRB1*10:01
EV	10,50	4	12	0.002233	1	0	0.3026	DRB1*10:01
ED	10,57	4	12	0.002233	1	0	0.3026	DRB1*10:01
EA	10,58	4	12	0.002233	1	0	0.3026	DRB1*10:01
EY	10,60	4	12	0.002233	1	0	0.3026	DRB1*10:01
EL	10,67	4	12	0.002233	1	0	0.3026	DRB1*10:01
ER	10,70	4	12	0.002233	1	0	0.3026	DRB1*10:01
ER	10,71	4	12	0.002233	1	0	0.3026	DRB1*10:01
EA	10,73	4	12	0.002233	1	0	0.3026	DRB1*10:01
EA	10,74	4	12	0.002233	1	0	0.3026	DRB1*10:01
ET	10,77	4	12	0.002233	1	0	0.3026	DRB1*10:01
EY	10,78	4	12	0.002233	1	0	0.3026	DRB1*10:01
EV	10,85	4	12	0.002233	1	0	0.3026	DRB1*10:01
EG	10,86	4	12	0.002233	1	0	0.3026	DRB1*10:01
VF	11,13	4	12	0.002233	1	0	0.3026	DRB1*10:01
VL	11,26	4	12	0.002233	1	0	0.3026	DRB1*10:01
VE	11,28	4	12	0.002233	1	0	0.3026	DRB1*10:01
VR	11,30	4	12	0.002233	1	0	0.3026	DRB1*10:01
VV	11,31	4	12	0.002233	1	0	0.3026	DRB1*10:01
VH	11,32	4	12	0.002233	1	0	0.3026	DRB1*10:01
VN	11,33	4	12	0.002233	1	0	0.3026	DRB1*10:01
VA	11,38	4	12	0.002233	1	0	0.3026	DRB1*10:01
VY	11,40	4	12	0.002233	1	0	0.3026	DRB1*10:01
VR	11,70	4	12	0.002233	1	0	0.3026	DRB1*10:01
KR	12,30	4	12	0.002233	1	0	0.3026	DRB1*10:01
KV	12,31	4	12	0.002233	1	0	0.3026	DRB1*10:01
KH	12,32	4	12	0.002233	1	0	0.3026	DRB1*10:01
KA	12,38	4	12	0.002233	1	0	0.3026	DRB1*10:01
KY	12,40	4	12	0.002233	1	0	0.3026	DRB1*10:01
FR	13,30	4	12	0.002233	1	0	0.3026	DRB1*10:01
FV	13,31	4	12	0.002233	1	0	0.3026	DRB1*10:01
FH	13,32	4	12	0.002233	1	0	0.3026	DRB1*10:01
FY	13,37	4	12	0.002233	1	0	0.3026	DRB1*10:01
FA	13,38	4	12	0.002233	1	0	0.3026	DRB1*10:01
FY	13,40	4	12	0.002233	1	0	0.3026	DRB1*10:01
ER	14,30	4	12	0.002233	1	0	0.3026	DRB1*10:01
EV	14,31	4	12	0.002233	1	0	0.3026	DRB1*10:01
EA	14,38	4	12	0.002233	1	0	0.3026	DRB1*10:01
EY	14,40	4	12	0.002233	1	0	0.3026	DRB1*10:01
HR	16,30	4	12	0.002233	1	0	0.3026	DRB1*10:01
HV	16,31	4	12	0.002233	1	0	0.3026	DRB1*10:01
HA	16,38	4	12	0.002233	1	0	0.3026	DRB1*10:01
HY	16,40	4	12	0.002233	1	0	0.3026	DRB1*10:01
RR	25,30	4	12	0.002233	1	0	0.3026	DRB1*10:01
RV	25,31	4	12	0.002233	1	0	0.3026	DRB1*10:01
RA	25,38	4	12	0.002233	1	0	0.3026	DRB1*10:01
RY	25,40	4	12	0.002233	1	0	0.3026	DRB1*10:01
LR	26,30	4	12	0.002233	1	0	0.3026	DRB1*10:01
LV	26,31	4	12	0.002233	1	0	0.3026	DRB1*10:01
LY	26,37	4	12	0.002233	1	0	0.3026	DRB1*10:01
LA	26,38	4	12	0.002233	1	0	0.3026	DRB1*10:01
LY	26,40	4	12	0.002233	1	0	0.3026	DRB1*10:01
LR	26,70	4	12	0.002233	1	0	0.3026	DRB1*10:01
ER	28,30	4	12	0.002233	1	0	0.3026	DRB1*10:01
EV	28,31	4	12	0.002233	1	0	0.3026	DRB1*10:01
EY	28,37	4	12	0.002233	1	0	0.3026	DRB1*10:01
EA	28,38	4	12	0.002233	1	0	0.3026	DRB1*10:01
EY	28,40	4	12	0.002233	1	0	0.3026	DRB1*10:01
ER	28,70	4	12	0.002233	1	0	0.3026	DRB1*10:01
RV	30,31	4	12	0.002233	1	0	0.3026	DRB1*10:01
RH	30,32	4	12	0.002233	1	0	0.3026	DRB1*10:01
RN	30,33	4	12	0.002233	1	0	0.3026	DRB1*10:01
RY	30,37	4	12	0.002233	1	0	0.3026	DRB1*10:01
RA	30,38	4	12	0.002233	1	0	0.3026	DRB1*10:01
RY	30,40	4	12	0.002233	1	0	0.3026	DRB1*10:01
RY	30,47	4	12	0.002233	1	0	0.3026	DRB1*10:01
RV	30,50	4	12	0.002233	1	0	0.3026	DRB1*10:01
RD	30,57	4	12	0.002233	1	0	0.3026	DRB1*10:01
RA	30,58	4	12	0.002233	1	0	0.3026	DRB1*10:01
RY	30,60	4	12	0.002233	1	0	0.3026	DRB1*10:01
RL	30,67	4	12	0.002233	1	0	0.3026	DRB1*10:01
RR	30,70	4	12	0.002233	1	0	0.3026	DRB1*10:01
RR	30,71	4	12	0.002233	1	0	0.3026	DRB1*10:01
RA	30,73	4	12	0.002233	1	0	0.3026	DRB1*10:01
RA	30,74	4	12	0.002233	1	0	0.3026	DRB1*10:01
RT	30,77	4	12	0.002233	1	0	0.3026	DRB1*10:01
RY	30,78	4	12	0.002233	1	0	0.3026	DRB1*10:01
RV	30,85	4	12	0.002233	1	0	0.3026	DRB1*10:01
RG	30,86	4	12	0.002233	1	0	0.3026	DRB1*10:01
VH	31,32	4	12	0.002233	1	0	0.3026	DRB1*10:01
VN	31,33	4	12	0.002233	1	0	0.3026	DRB1*10:01
VY	31,37	4	12	0.002233	1	0	0.3026	DRB1*10:01
VA	31,38	4	12	0.002233	1	0	0.3026	DRB1*10:01
VY	31,40	4	12	0.002233	1	0	0.3026	DRB1*10:01
VY	31,47	4	12	0.002233	1	0	0.3026	DRB1*10:01
VV	31,50	4	12	0.002233	1	0	0.3026	DRB1*10:01
VD	31,57	4	12	0.002233	1	0	0.3026	DRB1*10:01
VA	31,58	4	12	0.002233	1	0	0.3026	DRB1*10:01
VY	31,60	4	12	0.002233	1	0	0.3026	DRB1*10:01
VL	31,67	4	12	0.002233	1	0	0.3026	DRB1*10:01
VR	31,70	4	12	0.002233	1	0	0.3026	DRB1*10:01
VR	31,71	4	12	0.002233	1	0	0.3026	DRB1*10:01
VA	31,73	4	12	0.002233	1	0	0.3026	DRB1*10:01
VA	31,74	4	12	0.002233	1	0	0.3026	DRB1*10:01
VT	31,77	4	12	0.002233	1	0	0.3026	DRB1*10:01
VY	31,78	4	12	0.002233	1	0	0.3026	DRB1*10:01
VV	31,85	4	12	0.002233	1	0	0.3026	DRB1*10:01
VG	31,86	4	12	0.002233	1	0	0.3026	DRB1*10:01
HY	32,37	4	12	0.002233	1	0	0.3026	DRB1*10:01
HA	32,38	4	12	0.002233	1	0	0.3026	DRB1*10:01
HY	32,40	4	12	0.002233	1	0	0.3026	DRB1*10:01
NA	33,38	4	12	0.002233	1	0	0.3026	DRB1*10:01
NY	33,40	4	12	0.002233	1	0	0.3026	DRB1*10:01
YA	37,38	4	12	0.002233	1	0	0.3026	DRB1*10:01
YY	37,40	4	12	0.002233	1	0	0.3026	DRB1*10:01
YR	37,70	4	12	0.002233	1	0	0.3026	DRB1*10:01
AY	38,40	4	12	0.002233	1	0	0.3026	DRB1*10:01
AY	38,47	4	12	0.002233	1	0	0.3026	DRB1*10:01
AV	38,50	4	12	0.002233	1	0	0.3026	DRB1*10:01
AD	38,57	4	12	0.002233	1	0	0.3026	DRB1*10:01
AA	38,58	4	12	0.002233	1	0	0.3026	DRB1*10:01
AY	38,60	4	12	0.002233	1	0	0.3026	DRB1*10:01
AL	38,67	4	12	0.002233	1	0	0.3026	DRB1*10:01
AR	38,70	4	12	0.002233	1	0	0.3026	DRB1*10:01
AR	38,71	4	12	0.002233	1	0	0.3026	DRB1*10:01
AA	38,73	4	12	0.002233	1	0	0.3026	DRB1*10:01
AA	38,74	4	12	0.002233	1	0	0.3026	DRB1*10:01
AT	38,77	4	12	0.002233	1	0	0.3026	DRB1*10:01
AY	38,78	4	12	0.002233	1	0	0.3026	DRB1*10:01
AV	38,85	4	12	0.002233	1	0	0.3026	DRB1*10:01
AG	38,86	4	12	0.002233	1	0	0.3026	DRB1*10:01
YY	40,47	4	12	0.002233	1	0	0.3026	DRB1*10:01
YV	40,50	4	12	0.002233	1	0	0.3026	DRB1*10:01
YD	40,57	4	12	0.002233	1	0	0.3026	DRB1*10:01
YA	40,58	4	12	0.002233	1	0	0.3026	DRB1*10:01
YY	40,60	4	12	0.002233	1	0	0.3026	DRB1*10:01
YL	40,67	4	12	0.002233	1	0	0.3026	DRB1*10:01
YR	40,70	4	12	0.002233	1	0	0.3026	DRB1*10:01
YR	40,71	4	12	0.002233	1	0	0.3026	DRB1*10:01
YA	40,73	4	12	0.002233	1	0	0.3026	DRB1*10:01
YA	40,74	4	12	0.002233	1	0	0.3026	DRB1*10:01
YT	40,77	4	12	0.002233	1	0	0.3026	DRB1*10:01
YY	40,78	4	12	0.002233	1	0	0.3026	DRB1*10:01
YV	40,85	4	12	0.002233	1	0	0.3026	DRB1*10:01
YG	40,86	4	12	0.002233	1	0	0.3026	DRB1*10:01
DR	57,70	4	12	0.002233	1	0	0.3026	DRB1*10:01
YR	60,70	4	12	0.002233	1	0	0.3026	DRB1*10:01
RA	70,74	4	12	0.002233	1	0	0.3026	DRB1*10:01
NY	33,47	32	584	0.002622	1	0	0.351	DRB1*01:01 DRB1*01:02 DRB1*01:03 DRB1*07:01 DRB1*08:01 DRB1*08:02 DRB1*08:03 DRB1*08:04 DRB1*09:01 DRB1*10:01 DRB1*13:03 DRB1*14:01 DRB1*14:04 DRB1*14:06 DRB1*16:01 DRB1*16:02
HY	32,47	8	67	0.005006	1	0	0.6548	DRB1*10:01 DRB1*14:01 DRB1*14:04 DRB1*14:06
NR	33,71	35	698	0.006462	1	0	0.8389	DRB1*01:01 DRB1*01:02 DRB1*07:01 DRB1*08:01 DRB1*08:02 DRB1*08:03 DRB1*08:04 DRB1*09:01 DRB1*10:01 DRB1*11:01 DRB1*11:04 DRB1*12:01 DRB1*13:05 DRB1*14:01 DRB1*14:04 DRB1*14:06 DRB1*16:01 DRB1*16:02
WQ	9,10	28	671	0.5399	0	0	1	DRB1*01:01 DRB1*01:02 DRB1*01:03 DRB1*07:01 DRB1*15:01 DRB1*15:02 DRB1*15:03 DRB1*15:06 DRB1*16:01 DRB1*16:02
WL	9,11	8	202	1	0	0	1	DRB1*01:01 DRB1*01:02 DRB1*01:03
WG	9,11	14	260	0.1688	0	0	1	DRB1*07:01
WK	9,12	28	671	0.5399	0	0	1	DRB1*01:01 DRB1*01:02 DRB1*01:03 DRB1*07:01 DRB1*15:01 DRB1*15:02 DRB1*15:03 DRB1*15:06 DRB1*16:01 DRB1*16:02
EG	9,13	4	88	0.7711	0	0	1	DRB1*08:01 DRB1*08:02 DRB1*08:03 DRB1*08:04 DRB1*12:01 DRB1*14:04
WF	9,13	8	202	1	0	0	1	DRB1*01:01 DRB1*01:02 DRB1*01:03
WY	9,13	14	260	0.1688	0	0	1	DRB1*07:01
WK	9,14	14	260	0.1688	0	0	1	DRB1*07:01
EY	9,16	4	88	0.7711	0	0	1	DRB1*08:01 DRB1*08:02 DRB1*08:03 DRB1*08:04 DRB1*12:01 DRB1*14:04
WH	9,16	28	671	0.5399	0	0	1	DRB1*01:01 DRB1*01:02 DRB1*01:03 DRB1*07:01 DRB1*15:01 DRB1*15:02 DRB1*15:03 DRB1*15:06 DRB1*16:01 DRB1*16:02
WQ	9,25	14	260	0.1688	0	0	1	DRB1*07:01
EL	9,26	4	40	0.07806	0	0	1	DRB1*10:01 DRB1*12:01
WL	9,26	8	202	1	0	0	1	DRB1*01:01 DRB1*01:02 DRB1*01:03
WF	9,26	21	529	0.9075	0	0	1	DRB1*07:01 DRB1*15:01 DRB1*15:02 DRB1*15:03 DRB1*15:06 DRB1*16:01 DRB1*16:02
EF	9,26	27	689	0.9651	0	0	1	DRB1*04:01 DRB1*04:02 DRB1*04:03 DRB1*04:04 DRB1*04:05 DRB1*04:06 DRB1*04:07 DRB1*04:08 DRB1*04:38 DRB1*08:01 DRB1*08:02 DRB1*08:03 DRB1*08:04 DRB1*11:01 DRB1*11:02 DRB1*11:03 DRB1*11:04 DRB1*13:01 DRB1*13:02 DRB1*13:03 DRB1*13:05 DRB1*14:01 DRB1*14:04 DRB1*14:06
EE	9,28	5	40	0.0232	0	0	1	DRB1*10:01 DRB1*12:01 DRB1*14:06
WE	9,28	21	440	0.2247	0	0	1	DRB1*01:01 DRB1*01:02 DRB1*01:03 DRB1*07:01
WC	9,30	8	202	1	0	0	1	DRB1*01:01 DRB1*01:02 DRB1*01:03
WL	9,30	14	260	0.1688	0	0	1	DRB1*07:01
WI	9,31	8	202	1	0	0	1	DRB1*01:01 DRB1*01:02 DRB1*01:03
WF	9,31	21	529	0.9075	0	0	1	DRB1*07:01 DRB1*15:01 DRB1*15:02 DRB1*15:03 DRB1*15:06 DRB1*16:01 DRB1*16:02
EY	9,32	20	496	0.8367	0	0	1	DRB1*04:01 DRB1*04:02 DRB1*04:03 DRB1*04:04 DRB1*04:05 DRB1*04:06 DRB1*04:07 DRB1*04:08 DRB1*04:38 DRB1*08:01 DRB1*08:02 DRB1*08:03 DRB1*08:04 DRB1*11:01 DRB1*11:02 DRB1*11:03 DRB1*11:04 DRB1*13:03
WY	9,32	28	671	0.5399	0	0	1	DRB1*01:01 DRB1*01:02 DRB1*01:03 DRB1*07:01 DRB1*15:01 DRB1*15:02 DRB1*15:03 DRB1*15:06 DRB1*16:01 DRB1*16:02
WN	9,33	28	671	0.5399	0	0	1	DRB1*01:01 DRB1*01:02 DRB1*01:03 DRB1*07:01 DRB1*15:01 DRB1*15:02 DRB1*15:03 DRB1*15:06 DRB1*16:01 DRB1*16:02
EN	9,33	28	678	0.6	0	0	1	DRB1*03:01 DRB1*08:01 DRB1*08:02 DRB1*08:03 DRB1*08:04 DRB1*10:01 DRB1*11:01 DRB1*11:02 DRB1*11:03 DRB1*11:04 DRB1*12:01 DRB1*13:01 DRB1*13:02 DRB1*13:03 DRB1*13:05 DRB1*14:01 DRB1*14:04 DRB1*14:06
EF	9,37	3	55	0.475	0	0	1	DRB1*14:01 DRB1*14:04
WF	9,37	14	260	0.1688	0	0	1	DRB1*07:01
EY	9,37	22	503	0.454	0	0	1	DRB1*04:01 DRB1*04:02 DRB1*04:03 DRB1*04:04 DRB1*04:05 DRB1*04:07 DRB1*04:08 DRB1*04:38 DRB1*08:01 DRB1*08:02 DRB1*08:03 DRB1*08:04 DRB1*10:01 DRB1*11:01 DRB1*11:02 DRB1*11:03 DRB1*11:04 DRB1*13:03
WV	9,38	28	671	0.5399	0	0	1	DRB1*01:01 DRB1*01:02 DRB1*01:03 DRB1*07:01 DRB1*15:01 DRB1*15:02 DRB1*15:03 DRB1*15:06 DRB1*16:01 DRB1*16:02
WF	9,40	28	671	0.5399	0	0	1	DRB1*01:01 DRB1*01:02 DRB1*01:03 DRB1*07:01 DRB1*15:01 DRB1*15:02 DRB1*15:03 DRB1*15:06 DRB1*16:01 DRB1*16:02
EY	9,47	16	381	0.7122	0	0	1	DRB1*04:01 DRB1*04:02 DRB1*04:03 DRB1*04:04 DRB1*04:05 DRB1*04:06 DRB1*04:07 DRB1*04:08 DRB1*04:38 DRB1*08:01 DRB1*08:02 DRB1*08:03 DRB1*08:04 DRB1*10:01 DRB1*13:03 DRB1*14:01 DRB1*14:04 DRB1*14:06
WY	9,47	23	474	0.1557	0	0	1	DRB1*01:01 DRB1*01:02 DRB1*01:03 DRB1*07:01 DRB1*16:01 DRB1*16:02
WV	9,50	28	670	0.5316	0	0	1	DRB1*01:01 DRB1*01:02 DRB1*01:03 DRB1*07:01 DRB1*15:01 DRB1*15:02 DRB1*15:03 DRB1*16:01 DRB1*16:02
EA	9,57	3	55	0.475	0	0	1	DRB1*14:01 DRB1*14:04
ES	9,57	4	83	0.5609	0	0	1	DRB1*04:05 DRB1*08:01 DRB1*08:03 DRB1*13:03
WV	9,57	14	260	0.1688	0	0	1	DRB1*07:01
EE	9,58	12	211	0.1491	0	0	1	DRB1*11:01 DRB1*11:02 DRB1*11:03 DRB1*11:04
WA	9,58	28	671	0.5399	0	0	1	DRB1*01:01 DRB1*01:02 DRB1*01:03 DRB1*07:01 DRB1*15:01 DRB1*15:02 DRB1*15:03 DRB1*15:06 DRB1*16:01 DRB1*16:02
EH	9,60	3	55	0.475	0	0	1	DRB1*14:01 DRB1*14:04
WS	9,60	14	260	0.1688	0	0	1	DRB1*07:01
WF	9,67	2	40	0.6687	0	0	1	DRB1*16:01
WL	9,67	8	193	0.8369	0	0	1	DRB1*01:01 DRB1*01:02 DRB1*16:02
EF	9,67	14	254	0.1416	0	0	1	DRB1*08:01 DRB1*08:02 DRB1*08:04 DRB1*11:01 DRB1*11:03 DRB1*11:04 DRB1*13:05
EI	9,67	12	289	0.8007	0	0	1	DRB1*04:02 DRB1*04:38 DRB1*08:03 DRB1*11:02 DRB1*12:01 DRB1*13:01 DRB1*13:02 DRB1*13:03
WI	9,67	21	515	0.7736	0	0	1	DRB1*01:03 DRB1*07:01 DRB1*15:01 DRB1*15:02 DRB1*15:03 DRB1*15:06
ER	9,70	7	67	0.01688	0	0	1	DRB1*10:01 DRB1*14:01 DRB1*14:04
WD	9,70	16	314	0.2052	0	0	1	DRB1*01:03 DRB1*07:01 DRB1*16:01 DRB1*16:02
WQ	9,70	19	449	0.6383	0	0	1	DRB1*01:01 DRB1*01:02 DRB1*15:01 DRB1*15:02 DRB1*15:03 DRB1*15:06
ED	9,70	23	501	0.2768	0	0	1	DRB1*04:02 DRB1*08:01 DRB1*08:02 DRB1*08:03 DRB1*08:04 DRB1*11:01 DRB1*11:02 DRB1*11:03 DRB1*11:04 DRB1*12:01 DRB1*13:01 DRB1*13:02 DRB1*13:03 DRB1*13:05
EE	9,71	13	262	0.3219	0	0	1	DRB1*04:02 DRB1*11:02 DRB1*11:03 DRB1*13:01 DRB1*13:02
ER	9,71	19	405	0.3056	0	0	1	DRB1*04:03 DRB1*04:04 DRB1*04:05 DRB1*04:06 DRB1*04:07 DRB1*04:08 DRB1*08:01 DRB1*08:02 DRB1*08:03 DRB1*08:04 DRB1*10:01 DRB1*11:01 DRB1*11:04 DRB1*12:01 DRB1*13:05 DRB1*14:01 DRB1*14:04 DRB1*14:06
WR	9,71	23	461	0.1138	0	0	1	DRB1*01:01 DRB1*01:02 DRB1*07:01 DRB1*16:01 DRB1*16:02
WG	9,73	14	260	0.1688	0	0	1	DRB1*07:01
EA	9,73	28	710	0.9145	0	0	1	DRB1*04:01 DRB1*04:02 DRB1*04:03 DRB1*04:04 DRB1*04:05 DRB1*04:06 DRB1*04:07 DRB1*04:08 DRB1*04:38 DRB1*08:01 DRB1*08:02 DRB1*08:03 DRB1*08:04 DRB1*10:01 DRB1*11:01 DRB1*11:02 DRB1*11:03 DRB1*11:04 DRB1*12:01 DRB1*13:01 DRB1*13:02 DRB1*13:03 DRB1*13:05 DRB1*14:01 DRB1*14:04 DRB1*14:06
EL	9,74	4	59	0.29	0	0	1	DRB1*08:01 DRB1*08:02 DRB1*08:03 DRB1*08:04
EE	9,74	5	84	0.373	0	0	1	DRB1*04:03 DRB1*04:06 DRB1*04:07 DRB1*14:01 DRB1*14:04
WQ	9,74	14	260	0.1688	0	0	1	DRB1*07:01
WT	9,77	28	671	0.5399	0	0	1	DRB1*01:01 DRB1*01:02 DRB1*01:03 DRB1*07:01 DRB1*15:01 DRB1*15:02 DRB1*15:03 DRB1*15:06 DRB1*16:01 DRB1*16:02
ET	9,77	28	710	0.9145	0	0	1	DRB1*04:01 DRB1*04:02 DRB1*04:03 DRB1*04:04 DRB1*04:05 DRB1*04:06 DRB1*04:07 DRB1*04:08 DRB1*04:38 DRB1*08:01 DRB1*08:02 DRB1*08:03 DRB1*08:04 DRB1*10:01 DRB1*11:01 DRB1*11:02 DRB1*11:03 DRB1*11:04 DRB1*12:01 DRB1*13:01 DRB1*13:02 DRB1*13:03 DRB1*13:05 DRB1*14:01 DRB1*14:04 DRB1*14:06
WV	9,78	14	260	0.1688	0	0	1	DRB1*07:01
WA	9,85	1	21	0.5728	0	0	1	DRB1*01:02
WV	9,85	27	656	0.6393	0	0	1	DRB1*01:01 DRB1*01:03 DRB1*07:01 DRB1*15:01 DRB1*15:02 DRB1*15:03 DRB1*15:06 DRB1*16:01 DRB1*16:02
WV	9,86	12	291	0.822	0	0	1	DRB1*01:02 DRB1*15:01 DRB1*15:03 DRB1*15:06
WG	9,86	22	474	0.2691	0	0	1	DRB1*01:01 DRB1*01:03 DRB1*07:01 DRB1*15:02 DRB1*16:01 DRB1*16:02
QL	10,11	8	202	1	0	0	1	DRB1*01:01 DRB1*01:02 DRB1*01:03
QG	10,11	14	260	0.1688	0	0	1	DRB1*07:01
YG	10,13	4	88	0.7711	0	0	1	DRB1*08:01 DRB1*08:02 DRB1*08:03 DRB1*08:04 DRB1*12:01 DRB1*14:04
QY	10,13	14	260	0.1688	0	0	1	DRB1*07:01
QK	10,14	14	260	0.1688	0	0	1	DRB1*07:01
YY	10,16	4	88	0.7711	0	0	1	DRB1*08:01 DRB1*08:02 DRB1*08:03 DRB1*08:04 DRB1*12:01 DRB1*14:04
QQ	10,25	14	260	0.1688	0	0	1	DRB1*07:01
QL	10,26	8	202	1	0	0	1	DRB1*01:01 DRB1*01:02 DRB1*01:03
YF	10,26	24	509	0.1922	0	0	1	DRB1*08:01 DRB1*08:02 DRB1*08:03 DRB1*08:04 DRB1*11:01 DRB1*11:02 DRB1*11:03 DRB1*11:04 DRB1*13:01 DRB1*13:02 DRB1*13:03 DRB1*13:05 DRB1*14:01 DRB1*14:04 DRB1*14:06
QE	10,28	21	440	0.2247	0	0	1	DRB1*01:01 DRB1*01:02 DRB1*01:03 DRB1*07:01
QC	10,30	8	202	1	0	0	1	DRB1*01:01 DRB1*01:02 DRB1*01:03
QL	10,30	14	260	0.1688	0	0	1	DRB1*07:01
YY	10,30	26	658	0.9109	0	0	1	DRB1*03:01 DRB1*08:01 DRB1*08:02 DRB1*08:03 DRB1*08:04 DRB1*11:01 DRB1*11:02 DRB1*11:03 DRB1*11:04 DRB1*13:01 DRB1*13:02 DRB1*13:03 DRB1*13:05 DRB1*14:01 DRB1*14:04 DRB1*14:06
YY	10,32	16	280	0.07705	0	0	1	DRB1*08:01 DRB1*08:02 DRB1*08:03 DRB1*08:04 DRB1*11:01 DRB1*11:02 DRB1*11:03 DRB1*11:04 DRB1*13:03
QN	10,33	28	681	0.6268	0	0	1	DRB1*01:01 DRB1*01:02 DRB1*01:03 DRB1*07:01 DRB1*09:01 DRB1*15:01 DRB1*15:02 DRB1*15:03 DRB1*15:06 DRB1*16:01 DRB1*16:02
YF	10,37	3	55	0.475	0	0	1	DRB1*14:01 DRB1*14:04
QF	10,37	14	260	0.1688	0	0	1	DRB1*07:01
YY	10,37	16	280	0.07705	0	0	1	DRB1*08:01 DRB1*08:02 DRB1*08:03 DRB1*08:04 DRB1*11:01 DRB1*11:02 DRB1*11:03 DRB1*11:04 DRB1*13:03
YV	10,38	26	658	0.9109	0	0	1	DRB1*03:01 DRB1*08:01 DRB1*08:02 DRB1*08:03 DRB1*08:04 DRB1*11:01 DRB1*11:02 DRB1*11:03 DRB1*11:04 DRB1*13:01 DRB1*13:02 DRB1*13:03 DRB1*13:05 DRB1*14:01 DRB1*14:04 DRB1*14:06
YY	10,47	9	130	0.08879	0	0	1	DRB1*08:01 DRB1*08:02 DRB1*08:03 DRB1*08:04 DRB1*13:03 DRB1*14:01 DRB1*14:04 DRB1*14:06
YA	10,57	3	55	0.475	0	0	1	DRB1*14:01 DRB1*14:04
YS	10,57	4	73	0.5252	0	0	1	DRB1*08:01 DRB1*08:03 DRB1*13:03
QV	10,57	14	275	0.2509	0	0	1	DRB1*07:01 DRB1*09:01
YD	10,57	23	569	0.7974	0	0	1	DRB1*03:01 DRB1*08:02 DRB1*08:04 DRB1*11:01 DRB1*11:02 DRB1*11:03 DRB1*11:04 DRB1*13:01 DRB1*13:02 DRB1*13:05 DRB1*14:06
YE	10,58	12	211	0.1491	0	0	1	DRB1*11:01 DRB1*11:02 DRB1*11:03 DRB1*11:04
YH	10,60	3	55	0.475	0	0	1	DRB1*14:01 DRB1*14:04
QS	10,60	14	275	0.2509	0	0	1	DRB1*07:01 DRB1*09:01
YY	10,60	25	622	0.81	0	0	1	DRB1*03:01 DRB1*08:01 DRB1*08:02 DRB1*08:03 DRB1*08:04 DRB1*11:01 DRB1*11:02 DRB1*11:03 DRB1*11:04 DRB1*13:01 DRB1*13:02 DRB1*13:03 DRB1*13:05 DRB1*14:06
YF	10,67	14	254	0.1416	0	0	1	DRB1*08:01 DRB1*08:02 DRB1*08:04 DRB1*11:01 DRB1*11:03 DRB1*11:04 DRB1*13:05
QI	10,67	23	532	0.4782	0	0	1	DRB1*01:03 DRB1*04:02 DRB1*04:38 DRB1*07:01 DRB1*15:01 DRB1*15:02 DRB1*15:03 DRB1*15:06
YR	10,70	3	55	0.475	0	0	1	DRB1*14:01 DRB1*14:04
QD	10,70	18	333	0.0959	0	0	1	DRB1*01:03 DRB1*04:02 DRB1*07:01 DRB1*16:01 DRB1*16:02
YD	10,70	22	487	0.3447	0	0	1	DRB1*08:01 DRB1*08:02 DRB1*08:03 DRB1*08:04 DRB1*11:01 DRB1*11:02 DRB1*11:03 DRB1*11:04 DRB1*12:01 DRB1*13:01 DRB1*13:02 DRB1*13:03 DRB1*13:05
QE	10,71	2	36	0.65	0	0	1	DRB1*01:03 DRB1*04:02
YE	10,71	11	245	0.5983	0	0	1	DRB1*11:02 DRB1*11:03 DRB1*13:01 DRB1*13:02
YR	10,71	15	311	0.3311	0	0	1	DRB1*08:01 DRB1*08:02 DRB1*08:03 DRB1*08:04 DRB1*11:01 DRB1*11:04 DRB1*12:01 DRB1*13:05 DRB1*14:01 DRB1*14:04 DRB1*14:06
QR	10,71	24	550	0.4205	0	0	1	DRB1*01:01 DRB1*01:02 DRB1*04:03 DRB1*04:04 DRB1*04:05 DRB1*04:06 DRB1*04:07 DRB1*04:08 DRB1*07:01 DRB1*09:01 DRB1*16:01 DRB1*16:02
QG	10,73	14	260	0.1688	0	0	1	DRB1*07:01
YA	10,73	24	526	0.2726	0	0	1	DRB1*08:01 DRB1*08:02 DRB1*08:03 DRB1*08:04 DRB1*11:01 DRB1*11:02 DRB1*11:03 DRB1*11:04 DRB1*12:01 DRB1*13:01 DRB1*13:02 DRB1*13:03 DRB1*13:05 DRB1*14:01 DRB1*14:04 DRB1*14:06
QE	10,74	2	44	0.6895	0	0	1	DRB1*04:03 DRB1*04:06 DRB1*04:07 DRB1*09:01
YE	10,74	3	55	0.475	0	0	1	DRB1*14:01 DRB1*14:04
YL	10,74	4	59	0.29	0	0	1	DRB1*08:01 DRB1*08:02 DRB1*08:03 DRB1*08:04
QQ	10,74	14	260	0.1688	0	0	1	DRB1*07:01
YA	10,74	21	443	0.2394	0	0	1	DRB1*11:01 DRB1*11:02 DRB1*11:03 DRB1*11:04 DRB1*12:01 DRB1*13:01 DRB1*13:02 DRB1*13:03 DRB1*13:05 DRB1*14:06
YT	10,77	24	526	0.2726	0	0	1	DRB1*08:01 DRB1*08:02 DRB1*08:03 DRB1*08:04 DRB1*11:01 DRB1*11:02 DRB1*11:03 DRB1*11:04 DRB1*12:01 DRB1*13:01 DRB1*13:02 DRB1*13:03 DRB1*13:05 DRB1*14:01 DRB1*14:04 DRB1*14:06
QV	10,78	14	275	0.2509	0	0	1	DRB1*07:01 DRB1*09:01
QA	10,85	1	21	0.5728	0	0	1	DRB1*01:02
YV	10,85	26	658	0.9109	0	0	1	DRB1*03:01 DRB1*08:01 DRB1*08:02 DRB1*08:03 DRB1*08:04 DRB1*11:01 DRB1*11:02 DRB1*11:03 DRB1*11:04 DRB1*13:01 DRB1*13:02 DRB1*13:03 DRB1*13:05 DRB1*14:01 DRB1*14:04 DRB1*14:06
YG	10,86	13	277	0.4416	0	0	1	DRB1*08:01 DRB1*08:02 DRB1*08:03 DRB1*11:01 DRB1*13:02 DRB1*13:03 DRB1*13:05
QV	10,86	15	371	0.8629	0	0	1	DRB1*01:02 DRB1*04:02 DRB1*04:03 DRB1*04:04 DRB1*04:06 DRB1*15:01 DRB1*15:03 DRB1*15:06
QG	10,86	24	611	0.9561	0	0	1	DRB1*01:01 DRB1*01:03 DRB1*04:01 DRB1*04:05 DRB1*04:07 DRB1*04:08 DRB1*04:38 DRB1*07:01 DRB1*09:01 DRB1*15:02 DRB1*16:01 DRB1*16:02
LK	11,12	8	202	1	0	0	1	DRB1*01:01 DRB1*01:02 DRB1*01:03
GK	11,12	14	260	0.1688	0	0	1	DRB1*07:01
SG	11,13	4	88	0.7711	0	0	1	DRB1*08:01 DRB1*08:02 DRB1*08:03 DRB1*08:04 DRB1*12:01 DRB1*14:04
LF	11,13	8	202	1	0	0	1	DRB1*01:01 DRB1*01:02 DRB1*01:03
GY	11,13	14	260	0.1688	0	0	1	DRB1*07:01
LE	11,14	8	202	1	0	0	1	DRB1*01:01 DRB1*01:02 DRB1*01:03
GK	11,14	14	260	0.1688	0	0	1	DRB1*07:01
SY	11,16	4	88	0.7711	0	0	1	DRB1*08:01 DRB1*08:02 DRB1*08:03 DRB1*08:04 DRB1*12:01 DRB1*14:04
LH	11,16	8	202	1	0	0	1	DRB1*01:01 DRB1*01:02 DRB1*01:03
GH	11,16	14	260	0.1688	0	0	1	DRB1*07:01
LR	11,25	8	202	1	0	0	1	DRB1*01:01 DRB1*01:02 DRB1*01:03
GQ	11,25	14	260	0.1688	0	0	1	DRB1*07:01
LL	11,26	8	202	1	0	0	1	DRB1*01:01 DRB1*01:02 DRB1*01:03
GF	11,26	14	260	0.1688	0	0	1	DRB1*07:01
SF	11,26	24	509	0.1922	0	0	1	DRB1*08:01 DRB1*08:02 DRB1*08:03 DRB1*08:04 DRB1*11:01 DRB1*11:02 DRB1*11:03 DRB1*11:04 DRB1*13:01 DRB1*13:02 DRB1*13:03 DRB1*13:05 DRB1*14:01 DRB1*14:04 DRB1*14:06
LE	11,28	8	202	1	0	0	1	DRB1*01:01 DRB1*01:02 DRB1*01:03
GE	11,28	14	260	0.1688	0	0	1	DRB1*07:01
LC	11,30	8	202	1	0	0	1	DRB1*01:01 DRB1*01:02 DRB1*01:03
GL	11,30	14	260	0.1688	0	0	1	DRB1*07:01
SY	11,30	26	658	0.9109	0	0	1	DRB1*03:01 DRB1*08:01 DRB1*08:02 DRB1*08:03 DRB1*08:04 DRB1*11:01 DRB1*11:02 DRB1*11:03 DRB1*11:04 DRB1*13:01 DRB1*13:02 DRB1*13:03 DRB1*13:05 DRB1*14:01 DRB1*14:04 DRB1*14:06
LI	11,31	8	202	1	0	0	1	DRB1*01:01 DRB1*01:02 DRB1*01:03
GF	11,31	14	260	0.1688	0	0	1	DRB1*07:01
LY	11,32	8	202	1	0	0	1	DRB1*01:01 DRB1*01:02 DRB1*01:03
GY	11,32	14	260	0.1688	0	0	1	DRB1*07:01
SY	11,32	16	280	0.07705	0	0	1	DRB1*08:01 DRB1*08:02 DRB1*08:03 DRB1*08:04 DRB1*11:01 DRB1*11:02 DRB1*11:03 DRB1*11:04 DRB1*13:03
LN	11,33	8	202	1	0	0	1	DRB1*01:01 DRB1*01:02 DRB1*01:03
GN	11,33	14	260	0.1688	0	0	1	DRB1*07:01
SF	11,37	3	55	0.475	0	0	1	DRB1*14:01 DRB1*14:04
LS	11,37	8	202	1	0	0	1	DRB1*01:01 DRB1*01:02 DRB1*01:03
GF	11,37	14	260	0.1688	0	0	1	DRB1*07:01
SY	11,37	16	280	0.07705	0	0	1	DRB1*08:01 DRB1*08:02 DRB1*08:03 DRB1*08:04 DRB1*11:01 DRB1*11:02 DRB1*11:03 DRB1*11:04 DRB1*13:03
LV	11,38	8	202	1	0	0	1	DRB1*01:01 DRB1*01:02 DRB1*01:03
GV	11,38	14	260	0.1688	0	0	1	DRB1*07:01
SV	11,38	26	658	0.9109	0	0	1	DRB1*03:01 DRB1*08:01 DRB1*08:02 DRB1*08:03 DRB1*08:04 DRB1*11:01 DRB1*11:02 DRB1*11:03 DRB1*11:04 DRB1*13:01 DRB1*13:02 DRB1*13:03 DRB1*13:05 DRB1*14:01 DRB1*14:04 DRB1*14:06
LF	11,40	8	202	1	0	0	1	DRB1*01:01 DRB1*01:02 DRB1*01:03
GF	11,40	14	260	0.1688	0	0	1	DRB1*07:01
PY	11,47	2	44	0.6895	0	0	1	DRB1*16:01 DRB1*16:02
SY	11,47	9	130	0.08879	0	0	1	DRB1*08:01 DRB1*08:02 DRB1*08:03 DRB1*08:04 DRB1*13:03 DRB1*14:01 DRB1*14:04 DRB1*14:06
LY	11,47	8	202	1	0	0	1	DRB1*01:01 DRB1*01:02 DRB1*01:03
GY	11,47	14	260	0.1688	0	0	1	DRB1*07:01
LV	11,50	8	202	1	0	0	1	DRB1*01:01 DRB1*01:02 DRB1*01:03
GV	11,50	14	260	0.1688	0	0	1	DRB1*07:01
SA	11,57	3	55	0.475	0	0	1	DRB1*14:01 DRB1*14:04
SS	11,57	4	73	0.5252	0	0	1	DRB1*08:01 DRB1*08:03 DRB1*13:03
LD	11,57	8	202	1	0	0	1	DRB1*01:01 DRB1*01:02 DRB1*01:03
GV	11,57	14	260	0.1688	0	0	1	DRB1*07:01
SD	11,57	23	569	0.7974	0	0	1	DRB1*03:01 DRB1*08:02 DRB1*08:04 DRB1*11:01 DRB1*11:02 DRB1*11:03 DRB1*11:04 DRB1*13:01 DRB1*13:02 DRB1*13:05 DRB1*14:06
LA	11,58	8	202	1	0	0	1	DRB1*01:01 DRB1*01:02 DRB1*01:03
SE	11,58	12	211	0.1491	0	0	1	DRB1*11:01 DRB1*11:02 DRB1*11:03 DRB1*11:04
GA	11,58	14	260	0.1688	0	0	1	DRB1*07:01
SH	11,60	3	55	0.475	0	0	1	DRB1*14:01 DRB1*14:04
LY	11,60	8	202	1	0	0	1	DRB1*01:01 DRB1*01:02 DRB1*01:03
GS	11,60	14	260	0.1688	0	0	1	DRB1*07:01
SY	11,60	25	622	0.81	0	0	1	DRB1*03:01 DRB1*08:01 DRB1*08:02 DRB1*08:03 DRB1*08:04 DRB1*11:01 DRB1*11:02 DRB1*11:03 DRB1*11:04 DRB1*13:01 DRB1*13:02 DRB1*13:03 DRB1*13:05 DRB1*14:06
VI	11,67	2	21	0.2124	0	0	1	DRB1*04:02 DRB1*04:38
PF	11,67	2	40	0.6687	0	0	1	DRB1*16:01
LL	11,67	8	189	0.8348	0	0	1	DRB1*01:01 DRB1*01:02
SF	11,67	14	254	0.1416	0	0	1	DRB1*08:01 DRB1*08:02 DRB1*08:04 DRB1*11:01 DRB1*11:03 DRB1*11:04 DRB1*13:05
GI	11,67	14	260	0.1688	0	0	1	DRB1*07:01
VD	11,70	2	20	0.1984	0	0	1	DRB1*04:02
PD	11,70	2	44	0.6895	0	0	1	DRB1*16:01 DRB1*16:02
SR	11,70	3	55	0.475	0	0	1	DRB1*14:01 DRB1*14:04
LQ	11,70	8	189	0.8348	0	0	1	DRB1*01:01 DRB1*01:02
GD	11,70	14	260	0.1688	0	0	1	DRB1*07:01
SD	11,70	22	487	0.3447	0	0	1	DRB1*08:01 DRB1*08:02 DRB1*08:03 DRB1*08:04 DRB1*11:01 DRB1*11:02 DRB1*11:03 DRB1*11:04 DRB1*12:01 DRB1*13:01 DRB1*13:02 DRB1*13:03 DRB1*13:05
VE	11,71	2	20	0.1984	0	0	1	DRB1*04:02
PR	11,71	2	44	0.6895	0	0	1	DRB1*16:01 DRB1*16:02
VR	11,71	6	113	0.4386	0	0	1	DRB1*04:03 DRB1*04:04 DRB1*04:05 DRB1*04:06 DRB1*04:07 DRB1*04:08 DRB1*10:01
LR	11,71	8	189	0.8348	0	0	1	DRB1*01:01 DRB1*01:02
SE	11,71	11	245	0.5983	0	0	1	DRB1*11:02 DRB1*11:03 DRB1*13:01 DRB1*13:02
GR	11,71	14	260	0.1688	0	0	1	DRB1*07:01
SR	11,71	15	311	0.3311	0	0	1	DRB1*08:01 DRB1*08:02 DRB1*08:03 DRB1*08:04 DRB1*11:01 DRB1*11:04 DRB1*12:01 DRB1*13:05 DRB1*14:01 DRB1*14:04 DRB1*14:06
LA	11,73	8	202	1	0	0	1	DRB1*01:01 DRB1*01:02 DRB1*01:03
GG	11,73	14	260	0.1688	0	0	1	DRB1*07:01
SA	11,73	24	526	0.2726	0	0	1	DRB1*08:01 DRB1*08:02 DRB1*08:03 DRB1*08:04 DRB1*11:01 DRB1*11:02 DRB1*11:03 DRB1*11:04 DRB1*12:01 DRB1*13:01 DRB1*13:02 DRB1*13:03 DRB1*13:05 DRB1*14:01 DRB1*14:04 DRB1*14:06
VE	11,74	2	29	0.326	0	0	1	DRB1*04:03 DRB1*04:06 DRB1*04:07
SE	11,74	3	55	0.475	0	0	1	DRB1*14:01 DRB1*14:04
SL	11,74	4	59	0.29	0	0	1	DRB1*08:01 DRB1*08:02 DRB1*08:03 DRB1*08:04
LA	11,74	8	202	1	0	0	1	DRB1*01:01 DRB1*01:02 DRB1*01:03
GQ	11,74	14	260	0.1688	0	0	1	DRB1*07:01
SA	11,74	21	443	0.2394	0	0	1	DRB1*11:01 DRB1*11:02 DRB1*11:03 DRB1*11:04 DRB1*12:01 DRB1*13:01 DRB1*13:02 DRB1*13:03 DRB1*13:05 DRB1*14:06
LT	11,77	8	202	1	0	0	1	DRB1*01:01 DRB1*01:02 DRB1*01:03
GT	11,77	14	260	0.1688	0	0	1	DRB1*07:01
ST	11,77	24	526	0.2726	0	0	1	DRB1*08:01 DRB1*08:02 DRB1*08:03 DRB1*08:04 DRB1*11:01 DRB1*11:02 DRB1*11:03 DRB1*11:04 DRB1*12:01 DRB1*13:01 DRB1*13:02 DRB1*13:03 DRB1*13:05 DRB1*14:01 DRB1*14:04 DRB1*14:06
LY	11,78	8	202	1	0	0	1	DRB1*01:01 DRB1*01:02 DRB1*01:03
GV	11,78	14	260	0.1688	0	0	1	DRB1*07:01
LA	11,85	1	21	0.5728	0	0	1	DRB1*01:02
GV	11,85	14	260	0.1688	0	0	1	DRB1*07:01
SV	11,85	26	658	0.9109	0	0	1	DRB1*03:01 DRB1*08:01 DRB1*08:02 DRB1*08:03 DRB1*08:04 DRB1*11:01 DRB1*11:02 DRB1*11:03 DRB1*11:04 DRB1*13:01 DRB1*13:02 DRB1*13:03 DRB1*13:05 DRB1*14:01 DRB1*14:04 DRB1*14:06
LV	11,86	1	21	0.5728	0	0	1	DRB1*01:02
GG	11,86	14	260	0.1688	0	0	1	DRB1*07:01
PV	11,86	11	273	0.901	0	0	1	DRB1*15:01 DRB1*15:03 DRB1*15:06
SG	11,86	13	277	0.4416	0	0	1	DRB1*08:01 DRB1*08:02 DRB1*08:03 DRB1*11:01 DRB1*13:02 DRB1*13:03 DRB1*13:05
TG	12,13	4	88	0.7711	0	0	1	DRB1*08:01 DRB1*08:02 DRB1*08:03 DRB1*08:04 DRB1*12:01 DRB1*14:04
KF	12,13	12	225	0.2273	0	0	1	DRB1*01:01 DRB1*01:02 DRB1*01:03 DRB1*09:01 DRB1*10:01
KY	12,13	14	260	0.1688	0	0	1	DRB1*07:01
KK	12,14	14	260	0.1688	0	0	1	DRB1*07:01
TY	12,16	4	88	0.7711	0	0	1	DRB1*08:01 DRB1*08:02 DRB1*08:03 DRB1*08:04 DRB1*12:01 DRB1*14:04
KH	12,16	33	831	1	0	0	1	DRB1*01:01 DRB1*01:02 DRB1*01:03 DRB1*04:01 DRB1*04:02 DRB1*04:03 DRB1*04:04 DRB1*04:05 DRB1*04:06 DRB1*04:07 DRB1*04:08 DRB1*04:38 DRB1*07:01 DRB1*09:01 DRB1*10:01 DRB1*15:01 DRB1*15:02 DRB1*15:03 DRB1*15:06 DRB1*16:01 DRB1*16:02
KQ	12,25	14	260	0.1688	0	0	1	DRB1*07:01
KL	12,26	12	211	0.1491	0	0	1	DRB1*01:01 DRB1*01:02 DRB1*01:03 DRB1*10:01
TF	12,26	24	509	0.1922	0	0	1	DRB1*08:01 DRB1*08:02 DRB1*08:03 DRB1*08:04 DRB1*11:01 DRB1*11:02 DRB1*11:03 DRB1*11:04 DRB1*13:01 DRB1*13:02 DRB1*13:03 DRB1*13:05 DRB1*14:01 DRB1*14:04 DRB1*14:06
KE	12,28	24	448	0.03943	0	0	1	DRB1*01:01 DRB1*01:02 DRB1*01:03 DRB1*07:01 DRB1*10:01
KC	12,30	8	202	1	0	0	1	DRB1*01:01 DRB1*01:02 DRB1*01:03
KL	12,30	14	260	0.1688	0	0	1	DRB1*07:01
TY	12,30	26	658	0.9109	0	0	1	DRB1*03:01 DRB1*08:01 DRB1*08:02 DRB1*08:03 DRB1*08:04 DRB1*11:01 DRB1*11:02 DRB1*11:03 DRB1*11:04 DRB1*13:01 DRB1*13:02 DRB1*13:03 DRB1*13:05 DRB1*14:01 DRB1*14:04 DRB1*14:06
TY	12,32	16	280	0.07705	0	0	1	DRB1*08:01 DRB1*08:02 DRB1*08:03 DRB1*08:04 DRB1*11:01 DRB1*11:02 DRB1*11:03 DRB1*11:04 DRB1*13:03
KN	12,33	31	688	0.2149	0	0	1	DRB1*01:01 DRB1*01:02 DRB1*01:03 DRB1*07:01 DRB1*09:01 DRB1*10:01 DRB1*15:01 DRB1*15:02 DRB1*15:03 DRB1*15:06 DRB1*16:01 DRB1*16:02
TF	12,37	3	55	0.475	0	0	1	DRB1*14:01 DRB1*14:04
KF	12,37	14	260	0.1688	0	0	1	DRB1*07:01
TY	12,37	16	280	0.07705	0	0	1	DRB1*08:01 DRB1*08:02 DRB1*08:03 DRB1*08:04 DRB1*11:01 DRB1*11:02 DRB1*11:03 DRB1*11:04 DRB1*13:03
TV	12,38	26	658	0.9109	0	0	1	DRB1*03:01 DRB1*08:01 DRB1*08:02 DRB1*08:03 DRB1*08:04 DRB1*11:01 DRB1*11:02 DRB1*11:03 DRB1*11:04 DRB1*13:01 DRB1*13:02 DRB1*13:03 DRB1*13:05 DRB1*14:01 DRB1*14:04 DRB1*14:06
TY	12,47	9	130	0.08879	0	0	1	DRB1*08:01 DRB1*08:02 DRB1*08:03 DRB1*08:04 DRB1*13:03 DRB1*14:01 DRB1*14:04 DRB1*14:06
KY	12,47	28	681	0.6268	0	0	1	DRB1*01:01 DRB1*01:02 DRB1*01:03 DRB1*04:01 DRB1*04:02 DRB1*04:03 DRB1*04:04 DRB1*04:05 DRB1*04:06 DRB1*04:07 DRB1*04:08 DRB1*04:38 DRB1*07:01 DRB1*09:01 DRB1*10:01 DRB1*16:01 DRB1*16:02
KV	12,50	33	830	1	0	0	1	DRB1*01:01 DRB1*01:02 DRB1*01:03 DRB1*04:01 DRB1*04:02 DRB1*04:03 DRB1*04:04 DRB1*04:05 DRB1*04:06 DRB1*04:07 DRB1*04:08 DRB1*04:38 DRB1*07:01 DRB1*09:01 DRB1*10:01 DRB1*15:01 DRB1*15:02 DRB1*15:03 DRB1*16:01 DRB1*16:02
TA	12,57	3	55	0.475	0	0	1	DRB1*14:01 DRB1*14:04
TS	12,57	4	73	0.5252	0	0	1	DRB1*08:01 DRB1*08:03 DRB1*13:03
KV	12,57	14	275	0.2509	0	0	1	DRB1*07:01 DRB1*09:01
TD	12,57	23	569	0.7974	0	0	1	DRB1*03:01 DRB1*08:02 DRB1*08:04 DRB1*11:01 DRB1*11:02 DRB1*11:03 DRB1*11:04 DRB1*13:01 DRB1*13:02 DRB1*13:05 DRB1*14:06
TE	12,58	12	211	0.1491	0	0	1	DRB1*11:01 DRB1*11:02 DRB1*11:03 DRB1*11:04
KA	12,58	33	831	1	0	0	1	DRB1*01:01 DRB1*01:02 DRB1*01:03 DRB1*04:01 DRB1*04:02 DRB1*04:03 DRB1*04:04 DRB1*04:05 DRB1*04:06 DRB1*04:07 DRB1*04:08 DRB1*04:38 DRB1*07:01 DRB1*09:01 DRB1*10:01 DRB1*15:01 DRB1*15:02 DRB1*15:03 DRB1*15:06 DRB1*16:01 DRB1*16:02
TH	12,60	3	55	0.475	0	0	1	DRB1*14:01 DRB1*14:04
KS	12,60	14	275	0.2509	0	0	1	DRB1*07:01 DRB1*09:01
TY	12,60	25	622	0.81	0	0	1	DRB1*03:01 DRB1*08:01 DRB1*08:02 DRB1*08:03 DRB1*08:04 DRB1*11:01 DRB1*11:02 DRB1*11:03 DRB1*11:04 DRB1*13:01 DRB1*13:02 DRB1*13:03 DRB1*13:05 DRB1*14:06
TF	12,67	14	254	0.1416	0	0	1	DRB1*08:01 DRB1*08:02 DRB1*08:04 DRB1*11:01 DRB1*11:03 DRB1*11:04 DRB1*13:05
KI	12,67	23	532	0.4782	0	0	1	DRB1*01:03 DRB1*04:02 DRB1*04:38 DRB1*07:01 DRB1*15:01 DRB1*15:02 DRB1*15:03 DRB1*15:06
KR	12,70	4	27	0.02568	0	0	1	DRB1*09:01 DRB1*10:01
TR	12,70	3	55	0.475	0	0	1	DRB1*14:01 DRB1*14:04
KD	12,70	18	333	0.0959	0	0	1	DRB1*01:03 DRB1*04:02 DRB1*07:01 DRB1*16:01 DRB1*16:02
TD	12,70	22	487	0.3447	0	0	1	DRB1*08:01 DRB1*08:02 DRB1*08:03 DRB1*08:04 DRB1*11:01 DRB1*11:02 DRB1*11:03 DRB1*11:04 DRB1*12:01 DRB1*13:01 DRB1*13:02 DRB1*13:03 DRB1*13:05
KE	12,71	2	36	0.65	0	0	1	DRB1*01:03 DRB1*04:02
TE	12,71	11	245	0.5983	0	0	1	DRB1*11:02 DRB1*11:03 DRB1*13:01 DRB1*13:02
TR	12,71	15	311	0.3311	0	0	1	DRB1*08:01 DRB1*08:02 DRB1*08:03 DRB1*08:04 DRB1*11:01 DRB1*11:04 DRB1*12:01 DRB1*13:05 DRB1*14:01 DRB1*14:04 DRB1*14:06
KR	12,71	27	558	0.09712	0	0	1	DRB1*01:01 DRB1*01:02 DRB1*04:03 DRB1*04:04 DRB1*04:05 DRB1*04:06 DRB1*04:07 DRB1*04:08 DRB1*07:01 DRB1*09:01 DRB1*10:01 DRB1*16:01 DRB1*16:02
KG	12,73	14	260	0.1688	0	0	1	DRB1*07:01
TA	12,73	24	526	0.2726	0	0	1	DRB1*08:01 DRB1*08:02 DRB1*08:03 DRB1*08:04 DRB1*11:01 DRB1*11:02 DRB1*11:03 DRB1*11:04 DRB1*12:01 DRB1*13:01 DRB1*13:02 DRB1*13:03 DRB1*13:05 DRB1*14:01 DRB1*14:04 DRB1*14:06
KE	12,74	2	44	0.6895	0	0	1	DRB1*04:03 DRB1*04:06 DRB1*04:07 DRB1*09:01
TE	12,74	3	55	0.475	0	0	1	DRB1*14:01 DRB1*14:04
TL	12,74	4	59	0.29	0	0	1	DRB1*08:01 DRB1*08:02 DRB1*08:03 DRB1*08:04
KQ	12,74	14	260	0.1688	0	0	1	DRB1*07:01
TA	12,74	21	443	0.2394	0	0	1	DRB1*11:01 DRB1*11:02 DRB1*11:03 DRB1*11:04 DRB1*12:01 DRB1*13:01 DRB1*13:02 DRB1*13:03 DRB1*13:05 DRB1*14:06
TT	12,77	24	526	0.2726	0	0	1	DRB1*08:01 DRB1*08:02 DRB1*08:03 DRB1*08:04 DRB1*11:01 DRB1*11:02 DRB1*11:03 DRB1*11:04 DRB1*12:01 DRB1*13:01 DRB1*13:02 DRB1*13:03 DRB1*13:05 DRB1*14:01 DRB1*14:04 DRB1*14:06
KT	12,77	33	831	1	0	0	1	DRB1*01:01 DRB1*01:02 DRB1*01:03 DRB1*04:01 DRB1*04:02 DRB1*04:03 DRB1*04:04 DRB1*04:05 DRB1*04:06 DRB1*04:07 DRB1*04:08 DRB1*04:38 DRB1*07:01 DRB1*09:01 DRB1*10:01 DRB1*15:01 DRB1*15:02 DRB1*15:03 DRB1*15:06 DRB1*16:01 DRB1*16:02
KV	12,78	14	275	0.2509	0	0	1	DRB1*07:01 DRB1*09:01
KA	12,85	1	21	0.5728	0	0	1	DRB1*01:02
TV	12,85	26	658	0.9109	0	0	1	DRB1*03:01 DRB1*08:01 DRB1*08:02 DRB1*08:03 DRB1*08:04 DRB1*11:01 DRB1*11:02 DRB1*11:03 DRB1*11:04 DRB1*13:01 DRB1*13:02 DRB1*13:03 DRB1*13:05 DRB1*14:01 DRB1*14:04 DRB1*14:06
KV	12,85	32	818	1	0	0	1	DRB1*01:01 DRB1*01:03 DRB1*04:01 DRB1*04:02 DRB1*04:03 DRB1*04:04 DRB1*04:05 DRB1*04:06 DRB1*04:07 DRB1*04:08 DRB1*04:38 DRB1*07:01 DRB1*09:01 DRB1*10:01 DRB1*15:01 DRB1*15:02 DRB1*15:03 DRB1*15:06 DRB1*16:01 DRB1*16:02
TG	12,86	13	277	0.4416	0	0	1	DRB1*08:01 DRB1*08:02 DRB1*08:03 DRB1*11:01 DRB1*13:02 DRB1*13:03 DRB1*13:05
KV	12,86	15	371	0.8629	0	0	1	DRB1*01:02 DRB1*04:02 DRB1*04:03 DRB1*04:04 DRB1*04:06 DRB1*15:01 DRB1*15:03 DRB1*15:06
KG	12,86	26	618	0.5391	0	0	1	DRB1*01:01 DRB1*01:03 DRB1*04:01 DRB1*04:05 DRB1*04:07 DRB1*04:08 DRB1*04:38 DRB1*07:01 DRB1*09:01 DRB1*10:01 DRB1*15:02 DRB1*16:01 DRB1*16:02
GE	13,14	4	88	0.7711	0	0	1	DRB1*08:01 DRB1*08:02 DRB1*08:03 DRB1*08:04 DRB1*12:01 DRB1*14:04
FE	13,14	12	225	0.2273	0	0	1	DRB1*01:01 DRB1*01:02 DRB1*01:03 DRB1*09:01 DRB1*10:01
YK	13,14	14	260	0.1688	0	0	1	DRB1*07:01
GY	13,16	4	88	0.7711	0	0	1	DRB1*08:01 DRB1*08:02 DRB1*08:03 DRB1*08:04 DRB1*12:01 DRB1*14:04
FH	13,16	12	225	0.2273	0	0	1	DRB1*01:01 DRB1*01:02 DRB1*01:03 DRB1*09:01 DRB1*10:01
YH	13,16	14	260	0.1688	0	0	1	DRB1*07:01
GR	13,25	4	88	0.7711	0	0	1	DRB1*08:01 DRB1*08:02 DRB1*08:03 DRB1*08:04 DRB1*12:01 DRB1*14:04
FR	13,25	12	225	0.2273	0	0	1	DRB1*01:01 DRB1*01:02 DRB1*01:03 DRB1*09:01 DRB1*10:01
YQ	13,25	14	260	0.1688	0	0	1	DRB1*07:01
GF	13,26	4	61	0.2997	0	0	1	DRB1*08:01 DRB1*08:02 DRB1*08:03 DRB1*08:04 DRB1*14:04
FL	13,26	12	211	0.1491	0	0	1	DRB1*01:01 DRB1*01:02 DRB1*01:03 DRB1*10:01
YF	13,26	14	260	0.1688	0	0	1	DRB1*07:01
SF	13,26	22	464	0.219	0	0	1	DRB1*11:01 DRB1*11:02 DRB1*11:03 DRB1*11:04 DRB1*13:01 DRB1*13:02 DRB1*13:03 DRB1*13:05 DRB1*14:01 DRB1*14:06
SE	13,28	1	0	0.03754	0	0	1	DRB1*14:06
GD	13,28	4	61	0.2997	0	0	1	DRB1*08:01 DRB1*08:02 DRB1*08:03 DRB1*08:04 DRB1*14:04
FE	13,28	12	211	0.1491	0	0	1	DRB1*01:01 DRB1*01:02 DRB1*01:03 DRB1*10:01
YE	13,28	14	260	0.1688	0	0	1	DRB1*07:01
GY	13,30	4	61	0.2997	0	0	1	DRB1*08:01 DRB1*08:02 DRB1*08:03 DRB1*08:04 DRB1*14:04
FC	13,30	8	202	1	0	0	1	DRB1*01:01 DRB1*01:02 DRB1*01:03
YL	13,30	14	260	0.1688	0	0	1	DRB1*07:01
GF	13,31	4	88	0.7711	0	0	1	DRB1*08:01 DRB1*08:02 DRB1*08:03 DRB1*08:04 DRB1*12:01 DRB1*14:04
YF	13,31	14	260	0.1688	0	0	1	DRB1*07:01
GY	13,32	4	59	0.29	0	0	1	DRB1*08:01 DRB1*08:02 DRB1*08:03 DRB1*08:04
SY	13,32	13	228	0.1263	0	0	1	DRB1*11:01 DRB1*11:02 DRB1*11:03 DRB1*11:04 DRB1*13:03
YY	13,32	14	260	0.1688	0	0	1	DRB1*07:01
GN	13,33	4	88	0.7711	0	0	1	DRB1*08:01 DRB1*08:02 DRB1*08:03 DRB1*08:04 DRB1*12:01 DRB1*14:04
FN	13,33	12	225	0.2273	0	0	1	DRB1*01:01 DRB1*01:02 DRB1*01:03 DRB1*09:01 DRB1*10:01
YN	13,33	14	260	0.1688	0	0	1	DRB1*07:01
SF	13,37	3	53	0.4624	0	0	1	DRB1*14:01
GY	13,37	4	59	0.29	0	0	1	DRB1*08:01 DRB1*08:02 DRB1*08:03 DRB1*08:04
FS	13,37	8	202	1	0	0	1	DRB1*01:01 DRB1*01:02 DRB1*01:03
SY	13,37	13	228	0.1263	0	0	1	DRB1*11:01 DRB1*11:02 DRB1*11:03 DRB1*11:04 DRB1*13:03
YF	13,37	14	260	0.1688	0	0	1	DRB1*07:01
GV	13,38	4	61	0.2997	0	0	1	DRB1*08:01 DRB1*08:02 DRB1*08:03 DRB1*08:04 DRB1*14:04
YV	13,38	14	260	0.1688	0	0	1	DRB1*07:01
GF	13,40	4	88	0.7711	0	0	1	DRB1*08:01 DRB1*08:02 DRB1*08:03 DRB1*08:04 DRB1*12:01 DRB1*14:04
YF	13,40	14	260	0.1688	0	0	1	DRB1*07:01
RY	13,47	2	44	0.6895	0	0	1	DRB1*16:01 DRB1*16:02
GY	13,47	4	61	0.2997	0	0	1	DRB1*08:01 DRB1*08:02 DRB1*08:03 DRB1*08:04 DRB1*14:04
SY	13,47	5	72	0.2026	0	0	1	DRB1*13:03 DRB1*14:01 DRB1*14:06
FY	13,47	12	225	0.2273	0	0	1	DRB1*01:01 DRB1*01:02 DRB1*01:03 DRB1*09:01 DRB1*10:01
YY	13,47	14	260	0.1688	0	0	1	DRB1*07:01
GV	13,50	4	88	0.7711	0	0	1	DRB1*08:01 DRB1*08:02 DRB1*08:03 DRB1*08:04 DRB1*12:01 DRB1*14:04
FV	13,50	12	225	0.2273	0	0	1	DRB1*01:01 DRB1*01:02 DRB1*01:03 DRB1*09:01 DRB1*10:01
YV	13,50	14	260	0.1688	0	0	1	DRB1*07:01
GD	13,57	1	4	0.1744	0	0	1	DRB1*08:02 DRB1*08:04
SS	13,57	1	19	0.5381	0	0	1	DRB1*13:03
SA	13,57	3	53	0.4624	0	0	1	DRB1*14:01
GS	13,57	3	55	0.475	0	0	1	DRB1*08:01 DRB1*08:03
FD	13,57	12	211	0.1491	0	0	1	DRB1*01:01 DRB1*01:02 DRB1*01:03 DRB1*10:01
YV	13,57	14	260	0.1688	0	0	1	DRB1*07:01
GA	13,58	4	88	0.7711	0	0	1	DRB1*08:01 DRB1*08:02 DRB1*08:03 DRB1*08:04 DRB1*12:01 DRB1*14:04
SE	13,58	12	211	0.1491	0	0	1	DRB1*11:01 DRB1*11:02 DRB1*11:03 DRB1*11:04
FA	13,58	12	225	0.2273	0	0	1	DRB1*01:01 DRB1*01:02 DRB1*01:03 DRB1*09:01 DRB1*10:01
YA	13,58	14	260	0.1688	0	0	1	DRB1*07:01
SH	13,60	3	53	0.4624	0	0	1	DRB1*14:01
GY	13,60	4	59	0.29	0	0	1	DRB1*08:01 DRB1*08:02 DRB1*08:03 DRB1*08:04
FY	13,60	12	211	0.1491	0	0	1	DRB1*01:01 DRB1*01:02 DRB1*01:03 DRB1*10:01
YS	13,60	14	260	0.1688	0	0	1	DRB1*07:01
SY	13,60	23	580	0.9037	0	0	1	DRB1*03:01 DRB1*11:01 DRB1*11:02 DRB1*11:03 DRB1*11:04 DRB1*13:01 DRB1*13:02 DRB1*13:03 DRB1*13:05 DRB1*14:06
HI	13,67	2	21	0.2124	0	0	1	DRB1*04:02 DRB1*04:38
RF	13,67	2	40	0.6687	0	0	1	DRB1*16:01
GF	13,67	3	54	0.4686	0	0	1	DRB1*08:01 DRB1*08:02 DRB1*08:04
FL	13,67	12	199	0.09786	0	0	1	DRB1*01:01 DRB1*01:02 DRB1*10:01
SF	13,67	11	206	0.2517	0	0	1	DRB1*11:01 DRB1*11:03 DRB1*11:04 DRB1*13:05
YI	13,67	14	260	0.1688	0	0	1	DRB1*07:01
HD	13,70	2	20	0.1984	0	0	1	DRB1*04:02
FR	13,70	4	27	0.02568	0	0	1	DRB1*09:01 DRB1*10:01
RD	13,70	2	44	0.6895	0	0	1	DRB1*16:01 DRB1*16:02
SR	13,70	3	53	0.4624	0	0	1	DRB1*14:01
GD	13,70	4	86	0.7687	0	0	1	DRB1*08:01 DRB1*08:02 DRB1*08:03 DRB1*08:04 DRB1*12:01
FQ	13,70	8	189	0.8348	0	0	1	DRB1*01:01 DRB1*01:02
YD	13,70	14	260	0.1688	0	0	1	DRB1*07:01
SD	13,70	20	424	0.2713	0	0	1	DRB1*11:01 DRB1*11:02 DRB1*11:03 DRB1*11:04 DRB1*13:01 DRB1*13:02 DRB1*13:03 DRB1*13:05
HE	13,71	2	20	0.1984	0	0	1	DRB1*04:02
RR	13,71	2	44	0.6895	0	0	1	DRB1*16:01 DRB1*16:02
GR	13,71	4	88	0.7711	0	0	1	DRB1*08:01 DRB1*08:02 DRB1*08:03 DRB1*08:04 DRB1*12:01 DRB1*14:04
FR	13,71	12	213	0.159	0	0	1	DRB1*01:01 DRB1*01:02 DRB1*09:01 DRB1*10:01
SR	13,71	12	235	0.2955	0	0	1	DRB1*11:01 DRB1*11:04 DRB1*13:05 DRB1*14:01 DRB1*14:06
SE	13,71	11	245	0.5983	0	0	1	DRB1*11:02 DRB1*11:03 DRB1*13:01 DRB1*13:02
YR	13,71	14	260	0.1688	0	0	1	DRB1*07:01
GA	13,73	4	88	0.7711	0	0	1	DRB1*08:01 DRB1*08:02 DRB1*08:03 DRB1*08:04 DRB1*12:01 DRB1*14:04
FA	13,73	12	225	0.2273	0	0	1	DRB1*01:01 DRB1*01:02 DRB1*01:03 DRB1*09:01 DRB1*10:01
YG	13,73	14	260	0.1688	0	0	1	DRB1*07:01
SA	13,73	22	464	0.219	0	0	1	DRB1*11:01 DRB1*11:02 DRB1*11:03 DRB1*11:04 DRB1*13:01 DRB1*13:02 DRB1*13:03 DRB1*13:05 DRB1*14:01 DRB1*14:06
HE	13,74	2	29	0.326	0	0	1	DRB1*04:03 DRB1*04:06 DRB1*04:07
SE	13,74	3	53	0.4624	0	0	1	DRB1*14:01
GL	13,74	4	59	0.29	0	0	1	DRB1*08:01 DRB1*08:02 DRB1*08:03 DRB1*08:04
FA	13,74	12	211	0.1491	0	0	1	DRB1*01:01 DRB1*01:02 DRB1*01:03 DRB1*10:01
YQ	13,74	14	260	0.1688	0	0	1	DRB1*07:01
SA	13,74	21	424	0.1564	0	0	1	DRB1*11:01 DRB1*11:02 DRB1*11:03 DRB1*11:04 DRB1*13:01 DRB1*13:02 DRB1*13:03 DRB1*13:05 DRB1*14:06
GT	13,77	4	88	0.7711	0	0	1	DRB1*08:01 DRB1*08:02 DRB1*08:03 DRB1*08:04 DRB1*12:01 DRB1*14:04
FT	13,77	12	225	0.2273	0	0	1	DRB1*01:01 DRB1*01:02 DRB1*01:03 DRB1*09:01 DRB1*10:01
YT	13,77	14	260	0.1688	0	0	1	DRB1*07:01
ST	13,77	22	464	0.219	0	0	1	DRB1*11:01 DRB1*11:02 DRB1*11:03 DRB1*11:04 DRB1*13:01 DRB1*13:02 DRB1*13:03 DRB1*13:05 DRB1*14:01 DRB1*14:06
GY	13,78	4	88	0.7711	0	0	1	DRB1*08:01 DRB1*08:02 DRB1*08:03 DRB1*08:04 DRB1*12:01 DRB1*14:04
FY	13,78	12	211	0.1491	0	0	1	DRB1*01:01 DRB1*01:02 DRB1*01:03 DRB1*10:01
YV	13,78	14	260	0.1688	0	0	1	DRB1*07:01
FA	13,85	1	21	0.5728	0	0	1	DRB1*01:02
GV	13,85	4	61	0.2997	0	0	1	DRB1*08:01 DRB1*08:02 DRB1*08:03 DRB1*08:04 DRB1*14:04
FV	13,85	11	205	0.2447	0	0	1	DRB1*01:01 DRB1*01:03 DRB1*09:01 DRB1*10:01
YV	13,85	14	260	0.1688	0	0	1	DRB1*07:01
FV	13,86	1	21	0.5728	0	0	1	DRB1*01:02
GG	13,86	4	57	0.2812	0	0	1	DRB1*08:01 DRB1*08:02 DRB1*08:03
FG	13,86	11	205	0.2447	0	0	1	DRB1*01:01 DRB1*01:03 DRB1*09:01 DRB1*10:01
SG	13,86	9	230	1	0	0	1	DRB1*11:01 DRB1*13:02 DRB1*13:03 DRB1*13:05
YG	13,86	14	260	0.1688	0	0	1	DRB1*07:01
RV	13,86	11	273	0.901	0	0	1	DRB1*15:01 DRB1*15:03 DRB1*15:06
EY	14,16	4	88	0.7711	0	0	1	DRB1*08:01 DRB1*08:02 DRB1*08:03 DRB1*08:04 DRB1*12:01 DRB1*14:04
KH	14,16	14	260	0.1688	0	0	1	DRB1*07:01
KQ	14,25	14	260	0.1688	0	0	1	DRB1*07:01
EL	14,26	12	235	0.2955	0	0	1	DRB1*01:01 DRB1*01:02 DRB1*01:03 DRB1*10:01 DRB1*12:01
KF	14,26	14	260	0.1688	0	0	1	DRB1*07:01
EF	14,26	34	862	1	0	0	1	DRB1*04:01 DRB1*04:02 DRB1*04:03 DRB1*04:04 DRB1*04:05 DRB1*04:06 DRB1*04:07 DRB1*04:08 DRB1*04:38 DRB1*08:01 DRB1*08:02 DRB1*08:03 DRB1*08:04 DRB1*11:01 DRB1*11:02 DRB1*11:03 DRB1*11:04 DRB1*13:01 DRB1*13:02 DRB1*13:03 DRB1*13:05 DRB1*14:01 DRB1*14:04 DRB1*14:06 DRB1*15:01 DRB1*15:02 DRB1*15:03 DRB1*15:06 DRB1*16:01 DRB1*16:02
EE	14,28	13	235	0.1576	0	0	1	DRB1*01:01 DRB1*01:02 DRB1*01:03 DRB1*10:01 DRB1*12:01 DRB1*14:06
KE	14,28	14	260	0.1688	0	0	1	DRB1*07:01
EC	14,30	8	202	1	0	0	1	DRB1*01:01 DRB1*01:02 DRB1*01:03
KL	14,30	14	260	0.1688	0	0	1	DRB1*07:01
KF	14,31	14	260	0.1688	0	0	1	DRB1*07:01
KY	14,32	14	260	0.1688	0	0	1	DRB1*07:01
KN	14,33	14	260	0.1688	0	0	1	DRB1*07:01
EN	14,33	38	914	0.2454	0	0	1	DRB1*01:01 DRB1*01:02 DRB1*01:03 DRB1*03:01 DRB1*08:01 DRB1*08:02 DRB1*08:03 DRB1*08:04 DRB1*09:01 DRB1*10:01 DRB1*11:01 DRB1*11:02 DRB1*11:03 DRB1*11:04 DRB1*12:01 DRB1*13:01 DRB1*13:02 DRB1*13:03 DRB1*13:05 DRB1*14:01 DRB1*14:04 DRB1*14:06 DRB1*15:01 DRB1*15:02 DRB1*15:03 DRB1*15:06 DRB1*16:01 DRB1*16:02
EF	14,37	3	55	0.475	0	0	1	DRB1*14:01 DRB1*14:04
KF	14,37	14	260	0.1688	0	0	1	DRB1*07:01
EY	14,37	22	503	0.454	0	0	1	DRB1*04:01 DRB1*04:02 DRB1*04:03 DRB1*04:04 DRB1*04:05 DRB1*04:07 DRB1*04:08 DRB1*04:38 DRB1*08:01 DRB1*08:02 DRB1*08:03 DRB1*08:04 DRB1*10:01 DRB1*11:01 DRB1*11:02 DRB1*11:03 DRB1*11:04 DRB1*13:03
KV	14,38	14	260	0.1688	0	0	1	DRB1*07:01
KF	14,40	14	260	0.1688	0	0	1	DRB1*07:01
KY	14,47	14	260	0.1688	0	0	1	DRB1*07:01
EY	14,47	24	580	0.6603	0	0	1	DRB1*01:01 DRB1*01:02 DRB1*01:03 DRB1*04:01 DRB1*04:02 DRB1*04:03 DRB1*04:04 DRB1*04:05 DRB1*04:06 DRB1*04:07 DRB1*04:08 DRB1*04:38 DRB1*08:01 DRB1*08:02 DRB1*08:03 DRB1*08:04 DRB1*09:01 DRB1*10:01 DRB1*13:03 DRB1*14:01 DRB1*14:04 DRB1*14:06 DRB1*16:01 DRB1*16:02
KV	14,50	14	260	0.1688	0	0	1	DRB1*07:01
EA	14,57	3	55	0.475	0	0	1	DRB1*14:01 DRB1*14:04
ES	14,57	4	83	0.5609	0	0	1	DRB1*04:05 DRB1*08:01 DRB1*08:03 DRB1*13:03
KV	14,57	14	260	0.1688	0	0	1	DRB1*07:01
EE	14,58	12	211	0.1491	0	0	1	DRB1*11:01 DRB1*11:02 DRB1*11:03 DRB1*11:04
KA	14,58	14	260	0.1688	0	0	1	DRB1*07:01
EA	14,58	37	935	1	0	0	1	DRB1*01:01 DRB1*01:02 DRB1*01:03 DRB1*03:01 DRB1*04:01 DRB1*04:02 DRB1*04:03 DRB1*04:04 DRB1*04:05 DRB1*04:06 DRB1*04:07 DRB1*04:08 DRB1*04:38 DRB1*08:01 DRB1*08:02 DRB1*08:03 DRB1*08:04 DRB1*09:01 DRB1*10:01 DRB1*12:01 DRB1*13:01 DRB1*13:02 DRB1*13:03 DRB1*13:05 DRB1*14:01 DRB1*14:04 DRB1*14:06 DRB1*15:01 DRB1*15:02 DRB1*15:03 DRB1*15:06 DRB1*16:01 DRB1*16:02
EH	14,60	3	55	0.475	0	0	1	DRB1*14:01 DRB1*14:04
KS	14,60	14	260	0.1688	0	0	1	DRB1*07:01
KI	14,67	14	260	0.1688	0	0	1	DRB1*07:01
EF	14,67	16	300	0.142	0	0	1	DRB1*08:01 DRB1*08:02 DRB1*08:04 DRB1*09:01 DRB1*11:01 DRB1*11:03 DRB1*11:04 DRB1*13:05 DRB1*16:01
EI	14,67	23	544	0.5735	0	0	1	DRB1*01:03 DRB1*04:02 DRB1*04:38 DRB1*08:03 DRB1*11:02 DRB1*12:01 DRB1*13:01 DRB1*13:02 DRB1*13:03 DRB1*15:01 DRB1*15:02 DRB1*15:03 DRB1*15:06
ER	14,70	7	81	0.0402	0	0	1	DRB1*09:01 DRB1*10:01 DRB1*14:01 DRB1*14:04
KD	14,70	14	260	0.1688	0	0	1	DRB1*07:01
ED	14,70	25	548	0.2518	0	0	1	DRB1*01:03 DRB1*04:02 DRB1*08:01 DRB1*08:02 DRB1*08:03 DRB1*08:04 DRB1*11:01 DRB1*11:02 DRB1*11:03 DRB1*11:04 DRB1*12:01 DRB1*13:01 DRB1*13:02 DRB1*13:03 DRB1*13:05 DRB1*16:01 DRB1*16:02
KR	14,71	14	260	0.1688	0	0	1	DRB1*07:01
EE	14,71	13	278	0.4503	0	0	1	DRB1*01:03 DRB1*04:02 DRB1*11:02 DRB1*11:03 DRB1*13:01 DRB1*13:02
ER	14,71	26	586	0.3151	0	0	1	DRB1*01:01 DRB1*01:02 DRB1*04:03 DRB1*04:04 DRB1*04:05 DRB1*04:06 DRB1*04:07 DRB1*04:08 DRB1*08:01 DRB1*08:02 DRB1*08:03 DRB1*08:04 DRB1*09:01 DRB1*10:01 DRB1*11:01 DRB1*11:04 DRB1*12:01 DRB1*13:05 DRB1*14:01 DRB1*14:04 DRB1*14:06 DRB1*16:01 DRB1*16:02
KG	14,73	14	260	0.1688	0	0	1	DRB1*07:01
EA	14,73	37	940	1	0	0	1	DRB1*01:01 DRB1*01:02 DRB1*01:03 DRB1*04:01 DRB1*04:02 DRB1*04:03 DRB1*04:04 DRB1*04:05 DRB1*04:06 DRB1*04:07 DRB1*04:08 DRB1*04:38 DRB1*08:01 DRB1*08:02 DRB1*08:03 DRB1*08:04 DRB1*09:01 DRB1*10:01 DRB1*11:01 DRB1*11:02 DRB1*11:03 DRB1*11:04 DRB1*12:01 DRB1*13:01 DRB1*13:02 DRB1*13:03 DRB1*13:05 DRB1*14:01 DRB1*14:04 DRB1*14:06 DRB1*15:01 DRB1*15:02 DRB1*15:03 DRB1*15:06 DRB1*16:01 DRB1*16:02
EL	14,74	4	59	0.29	0	0	1	DRB1*08:01 DRB1*08:02 DRB1*08:03 DRB1*08:04
EE	14,74	5	98	0.5803	0	0	1	DRB1*04:03 DRB1*04:06 DRB1*04:07 DRB1*09:01 DRB1*14:01 DRB1*14:04
KQ	14,74	14	260	0.1688	0	0	1	DRB1*07:01
KT	14,77	14	260	0.1688	0	0	1	DRB1*07:01
ET	14,77	37	940	1	0	0	1	DRB1*01:01 DRB1*01:02 DRB1*01:03 DRB1*04:01 DRB1*04:02 DRB1*04:03 DRB1*04:04 DRB1*04:05 DRB1*04:06 DRB1*04:07 DRB1*04:08 DRB1*04:38 DRB1*08:01 DRB1*08:02 DRB1*08:03 DRB1*08:04 DRB1*09:01 DRB1*10:01 DRB1*11:01 DRB1*11:02 DRB1*11:03 DRB1*11:04 DRB1*12:01 DRB1*13:01 DRB1*13:02 DRB1*13:03 DRB1*13:05 DRB1*14:01 DRB1*14:04 DRB1*14:06 DRB1*15:01 DRB1*15:02 DRB1*15:03 DRB1*15:06 DRB1*16:01 DRB1*16:02
KV	14,78	14	260	0.1688	0	0	1	DRB1*07:01
KV	14,85	14	260	0.1688	0	0	1	DRB1*07:01
EV	14,85	38	973	1	0	0	1	DRB1*01:01 DRB1*01:03 DRB1*03:01 DRB1*04:01 DRB1*04:02 DRB1*04:03 DRB1*04:04 DRB1*04:05 DRB1*04:06 DRB1*04:07 DRB1*04:08 DRB1*04:38 DRB1*08:01 DRB1*08:02 DRB1*08:03 DRB1*08:04 DRB1*09:01 DRB1*10:01 DRB1*11:01 DRB1*11:02 DRB1*11:03 DRB1*11:04 DRB1*13:01 DRB1*13:02 DRB1*13:03 DRB1*13:05 DRB1*14:01 DRB1*14:04 DRB1*14:06 DRB1*15:01 DRB1*15:02 DRB1*15:03 DRB1*15:06 DRB1*16:01 DRB1*16:02
KG	14,86	14	260	0.1688	0	0	1	DRB1*07:01
YR	16,25	4	88	0.7711	0	0	1	DRB1*08:01 DRB1*08:02 DRB1*08:03 DRB1*08:04 DRB1*12:01 DRB1*14:04
HQ	16,25	14	260	0.1688	0	0	1	DRB1*07:01
YF	16,26	4	61	0.2997	0	0	1	DRB1*08:01 DRB1*08:02 DRB1*08:03 DRB1*08:04 DRB1*14:04
HL	16,26	12	211	0.1491	0	0	1	DRB1*01:01 DRB1*01:02 DRB1*01:03 DRB1*10:01
HF	16,26	38	926	0.3552	0	0	1	DRB1*04:01 DRB1*04:02 DRB1*04:03 DRB1*04:04 DRB1*04:05 DRB1*04:06 DRB1*04:07 DRB1*04:08 DRB1*04:38 DRB1*07:01 DRB1*11:01 DRB1*11:02 DRB1*11:03 DRB1*11:04 DRB1*13:01 DRB1*13:02 DRB1*13:03 DRB1*13:05 DRB1*14:01 DRB1*14:06 DRB1*15:01 DRB1*15:02 DRB1*15:03 DRB1*15:06 DRB1*16:01 DRB1*16:02
YD	16,28	4	61	0.2997	0	0	1	DRB1*08:01 DRB1*08:02 DRB1*08:03 DRB1*08:04 DRB1*14:04
HE	16,28	25	448	0.01756	0	0	1	DRB1*01:01 DRB1*01:02 DRB1*01:03 DRB1*07:01 DRB1*10:01 DRB1*14:06
YY	16,30	4	61	0.2997	0	0	1	DRB1*08:01 DRB1*08:02 DRB1*08:03 DRB1*08:04 DRB1*14:04
HC	16,30	8	202	1	0	0	1	DRB1*01:01 DRB1*01:02 DRB1*01:03
HL	16,30	14	260	0.1688	0	0	1	DRB1*07:01
YF	16,31	4	88	0.7711	0	0	1	DRB1*08:01 DRB1*08:02 DRB1*08:03 DRB1*08:04 DRB1*12:01 DRB1*14:04
HF	16,31	38	971	1	0	0	1	DRB1*03:01 DRB1*04:01 DRB1*04:02 DRB1*04:03 DRB1*04:04 DRB1*04:05 DRB1*04:06 DRB1*04:07 DRB1*04:08 DRB1*04:38 DRB1*07:01 DRB1*11:01 DRB1*11:02 DRB1*11:03 DRB1*11:04 DRB1*13:01 DRB1*13:02 DRB1*13:03 DRB1*13:05 DRB1*14:01 DRB1*14:06 DRB1*15:01 DRB1*15:02 DRB1*15:03 DRB1*15:06 DRB1*16:01 DRB1*16:02
YY	16,32	4	59	0.29	0	0	1	DRB1*08:01 DRB1*08:02 DRB1*08:03 DRB1*08:04
YN	16,33	4	88	0.7711	0	0	1	DRB1*08:01 DRB1*08:02 DRB1*08:03 DRB1*08:04 DRB1*12:01 DRB1*14:04
HN	16,33	39	964	0.3952	0	0	1	DRB1*01:01 DRB1*01:02 DRB1*01:03 DRB1*03:01 DRB1*07:01 DRB1*09:01 DRB1*10:01 DRB1*11:01 DRB1*11:02 DRB1*11:03 DRB1*11:04 DRB1*13:01 DRB1*13:02 DRB1*13:03 DRB1*13:05 DRB1*14:01 DRB1*14:06 DRB1*15:01 DRB1*15:02 DRB1*15:03 DRB1*15:06 DRB1*16:01 DRB1*16:02
YY	16,37	4	59	0.29	0	0	1	DRB1*08:01 DRB1*08:02 DRB1*08:03 DRB1*08:04
HF	16,37	16	308	0.1762	0	0	1	DRB1*07:01 DRB1*14:01
HY	16,37	19	458	0.7198	0	0	1	DRB1*04:01 DRB1*04:02 DRB1*04:03 DRB1*04:04 DRB1*04:05 DRB1*04:07 DRB1*04:08 DRB1*04:38 DRB1*10:01 DRB1*11:01 DRB1*11:02 DRB1*11:03 DRB1*11:04 DRB1*13:03
YV	16,38	4	61	0.2997	0	0	1	DRB1*08:01 DRB1*08:02 DRB1*08:03 DRB1*08:04 DRB1*14:04
HV	16,38	39	999	1	0	0	1	DRB1*01:01 DRB1*01:02 DRB1*01:03 DRB1*03:01 DRB1*04:01 DRB1*04:02 DRB1*04:03 DRB1*04:04 DRB1*04:05 DRB1*04:06 DRB1*04:07 DRB1*04:08 DRB1*04:38 DRB1*07:01 DRB1*09:01 DRB1*11:01 DRB1*11:02 DRB1*11:03 DRB1*11:04 DRB1*13:01 DRB1*13:02 DRB1*13:03 DRB1*13:05 DRB1*14:01 DRB1*14:06 DRB1*15:01 DRB1*15:02 DRB1*15:03 DRB1*15:06 DRB1*16:01 DRB1*16:02
YF	16,40	4	88	0.7711	0	0	1	DRB1*08:01 DRB1*08:02 DRB1*08:03 DRB1*08:04 DRB1*12:01 DRB1*14:04
HF	16,40	39	999	1	0	0	1	DRB1*01:01 DRB1*01:02 DRB1*01:03 DRB1*03:01 DRB1*04:01 DRB1*04:02 DRB1*04:03 DRB1*04:04 DRB1*04:05 DRB1*04:06 DRB1*04:07 DRB1*04:08 DRB1*04:38 DRB1*07:01 DRB1*09:01 DRB1*11:01 DRB1*11:02 DRB1*11:03 DRB1*11:04 DRB1*13:01 DRB1*13:02 DRB1*13:03 DRB1*13:05 DRB1*14:01 DRB1*14:06 DRB1*15:01 DRB1*15:02 DRB1*15:03 DRB1*15:06 DRB1*16:01 DRB1*16:02
YY	16,47	4	61	0.2997	0	0	1	DRB1*08:01 DRB1*08:02 DRB1*08:03 DRB1*08:04 DRB1*14:04
HY	16,47	30	720	0.5875	0	0	1	DRB1*01:01 DRB1*01:02 DRB1*01:03 DRB1*04:01 DRB1*04:02 DRB1*04:03 DRB1*04:04 DRB1*04:05 DRB1*04:06 DRB1*04:07 DRB1*04:08 DRB1*04:38 DRB1*07:01 DRB1*09:01 DRB1*10:01 DRB1*13:03 DRB1*14:01 DRB1*14:06 DRB1*16:01 DRB1*16:02
YV	16,50	4	88	0.7711	0	0	1	DRB1*08:01 DRB1*08:02 DRB1*08:03 DRB1*08:04 DRB1*12:01 DRB1*14:04
HV	16,50	39	999	1	0	0	1	DRB1*01:01 DRB1*01:02 DRB1*01:03 DRB1*03:01 DRB1*04:01 DRB1*04:02 DRB1*04:03 DRB1*04:04 DRB1*04:05 DRB1*04:06 DRB1*04:07 DRB1*04:08 DRB1*04:38 DRB1*07:01 DRB1*09:01 DRB1*10:01 DRB1*11:01 DRB1*11:02 DRB1*11:03 DRB1*11:04 DRB1*13:01 DRB1*13:02 DRB1*13:03 DRB1*13:05 DRB1*14:01 DRB1*14:06 DRB1*15:01 DRB1*15:02 DRB1*15:03 DRB1*16:01 DRB1*16:02
YD	16,57	1	4	0.1744	0	0	1	DRB1*08:02 DRB1*08:04
HA	16,57	3	53	0.4624	0	0	1	DRB1*14:01
YS	16,57	3	55	0.475	0	0	1	DRB1*08:01 DRB1*08:03
HV	16,57	14	275	0.2509	0	0	1	DRB1*07:01 DRB1*09:01
YA	16,58	4	88	0.7711	0	0	1	DRB1*08:01 DRB1*08:02 DRB1*08:03 DRB1*08:04 DRB1*12:01 DRB1*14:04
HE	16,58	12	211	0.1491	0	0	1	DRB1*11:01 DRB1*11:02 DRB1*11:03 DRB1*11:04
HH	16,60	3	53	0.4624	0	0	1	DRB1*14:01
YY	16,60	4	59	0.29	0	0	1	DRB1*08:01 DRB1*08:02 DRB1*08:03 DRB1*08:04
HS	16,60	14	275	0.2509	0	0	1	DRB1*07:01 DRB1*09:01
YF	16,67	3	54	0.4686	0	0	1	DRB1*08:01 DRB1*08:02 DRB1*08:04
HF	16,67	13	253	0.2594	0	0	1	DRB1*09:01 DRB1*11:01 DRB1*11:03 DRB1*11:04 DRB1*13:05 DRB1*16:01
HI	16,67	29	690	0.477	0	0	1	DRB1*01:03 DRB1*04:02 DRB1*04:38 DRB1*07:01 DRB1*11:02 DRB1*13:01 DRB1*13:02 DRB1*13:03 DRB1*15:01 DRB1*15:02 DRB1*15:03 DRB1*15:06
HR	16,70	7	79	0.03599	0	0	1	DRB1*09:01 DRB1*10:01 DRB1*14:01
YD	16,70	4	86	0.7687	0	0	1	DRB1*08:01 DRB1*08:02 DRB1*08:03 DRB1*08:04 DRB1*12:01
HD	16,70	33	667	0.02238	0	0	1	DRB1*01:03 DRB1*04:02 DRB1*07:01 DRB1*11:01 DRB1*11:02 DRB1*11:03 DRB1*11:04 DRB1*13:01 DRB1*13:02 DRB1*13:03 DRB1*13:05 DRB1*16:01 DRB1*16:02
YR	16,71	4	88	0.7711	0	0	1	DRB1*08:01 DRB1*08:02 DRB1*08:03 DRB1*08:04 DRB1*12:01 DRB1*14:04
HE	16,71	13	278	0.4503	0	0	1	DRB1*01:03 DRB1*04:02 DRB1*11:02 DRB1*11:03 DRB1*13:01 DRB1*13:02
HR	16,71	33	707	0.07064	0	0	1	DRB1*01:01 DRB1*01:02 DRB1*04:03 DRB1*04:04 DRB1*04:05 DRB1*04:06 DRB1*04:07 DRB1*04:08 DRB1*07:01 DRB1*09:01 DRB1*10:01 DRB1*11:01 DRB1*11:04 DRB1*13:05 DRB1*14:01 DRB1*14:06 DRB1*16:01 DRB1*16:02
YA	16,73	4	88	0.7711	0	0	1	DRB1*08:01 DRB1*08:02 DRB1*08:03 DRB1*08:04 DRB1*12:01 DRB1*14:04
HA	16,73	36	920	1	0	0	1	DRB1*01:01 DRB1*01:02 DRB1*01:03 DRB1*04:01 DRB1*04:02 DRB1*04:03 DRB1*04:04 DRB1*04:05 DRB1*04:06 DRB1*04:07 DRB1*04:08 DRB1*04:38 DRB1*09:01 DRB1*10:01 DRB1*11:01 DRB1*11:02 DRB1*11:03 DRB1*11:04 DRB1*13:01 DRB1*13:02 DRB1*13:03 DRB1*13:05 DRB1*14:01 DRB1*14:06 DRB1*15:01 DRB1*15:02 DRB1*15:03 DRB1*15:06 DRB1*16:01 DRB1*16:02
YL	16,74	4	59	0.29	0	0	1	DRB1*08:01 DRB1*08:02 DRB1*08:03 DRB1*08:04
HE	16,74	5	96	0.419	0	0	1	DRB1*04:03 DRB1*04:06 DRB1*04:07 DRB1*09:01 DRB1*14:01
HQ	16,74	14	260	0.1688	0	0	1	DRB1*07:01
HA	16,74	35	894	1	0	0	1	DRB1*01:01 DRB1*01:02 DRB1*01:03 DRB1*04:01 DRB1*04:02 DRB1*04:04 DRB1*04:05 DRB1*04:08 DRB1*04:38 DRB1*10:01 DRB1*11:01 DRB1*11:02 DRB1*11:03 DRB1*11:04 DRB1*13:01 DRB1*13:02 DRB1*13:03 DRB1*13:05 DRB1*14:06 DRB1*15:01 DRB1*15:02 DRB1*15:03 DRB1*15:06 DRB1*16:01 DRB1*16:02
YT	16,77	4	88	0.7711	0	0	1	DRB1*08:01 DRB1*08:02 DRB1*08:03 DRB1*08:04 DRB1*12:01 DRB1*14:04
HT	16,77	39	982	1	0	0	1	DRB1*01:01 DRB1*01:02 DRB1*01:03 DRB1*04:01 DRB1*04:02 DRB1*04:03 DRB1*04:04 DRB1*04:05 DRB1*04:06 DRB1*04:07 DRB1*04:08 DRB1*04:38 DRB1*07:01 DRB1*09:01 DRB1*10:01 DRB1*11:01 DRB1*11:02 DRB1*11:03 DRB1*11:04 DRB1*13:01 DRB1*13:02 DRB1*13:03 DRB1*13:05 DRB1*14:01 DRB1*14:06 DRB1*15:01 DRB1*15:02 DRB1*15:03 DRB1*15:06 DRB1*16:01 DRB1*16:02
YY	16,78	4	88	0.7711	0	0	1	DRB1*08:01 DRB1*08:02 DRB1*08:03 DRB1*08:04 DRB1*12:01 DRB1*14:04
HV	16,78	14	275	0.2509	0	0	1	DRB1*07:01 DRB1*09:01
HA	16,85	1	21	0.5728	0	0	1	DRB1*01:02
YV	16,85	4	61	0.2997	0	0	1	DRB1*08:01 DRB1*08:02 DRB1*08:03 DRB1*08:04 DRB1*14:04
HV	16,85	39	997	1	0	0	1	DRB1*01:01 DRB1*01:03 DRB1*03:01 DRB1*04:01 DRB1*04:02 DRB1*04:03 DRB1*04:04 DRB1*04:05 DRB1*04:06 DRB1*04:07 DRB1*04:08 DRB1*04:38 DRB1*07:01 DRB1*09:01 DRB1*10:01 DRB1*11:01 DRB1*11:02 DRB1*11:03 DRB1*11:04 DRB1*13:01 DRB1*13:02 DRB1*13:03 DRB1*13:05 DRB1*14:01 DRB1*14:06 DRB1*15:01 DRB1*15:02 DRB1*15:03 DRB1*15:06 DRB1*16:01 DRB1*16:02
YG	16,86	4	57	0.2812	0	0	1	DRB1*08:01 DRB1*08:02 DRB1*08:03
RL	25,26	12	235	0.2955	0	0	1	DRB1*01:01 DRB1*01:02 DRB1*01:03 DRB1*10:01 DRB1*12:01
QF	25,26	14	260	0.1688	0	0	1	DRB1*07:01
RF	25,26	34	862	1	0	0	1	DRB1*04:01 DRB1*04:02 DRB1*04:03 DRB1*04:04 DRB1*04:05 DRB1*04:06 DRB1*04:07 DRB1*04:08 DRB1*04:38 DRB1*08:01 DRB1*08:02 DRB1*08:03 DRB1*08:04 DRB1*11:01 DRB1*11:02 DRB1*11:03 DRB1*11:04 DRB1*13:01 DRB1*13:02 DRB1*13:03 DRB1*13:05 DRB1*14:01 DRB1*14:04 DRB1*14:06 DRB1*15:01 DRB1*15:02 DRB1*15:03 DRB1*15:06 DRB1*16:01 DRB1*16:02
RE	25,28	13	235	0.1576	0	0	1	DRB1*01:01 DRB1*01:02 DRB1*01:03 DRB1*10:01 DRB1*12:01 DRB1*14:06
QE	25,28	14	260	0.1688	0	0	1	DRB1*07:01
RC	25,30	8	202	1	0	0	1	DRB1*01:01 DRB1*01:02 DRB1*01:03
QL	25,30	14	260	0.1688	0	0	1	DRB1*07:01
QF	25,31	14	260	0.1688	0	0	1	DRB1*07:01
QY	25,32	14	260	0.1688	0	0	1	DRB1*07:01
QN	25,33	14	260	0.1688	0	0	1	DRB1*07:01
RN	25,33	38	914	0.2454	0	0	1	DRB1*01:01 DRB1*01:02 DRB1*01:03 DRB1*03:01 DRB1*08:01 DRB1*08:02 DRB1*08:03 DRB1*08:04 DRB1*09:01 DRB1*10:01 DRB1*11:01 DRB1*11:02 DRB1*11:03 DRB1*11:04 DRB1*12:01 DRB1*13:01 DRB1*13:02 DRB1*13:03 DRB1*13:05 DRB1*14:01 DRB1*14:04 DRB1*14:06 DRB1*15:01 DRB1*15:02 DRB1*15:03 DRB1*15:06 DRB1*16:01 DRB1*16:02
RF	25,37	3	55	0.475	0	0	1	DRB1*14:01 DRB1*14:04
QF	25,37	14	260	0.1688	0	0	1	DRB1*07:01
RY	25,37	22	503	0.454	0	0	1	DRB1*04:01 DRB1*04:02 DRB1*04:03 DRB1*04:04 DRB1*04:05 DRB1*04:07 DRB1*04:08 DRB1*04:38 DRB1*08:01 DRB1*08:02 DRB1*08:03 DRB1*08:04 DRB1*10:01 DRB1*11:01 DRB1*11:02 DRB1*11:03 DRB1*11:04 DRB1*13:03
QV	25,38	14	260	0.1688	0	0	1	DRB1*07:01
QF	25,40	14	260	0.1688	0	0	1	DRB1*07:01
QY	25,47	14	260	0.1688	0	0	1	DRB1*07:01
RY	25,47	24	580	0.6603	0	0	1	DRB1*01:01 DRB1*01:02 DRB1*01:03 DRB1*04:01 DRB1*04:02 DRB1*04:03 DRB1*04:04 DRB1*04:05 DRB1*04:06 DRB1*04:07 DRB1*04:08 DRB1*04:38 DRB1*08:01 DRB1*08:02 DRB1*08:03 DRB1*08:04 DRB1*09:01 DRB1*10:01 DRB1*13:03 DRB1*14:01 DRB1*14:04 DRB1*14:06 DRB1*16:01 DRB1*16:02
QV	25,50	14	260	0.1688	0	0	1	DRB1*07:01
RA	25,57	3	55	0.475	0	0	1	DRB1*14:01 DRB1*14:04
RS	25,57	4	83	0.5609	0	0	1	DRB1*04:05 DRB1*08:01 DRB1*08:03 DRB1*13:03
QV	25,57	14	260	0.1688	0	0	1	DRB1*07:01
RE	25,58	12	211	0.1491	0	0	1	DRB1*11:01 DRB1*11:02 DRB1*11:03 DRB1*11:04
QA	25,58	14	260	0.1688	0	0	1	DRB1*07:01
RA	25,58	37	935	1	0	0	1	DRB1*01:01 DRB1*01:02 DRB1*01:03 DRB1*03:01 DRB1*04:01 DRB1*04:02 DRB1*04:03 DRB1*04:04 DRB1*04:05 DRB1*04:06 DRB1*04:07 DRB1*04:08 DRB1*04:38 DRB1*08:01 DRB1*08:02 DRB1*08:03 DRB1*08:04 DRB1*09:01 DRB1*10:01 DRB1*12:01 DRB1*13:01 DRB1*13:02 DRB1*13:03 DRB1*13:05 DRB1*14:01 DRB1*14:04 DRB1*14:06 DRB1*15:01 DRB1*15:02 DRB1*15:03 DRB1*15:06 DRB1*16:01 DRB1*16:02
RH	25,60	3	55	0.475	0	0	1	DRB1*14:01 DRB1*14:04
QS	25,60	14	260	0.1688	0	0	1	DRB1*07:01
QI	25,67	14	260	0.1688	0	0	1	DRB1*07:01
RF	25,67	16	300	0.142	0	0	1	DRB1*08:01 DRB1*08:02 DRB1*08:04 DRB1*09:01 DRB1*11:01 DRB1*11:03 DRB1*11:04 DRB1*13:05 DRB1*16:01
RI	25,67	23	544	0.5735	0	0	1	DRB1*01:03 DRB1*04:02 DRB1*04:38 DRB1*08:03 DRB1*11:02 DRB1*12:01 DRB1*13:01 DRB1*13:02 DRB1*13:03 DRB1*15:01 DRB1*15:02 DRB1*15:03 DRB1*15:06
RR	25,70	7	81	0.0402	0	0	1	DRB1*09:01 DRB1*10:01 DRB1*14:01 DRB1*14:04
QD	25,70	14	260	0.1688	0	0	1	DRB1*07:01
RD	25,70	25	548	0.2518	0	0	1	DRB1*01:03 DRB1*04:02 DRB1*08:01 DRB1*08:02 DRB1*08:03 DRB1*08:04 DRB1*11:01 DRB1*11:02 DRB1*11:03 DRB1*11:04 DRB1*12:01 DRB1*13:01 DRB1*13:02 DRB1*13:03 DRB1*13:05 DRB1*16:01 DRB1*16:02
QR	25,71	14	260	0.1688	0	0	1	DRB1*07:01
RE	25,71	13	278	0.4503	0	0	1	DRB1*01:03 DRB1*04:02 DRB1*11:02 DRB1*11:03 DRB1*13:01 DRB1*13:02
RR	25,71	26	586	0.3151	0	0	1	DRB1*01:01 DRB1*01:02 DRB1*04:03 DRB1*04:04 DRB1*04:05 DRB1*04:06 DRB1*04:07 DRB1*04:08 DRB1*08:01 DRB1*08:02 DRB1*08:03 DRB1*08:04 DRB1*09:01 DRB1*10:01 DRB1*11:01 DRB1*11:04 DRB1*12:01 DRB1*13:05 DRB1*14:01 DRB1*14:04 DRB1*14:06 DRB1*16:01 DRB1*16:02
QG	25,73	14	260	0.1688	0	0	1	DRB1*07:01
RA	25,73	37	940	1	0	0	1	DRB1*01:01 DRB1*01:02 DRB1*01:03 DRB1*04:01 DRB1*04:02 DRB1*04:03 DRB1*04:04 DRB1*04:05 DRB1*04:06 DRB1*04:07 DRB1*04:08 DRB1*04:38 DRB1*08:01 DRB1*08:02 DRB1*08:03 DRB1*08:04 DRB1*09:01 DRB1*10:01 DRB1*11:01 DRB1*11:02 DRB1*11:03 DRB1*11:04 DRB1*12:01 DRB1*13:01 DRB1*13:02 DRB1*13:03 DRB1*13:05 DRB1*14:01 DRB1*14:04 DRB1*14:06 DRB1*15:01 DRB1*15:02 DRB1*15:03 DRB1*15:06 DRB1*16:01 DRB1*16:02
RL	25,74	4	59	0.29	0	0	1	DRB1*08:01 DRB1*08:02 DRB1*08:03 DRB1*08:04
RE	25,74	5	98	0.5803	0	0	1	DRB1*04:03 DRB1*04:06 DRB1*04:07 DRB1*09:01 DRB1*14:01 DRB1*14:04
QQ	25,74	14	260	0.1688	0	0	1	DRB1*07:01
QT	25,77	14	260	0.1688	0	0	1	DRB1*07:01
RT	25,77	37	940	1	0	0	1	DRB1*01:01 DRB1*01:02 DRB1*01:03 DRB1*04:01 DRB1*04:02 DRB1*04:03 DRB1*04:04 DRB1*04:05 DRB1*04:06 DRB1*04:07 DRB1*04:08 DRB1*04:38 DRB1*08:01 DRB1*08:02 DRB1*08:03 DRB1*08:04 DRB1*09:01 DRB1*10:01 DRB1*11:01 DRB1*11:02 DRB1*11:03 DRB1*11:04 DRB1*12:01 DRB1*13:01 DRB1*13:02 DRB1*13:03 DRB1*13:05 DRB1*14:01 DRB1*14:04 DRB1*14:06 DRB1*15:01 DRB1*15:02 DRB1*15:03 DRB1*15:06 DRB1*16:01 DRB1*16:02
QV	25,78	14	260	0.1688	0	0	1	DRB1*07:01
QV	25,85	14	260	0.1688	0	0	1	DRB1*07:01
RV	25,85	38	973	1	0	0	1	DRB1*01:01 DRB1*01:03 DRB1*03:01 DRB1*04:01 DRB1*04:02 DRB1*04:03 DRB1*04:04 DRB1*04:05 DRB1*04:06 DRB1*04:07 DRB1*04:08 DRB1*04:38 DRB1*08:01 DRB1*08:02 DRB1*08:03 DRB1*08:04 DRB1*09:01 DRB1*10:01 DRB1*11:01 DRB1*11:02 DRB1*11:03 DRB1*11:04 DRB1*13:01 DRB1*13:02 DRB1*13:03 DRB1*13:05 DRB1*14:01 DRB1*14:04 DRB1*14:06 DRB1*15:01 DRB1*15:02 DRB1*15:03 DRB1*15:06 DRB1*16:01 DRB1*16:02
QG	25,86	14	260	0.1688	0	0	1	DRB1*07:01
LE	26,28	12	235	0.2955	0	0	1	DRB1*01:01 DRB1*01:02 DRB1*01:03 DRB1*10:01 DRB1*12:01
FE	26,28	15	260	0.08352	0	0	1	DRB1*07:01 DRB1*14:06
FD	26,28	34	862	1	0	0	1	DRB1*04:01 DRB1*04:02 DRB1*04:03 DRB1*04:04 DRB1*04:05 DRB1*04:06 DRB1*04:07 DRB1*04:08 DRB1*04:38 DRB1*08:01 DRB1*08:02 DRB1*08:03 DRB1*08:04 DRB1*11:01 DRB1*11:02 DRB1*11:03 DRB1*11:04 DRB1*13:01 DRB1*13:02 DRB1*13:03 DRB1*13:05 DRB1*14:01 DRB1*14:04 DRB1*15:01 DRB1*15:02 DRB1*15:03 DRB1*15:06 DRB1*16:01 DRB1*16:02
LC	26,30	8	202	1	0	0	1	DRB1*01:01 DRB1*01:02 DRB1*01:03
FL	26,30	14	260	0.1688	0	0	1	DRB1*07:01
FY	26,30	34	860	1	0	0	1	DRB1*04:01 DRB1*04:02 DRB1*04:03 DRB1*04:04 DRB1*04:05 DRB1*04:06 DRB1*04:07 DRB1*04:08 DRB1*04:38 DRB1*08:01 DRB1*08:02 DRB1*08:03 DRB1*08:04 DRB1*11:01 DRB1*11:02 DRB1*11:03 DRB1*11:04 DRB1*13:01 DRB1*13:02 DRB1*13:03 DRB1*13:05 DRB1*14:01 DRB1*14:04 DRB1*14:06 DRB1*15:01 DRB1*15:02 DRB1*15:06 DRB1*16:01 DRB1*16:02
LI	26,31	8	202	1	0	0	1	DRB1*01:01 DRB1*01:02 DRB1*01:03
FF	26,31	38	937	0.5075	0	0	1	DRB1*04:01 DRB1*04:02 DRB1*04:03 DRB1*04:04 DRB1*04:05 DRB1*04:06 DRB1*04:07 DRB1*04:08 DRB1*04:38 DRB1*07:01 DRB1*08:01 DRB1*08:02 DRB1*08:03 DRB1*08:04 DRB1*11:01 DRB1*11:02 DRB1*11:03 DRB1*11:04 DRB1*13:01 DRB1*13:02 DRB1*13:03 DRB1*13:05 DRB1*14:01 DRB1*14:04 DRB1*14:06 DRB1*15:01 DRB1*15:02 DRB1*15:03 DRB1*15:06 DRB1*16:01 DRB1*16:02
LH	26,32	4	40	0.07806	0	0	1	DRB1*10:01 DRB1*12:01
LY	26,32	8	202	1	0	0	1	DRB1*01:01 DRB1*01:02 DRB1*01:03
FY	26,32	34	837	0.6635	0	0	1	DRB1*04:01 DRB1*04:02 DRB1*04:03 DRB1*04:04 DRB1*04:05 DRB1*04:06 DRB1*04:07 DRB1*04:08 DRB1*04:38 DRB1*07:01 DRB1*08:01 DRB1*08:02 DRB1*08:03 DRB1*08:04 DRB1*11:01 DRB1*11:02 DRB1*11:03 DRB1*11:04 DRB1*13:03 DRB1*15:01 DRB1*15:02 DRB1*15:03 DRB1*15:06 DRB1*16:01 DRB1*16:02
LN	26,33	12	235	0.2955	0	0	1	DRB1*01:01 DRB1*01:02 DRB1*01:03 DRB1*10:01 DRB1*12:01
FN	26,33	35	842	0.4989	0	0	1	DRB1*07:01 DRB1*08:01 DRB1*08:02 DRB1*08:03 DRB1*08:04 DRB1*11:01 DRB1*11:02 DRB1*11:03 DRB1*11:04 DRB1*13:01 DRB1*13:02 DRB1*13:03 DRB1*13:05 DRB1*14:01 DRB1*14:04 DRB1*14:06 DRB1*15:01 DRB1*15:02 DRB1*15:03 DRB1*15:06 DRB1*16:01 DRB1*16:02
LS	26,37	8	202	1	0	0	1	DRB1*01:01 DRB1*01:02 DRB1*01:03
FF	26,37	16	310	0.1856	0	0	1	DRB1*07:01 DRB1*14:01 DRB1*14:04
FY	26,37	20	494	0.8176	0	0	1	DRB1*04:01 DRB1*04:02 DRB1*04:03 DRB1*04:04 DRB1*04:05 DRB1*04:07 DRB1*04:08 DRB1*04:38 DRB1*08:01 DRB1*08:02 DRB1*08:03 DRB1*08:04 DRB1*11:01 DRB1*11:02 DRB1*11:03 DRB1*11:04 DRB1*13:03
LV	26,38	8	202	1	0	0	1	DRB1*01:01 DRB1*01:02 DRB1*01:03
FV	26,38	38	937	0.5075	0	0	1	DRB1*04:01 DRB1*04:02 DRB1*04:03 DRB1*04:04 DRB1*04:05 DRB1*04:06 DRB1*04:07 DRB1*04:08 DRB1*04:38 DRB1*07:01 DRB1*08:01 DRB1*08:02 DRB1*08:03 DRB1*08:04 DRB1*11:01 DRB1*11:02 DRB1*11:03 DRB1*11:04 DRB1*13:01 DRB1*13:02 DRB1*13:03 DRB1*13:05 DRB1*14:01 DRB1*14:04 DRB1*14:06 DRB1*15:01 DRB1*15:02 DRB1*15:03 DRB1*15:06 DRB1*16:01 DRB1*16:02
FF	26,40	38	937	0.5075	0	0	1	DRB1*04:01 DRB1*04:02 DRB1*04:03 DRB1*04:04 DRB1*04:05 DRB1*04:06 DRB1*04:07 DRB1*04:08 DRB1*04:38 DRB1*07:01 DRB1*08:01 DRB1*08:02 DRB1*08:03 DRB1*08:04 DRB1*11:01 DRB1*11:02 DRB1*11:03 DRB1*11:04 DRB1*13:01 DRB1*13:02 DRB1*13:03 DRB1*13:05 DRB1*14:01 DRB1*14:04 DRB1*14:06 DRB1*15:01 DRB1*15:02 DRB1*15:03 DRB1*15:06 DRB1*16:01 DRB1*16:02
LY	26,47	12	211	0.1491	0	0	1	DRB1*01:01 DRB1*01:02 DRB1*01:03 DRB1*10:01
FY	26,47	26	601	0.4108	0	0	1	DRB1*04:01 DRB1*04:02 DRB1*04:03 DRB1*04:04 DRB1*04:05 DRB1*04:06 DRB1*04:07 DRB1*04:08 DRB1*04:38 DRB1*07:01 DRB1*08:01 DRB1*08:02 DRB1*08:03 DRB1*08:04 DRB1*13:03 DRB1*14:01 DRB1*14:04 DRB1*14:06 DRB1*16:01 DRB1*16:02
FF	26,47	27	630	0.4285	0	0	1	DRB1*11:01 DRB1*11:02 DRB1*11:03 DRB1*11:04 DRB1*13:01 DRB1*13:02 DRB1*13:05 DRB1*15:01 DRB1*15:02 DRB1*15:03 DRB1*15:06
LV	26,50	12	235	0.2955	0	0	1	DRB1*01:01 DRB1*01:02 DRB1*01:03 DRB1*10:01 DRB1*12:01
FV	26,50	38	936	0.5074	0	0	1	DRB1*04:01 DRB1*04:02 DRB1*04:03 DRB1*04:04 DRB1*04:05 DRB1*04:06 DRB1*04:07 DRB1*04:08 DRB1*04:38 DRB1*07:01 DRB1*08:01 DRB1*08:02 DRB1*08:03 DRB1*08:04 DRB1*11:01 DRB1*11:02 DRB1*11:03 DRB1*11:04 DRB1*13:01 DRB1*13:02 DRB1*13:03 DRB1*13:05 DRB1*14:01 DRB1*14:04 DRB1*14:06 DRB1*15:01 DRB1*15:02 DRB1*15:03 DRB1*16:01 DRB1*16:02
FA	26,57	3	55	0.475	0	0	1	DRB1*14:01 DRB1*14:04
FS	26,57	4	83	0.5609	0	0	1	DRB1*04:05 DRB1*08:01 DRB1*08:03 DRB1*13:03
LD	26,57	12	211	0.1491	0	0	1	DRB1*01:01 DRB1*01:02 DRB1*01:03 DRB1*10:01
FV	26,57	14	260	0.1688	0	0	1	DRB1*07:01
FE	26,58	12	211	0.1491	0	0	1	DRB1*11:01 DRB1*11:02 DRB1*11:03 DRB1*11:04
LA	26,58	12	235	0.2955	0	0	1	DRB1*01:01 DRB1*01:02 DRB1*01:03 DRB1*10:01 DRB1*12:01
FH	26,60	3	55	0.475	0	0	1	DRB1*14:01 DRB1*14:04
LY	26,60	12	211	0.1491	0	0	1	DRB1*01:01 DRB1*01:02 DRB1*01:03 DRB1*10:01
FS	26,60	14	260	0.1688	0	0	1	DRB1*07:01
FY	26,60	33	842	1	0	0	1	DRB1*04:01 DRB1*04:02 DRB1*04:03 DRB1*04:04 DRB1*04:05 DRB1*04:06 DRB1*04:07 DRB1*04:08 DRB1*04:38 DRB1*08:01 DRB1*08:02 DRB1*08:03 DRB1*08:04 DRB1*11:01 DRB1*11:02 DRB1*11:03 DRB1*11:04 DRB1*13:01 DRB1*13:02 DRB1*13:03 DRB1*13:05 DRB1*14:06 DRB1*15:01 DRB1*15:02 DRB1*15:03 DRB1*15:06 DRB1*16:01 DRB1*16:02
LL	26,67	12	199	0.09786	0	0	1	DRB1*01:01 DRB1*01:02 DRB1*10:01
FF	26,67	16	289	0.1028	0	0	1	DRB1*08:01 DRB1*08:02 DRB1*08:04 DRB1*11:01 DRB1*11:03 DRB1*11:04 DRB1*13:05 DRB1*16:01
FI	26,67	30	680	0.2938	0	0	1	DRB1*04:02 DRB1*04:38 DRB1*07:01 DRB1*08:03 DRB1*11:02 DRB1*13:01 DRB1*13:02 DRB1*13:03 DRB1*15:01 DRB1*15:02 DRB1*15:03 DRB1*15:06
FR	26,70	3	55	0.475	0	0	1	DRB1*14:01 DRB1*14:04
LQ	26,70	8	189	0.8348	0	0	1	DRB1*01:01 DRB1*01:02
FD	26,70	34	685	0.01258	0	0	1	DRB1*04:02 DRB1*07:01 DRB1*08:01 DRB1*08:02 DRB1*08:03 DRB1*08:04 DRB1*11:01 DRB1*11:02 DRB1*11:03 DRB1*11:04 DRB1*13:01 DRB1*13:02 DRB1*13:03 DRB1*13:05 DRB1*16:01 DRB1*16:02
LR	26,71	12	223	0.2149	0	0	1	DRB1*01:01 DRB1*01:02 DRB1*10:01 DRB1*12:01
FE	26,71	13	262	0.3219	0	0	1	DRB1*04:02 DRB1*11:02 DRB1*11:03 DRB1*13:01 DRB1*13:02
FR	26,71	29	602	0.07568	0	0	1	DRB1*04:03 DRB1*04:04 DRB1*04:05 DRB1*04:06 DRB1*04:07 DRB1*04:08 DRB1*07:01 DRB1*08:01 DRB1*08:02 DRB1*08:03 DRB1*08:04 DRB1*11:01 DRB1*11:04 DRB1*13:05 DRB1*14:01 DRB1*14:04 DRB1*14:06 DRB1*16:01 DRB1*16:02
LA	26,73	12	235	0.2955	0	0	1	DRB1*01:01 DRB1*01:02 DRB1*01:03 DRB1*10:01 DRB1*12:01
FG	26,73	14	260	0.1688	0	0	1	DRB1*07:01
FA	26,73	34	862	1	0	0	1	DRB1*04:01 DRB1*04:02 DRB1*04:03 DRB1*04:04 DRB1*04:05 DRB1*04:06 DRB1*04:07 DRB1*04:08 DRB1*04:38 DRB1*08:01 DRB1*08:02 DRB1*08:03 DRB1*08:04 DRB1*11:01 DRB1*11:02 DRB1*11:03 DRB1*11:04 DRB1*13:01 DRB1*13:02 DRB1*13:03 DRB1*13:05 DRB1*14:01 DRB1*14:04 DRB1*14:06 DRB1*15:01 DRB1*15:02 DRB1*15:03 DRB1*15:06 DRB1*16:01 DRB1*16:02
FL	26,74	4	59	0.29	0	0	1	DRB1*08:01 DRB1*08:02 DRB1*08:03 DRB1*08:04
FE	26,74	5	84	0.373	0	0	1	DRB1*04:03 DRB1*04:06 DRB1*04:07 DRB1*14:01 DRB1*14:04
LA	26,74	12	235	0.2955	0	0	1	DRB1*01:01 DRB1*01:02 DRB1*01:03 DRB1*10:01 DRB1*12:01
FQ	26,74	14	260	0.1688	0	0	1	DRB1*07:01
LT	26,77	12	235	0.2955	0	0	1	DRB1*01:01 DRB1*01:02 DRB1*01:03 DRB1*10:01 DRB1*12:01
FT	26,77	38	937	0.5075	0	0	1	DRB1*04:01 DRB1*04:02 DRB1*04:03 DRB1*04:04 DRB1*04:05 DRB1*04:06 DRB1*04:07 DRB1*04:08 DRB1*04:38 DRB1*07:01 DRB1*08:01 DRB1*08:02 DRB1*08:03 DRB1*08:04 DRB1*11:01 DRB1*11:02 DRB1*11:03 DRB1*11:04 DRB1*13:01 DRB1*13:02 DRB1*13:03 DRB1*13:05 DRB1*14:01 DRB1*14:04 DRB1*14:06 DRB1*15:01 DRB1*15:02 DRB1*15:03 DRB1*15:06 DRB1*16:01 DRB1*16:02
LY	26,78	12	235	0.2955	0	0	1	DRB1*01:01 DRB1*01:02 DRB1*01:03 DRB1*10:01 DRB1*12:01
FV	26,78	14	260	0.1688	0	0	1	DRB1*07:01
FY	26,78	34	862	1	0	0	1	DRB1*04:01 DRB1*04:02 DRB1*04:03 DRB1*04:04 DRB1*04:05 DRB1*04:06 DRB1*04:07 DRB1*04:08 DRB1*04:38 DRB1*08:01 DRB1*08:02 DRB1*08:03 DRB1*08:04 DRB1*11:01 DRB1*11:02 DRB1*11:03 DRB1*11:04 DRB1*13:01 DRB1*13:02 DRB1*13:03 DRB1*13:05 DRB1*14:01 DRB1*14:04 DRB1*14:06 DRB1*15:01 DRB1*15:02 DRB1*15:03 DRB1*15:06 DRB1*16:01 DRB1*16:02
LV	26,85	11	191	0.1587	0	0	1	DRB1*01:01 DRB1*01:03 DRB1*10:01
FV	26,85	38	937	0.5075	0	0	1	DRB1*04:01 DRB1*04:02 DRB1*04:03 DRB1*04:04 DRB1*04:05 DRB1*04:06 DRB1*04:07 DRB1*04:08 DRB1*04:38 DRB1*07:01 DRB1*08:01 DRB1*08:02 DRB1*08:03 DRB1*08:04 DRB1*11:01 DRB1*11:02 DRB1*11:03 DRB1*11:04 DRB1*13:01 DRB1*13:02 DRB1*13:03 DRB1*13:05 DRB1*14:01 DRB1*14:04 DRB1*14:06 DRB1*15:01 DRB1*15:02 DRB1*15:03 DRB1*15:06 DRB1*16:01 DRB1*16:02
LG	26,86	11	191	0.1587	0	0	1	DRB1*01:01 DRB1*01:03 DRB1*10:01
FV	26,86	24	562	0.5095	0	0	1	DRB1*04:02 DRB1*04:03 DRB1*04:04 DRB1*04:06 DRB1*08:04 DRB1*11:02 DRB1*11:03 DRB1*11:04 DRB1*13:01 DRB1*14:01 DRB1*14:04 DRB1*14:06 DRB1*15:01 DRB1*15:03 DRB1*15:06
FG	26,86	27	643	0.5279	0	0	1	DRB1*04:01 DRB1*04:05 DRB1*04:07 DRB1*04:08 DRB1*04:38 DRB1*07:01 DRB1*08:01 DRB1*08:02 DRB1*08:03 DRB1*11:01 DRB1*13:02 DRB1*13:03 DRB1*13:05 DRB1*15:02 DRB1*16:01 DRB1*16:02
EY	28,30	1	0	0.03754	0	0	1	DRB1*14:06
EC	28,30	8	202	1	0	0	1	DRB1*01:01 DRB1*01:02 DRB1*01:03
EL	28,30	14	260	0.1688	0	0	1	DRB1*07:01
EI	28,31	8	202	1	0	0	1	DRB1*01:01 DRB1*01:02 DRB1*01:03
EF	28,31	15	286	0.1829	0	0	1	DRB1*07:01 DRB1*12:01 DRB1*14:06
EH	28,32	5	40	0.0232	0	0	1	DRB1*10:01 DRB1*12:01 DRB1*14:06
EY	28,32	21	440	0.2247	0	0	1	DRB1*01:01 DRB1*01:02 DRB1*01:03 DRB1*07:01
EN	28,33	25	470	0.03591	0	0	1	DRB1*01:01 DRB1*01:02 DRB1*01:03 DRB1*07:01 DRB1*10:01 DRB1*12:01 DRB1*14:06
EN	28,37	1	0	0.03754	0	0	1	DRB1*14:06
DF	28,37	3	55	0.475	0	0	1	DRB1*14:01 DRB1*14:04
ES	28,37	8	202	1	0	0	1	DRB1*01:01 DRB1*01:02 DRB1*01:03
EF	28,37	14	260	0.1688	0	0	1	DRB1*07:01
DY	28,37	20	494	0.8176	0	0	1	DRB1*04:01 DRB1*04:02 DRB1*04:03 DRB1*04:04 DRB1*04:05 DRB1*04:07 DRB1*04:08 DRB1*04:38 DRB1*08:01 DRB1*08:02 DRB1*08:03 DRB1*08:04 DRB1*11:01 DRB1*11:02 DRB1*11:03 DRB1*11:04 DRB1*13:03
EV	28,38	22	440	0.126	0	0	1	DRB1*01:01 DRB1*01:02 DRB1*01:03 DRB1*07:01 DRB1*14:06
EF	28,40	22	462	0.2098	0	0	1	DRB1*01:01 DRB1*01:02 DRB1*01:03 DRB1*07:01 DRB1*12:01 DRB1*14:06
EY	28,47	25	448	0.01756	0	0	1	DRB1*01:01 DRB1*01:02 DRB1*01:03 DRB1*07:01 DRB1*10:01 DRB1*14:06
EV	28,50	25	470	0.03591	0	0	1	DRB1*01:01 DRB1*01:02 DRB1*01:03 DRB1*07:01 DRB1*10:01 DRB1*12:01 DRB1*14:06
DA	28,57	3	55	0.475	0	0	1	DRB1*14:01 DRB1*14:04
DS	28,57	4	83	0.5609	0	0	1	DRB1*04:05 DRB1*08:01 DRB1*08:03 DRB1*13:03
ED	28,57	13	211	0.06837	0	0	1	DRB1*01:01 DRB1*01:02 DRB1*01:03 DRB1*10:01 DRB1*14:06
EV	28,57	14	286	0.3239	0	0	1	DRB1*07:01 DRB1*12:01
DE	28,58	12	211	0.1491	0	0	1	DRB1*11:01 DRB1*11:02 DRB1*11:03 DRB1*11:04
EA	28,58	25	470	0.03591	0	0	1	DRB1*01:01 DRB1*01:02 DRB1*01:03 DRB1*07:01 DRB1*10:01 DRB1*12:01 DRB1*14:06
DH	28,60	3	55	0.475	0	0	1	DRB1*14:01 DRB1*14:04
EY	28,60	13	211	0.06837	0	0	1	DRB1*01:01 DRB1*01:02 DRB1*01:03 DRB1*10:01 DRB1*14:06
ES	28,60	14	286	0.3239	0	0	1	DRB1*07:01 DRB1*12:01
EL	28,67	13	199	0.04113	0	0	1	DRB1*01:01 DRB1*01:02 DRB1*10:01 DRB1*14:06
DF	28,67	16	289	0.1028	0	0	1	DRB1*08:01 DRB1*08:02 DRB1*08:04 DRB1*11:01 DRB1*11:03 DRB1*11:04 DRB1*13:05 DRB1*16:01
EI	28,67	14	302	0.448	0	0	1	DRB1*01:03 DRB1*07:01 DRB1*12:01
DI	28,67	23	513	0.3468	0	0	1	DRB1*04:02 DRB1*04:38 DRB1*08:03 DRB1*11:02 DRB1*13:01 DRB1*13:02 DRB1*13:03 DRB1*15:01 DRB1*15:02 DRB1*15:03 DRB1*15:06
DR	28,70	3	55	0.475	0	0	1	DRB1*14:01 DRB1*14:04
EQ	28,70	9	189	0.5327	0	0	1	DRB1*01:01 DRB1*01:02 DRB1*14:06
ED	28,70	14	302	0.448	0	0	1	DRB1*01:03 DRB1*07:01 DRB1*12:01
DD	28,70	25	518	0.1313	0	0	1	DRB1*04:02 DRB1*08:01 DRB1*08:02 DRB1*08:03 DRB1*08:04 DRB1*11:01 DRB1*11:02 DRB1*11:03 DRB1*11:04 DRB1*13:01 DRB1*13:02 DRB1*13:03 DRB1*13:05 DRB1*16:01 DRB1*16:02
DE	28,71	13	262	0.3219	0	0	1	DRB1*04:02 DRB1*11:02 DRB1*11:03 DRB1*13:01 DRB1*13:02
DR	28,71	18	407	0.4967	0	0	1	DRB1*04:03 DRB1*04:04 DRB1*04:05 DRB1*04:06 DRB1*04:07 DRB1*04:08 DRB1*08:01 DRB1*08:02 DRB1*08:03 DRB1*08:04 DRB1*11:01 DRB1*11:04 DRB1*13:05 DRB1*14:01 DRB1*14:04 DRB1*16:01 DRB1*16:02
ER	28,71	25	458	0.02456	0	0	1	DRB1*01:01 DRB1*01:02 DRB1*07:01 DRB1*10:01 DRB1*12:01 DRB1*14:06
EA	28,73	13	235	0.1576	0	0	1	DRB1*01:01 DRB1*01:02 DRB1*01:03 DRB1*10:01 DRB1*12:01 DRB1*14:06
EG	28,73	14	260	0.1688	0	0	1	DRB1*07:01
DA	28,73	34	862	1	0	0	1	DRB1*04:01 DRB1*04:02 DRB1*04:03 DRB1*04:04 DRB1*04:05 DRB1*04:06 DRB1*04:07 DRB1*04:08 DRB1*04:38 DRB1*08:01 DRB1*08:02 DRB1*08:03 DRB1*08:04 DRB1*11:01 DRB1*11:02 DRB1*11:03 DRB1*11:04 DRB1*13:01 DRB1*13:02 DRB1*13:03 DRB1*13:05 DRB1*14:01 DRB1*14:04 DRB1*15:01 DRB1*15:02 DRB1*15:03 DRB1*15:06 DRB1*16:01 DRB1*16:02
DL	28,74	4	59	0.29	0	0	1	DRB1*08:01 DRB1*08:02 DRB1*08:03 DRB1*08:04
DE	28,74	5	84	0.373	0	0	1	DRB1*04:03 DRB1*04:06 DRB1*04:07 DRB1*14:01 DRB1*14:04
EA	28,74	13	235	0.1576	0	0	1	DRB1*01:01 DRB1*01:02 DRB1*01:03 DRB1*10:01 DRB1*12:01 DRB1*14:06
EQ	28,74	14	260	0.1688	0	0	1	DRB1*07:01
ET	28,77	25	470	0.03591	0	0	1	DRB1*01:01 DRB1*01:02 DRB1*01:03 DRB1*07:01 DRB1*10:01 DRB1*12:01 DRB1*14:06
DT	28,77	34	862	1	0	0	1	DRB1*04:01 DRB1*04:02 DRB1*04:03 DRB1*04:04 DRB1*04:05 DRB1*04:06 DRB1*04:07 DRB1*04:08 DRB1*04:38 DRB1*08:01 DRB1*08:02 DRB1*08:03 DRB1*08:04 DRB1*11:01 DRB1*11:02 DRB1*11:03 DRB1*11:04 DRB1*13:01 DRB1*13:02 DRB1*13:03 DRB1*13:05 DRB1*14:01 DRB1*14:04 DRB1*15:01 DRB1*15:02 DRB1*15:03 DRB1*15:06 DRB1*16:01 DRB1*16:02
EY	28,78	13	235	0.1576	0	0	1	DRB1*01:01 DRB1*01:02 DRB1*01:03 DRB1*10:01 DRB1*12:01 DRB1*14:06
EV	28,78	14	260	0.1688	0	0	1	DRB1*07:01
EV	28,85	24	430	0.02203	0	0	1	DRB1*01:01 DRB1*01:03 DRB1*07:01 DRB1*10:01 DRB1*14:06
EV	28,86	2	49	0.7168	0	0	1	DRB1*01:02 DRB1*12:01 DRB1*14:06
EG	28,86	23	430	0.04842	0	0	1	DRB1*01:01 DRB1*01:03 DRB1*07:01 DRB1*10:01
CI	30,31	8	202	1	0	0	1	DRB1*01:01 DRB1*01:02 DRB1*01:03
LF	30,31	14	260	0.1688	0	0	1	DRB1*07:01
CY	30,32	8	202	1	0	0	1	DRB1*01:01 DRB1*01:02 DRB1*01:03
LY	30,32	14	260	0.1688	0	0	1	DRB1*07:01
CN	30,33	8	202	1	0	0	1	DRB1*01:01 DRB1*01:02 DRB1*01:03
LN	30,33	14	260	0.1688	0	0	1	DRB1*07:01
YF	30,37	3	55	0.475	0	0	1	DRB1*14:01 DRB1*14:04
CS	30,37	8	202	1	0	0	1	DRB1*01:01 DRB1*01:02 DRB1*01:03
LF	30,37	14	260	0.1688	0	0	1	DRB1*07:01
YY	30,37	20	494	0.8176	0	0	1	DRB1*04:01 DRB1*04:02 DRB1*04:03 DRB1*04:04 DRB1*04:05 DRB1*04:07 DRB1*04:08 DRB1*04:38 DRB1*08:01 DRB1*08:02 DRB1*08:03 DRB1*08:04 DRB1*11:01 DRB1*11:02 DRB1*11:03 DRB1*11:04 DRB1*13:03
CV	30,38	8	202	1	0	0	1	DRB1*01:01 DRB1*01:02 DRB1*01:03
LV	30,38	14	260	0.1688	0	0	1	DRB1*07:01
CF	30,40	8	202	1	0	0	1	DRB1*01:01 DRB1*01:02 DRB1*01:03
LF	30,40	14	260	0.1688	0	0	1	DRB1*07:01
CY	30,47	8	202	1	0	0	1	DRB1*01:01 DRB1*01:02 DRB1*01:03
LY	30,47	14	260	0.1688	0	0	1	DRB1*07:01
CV	30,50	8	202	1	0	0	1	DRB1*01:01 DRB1*01:02 DRB1*01:03
LV	30,50	14	260	0.1688	0	0	1	DRB1*07:01
YA	30,57	3	55	0.475	0	0	1	DRB1*14:01 DRB1*14:04
YS	30,57	4	83	0.5609	0	0	1	DRB1*04:05 DRB1*08:01 DRB1*08:03 DRB1*13:03
CD	30,57	8	202	1	0	0	1	DRB1*01:01 DRB1*01:02 DRB1*01:03
LV	30,57	14	260	0.1688	0	0	1	DRB1*07:01
CA	30,58	8	202	1	0	0	1	DRB1*01:01 DRB1*01:02 DRB1*01:03
YE	30,58	12	211	0.1491	0	0	1	DRB1*11:01 DRB1*11:02 DRB1*11:03 DRB1*11:04
LA	30,58	14	260	0.1688	0	0	1	DRB1*07:01
YH	30,60	3	55	0.475	0	0	1	DRB1*14:01 DRB1*14:04
CY	30,60	8	202	1	0	0	1	DRB1*01:01 DRB1*01:02 DRB1*01:03
LS	30,60	14	260	0.1688	0	0	1	DRB1*07:01
CL	30,67	8	189	0.8348	0	0	1	DRB1*01:01 DRB1*01:02
LI	30,67	14	260	0.1688	0	0	1	DRB1*07:01
YF	30,67	16	289	0.1028	0	0	1	DRB1*08:01 DRB1*08:02 DRB1*08:04 DRB1*11:01 DRB1*11:03 DRB1*11:04 DRB1*13:05 DRB1*16:01
YI	30,67	23	511	0.3344	0	0	1	DRB1*04:02 DRB1*04:38 DRB1*08:03 DRB1*11:02 DRB1*13:01 DRB1*13:02 DRB1*13:03 DRB1*15:01 DRB1*15:02 DRB1*15:06
YR	30,70	3	55	0.475	0	0	1	DRB1*14:01 DRB1*14:04
CQ	30,70	8	189	0.8348	0	0	1	DRB1*01:01 DRB1*01:02
LD	30,70	14	260	0.1688	0	0	1	DRB1*07:01
YD	30,70	25	518	0.1313	0	0	1	DRB1*04:02 DRB1*08:01 DRB1*08:02 DRB1*08:03 DRB1*08:04 DRB1*11:01 DRB1*11:02 DRB1*11:03 DRB1*11:04 DRB1*13:01 DRB1*13:02 DRB1*13:03 DRB1*13:05 DRB1*16:01 DRB1*16:02
CR	30,71	8	189	0.8348	0	0	1	DRB1*01:01 DRB1*01:02
LR	30,71	14	260	0.1688	0	0	1	DRB1*07:01
YE	30,71	13	262	0.3219	0	0	1	DRB1*04:02 DRB1*11:02 DRB1*11:03 DRB1*13:01 DRB1*13:02
YR	30,71	18	407	0.4967	0	0	1	DRB1*04:03 DRB1*04:04 DRB1*04:05 DRB1*04:06 DRB1*04:07 DRB1*04:08 DRB1*08:01 DRB1*08:02 DRB1*08:03 DRB1*08:04 DRB1*11:01 DRB1*11:04 DRB1*13:05 DRB1*14:01 DRB1*14:04 DRB1*14:06 DRB1*16:01 DRB1*16:02
CA	30,73	8	202	1	0	0	1	DRB1*01:01 DRB1*01:02 DRB1*01:03
LG	30,73	14	260	0.1688	0	0	1	DRB1*07:01
YA	30,73	34	860	1	0	0	1	DRB1*04:01 DRB1*04:02 DRB1*04:03 DRB1*04:04 DRB1*04:05 DRB1*04:06 DRB1*04:07 DRB1*04:08 DRB1*04:38 DRB1*08:01 DRB1*08:02 DRB1*08:03 DRB1*08:04 DRB1*11:01 DRB1*11:02 DRB1*11:03 DRB1*11:04 DRB1*13:01 DRB1*13:02 DRB1*13:03 DRB1*13:05 DRB1*14:01 DRB1*14:04 DRB1*14:06 DRB1*15:01 DRB1*15:02 DRB1*15:06 DRB1*16:01 DRB1*16:02
YL	30,74	4	59	0.29	0	0	1	DRB1*08:01 DRB1*08:02 DRB1*08:03 DRB1*08:04
YE	30,74	5	84	0.373	0	0	1	DRB1*04:03 DRB1*04:06 DRB1*04:07 DRB1*14:01 DRB1*14:04
CA	30,74	8	202	1	0	0	1	DRB1*01:01 DRB1*01:02 DRB1*01:03
LQ	30,74	14	260	0.1688	0	0	1	DRB1*07:01
CT	30,77	8	202	1	0	0	1	DRB1*01:01 DRB1*01:02 DRB1*01:03
LT	30,77	14	260	0.1688	0	0	1	DRB1*07:01
YT	30,77	34	860	1	0	0	1	DRB1*04:01 DRB1*04:02 DRB1*04:03 DRB1*04:04 DRB1*04:05 DRB1*04:06 DRB1*04:07 DRB1*04:08 DRB1*04:38 DRB1*08:01 DRB1*08:02 DRB1*08:03 DRB1*08:04 DRB1*11:01 DRB1*11:02 DRB1*11:03 DRB1*11:04 DRB1*13:01 DRB1*13:02 DRB1*13:03 DRB1*13:05 DRB1*14:01 DRB1*14:04 DRB1*14:06 DRB1*15:01 DRB1*15:02 DRB1*15:06 DRB1*16:01 DRB1*16:02
CY	30,78	8	202	1	0	0	1	DRB1*01:01 DRB1*01:02 DRB1*01:03
LV	30,78	14	260	0.1688	0	0	1	DRB1*07:01
CA	30,85	1	21	0.5728	0	0	1	DRB1*01:02
LV	30,85	14	260	0.1688	0	0	1	DRB1*07:01
CV	30,86	1	21	0.5728	0	0	1	DRB1*01:02
LG	30,86	14	260	0.1688	0	0	1	DRB1*07:01
FY	31,32	34	837	0.6635	0	0	1	DRB1*04:01 DRB1*04:02 DRB1*04:03 DRB1*04:04 DRB1*04:05 DRB1*04:06 DRB1*04:07 DRB1*04:08 DRB1*04:38 DRB1*07:01 DRB1*08:01 DRB1*08:02 DRB1*08:03 DRB1*08:04 DRB1*11:01 DRB1*11:02 DRB1*11:03 DRB1*11:04 DRB1*13:03 DRB1*15:01 DRB1*15:02 DRB1*15:03 DRB1*15:06 DRB1*16:01 DRB1*16:02
IS	31,37	8	202	1	0	0	1	DRB1*01:01 DRB1*01:02 DRB1*01:03
FF	31,37	16	310	0.1856	0	0	1	DRB1*07:01 DRB1*14:01 DRB1*14:04
FY	31,37	20	494	0.8176	0	0	1	DRB1*04:01 DRB1*04:02 DRB1*04:03 DRB1*04:04 DRB1*04:05 DRB1*04:07 DRB1*04:08 DRB1*04:38 DRB1*08:01 DRB1*08:02 DRB1*08:03 DRB1*08:04 DRB1*11:01 DRB1*11:02 DRB1*11:03 DRB1*11:04 DRB1*13:03
FY	31,47	26	601	0.4108	0	0	1	DRB1*04:01 DRB1*04:02 DRB1*04:03 DRB1*04:04 DRB1*04:05 DRB1*04:06 DRB1*04:07 DRB1*04:08 DRB1*04:38 DRB1*07:01 DRB1*08:01 DRB1*08:02 DRB1*08:03 DRB1*08:04 DRB1*13:03 DRB1*14:01 DRB1*14:04 DRB1*14:06 DRB1*16:01 DRB1*16:02
FA	31,57	3	55	0.475	0	0	1	DRB1*14:01 DRB1*14:04
FS	31,57	4	83	0.5609	0	0	1	DRB1*04:05 DRB1*08:01 DRB1*08:03 DRB1*13:03
ID	31,57	8	202	1	0	0	1	DRB1*01:01 DRB1*01:02 DRB1*01:03
FV	31,57	14	286	0.3239	0	0	1	DRB1*07:01 DRB1*12:01
FE	31,58	12	211	0.1491	0	0	1	DRB1*11:01 DRB1*11:02 DRB1*11:03 DRB1*11:04
FH	31,60	3	55	0.475	0	0	1	DRB1*14:01 DRB1*14:04
IY	31,60	8	202	1	0	0	1	DRB1*01:01 DRB1*01:02 DRB1*01:03
FS	31,60	14	286	0.3239	0	0	1	DRB1*07:01 DRB1*12:01
IL	31,67	8	189	0.8348	0	0	1	DRB1*01:01 DRB1*01:02
FF	31,67	16	289	0.1028	0	0	1	DRB1*08:01 DRB1*08:02 DRB1*08:04 DRB1*11:01 DRB1*11:03 DRB1*11:04 DRB1*13:05 DRB1*16:01
FI	31,67	30	696	0.3778	0	0	1	DRB1*04:02 DRB1*04:38 DRB1*07:01 DRB1*08:03 DRB1*11:02 DRB1*12:01 DRB1*13:01 DRB1*13:02 DRB1*13:03 DRB1*15:01 DRB1*15:02 DRB1*15:03 DRB1*15:06
FR	31,70	3	55	0.475	0	0	1	DRB1*14:01 DRB1*14:04
IQ	31,70	8	189	0.8348	0	0	1	DRB1*01:01 DRB1*01:02
FD	31,70	34	701	0.01965	0	0	1	DRB1*04:02 DRB1*07:01 DRB1*08:01 DRB1*08:02 DRB1*08:03 DRB1*08:04 DRB1*11:01 DRB1*11:02 DRB1*11:03 DRB1*11:04 DRB1*12:01 DRB1*13:01 DRB1*13:02 DRB1*13:03 DRB1*13:05 DRB1*16:01 DRB1*16:02
IR	31,71	8	203	1	0	0	1	DRB1*01:01 DRB1*01:02 DRB1*09:01
FE	31,71	13	262	0.3219	0	0	1	DRB1*04:02 DRB1*11:02 DRB1*11:03 DRB1*13:01 DRB1*13:02
FR	31,71	29	622	0.1236	0	0	1	DRB1*04:03 DRB1*04:04 DRB1*04:05 DRB1*04:06 DRB1*04:07 DRB1*04:08 DRB1*07:01 DRB1*08:01 DRB1*08:02 DRB1*08:03 DRB1*08:04 DRB1*11:01 DRB1*11:04 DRB1*12:01 DRB1*13:05 DRB1*14:01 DRB1*14:04 DRB1*14:06 DRB1*16:01 DRB1*16:02
FL	31,74	4	59	0.29	0	0	1	DRB1*08:01 DRB1*08:02 DRB1*08:03 DRB1*08:04
FE	31,74	5	84	0.373	0	0	1	DRB1*04:03 DRB1*04:06 DRB1*04:07 DRB1*14:01 DRB1*14:04
IA	31,74	8	202	1	0	0	1	DRB1*01:01 DRB1*01:02 DRB1*01:03
FQ	31,74	14	260	0.1688	0	0	1	DRB1*07:01
FT	31,77	38	945	0.7178	0	0	1	DRB1*04:01 DRB1*04:02 DRB1*04:03 DRB1*04:04 DRB1*04:05 DRB1*04:06 DRB1*04:07 DRB1*04:08 DRB1*04:38 DRB1*07:01 DRB1*08:01 DRB1*08:02 DRB1*08:03 DRB1*08:04 DRB1*11:01 DRB1*11:02 DRB1*11:03 DRB1*11:04 DRB1*12:01 DRB1*13:01 DRB1*13:02 DRB1*13:03 DRB1*13:05 DRB1*14:01 DRB1*14:04 DRB1*14:06 DRB1*15:01 DRB1*15:02 DRB1*15:03 DRB1*15:06 DRB1*16:01 DRB1*16:02
IY	31,78	8	202	1	0	0	1	DRB1*01:01 DRB1*01:02 DRB1*01:03
FV	31,78	14	260	0.1688	0	0	1	DRB1*07:01
IA	31,85	1	21	0.5728	0	0	1	DRB1*01:02
IV	31,86	1	21	0.5728	0	0	1	DRB1*01:02
FG	31,86	27	643	0.5279	0	0	1	DRB1*04:01 DRB1*04:05 DRB1*04:07 DRB1*04:08 DRB1*04:38 DRB1*07:01 DRB1*08:01 DRB1*08:02 DRB1*08:03 DRB1*11:01 DRB1*13:02 DRB1*13:03 DRB1*13:05 DRB1*15:02 DRB1*16:01 DRB1*16:02
YN	32,33	34	818	0.5244	0	0	1	DRB1*01:01 DRB1*01:02 DRB1*01:03 DRB1*07:01 DRB1*08:01 DRB1*08:02 DRB1*08:03 DRB1*08:04 DRB1*09:01 DRB1*11:01 DRB1*11:02 DRB1*11:03 DRB1*11:04 DRB1*13:03 DRB1*15:01 DRB1*15:02 DRB1*15:03 DRB1*15:06 DRB1*16:01 DRB1*16:02
HF	32,37	3	55	0.475	0	0	1	DRB1*14:01 DRB1*14:04
YF	32,37	14	260	0.1688	0	0	1	DRB1*07:01
YY	32,37	20	494	0.8176	0	0	1	DRB1*04:01 DRB1*04:02 DRB1*04:03 DRB1*04:04 DRB1*04:05 DRB1*04:07 DRB1*04:08 DRB1*04:38 DRB1*08:01 DRB1*08:02 DRB1*08:03 DRB1*08:04 DRB1*11:01 DRB1*11:02 DRB1*11:03 DRB1*11:04 DRB1*13:03
YV	32,38	36	919	1	0	0	1	DRB1*01:01 DRB1*01:02 DRB1*01:03 DRB1*04:01 DRB1*04:02 DRB1*04:03 DRB1*04:04 DRB1*04:05 DRB1*04:06 DRB1*04:07 DRB1*04:08 DRB1*04:38 DRB1*07:01 DRB1*08:01 DRB1*08:02 DRB1*08:03 DRB1*08:04 DRB1*09:01 DRB1*11:01 DRB1*11:02 DRB1*11:03 DRB1*11:04 DRB1*13:03 DRB1*15:01 DRB1*15:02 DRB1*15:03 DRB1*15:06 DRB1*16:01 DRB1*16:02
YF	32,40	36	919	1	0	0	1	DRB1*01:01 DRB1*01:02 DRB1*01:03 DRB1*04:01 DRB1*04:02 DRB1*04:03 DRB1*04:04 DRB1*04:05 DRB1*04:06 DRB1*04:07 DRB1*04:08 DRB1*04:38 DRB1*07:01 DRB1*08:01 DRB1*08:02 DRB1*08:03 DRB1*08:04 DRB1*09:01 DRB1*11:01 DRB1*11:02 DRB1*11:03 DRB1*11:04 DRB1*13:03 DRB1*15:01 DRB1*15:02 DRB1*15:03 DRB1*15:06 DRB1*16:01 DRB1*16:02
YF	32,47	20	469	0.5907	0	0	1	DRB1*11:01 DRB1*11:02 DRB1*11:03 DRB1*11:04 DRB1*15:01 DRB1*15:02 DRB1*15:03 DRB1*15:06
YY	32,47	29	716	0.7075	0	0	1	DRB1*01:01 DRB1*01:02 DRB1*01:03 DRB1*04:01 DRB1*04:02 DRB1*04:03 DRB1*04:04 DRB1*04:05 DRB1*04:06 DRB1*04:07 DRB1*04:08 DRB1*04:38 DRB1*07:01 DRB1*08:01 DRB1*08:02 DRB1*08:03 DRB1*08:04 DRB1*09:01 DRB1*13:03 DRB1*16:01 DRB1*16:02
YV	32,50	36	918	1	0	0	1	DRB1*01:01 DRB1*01:02 DRB1*01:03 DRB1*04:01 DRB1*04:02 DRB1*04:03 DRB1*04:04 DRB1*04:05 DRB1*04:06 DRB1*04:07 DRB1*04:08 DRB1*04:38 DRB1*07:01 DRB1*08:01 DRB1*08:02 DRB1*08:03 DRB1*08:04 DRB1*09:01 DRB1*11:01 DRB1*11:02 DRB1*11:03 DRB1*11:04 DRB1*13:03 DRB1*15:01 DRB1*15:02 DRB1*15:03 DRB1*16:01 DRB1*16:02
HA	32,57	3	55	0.475	0	0	1	DRB1*14:01 DRB1*14:04
YS	32,57	4	83	0.5609	0	0	1	DRB1*04:05 DRB1*08:01 DRB1*08:03 DRB1*13:03
YV	32,57	14	275	0.2509	0	0	1	DRB1*07:01 DRB1*09:01
YE	32,58	12	211	0.1491	0	0	1	DRB1*11:01 DRB1*11:02 DRB1*11:03 DRB1*11:04
HH	32,60	3	55	0.475	0	0	1	DRB1*14:01 DRB1*14:04
YS	32,60	14	275	0.2509	0	0	1	DRB1*07:01 DRB1*09:01
HL	32,67	12	271	0.6136	0	0	1	DRB1*03:01 DRB1*10:01 DRB1*14:01 DRB1*14:04 DRB1*14:06
YF	32,67	16	298	0.1342	0	0	1	DRB1*08:01 DRB1*08:02 DRB1*08:04 DRB1*09:01 DRB1*11:01 DRB1*11:03 DRB1*11:04 DRB1*16:01
YI	32,67	25	553	0.2777	0	0	1	DRB1*01:03 DRB1*04:02 DRB1*04:38 DRB1*07:01 DRB1*08:03 DRB1*11:02 DRB1*13:03 DRB1*15:01 DRB1*15:02 DRB1*15:03 DRB1*15:06
HR	32,70	7	67	0.01688	0	0	1	DRB1*10:01 DRB1*14:01 DRB1*14:04
YD	32,70	30	550	0.007885	1	0	1	DRB1*01:03 DRB1*04:02 DRB1*07:01 DRB1*08:01 DRB1*08:02 DRB1*08:03 DRB1*08:04 DRB1*11:01 DRB1*11:02 DRB1*11:03 DRB1*11:04 DRB1*13:03 DRB1*16:01 DRB1*16:02
YE	32,71	6	64	0.04166	0	0	1	DRB1*01:03 DRB1*04:02 DRB1*11:02 DRB1*11:03
HR	32,71	8	97	0.05011	0	0	1	DRB1*10:01 DRB1*12:01 DRB1*13:05 DRB1*14:01 DRB1*14:04 DRB1*14:06
YR	32,71	31	699	0.2172	0	0	1	DRB1*01:01 DRB1*01:02 DRB1*04:03 DRB1*04:04 DRB1*04:05 DRB1*04:06 DRB1*04:07 DRB1*04:08 DRB1*07:01 DRB1*08:01 DRB1*08:02 DRB1*08:03 DRB1*08:04 DRB1*09:01 DRB1*11:01 DRB1*11:04 DRB1*16:01 DRB1*16:02
YG	32,73	14	260	0.1688	0	0	1	DRB1*07:01
HA	32,73	13	301	0.6662	0	0	1	DRB1*10:01 DRB1*12:01 DRB1*13:01 DRB1*13:02 DRB1*13:05 DRB1*14:01 DRB1*14:04 DRB1*14:06
YE	32,74	2	44	0.6895	0	0	1	DRB1*04:03 DRB1*04:06 DRB1*04:07 DRB1*09:01
HE	32,74	3	55	0.475	0	0	1	DRB1*14:01 DRB1*14:04
YL	32,74	4	59	0.29	0	0	1	DRB1*08:01 DRB1*08:02 DRB1*08:03 DRB1*08:04
HA	32,74	11	256	0.7149	0	0	1	DRB1*10:01 DRB1*12:01 DRB1*13:01 DRB1*13:02 DRB1*13:05 DRB1*14:06
YQ	32,74	14	260	0.1688	0	0	1	DRB1*07:01
HT	32,77	13	301	0.6662	0	0	1	DRB1*10:01 DRB1*12:01 DRB1*13:01 DRB1*13:02 DRB1*13:05 DRB1*14:01 DRB1*14:04 DRB1*14:06
YT	32,77	36	919	1	0	0	1	DRB1*01:01 DRB1*01:02 DRB1*01:03 DRB1*04:01 DRB1*04:02 DRB1*04:03 DRB1*04:04 DRB1*04:05 DRB1*04:06 DRB1*04:07 DRB1*04:08 DRB1*04:38 DRB1*07:01 DRB1*08:01 DRB1*08:02 DRB1*08:03 DRB1*08:04 DRB1*09:01 DRB1*11:01 DRB1*11:02 DRB1*11:03 DRB1*11:04 DRB1*13:03 DRB1*15:01 DRB1*15:02 DRB1*15:03 DRB1*15:06 DRB1*16:01 DRB1*16:02
YV	32,78	14	275	0.2509	0	0	1	DRB1*07:01 DRB1*09:01
YA	32,85	1	21	0.5728	0	0	1	DRB1*01:02
YV	32,85	36	912	1	0	0	1	DRB1*01:01 DRB1*01:03 DRB1*04:01 DRB1*04:02 DRB1*04:03 DRB1*04:04 DRB1*04:05 DRB1*04:06 DRB1*04:07 DRB1*04:08 DRB1*04:38 DRB1*07:01 DRB1*08:01 DRB1*08:02 DRB1*08:03 DRB1*08:04 DRB1*09:01 DRB1*11:01 DRB1*11:02 DRB1*11:03 DRB1*11:04 DRB1*13:03 DRB1*15:01 DRB1*15:02 DRB1*15:03 DRB1*15:06 DRB1*16:01 DRB1*16:02
HG	32,86	7	102	0.1748	0	0	1	DRB1*10:01 DRB1*13:02 DRB1*13:05
YV	32,86	19	439	0.5522	0	0	1	DRB1*01:02 DRB1*04:02 DRB1*04:03 DRB1*04:04 DRB1*04:06 DRB1*08:04 DRB1*11:02 DRB1*11:03 DRB1*11:04 DRB1*15:01 DRB1*15:03 DRB1*15:06
YG	32,86	29	724	0.7882	0	0	1	DRB1*01:01 DRB1*01:03 DRB1*04:01 DRB1*04:05 DRB1*04:07 DRB1*04:08 DRB1*04:38 DRB1*07:01 DRB1*08:01 DRB1*08:02 DRB1*08:03 DRB1*09:01 DRB1*11:01 DRB1*13:03 DRB1*15:02 DRB1*16:01 DRB1*16:02
NY	33,37	19	291	0.008616	0	0	1	DRB1*08:01 DRB1*08:02 DRB1*08:03 DRB1*08:04 DRB1*10:01 DRB1*11:01 DRB1*11:02 DRB1*11:03 DRB1*11:04 DRB1*13:03
NF	33,37	16	310	0.1856	0	0	1	DRB1*07:01 DRB1*14:01 DRB1*14:04
NV	33,38	38	971	1	0	0	1	DRB1*01:01 DRB1*01:02 DRB1*01:03 DRB1*03:01 DRB1*07:01 DRB1*08:01 DRB1*08:02 DRB1*08:03 DRB1*08:04 DRB1*09:01 DRB1*11:01 DRB1*11:02 DRB1*11:03 DRB1*11:04 DRB1*13:01 DRB1*13:02 DRB1*13:03 DRB1*13:05 DRB1*14:01 DRB1*14:04 DRB1*14:06 DRB1*15:01 DRB1*15:02 DRB1*15:03 DRB1*15:06 DRB1*16:01 DRB1*16:02
NF	33,40	38	974	1	0	0	1	DRB1*01:01 DRB1*01:02 DRB1*01:03 DRB1*03:01 DRB1*07:01 DRB1*08:01 DRB1*08:02 DRB1*08:03 DRB1*08:04 DRB1*09:01 DRB1*11:01 DRB1*11:02 DRB1*11:03 DRB1*11:04 DRB1*12:01 DRB1*13:01 DRB1*13:02 DRB1*13:03 DRB1*13:05 DRB1*14:01 DRB1*14:04 DRB1*14:06 DRB1*15:01 DRB1*15:02 DRB1*15:03 DRB1*15:06 DRB1*16:01 DRB1*16:02
NV	33,50	39	976	1	0	0	1	DRB1*01:01 DRB1*01:02 DRB1*01:03 DRB1*03:01 DRB1*07:01 DRB1*08:01 DRB1*08:02 DRB1*08:03 DRB1*08:04 DRB1*09:01 DRB1*10:01 DRB1*11:01 DRB1*11:02 DRB1*11:03 DRB1*11:04 DRB1*12:01 DRB1*13:01 DRB1*13:02 DRB1*13:03 DRB1*13:05 DRB1*14:01 DRB1*14:04 DRB1*14:06 DRB1*15:01 DRB1*15:02 DRB1*15:03 DRB1*16:01 DRB1*16:02
NA	33,57	3	55	0.475	0	0	1	DRB1*14:01 DRB1*14:04
NS	33,57	4	73	0.5252	0	0	1	DRB1*08:01 DRB1*08:03 DRB1*13:03
NV	33,57	14	301	0.4397	0	0	1	DRB1*07:01 DRB1*09:01 DRB1*12:01
ND	33,57	35	861	0.641	0	0	1	DRB1*01:01 DRB1*01:02 DRB1*01:03 DRB1*03:01 DRB1*08:02 DRB1*08:04 DRB1*10:01 DRB1*11:01 DRB1*11:02 DRB1*11:03 DRB1*11:04 DRB1*13:01 DRB1*13:02 DRB1*13:05 DRB1*14:06 DRB1*15:01 DRB1*15:02 DRB1*15:03 DRB1*15:06 DRB1*16:01 DRB1*16:02
NE	33,58	12	211	0.1491	0	0	1	DRB1*11:01 DRB1*11:02 DRB1*11:03 DRB1*11:04
NA	33,58	38	933	0.5086	0	0	1	DRB1*01:01 DRB1*01:02 DRB1*01:03 DRB1*03:01 DRB1*07:01 DRB1*08:01 DRB1*08:02 DRB1*08:03 DRB1*08:04 DRB1*09:01 DRB1*10:01 DRB1*12:01 DRB1*13:01 DRB1*13:02 DRB1*13:03 DRB1*13:05 DRB1*14:01 DRB1*14:04 DRB1*14:06 DRB1*15:01 DRB1*15:02 DRB1*15:03 DRB1*15:06 DRB1*16:01 DRB1*16:02
NH	33,60	3	55	0.475	0	0	1	DRB1*14:01 DRB1*14:04
NS	33,60	14	301	0.4397	0	0	1	DRB1*07:01 DRB1*09:01 DRB1*12:01
NY	33,60	37	890	0.4247	0	0	1	DRB1*01:01 DRB1*01:02 DRB1*01:03 DRB1*03:01 DRB1*08:01 DRB1*08:02 DRB1*08:03 DRB1*08:04 DRB1*10:01 DRB1*11:01 DRB1*11:02 DRB1*11:03 DRB1*11:04 DRB1*13:01 DRB1*13:02 DRB1*13:03 DRB1*13:05 DRB1*14:06 DRB1*15:01 DRB1*15:02 DRB1*15:03 DRB1*15:06 DRB1*16:01 DRB1*16:02
HI	33,67	2	21	0.2124	0	0	1	DRB1*04:02 DRB1*04:38
NF	33,67	16	300	0.142	0	0	1	DRB1*08:01 DRB1*08:02 DRB1*08:04 DRB1*09:01 DRB1*11:01 DRB1*11:03 DRB1*11:04 DRB1*13:05 DRB1*16:01
NL	33,67	20	434	0.3303	0	0	1	DRB1*01:01 DRB1*01:02 DRB1*03:01 DRB1*10:01 DRB1*14:01 DRB1*14:04 DRB1*14:06 DRB1*16:02
NI	33,67	28	694	0.75	0	0	1	DRB1*01:03 DRB1*07:01 DRB1*08:03 DRB1*11:02 DRB1*12:01 DRB1*13:01 DRB1*13:02 DRB1*13:03 DRB1*15:01 DRB1*15:02 DRB1*15:03 DRB1*15:06
HD	33,70	2	20	0.1984	0	0	1	DRB1*04:02
NR	33,70	7	81	0.0402	0	0	1	DRB1*09:01 DRB1*10:01 DRB1*14:01 DRB1*14:04
ND	33,70	33	700	0.05007	0	0	1	DRB1*01:03 DRB1*07:01 DRB1*08:01 DRB1*08:02 DRB1*08:03 DRB1*08:04 DRB1*11:01 DRB1*11:02 DRB1*11:03 DRB1*11:04 DRB1*12:01 DRB1*13:01 DRB1*13:02 DRB1*13:03 DRB1*13:05 DRB1*16:01 DRB1*16:02
HE	33,71	2	20	0.1984	0	0	1	DRB1*04:02
NE	33,71	11	261	0.7692	0	0	1	DRB1*01:03 DRB1*11:02 DRB1*11:03 DRB1*13:01 DRB1*13:02
NA	33,73	37	841	0.07208	0	0	1	DRB1*01:01 DRB1*01:02 DRB1*01:03 DRB1*08:01 DRB1*08:02 DRB1*08:03 DRB1*08:04 DRB1*09:01 DRB1*10:01 DRB1*11:01 DRB1*11:02 DRB1*11:03 DRB1*11:04 DRB1*12:01 DRB1*13:01 DRB1*13:02 DRB1*13:03 DRB1*13:05 DRB1*14:01 DRB1*14:04 DRB1*14:06 DRB1*15:01 DRB1*15:02 DRB1*15:03 DRB1*15:06 DRB1*16:01 DRB1*16:02
HE	33,74	2	29	0.326	0	0	1	DRB1*04:03 DRB1*04:06 DRB1*04:07
NL	33,74	4	59	0.29	0	0	1	DRB1*08:01 DRB1*08:02 DRB1*08:03 DRB1*08:04
NE	33,74	3	69	0.7477	0	0	1	DRB1*09:01 DRB1*14:01 DRB1*14:04
NQ	33,74	14	260	0.1688	0	0	1	DRB1*07:01
NA	33,74	35	795	0.153	0	0	1	DRB1*01:01 DRB1*01:02 DRB1*01:03 DRB1*10:01 DRB1*11:01 DRB1*11:02 DRB1*11:03 DRB1*11:04 DRB1*12:01 DRB1*13:01 DRB1*13:02 DRB1*13:03 DRB1*13:05 DRB1*14:06 DRB1*15:01 DRB1*15:02 DRB1*15:03 DRB1*15:06 DRB1*16:01 DRB1*16:02
NT	33,77	39	930	0.1041	0	0	1	DRB1*01:01 DRB1*01:02 DRB1*01:03 DRB1*07:01 DRB1*08:01 DRB1*08:02 DRB1*08:03 DRB1*08:04 DRB1*09:01 DRB1*10:01 DRB1*11:01 DRB1*11:02 DRB1*11:03 DRB1*11:04 DRB1*12:01 DRB1*13:01 DRB1*13:02 DRB1*13:03 DRB1*13:05 DRB1*14:01 DRB1*14:04 DRB1*14:06 DRB1*15:01 DRB1*15:02 DRB1*15:03 DRB1*15:06 DRB1*16:01 DRB1*16:02
NV	33,78	14	275	0.2509	0	0	1	DRB1*07:01 DRB1*09:01
NY	33,78	38	914	0.2454	0	0	1	DRB1*01:01 DRB1*01:02 DRB1*01:03 DRB1*03:01 DRB1*08:01 DRB1*08:02 DRB1*08:03 DRB1*08:04 DRB1*10:01 DRB1*11:01 DRB1*11:02 DRB1*11:03 DRB1*11:04 DRB1*12:01 DRB1*13:01 DRB1*13:02 DRB1*13:03 DRB1*13:05 DRB1*14:01 DRB1*14:04 DRB1*14:06 DRB1*15:01 DRB1*15:02 DRB1*15:03 DRB1*15:06 DRB1*16:01 DRB1*16:02
NV	33,85	39	971	0.6223	0	0	1	DRB1*01:01 DRB1*01:03 DRB1*03:01 DRB1*07:01 DRB1*08:01 DRB1*08:02 DRB1*08:03 DRB1*08:04 DRB1*09:01 DRB1*10:01 DRB1*11:01 DRB1*11:02 DRB1*11:03 DRB1*11:04 DRB1*13:01 DRB1*13:02 DRB1*13:03 DRB1*13:05 DRB1*14:01 DRB1*14:04 DRB1*14:06 DRB1*15:01 DRB1*15:02 DRB1*15:03 DRB1*15:06 DRB1*16:01 DRB1*16:02
NG	33,86	30	677	0.2936	0	0	1	DRB1*01:01 DRB1*01:03 DRB1*07:01 DRB1*08:01 DRB1*08:02 DRB1*08:03 DRB1*09:01 DRB1*10:01 DRB1*11:01 DRB1*13:02 DRB1*13:03 DRB1*13:05 DRB1*15:02 DRB1*16:01 DRB1*16:02
FV	37,38	16	310	0.1856	0	0	1	DRB1*07:01 DRB1*14:01 DRB1*14:04
YV	37,38	20	494	0.8176	0	0	1	DRB1*04:01 DRB1*04:02 DRB1*04:03 DRB1*04:04 DRB1*04:05 DRB1*04:07 DRB1*04:08 DRB1*04:38 DRB1*08:01 DRB1*08:02 DRB1*08:03 DRB1*08:04 DRB1*11:01 DRB1*11:02 DRB1*11:03 DRB1*11:04 DRB1*13:03
FF	37,40	16	310	0.1856	0	0	1	DRB1*07:01 DRB1*14:01 DRB1*14:04
YF	37,40	20	494	0.8176	0	0	1	DRB1*04:01 DRB1*04:02 DRB1*04:03 DRB1*04:04 DRB1*04:05 DRB1*04:07 DRB1*04:08 DRB1*04:38 DRB1*08:01 DRB1*08:02 DRB1*08:03 DRB1*08:04 DRB1*11:01 DRB1*11:02 DRB1*11:03 DRB1*11:04 DRB1*13:03
NY	37,47	1	15	0.4603	0	0	1	DRB1*09:01 DRB1*14:06
YF	37,47	12	211	0.1491	0	0	1	DRB1*11:01 DRB1*11:02 DRB1*11:03 DRB1*11:04
SY	37,47	10	244	0.8596	0	0	1	DRB1*01:01 DRB1*01:02 DRB1*01:03 DRB1*04:06 DRB1*16:01 DRB1*16:02
FY	37,47	16	310	0.1856	0	0	1	DRB1*07:01 DRB1*14:01 DRB1*14:04
FV	37,50	16	310	0.1856	0	0	1	DRB1*07:01 DRB1*14:01 DRB1*14:04
YV	37,50	22	503	0.454	0	0	1	DRB1*04:01 DRB1*04:02 DRB1*04:03 DRB1*04:04 DRB1*04:05 DRB1*04:07 DRB1*04:08 DRB1*04:38 DRB1*08:01 DRB1*08:02 DRB1*08:03 DRB1*08:04 DRB1*10:01 DRB1*11:01 DRB1*11:02 DRB1*11:03 DRB1*11:04 DRB1*13:03
FA	37,57	3	55	0.475	0	0	1	DRB1*14:01 DRB1*14:04
YS	37,57	4	83	0.5609	0	0	1	DRB1*04:05 DRB1*08:01 DRB1*08:03 DRB1*13:03
FV	37,57	14	260	0.1688	0	0	1	DRB1*07:01
YD	37,57	19	443	0.586	0	0	1	DRB1*04:01 DRB1*04:02 DRB1*04:03 DRB1*04:04 DRB1*04:07 DRB1*04:08 DRB1*04:38 DRB1*08:02 DRB1*08:04 DRB1*10:01 DRB1*11:01 DRB1*11:02 DRB1*11:03 DRB1*11:04
YE	37,58	12	211	0.1491	0	0	1	DRB1*11:01 DRB1*11:02 DRB1*11:03 DRB1*11:04
FA	37,58	16	310	0.1856	0	0	1	DRB1*07:01 DRB1*14:01 DRB1*14:04
FH	37,60	3	55	0.475	0	0	1	DRB1*14:01 DRB1*14:04
FS	37,60	14	260	0.1688	0	0	1	DRB1*07:01
YY	37,60	22	503	0.454	0	0	1	DRB1*04:01 DRB1*04:02 DRB1*04:03 DRB1*04:04 DRB1*04:05 DRB1*04:07 DRB1*04:08 DRB1*04:38 DRB1*08:01 DRB1*08:02 DRB1*08:03 DRB1*08:04 DRB1*10:01 DRB1*11:01 DRB1*11:02 DRB1*11:03 DRB1*11:04 DRB1*13:03
SF	37,67	2	40	0.6687	0	0	1	DRB1*16:01
YI	37,67	5	53	0.0608	0	0	1	DRB1*04:02 DRB1*04:38 DRB1*08:03 DRB1*11:02 DRB1*13:03
FL	37,67	3	55	0.475	0	0	1	DRB1*14:01 DRB1*14:04
SL	37,67	8	195	0.8381	0	0	1	DRB1*01:01 DRB1*01:02 DRB1*04:06 DRB1*16:02
YF	37,67	14	251	0.1291	0	0	1	DRB1*08:01 DRB1*08:02 DRB1*08:04 DRB1*11:01 DRB1*11:03 DRB1*11:04
FI	37,67	14	260	0.1688	0	0	1	DRB1*07:01
FR	37,70	3	55	0.475	0	0	1	DRB1*14:01 DRB1*14:04
FD	37,70	14	260	0.1688	0	0	1	DRB1*07:01
YD	37,70	17	296	0.06174	0	0	1	DRB1*04:02 DRB1*08:01 DRB1*08:02 DRB1*08:03 DRB1*08:04 DRB1*11:01 DRB1*11:02 DRB1*11:03 DRB1*11:04 DRB1*13:03
SQ	37,70	19	450	0.6471	0	0	1	DRB1*01:01 DRB1*01:02 DRB1*04:06 DRB1*15:01 DRB1*15:02 DRB1*15:03 DRB1*15:06
NR	37,71	1	18	0.5197	0	0	1	DRB1*09:01 DRB1*13:05 DRB1*14:06
YE	37,71	6	48	0.01283	0	0	1	DRB1*04:02 DRB1*11:02 DRB1*11:03
SR	37,71	10	231	0.7122	0	0	1	DRB1*01:01 DRB1*01:02 DRB1*04:06 DRB1*16:01 DRB1*16:02
FR	37,71	16	310	0.1856	0	0	1	DRB1*07:01 DRB1*14:01 DRB1*14:04
YR	37,71	16	331	0.3032	0	0	1	DRB1*04:03 DRB1*04:04 DRB1*04:05 DRB1*04:07 DRB1*04:08 DRB1*08:01 DRB1*08:02 DRB1*08:03 DRB1*08:04 DRB1*10:01 DRB1*11:01 DRB1*11:04
FA	37,73	3	55	0.475	0	0	1	DRB1*14:01 DRB1*14:04
FG	37,73	14	260	0.1688	0	0	1	DRB1*07:01
YA	37,73	22	503	0.454	0	0	1	DRB1*04:01 DRB1*04:02 DRB1*04:03 DRB1*04:04 DRB1*04:05 DRB1*04:07 DRB1*04:08 DRB1*04:38 DRB1*08:01 DRB1*08:02 DRB1*08:03 DRB1*08:04 DRB1*10:01 DRB1*11:01 DRB1*11:02 DRB1*11:03 DRB1*11:04 DRB1*13:03
YE	37,74	2	27	0.2976	0	0	1	DRB1*04:03 DRB1*04:07
FE	37,74	3	55	0.475	0	0	1	DRB1*14:01 DRB1*14:04
YL	37,74	4	59	0.29	0	0	1	DRB1*08:01 DRB1*08:02 DRB1*08:03 DRB1*08:04
FQ	37,74	14	260	0.1688	0	0	1	DRB1*07:01
FT	37,77	16	310	0.1856	0	0	1	DRB1*07:01 DRB1*14:01 DRB1*14:04
YT	37,77	22	503	0.454	0	0	1	DRB1*04:01 DRB1*04:02 DRB1*04:03 DRB1*04:04 DRB1*04:05 DRB1*04:07 DRB1*04:08 DRB1*04:38 DRB1*08:01 DRB1*08:02 DRB1*08:03 DRB1*08:04 DRB1*10:01 DRB1*11:01 DRB1*11:02 DRB1*11:03 DRB1*11:04 DRB1*13:03
FY	37,78	3	55	0.475	0	0	1	DRB1*14:01 DRB1*14:04
FV	37,78	14	260	0.1688	0	0	1	DRB1*07:01
YY	37,78	22	503	0.454	0	0	1	DRB1*04:01 DRB1*04:02 DRB1*04:03 DRB1*04:04 DRB1*04:05 DRB1*04:07 DRB1*04:08 DRB1*04:38 DRB1*08:01 DRB1*08:02 DRB1*08:03 DRB1*08:04 DRB1*10:01 DRB1*11:01 DRB1*11:02 DRB1*11:03 DRB1*11:04 DRB1*13:03
SA	37,85	1	21	0.5728	0	0	1	DRB1*01:02
FV	37,85	16	310	0.1856	0	0	1	DRB1*07:01 DRB1*14:01 DRB1*14:04
YV	37,85	22	503	0.454	0	0	1	DRB1*04:01 DRB1*04:02 DRB1*04:03 DRB1*04:04 DRB1*04:05 DRB1*04:07 DRB1*04:08 DRB1*04:38 DRB1*08:01 DRB1*08:02 DRB1*08:03 DRB1*08:04 DRB1*10:01 DRB1*11:01 DRB1*11:02 DRB1*11:03 DRB1*11:04 DRB1*13:03
FV	37,86	3	55	0.475	0	0	1	DRB1*14:01 DRB1*14:04
YV	37,86	10	179	0.2189	0	0	1	DRB1*04:02 DRB1*04:03 DRB1*04:04 DRB1*08:04 DRB1*11:02 DRB1*11:03 DRB1*11:04
FG	37,86	14	260	0.1688	0	0	1	DRB1*07:01
SV	37,86	12	293	0.8433	0	0	1	DRB1*01:02 DRB1*04:06 DRB1*15:01 DRB1*15:03 DRB1*15:06
VY	38,47	31	745	0.576	0	0	1	DRB1*01:01 DRB1*01:02 DRB1*01:03 DRB1*04:01 DRB1*04:02 DRB1*04:03 DRB1*04:04 DRB1*04:05 DRB1*04:06 DRB1*04:07 DRB1*04:08 DRB1*04:38 DRB1*07:01 DRB1*08:01 DRB1*08:02 DRB1*08:03 DRB1*08:04 DRB1*09:01 DRB1*13:03 DRB1*14:01 DRB1*14:04 DRB1*14:06 DRB1*16:01 DRB1*16:02
VA	38,57	3	55	0.475	0	0	1	DRB1*14:01 DRB1*14:04
VS	38,57	4	83	0.5609	0	0	1	DRB1*04:05 DRB1*08:01 DRB1*08:03 DRB1*13:03
VV	38,57	14	275	0.2509	0	0	1	DRB1*07:01 DRB1*09:01
VE	38,58	12	211	0.1491	0	0	1	DRB1*11:01 DRB1*11:02 DRB1*11:03 DRB1*11:04
VH	38,60	3	55	0.475	0	0	1	DRB1*14:01 DRB1*14:04
VS	38,60	14	275	0.2509	0	0	1	DRB1*07:01 DRB1*09:01
VF	38,67	16	300	0.142	0	0	1	DRB1*08:01 DRB1*08:02 DRB1*08:04 DRB1*09:01 DRB1*11:01 DRB1*11:03 DRB1*11:04 DRB1*13:05 DRB1*16:01
VI	38,67	30	693	0.3769	0	0	1	DRB1*01:03 DRB1*04:02 DRB1*04:38 DRB1*07:01 DRB1*08:03 DRB1*11:02 DRB1*13:01 DRB1*13:02 DRB1*13:03 DRB1*15:01 DRB1*15:02 DRB1*15:03 DRB1*15:06
VR	38,70	3	69	0.7477	0	0	1	DRB1*09:01 DRB1*14:01 DRB1*14:04
VD	38,70	34	697	0.01928	0	0	1	DRB1*01:03 DRB1*04:02 DRB1*07:01 DRB1*08:01 DRB1*08:02 DRB1*08:03 DRB1*08:04 DRB1*11:01 DRB1*11:02 DRB1*11:03 DRB1*11:04 DRB1*13:01 DRB1*13:02 DRB1*13:03 DRB1*13:05 DRB1*16:01 DRB1*16:02
VE	38,71	13	278	0.4503	0	0	1	DRB1*01:03 DRB1*04:02 DRB1*11:02 DRB1*11:03 DRB1*13:01 DRB1*13:02
VR	38,71	33	734	0.1387	0	0	1	DRB1*01:01 DRB1*01:02 DRB1*04:03 DRB1*04:04 DRB1*04:05 DRB1*04:06 DRB1*04:07 DRB1*04:08 DRB1*07:01 DRB1*08:01 DRB1*08:02 DRB1*08:03 DRB1*08:04 DRB1*09:01 DRB1*11:01 DRB1*11:04 DRB1*13:05 DRB1*14:01 DRB1*14:04 DRB1*14:06 DRB1*16:01 DRB1*16:02
VL	38,74	4	59	0.29	0	0	1	DRB1*08:01 DRB1*08:02 DRB1*08:03 DRB1*08:04
VE	38,74	5	98	0.5803	0	0	1	DRB1*04:03 DRB1*04:06 DRB1*04:07 DRB1*09:01 DRB1*14:01 DRB1*14:04
VQ	38,74	14	260	0.1688	0	0	1	DRB1*07:01
VT	38,77	39	984	1	0	0	1	DRB1*01:01 DRB1*01:02 DRB1*01:03 DRB1*04:01 DRB1*04:02 DRB1*04:03 DRB1*04:04 DRB1*04:05 DRB1*04:06 DRB1*04:07 DRB1*04:08 DRB1*04:38 DRB1*07:01 DRB1*08:01 DRB1*08:02 DRB1*08:03 DRB1*08:04 DRB1*09:01 DRB1*11:01 DRB1*11:02 DRB1*11:03 DRB1*11:04 DRB1*13:01 DRB1*13:02 DRB1*13:03 DRB1*13:05 DRB1*14:01 DRB1*14:04 DRB1*14:06 DRB1*15:01 DRB1*15:02 DRB1*15:03 DRB1*15:06 DRB1*16:01 DRB1*16:02
VV	38,78	14	275	0.2509	0	0	1	DRB1*07:01 DRB1*09:01
VA	38,85	1	21	0.5728	0	0	1	DRB1*01:02
VG	38,86	31	767	0.847	0	0	1	DRB1*01:01 DRB1*01:03 DRB1*04:01 DRB1*04:05 DRB1*04:07 DRB1*04:08 DRB1*04:38 DRB1*07:01 DRB1*08:01 DRB1*08:02 DRB1*08:03 DRB1*09:01 DRB1*11:01 DRB1*13:02 DRB1*13:03 DRB1*13:05 DRB1*15:02 DRB1*16:01 DRB1*16:02
FY	40,47	31	745	0.576	0	0	1	DRB1*01:01 DRB1*01:02 DRB1*01:03 DRB1*04:01 DRB1*04:02 DRB1*04:03 DRB1*04:04 DRB1*04:05 DRB1*04:06 DRB1*04:07 DRB1*04:08 DRB1*04:38 DRB1*07:01 DRB1*08:01 DRB1*08:02 DRB1*08:03 DRB1*08:04 DRB1*09:01 DRB1*13:03 DRB1*14:01 DRB1*14:04 DRB1*14:06 DRB1*16:01 DRB1*16:02
FA	40,57	3	55	0.475	0	0	1	DRB1*14:01 DRB1*14:04
FS	40,57	4	83	0.5609	0	0	1	DRB1*04:05 DRB1*08:01 DRB1*08:03 DRB1*13:03
FV	40,57	14	301	0.4397	0	0	1	DRB1*07:01 DRB1*09:01 DRB1*12:01
FE	40,58	12	211	0.1491	0	0	1	DRB1*11:01 DRB1*11:02 DRB1*11:03 DRB1*11:04
FH	40,60	3	55	0.475	0	0	1	DRB1*14:01 DRB1*14:04
FS	40,60	14	301	0.4397	0	0	1	DRB1*07:01 DRB1*09:01 DRB1*12:01
FF	40,67	16	300	0.142	0	0	1	DRB1*08:01 DRB1*08:02 DRB1*08:04 DRB1*09:01 DRB1*11:01 DRB1*11:03 DRB1*11:04 DRB1*13:05 DRB1*16:01
FI	40,67	30	709	0.4756	0	0	1	DRB1*01:03 DRB1*04:02 DRB1*04:38 DRB1*07:01 DRB1*08:03 DRB1*11:02 DRB1*12:01 DRB1*13:01 DRB1*13:02 DRB1*13:03 DRB1*15:01 DRB1*15:02 DRB1*15:03 DRB1*15:06
FR	40,70	3	69	0.7477	0	0	1	DRB1*09:01 DRB1*14:01 DRB1*14:04
FD	40,70	34	713	0.02944	0	0	1	DRB1*01:03 DRB1*04:02 DRB1*07:01 DRB1*08:01 DRB1*08:02 DRB1*08:03 DRB1*08:04 DRB1*11:01 DRB1*11:02 DRB1*11:03 DRB1*11:04 DRB1*12:01 DRB1*13:01 DRB1*13:02 DRB1*13:03 DRB1*13:05 DRB1*16:01 DRB1*16:02
FE	40,71	13	278	0.4503	0	0	1	DRB1*01:03 DRB1*04:02 DRB1*11:02 DRB1*11:03 DRB1*13:01 DRB1*13:02
FR	40,71	33	750	0.1904	0	0	1	DRB1*01:01 DRB1*01:02 DRB1*04:03 DRB1*04:04 DRB1*04:05 DRB1*04:06 DRB1*04:07 DRB1*04:08 DRB1*07:01 DRB1*08:01 DRB1*08:02 DRB1*08:03 DRB1*08:04 DRB1*09:01 DRB1*11:01 DRB1*11:04 DRB1*12:01 DRB1*13:05 DRB1*14:01 DRB1*14:04 DRB1*14:06 DRB1*16:01 DRB1*16:02
FL	40,74	4	59	0.29	0	0	1	DRB1*08:01 DRB1*08:02 DRB1*08:03 DRB1*08:04
FE	40,74	5	98	0.5803	0	0	1	DRB1*04:03 DRB1*04:06 DRB1*04:07 DRB1*09:01 DRB1*14:01 DRB1*14:04
FQ	40,74	14	260	0.1688	0	0	1	DRB1*07:01
FT	40,77	39	988	1	0	0	1	DRB1*01:01 DRB1*01:02 DRB1*01:03 DRB1*04:01 DRB1*04:02 DRB1*04:03 DRB1*04:04 DRB1*04:05 DRB1*04:06 DRB1*04:07 DRB1*04:08 DRB1*04:38 DRB1*07:01 DRB1*08:01 DRB1*08:02 DRB1*08:03 DRB1*08:04 DRB1*09:01 DRB1*11:01 DRB1*11:02 DRB1*11:03 DRB1*11:04 DRB1*12:01 DRB1*13:01 DRB1*13:02 DRB1*13:03 DRB1*13:05 DRB1*14:01 DRB1*14:04 DRB1*14:06 DRB1*15:01 DRB1*15:02 DRB1*15:03 DRB1*15:06 DRB1*16:01 DRB1*16:02
FV	40,78	14	275	0.2509	0	0	1	DRB1*07:01 DRB1*09:01
FG	40,86	31	767	0.847	0	0	1	DRB1*01:01 DRB1*01:03 DRB1*04:01 DRB1*04:05 DRB1*04:07 DRB1*04:08 DRB1*04:38 DRB1*07:01 DRB1*08:01 DRB1*08:02 DRB1*08:03 DRB1*09:01 DRB1*11:01 DRB1*13:02 DRB1*13:03 DRB1*13:05 DRB1*15:02 DRB1*16:01 DRB1*16:02
YV	47,50	33	751	0.2535	0	0	1	DRB1*01:01 DRB1*01:02 DRB1*01:03 DRB1*04:01 DRB1*04:02 DRB1*04:03 DRB1*04:04 DRB1*04:05 DRB1*04:06 DRB1*04:07 DRB1*04:08 DRB1*04:38 DRB1*07:01 DRB1*08:01 DRB1*08:02 DRB1*08:03 DRB1*08:04 DRB1*09:01 DRB1*10:01 DRB1*13:03 DRB1*14:01 DRB1*14:04 DRB1*14:06 DRB1*16:01 DRB1*16:02
YA	47,57	3	55	0.475	0	0	1	DRB1*14:01 DRB1*14:04
YS	47,57	4	83	0.5609	0	0	1	DRB1*04:05 DRB1*08:01 DRB1*08:03 DRB1*13:03
YV	47,57	14	275	0.2509	0	0	1	DRB1*07:01 DRB1*09:01
FE	47,58	12	211	0.1491	0	0	1	DRB1*11:01 DRB1*11:02 DRB1*11:03 DRB1*11:04
YA	47,58	33	751	0.2535	0	0	1	DRB1*01:01 DRB1*01:02 DRB1*01:03 DRB1*04:01 DRB1*04:02 DRB1*04:03 DRB1*04:04 DRB1*04:05 DRB1*04:06 DRB1*04:07 DRB1*04:08 DRB1*04:38 DRB1*07:01 DRB1*08:01 DRB1*08:02 DRB1*08:03 DRB1*08:04 DRB1*09:01 DRB1*10:01 DRB1*13:03 DRB1*14:01 DRB1*14:04 DRB1*14:06 DRB1*16:01 DRB1*16:02
YH	47,60	3	55	0.475	0	0	1	DRB1*14:01 DRB1*14:04
YS	47,60	14	275	0.2509	0	0	1	DRB1*07:01 DRB1*09:01
YY	47,60	21	533	0.9465	0	0	1	DRB1*01:01 DRB1*01:02 DRB1*01:03 DRB1*04:01 DRB1*04:02 DRB1*04:03 DRB1*04:04 DRB1*04:05 DRB1*04:06 DRB1*04:07 DRB1*04:08 DRB1*04:38 DRB1*08:01 DRB1*08:02 DRB1*08:03 DRB1*08:04 DRB1*10:01 DRB1*13:03 DRB1*14:06 DRB1*16:01 DRB1*16:02
YF	47,67	5	107	0.6014	0	0	1	DRB1*08:01 DRB1*08:02 DRB1*08:04 DRB1*09:01 DRB1*16:01
FF	47,67	11	206	0.2517	0	0	1	DRB1*11:01 DRB1*11:03 DRB1*11:04 DRB1*13:05
YI	47,67	17	314	0.109	0	0	1	DRB1*01:03 DRB1*04:02 DRB1*04:38 DRB1*07:01 DRB1*08:03 DRB1*13:03
YR	47,70	7	81	0.0402	0	0	1	DRB1*09:01 DRB1*10:01 DRB1*14:01 DRB1*14:04
YD	47,70	21	389	0.061	0	0	1	DRB1*01:03 DRB1*04:02 DRB1*07:01 DRB1*08:01 DRB1*08:02 DRB1*08:03 DRB1*08:04 DRB1*13:03 DRB1*16:01 DRB1*16:02
FD	47,70	19	429	0.4717	0	0	1	DRB1*11:01 DRB1*11:02 DRB1*11:03 DRB1*11:04 DRB1*12:01 DRB1*13:01 DRB1*13:02 DRB1*13:05
YE	47,71	2	36	0.65	0	0	1	DRB1*01:03 DRB1*04:02
FE	47,71	11	245	0.5983	0	0	1	DRB1*11:02 DRB1*11:03 DRB1*13:01 DRB1*13:02
YR	47,71	32	635	0.01708	0	0	1	DRB1*01:01 DRB1*01:02 DRB1*04:03 DRB1*04:04 DRB1*04:05 DRB1*04:06 DRB1*04:07 DRB1*04:08 DRB1*07:01 DRB1*08:01 DRB1*08:02 DRB1*08:03 DRB1*08:04 DRB1*09:01 DRB1*10:01 DRB1*14:01 DRB1*14:04 DRB1*14:06 DRB1*16:01 DRB1*16:02
YG	47,73	14	260	0.1688	0	0	1	DRB1*07:01
YA	47,73	24	580	0.6603	0	0	1	DRB1*01:01 DRB1*01:02 DRB1*01:03 DRB1*04:01 DRB1*04:02 DRB1*04:03 DRB1*04:04 DRB1*04:05 DRB1*04:06 DRB1*04:07 DRB1*04:08 DRB1*04:38 DRB1*08:01 DRB1*08:02 DRB1*08:03 DRB1*08:04 DRB1*09:01 DRB1*10:01 DRB1*13:03 DRB1*14:01 DRB1*14:04 DRB1*14:06 DRB1*16:01 DRB1*16:02
FA	47,73	27	646	0.5525	0	0	1	DRB1*11:01 DRB1*11:02 DRB1*11:03 DRB1*11:04 DRB1*12:01 DRB1*13:01 DRB1*13:02 DRB1*13:05 DRB1*15:01 DRB1*15:02 DRB1*15:03 DRB1*15:06
YL	47,74	4	59	0.29	0	0	1	DRB1*08:01 DRB1*08:02 DRB1*08:03 DRB1*08:04
YE	47,74	5	98	0.5803	0	0	1	DRB1*04:03 DRB1*04:06 DRB1*04:07 DRB1*09:01 DRB1*14:01 DRB1*14:04
YQ	47,74	14	260	0.1688	0	0	1	DRB1*07:01
FA	47,74	27	646	0.5525	0	0	1	DRB1*11:01 DRB1*11:02 DRB1*11:03 DRB1*11:04 DRB1*12:01 DRB1*13:01 DRB1*13:02 DRB1*13:05 DRB1*15:01 DRB1*15:02 DRB1*15:03 DRB1*15:06
FT	47,77	27	646	0.5525	0	0	1	DRB1*11:01 DRB1*11:02 DRB1*11:03 DRB1*11:04 DRB1*12:01 DRB1*13:01 DRB1*13:02 DRB1*13:05 DRB1*15:01 DRB1*15:02 DRB1*15:03 DRB1*15:06
YT	47,77	33	751	0.2535	0	0	1	DRB1*01:01 DRB1*01:02 DRB1*01:03 DRB1*04:01 DRB1*04:02 DRB1*04:03 DRB1*04:04 DRB1*04:05 DRB1*04:06 DRB1*04:07 DRB1*04:08 DRB1*04:38 DRB1*07:01 DRB1*08:01 DRB1*08:02 DRB1*08:03 DRB1*08:04 DRB1*09:01 DRB1*10:01 DRB1*13:03 DRB1*14:01 DRB1*14:04 DRB1*14:06 DRB1*16:01 DRB1*16:02
YV	47,78	14	275	0.2509	0	0	1	DRB1*07:01 DRB1*09:01
YY	47,78	24	568	0.5576	0	0	1	DRB1*01:01 DRB1*01:02 DRB1*01:03 DRB1*04:01 DRB1*04:02 DRB1*04:03 DRB1*04:04 DRB1*04:05 DRB1*04:06 DRB1*04:07 DRB1*04:08 DRB1*04:38 DRB1*08:01 DRB1*08:02 DRB1*08:03 DRB1*08:04 DRB1*10:01 DRB1*13:03 DRB1*14:01 DRB1*14:04 DRB1*14:06 DRB1*16:01 DRB1*16:02
YA	47,85	1	21	0.5728	0	0	1	DRB1*01:02
YV	47,85	32	738	0.3506	0	0	1	DRB1*01:01 DRB1*01:03 DRB1*04:01 DRB1*04:02 DRB1*04:03 DRB1*04:04 DRB1*04:05 DRB1*04:06 DRB1*04:07 DRB1*04:08 DRB1*04:38 DRB1*07:01 DRB1*08:01 DRB1*08:02 DRB1*08:03 DRB1*08:04 DRB1*09:01 DRB1*10:01 DRB1*13:03 DRB1*14:01 DRB1*14:04 DRB1*14:06 DRB1*16:01 DRB1*16:02
YV	47,86	8	166	0.5126	0	0	1	DRB1*01:02 DRB1*04:02 DRB1*04:03 DRB1*04:04 DRB1*04:06 DRB1*08:04 DRB1*14:01 DRB1*14:04 DRB1*14:06
YG	47,86	29	647	0.2145	0	0	1	DRB1*01:01 DRB1*01:03 DRB1*04:01 DRB1*04:05 DRB1*04:07 DRB1*04:08 DRB1*04:38 DRB1*07:01 DRB1*08:01 DRB1*08:02 DRB1*08:03 DRB1*09:01 DRB1*10:01 DRB1*13:03 DRB1*16:01 DRB1*16:02
VA	50,57	3	55	0.475	0	0	1	DRB1*14:01 DRB1*14:04
VS	50,57	4	83	0.5609	0	0	1	DRB1*04:05 DRB1*08:01 DRB1*08:03 DRB1*13:03
VV	50,57	14	301	0.4397	0	0	1	DRB1*07:01 DRB1*09:01 DRB1*12:01
VE	50,58	12	211	0.1491	0	0	1	DRB1*11:01 DRB1*11:02 DRB1*11:03 DRB1*11:04
VA	50,58	39	991	1	0	0	1	DRB1*01:01 DRB1*01:02 DRB1*01:03 DRB1*03:01 DRB1*04:01 DRB1*04:02 DRB1*04:03 DRB1*04:04 DRB1*04:05 DRB1*04:06 DRB1*04:07 DRB1*04:08 DRB1*04:38 DRB1*07:01 DRB1*08:01 DRB1*08:02 DRB1*08:03 DRB1*08:04 DRB1*09:01 DRB1*10:01 DRB1*12:01 DRB1*13:01 DRB1*13:02 DRB1*13:03 DRB1*13:05 DRB1*14:01 DRB1*14:04 DRB1*14:06 DRB1*15:01 DRB1*15:02 DRB1*15:03 DRB1*16:01 DRB1*16:02
VH	50,60	3	55	0.475	0	0	1	DRB1*14:01 DRB1*14:04
VS	50,60	14	301	0.4397	0	0	1	DRB1*07:01 DRB1*09:01 DRB1*12:01
VF	50,67	16	300	0.142	0	0	1	DRB1*08:01 DRB1*08:02 DRB1*08:04 DRB1*09:01 DRB1*11:01 DRB1*11:03 DRB1*11:04 DRB1*13:05 DRB1*16:01
VI	50,67	30	708	0.4752	0	0	1	DRB1*01:03 DRB1*04:02 DRB1*04:38 DRB1*07:01 DRB1*08:03 DRB1*11:02 DRB1*12:01 DRB1*13:01 DRB1*13:02 DRB1*13:03 DRB1*15:01 DRB1*15:02 DRB1*15:03
VR	50,70	7	81	0.0402	0	0	1	DRB1*09:01 DRB1*10:01 DRB1*14:01 DRB1*14:04
VD	50,70	34	713	0.02944	0	0	1	DRB1*01:03 DRB1*04:02 DRB1*07:01 DRB1*08:01 DRB1*08:02 DRB1*08:03 DRB1*08:04 DRB1*11:01 DRB1*11:02 DRB1*11:03 DRB1*11:04 DRB1*12:01 DRB1*13:01 DRB1*13:02 DRB1*13:03 DRB1*13:05 DRB1*16:01 DRB1*16:02
VE	50,71	13	278	0.4503	0	0	1	DRB1*01:03 DRB1*04:02 DRB1*11:02 DRB1*11:03 DRB1*13:01 DRB1*13:02
VR	50,71	35	756	0.0533	0	0	1	DRB1*01:01 DRB1*01:02 DRB1*04:03 DRB1*04:04 DRB1*04:05 DRB1*04:06 DRB1*04:07 DRB1*04:08 DRB1*07:01 DRB1*08:01 DRB1*08:02 DRB1*08:03 DRB1*08:04 DRB1*09:01 DRB1*10:01 DRB1*11:01 DRB1*11:04 DRB1*12:01 DRB1*13:05 DRB1*14:01 DRB1*14:04 DRB1*14:06 DRB1*16:01 DRB1*16:02
VA	50,73	37	939	1	0	0	1	DRB1*01:01 DRB1*01:02 DRB1*01:03 DRB1*04:01 DRB1*04:02 DRB1*04:03 DRB1*04:04 DRB1*04:05 DRB1*04:06 DRB1*04:07 DRB1*04:08 DRB1*04:38 DRB1*08:01 DRB1*08:02 DRB1*08:03 DRB1*08:04 DRB1*09:01 DRB1*10:01 DRB1*11:01 DRB1*11:02 DRB1*11:03 DRB1*11:04 DRB1*12:01 DRB1*13:01 DRB1*13:02 DRB1*13:03 DRB1*13:05 DRB1*14:01 DRB1*14:04 DRB1*14:06 DRB1*15:01 DRB1*15:02 DRB1*15:03 DRB1*16:01 DRB1*16:02
VL	50,74	4	59	0.29	0	0	1	DRB1*08:01 DRB1*08:02 DRB1*08:03 DRB1*08:04
VE	50,74	5	98	0.5803	0	0	1	DRB1*04:03 DRB1*04:06 DRB1*04:07 DRB1*09:01 DRB1*14:01 DRB1*14:04
VQ	50,74	14	260	0.1688	0	0	1	DRB1*07:01
VT	50,77	39	989	1	0	0	1	DRB1*01:01 DRB1*01:02 DRB1*01:03 DRB1*04:01 DRB1*04:02 DRB1*04:03 DRB1*04:04 DRB1*04:05 DRB1*04:06 DRB1*04:07 DRB1*04:08 DRB1*04:38 DRB1*07:01 DRB1*08:01 DRB1*08:02 DRB1*08:03 DRB1*08:04 DRB1*09:01 DRB1*10:01 DRB1*11:01 DRB1*11:02 DRB1*11:03 DRB1*11:04 DRB1*12:01 DRB1*13:01 DRB1*13:02 DRB1*13:03 DRB1*13:05 DRB1*14:01 DRB1*14:04 DRB1*14:06 DRB1*15:01 DRB1*15:02 DRB1*15:03 DRB1*16:01 DRB1*16:02
VV	50,78	14	275	0.2509	0	0	1	DRB1*07:01 DRB1*09:01
VG	50,86	31	771	0.8471	0	0	1	DRB1*01:01 DRB1*01:03 DRB1*04:01 DRB1*04:05 DRB1*04:07 DRB1*04:08 DRB1*04:38 DRB1*07:01 DRB1*08:01 DRB1*08:02 DRB1*08:03 DRB1*09:01 DRB1*10:01 DRB1*11:01 DRB1*13:02 DRB1*13:03 DRB1*13:05 DRB1*15:02 DRB1*16:01 DRB1*16:02
AA	57,58	3	55	0.475	0	0	1	DRB1*14:01 DRB1*14:04
SA	57,58	4	83	0.5609	0	0	1	DRB1*04:05 DRB1*08:01 DRB1*08:03 DRB1*13:03
DE	57,58	12	211	0.1491	0	0	1	DRB1*11:01 DRB1*11:02 DRB1*11:03 DRB1*11:04
VA	57,58	14	301	0.4397	0	0	1	DRB1*07:01 DRB1*09:01 DRB1*12:01
AH	57,60	3	55	0.475	0	0	1	DRB1*14:01 DRB1*14:04
SY	57,60	4	83	0.5609	0	0	1	DRB1*04:05 DRB1*08:01 DRB1*08:03 DRB1*13:03
VS	57,60	14	301	0.4397	0	0	1	DRB1*07:01 DRB1*09:01 DRB1*12:01
SI	57,67	2	24	0.2549	0	0	1	DRB1*08:03 DRB1*13:03
SF	57,67	2	50	1	0	0	1	DRB1*08:01
AL	57,67	3	55	0.475	0	0	1	DRB1*14:01 DRB1*14:04
DF	57,67	14	246	0.1101	0	0	1	DRB1*08:02 DRB1*08:04 DRB1*11:01 DRB1*11:03 DRB1*11:04 DRB1*13:05 DRB1*16:01
VI	57,67	14	286	0.3239	0	0	1	DRB1*07:01 DRB1*12:01
DI	57,67	21	508	0.7089	0	0	1	DRB1*01:03 DRB1*04:02 DRB1*04:38 DRB1*11:02 DRB1*13:01 DRB1*13:02 DRB1*15:01 DRB1*15:02 DRB1*15:03 DRB1*15:06
AR	57,70	3	55	0.475	0	0	1	DRB1*14:01 DRB1*14:04
SD	57,70	4	73	0.5252	0	0	1	DRB1*08:01 DRB1*08:03 DRB1*13:03
VD	57,70	14	286	0.3239	0	0	1	DRB1*07:01 DRB1*12:01
DD	57,70	23	478	0.1707	0	0	1	DRB1*01:03 DRB1*04:02 DRB1*08:02 DRB1*08:04 DRB1*11:01 DRB1*11:02 DRB1*11:03 DRB1*11:04 DRB1*13:01 DRB1*13:02 DRB1*13:05 DRB1*16:01 DRB1*16:02
SK	57,71	1	19	0.5381	0	0	1	DRB1*13:03
AR	57,71	3	55	0.475	0	0	1	DRB1*14:01 DRB1*14:04
SR	57,71	3	65	0.7373	0	0	1	DRB1*04:05 DRB1*08:01 DRB1*08:03
DE	57,71	13	278	0.4503	0	0	1	DRB1*01:03 DRB1*04:02 DRB1*11:02 DRB1*11:03 DRB1*13:01 DRB1*13:02
VR	57,71	14	301	0.4397	0	0	1	DRB1*07:01 DRB1*09:01 DRB1*12:01
DR	57,71	21	472	0.4148	0	0	1	DRB1*01:01 DRB1*01:02 DRB1*04:03 DRB1*04:04 DRB1*04:06 DRB1*04:07 DRB1*04:08 DRB1*08:02 DRB1*08:04 DRB1*10:01 DRB1*11:01 DRB1*11:04 DRB1*13:05 DRB1*14:06 DRB1*16:01 DRB1*16:02
AA	57,73	3	55	0.475	0	0	1	DRB1*14:01 DRB1*14:04
SA	57,73	4	83	0.5609	0	0	1	DRB1*04:05 DRB1*08:01 DRB1*08:03 DRB1*13:03
VG	57,73	14	260	0.1688	0	0	1	DRB1*07:01
DL	57,74	1	4	0.1744	0	0	1	DRB1*08:02 DRB1*08:04
DE	57,74	2	29	0.326	0	0	1	DRB1*04:03 DRB1*04:06 DRB1*04:07
AE	57,74	3	55	0.475	0	0	1	DRB1*14:01 DRB1*14:04
SL	57,74	3	55	0.475	0	0	1	DRB1*08:01 DRB1*08:03
VQ	57,74	14	260	0.1688	0	0	1	DRB1*07:01
AT	57,77	3	55	0.475	0	0	1	DRB1*14:01 DRB1*14:04
ST	57,77	4	83	0.5609	0	0	1	DRB1*04:05 DRB1*08:01 DRB1*08:03 DRB1*13:03
VT	57,77	14	301	0.4397	0	0	1	DRB1*07:01 DRB1*09:01 DRB1*12:01
AY	57,78	3	55	0.475	0	0	1	DRB1*14:01 DRB1*14:04
SY	57,78	4	83	0.5609	0	0	1	DRB1*04:05 DRB1*08:01 DRB1*08:03 DRB1*13:03
VV	57,78	14	275	0.2509	0	0	1	DRB1*07:01 DRB1*09:01
DA	57,85	1	21	0.5728	0	0	1	DRB1*01:02
AV	57,85	3	55	0.475	0	0	1	DRB1*14:01 DRB1*14:04
SV	57,85	4	83	0.5609	0	0	1	DRB1*04:05 DRB1*08:01 DRB1*08:03 DRB1*13:03
VV	57,85	14	275	0.2509	0	0	1	DRB1*07:01 DRB1*09:01
AV	57,86	3	55	0.475	0	0	1	DRB1*14:01 DRB1*14:04
SG	57,86	4	83	0.5609	0	0	1	DRB1*04:05 DRB1*08:01 DRB1*08:03 DRB1*13:03
VG	57,86	14	275	0.2509	0	0	1	DRB1*07:01 DRB1*09:01
AH	58,60	3	55	0.475	0	0	1	DRB1*14:01 DRB1*14:04
EY	58,60	12	211	0.1491	0	0	1	DRB1*11:01 DRB1*11:02 DRB1*11:03 DRB1*11:04
AS	58,60	14	301	0.4397	0	0	1	DRB1*07:01 DRB1*09:01 DRB1*12:01
EI	58,67	1	8	0.2923	0	0	1	DRB1*11:02
AF	58,67	5	110	0.6104	0	0	1	DRB1*08:01 DRB1*08:02 DRB1*08:04 DRB1*09:01 DRB1*13:05 DRB1*16:01
EF	58,67	11	203	0.2311	0	0	1	DRB1*11:01 DRB1*11:03 DRB1*11:04
AI	58,67	29	703	0.5857	0	0	1	DRB1*01:03 DRB1*04:02 DRB1*04:38 DRB1*07:01 DRB1*08:03 DRB1*12:01 DRB1*13:01 DRB1*13:02 DRB1*13:03 DRB1*15:01 DRB1*15:02 DRB1*15:03 DRB1*15:06
AR	58,70	7	81	0.0402	0	0	1	DRB1*09:01 DRB1*10:01 DRB1*14:01 DRB1*14:04
ED	58,70	12	211	0.1491	0	0	1	DRB1*11:01 DRB1*11:02 DRB1*11:03 DRB1*11:04
AD	58,70	25	580	0.4484	0	0	1	DRB1*01:03 DRB1*04:02 DRB1*07:01 DRB1*08:01 DRB1*08:02 DRB1*08:03 DRB1*08:04 DRB1*12:01 DRB1*13:01 DRB1*13:02 DRB1*13:03 DRB1*13:05 DRB1*16:01 DRB1*16:02
EE	58,71	4	29	0.03163	0	0	1	DRB1*11:02 DRB1*11:03
ER	58,71	8	182	0.6752	0	0	1	DRB1*11:01 DRB1*11:04
AR	58,71	32	655	0.03749	0	0	1	DRB1*01:01 DRB1*01:02 DRB1*04:03 DRB1*04:04 DRB1*04:05 DRB1*04:06 DRB1*04:07 DRB1*04:08 DRB1*07:01 DRB1*08:01 DRB1*08:02 DRB1*08:03 DRB1*08:04 DRB1*09:01 DRB1*10:01 DRB1*12:01 DRB1*13:05 DRB1*14:01 DRB1*14:04 DRB1*14:06 DRB1*16:01 DRB1*16:02
EA	58,73	12	211	0.1491	0	0	1	DRB1*11:01 DRB1*11:02 DRB1*11:03 DRB1*11:04
AA	58,73	35	873	0.8086	0	0	1	DRB1*01:01 DRB1*01:02 DRB1*01:03 DRB1*04:01 DRB1*04:02 DRB1*04:03 DRB1*04:04 DRB1*04:05 DRB1*04:06 DRB1*04:07 DRB1*04:08 DRB1*04:38 DRB1*08:01 DRB1*08:02 DRB1*08:03 DRB1*08:04 DRB1*09:01 DRB1*10:01 DRB1*12:01 DRB1*13:01 DRB1*13:02 DRB1*13:03 DRB1*13:05 DRB1*14:01 DRB1*14:04 DRB1*14:06 DRB1*15:01 DRB1*15:02 DRB1*15:03 DRB1*15:06 DRB1*16:01 DRB1*16:02
AL	58,74	4	59	0.29	0	0	1	DRB1*08:01 DRB1*08:02 DRB1*08:03 DRB1*08:04
AE	58,74	5	98	0.5803	0	0	1	DRB1*04:03 DRB1*04:06 DRB1*04:07 DRB1*09:01 DRB1*14:01 DRB1*14:04
EA	58,74	12	211	0.1491	0	0	1	DRB1*11:01 DRB1*11:02 DRB1*11:03 DRB1*11:04
AQ	58,74	14	260	0.1688	0	0	1	DRB1*07:01
ET	58,77	12	211	0.1491	0	0	1	DRB1*11:01 DRB1*11:02 DRB1*11:03 DRB1*11:04
AT	58,77	38	956	1	0	0	1	DRB1*01:01 DRB1*01:02 DRB1*01:03 DRB1*04:01 DRB1*04:02 DRB1*04:03 DRB1*04:04 DRB1*04:05 DRB1*04:06 DRB1*04:07 DRB1*04:08 DRB1*04:38 DRB1*07:01 DRB1*08:01 DRB1*08:02 DRB1*08:03 DRB1*08:04 DRB1*09:01 DRB1*10:01 DRB1*12:01 DRB1*13:01 DRB1*13:02 DRB1*13:03 DRB1*13:05 DRB1*14:01 DRB1*14:04 DRB1*14:06 DRB1*15:01 DRB1*15:02 DRB1*15:03 DRB1*15:06 DRB1*16:01 DRB1*16:02
EY	58,78	12	211	0.1491	0	0	1	DRB1*11:01 DRB1*11:02 DRB1*11:03 DRB1*11:04
AV	58,78	14	275	0.2509	0	0	1	DRB1*07:01 DRB1*09:01
AY	58,78	37	933	1	0	0	1	DRB1*01:01 DRB1*01:02 DRB1*01:03 DRB1*03:01 DRB1*04:01 DRB1*04:02 DRB1*04:03 DRB1*04:04 DRB1*04:05 DRB1*04:06 DRB1*04:07 DRB1*04:08 DRB1*04:38 DRB1*08:01 DRB1*08:02 DRB1*08:03 DRB1*08:04 DRB1*10:01 DRB1*12:01 DRB1*13:01 DRB1*13:02 DRB1*13:03 DRB1*13:05 DRB1*14:01 DRB1*14:04 DRB1*14:06 DRB1*15:01 DRB1*15:02 DRB1*15:03 DRB1*15:06 DRB1*16:01 DRB1*16:02
EV	58,85	12	211	0.1491	0	0	1	DRB1*11:01 DRB1*11:02 DRB1*11:03 DRB1*11:04
EV	58,86	8	86	0.0194	0	0	1	DRB1*11:02 DRB1*11:03 DRB1*11:04
AG	58,86	30	712	0.5878	0	0	1	DRB1*01:01 DRB1*01:03 DRB1*04:01 DRB1*04:05 DRB1*04:07 DRB1*04:08 DRB1*04:38 DRB1*07:01 DRB1*08:01 DRB1*08:02 DRB1*08:03 DRB1*09:01 DRB1*10:01 DRB1*13:02 DRB1*13:03 DRB1*13:05 DRB1*15:02 DRB1*16:01 DRB1*16:02
HL	60,67	3	55	0.475	0	0	1	DRB1*14:01 DRB1*14:04
SI	60,67	14	286	0.3239	0	0	1	DRB1*07:01 DRB1*12:01
YF	60,67	16	289	0.1028	0	0	1	DRB1*08:01 DRB1*08:02 DRB1*08:04 DRB1*11:01 DRB1*11:03 DRB1*11:04 DRB1*13:05 DRB1*16:01
YI	60,67	23	526	0.434	0	0	1	DRB1*01:03 DRB1*04:02 DRB1*04:38 DRB1*08:03 DRB1*11:02 DRB1*13:01 DRB1*13:02 DRB1*13:03 DRB1*15:01 DRB1*15:02 DRB1*15:03 DRB1*15:06
HR	60,70	3	55	0.475	0	0	1	DRB1*14:01 DRB1*14:04
SD	60,70	14	286	0.3239	0	0	1	DRB1*07:01 DRB1*12:01
YD	60,70	25	530	0.1727	0	0	1	DRB1*01:03 DRB1*04:02 DRB1*08:01 DRB1*08:02 DRB1*08:03 DRB1*08:04 DRB1*11:01 DRB1*11:02 DRB1*11:03 DRB1*11:04 DRB1*13:01 DRB1*13:02 DRB1*13:03 DRB1*13:05 DRB1*16:01 DRB1*16:02
HR	60,71	3	55	0.475	0	0	1	DRB1*14:01 DRB1*14:04
YE	60,71	13	278	0.4503	0	0	1	DRB1*01:03 DRB1*04:02 DRB1*11:02 DRB1*11:03 DRB1*13:01 DRB1*13:02
SR	60,71	14	301	0.4397	0	0	1	DRB1*07:01 DRB1*09:01 DRB1*12:01
YR	60,71	23	519	0.3856	0	0	1	DRB1*01:01 DRB1*01:02 DRB1*04:03 DRB1*04:04 DRB1*04:05 DRB1*04:06 DRB1*04:07 DRB1*04:08 DRB1*08:01 DRB1*08:02 DRB1*08:03 DRB1*08:04 DRB1*10:01 DRB1*11:01 DRB1*11:04 DRB1*13:05 DRB1*14:06 DRB1*16:01 DRB1*16:02
HA	60,73	3	55	0.475	0	0	1	DRB1*14:01 DRB1*14:04
SG	60,73	14	260	0.1688	0	0	1	DRB1*07:01
YA	60,73	36	918	1	0	0	1	DRB1*01:01 DRB1*01:02 DRB1*01:03 DRB1*04:01 DRB1*04:02 DRB1*04:03 DRB1*04:04 DRB1*04:05 DRB1*04:06 DRB1*04:07 DRB1*04:08 DRB1*04:38 DRB1*08:01 DRB1*08:02 DRB1*08:03 DRB1*08:04 DRB1*10:01 DRB1*11:01 DRB1*11:02 DRB1*11:03 DRB1*11:04 DRB1*13:01 DRB1*13:02 DRB1*13:03 DRB1*13:05 DRB1*14:06 DRB1*15:01 DRB1*15:02 DRB1*15:03 DRB1*15:06 DRB1*16:01 DRB1*16:02
YE	60,74	2	29	0.326	0	0	1	DRB1*04:03 DRB1*04:06 DRB1*04:07
HE	60,74	3	55	0.475	0	0	1	DRB1*14:01 DRB1*14:04
YL	60,74	4	59	0.29	0	0	1	DRB1*08:01 DRB1*08:02 DRB1*08:03 DRB1*08:04
SQ	60,74	14	260	0.1688	0	0	1	DRB1*07:01
YA	60,74	35	894	1	0	0	1	DRB1*01:01 DRB1*01:02 DRB1*01:03 DRB1*04:01 DRB1*04:02 DRB1*04:04 DRB1*04:05 DRB1*04:08 DRB1*04:38 DRB1*10:01 DRB1*11:01 DRB1*11:02 DRB1*11:03 DRB1*11:04 DRB1*13:01 DRB1*13:02 DRB1*13:03 DRB1*13:05 DRB1*14:06 DRB1*15:01 DRB1*15:02 DRB1*15:03 DRB1*15:06 DRB1*16:01 DRB1*16:02
HT	60,77	3	55	0.475	0	0	1	DRB1*14:01 DRB1*14:04
ST	60,77	14	301	0.4397	0	0	1	DRB1*07:01 DRB1*09:01 DRB1*12:01
YT	60,77	36	918	1	0	0	1	DRB1*01:01 DRB1*01:02 DRB1*01:03 DRB1*04:01 DRB1*04:02 DRB1*04:03 DRB1*04:04 DRB1*04:05 DRB1*04:06 DRB1*04:07 DRB1*04:08 DRB1*04:38 DRB1*08:01 DRB1*08:02 DRB1*08:03 DRB1*08:04 DRB1*10:01 DRB1*11:01 DRB1*11:02 DRB1*11:03 DRB1*11:04 DRB1*13:01 DRB1*13:02 DRB1*13:03 DRB1*13:05 DRB1*14:06 DRB1*15:01 DRB1*15:02 DRB1*15:03 DRB1*15:06 DRB1*16:01 DRB1*16:02
HY	60,78	3	55	0.475	0	0	1	DRB1*14:01 DRB1*14:04
SV	60,78	14	275	0.2509	0	0	1	DRB1*07:01 DRB1*09:01
YA	60,85	1	21	0.5728	0	0	1	DRB1*01:02
HV	60,85	3	55	0.475	0	0	1	DRB1*14:01 DRB1*14:04
SV	60,85	14	275	0.2509	0	0	1	DRB1*07:01 DRB1*09:01
HV	60,86	3	55	0.475	0	0	1	DRB1*14:01 DRB1*14:04
SG	60,86	14	275	0.2509	0	0	1	DRB1*07:01 DRB1*09:01
LR	67,70	7	67	0.01688	0	0	1	DRB1*10:01 DRB1*14:01 DRB1*14:04
FD	67,70	16	289	0.1028	0	0	1	DRB1*08:01 DRB1*08:02 DRB1*08:04 DRB1*11:01 DRB1*11:03 DRB1*11:04 DRB1*13:05 DRB1*16:01
ID	67,70	23	518	0.3789	0	0	1	DRB1*01:03 DRB1*04:02 DRB1*07:01 DRB1*08:03 DRB1*11:02 DRB1*12:01 DRB1*13:01 DRB1*13:02 DRB1*13:03
FE	67,71	3	21	0.05735	0	0	1	DRB1*11:03
IK	67,71	1	20	0.5558	0	0	1	DRB1*04:38 DRB1*13:03
FR	67,71	13	279	0.459	0	0	1	DRB1*08:01 DRB1*08:02 DRB1*08:04 DRB1*09:01 DRB1*11:01 DRB1*11:04 DRB1*13:05 DRB1*16:01
IR	67,71	15	291	0.2083	0	0	1	DRB1*07:01 DRB1*08:03 DRB1*12:01
LR	67,71	16	342	0.3789	0	0	1	DRB1*01:01 DRB1*01:02 DRB1*04:03 DRB1*04:04 DRB1*04:05 DRB1*04:06 DRB1*04:07 DRB1*04:08 DRB1*10:01 DRB1*14:01 DRB1*14:04 DRB1*14:06 DRB1*16:02
IG	67,73	14	260	0.1688	0	0	1	DRB1*07:01
FA	67,73	16	300	0.142	0	0	1	DRB1*08:01 DRB1*08:02 DRB1*08:04 DRB1*09:01 DRB1*11:01 DRB1*11:03 DRB1*11:04 DRB1*13:05 DRB1*16:01
IA	67,73	23	544	0.5735	0	0	1	DRB1*01:03 DRB1*04:02 DRB1*04:38 DRB1*08:03 DRB1*11:02 DRB1*12:01 DRB1*13:01 DRB1*13:02 DRB1*13:03 DRB1*15:01 DRB1*15:02 DRB1*15:03 DRB1*15:06
IL	67,74	1	5	0.2056	0	0	1	DRB1*08:03
FL	67,74	3	54	0.4686	0	0	1	DRB1*08:01 DRB1*08:02 DRB1*08:04
LE	67,74	5	84	0.373	0	0	1	DRB1*04:03 DRB1*04:06 DRB1*04:07 DRB1*14:01 DRB1*14:04
FA	67,74	13	242	0.1935	0	0	1	DRB1*11:01 DRB1*11:03 DRB1*11:04 DRB1*13:05 DRB1*16:01
IQ	67,74	14	260	0.1688	0	0	1	DRB1*07:01
IA	67,74	22	541	0.7763	0	0	1	DRB1*01:03 DRB1*04:02 DRB1*04:38 DRB1*11:02 DRB1*12:01 DRB1*13:01 DRB1*13:02 DRB1*13:03 DRB1*15:01 DRB1*15:02 DRB1*15:03 DRB1*15:06
FT	67,77	16	300	0.142	0	0	1	DRB1*08:01 DRB1*08:02 DRB1*08:04 DRB1*09:01 DRB1*11:01 DRB1*11:03 DRB1*11:04 DRB1*13:05 DRB1*16:01
IT	67,77	30	709	0.4756	0	0	1	DRB1*01:03 DRB1*04:02 DRB1*04:38 DRB1*07:01 DRB1*08:03 DRB1*11:02 DRB1*12:01 DRB1*13:01 DRB1*13:02 DRB1*13:03 DRB1*15:01 DRB1*15:02 DRB1*15:03 DRB1*15:06
IV	67,78	14	260	0.1688	0	0	1	DRB1*07:01
FY	67,78	16	289	0.1028	0	0	1	DRB1*08:01 DRB1*08:02 DRB1*08:04 DRB1*11:01 DRB1*11:03 DRB1*11:04 DRB1*13:05 DRB1*16:01
IY	67,78	23	544	0.5735	0	0	1	DRB1*01:03 DRB1*04:02 DRB1*04:38 DRB1*08:03 DRB1*11:02 DRB1*12:01 DRB1*13:01 DRB1*13:02 DRB1*13:03 DRB1*15:01 DRB1*15:02 DRB1*15:03 DRB1*15:06
LA	67,85	1	21	0.5728	0	0	1	DRB1*01:02
FV	67,85	16	300	0.142	0	0	1	DRB1*08:01 DRB1*08:02 DRB1*08:04 DRB1*09:01 DRB1*11:01 DRB1*11:03 DRB1*11:04 DRB1*13:05 DRB1*16:01
IV	67,85	30	693	0.3769	0	0	1	DRB1*01:03 DRB1*04:02 DRB1*04:38 DRB1*07:01 DRB1*08:03 DRB1*11:02 DRB1*13:01 DRB1*13:02 DRB1*13:03 DRB1*15:01 DRB1*15:02 DRB1*15:03 DRB1*15:06
FV	67,86	7	80	0.03806	0	0	1	DRB1*08:04 DRB1*11:03 DRB1*11:04
FG	67,86	9	226	1	0	0	1	DRB1*08:01 DRB1*08:02 DRB1*09:01 DRB1*11:01 DRB1*13:05 DRB1*16:01
IG	67,86	18	381	0.3103	0	0	1	DRB1*01:03 DRB1*04:38 DRB1*07:01 DRB1*08:03 DRB1*13:02 DRB1*13:03 DRB1*15:02
IV	67,86	17	434	0.9813	0	0	1	DRB1*04:02 DRB1*11:02 DRB1*12:01 DRB1*13:01 DRB1*15:01 DRB1*15:03 DRB1*15:06
DK	70,71	1	19	0.5381	0	0	1	DRB1*13:03
RR	70,71	7	81	0.0402	0	0	1	DRB1*09:01 DRB1*10:01 DRB1*14:01 DRB1*14:04
DE	70,71	13	278	0.4503	0	0	1	DRB1*01:03 DRB1*04:02 DRB1*11:02 DRB1*11:03 DRB1*13:01 DRB1*13:02
DR	70,71	25	512	0.1137	0	0	1	DRB1*07:01 DRB1*08:01 DRB1*08:02 DRB1*08:03 DRB1*08:04 DRB1*11:01 DRB1*11:04 DRB1*12:01 DRB1*13:05 DRB1*16:01 DRB1*16:02
RA	70,73	7	81	0.0402	0	0	1	DRB1*09:01 DRB1*10:01 DRB1*14:01 DRB1*14:04
DG	70,73	14	260	0.1688	0	0	1	DRB1*07:01
DA	70,73	25	548	0.2518	0	0	1	DRB1*01:03 DRB1*04:02 DRB1*08:01 DRB1*08:02 DRB1*08:03 DRB1*08:04 DRB1*11:01 DRB1*11:02 DRB1*11:03 DRB1*11:04 DRB1*12:01 DRB1*13:01 DRB1*13:02 DRB1*13:03 DRB1*13:05 DRB1*16:01 DRB1*16:02
QE	70,74	2	29	0.326	0	0	1	DRB1*04:03 DRB1*04:06 DRB1*04:07
DL	70,74	4	59	0.29	0	0	1	DRB1*08:01 DRB1*08:02 DRB1*08:03 DRB1*08:04
RE	70,74	3	69	0.7477	0	0	1	DRB1*09:01 DRB1*14:01 DRB1*14:04
DQ	70,74	14	260	0.1688	0	0	1	DRB1*07:01
DA	70,74	23	509	0.3223	0	0	1	DRB1*01:03 DRB1*04:02 DRB1*11:01 DRB1*11:02 DRB1*11:03 DRB1*11:04 DRB1*12:01 DRB1*13:01 DRB1*13:02 DRB1*13:03 DRB1*13:05 DRB1*16:01 DRB1*16:02
RT	70,77	7	81	0.0402	0	0	1	DRB1*09:01 DRB1*10:01 DRB1*14:01 DRB1*14:04
DT	70,77	34	713	0.02944	0	0	1	DRB1*01:03 DRB1*04:02 DRB1*07:01 DRB1*08:01 DRB1*08:02 DRB1*08:03 DRB1*08:04 DRB1*11:01 DRB1*11:02 DRB1*11:03 DRB1*11:04 DRB1*12:01 DRB1*13:01 DRB1*13:02 DRB1*13:03 DRB1*13:05 DRB1*16:01 DRB1*16:02
RY	70,78	7	67	0.01688	0	0	1	DRB1*10:01 DRB1*14:01 DRB1*14:04
DV	70,78	14	260	0.1688	0	0	1	DRB1*07:01
DY	70,78	25	548	0.2518	0	0	1	DRB1*01:03 DRB1*04:02 DRB1*08:01 DRB1*08:02 DRB1*08:03 DRB1*08:04 DRB1*11:01 DRB1*11:02 DRB1*11:03 DRB1*11:04 DRB1*12:01 DRB1*13:01 DRB1*13:02 DRB1*13:03 DRB1*13:05 DRB1*16:01 DRB1*16:02
QA	70,85	1	21	0.5728	0	0	1	DRB1*01:02
RV	70,85	7	81	0.0402	0	0	1	DRB1*09:01 DRB1*10:01 DRB1*14:01 DRB1*14:04
DV	70,85	34	697	0.01928	0	0	1	DRB1*01:03 DRB1*04:02 DRB1*07:01 DRB1*08:01 DRB1*08:02 DRB1*08:03 DRB1*08:04 DRB1*11:01 DRB1*11:02 DRB1*11:03 DRB1*11:04 DRB1*13:01 DRB1*13:02 DRB1*13:03 DRB1*13:05 DRB1*16:01 DRB1*16:02
RG	70,86	4	27	0.02568	0	0	1	DRB1*09:01 DRB1*10:01
RV	70,86	3	55	0.475	0	0	1	DRB1*14:01 DRB1*14:04
DV	70,86	12	261	0.5157	0	0	1	DRB1*04:02 DRB1*08:04 DRB1*11:02 DRB1*11:03 DRB1*11:04 DRB1*12:01 DRB1*13:01
DG	70,86	25	525	0.1544	0	0	1	DRB1*01:03 DRB1*07:01 DRB1*08:01 DRB1*08:02 DRB1*08:03 DRB1*11:01 DRB1*13:02 DRB1*13:03 DRB1*13:05 DRB1*16:01 DRB1*16:02
RG	71,73	14	260	0.1688	0	0	1	DRB1*07:01
EA	71,73	13	278	0.4503	0	0	1	DRB1*01:03 DRB1*04:02 DRB1*11:02 DRB1*11:03 DRB1*13:01 DRB1*13:02
RA	71,73	26	586	0.3151	0	0	1	DRB1*01:01 DRB1*01:02 DRB1*04:03 DRB1*04:04 DRB1*04:05 DRB1*04:06 DRB1*04:07 DRB1*04:08 DRB1*08:01 DRB1*08:02 DRB1*08:03 DRB1*08:04 DRB1*09:01 DRB1*10:01 DRB1*11:01 DRB1*11:04 DRB1*12:01 DRB1*13:05 DRB1*14:01 DRB1*14:04 DRB1*14:06 DRB1*16:01 DRB1*16:02
RL	71,74	4	59	0.29	0	0	1	DRB1*08:01 DRB1*08:02 DRB1*08:03 DRB1*08:04
RE	71,74	5	98	0.5803	0	0	1	DRB1*04:03 DRB1*04:06 DRB1*04:07 DRB1*09:01 DRB1*14:01 DRB1*14:04
RQ	71,74	14	260	0.1688	0	0	1	DRB1*07:01
EA	71,74	13	278	0.4503	0	0	1	DRB1*01:03 DRB1*04:02 DRB1*11:02 DRB1*11:03 DRB1*13:01 DRB1*13:02
RA	71,74	20	476	0.6515	0	0	1	DRB1*01:01 DRB1*01:02 DRB1*04:04 DRB1*04:05 DRB1*04:08 DRB1*10:01 DRB1*11:01 DRB1*11:04 DRB1*12:01 DRB1*13:05 DRB1*14:06 DRB1*16:01 DRB1*16:02
ET	71,77	13	278	0.4503	0	0	1	DRB1*01:03 DRB1*04:02 DRB1*11:02 DRB1*11:03 DRB1*13:01 DRB1*13:02
RT	71,77	35	756	0.0533	0	0	1	DRB1*01:01 DRB1*01:02 DRB1*04:03 DRB1*04:04 DRB1*04:05 DRB1*04:06 DRB1*04:07 DRB1*04:08 DRB1*07:01 DRB1*08:01 DRB1*08:02 DRB1*08:03 DRB1*08:04 DRB1*09:01 DRB1*10:01 DRB1*11:01 DRB1*11:04 DRB1*12:01 DRB1*13:05 DRB1*14:01 DRB1*14:04 DRB1*14:06 DRB1*16:01 DRB1*16:02
RV	71,78	14	275	0.2509	0	0	1	DRB1*07:01 DRB1*09:01
EY	71,78	13	278	0.4503	0	0	1	DRB1*01:03 DRB1*04:02 DRB1*11:02 DRB1*11:03 DRB1*13:01 DRB1*13:02
RY	71,78	26	577	0.2656	0	0	1	DRB1*01:01 DRB1*01:02 DRB1*04:03 DRB1*04:04 DRB1*04:05 DRB1*04:06 DRB1*04:07 DRB1*04:08 DRB1*08:01 DRB1*08:02 DRB1*08:03 DRB1*08:04 DRB1*10:01 DRB1*11:01 DRB1*11:04 DRB1*12:01 DRB1*13:05 DRB1*14:01 DRB1*14:04 DRB1*14:06 DRB1*16:01 DRB1*16:02
EV	71,85	13	278	0.4503	0	0	1	DRB1*01:03 DRB1*04:02 DRB1*11:02 DRB1*11:03 DRB1*13:01 DRB1*13:02
RV	71,85	35	729	0.01625	0	0	1	DRB1*01:01 DRB1*04:03 DRB1*04:04 DRB1*04:05 DRB1*04:06 DRB1*04:07 DRB1*04:08 DRB1*07:01 DRB1*08:01 DRB1*08:02 DRB1*08:03 DRB1*08:04 DRB1*09:01 DRB1*10:01 DRB1*11:01 DRB1*11:04 DRB1*13:05 DRB1*14:01 DRB1*14:04 DRB1*14:06 DRB1*16:01 DRB1*16:02
EV	71,86	9	183	0.4075	0	0	1	DRB1*04:02 DRB1*11:02 DRB1*11:03 DRB1*13:01
RV	71,86	9	227	1	0	0	1	DRB1*01:02 DRB1*04:03 DRB1*04:04 DRB1*04:06 DRB1*08:04 DRB1*11:04 DRB1*12:01 DRB1*14:01 DRB1*14:04 DRB1*14:06
AV	71,86	11	273	0.901	0	0	1	DRB1*15:01 DRB1*15:03 DRB1*15:06
RG	71,86	30	612	0.06327	0	0	1	DRB1*01:01 DRB1*04:05 DRB1*04:07 DRB1*04:08 DRB1*07:01 DRB1*08:01 DRB1*08:02 DRB1*08:03 DRB1*09:01 DRB1*10:01 DRB1*11:01 DRB1*13:05 DRB1*16:01 DRB1*16:02
AL	73,74	4	59	0.29	0	0	1	DRB1*08:01 DRB1*08:02 DRB1*08:03 DRB1*08:04
AE	73,74	5	98	0.5803	0	0	1	DRB1*04:03 DRB1*04:06 DRB1*04:07 DRB1*09:01 DRB1*14:01 DRB1*14:04
GQ	73,74	14	260	0.1688	0	0	1	DRB1*07:01
GT	73,77	14	260	0.1688	0	0	1	DRB1*07:01
AT	73,77	37	940	1	0	0	1	DRB1*01:01 DRB1*01:02 DRB1*01:03 DRB1*04:01 DRB1*04:02 DRB1*04:03 DRB1*04:04 DRB1*04:05 DRB1*04:06 DRB1*04:07 DRB1*04:08 DRB1*04:38 DRB1*08:01 DRB1*08:02 DRB1*08:03 DRB1*08:04 DRB1*09:01 DRB1*10:01 DRB1*11:01 DRB1*11:02 DRB1*11:03 DRB1*11:04 DRB1*12:01 DRB1*13:01 DRB1*13:02 DRB1*13:03 DRB1*13:05 DRB1*14:01 DRB1*14:04 DRB1*14:06 DRB1*15:01 DRB1*15:02 DRB1*15:03 DRB1*15:06 DRB1*16:01 DRB1*16:02
GV	73,78	14	260	0.1688	0	0	1	DRB1*07:01
AY	73,78	37	938	1	0	0	1	DRB1*01:01 DRB1*01:02 DRB1*01:03 DRB1*04:01 DRB1*04:02 DRB1*04:03 DRB1*04:04 DRB1*04:05 DRB1*04:06 DRB1*04:07 DRB1*04:08 DRB1*04:38 DRB1*08:01 DRB1*08:02 DRB1*08:03 DRB1*08:04 DRB1*10:01 DRB1*11:01 DRB1*11:02 DRB1*11:03 DRB1*11:04 DRB1*12:01 DRB1*13:01 DRB1*13:02 DRB1*13:03 DRB1*13:05 DRB1*14:01 DRB1*14:04 DRB1*14:06 DRB1*15:01 DRB1*15:02 DRB1*15:03 DRB1*15:06 DRB1*16:01 DRB1*16:02
AV	73,85	37	929	1	0	0	1	DRB1*01:01 DRB1*01:03 DRB1*04:01 DRB1*04:02 DRB1*04:03 DRB1*04:04 DRB1*04:05 DRB1*04:06 DRB1*04:07 DRB1*04:08 DRB1*04:38 DRB1*08:01 DRB1*08:02 DRB1*08:03 DRB1*08:04 DRB1*09:01 DRB1*10:01 DRB1*11:01 DRB1*11:02 DRB1*11:03 DRB1*11:04 DRB1*13:01 DRB1*13:02 DRB1*13:03 DRB1*13:05 DRB1*14:01 DRB1*14:04 DRB1*14:06 DRB1*15:01 DRB1*15:02 DRB1*15:03 DRB1*15:06 DRB1*16:01 DRB1*16:02
GG	73,86	14	260	0.1688	0	0	1	DRB1*07:01
AV	73,86	24	592	0.7706	0	0	1	DRB1*01:02 DRB1*04:02 DRB1*04:03 DRB1*04:04 DRB1*04:06 DRB1*08:04 DRB1*11:02 DRB1*11:03 DRB1*11:04 DRB1*12:01 DRB1*13:01 DRB1*14:01 DRB1*14:04 DRB1*14:06 DRB1*15:01 DRB1*15:03 DRB1*15:06
LT	74,77	4	59	0.29	0	0	1	DRB1*08:01 DRB1*08:02 DRB1*08:03 DRB1*08:04
ET	74,77	5	98	0.5803	0	0	1	DRB1*04:03 DRB1*04:06 DRB1*04:07 DRB1*09:01 DRB1*14:01 DRB1*14:04
QT	74,77	14	260	0.1688	0	0	1	DRB1*07:01
LY	74,78	4	59	0.29	0	0	1	DRB1*08:01 DRB1*08:02 DRB1*08:03 DRB1*08:04
EY	74,78	5	84	0.373	0	0	1	DRB1*04:03 DRB1*04:06 DRB1*04:07 DRB1*14:01 DRB1*14:04
QV	74,78	14	260	0.1688	0	0	1	DRB1*07:01
LV	74,85	4	59	0.29	0	0	1	DRB1*08:01 DRB1*08:02 DRB1*08:03 DRB1*08:04
EV	74,85	5	98	0.5803	0	0	1	DRB1*04:03 DRB1*04:06 DRB1*04:07 DRB1*09:01 DRB1*14:01 DRB1*14:04
QV	74,85	14	260	0.1688	0	0	1	DRB1*07:01
AV	74,85	35	885	1	0	0	1	DRB1*01:01 DRB1*01:03 DRB1*04:01 DRB1*04:02 DRB1*04:04 DRB1*04:05 DRB1*04:08 DRB1*04:38 DRB1*10:01 DRB1*11:01 DRB1*11:02 DRB1*11:03 DRB1*11:04 DRB1*13:01 DRB1*13:02 DRB1*13:03 DRB1*13:05 DRB1*14:06 DRB1*15:01 DRB1*15:02 DRB1*15:03 DRB1*15:06 DRB1*16:01 DRB1*16:02
LG	74,86	4	57	0.2812	0	0	1	DRB1*08:01 DRB1*08:02 DRB1*08:03
EV	74,86	4	72	0.5225	0	0	1	DRB1*04:03 DRB1*04:06 DRB1*14:01 DRB1*14:04
QG	74,86	14	260	0.1688	0	0	1	DRB1*07:01
AV	74,86	22	547	0.8333	0	0	1	DRB1*01:02 DRB1*04:02 DRB1*04:04 DRB1*11:02 DRB1*11:03 DRB1*11:04 DRB1*12:01 DRB1*13:01 DRB1*14:06 DRB1*15:01 DRB1*15:03 DRB1*15:06
TV	77,78	14	275	0.2509	0	0	1	DRB1*07:01 DRB1*09:01
TY	77,78	37	938	1	0	0	1	DRB1*01:01 DRB1*01:02 DRB1*01:03 DRB1*04:01 DRB1*04:02 DRB1*04:03 DRB1*04:04 DRB1*04:05 DRB1*04:06 DRB1*04:07 DRB1*04:08 DRB1*04:38 DRB1*08:01 DRB1*08:02 DRB1*08:03 DRB1*08:04 DRB1*10:01 DRB1*11:01 DRB1*11:02 DRB1*11:03 DRB1*11:04 DRB1*12:01 DRB1*13:01 DRB1*13:02 DRB1*13:03 DRB1*13:05 DRB1*14:01 DRB1*14:04 DRB1*14:06 DRB1*15:01 DRB1*15:02 DRB1*15:03 DRB1*15:06 DRB1*16:01 DRB1*16:02
TV	77,85	39	983	1	0	0	1	DRB1*01:01 DRB1*01:03 DRB1*04:01 DRB1*04:02 DRB1*04:03 DRB1*04:04 DRB1*04:05 DRB1*04:06 DRB1*04:07 DRB1*04:08 DRB1*04:38 DRB1*07:01 DRB1*08:01 DRB1*08:02 DRB1*08:03 DRB1*08:04 DRB1*09:01 DRB1*10:01 DRB1*11:01 DRB1*11:02 DRB1*11:03 DRB1*11:04 DRB1*13:01 DRB1*13:02 DRB1*13:03 DRB1*13:05 DRB1*14:01 DRB1*14:04 DRB1*14:06 DRB1*15:01 DRB1*15:02 DRB1*15:03 DRB1*15:06 DRB1*16:01 DRB1*16:02
TV	77,86	24	592	0.7706	0	0	1	DRB1*01:02 DRB1*04:02 DRB1*04:03 DRB1*04:04 DRB1*04:06 DRB1*08:04 DRB1*11:02 DRB1*11:03 DRB1*11:04 DRB1*12:01 DRB1*13:01 DRB1*14:01 DRB1*14:04 DRB1*14:06 DRB1*15:01 DRB1*15:03 DRB1*15:06
TG	77,86	31	771	0.8471	0	0	1	DRB1*01:01 DRB1*01:03 DRB1*04:01 DRB1*04:05 DRB1*04:07 DRB1*04:08 DRB1*04:38 DRB1*07:01 DRB1*08:01 DRB1*08:02 DRB1*08:03 DRB1*09:01 DRB1*10:01 DRB1*11:01 DRB1*13:02 DRB1*13:03 DRB1*13:05 DRB1*15:02 DRB1*16:01 DRB1*16:02
VV	78,85	14	275	0.2509	0	0	1	DRB1*07:01 DRB1*09:01
YV	78,85	38	973	1	0	0	1	DRB1*01:01 DRB1*01:03 DRB1*03:01 DRB1*04:01 DRB1*04:02 DRB1*04:03 DRB1*04:04 DRB1*04:05 DRB1*04:06 DRB1*04:07 DRB1*04:08 DRB1*04:38 DRB1*08:01 DRB1*08:02 DRB1*08:03 DRB1*08:04 DRB1*10:01 DRB1*11:01 DRB1*11:02 DRB1*11:03 DRB1*11:04 DRB1*13:01 DRB1*13:02 DRB1*13:03 DRB1*13:05 DRB1*14:01 DRB1*14:04 DRB1*14:06 DRB1*15:01 DRB1*15:02 DRB1*15:03 DRB1*15:06 DRB1*16:01 DRB1*16:02
VG	78,86	14	275	0.2509	0	0	1	DRB1*07:01 DRB1*09:01
VG	85,86	31	771	0.8471	0	0	1	DRB1*01:01 DRB1*01:03 DRB1*04:01 DRB1*04:05 DRB1*04:07 DRB1*04:08 DRB1*04:38 DRB1*07:01 DRB1*08:01 DRB1*08:02 DRB1*08:03 DRB1*09:01 DRB1*10:01 DRB1*11:01 DRB1*13:02 DRB1*13:03 DRB1*13:05 DRB1*15:02 DRB1*16:01 DRB1*16:02
KQ	9,10	0	15	1	0	0	1	DRB1*09:01
EQ	9,10	5	260	0.08962	0	0	1	DRB1*04:01 DRB1*04:02 DRB1*04:03 DRB1*04:04 DRB1*04:05 DRB1*04:06 DRB1*04:07 DRB1*04:08 DRB1*04:38
EY	9,10	26	671	0.9549	0	0	1	DRB1*03:01 DRB1*08:01 DRB1*08:02 DRB1*08:03 DRB1*08:04 DRB1*11:01 DRB1*11:02 DRB1*11:03 DRB1*11:04 DRB1*12:01 DRB1*13:01 DRB1*13:02 DRB1*13:03 DRB1*13:05 DRB1*14:01 DRB1*14:04 DRB1*14:06
KD	9,11	0	15	1	0	0	1	DRB1*09:01
EV	9,11	8	270	0.4621	0	0	1	DRB1*04:01 DRB1*04:02 DRB1*04:03 DRB1*04:04 DRB1*04:05 DRB1*04:06 DRB1*04:07 DRB1*04:08 DRB1*04:38 DRB1*10:01
WP	9,11	11	324	0.5824	0	0	1	DRB1*15:01 DRB1*15:02 DRB1*15:03 DRB1*15:06 DRB1*16:01 DRB1*16:02
ES	9,11	26	671	0.9549	0	0	1	DRB1*03:01 DRB1*08:01 DRB1*08:02 DRB1*08:03 DRB1*08:04 DRB1*11:01 DRB1*11:02 DRB1*11:03 DRB1*11:04 DRB1*12:01 DRB1*13:01 DRB1*13:02 DRB1*13:03 DRB1*13:05 DRB1*14:01 DRB1*14:04 DRB1*14:06
KK	9,12	0	15	1	0	0	1	DRB1*09:01
EK	9,12	8	270	0.4621	0	0	1	DRB1*04:01 DRB1*04:02 DRB1*04:03 DRB1*04:04 DRB1*04:05 DRB1*04:06 DRB1*04:07 DRB1*04:08 DRB1*04:38 DRB1*10:01
ET	9,12	26	671	0.9549	0	0	1	DRB1*03:01 DRB1*08:01 DRB1*08:02 DRB1*08:03 DRB1*08:04 DRB1*11:01 DRB1*11:02 DRB1*11:03 DRB1*11:04 DRB1*12:01 DRB1*13:01 DRB1*13:02 DRB1*13:03 DRB1*13:05 DRB1*14:01 DRB1*14:04 DRB1*14:06
KF	9,13	0	15	1	0	0	1	DRB1*09:01
EH	9,13	5	260	0.08962	0	0	1	DRB1*04:01 DRB1*04:02 DRB1*04:03 DRB1*04:04 DRB1*04:05 DRB1*04:06 DRB1*04:07 DRB1*04:08 DRB1*04:38
WR	9,13	11	324	0.5824	0	0	1	DRB1*15:01 DRB1*15:02 DRB1*15:03 DRB1*15:06 DRB1*16:01 DRB1*16:02
ES	9,13	24	616	0.9938	0	0	1	DRB1*03:01 DRB1*11:01 DRB1*11:02 DRB1*11:03 DRB1*11:04 DRB1*13:01 DRB1*13:02 DRB1*13:03 DRB1*13:05 DRB1*14:01 DRB1*14:06
KE	9,14	0	15	1	0	0	1	DRB1*09:01
WE	9,14	19	488	0.992	0	0	1	DRB1*01:01 DRB1*01:02 DRB1*01:03 DRB1*15:01 DRB1*15:02 DRB1*15:03 DRB1*15:06 DRB1*16:01 DRB1*16:02
EE	9,14	30	817	0.4075	0	0	1	DRB1*03:01 DRB1*04:01 DRB1*04:02 DRB1*04:03 DRB1*04:04 DRB1*04:05 DRB1*04:06 DRB1*04:07 DRB1*04:08 DRB1*04:38 DRB1*08:01 DRB1*08:02 DRB1*08:03 DRB1*08:04 DRB1*10:01 DRB1*11:01 DRB1*11:02 DRB1*11:03 DRB1*11:04 DRB1*12:01 DRB1*13:01 DRB1*13:02 DRB1*13:03 DRB1*13:05 DRB1*14:01 DRB1*14:04 DRB1*14:06
KH	9,16	0	15	1	0	0	1	DRB1*09:01
EH	9,16	28	773	0.4222	0	0	1	DRB1*03:01 DRB1*04:01 DRB1*04:02 DRB1*04:03 DRB1*04:04 DRB1*04:05 DRB1*04:06 DRB1*04:07 DRB1*04:08 DRB1*04:38 DRB1*10:01 DRB1*11:01 DRB1*11:02 DRB1*11:03 DRB1*11:04 DRB1*13:01 DRB1*13:02 DRB1*13:03 DRB1*13:05 DRB1*14:01 DRB1*14:06
KR	9,25	0	15	1	0	0	1	DRB1*09:01
WR	9,25	19	488	0.992	0	0	1	DRB1*01:01 DRB1*01:02 DRB1*01:03 DRB1*15:01 DRB1*15:02 DRB1*15:03 DRB1*15:06 DRB1*16:01 DRB1*16:02
ER	9,25	30	817	0.4075	0	0	1	DRB1*03:01 DRB1*04:01 DRB1*04:02 DRB1*04:03 DRB1*04:04 DRB1*04:05 DRB1*04:06 DRB1*04:07 DRB1*04:08 DRB1*04:38 DRB1*08:01 DRB1*08:02 DRB1*08:03 DRB1*08:04 DRB1*10:01 DRB1*11:01 DRB1*11:02 DRB1*11:03 DRB1*11:04 DRB1*12:01 DRB1*13:01 DRB1*13:02 DRB1*13:03 DRB1*13:05 DRB1*14:01 DRB1*14:04 DRB1*14:06
KY	9,26	0	15	1	0	0	1	DRB1*09:01
EY	9,26	4	210	0.1547	0	0	1	DRB1*03:01
KH	9,28	0	15	1	0	0	1	DRB1*09:01
WD	9,28	11	324	0.5824	0	0	1	DRB1*15:01 DRB1*15:02 DRB1*15:03 DRB1*15:06 DRB1*16:01 DRB1*16:02
ED	9,28	29	802	0.3711	0	0	1	DRB1*03:01 DRB1*04:01 DRB1*04:02 DRB1*04:03 DRB1*04:04 DRB1*04:05 DRB1*04:06 DRB1*04:07 DRB1*04:08 DRB1*04:38 DRB1*08:01 DRB1*08:02 DRB1*08:03 DRB1*08:04 DRB1*11:01 DRB1*11:02 DRB1*11:03 DRB1*11:04 DRB1*13:01 DRB1*13:02 DRB1*13:03 DRB1*13:05 DRB1*14:01 DRB1*14:04
WH	9,30	0	3	1	0	0	1	DRB1*15:03
KG	9,30	0	15	1	0	0	1	DRB1*09:01
EH	9,30	0	28	0.621	0	0	1	DRB1*12:01
WY	9,30	11	321	0.6088	0	0	1	DRB1*15:01 DRB1*15:02 DRB1*15:06 DRB1*16:01 DRB1*16:02
EY	9,30	29	802	0.3711	0	0	1	DRB1*03:01 DRB1*04:01 DRB1*04:02 DRB1*04:03 DRB1*04:04 DRB1*04:05 DRB1*04:06 DRB1*04:07 DRB1*04:08 DRB1*04:38 DRB1*08:01 DRB1*08:02 DRB1*08:03 DRB1*08:04 DRB1*11:01 DRB1*11:02 DRB1*11:03 DRB1*11:04 DRB1*13:01 DRB1*13:02 DRB1*13:03 DRB1*13:05 DRB1*14:01 DRB1*14:04 DRB1*14:06
KI	9,31	0	15	1	0	0	1	DRB1*09:01
EF	9,31	29	812	0.2859	0	0	1	DRB1*03:01 DRB1*04:01 DRB1*04:02 DRB1*04:03 DRB1*04:04 DRB1*04:05 DRB1*04:06 DRB1*04:07 DRB1*04:08 DRB1*04:38 DRB1*08:01 DRB1*08:02 DRB1*08:03 DRB1*08:04 DRB1*11:01 DRB1*11:02 DRB1*11:03 DRB1*11:04 DRB1*12:01 DRB1*13:01 DRB1*13:02 DRB1*13:03 DRB1*13:05 DRB1*14:01 DRB1*14:04 DRB1*14:06
KY	9,32	0	15	1	0	0	1	DRB1*09:01
EH	9,32	16	473	0.4412	0	0	1	DRB1*03:01 DRB1*10:01 DRB1*12:01 DRB1*13:01 DRB1*13:02 DRB1*13:05 DRB1*14:01 DRB1*14:04 DRB1*14:06
KN	9,33	0	15	1	0	0	1	DRB1*09:01
EH	9,33	5	260	0.08962	0	0	1	DRB1*04:01 DRB1*04:02 DRB1*04:03 DRB1*04:04 DRB1*04:05 DRB1*04:06 DRB1*04:07 DRB1*04:08 DRB1*04:38
ES	9,37	0	2	1	0	0	1	DRB1*04:06
KN	9,37	0	15	1	0	0	1	DRB1*09:01
EL	9,37	0	28	0.621	0	0	1	DRB1*12:01
EN	9,37	11	405	0.1242	0	0	1	DRB1*03:01 DRB1*13:01 DRB1*13:02 DRB1*13:05 DRB1*14:06
WS	9,37	19	488	0.992	0	0	1	DRB1*01:01 DRB1*01:02 DRB1*01:03 DRB1*15:01 DRB1*15:02 DRB1*15:03 DRB1*15:06 DRB1*16:01 DRB1*16:02
KV	9,38	0	15	1	0	0	1	DRB1*09:01
EL	9,38	0	28	0.621	0	0	1	DRB1*12:01
EV	9,38	29	802	0.3711	0	0	1	DRB1*03:01 DRB1*04:01 DRB1*04:02 DRB1*04:03 DRB1*04:04 DRB1*04:05 DRB1*04:06 DRB1*04:07 DRB1*04:08 DRB1*04:38 DRB1*08:01 DRB1*08:02 DRB1*08:03 DRB1*08:04 DRB1*11:01 DRB1*11:02 DRB1*11:03 DRB1*11:04 DRB1*13:01 DRB1*13:02 DRB1*13:03 DRB1*13:05 DRB1*14:01 DRB1*14:04 DRB1*14:06
KF	9,40	0	15	1	0	0	1	DRB1*09:01
EF	9,40	29	812	0.2859	0	0	1	DRB1*03:01 DRB1*04:01 DRB1*04:02 DRB1*04:03 DRB1*04:04 DRB1*04:05 DRB1*04:06 DRB1*04:07 DRB1*04:08 DRB1*04:38 DRB1*08:01 DRB1*08:02 DRB1*08:03 DRB1*08:04 DRB1*11:01 DRB1*11:02 DRB1*11:03 DRB1*11:04 DRB1*12:01 DRB1*13:01 DRB1*13:02 DRB1*13:03 DRB1*13:05 DRB1*14:01 DRB1*14:04 DRB1*14:06
KY	9,47	0	15	1	0	0	1	DRB1*09:01
WF	9,47	11	291	0.9039	0	0	1	DRB1*15:01 DRB1*15:02 DRB1*15:03 DRB1*15:06
EF	9,47	21	582	0.5888	0	0	1	DRB1*03:01 DRB1*11:01 DRB1*11:02 DRB1*11:03 DRB1*11:04 DRB1*12:01 DRB1*13:01 DRB1*13:02 DRB1*13:05
WA	9,50	0	1	1	0	0	1	DRB1*15:06
KV	9,50	0	15	1	0	0	1	DRB1*09:01
EV	9,50	30	817	0.4075	0	0	1	DRB1*03:01 DRB1*04:01 DRB1*04:02 DRB1*04:03 DRB1*04:04 DRB1*04:05 DRB1*04:06 DRB1*04:07 DRB1*04:08 DRB1*04:38 DRB1*08:01 DRB1*08:02 DRB1*08:03 DRB1*08:04 DRB1*10:01 DRB1*11:01 DRB1*11:02 DRB1*11:03 DRB1*11:04 DRB1*12:01 DRB1*13:01 DRB1*13:02 DRB1*13:03 DRB1*13:05 DRB1*14:01 DRB1*14:04 DRB1*14:06
KV	9,57	0	15	1	0	0	1	DRB1*09:01
EV	9,57	0	28	0.621	0	0	1	DRB1*12:01
WD	9,57	19	488	0.992	0	0	1	DRB1*01:01 DRB1*01:02 DRB1*01:03 DRB1*15:01 DRB1*15:02 DRB1*15:03 DRB1*15:06 DRB1*16:01 DRB1*16:02
ED	9,57	27	734	0.5639	0	0	1	DRB1*03:01 DRB1*04:01 DRB1*04:02 DRB1*04:03 DRB1*04:04 DRB1*04:06 DRB1*04:07 DRB1*04:08 DRB1*04:38 DRB1*08:02 DRB1*08:04 DRB1*10:01 DRB1*11:01 DRB1*11:02 DRB1*11:03 DRB1*11:04 DRB1*13:01 DRB1*13:02 DRB1*13:05 DRB1*14:06
KA	9,58	0	15	1	0	0	1	DRB1*09:01
EA	9,58	23	706	0.1195	0	0	1	DRB1*03:01 DRB1*04:01 DRB1*04:02 DRB1*04:03 DRB1*04:04 DRB1*04:05 DRB1*04:06 DRB1*04:07 DRB1*04:08 DRB1*04:38 DRB1*08:01 DRB1*08:02 DRB1*08:03 DRB1*08:04 DRB1*10:01 DRB1*12:01 DRB1*13:01 DRB1*13:02 DRB1*13:03 DRB1*13:05 DRB1*14:01 DRB1*14:04 DRB1*14:06
KS	9,60	0	15	1	0	0	1	DRB1*09:01
ES	9,60	0	28	0.621	0	0	1	DRB1*12:01
WY	9,60	19	488	0.992	0	0	1	DRB1*01:01 DRB1*01:02 DRB1*01:03 DRB1*15:01 DRB1*15:02 DRB1*15:03 DRB1*15:06 DRB1*16:01 DRB1*16:02
EY	9,60	29	780	0.5911	0	0	1	DRB1*03:01 DRB1*04:01 DRB1*04:02 DRB1*04:03 DRB1*04:04 DRB1*04:05 DRB1*04:06 DRB1*04:07 DRB1*04:08 DRB1*04:38 DRB1*08:01 DRB1*08:02 DRB1*08:03 DRB1*08:04 DRB1*10:01 DRB1*11:01 DRB1*11:02 DRB1*11:03 DRB1*11:04 DRB1*13:01 DRB1*13:02 DRB1*13:03 DRB1*13:05 DRB1*14:06
KF	9,67	0	15	1	0	0	1	DRB1*09:01
EL	9,67	13	472	0.08859	0	0	1	DRB1*03:01 DRB1*04:01 DRB1*04:03 DRB1*04:04 DRB1*04:05 DRB1*04:06 DRB1*04:07 DRB1*04:08 DRB1*10:01 DRB1*14:01 DRB1*14:04 DRB1*14:06
KR	9,70	0	15	1	0	0	1	DRB1*09:01
KR	9,71	0	15	1	0	0	1	DRB1*09:01
WE	9,71	0	16	1	0	0	1	DRB1*01:03
WA	9,71	11	291	0.9039	0	0	1	DRB1*15:01 DRB1*15:02 DRB1*15:03 DRB1*15:06
EK	9,71	6	359	0.009405	0	0	1	DRB1*03:01 DRB1*04:01 DRB1*04:38 DRB1*13:03
KA	9,73	0	15	1	0	0	1	DRB1*09:01
EG	9,73	4	210	0.1547	0	0	1	DRB1*03:01
WA	9,73	19	488	0.992	0	0	1	DRB1*01:01 DRB1*01:02 DRB1*01:03 DRB1*15:01 DRB1*15:02 DRB1*15:03 DRB1*15:06 DRB1*16:01 DRB1*16:02
KE	9,74	0	15	1	0	0	1	DRB1*09:01
ER	9,74	4	210	0.1547	0	0	1	DRB1*03:01
WA	9,74	19	488	0.992	0	0	1	DRB1*01:01 DRB1*01:02 DRB1*01:03 DRB1*15:01 DRB1*15:02 DRB1*15:03 DRB1*15:06 DRB1*16:01 DRB1*16:02
EA	9,74	24	626	0.8931	0	0	1	DRB1*04:01 DRB1*04:02 DRB1*04:04 DRB1*04:05 DRB1*04:08 DRB1*04:38 DRB1*10:01 DRB1*11:01 DRB1*11:02 DRB1*11:03 DRB1*11:04 DRB1*12:01 DRB1*13:01 DRB1*13:02 DRB1*13:03 DRB1*13:05 DRB1*14:06
KT	9,77	0	15	1	0	0	1	DRB1*09:01
EN	9,77	4	210	0.1547	0	0	1	DRB1*03:01
KV	9,78	0	15	1	0	0	1	DRB1*09:01
WY	9,78	19	488	0.992	0	0	1	DRB1*01:01 DRB1*01:02 DRB1*01:03 DRB1*15:01 DRB1*15:02 DRB1*15:03 DRB1*15:06 DRB1*16:01 DRB1*16:02
EY	9,78	30	817	0.4075	0	0	1	DRB1*03:01 DRB1*04:01 DRB1*04:02 DRB1*04:03 DRB1*04:04 DRB1*04:05 DRB1*04:06 DRB1*04:07 DRB1*04:08 DRB1*04:38 DRB1*08:01 DRB1*08:02 DRB1*08:03 DRB1*08:04 DRB1*10:01 DRB1*11:01 DRB1*11:02 DRB1*11:03 DRB1*11:04 DRB1*12:01 DRB1*13:01 DRB1*13:02 DRB1*13:03 DRB1*13:05 DRB1*14:01 DRB1*14:04 DRB1*14:06
KV	9,85	0	15	1	0	0	1	DRB1*09:01
EA	9,85	0	28	0.621	0	0	1	DRB1*12:01
EV	9,85	30	807	0.5385	0	0	1	DRB1*03:01 DRB1*04:01 DRB1*04:02 DRB1*04:03 DRB1*04:04 DRB1*04:05 DRB1*04:06 DRB1*04:07 DRB1*04:08 DRB1*04:38 DRB1*08:01 DRB1*08:02 DRB1*08:03 DRB1*08:04 DRB1*10:01 DRB1*11:01 DRB1*11:02 DRB1*11:03 DRB1*11:04 DRB1*13:01 DRB1*13:02 DRB1*13:03 DRB1*13:05 DRB1*14:01 DRB1*14:04 DRB1*14:06
KG	9,86	0	15	1	0	0	1	DRB1*09:01
EG	9,86	16	431	0.7974	0	0	1	DRB1*04:01 DRB1*04:05 DRB1*04:07 DRB1*04:08 DRB1*04:38 DRB1*08:01 DRB1*08:02 DRB1*08:03 DRB1*10:01 DRB1*11:01 DRB1*13:02 DRB1*13:03 DRB1*13:05
EV	9,86	18	528	0.4148	0	0	1	DRB1*03:01 DRB1*04:02 DRB1*04:03 DRB1*04:04 DRB1*04:06 DRB1*08:04 DRB1*11:02 DRB1*11:03 DRB1*11:04 DRB1*12:01 DRB1*13:01 DRB1*14:01 DRB1*14:04 DRB1*14:06
QD	10,11	0	15	1	0	0	1	DRB1*09:01
QV	10,11	5	260	0.08962	0	0	1	DRB1*04:01 DRB1*04:02 DRB1*04:03 DRB1*04:04 DRB1*04:05 DRB1*04:06 DRB1*04:07 DRB1*04:08 DRB1*04:38
QP	10,11	11	324	0.5824	0	0	1	DRB1*15:01 DRB1*15:02 DRB1*15:03 DRB1*15:06 DRB1*16:01 DRB1*16:02
YS	10,11	26	671	0.9549	0	0	1	DRB1*03:01 DRB1*08:01 DRB1*08:02 DRB1*08:03 DRB1*08:04 DRB1*11:01 DRB1*11:02 DRB1*11:03 DRB1*11:04 DRB1*12:01 DRB1*13:01 DRB1*13:02 DRB1*13:03 DRB1*13:05 DRB1*14:01 DRB1*14:04 DRB1*14:06
YT	10,12	26	671	0.9549	0	0	1	DRB1*03:01 DRB1*08:01 DRB1*08:02 DRB1*08:03 DRB1*08:04 DRB1*11:01 DRB1*11:02 DRB1*11:03 DRB1*11:04 DRB1*12:01 DRB1*13:01 DRB1*13:02 DRB1*13:03 DRB1*13:05 DRB1*14:01 DRB1*14:04 DRB1*14:06
QK	10,12	31	826	0.6665	0	0	1	DRB1*01:01 DRB1*01:02 DRB1*01:03 DRB1*04:01 DRB1*04:02 DRB1*04:03 DRB1*04:04 DRB1*04:05 DRB1*04:06 DRB1*04:07 DRB1*04:08 DRB1*04:38 DRB1*07:01 DRB1*09:01 DRB1*15:01 DRB1*15:02 DRB1*15:03 DRB1*15:06 DRB1*16:01 DRB1*16:02
QF	10,13	8	216	1	0	0	1	DRB1*01:01 DRB1*01:02 DRB1*01:03 DRB1*09:01
QH	10,13	5	260	0.08962	0	0	1	DRB1*04:01 DRB1*04:02 DRB1*04:03 DRB1*04:04 DRB1*04:05 DRB1*04:06 DRB1*04:07 DRB1*04:08 DRB1*04:38
QR	10,13	11	324	0.5824	0	0	1	DRB1*15:01 DRB1*15:02 DRB1*15:03 DRB1*15:06 DRB1*16:01 DRB1*16:02
YS	10,13	24	616	0.9938	0	0	1	DRB1*03:01 DRB1*11:01 DRB1*11:02 DRB1*11:03 DRB1*11:04 DRB1*13:01 DRB1*13:02 DRB1*13:03 DRB1*13:05 DRB1*14:01 DRB1*14:06
YE	10,14	26	671	0.9549	0	0	1	DRB1*03:01 DRB1*08:01 DRB1*08:02 DRB1*08:03 DRB1*08:04 DRB1*11:01 DRB1*11:02 DRB1*11:03 DRB1*11:04 DRB1*12:01 DRB1*13:01 DRB1*13:02 DRB1*13:03 DRB1*13:05 DRB1*14:01 DRB1*14:04 DRB1*14:06
QE	10,14	22	682	0.1223	0	0	1	DRB1*01:01 DRB1*01:02 DRB1*01:03 DRB1*04:01 DRB1*04:02 DRB1*04:03 DRB1*04:04 DRB1*04:05 DRB1*04:06 DRB1*04:07 DRB1*04:08 DRB1*04:38 DRB1*09:01 DRB1*15:01 DRB1*15:02 DRB1*15:03 DRB1*15:06 DRB1*16:01 DRB1*16:02
YH	10,16	24	616	0.9938	0	0	1	DRB1*03:01 DRB1*11:01 DRB1*11:02 DRB1*11:03 DRB1*11:04 DRB1*13:01 DRB1*13:02 DRB1*13:03 DRB1*13:05 DRB1*14:01 DRB1*14:06
QH	10,16	31	826	0.6665	0	0	1	DRB1*01:01 DRB1*01:02 DRB1*01:03 DRB1*04:01 DRB1*04:02 DRB1*04:03 DRB1*04:04 DRB1*04:05 DRB1*04:06 DRB1*04:07 DRB1*04:08 DRB1*04:38 DRB1*07:01 DRB1*09:01 DRB1*15:01 DRB1*15:02 DRB1*15:03 DRB1*15:06 DRB1*16:01 DRB1*16:02
YR	10,25	26	671	0.9549	0	0	1	DRB1*03:01 DRB1*08:01 DRB1*08:02 DRB1*08:03 DRB1*08:04 DRB1*11:01 DRB1*11:02 DRB1*11:03 DRB1*11:04 DRB1*12:01 DRB1*13:01 DRB1*13:02 DRB1*13:03 DRB1*13:05 DRB1*14:01 DRB1*14:04 DRB1*14:06
QR	10,25	22	682	0.1223	0	0	1	DRB1*01:01 DRB1*01:02 DRB1*01:03 DRB1*04:01 DRB1*04:02 DRB1*04:03 DRB1*04:04 DRB1*04:05 DRB1*04:06 DRB1*04:07 DRB1*04:08 DRB1*04:38 DRB1*09:01 DRB1*15:01 DRB1*15:02 DRB1*15:03 DRB1*15:06 DRB1*16:01 DRB1*16:02
QY	10,26	0	15	1	0	0	1	DRB1*09:01
YL	10,26	0	28	0.621	0	0	1	DRB1*12:01
YY	10,26	4	210	0.1547	0	0	1	DRB1*03:01
QF	10,26	26	704	0.6168	0	0	1	DRB1*04:01 DRB1*04:02 DRB1*04:03 DRB1*04:04 DRB1*04:05 DRB1*04:06 DRB1*04:07 DRB1*04:08 DRB1*04:38 DRB1*07:01 DRB1*15:01 DRB1*15:02 DRB1*15:03 DRB1*15:06 DRB1*16:01 DRB1*16:02
QH	10,28	0	15	1	0	0	1	DRB1*09:01
YE	10,28	1	28	1	0	0	1	DRB1*12:01 DRB1*14:06
QD	10,28	16	538	0.1167	0	0	1	DRB1*04:01 DRB1*04:02 DRB1*04:03 DRB1*04:04 DRB1*04:05 DRB1*04:06 DRB1*04:07 DRB1*04:08 DRB1*04:38 DRB1*15:01 DRB1*15:02 DRB1*15:03 DRB1*15:06 DRB1*16:01 DRB1*16:02
YD	10,28	25	658	0.8266	0	0	1	DRB1*03:01 DRB1*08:01 DRB1*08:02 DRB1*08:03 DRB1*08:04 DRB1*11:01 DRB1*11:02 DRB1*11:03 DRB1*11:04 DRB1*13:01 DRB1*13:02 DRB1*13:03 DRB1*13:05 DRB1*14:01 DRB1*14:04
QH	10,30	0	3	1	0	0	1	DRB1*15:03
QG	10,30	0	15	1	0	0	1	DRB1*09:01
YH	10,30	0	28	0.621	0	0	1	DRB1*12:01
QY	10,30	16	535	0.1257	0	0	1	DRB1*04:01 DRB1*04:02 DRB1*04:03 DRB1*04:04 DRB1*04:05 DRB1*04:06 DRB1*04:07 DRB1*04:08 DRB1*04:38 DRB1*15:01 DRB1*15:02 DRB1*15:06 DRB1*16:01 DRB1*16:02
QI	10,31	8	216	1	0	0	1	DRB1*01:01 DRB1*01:02 DRB1*01:03 DRB1*09:01
YF	10,31	26	671	0.9549	0	0	1	DRB1*03:01 DRB1*08:01 DRB1*08:02 DRB1*08:03 DRB1*08:04 DRB1*11:01 DRB1*11:02 DRB1*11:03 DRB1*11:04 DRB1*12:01 DRB1*13:01 DRB1*13:02 DRB1*13:03 DRB1*13:05 DRB1*14:01 DRB1*14:04 DRB1*14:06
QF	10,31	26	704	0.6168	0	0	1	DRB1*04:01 DRB1*04:02 DRB1*04:03 DRB1*04:04 DRB1*04:05 DRB1*04:06 DRB1*04:07 DRB1*04:08 DRB1*04:38 DRB1*07:01 DRB1*15:01 DRB1*15:02 DRB1*15:03 DRB1*15:06 DRB1*16:01 DRB1*16:02
YH	10,32	13	465	0.1055	0	0	1	DRB1*03:01 DRB1*12:01 DRB1*13:01 DRB1*13:02 DRB1*13:05 DRB1*14:01 DRB1*14:04 DRB1*14:06
QY	10,32	31	826	0.6665	0	0	1	DRB1*01:01 DRB1*01:02 DRB1*01:03 DRB1*04:01 DRB1*04:02 DRB1*04:03 DRB1*04:04 DRB1*04:05 DRB1*04:06 DRB1*04:07 DRB1*04:08 DRB1*04:38 DRB1*07:01 DRB1*09:01 DRB1*15:01 DRB1*15:02 DRB1*15:03 DRB1*15:06 DRB1*16:01 DRB1*16:02
QH	10,33	5	260	0.08962	0	0	1	DRB1*04:01 DRB1*04:02 DRB1*04:03 DRB1*04:04 DRB1*04:05 DRB1*04:06 DRB1*04:07 DRB1*04:08 DRB1*04:38
YN	10,33	26	671	0.9549	0	0	1	DRB1*03:01 DRB1*08:01 DRB1*08:02 DRB1*08:03 DRB1*08:04 DRB1*11:01 DRB1*11:02 DRB1*11:03 DRB1*11:04 DRB1*12:01 DRB1*13:01 DRB1*13:02 DRB1*13:03 DRB1*13:05 DRB1*14:01 DRB1*14:04 DRB1*14:06
QN	10,37	0	15	1	0	0	1	DRB1*09:01
YL	10,37	0	28	0.621	0	0	1	DRB1*12:01
QY	10,37	5	258	0.08914	0	0	1	DRB1*04:01 DRB1*04:02 DRB1*04:03 DRB1*04:04 DRB1*04:05 DRB1*04:07 DRB1*04:08 DRB1*04:38
YN	10,37	11	405	0.1242	0	0	1	DRB1*03:01 DRB1*13:01 DRB1*13:02 DRB1*13:05 DRB1*14:06
QS	10,37	19	489	0.9822	0	0	1	DRB1*01:01 DRB1*01:02 DRB1*01:03 DRB1*04:06 DRB1*15:01 DRB1*15:02 DRB1*15:03 DRB1*15:06 DRB1*16:01 DRB1*16:02
YL	10,38	0	28	0.621	0	0	1	DRB1*12:01
QV	10,38	31	826	0.6665	0	0	1	DRB1*01:01 DRB1*01:02 DRB1*01:03 DRB1*04:01 DRB1*04:02 DRB1*04:03 DRB1*04:04 DRB1*04:05 DRB1*04:06 DRB1*04:07 DRB1*04:08 DRB1*04:38 DRB1*07:01 DRB1*09:01 DRB1*15:01 DRB1*15:02 DRB1*15:03 DRB1*15:06 DRB1*16:01 DRB1*16:02
YF	10,40	26	671	0.9549	0	0	1	DRB1*03:01 DRB1*08:01 DRB1*08:02 DRB1*08:03 DRB1*08:04 DRB1*11:01 DRB1*11:02 DRB1*11:03 DRB1*11:04 DRB1*12:01 DRB1*13:01 DRB1*13:02 DRB1*13:03 DRB1*13:05 DRB1*14:01 DRB1*14:04 DRB1*14:06
QF	10,40	31	826	0.6665	0	0	1	DRB1*01:01 DRB1*01:02 DRB1*01:03 DRB1*04:01 DRB1*04:02 DRB1*04:03 DRB1*04:04 DRB1*04:05 DRB1*04:06 DRB1*04:07 DRB1*04:08 DRB1*04:38 DRB1*07:01 DRB1*09:01 DRB1*15:01 DRB1*15:02 DRB1*15:03 DRB1*15:06 DRB1*16:01 DRB1*16:02
QF	10,47	11	291	0.9039	0	0	1	DRB1*15:01 DRB1*15:02 DRB1*15:03 DRB1*15:06
YF	10,47	21	582	0.5888	0	0	1	DRB1*03:01 DRB1*11:01 DRB1*11:02 DRB1*11:03 DRB1*11:04 DRB1*12:01 DRB1*13:01 DRB1*13:02 DRB1*13:05
QY	10,47	26	675	0.9132	0	0	1	DRB1*01:01 DRB1*01:02 DRB1*01:03 DRB1*04:01 DRB1*04:02 DRB1*04:03 DRB1*04:04 DRB1*04:05 DRB1*04:06 DRB1*04:07 DRB1*04:08 DRB1*04:38 DRB1*07:01 DRB1*09:01 DRB1*16:01 DRB1*16:02
QA	10,50	0	1	1	0	0	1	DRB1*15:06
YV	10,50	26	671	0.9549	0	0	1	DRB1*03:01 DRB1*08:01 DRB1*08:02 DRB1*08:03 DRB1*08:04 DRB1*11:01 DRB1*11:02 DRB1*11:03 DRB1*11:04 DRB1*12:01 DRB1*13:01 DRB1*13:02 DRB1*13:03 DRB1*13:05 DRB1*14:01 DRB1*14:04 DRB1*14:06
QV	10,50	31	825	0.6673	0	0	1	DRB1*01:01 DRB1*01:02 DRB1*01:03 DRB1*04:01 DRB1*04:02 DRB1*04:03 DRB1*04:04 DRB1*04:05 DRB1*04:06 DRB1*04:07 DRB1*04:08 DRB1*04:38 DRB1*07:01 DRB1*09:01 DRB1*15:01 DRB1*15:02 DRB1*15:03 DRB1*16:01 DRB1*16:02
QS	10,57	0	10	1	0	0	1	DRB1*04:05
YV	10,57	0	28	0.621	0	0	1	DRB1*12:01
QD	10,57	22	665	0.1915	0	0	1	DRB1*01:01 DRB1*01:02 DRB1*01:03 DRB1*04:01 DRB1*04:02 DRB1*04:03 DRB1*04:04 DRB1*04:06 DRB1*04:07 DRB1*04:08 DRB1*04:38 DRB1*15:01 DRB1*15:02 DRB1*15:03 DRB1*15:06 DRB1*16:01 DRB1*16:02
YA	10,58	17	525	0.2745	0	0	1	DRB1*03:01 DRB1*08:01 DRB1*08:02 DRB1*08:03 DRB1*08:04 DRB1*12:01 DRB1*13:01 DRB1*13:02 DRB1*13:03 DRB1*13:05 DRB1*14:01 DRB1*14:04 DRB1*14:06
QA	10,58	31	826	0.6665	0	0	1	DRB1*01:01 DRB1*01:02 DRB1*01:03 DRB1*04:01 DRB1*04:02 DRB1*04:03 DRB1*04:04 DRB1*04:05 DRB1*04:06 DRB1*04:07 DRB1*04:08 DRB1*04:38 DRB1*07:01 DRB1*09:01 DRB1*15:01 DRB1*15:02 DRB1*15:03 DRB1*15:06 DRB1*16:01 DRB1*16:02
YS	10,60	0	28	0.621	0	0	1	DRB1*12:01
QY	10,60	22	672	0.1604	0	0	1	DRB1*01:01 DRB1*01:02 DRB1*01:03 DRB1*04:01 DRB1*04:02 DRB1*04:03 DRB1*04:04 DRB1*04:05 DRB1*04:06 DRB1*04:07 DRB1*04:08 DRB1*04:38 DRB1*15:01 DRB1*15:02 DRB1*15:03 DRB1*15:06 DRB1*16:01 DRB1*16:02
QF	10,67	2	54	1	0	0	1	DRB1*09:01 DRB1*16:01
YL	10,67	8	261	0.5762	0	0	1	DRB1*03:01 DRB1*14:01 DRB1*14:04 DRB1*14:06
YI	10,67	10	270	0.8512	0	0	1	DRB1*08:03 DRB1*11:02 DRB1*12:01 DRB1*13:01 DRB1*13:02 DRB1*13:03
QL	10,67	10	410	0.05518	0	0	1	DRB1*01:01 DRB1*01:02 DRB1*04:01 DRB1*04:03 DRB1*04:04 DRB1*04:05 DRB1*04:06 DRB1*04:07 DRB1*04:08 DRB1*16:02
QR	10,70	0	15	1	0	0	1	DRB1*09:01
YQ	10,70	5	210	0.3121	0	0	1	DRB1*03:01 DRB1*14:06
QQ	10,70	21	626	0.2685	0	0	1	DRB1*01:01 DRB1*01:02 DRB1*04:01 DRB1*04:03 DRB1*04:04 DRB1*04:05 DRB1*04:06 DRB1*04:07 DRB1*04:08 DRB1*04:38 DRB1*15:01 DRB1*15:02 DRB1*15:03 DRB1*15:06
QK	10,71	1	154	0.02119	0	0	1	DRB1*04:01 DRB1*04:38
YK	10,71	5	228	0.1723	0	0	1	DRB1*03:01 DRB1*13:03
QA	10,71	11	291	0.9039	0	0	1	DRB1*15:01 DRB1*15:02 DRB1*15:03 DRB1*15:06
YG	10,73	4	210	0.1547	0	0	1	DRB1*03:01
QA	10,73	22	682	0.1223	0	0	1	DRB1*01:01 DRB1*01:02 DRB1*01:03 DRB1*04:01 DRB1*04:02 DRB1*04:03 DRB1*04:04 DRB1*04:05 DRB1*04:06 DRB1*04:07 DRB1*04:08 DRB1*04:38 DRB1*09:01 DRB1*15:01 DRB1*15:02 DRB1*15:03 DRB1*15:06 DRB1*16:01 DRB1*16:02
YR	10,74	4	210	0.1547	0	0	1	DRB1*03:01
QA	10,74	21	657	0.1272	0	0	1	DRB1*01:01 DRB1*01:02 DRB1*01:03 DRB1*04:01 DRB1*04:02 DRB1*04:04 DRB1*04:05 DRB1*04:08 DRB1*04:38 DRB1*15:01 DRB1*15:02 DRB1*15:03 DRB1*15:06 DRB1*16:01 DRB1*16:02
YN	10,77	4	210	0.1547	0	0	1	DRB1*03:01
QT	10,77	31	826	0.6665	0	0	1	DRB1*01:01 DRB1*01:02 DRB1*01:03 DRB1*04:01 DRB1*04:02 DRB1*04:03 DRB1*04:04 DRB1*04:05 DRB1*04:06 DRB1*04:07 DRB1*04:08 DRB1*04:38 DRB1*07:01 DRB1*09:01 DRB1*15:01 DRB1*15:02 DRB1*15:03 DRB1*15:06 DRB1*16:01 DRB1*16:02
YY	10,78	26	671	0.9549	0	0	1	DRB1*03:01 DRB1*08:01 DRB1*08:02 DRB1*08:03 DRB1*08:04 DRB1*11:01 DRB1*11:02 DRB1*11:03 DRB1*11:04 DRB1*12:01 DRB1*13:01 DRB1*13:02 DRB1*13:03 DRB1*13:05 DRB1*14:01 DRB1*14:04 DRB1*14:06
QY	10,78	22	672	0.1604	0	0	1	DRB1*01:01 DRB1*01:02 DRB1*01:03 DRB1*04:01 DRB1*04:02 DRB1*04:03 DRB1*04:04 DRB1*04:05 DRB1*04:06 DRB1*04:07 DRB1*04:08 DRB1*04:38 DRB1*15:01 DRB1*15:02 DRB1*15:03 DRB1*15:06 DRB1*16:01 DRB1*16:02
YA	10,85	0	28	0.621	0	0	1	DRB1*12:01
QV	10,85	30	813	0.5303	0	0	1	DRB1*01:01 DRB1*01:03 DRB1*04:01 DRB1*04:02 DRB1*04:03 DRB1*04:04 DRB1*04:05 DRB1*04:06 DRB1*04:07 DRB1*04:08 DRB1*04:38 DRB1*07:01 DRB1*09:01 DRB1*15:01 DRB1*15:02 DRB1*15:03 DRB1*15:06 DRB1*16:01 DRB1*16:02
YV	10,86	16	459	0.5489	0	0	1	DRB1*03:01 DRB1*08:04 DRB1*11:02 DRB1*11:03 DRB1*11:04 DRB1*12:01 DRB1*13:01 DRB1*14:01 DRB1*14:04 DRB1*14:06
DK	11,12	0	15	1	0	0	1	DRB1*09:01
VK	11,12	8	270	0.4621	0	0	1	DRB1*04:01 DRB1*04:02 DRB1*04:03 DRB1*04:04 DRB1*04:05 DRB1*04:06 DRB1*04:07 DRB1*04:08 DRB1*04:38 DRB1*10:01
PK	11,12	11	324	0.5824	0	0	1	DRB1*15:01 DRB1*15:02 DRB1*15:03 DRB1*15:06 DRB1*16:01 DRB1*16:02
ST	11,12	26	671	0.9549	0	0	1	DRB1*03:01 DRB1*08:01 DRB1*08:02 DRB1*08:03 DRB1*08:04 DRB1*11:01 DRB1*11:02 DRB1*11:03 DRB1*11:04 DRB1*12:01 DRB1*13:01 DRB1*13:02 DRB1*13:03 DRB1*13:05 DRB1*14:01 DRB1*14:04 DRB1*14:06
DF	11,13	0	15	1	0	0	1	DRB1*09:01
VH	11,13	5	260	0.08962	0	0	1	DRB1*04:01 DRB1*04:02 DRB1*04:03 DRB1*04:04 DRB1*04:05 DRB1*04:06 DRB1*04:07 DRB1*04:08 DRB1*04:38
PR	11,13	11	324	0.5824	0	0	1	DRB1*15:01 DRB1*15:02 DRB1*15:03 DRB1*15:06 DRB1*16:01 DRB1*16:02
SS	11,13	24	616	0.9938	0	0	1	DRB1*03:01 DRB1*11:01 DRB1*11:02 DRB1*11:03 DRB1*11:04 DRB1*13:01 DRB1*13:02 DRB1*13:03 DRB1*13:05 DRB1*14:01 DRB1*14:06
DE	11,14	0	15	1	0	0	1	DRB1*09:01
VE	11,14	8	270	0.4621	0	0	1	DRB1*04:01 DRB1*04:02 DRB1*04:03 DRB1*04:04 DRB1*04:05 DRB1*04:06 DRB1*04:07 DRB1*04:08 DRB1*04:38 DRB1*10:01
PE	11,14	11	324	0.5824	0	0	1	DRB1*15:01 DRB1*15:02 DRB1*15:03 DRB1*15:06 DRB1*16:01 DRB1*16:02
SE	11,14	26	671	0.9549	0	0	1	DRB1*03:01 DRB1*08:01 DRB1*08:02 DRB1*08:03 DRB1*08:04 DRB1*11:01 DRB1*11:02 DRB1*11:03 DRB1*11:04 DRB1*12:01 DRB1*13:01 DRB1*13:02 DRB1*13:03 DRB1*13:05 DRB1*14:01 DRB1*14:04 DRB1*14:06
DH	11,16	0	15	1	0	0	1	DRB1*09:01
VH	11,16	8	270	0.4621	0	0	1	DRB1*04:01 DRB1*04:02 DRB1*04:03 DRB1*04:04 DRB1*04:05 DRB1*04:06 DRB1*04:07 DRB1*04:08 DRB1*04:38 DRB1*10:01
PH	11,16	11	324	0.5824	0	0	1	DRB1*15:01 DRB1*15:02 DRB1*15:03 DRB1*15:06 DRB1*16:01 DRB1*16:02
SH	11,16	24	616	0.9938	0	0	1	DRB1*03:01 DRB1*11:01 DRB1*11:02 DRB1*11:03 DRB1*11:04 DRB1*13:01 DRB1*13:02 DRB1*13:03 DRB1*13:05 DRB1*14:01 DRB1*14:06
DR	11,25	0	15	1	0	0	1	DRB1*09:01
VR	11,25	8	270	0.4621	0	0	1	DRB1*04:01 DRB1*04:02 DRB1*04:03 DRB1*04:04 DRB1*04:05 DRB1*04:06 DRB1*04:07 DRB1*04:08 DRB1*04:38 DRB1*10:01
PR	11,25	11	324	0.5824	0	0	1	DRB1*15:01 DRB1*15:02 DRB1*15:03 DRB1*15:06 DRB1*16:01 DRB1*16:02
SR	11,25	26	671	0.9549	0	0	1	DRB1*03:01 DRB1*08:01 DRB1*08:02 DRB1*08:03 DRB1*08:04 DRB1*11:01 DRB1*11:02 DRB1*11:03 DRB1*11:04 DRB1*12:01 DRB1*13:01 DRB1*13:02 DRB1*13:03 DRB1*13:05 DRB1*14:01 DRB1*14:04 DRB1*14:06
DY	11,26	0	15	1	0	0	1	DRB1*09:01
SL	11,26	0	28	0.621	0	0	1	DRB1*12:01
SY	11,26	4	210	0.1547	0	0	1	DRB1*03:01
VF	11,26	5	260	0.08962	0	0	1	DRB1*04:01 DRB1*04:02 DRB1*04:03 DRB1*04:04 DRB1*04:05 DRB1*04:06 DRB1*04:07 DRB1*04:08 DRB1*04:38
PF	11,26	11	324	0.5824	0	0	1	DRB1*15:01 DRB1*15:02 DRB1*15:03 DRB1*15:06 DRB1*16:01 DRB1*16:02
DH	11,28	0	15	1	0	0	1	DRB1*09:01
SE	11,28	1	28	1	0	0	1	DRB1*12:01 DRB1*14:06
VD	11,28	5	260	0.08962	0	0	1	DRB1*04:01 DRB1*04:02 DRB1*04:03 DRB1*04:04 DRB1*04:05 DRB1*04:06 DRB1*04:07 DRB1*04:08 DRB1*04:38
PD	11,28	11	324	0.5824	0	0	1	DRB1*15:01 DRB1*15:02 DRB1*15:03 DRB1*15:06 DRB1*16:01 DRB1*16:02
SD	11,28	25	658	0.8266	0	0	1	DRB1*03:01 DRB1*08:01 DRB1*08:02 DRB1*08:03 DRB1*08:04 DRB1*11:01 DRB1*11:02 DRB1*11:03 DRB1*11:04 DRB1*13:01 DRB1*13:02 DRB1*13:03 DRB1*13:05 DRB1*14:01 DRB1*14:04
PH	11,30	0	3	1	0	0	1	DRB1*15:03
DG	11,30	0	15	1	0	0	1	DRB1*09:01
SH	11,30	0	28	0.621	0	0	1	DRB1*12:01
VY	11,30	5	260	0.08962	0	0	1	DRB1*04:01 DRB1*04:02 DRB1*04:03 DRB1*04:04 DRB1*04:05 DRB1*04:06 DRB1*04:07 DRB1*04:08 DRB1*04:38
PY	11,30	11	321	0.6088	0	0	1	DRB1*15:01 DRB1*15:02 DRB1*15:06 DRB1*16:01 DRB1*16:02
DI	11,31	0	15	1	0	0	1	DRB1*09:01
VF	11,31	5	260	0.08962	0	0	1	DRB1*04:01 DRB1*04:02 DRB1*04:03 DRB1*04:04 DRB1*04:05 DRB1*04:06 DRB1*04:07 DRB1*04:08 DRB1*04:38
PF	11,31	11	324	0.5824	0	0	1	DRB1*15:01 DRB1*15:02 DRB1*15:03 DRB1*15:06 DRB1*16:01 DRB1*16:02
SF	11,31	26	671	0.9549	0	0	1	DRB1*03:01 DRB1*08:01 DRB1*08:02 DRB1*08:03 DRB1*08:04 DRB1*11:01 DRB1*11:02 DRB1*11:03 DRB1*11:04 DRB1*12:01 DRB1*13:01 DRB1*13:02 DRB1*13:03 DRB1*13:05 DRB1*14:01 DRB1*14:04 DRB1*14:06
DY	11,32	0	15	1	0	0	1	DRB1*09:01
VY	11,32	5	260	0.08962	0	0	1	DRB1*04:01 DRB1*04:02 DRB1*04:03 DRB1*04:04 DRB1*04:05 DRB1*04:06 DRB1*04:07 DRB1*04:08 DRB1*04:38
PY	11,32	11	324	0.5824	0	0	1	DRB1*15:01 DRB1*15:02 DRB1*15:03 DRB1*15:06 DRB1*16:01 DRB1*16:02
SH	11,32	13	465	0.1055	0	0	1	DRB1*03:01 DRB1*12:01 DRB1*13:01 DRB1*13:02 DRB1*13:05 DRB1*14:01 DRB1*14:04 DRB1*14:06
DN	11,33	0	15	1	0	0	1	DRB1*09:01
VH	11,33	5	260	0.08962	0	0	1	DRB1*04:01 DRB1*04:02 DRB1*04:03 DRB1*04:04 DRB1*04:05 DRB1*04:06 DRB1*04:07 DRB1*04:08 DRB1*04:38
PN	11,33	11	324	0.5824	0	0	1	DRB1*15:01 DRB1*15:02 DRB1*15:03 DRB1*15:06 DRB1*16:01 DRB1*16:02
SN	11,33	26	671	0.9549	0	0	1	DRB1*03:01 DRB1*08:01 DRB1*08:02 DRB1*08:03 DRB1*08:04 DRB1*11:01 DRB1*11:02 DRB1*11:03 DRB1*11:04 DRB1*12:01 DRB1*13:01 DRB1*13:02 DRB1*13:03 DRB1*13:05 DRB1*14:01 DRB1*14:04 DRB1*14:06
VS	11,37	0	2	1	0	0	1	DRB1*04:06
DN	11,37	0	15	1	0	0	1	DRB1*09:01
SL	11,37	0	28	0.621	0	0	1	DRB1*12:01
VY	11,37	8	268	0.4624	0	0	1	DRB1*04:01 DRB1*04:02 DRB1*04:03 DRB1*04:04 DRB1*04:05 DRB1*04:07 DRB1*04:08 DRB1*04:38 DRB1*10:01
PS	11,37	11	324	0.5824	0	0	1	DRB1*15:01 DRB1*15:02 DRB1*15:03 DRB1*15:06 DRB1*16:01 DRB1*16:02
SN	11,37	11	405	0.1242	0	0	1	DRB1*03:01 DRB1*13:01 DRB1*13:02 DRB1*13:05 DRB1*14:06
DV	11,38	0	15	1	0	0	1	DRB1*09:01
SL	11,38	0	28	0.621	0	0	1	DRB1*12:01
VV	11,38	5	260	0.08962	0	0	1	DRB1*04:01 DRB1*04:02 DRB1*04:03 DRB1*04:04 DRB1*04:05 DRB1*04:06 DRB1*04:07 DRB1*04:08 DRB1*04:38
PV	11,38	11	324	0.5824	0	0	1	DRB1*15:01 DRB1*15:02 DRB1*15:03 DRB1*15:06 DRB1*16:01 DRB1*16:02
DF	11,40	0	15	1	0	0	1	DRB1*09:01
VF	11,40	5	260	0.08962	0	0	1	DRB1*04:01 DRB1*04:02 DRB1*04:03 DRB1*04:04 DRB1*04:05 DRB1*04:06 DRB1*04:07 DRB1*04:08 DRB1*04:38
PF	11,40	11	324	0.5824	0	0	1	DRB1*15:01 DRB1*15:02 DRB1*15:03 DRB1*15:06 DRB1*16:01 DRB1*16:02
SF	11,40	26	671	0.9549	0	0	1	DRB1*03:01 DRB1*08:01 DRB1*08:02 DRB1*08:03 DRB1*08:04 DRB1*11:01 DRB1*11:02 DRB1*11:03 DRB1*11:04 DRB1*12:01 DRB1*13:01 DRB1*13:02 DRB1*13:03 DRB1*13:05 DRB1*14:01 DRB1*14:04 DRB1*14:06
DY	11,47	0	15	1	0	0	1	DRB1*09:01
VY	11,47	8	270	0.4621	0	0	1	DRB1*04:01 DRB1*04:02 DRB1*04:03 DRB1*04:04 DRB1*04:05 DRB1*04:06 DRB1*04:07 DRB1*04:08 DRB1*04:38 DRB1*10:01
PF	11,47	11	291	0.9039	0	0	1	DRB1*15:01 DRB1*15:02 DRB1*15:03 DRB1*15:06
SF	11,47	21	582	0.5888	0	0	1	DRB1*03:01 DRB1*11:01 DRB1*11:02 DRB1*11:03 DRB1*11:04 DRB1*12:01 DRB1*13:01 DRB1*13:02 DRB1*13:05
PA	11,50	0	1	1	0	0	1	DRB1*15:06
DV	11,50	0	15	1	0	0	1	DRB1*09:01
VV	11,50	8	270	0.4621	0	0	1	DRB1*04:01 DRB1*04:02 DRB1*04:03 DRB1*04:04 DRB1*04:05 DRB1*04:06 DRB1*04:07 DRB1*04:08 DRB1*04:38 DRB1*10:01
PV	11,50	11	323	0.5911	0	0	1	DRB1*15:01 DRB1*15:02 DRB1*15:03 DRB1*16:01 DRB1*16:02
SV	11,50	26	671	0.9549	0	0	1	DRB1*03:01 DRB1*08:01 DRB1*08:02 DRB1*08:03 DRB1*08:04 DRB1*11:01 DRB1*11:02 DRB1*11:03 DRB1*11:04 DRB1*12:01 DRB1*13:01 DRB1*13:02 DRB1*13:03 DRB1*13:05 DRB1*14:01 DRB1*14:04 DRB1*14:06
VS	11,57	0	10	1	0	0	1	DRB1*04:05
DV	11,57	0	15	1	0	0	1	DRB1*09:01
SV	11,57	0	28	0.621	0	0	1	DRB1*12:01
VD	11,57	8	263	0.5768	0	0	1	DRB1*04:01 DRB1*04:02 DRB1*04:03 DRB1*04:04 DRB1*04:06 DRB1*04:07 DRB1*04:08 DRB1*04:38 DRB1*10:01
PD	11,57	11	324	0.5824	0	0	1	DRB1*15:01 DRB1*15:02 DRB1*15:03 DRB1*15:06 DRB1*16:01 DRB1*16:02
DA	11,58	0	15	1	0	0	1	DRB1*09:01
VA	11,58	8	270	0.4621	0	0	1	DRB1*04:01 DRB1*04:02 DRB1*04:03 DRB1*04:04 DRB1*04:05 DRB1*04:06 DRB1*04:07 DRB1*04:08 DRB1*04:38 DRB1*10:01
PA	11,58	11	324	0.5824	0	0	1	DRB1*15:01 DRB1*15:02 DRB1*15:03 DRB1*15:06 DRB1*16:01 DRB1*16:02
SA	11,58	17	525	0.2745	0	0	1	DRB1*03:01 DRB1*08:01 DRB1*08:02 DRB1*08:03 DRB1*08:04 DRB1*12:01 DRB1*13:01 DRB1*13:02 DRB1*13:03 DRB1*13:05 DRB1*14:01 DRB1*14:04 DRB1*14:06
DS	11,60	0	15	1	0	0	1	DRB1*09:01
SS	11,60	0	28	0.621	0	0	1	DRB1*12:01
VY	11,60	8	270	0.4621	0	0	1	DRB1*04:01 DRB1*04:02 DRB1*04:03 DRB1*04:04 DRB1*04:05 DRB1*04:06 DRB1*04:07 DRB1*04:08 DRB1*04:38 DRB1*10:01
PY	11,60	11	324	0.5824	0	0	1	DRB1*15:01 DRB1*15:02 DRB1*15:03 DRB1*15:06 DRB1*16:01 DRB1*16:02
PL	11,67	0	4	1	0	0	1	DRB1*16:02
DF	11,67	0	15	1	0	0	1	DRB1*09:01
LI	11,67	0	16	1	0	0	1	DRB1*01:03
VL	11,67	6	254	0.1888	0	0	1	DRB1*04:01 DRB1*04:03 DRB1*04:04 DRB1*04:05 DRB1*04:06 DRB1*04:07 DRB1*04:08 DRB1*10:01
SL	11,67	8	261	0.5762	0	0	1	DRB1*03:01 DRB1*14:01 DRB1*14:04 DRB1*14:06
SI	11,67	10	270	0.8512	0	0	1	DRB1*08:03 DRB1*11:02 DRB1*12:01 DRB1*13:01 DRB1*13:02 DRB1*13:03
PI	11,67	11	291	0.9039	0	0	1	DRB1*15:01 DRB1*15:02 DRB1*15:03 DRB1*15:06
DR	11,70	0	15	1	0	0	1	DRB1*09:01
LD	11,70	0	16	1	0	0	1	DRB1*01:03
SQ	11,70	5	210	0.3121	0	0	1	DRB1*03:01 DRB1*14:06
VQ	11,70	3	244	0.01252	0	0	1	DRB1*04:01 DRB1*04:03 DRB1*04:04 DRB1*04:05 DRB1*04:06 DRB1*04:07 DRB1*04:08 DRB1*04:38
PQ	11,70	11	291	0.9039	0	0	1	DRB1*15:01 DRB1*15:02 DRB1*15:03 DRB1*15:06
DR	11,71	0	15	1	0	0	1	DRB1*09:01
LE	11,71	0	16	1	0	0	1	DRB1*01:03
VK	11,71	1	154	0.02119	0	0	1	DRB1*04:01 DRB1*04:38
SK	11,71	5	228	0.1723	0	0	1	DRB1*03:01 DRB1*13:03
PA	11,71	11	291	0.9039	0	0	1	DRB1*15:01 DRB1*15:02 DRB1*15:03 DRB1*15:06
DA	11,73	0	15	1	0	0	1	DRB1*09:01
SG	11,73	4	210	0.1547	0	0	1	DRB1*03:01
VA	11,73	8	270	0.4621	0	0	1	DRB1*04:01 DRB1*04:02 DRB1*04:03 DRB1*04:04 DRB1*04:05 DRB1*04:06 DRB1*04:07 DRB1*04:08 DRB1*04:38 DRB1*10:01
PA	11,73	11	324	0.5824	0	0	1	DRB1*15:01 DRB1*15:02 DRB1*15:03 DRB1*15:06 DRB1*16:01 DRB1*16:02
DE	11,74	0	15	1	0	0	1	DRB1*09:01
SR	11,74	4	210	0.1547	0	0	1	DRB1*03:01
VA	11,74	6	246	0.2525	0	0	1	DRB1*04:01 DRB1*04:02 DRB1*04:04 DRB1*04:05 DRB1*04:08 DRB1*04:38 DRB1*10:01
PA	11,74	11	324	0.5824	0	0	1	DRB1*15:01 DRB1*15:02 DRB1*15:03 DRB1*15:06 DRB1*16:01 DRB1*16:02
DT	11,77	0	15	1	0	0	1	DRB1*09:01
SN	11,77	4	210	0.1547	0	0	1	DRB1*03:01
VT	11,77	8	270	0.4621	0	0	1	DRB1*04:01 DRB1*04:02 DRB1*04:03 DRB1*04:04 DRB1*04:05 DRB1*04:06 DRB1*04:07 DRB1*04:08 DRB1*04:38 DRB1*10:01
PT	11,77	11	324	0.5824	0	0	1	DRB1*15:01 DRB1*15:02 DRB1*15:03 DRB1*15:06 DRB1*16:01 DRB1*16:02
DV	11,78	0	15	1	0	0	1	DRB1*09:01
VY	11,78	8	270	0.4621	0	0	1	DRB1*04:01 DRB1*04:02 DRB1*04:03 DRB1*04:04 DRB1*04:05 DRB1*04:06 DRB1*04:07 DRB1*04:08 DRB1*04:38 DRB1*10:01
PY	11,78	11	324	0.5824	0	0	1	DRB1*15:01 DRB1*15:02 DRB1*15:03 DRB1*15:06 DRB1*16:01 DRB1*16:02
SY	11,78	26	671	0.9549	0	0	1	DRB1*03:01 DRB1*08:01 DRB1*08:02 DRB1*08:03 DRB1*08:04 DRB1*11:01 DRB1*11:02 DRB1*11:03 DRB1*11:04 DRB1*12:01 DRB1*13:01 DRB1*13:02 DRB1*13:03 DRB1*13:05 DRB1*14:01 DRB1*14:04 DRB1*14:06
DV	11,85	0	15	1	0	0	1	DRB1*09:01
SA	11,85	0	28	0.621	0	0	1	DRB1*12:01
LV	11,85	7	182	1	0	0	1	DRB1*01:01 DRB1*01:03
VV	11,85	8	270	0.4621	0	0	1	DRB1*04:01 DRB1*04:02 DRB1*04:03 DRB1*04:04 DRB1*04:05 DRB1*04:06 DRB1*04:07 DRB1*04:08 DRB1*04:38 DRB1*10:01
PV	11,85	11	324	0.5824	0	0	1	DRB1*15:01 DRB1*15:02 DRB1*15:03 DRB1*15:06 DRB1*16:01 DRB1*16:02
DG	11,86	0	15	1	0	0	1	DRB1*09:01
PG	11,86	2	63	1	0	0	1	DRB1*15:02 DRB1*16:01 DRB1*16:02
VV	11,86	3	96	1	0	0	1	DRB1*04:02 DRB1*04:03 DRB1*04:04 DRB1*04:06
LG	11,86	7	182	1	0	0	1	DRB1*01:01 DRB1*01:03
VG	11,86	5	186	0.526	0	0	1	DRB1*04:01 DRB1*04:05 DRB1*04:07 DRB1*04:08 DRB1*04:38 DRB1*10:01
SV	11,86	16	459	0.5489	0	0	1	DRB1*03:01 DRB1*08:04 DRB1*11:02 DRB1*11:03 DRB1*11:04 DRB1*12:01 DRB1*13:01 DRB1*14:01 DRB1*14:04 DRB1*14:06
KH	12,13	5	260	0.08962	0	0	1	DRB1*04:01 DRB1*04:02 DRB1*04:03 DRB1*04:04 DRB1*04:05 DRB1*04:06 DRB1*04:07 DRB1*04:08 DRB1*04:38
KR	12,13	11	324	0.5824	0	0	1	DRB1*15:01 DRB1*15:02 DRB1*15:03 DRB1*15:06 DRB1*16:01 DRB1*16:02
TS	12,13	24	616	0.9938	0	0	1	DRB1*03:01 DRB1*11:01 DRB1*11:02 DRB1*11:03 DRB1*11:04 DRB1*13:01 DRB1*13:02 DRB1*13:03 DRB1*13:05 DRB1*14:01 DRB1*14:06
TE	12,14	26	671	0.9549	0	0	1	DRB1*03:01 DRB1*08:01 DRB1*08:02 DRB1*08:03 DRB1*08:04 DRB1*11:01 DRB1*11:02 DRB1*11:03 DRB1*11:04 DRB1*12:01 DRB1*13:01 DRB1*13:02 DRB1*13:03 DRB1*13:05 DRB1*14:01 DRB1*14:04 DRB1*14:06
KE	12,14	25	688	0.5351	0	0	1	DRB1*01:01 DRB1*01:02 DRB1*01:03 DRB1*04:01 DRB1*04:02 DRB1*04:03 DRB1*04:04 DRB1*04:05 DRB1*04:06 DRB1*04:07 DRB1*04:08 DRB1*04:38 DRB1*09:01 DRB1*10:01 DRB1*15:01 DRB1*15:02 DRB1*15:03 DRB1*15:06 DRB1*16:01 DRB1*16:02
TH	12,16	24	616	0.9938	0	0	1	DRB1*03:01 DRB1*11:01 DRB1*11:02 DRB1*11:03 DRB1*11:04 DRB1*13:01 DRB1*13:02 DRB1*13:03 DRB1*13:05 DRB1*14:01 DRB1*14:06
TR	12,25	26	671	0.9549	0	0	1	DRB1*03:01 DRB1*08:01 DRB1*08:02 DRB1*08:03 DRB1*08:04 DRB1*11:01 DRB1*11:02 DRB1*11:03 DRB1*11:04 DRB1*12:01 DRB1*13:01 DRB1*13:02 DRB1*13:03 DRB1*13:05 DRB1*14:01 DRB1*14:04 DRB1*14:06
KR	12,25	25	688	0.5351	0	0	1	DRB1*01:01 DRB1*01:02 DRB1*01:03 DRB1*04:01 DRB1*04:02 DRB1*04:03 DRB1*04:04 DRB1*04:05 DRB1*04:06 DRB1*04:07 DRB1*04:08 DRB1*04:38 DRB1*09:01 DRB1*10:01 DRB1*15:01 DRB1*15:02 DRB1*15:03 DRB1*15:06 DRB1*16:01 DRB1*16:02
KY	12,26	0	15	1	0	0	1	DRB1*09:01
TL	12,26	0	28	0.621	0	0	1	DRB1*12:01
TY	12,26	4	210	0.1547	0	0	1	DRB1*03:01
KF	12,26	26	704	0.6168	0	0	1	DRB1*04:01 DRB1*04:02 DRB1*04:03 DRB1*04:04 DRB1*04:05 DRB1*04:06 DRB1*04:07 DRB1*04:08 DRB1*04:38 DRB1*07:01 DRB1*15:01 DRB1*15:02 DRB1*15:03 DRB1*15:06 DRB1*16:01 DRB1*16:02
KH	12,28	0	15	1	0	0	1	DRB1*09:01
TE	12,28	1	28	1	0	0	1	DRB1*12:01 DRB1*14:06
KD	12,28	16	538	0.1167	0	0	1	DRB1*04:01 DRB1*04:02 DRB1*04:03 DRB1*04:04 DRB1*04:05 DRB1*04:06 DRB1*04:07 DRB1*04:08 DRB1*04:38 DRB1*15:01 DRB1*15:02 DRB1*15:03 DRB1*15:06 DRB1*16:01 DRB1*16:02
TD	12,28	25	658	0.8266	0	0	1	DRB1*03:01 DRB1*08:01 DRB1*08:02 DRB1*08:03 DRB1*08:04 DRB1*11:01 DRB1*11:02 DRB1*11:03 DRB1*11:04 DRB1*13:01 DRB1*13:02 DRB1*13:03 DRB1*13:05 DRB1*14:01 DRB1*14:04
KH	12,30	0	3	1	0	0	1	DRB1*15:03
KG	12,30	0	15	1	0	0	1	DRB1*09:01
TH	12,30	0	28	0.621	0	0	1	DRB1*12:01
KY	12,30	16	535	0.1257	0	0	1	DRB1*04:01 DRB1*04:02 DRB1*04:03 DRB1*04:04 DRB1*04:05 DRB1*04:06 DRB1*04:07 DRB1*04:08 DRB1*04:38 DRB1*15:01 DRB1*15:02 DRB1*15:06 DRB1*16:01 DRB1*16:02
KI	12,31	8	216	1	0	0	1	DRB1*01:01 DRB1*01:02 DRB1*01:03 DRB1*09:01
TF	12,31	26	671	0.9549	0	0	1	DRB1*03:01 DRB1*08:01 DRB1*08:02 DRB1*08:03 DRB1*08:04 DRB1*11:01 DRB1*11:02 DRB1*11:03 DRB1*11:04 DRB1*12:01 DRB1*13:01 DRB1*13:02 DRB1*13:03 DRB1*13:05 DRB1*14:01 DRB1*14:04 DRB1*14:06
KF	12,31	26	704	0.6168	0	0	1	DRB1*04:01 DRB1*04:02 DRB1*04:03 DRB1*04:04 DRB1*04:05 DRB1*04:06 DRB1*04:07 DRB1*04:08 DRB1*04:38 DRB1*07:01 DRB1*15:01 DRB1*15:02 DRB1*15:03 DRB1*15:06 DRB1*16:01 DRB1*16:02
TH	12,32	13	465	0.1055	0	0	1	DRB1*03:01 DRB1*12:01 DRB1*13:01 DRB1*13:02 DRB1*13:05 DRB1*14:01 DRB1*14:04 DRB1*14:06
KY	12,32	31	826	0.6665	0	0	1	DRB1*01:01 DRB1*01:02 DRB1*01:03 DRB1*04:01 DRB1*04:02 DRB1*04:03 DRB1*04:04 DRB1*04:05 DRB1*04:06 DRB1*04:07 DRB1*04:08 DRB1*04:38 DRB1*07:01 DRB1*09:01 DRB1*15:01 DRB1*15:02 DRB1*15:03 DRB1*15:06 DRB1*16:01 DRB1*16:02
KH	12,33	5	260	0.08962	0	0	1	DRB1*04:01 DRB1*04:02 DRB1*04:03 DRB1*04:04 DRB1*04:05 DRB1*04:06 DRB1*04:07 DRB1*04:08 DRB1*04:38
TN	12,33	26	671	0.9549	0	0	1	DRB1*03:01 DRB1*08:01 DRB1*08:02 DRB1*08:03 DRB1*08:04 DRB1*11:01 DRB1*11:02 DRB1*11:03 DRB1*11:04 DRB1*12:01 DRB1*13:01 DRB1*13:02 DRB1*13:03 DRB1*13:05 DRB1*14:01 DRB1*14:04 DRB1*14:06
KN	12,37	0	15	1	0	0	1	DRB1*09:01
TL	12,37	0	28	0.621	0	0	1	DRB1*12:01
KY	12,37	8	268	0.4624	0	0	1	DRB1*04:01 DRB1*04:02 DRB1*04:03 DRB1*04:04 DRB1*04:05 DRB1*04:07 DRB1*04:08 DRB1*04:38 DRB1*10:01
TN	12,37	11	405	0.1242	0	0	1	DRB1*03:01 DRB1*13:01 DRB1*13:02 DRB1*13:05 DRB1*14:06
KS	12,37	19	489	0.9822	0	0	1	DRB1*01:01 DRB1*01:02 DRB1*01:03 DRB1*04:06 DRB1*15:01 DRB1*15:02 DRB1*15:03 DRB1*15:06 DRB1*16:01 DRB1*16:02
TL	12,38	0	28	0.621	0	0	1	DRB1*12:01
KV	12,38	31	826	0.6665	0	0	1	DRB1*01:01 DRB1*01:02 DRB1*01:03 DRB1*04:01 DRB1*04:02 DRB1*04:03 DRB1*04:04 DRB1*04:05 DRB1*04:06 DRB1*04:07 DRB1*04:08 DRB1*04:38 DRB1*07:01 DRB1*09:01 DRB1*15:01 DRB1*15:02 DRB1*15:03 DRB1*15:06 DRB1*16:01 DRB1*16:02
TF	12,40	26	671	0.9549	0	0	1	DRB1*03:01 DRB1*08:01 DRB1*08:02 DRB1*08:03 DRB1*08:04 DRB1*11:01 DRB1*11:02 DRB1*11:03 DRB1*11:04 DRB1*12:01 DRB1*13:01 DRB1*13:02 DRB1*13:03 DRB1*13:05 DRB1*14:01 DRB1*14:04 DRB1*14:06
KF	12,40	31	826	0.6665	0	0	1	DRB1*01:01 DRB1*01:02 DRB1*01:03 DRB1*04:01 DRB1*04:02 DRB1*04:03 DRB1*04:04 DRB1*04:05 DRB1*04:06 DRB1*04:07 DRB1*04:08 DRB1*04:38 DRB1*07:01 DRB1*09:01 DRB1*15:01 DRB1*15:02 DRB1*15:03 DRB1*15:06 DRB1*16:01 DRB1*16:02
KF	12,47	11	291	0.9039	0	0	1	DRB1*15:01 DRB1*15:02 DRB1*15:03 DRB1*15:06
TF	12,47	21	582	0.5888	0	0	1	DRB1*03:01 DRB1*11:01 DRB1*11:02 DRB1*11:03 DRB1*11:04 DRB1*12:01 DRB1*13:01 DRB1*13:02 DRB1*13:05
KA	12,50	0	1	1	0	0	1	DRB1*15:06
TV	12,50	26	671	0.9549	0	0	1	DRB1*03:01 DRB1*08:01 DRB1*08:02 DRB1*08:03 DRB1*08:04 DRB1*11:01 DRB1*11:02 DRB1*11:03 DRB1*11:04 DRB1*12:01 DRB1*13:01 DRB1*13:02 DRB1*13:03 DRB1*13:05 DRB1*14:01 DRB1*14:04 DRB1*14:06
KS	12,57	0	10	1	0	0	1	DRB1*04:05
TV	12,57	0	28	0.621	0	0	1	DRB1*12:01
KD	12,57	25	672	0.6863	0	0	1	DRB1*01:01 DRB1*01:02 DRB1*01:03 DRB1*04:01 DRB1*04:02 DRB1*04:03 DRB1*04:04 DRB1*04:06 DRB1*04:07 DRB1*04:08 DRB1*04:38 DRB1*10:01 DRB1*15:01 DRB1*15:02 DRB1*15:03 DRB1*15:06 DRB1*16:01 DRB1*16:02
TA	12,58	17	525	0.2745	0	0	1	DRB1*03:01 DRB1*08:01 DRB1*08:02 DRB1*08:03 DRB1*08:04 DRB1*12:01 DRB1*13:01 DRB1*13:02 DRB1*13:03 DRB1*13:05 DRB1*14:01 DRB1*14:04 DRB1*14:06
TS	12,60	0	28	0.621	0	0	1	DRB1*12:01
KY	12,60	25	678	0.6282	0	0	1	DRB1*01:01 DRB1*01:02 DRB1*01:03 DRB1*04:01 DRB1*04:02 DRB1*04:03 DRB1*04:04 DRB1*04:05 DRB1*04:06 DRB1*04:07 DRB1*04:08 DRB1*04:38 DRB1*10:01 DRB1*15:01 DRB1*15:02 DRB1*15:03 DRB1*15:06 DRB1*16:01 DRB1*16:02
KF	12,67	2	54	1	0	0	1	DRB1*09:01 DRB1*16:01
TL	12,67	8	261	0.5762	0	0	1	DRB1*03:01 DRB1*14:01 DRB1*14:04 DRB1*14:06
TI	12,67	10	270	0.8512	0	0	1	DRB1*08:03 DRB1*11:02 DRB1*12:01 DRB1*13:01 DRB1*13:02 DRB1*13:03
KL	12,67	13	419	0.2869	0	0	1	DRB1*01:01 DRB1*01:02 DRB1*04:01 DRB1*04:03 DRB1*04:04 DRB1*04:05 DRB1*04:06 DRB1*04:07 DRB1*04:08 DRB1*10:01 DRB1*16:02
TQ	12,70	5	210	0.3121	0	0	1	DRB1*03:01 DRB1*14:06
KQ	12,70	21	626	0.2685	0	0	1	DRB1*01:01 DRB1*01:02 DRB1*04:01 DRB1*04:03 DRB1*04:04 DRB1*04:05 DRB1*04:06 DRB1*04:07 DRB1*04:08 DRB1*04:38 DRB1*15:01 DRB1*15:02 DRB1*15:03 DRB1*15:06
KK	12,71	1	154	0.02119	0	0	1	DRB1*04:01 DRB1*04:38
TK	12,71	5	228	0.1723	0	0	1	DRB1*03:01 DRB1*13:03
KA	12,71	11	291	0.9039	0	0	1	DRB1*15:01 DRB1*15:02 DRB1*15:03 DRB1*15:06
TG	12,73	4	210	0.1547	0	0	1	DRB1*03:01
KA	12,73	25	688	0.5351	0	0	1	DRB1*01:01 DRB1*01:02 DRB1*01:03 DRB1*04:01 DRB1*04:02 DRB1*04:03 DRB1*04:04 DRB1*04:05 DRB1*04:06 DRB1*04:07 DRB1*04:08 DRB1*04:38 DRB1*09:01 DRB1*10:01 DRB1*15:01 DRB1*15:02 DRB1*15:03 DRB1*15:06 DRB1*16:01 DRB1*16:02
TR	12,74	4	210	0.1547	0	0	1	DRB1*03:01
KA	12,74	24	663	0.5377	0	0	1	DRB1*01:01 DRB1*01:02 DRB1*01:03 DRB1*04:01 DRB1*04:02 DRB1*04:04 DRB1*04:05 DRB1*04:08 DRB1*04:38 DRB1*10:01 DRB1*15:01 DRB1*15:02 DRB1*15:03 DRB1*15:06 DRB1*16:01 DRB1*16:02
TN	12,77	4	210	0.1547	0	0	1	DRB1*03:01
TY	12,78	26	671	0.9549	0	0	1	DRB1*03:01 DRB1*08:01 DRB1*08:02 DRB1*08:03 DRB1*08:04 DRB1*11:01 DRB1*11:02 DRB1*11:03 DRB1*11:04 DRB1*12:01 DRB1*13:01 DRB1*13:02 DRB1*13:03 DRB1*13:05 DRB1*14:01 DRB1*14:04 DRB1*14:06
KY	12,78	25	678	0.6282	0	0	1	DRB1*01:01 DRB1*01:02 DRB1*01:03 DRB1*04:01 DRB1*04:02 DRB1*04:03 DRB1*04:04 DRB1*04:05 DRB1*04:06 DRB1*04:07 DRB1*04:08 DRB1*04:38 DRB1*10:01 DRB1*15:01 DRB1*15:02 DRB1*15:03 DRB1*15:06 DRB1*16:01 DRB1*16:02
TA	12,85	0	28	0.621	0	0	1	DRB1*12:01
TV	12,86	16	459	0.5489	0	0	1	DRB1*03:01 DRB1*08:04 DRB1*11:02 DRB1*11:03 DRB1*11:04 DRB1*12:01 DRB1*13:01 DRB1*14:01 DRB1*14:04 DRB1*14:06
HE	13,14	5	260	0.08962	0	0	1	DRB1*04:01 DRB1*04:02 DRB1*04:03 DRB1*04:04 DRB1*04:05 DRB1*04:06 DRB1*04:07 DRB1*04:08 DRB1*04:38
RE	13,14	11	324	0.5824	0	0	1	DRB1*15:01 DRB1*15:02 DRB1*15:03 DRB1*15:06 DRB1*16:01 DRB1*16:02
SE	13,14	24	616	0.9938	0	0	1	DRB1*03:01 DRB1*11:01 DRB1*11:02 DRB1*11:03 DRB1*11:04 DRB1*13:01 DRB1*13:02 DRB1*13:03 DRB1*13:05 DRB1*14:01 DRB1*14:06
HH	13,16	5	260	0.08962	0	0	1	DRB1*04:01 DRB1*04:02 DRB1*04:03 DRB1*04:04 DRB1*04:05 DRB1*04:06 DRB1*04:07 DRB1*04:08 DRB1*04:38
RH	13,16	11	324	0.5824	0	0	1	DRB1*15:01 DRB1*15:02 DRB1*15:03 DRB1*15:06 DRB1*16:01 DRB1*16:02
SH	13,16	24	616	0.9938	0	0	1	DRB1*03:01 DRB1*11:01 DRB1*11:02 DRB1*11:03 DRB1*11:04 DRB1*13:01 DRB1*13:02 DRB1*13:03 DRB1*13:05 DRB1*14:01 DRB1*14:06
HR	13,25	5	260	0.08962	0	0	1	DRB1*04:01 DRB1*04:02 DRB1*04:03 DRB1*04:04 DRB1*04:05 DRB1*04:06 DRB1*04:07 DRB1*04:08 DRB1*04:38
RR	13,25	11	324	0.5824	0	0	1	DRB1*15:01 DRB1*15:02 DRB1*15:03 DRB1*15:06 DRB1*16:01 DRB1*16:02
SR	13,25	24	616	0.9938	0	0	1	DRB1*03:01 DRB1*11:01 DRB1*11:02 DRB1*11:03 DRB1*11:04 DRB1*13:01 DRB1*13:02 DRB1*13:03 DRB1*13:05 DRB1*14:01 DRB1*14:06
FY	13,26	0	15	1	0	0	1	DRB1*09:01
GL	13,26	0	28	0.621	0	0	1	DRB1*12:01
SY	13,26	4	210	0.1547	0	0	1	DRB1*03:01
HF	13,26	5	260	0.08962	0	0	1	DRB1*04:01 DRB1*04:02 DRB1*04:03 DRB1*04:04 DRB1*04:05 DRB1*04:06 DRB1*04:07 DRB1*04:08 DRB1*04:38
RF	13,26	11	324	0.5824	0	0	1	DRB1*15:01 DRB1*15:02 DRB1*15:03 DRB1*15:06 DRB1*16:01 DRB1*16:02
FH	13,28	0	15	1	0	0	1	DRB1*09:01
GE	13,28	0	28	0.621	0	0	1	DRB1*12:01
HD	13,28	5	260	0.08962	0	0	1	DRB1*04:01 DRB1*04:02 DRB1*04:03 DRB1*04:04 DRB1*04:05 DRB1*04:06 DRB1*04:07 DRB1*04:08 DRB1*04:38
RD	13,28	11	324	0.5824	0	0	1	DRB1*15:01 DRB1*15:02 DRB1*15:03 DRB1*15:06 DRB1*16:01 DRB1*16:02
SD	13,28	23	616	0.741	0	0	1	DRB1*03:01 DRB1*11:01 DRB1*11:02 DRB1*11:03 DRB1*11:04 DRB1*13:01 DRB1*13:02 DRB1*13:03 DRB1*13:05 DRB1*14:01
RH	13,30	0	3	1	0	0	1	DRB1*15:03
FG	13,30	0	15	1	0	0	1	DRB1*09:01
GH	13,30	0	28	0.621	0	0	1	DRB1*12:01
HY	13,30	5	260	0.08962	0	0	1	DRB1*04:01 DRB1*04:02 DRB1*04:03 DRB1*04:04 DRB1*04:05 DRB1*04:06 DRB1*04:07 DRB1*04:08 DRB1*04:38
RY	13,30	11	321	0.6088	0	0	1	DRB1*15:01 DRB1*15:02 DRB1*15:06 DRB1*16:01 DRB1*16:02
SY	13,30	24	616	0.9938	0	0	1	DRB1*03:01 DRB1*11:01 DRB1*11:02 DRB1*11:03 DRB1*11:04 DRB1*13:01 DRB1*13:02 DRB1*13:03 DRB1*13:05 DRB1*14:01 DRB1*14:06
FI	13,31	8	216	1	0	0	1	DRB1*01:01 DRB1*01:02 DRB1*01:03 DRB1*09:01
HF	13,31	5	260	0.08962	0	0	1	DRB1*04:01 DRB1*04:02 DRB1*04:03 DRB1*04:04 DRB1*04:05 DRB1*04:06 DRB1*04:07 DRB1*04:08 DRB1*04:38
RF	13,31	11	324	0.5824	0	0	1	DRB1*15:01 DRB1*15:02 DRB1*15:03 DRB1*15:06 DRB1*16:01 DRB1*16:02
SF	13,31	24	616	0.9938	0	0	1	DRB1*03:01 DRB1*11:01 DRB1*11:02 DRB1*11:03 DRB1*11:04 DRB1*13:01 DRB1*13:02 DRB1*13:03 DRB1*13:05 DRB1*14:01 DRB1*14:06
GH	13,32	0	30	0.6239	0	0	1	DRB1*12:01 DRB1*14:04
FY	13,32	8	216	1	0	0	1	DRB1*01:01 DRB1*01:02 DRB1*01:03 DRB1*09:01
HY	13,32	5	260	0.08962	0	0	1	DRB1*04:01 DRB1*04:02 DRB1*04:03 DRB1*04:04 DRB1*04:05 DRB1*04:06 DRB1*04:07 DRB1*04:08 DRB1*04:38
RY	13,32	11	324	0.5824	0	0	1	DRB1*15:01 DRB1*15:02 DRB1*15:03 DRB1*15:06 DRB1*16:01 DRB1*16:02
SH	13,32	13	445	0.1682	0	0	1	DRB1*03:01 DRB1*13:01 DRB1*13:02 DRB1*13:05 DRB1*14:01 DRB1*14:06
HH	13,33	5	260	0.08962	0	0	1	DRB1*04:01 DRB1*04:02 DRB1*04:03 DRB1*04:04 DRB1*04:05 DRB1*04:06 DRB1*04:07 DRB1*04:08 DRB1*04:38
RN	13,33	11	324	0.5824	0	0	1	DRB1*15:01 DRB1*15:02 DRB1*15:03 DRB1*15:06 DRB1*16:01 DRB1*16:02
SN	13,33	24	616	0.9938	0	0	1	DRB1*03:01 DRB1*11:01 DRB1*11:02 DRB1*11:03 DRB1*11:04 DRB1*13:01 DRB1*13:02 DRB1*13:03 DRB1*13:05 DRB1*14:01 DRB1*14:06
GF	13,37	0	2	1	0	0	1	DRB1*14:04
HS	13,37	0	2	1	0	0	1	DRB1*04:06
FN	13,37	0	15	1	0	0	1	DRB1*09:01
GL	13,37	0	28	0.621	0	0	1	DRB1*12:01
HY	13,37	5	258	0.08914	0	0	1	DRB1*04:01 DRB1*04:02 DRB1*04:03 DRB1*04:04 DRB1*04:05 DRB1*04:07 DRB1*04:08 DRB1*04:38
RS	13,37	11	324	0.5824	0	0	1	DRB1*15:01 DRB1*15:02 DRB1*15:03 DRB1*15:06 DRB1*16:01 DRB1*16:02
SN	13,37	11	405	0.1242	0	0	1	DRB1*03:01 DRB1*13:01 DRB1*13:02 DRB1*13:05 DRB1*14:06
GL	13,38	0	28	0.621	0	0	1	DRB1*12:01
FV	13,38	8	216	1	0	0	1	DRB1*01:01 DRB1*01:02 DRB1*01:03 DRB1*09:01
HV	13,38	5	260	0.08962	0	0	1	DRB1*04:01 DRB1*04:02 DRB1*04:03 DRB1*04:04 DRB1*04:05 DRB1*04:06 DRB1*04:07 DRB1*04:08 DRB1*04:38
RV	13,38	11	324	0.5824	0	0	1	DRB1*15:01 DRB1*15:02 DRB1*15:03 DRB1*15:06 DRB1*16:01 DRB1*16:02
SV	13,38	24	616	0.9938	0	0	1	DRB1*03:01 DRB1*11:01 DRB1*11:02 DRB1*11:03 DRB1*11:04 DRB1*13:01 DRB1*13:02 DRB1*13:03 DRB1*13:05 DRB1*14:01 DRB1*14:06
FF	13,40	8	216	1	0	0	1	DRB1*01:01 DRB1*01:02 DRB1*01:03 DRB1*09:01
HF	13,40	5	260	0.08962	0	0	1	DRB1*04:01 DRB1*04:02 DRB1*04:03 DRB1*04:04 DRB1*04:05 DRB1*04:06 DRB1*04:07 DRB1*04:08 DRB1*04:38
RF	13,40	11	324	0.5824	0	0	1	DRB1*15:01 DRB1*15:02 DRB1*15:03 DRB1*15:06 DRB1*16:01 DRB1*16:02
SF	13,40	24	616	0.9938	0	0	1	DRB1*03:01 DRB1*11:01 DRB1*11:02 DRB1*11:03 DRB1*11:04 DRB1*13:01 DRB1*13:02 DRB1*13:03 DRB1*13:05 DRB1*14:01 DRB1*14:06
GF	13,47	0	28	0.621	0	0	1	DRB1*12:01
HY	13,47	5	260	0.08962	0	0	1	DRB1*04:01 DRB1*04:02 DRB1*04:03 DRB1*04:04 DRB1*04:05 DRB1*04:06 DRB1*04:07 DRB1*04:08 DRB1*04:38
RF	13,47	11	291	0.9039	0	0	1	DRB1*15:01 DRB1*15:02 DRB1*15:03 DRB1*15:06
SF	13,47	21	566	0.7336	0	0	1	DRB1*03:01 DRB1*11:01 DRB1*11:02 DRB1*11:03 DRB1*11:04 DRB1*13:01 DRB1*13:02 DRB1*13:05
RA	13,50	0	1	1	0	0	1	DRB1*15:06
HV	13,50	5	260	0.08962	0	0	1	DRB1*04:01 DRB1*04:02 DRB1*04:03 DRB1*04:04 DRB1*04:05 DRB1*04:06 DRB1*04:07 DRB1*04:08 DRB1*04:38
RV	13,50	11	323	0.5911	0	0	1	DRB1*15:01 DRB1*15:02 DRB1*15:03 DRB1*16:01 DRB1*16:02
SV	13,50	24	616	0.9938	0	0	1	DRB1*03:01 DRB1*11:01 DRB1*11:02 DRB1*11:03 DRB1*11:04 DRB1*13:01 DRB1*13:02 DRB1*13:03 DRB1*13:05 DRB1*14:01 DRB1*14:06
GA	13,57	0	2	1	0	0	1	DRB1*14:04
HS	13,57	0	10	1	0	0	1	DRB1*04:05
FV	13,57	0	15	1	0	0	1	DRB1*09:01
GV	13,57	0	28	0.621	0	0	1	DRB1*12:01
HD	13,57	5	252	0.08922	0	0	1	DRB1*04:01 DRB1*04:02 DRB1*04:03 DRB1*04:04 DRB1*04:06 DRB1*04:07 DRB1*04:08 DRB1*04:38
RD	13,57	11	324	0.5824	0	0	1	DRB1*15:01 DRB1*15:02 DRB1*15:03 DRB1*15:06 DRB1*16:01 DRB1*16:02
SD	13,57	22	566	0.9813	0	0	1	DRB1*03:01 DRB1*11:01 DRB1*11:02 DRB1*11:03 DRB1*11:04 DRB1*13:01 DRB1*13:02 DRB1*13:05 DRB1*14:06
HA	13,58	5	260	0.08962	0	0	1	DRB1*04:01 DRB1*04:02 DRB1*04:03 DRB1*04:04 DRB1*04:05 DRB1*04:06 DRB1*04:07 DRB1*04:08 DRB1*04:38
RA	13,58	11	324	0.5824	0	0	1	DRB1*15:01 DRB1*15:02 DRB1*15:03 DRB1*15:06 DRB1*16:01 DRB1*16:02
SA	13,58	14	461	0.2096	0	0	1	DRB1*03:01 DRB1*13:01 DRB1*13:02 DRB1*13:03 DRB1*13:05 DRB1*14:01 DRB1*14:06
GH	13,60	0	2	1	0	0	1	DRB1*14:04
FS	13,60	0	15	1	0	0	1	DRB1*09:01
GS	13,60	0	28	0.621	0	0	1	DRB1*12:01
HY	13,60	5	260	0.08962	0	0	1	DRB1*04:01 DRB1*04:02 DRB1*04:03 DRB1*04:04 DRB1*04:05 DRB1*04:06 DRB1*04:07 DRB1*04:08 DRB1*04:38
RY	13,60	11	324	0.5824	0	0	1	DRB1*15:01 DRB1*15:02 DRB1*15:03 DRB1*15:06 DRB1*16:01 DRB1*16:02
GL	13,67	0	2	1	0	0	1	DRB1*14:04
RL	13,67	0	4	1	0	0	1	DRB1*16:02
FF	13,67	0	15	1	0	0	1	DRB1*09:01
FI	13,67	0	16	1	0	0	1	DRB1*01:03
GI	13,67	1	33	1	0	0	1	DRB1*08:03 DRB1*12:01
SI	13,67	9	243	1	0	0	1	DRB1*11:02 DRB1*13:01 DRB1*13:02 DRB1*13:03
HL	13,67	3	243	0.01262	0	0	1	DRB1*04:01 DRB1*04:03 DRB1*04:04 DRB1*04:05 DRB1*04:06 DRB1*04:07 DRB1*04:08
SL	13,67	8	259	0.5758	0	0	1	DRB1*03:01 DRB1*14:01 DRB1*14:06
RI	13,67	11	291	0.9039	0	0	1	DRB1*15:01 DRB1*15:02 DRB1*15:03 DRB1*15:06
GR	13,70	0	2	1	0	0	1	DRB1*14:04
FD	13,70	0	16	1	0	0	1	DRB1*01:03
SQ	13,70	5	210	0.3121	0	0	1	DRB1*03:01 DRB1*14:06
HQ	13,70	3	244	0.01252	0	0	1	DRB1*04:01 DRB1*04:03 DRB1*04:04 DRB1*04:05 DRB1*04:06 DRB1*04:07 DRB1*04:08 DRB1*04:38
RQ	13,70	11	291	0.9039	0	0	1	DRB1*15:01 DRB1*15:02 DRB1*15:03 DRB1*15:06
FE	13,71	0	16	1	0	0	1	DRB1*01:03
HR	13,71	2	102	0.419	0	0	1	DRB1*04:03 DRB1*04:04 DRB1*04:05 DRB1*04:06 DRB1*04:07 DRB1*04:08
HK	13,71	1	154	0.02119	0	0	1	DRB1*04:01 DRB1*04:38
SK	13,71	5	228	0.1723	0	0	1	DRB1*03:01 DRB1*13:03
RA	13,71	11	291	0.9039	0	0	1	DRB1*15:01 DRB1*15:02 DRB1*15:03 DRB1*15:06
SG	13,73	4	210	0.1547	0	0	1	DRB1*03:01
HA	13,73	5	260	0.08962	0	0	1	DRB1*04:01 DRB1*04:02 DRB1*04:03 DRB1*04:04 DRB1*04:05 DRB1*04:06 DRB1*04:07 DRB1*04:08 DRB1*04:38
RA	13,73	11	324	0.5824	0	0	1	DRB1*15:01 DRB1*15:02 DRB1*15:03 DRB1*15:06 DRB1*16:01 DRB1*16:02
GE	13,74	0	2	1	0	0	1	DRB1*14:04
FE	13,74	0	15	1	0	0	1	DRB1*09:01
GA	13,74	0	28	0.621	0	0	1	DRB1*12:01
SR	13,74	4	210	0.1547	0	0	1	DRB1*03:01
HA	13,74	3	236	0.01893	0	0	1	DRB1*04:01 DRB1*04:02 DRB1*04:04 DRB1*04:05 DRB1*04:08 DRB1*04:38
RA	13,74	11	324	0.5824	0	0	1	DRB1*15:01 DRB1*15:02 DRB1*15:03 DRB1*15:06 DRB1*16:01 DRB1*16:02
SN	13,77	4	210	0.1547	0	0	1	DRB1*03:01
HT	13,77	5	260	0.08962	0	0	1	DRB1*04:01 DRB1*04:02 DRB1*04:03 DRB1*04:04 DRB1*04:05 DRB1*04:06 DRB1*04:07 DRB1*04:08 DRB1*04:38
RT	13,77	11	324	0.5824	0	0	1	DRB1*15:01 DRB1*15:02 DRB1*15:03 DRB1*15:06 DRB1*16:01 DRB1*16:02
FV	13,78	0	15	1	0	0	1	DRB1*09:01
HY	13,78	5	260	0.08962	0	0	1	DRB1*04:01 DRB1*04:02 DRB1*04:03 DRB1*04:04 DRB1*04:05 DRB1*04:06 DRB1*04:07 DRB1*04:08 DRB1*04:38
RY	13,78	11	324	0.5824	0	0	1	DRB1*15:01 DRB1*15:02 DRB1*15:03 DRB1*15:06 DRB1*16:01 DRB1*16:02
SY	13,78	24	616	0.9938	0	0	1	DRB1*03:01 DRB1*11:01 DRB1*11:02 DRB1*11:03 DRB1*11:04 DRB1*13:01 DRB1*13:02 DRB1*13:03 DRB1*13:05 DRB1*14:01 DRB1*14:06
GA	13,85	0	28	0.621	0	0	1	DRB1*12:01
HV	13,85	5	260	0.08962	0	0	1	DRB1*04:01 DRB1*04:02 DRB1*04:03 DRB1*04:04 DRB1*04:05 DRB1*04:06 DRB1*04:07 DRB1*04:08 DRB1*04:38
RV	13,85	11	324	0.5824	0	0	1	DRB1*15:01 DRB1*15:02 DRB1*15:03 DRB1*15:06 DRB1*16:01 DRB1*16:02
SV	13,85	24	616	0.9938	0	0	1	DRB1*03:01 DRB1*11:01 DRB1*11:02 DRB1*11:03 DRB1*11:04 DRB1*13:01 DRB1*13:02 DRB1*13:03 DRB1*13:05 DRB1*14:01 DRB1*14:06
GV	13,86	0	32	0.6285	0	0	1	DRB1*08:04 DRB1*12:01 DRB1*14:04
RG	13,86	2	63	1	0	0	1	DRB1*15:02 DRB1*16:01 DRB1*16:02
HV	13,86	3	96	1	0	0	1	DRB1*04:02 DRB1*04:03 DRB1*04:04 DRB1*04:06
HG	13,86	2	175	0.04846	0	0	1	DRB1*04:01 DRB1*04:05 DRB1*04:07 DRB1*04:08 DRB1*04:38
SV	13,86	16	439	0.7226	0	0	1	DRB1*03:01 DRB1*11:02 DRB1*11:03 DRB1*11:04 DRB1*13:01 DRB1*14:01 DRB1*14:06
EH	14,16	37	964	0.65	0	0	1	DRB1*01:01 DRB1*01:02 DRB1*01:03 DRB1*03:01 DRB1*04:01 DRB1*04:02 DRB1*04:03 DRB1*04:04 DRB1*04:05 DRB1*04:06 DRB1*04:07 DRB1*04:08 DRB1*04:38 DRB1*09:01 DRB1*10:01 DRB1*11:01 DRB1*11:02 DRB1*11:03 DRB1*11:04 DRB1*13:01 DRB1*13:02 DRB1*13:03 DRB1*13:05 DRB1*14:01 DRB1*14:06 DRB1*15:01 DRB1*15:02 DRB1*15:03 DRB1*15:06 DRB1*16:01 DRB1*16:02
ER	14,25	38	977	0.6049	0	0	1	DRB1*01:01 DRB1*01:02 DRB1*01:03 DRB1*03:01 DRB1*04:01 DRB1*04:02 DRB1*04:03 DRB1*04:04 DRB1*04:05 DRB1*04:06 DRB1*04:07 DRB1*04:08 DRB1*04:38 DRB1*08:01 DRB1*08:02 DRB1*08:03 DRB1*08:04 DRB1*09:01 DRB1*10:01 DRB1*11:01 DRB1*11:02 DRB1*11:03 DRB1*11:04 DRB1*12:01 DRB1*13:01 DRB1*13:02 DRB1*13:03 DRB1*13:05 DRB1*14:01 DRB1*14:04 DRB1*14:06 DRB1*15:01 DRB1*15:02 DRB1*15:03 DRB1*15:06 DRB1*16:01 DRB…
EY	14,26	4	223	0.07761	0	0	1	DRB1*03:01 DRB1*09:01
EH	14,28	0	15	1	0	0	1	DRB1*09:01
ED	14,28	35	931	0.3463	0	0	1	DRB1*03:01 DRB1*04:01 DRB1*04:02 DRB1*04:03 DRB1*04:04 DRB1*04:05 DRB1*04:06 DRB1*04:07 DRB1*04:08 DRB1*04:38 DRB1*08:01 DRB1*08:02 DRB1*08:03 DRB1*08:04 DRB1*11:01 DRB1*11:02 DRB1*11:03 DRB1*11:04 DRB1*13:01 DRB1*13:02 DRB1*13:03 DRB1*13:05 DRB1*14:01 DRB1*14:04 DRB1*15:01 DRB1*15:02 DRB1*15:03 DRB1*15:06 DRB1*16:01 DRB1*16:02
EG	14,30	0	15	1	0	0	1	DRB1*09:01
EH	14,30	0	31	0.626	0	0	1	DRB1*12:01 DRB1*15:03
EY	14,30	35	929	0.5201	0	0	1	DRB1*03:01 DRB1*04:01 DRB1*04:02 DRB1*04:03 DRB1*04:04 DRB1*04:05 DRB1*04:06 DRB1*04:07 DRB1*04:08 DRB1*04:38 DRB1*08:01 DRB1*08:02 DRB1*08:03 DRB1*08:04 DRB1*11:01 DRB1*11:02 DRB1*11:03 DRB1*11:04 DRB1*13:01 DRB1*13:02 DRB1*13:03 DRB1*13:05 DRB1*14:01 DRB1*14:04 DRB1*14:06 DRB1*15:01 DRB1*15:02 DRB1*15:06 DRB1*16:01 DRB1*16:02
EI	14,31	8	216	1	0	0	1	DRB1*01:01 DRB1*01:02 DRB1*01:03 DRB1*09:01
EF	14,31	35	937	0.3103	0	0	1	DRB1*03:01 DRB1*04:01 DRB1*04:02 DRB1*04:03 DRB1*04:04 DRB1*04:05 DRB1*04:06 DRB1*04:07 DRB1*04:08 DRB1*04:38 DRB1*08:01 DRB1*08:02 DRB1*08:03 DRB1*08:04 DRB1*11:01 DRB1*11:02 DRB1*11:03 DRB1*11:04 DRB1*12:01 DRB1*13:01 DRB1*13:02 DRB1*13:03 DRB1*13:05 DRB1*14:01 DRB1*14:04 DRB1*14:06 DRB1*15:01 DRB1*15:02 DRB1*15:03 DRB1*15:06 DRB1*16:01 DRB1*16:02
EH	14,32	16	473	0.4412	0	0	1	DRB1*03:01 DRB1*10:01 DRB1*12:01 DRB1*13:01 DRB1*13:02 DRB1*13:05 DRB1*14:01 DRB1*14:04 DRB1*14:06
EY	14,32	30	824	0.3929	0	0	1	DRB1*01:01 DRB1*01:02 DRB1*01:03 DRB1*04:01 DRB1*04:02 DRB1*04:03 DRB1*04:04 DRB1*04:05 DRB1*04:06 DRB1*04:07 DRB1*04:08 DRB1*04:38 DRB1*08:01 DRB1*08:02 DRB1*08:03 DRB1*08:04 DRB1*09:01 DRB1*11:01 DRB1*11:02 DRB1*11:03 DRB1*11:04 DRB1*13:03 DRB1*15:01 DRB1*15:02 DRB1*15:03 DRB1*15:06 DRB1*16:01 DRB1*16:02
EH	14,33	5	260	0.08962	0	0	1	DRB1*04:01 DRB1*04:02 DRB1*04:03 DRB1*04:04 DRB1*04:05 DRB1*04:06 DRB1*04:07 DRB1*04:08 DRB1*04:38
EL	14,37	0	28	0.621	0	0	1	DRB1*12:01
EN	14,37	11	413	0.1026	0	0	1	DRB1*03:01 DRB1*09:01 DRB1*13:01 DRB1*13:02 DRB1*13:05 DRB1*14:06
ES	14,37	19	489	0.9822	0	0	1	DRB1*01:01 DRB1*01:02 DRB1*01:03 DRB1*04:06 DRB1*15:01 DRB1*15:02 DRB1*15:03 DRB1*15:06 DRB1*16:01 DRB1*16:02
EL	14,38	0	28	0.621	0	0	1	DRB1*12:01
EV	14,38	37	974	0.2834	0	0	1	DRB1*01:01 DRB1*01:02 DRB1*01:03 DRB1*03:01 DRB1*04:01 DRB1*04:02 DRB1*04:03 DRB1*04:04 DRB1*04:05 DRB1*04:06 DRB1*04:07 DRB1*04:08 DRB1*04:38 DRB1*08:01 DRB1*08:02 DRB1*08:03 DRB1*08:04 DRB1*09:01 DRB1*11:01 DRB1*11:02 DRB1*11:03 DRB1*11:04 DRB1*13:01 DRB1*13:02 DRB1*13:03 DRB1*13:05 DRB1*14:01 DRB1*14:04 DRB1*14:06 DRB1*15:01 DRB1*15:02 DRB1*15:03 DRB1*15:06 DRB1*16:01 DRB1*16:02
EF	14,40	37	976	0.2549	0	0	1	DRB1*01:01 DRB1*01:02 DRB1*01:03 DRB1*03:01 DRB1*04:01 DRB1*04:02 DRB1*04:03 DRB1*04:04 DRB1*04:05 DRB1*04:06 DRB1*04:07 DRB1*04:08 DRB1*04:38 DRB1*08:01 DRB1*08:02 DRB1*08:03 DRB1*08:04 DRB1*09:01 DRB1*11:01 DRB1*11:02 DRB1*11:03 DRB1*11:04 DRB1*12:01 DRB1*13:01 DRB1*13:02 DRB1*13:03 DRB1*13:05 DRB1*14:01 DRB1*14:04 DRB1*14:06 DRB1*15:01 DRB1*15:02 DRB1*15:03 DRB1*15:06 DRB1*16:01 DRB1*16:02
EF	14,47	28	760	0.5472	0	0	1	DRB1*03:01 DRB1*11:01 DRB1*11:02 DRB1*11:03 DRB1*11:04 DRB1*12:01 DRB1*13:01 DRB1*13:02 DRB1*13:05 DRB1*15:01 DRB1*15:02 DRB1*15:03 DRB1*15:06
EA	14,50	0	1	1	0	0	1	DRB1*15:06
EV	14,50	38	977	0.6049	0	0	1	DRB1*01:01 DRB1*01:02 DRB1*01:03 DRB1*03:01 DRB1*04:01 DRB1*04:02 DRB1*04:03 DRB1*04:04 DRB1*04:05 DRB1*04:06 DRB1*04:07 DRB1*04:08 DRB1*04:38 DRB1*08:01 DRB1*08:02 DRB1*08:03 DRB1*08:04 DRB1*09:01 DRB1*10:01 DRB1*11:01 DRB1*11:02 DRB1*11:03 DRB1*11:04 DRB1*12:01 DRB1*13:01 DRB1*13:02 DRB1*13:03 DRB1*13:05 DRB1*14:01 DRB1*14:04 DRB1*14:06 DRB1*15:01 DRB1*15:02 DRB1*15:03 DRB1*16:01 DRB1*16:02
EV	14,57	0	43	0.4023	0	0	1	DRB1*09:01 DRB1*12:01
ED	14,57	35	944	0.2772	0	0	1	DRB1*01:01 DRB1*01:02 DRB1*01:03 DRB1*03:01 DRB1*04:01 DRB1*04:02 DRB1*04:03 DRB1*04:04 DRB1*04:06 DRB1*04:07 DRB1*04:08 DRB1*04:38 DRB1*08:02 DRB1*08:04 DRB1*10:01 DRB1*11:01 DRB1*11:02 DRB1*11:03 DRB1*11:04 DRB1*13:01 DRB1*13:02 DRB1*13:05 DRB1*14:06 DRB1*15:01 DRB1*15:02 DRB1*15:03 DRB1*15:06 DRB1*16:01 DRB1*16:02
ES	14,60	0	43	0.4023	0	0	1	DRB1*09:01 DRB1*12:01
EY	14,60	37	965	0.6458	0	0	1	DRB1*01:01 DRB1*01:02 DRB1*01:03 DRB1*03:01 DRB1*04:01 DRB1*04:02 DRB1*04:03 DRB1*04:04 DRB1*04:05 DRB1*04:06 DRB1*04:07 DRB1*04:08 DRB1*04:38 DRB1*08:01 DRB1*08:02 DRB1*08:03 DRB1*08:04 DRB1*10:01 DRB1*11:01 DRB1*11:02 DRB1*11:03 DRB1*11:04 DRB1*13:01 DRB1*13:02 DRB1*13:03 DRB1*13:05 DRB1*14:06 DRB1*15:01 DRB1*15:02 DRB1*15:03 DRB1*15:06 DRB1*16:01 DRB1*16:02
EL	14,67	20	609	0.228	0	0	1	DRB1*01:01 DRB1*01:02 DRB1*03:01 DRB1*04:01 DRB1*04:03 DRB1*04:04 DRB1*04:05 DRB1*04:06 DRB1*04:07 DRB1*04:08 DRB1*10:01 DRB1*14:01 DRB1*14:04 DRB1*14:06 DRB1*16:02
EQ	14,70	24	741	0.08072	0	0	1	DRB1*01:01 DRB1*01:02 DRB1*03:01 DRB1*04:01 DRB1*04:03 DRB1*04:04 DRB1*04:05 DRB1*04:06 DRB1*04:07 DRB1*04:08 DRB1*04:38 DRB1*14:06 DRB1*15:01 DRB1*15:02 DRB1*15:03 DRB1*15:06
EA	14,71	11	291	0.9039	0	0	1	DRB1*15:01 DRB1*15:02 DRB1*15:03 DRB1*15:06
EK	14,71	6	359	0.009405	1	0	1	DRB1*03:01 DRB1*04:01 DRB1*04:38 DRB1*13:03
EG	14,73	4	210	0.1547	0	0	1	DRB1*03:01
ER	14,74	4	210	0.1547	0	0	1	DRB1*03:01
EA	14,74	35	902	0.788	0	0	1	DRB1*01:01 DRB1*01:02 DRB1*01:03 DRB1*04:01 DRB1*04:02 DRB1*04:04 DRB1*04:05 DRB1*04:08 DRB1*04:38 DRB1*10:01 DRB1*11:01 DRB1*11:02 DRB1*11:03 DRB1*11:04 DRB1*12:01 DRB1*13:01 DRB1*13:02 DRB1*13:03 DRB1*13:05 DRB1*14:06 DRB1*15:01 DRB1*15:02 DRB1*15:03 DRB1*15:06 DRB1*16:01 DRB1*16:02
EN	14,77	4	210	0.1547	0	0	1	DRB1*03:01
EV	14,78	0	15	1	0	0	1	DRB1*09:01
EY	14,78	38	977	0.6049	0	0	1	DRB1*01:01 DRB1*01:02 DRB1*01:03 DRB1*03:01 DRB1*04:01 DRB1*04:02 DRB1*04:03 DRB1*04:04 DRB1*04:05 DRB1*04:06 DRB1*04:07 DRB1*04:08 DRB1*04:38 DRB1*08:01 DRB1*08:02 DRB1*08:03 DRB1*08:04 DRB1*10:01 DRB1*11:01 DRB1*11:02 DRB1*11:03 DRB1*11:04 DRB1*12:01 DRB1*13:01 DRB1*13:02 DRB1*13:03 DRB1*13:05 DRB1*14:01 DRB1*14:04 DRB1*14:06 DRB1*15:01 DRB1*15:02 DRB1*15:03 DRB1*15:06 DRB1*16:01 DRB1*16:02
EA	14,85	1	49	1	0	0	1	DRB1*01:02 DRB1*12:01
EG	14,86	23	621	0.6932	0	0	1	DRB1*01:01 DRB1*01:03 DRB1*04:01 DRB1*04:05 DRB1*04:07 DRB1*04:08 DRB1*04:38 DRB1*08:01 DRB1*08:02 DRB1*08:03 DRB1*09:01 DRB1*10:01 DRB1*11:01 DRB1*13:02 DRB1*13:03 DRB1*13:05 DRB1*15:02 DRB1*16:01 DRB1*16:02
EV	14,86	26	713	0.5311	0	0	1	DRB1*01:02 DRB1*03:01 DRB1*04:02 DRB1*04:03 DRB1*04:04 DRB1*04:06 DRB1*08:04 DRB1*11:02 DRB1*11:03 DRB1*11:04 DRB1*12:01 DRB1*13:01 DRB1*14:01 DRB1*14:04 DRB1*14:06 DRB1*15:01 DRB1*15:03 DRB1*15:06
HR	16,25	37	964	0.65	0	0	1	DRB1*01:01 DRB1*01:02 DRB1*01:03 DRB1*03:01 DRB1*04:01 DRB1*04:02 DRB1*04:03 DRB1*04:04 DRB1*04:05 DRB1*04:06 DRB1*04:07 DRB1*04:08 DRB1*04:38 DRB1*09:01 DRB1*10:01 DRB1*11:01 DRB1*11:02 DRB1*11:03 DRB1*11:04 DRB1*13:01 DRB1*13:02 DRB1*13:03 DRB1*13:05 DRB1*14:01 DRB1*14:06 DRB1*15:01 DRB1*15:02 DRB1*15:03 DRB1*15:06 DRB1*16:01 DRB1*16:02
YL	16,26	0	28	0.621	0	0	1	DRB1*12:01
HY	16,26	4	223	0.07761	0	0	1	DRB1*03:01 DRB1*09:01
HH	16,28	0	15	1	0	0	1	DRB1*09:01
YE	16,28	0	28	0.621	0	0	1	DRB1*12:01
HD	16,28	34	913	0.3823	0	0	1	DRB1*03:01 DRB1*04:01 DRB1*04:02 DRB1*04:03 DRB1*04:04 DRB1*04:05 DRB1*04:06 DRB1*04:07 DRB1*04:08 DRB1*04:38 DRB1*11:01 DRB1*11:02 DRB1*11:03 DRB1*11:04 DRB1*13:01 DRB1*13:02 DRB1*13:03 DRB1*13:05 DRB1*14:01 DRB1*15:01 DRB1*15:02 DRB1*15:03 DRB1*15:06 DRB1*16:01 DRB1*16:02
HH	16,30	0	3	1	0	0	1	DRB1*15:03
HG	16,30	0	15	1	0	0	1	DRB1*09:01
YH	16,30	0	28	0.621	0	0	1	DRB1*12:01
HY	16,30	34	911	0.3894	0	0	1	DRB1*03:01 DRB1*04:01 DRB1*04:02 DRB1*04:03 DRB1*04:04 DRB1*04:05 DRB1*04:06 DRB1*04:07 DRB1*04:08 DRB1*04:38 DRB1*11:01 DRB1*11:02 DRB1*11:03 DRB1*11:04 DRB1*13:01 DRB1*13:02 DRB1*13:03 DRB1*13:05 DRB1*14:01 DRB1*14:06 DRB1*15:01 DRB1*15:02 DRB1*15:06 DRB1*16:01 DRB1*16:02
HI	16,31	8	216	1	0	0	1	DRB1*01:01 DRB1*01:02 DRB1*01:03 DRB1*09:01
YH	16,32	0	30	0.6239	0	0	1	DRB1*12:01 DRB1*14:04
HH	16,32	16	453	0.5987	0	0	1	DRB1*03:01 DRB1*10:01 DRB1*13:01 DRB1*13:02 DRB1*13:05 DRB1*14:01 DRB1*14:06
HY	16,32	35	906	0.7805	0	0	1	DRB1*01:01 DRB1*01:02 DRB1*01:03 DRB1*04:01 DRB1*04:02 DRB1*04:03 DRB1*04:04 DRB1*04:05 DRB1*04:06 DRB1*04:07 DRB1*04:08 DRB1*04:38 DRB1*07:01 DRB1*09:01 DRB1*11:01 DRB1*11:02 DRB1*11:03 DRB1*11:04 DRB1*13:03 DRB1*15:01 DRB1*15:02 DRB1*15:03 DRB1*15:06 DRB1*16:01 DRB1*16:02
HH	16,33	5	260	0.08962	0	0	1	DRB1*04:01 DRB1*04:02 DRB1*04:03 DRB1*04:04 DRB1*04:05 DRB1*04:06 DRB1*04:07 DRB1*04:08 DRB1*04:38
YF	16,37	0	2	1	0	0	1	DRB1*14:04
YL	16,37	0	28	0.621	0	0	1	DRB1*12:01
HN	16,37	11	413	0.1026	0	0	1	DRB1*03:01 DRB1*09:01 DRB1*13:01 DRB1*13:02 DRB1*13:05 DRB1*14:06
HS	16,37	19	489	0.9822	0	0	1	DRB1*01:01 DRB1*01:02 DRB1*01:03 DRB1*04:06 DRB1*15:01 DRB1*15:02 DRB1*15:03 DRB1*15:06 DRB1*16:01 DRB1*16:02
YL	16,38	0	28	0.621	0	0	1	DRB1*12:01
YF	16,47	0	28	0.621	0	0	1	DRB1*12:01
HF	16,47	28	748	0.672	0	0	1	DRB1*03:01 DRB1*11:01 DRB1*11:02 DRB1*11:03 DRB1*11:04 DRB1*13:01 DRB1*13:02 DRB1*13:05 DRB1*15:01 DRB1*15:02 DRB1*15:03 DRB1*15:06
HA	16,50	0	1	1	0	0	1	DRB1*15:06
YA	16,57	0	2	1	0	0	1	DRB1*14:04
HS	16,57	1	29	1	0	0	1	DRB1*04:05 DRB1*13:03
YV	16,57	0	28	0.621	0	0	1	DRB1*12:01
HD	16,57	35	943	0.2812	0	0	1	DRB1*01:01 DRB1*01:02 DRB1*01:03 DRB1*03:01 DRB1*04:01 DRB1*04:02 DRB1*04:03 DRB1*04:04 DRB1*04:06 DRB1*04:07 DRB1*04:08 DRB1*04:38 DRB1*10:01 DRB1*11:01 DRB1*11:02 DRB1*11:03 DRB1*11:04 DRB1*13:01 DRB1*13:02 DRB1*13:05 DRB1*14:06 DRB1*15:01 DRB1*15:02 DRB1*15:03 DRB1*15:06 DRB1*16:01 DRB1*16:02
HA	16,58	38	981	0.5381	0	0	1	DRB1*01:01 DRB1*01:02 DRB1*01:03 DRB1*03:01 DRB1*04:01 DRB1*04:02 DRB1*04:03 DRB1*04:04 DRB1*04:05 DRB1*04:06 DRB1*04:07 DRB1*04:08 DRB1*04:38 DRB1*07:01 DRB1*09:01 DRB1*10:01 DRB1*13:01 DRB1*13:02 DRB1*13:03 DRB1*13:05 DRB1*14:01 DRB1*14:06 DRB1*15:01 DRB1*15:02 DRB1*15:03 DRB1*15:06 DRB1*16:01 DRB1*16:02
YH	16,60	0	2	1	0	0	1	DRB1*14:04
YS	16,60	0	28	0.621	0	0	1	DRB1*12:01
HY	16,60	36	952	0.434	0	0	1	DRB1*01:01 DRB1*01:02 DRB1*01:03 DRB1*03:01 DRB1*04:01 DRB1*04:02 DRB1*04:03 DRB1*04:04 DRB1*04:05 DRB1*04:06 DRB1*04:07 DRB1*04:08 DRB1*04:38 DRB1*10:01 DRB1*11:01 DRB1*11:02 DRB1*11:03 DRB1*11:04 DRB1*13:01 DRB1*13:02 DRB1*13:03 DRB1*13:05 DRB1*14:06 DRB1*15:01 DRB1*15:02 DRB1*15:03 DRB1*15:06 DRB1*16:01 DRB1*16:02
YL	16,67	0	2	1	0	0	1	DRB1*14:04
YI	16,67	1	33	1	0	0	1	DRB1*08:03 DRB1*12:01
HL	16,67	20	608	0.233	0	0	1	DRB1*01:01 DRB1*01:02 DRB1*03:01 DRB1*04:01 DRB1*04:03 DRB1*04:04 DRB1*04:05 DRB1*04:06 DRB1*04:07 DRB1*04:08 DRB1*10:01 DRB1*14:01 DRB1*14:06 DRB1*16:02
YR	16,70	0	2	1	0	0	1	DRB1*14:04
HQ	16,70	24	741	0.08072	0	0	1	DRB1*01:01 DRB1*01:02 DRB1*03:01 DRB1*04:01 DRB1*04:03 DRB1*04:04 DRB1*04:05 DRB1*04:06 DRB1*04:07 DRB1*04:08 DRB1*04:38 DRB1*14:06 DRB1*15:01 DRB1*15:02 DRB1*15:03 DRB1*15:06
HA	16,71	11	291	0.9039	0	0	1	DRB1*15:01 DRB1*15:02 DRB1*15:03 DRB1*15:06
HK	16,71	6	359	0.009405	1	0	1	DRB1*03:01 DRB1*04:01 DRB1*04:38 DRB1*13:03
HG	16,73	17	443	0.9302	0	0	1	DRB1*03:01 DRB1*07:01
YE	16,74	0	2	1	0	0	1	DRB1*14:04
YA	16,74	0	28	0.621	0	0	1	DRB1*12:01
HR	16,74	4	210	0.1547	0	0	1	DRB1*03:01
HN	16,77	4	210	0.1547	0	0	1	DRB1*03:01
HY	16,78	37	964	0.65	0	0	1	DRB1*01:01 DRB1*01:02 DRB1*01:03 DRB1*03:01 DRB1*04:01 DRB1*04:02 DRB1*04:03 DRB1*04:04 DRB1*04:05 DRB1*04:06 DRB1*04:07 DRB1*04:08 DRB1*04:38 DRB1*10:01 DRB1*11:01 DRB1*11:02 DRB1*11:03 DRB1*11:04 DRB1*13:01 DRB1*13:02 DRB1*13:03 DRB1*13:05 DRB1*14:01 DRB1*14:06 DRB1*15:01 DRB1*15:02 DRB1*15:03 DRB1*15:06 DRB1*16:01 DRB1*16:02
YA	16,85	0	28	0.621	0	0	1	DRB1*12:01
YV	16,86	0	32	0.6285	0	0	1	DRB1*08:04 DRB1*12:01 DRB1*14:04
HV	16,86	26	699	0.6662	0	0	1	DRB1*01:02 DRB1*03:01 DRB1*04:02 DRB1*04:03 DRB1*04:04 DRB1*04:06 DRB1*11:02 DRB1*11:03 DRB1*11:04 DRB1*13:01 DRB1*14:01 DRB1*14:06 DRB1*15:01 DRB1*15:03 DRB1*15:06
HG	16,86	28	745	0.7041	0	0	1	DRB1*01:01 DRB1*01:03 DRB1*04:01 DRB1*04:05 DRB1*04:07 DRB1*04:08 DRB1*04:38 DRB1*07:01 DRB1*09:01 DRB1*10:01 DRB1*11:01 DRB1*13:02 DRB1*13:03 DRB1*13:05 DRB1*15:02 DRB1*16:01 DRB1*16:02
RY	25,26	4	223	0.07761	0	0	1	DRB1*03:01 DRB1*09:01
RH	25,28	0	15	1	0	0	1	DRB1*09:01
RD	25,28	35	931	0.3463	0	0	1	DRB1*03:01 DRB1*04:01 DRB1*04:02 DRB1*04:03 DRB1*04:04 DRB1*04:05 DRB1*04:06 DRB1*04:07 DRB1*04:08 DRB1*04:38 DRB1*08:01 DRB1*08:02 DRB1*08:03 DRB1*08:04 DRB1*11:01 DRB1*11:02 DRB1*11:03 DRB1*11:04 DRB1*13:01 DRB1*13:02 DRB1*13:03 DRB1*13:05 DRB1*14:01 DRB1*14:04 DRB1*15:01 DRB1*15:02 DRB1*15:03 DRB1*15:06 DRB1*16:01 DRB1*16:02
RG	25,30	0	15	1	0	0	1	DRB1*09:01
RH	25,30	0	31	0.626	0	0	1	DRB1*12:01 DRB1*15:03
RY	25,30	35	929	0.5201	0	0	1	DRB1*03:01 DRB1*04:01 DRB1*04:02 DRB1*04:03 DRB1*04:04 DRB1*04:05 DRB1*04:06 DRB1*04:07 DRB1*04:08 DRB1*04:38 DRB1*08:01 DRB1*08:02 DRB1*08:03 DRB1*08:04 DRB1*11:01 DRB1*11:02 DRB1*11:03 DRB1*11:04 DRB1*13:01 DRB1*13:02 DRB1*13:03 DRB1*13:05 DRB1*14:01 DRB1*14:04 DRB1*14:06 DRB1*15:01 DRB1*15:02 DRB1*15:06 DRB1*16:01 DRB1*16:02
RI	25,31	8	216	1	0	0	1	DRB1*01:01 DRB1*01:02 DRB1*01:03 DRB1*09:01
RF	25,31	35	937	0.3103	0	0	1	DRB1*03:01 DRB1*04:01 DRB1*04:02 DRB1*04:03 DRB1*04:04 DRB1*04:05 DRB1*04:06 DRB1*04:07 DRB1*04:08 DRB1*04:38 DRB1*08:01 DRB1*08:02 DRB1*08:03 DRB1*08:04 DRB1*11:01 DRB1*11:02 DRB1*11:03 DRB1*11:04 DRB1*12:01 DRB1*13:01 DRB1*13:02 DRB1*13:03 DRB1*13:05 DRB1*14:01 DRB1*14:04 DRB1*14:06 DRB1*15:01 DRB1*15:02 DRB1*15:03 DRB1*15:06 DRB1*16:01 DRB1*16:02
RH	25,32	16	473	0.4412	0	0	1	DRB1*03:01 DRB1*10:01 DRB1*12:01 DRB1*13:01 DRB1*13:02 DRB1*13:05 DRB1*14:01 DRB1*14:04 DRB1*14:06
RY	25,32	30	824	0.3929	0	0	1	DRB1*01:01 DRB1*01:02 DRB1*01:03 DRB1*04:01 DRB1*04:02 DRB1*04:03 DRB1*04:04 DRB1*04:05 DRB1*04:06 DRB1*04:07 DRB1*04:08 DRB1*04:38 DRB1*08:01 DRB1*08:02 DRB1*08:03 DRB1*08:04 DRB1*09:01 DRB1*11:01 DRB1*11:02 DRB1*11:03 DRB1*11:04 DRB1*13:03 DRB1*15:01 DRB1*15:02 DRB1*15:03 DRB1*15:06 DRB1*16:01 DRB1*16:02
RH	25,33	5	260	0.08962	0	0	1	DRB1*04:01 DRB1*04:02 DRB1*04:03 DRB1*04:04 DRB1*04:05 DRB1*04:06 DRB1*04:07 DRB1*04:08 DRB1*04:38
RL	25,37	0	28	0.621	0	0	1	DRB1*12:01
RN	25,37	11	413	0.1026	0	0	1	DRB1*03:01 DRB1*09:01 DRB1*13:01 DRB1*13:02 DRB1*13:05 DRB1*14:06
RS	25,37	19	489	0.9822	0	0	1	DRB1*01:01 DRB1*01:02 DRB1*01:03 DRB1*04:06 DRB1*15:01 DRB1*15:02 DRB1*15:03 DRB1*15:06 DRB1*16:01 DRB1*16:02
RL	25,38	0	28	0.621	0	0	1	DRB1*12:01
RV	25,38	37	974	0.2834	0	0	1	DRB1*01:01 DRB1*01:02 DRB1*01:03 DRB1*03:01 DRB1*04:01 DRB1*04:02 DRB1*04:03 DRB1*04:04 DRB1*04:05 DRB1*04:06 DRB1*04:07 DRB1*04:08 DRB1*04:38 DRB1*08:01 DRB1*08:02 DRB1*08:03 DRB1*08:04 DRB1*09:01 DRB1*11:01 DRB1*11:02 DRB1*11:03 DRB1*11:04 DRB1*13:01 DRB1*13:02 DRB1*13:03 DRB1*13:05 DRB1*14:01 DRB1*14:04 DRB1*14:06 DRB1*15:01 DRB1*15:02 DRB1*15:03 DRB1*15:06 DRB1*16:01 DRB1*16:02
RF	25,40	37	976	0.2549	0	0	1	DRB1*01:01 DRB1*01:02 DRB1*01:03 DRB1*03:01 DRB1*04:01 DRB1*04:02 DRB1*04:03 DRB1*04:04 DRB1*04:05 DRB1*04:06 DRB1*04:07 DRB1*04:08 DRB1*04:38 DRB1*08:01 DRB1*08:02 DRB1*08:03 DRB1*08:04 DRB1*09:01 DRB1*11:01 DRB1*11:02 DRB1*11:03 DRB1*11:04 DRB1*12:01 DRB1*13:01 DRB1*13:02 DRB1*13:03 DRB1*13:05 DRB1*14:01 DRB1*14:04 DRB1*14:06 DRB1*15:01 DRB1*15:02 DRB1*15:03 DRB1*15:06 DRB1*16:01 DRB1*16:02
RF	25,47	28	760	0.5472	0	0	1	DRB1*03:01 DRB1*11:01 DRB1*11:02 DRB1*11:03 DRB1*11:04 DRB1*12:01 DRB1*13:01 DRB1*13:02 DRB1*13:05 DRB1*15:01 DRB1*15:02 DRB1*15:03 DRB1*15:06
RA	25,50	0	1	1	0	0	1	DRB1*15:06
RV	25,50	38	977	0.6049	0	0	1	DRB1*01:01 DRB1*01:02 DRB1*01:03 DRB1*03:01 DRB1*04:01 DRB1*04:02 DRB1*04:03 DRB1*04:04 DRB1*04:05 DRB1*04:06 DRB1*04:07 DRB1*04:08 DRB1*04:38 DRB1*08:01 DRB1*08:02 DRB1*08:03 DRB1*08:04 DRB1*09:01 DRB1*10:01 DRB1*11:01 DRB1*11:02 DRB1*11:03 DRB1*11:04 DRB1*12:01 DRB1*13:01 DRB1*13:02 DRB1*13:03 DRB1*13:05 DRB1*14:01 DRB1*14:04 DRB1*14:06 DRB1*15:01 DRB1*15:02 DRB1*15:03 DRB1*16:01 DRB1*16:02
RV	25,57	0	43	0.4023	0	0	1	DRB1*09:01 DRB1*12:01
RD	25,57	35	944	0.2772	0	0	1	DRB1*01:01 DRB1*01:02 DRB1*01:03 DRB1*03:01 DRB1*04:01 DRB1*04:02 DRB1*04:03 DRB1*04:04 DRB1*04:06 DRB1*04:07 DRB1*04:08 DRB1*04:38 DRB1*08:02 DRB1*08:04 DRB1*10:01 DRB1*11:01 DRB1*11:02 DRB1*11:03 DRB1*11:04 DRB1*13:01 DRB1*13:02 DRB1*13:05 DRB1*14:06 DRB1*15:01 DRB1*15:02 DRB1*15:03 DRB1*15:06 DRB1*16:01 DRB1*16:02
RS	25,60	0	43	0.4023	0	0	1	DRB1*09:01 DRB1*12:01
RY	25,60	37	965	0.6458	0	0	1	DRB1*01:01 DRB1*01:02 DRB1*01:03 DRB1*03:01 DRB1*04:01 DRB1*04:02 DRB1*04:03 DRB1*04:04 DRB1*04:05 DRB1*04:06 DRB1*04:07 DRB1*04:08 DRB1*04:38 DRB1*08:01 DRB1*08:02 DRB1*08:03 DRB1*08:04 DRB1*10:01 DRB1*11:01 DRB1*11:02 DRB1*11:03 DRB1*11:04 DRB1*13:01 DRB1*13:02 DRB1*13:03 DRB1*13:05 DRB1*14:06 DRB1*15:01 DRB1*15:02 DRB1*15:03 DRB1*15:06 DRB1*16:01 DRB1*16:02
RL	25,67	20	609	0.228	0	0	1	DRB1*01:01 DRB1*01:02 DRB1*03:01 DRB1*04:01 DRB1*04:03 DRB1*04:04 DRB1*04:05 DRB1*04:06 DRB1*04:07 DRB1*04:08 DRB1*10:01 DRB1*14:01 DRB1*14:04 DRB1*14:06 DRB1*16:02
RQ	25,70	24	741	0.08072	0	0	1	DRB1*01:01 DRB1*01:02 DRB1*03:01 DRB1*04:01 DRB1*04:03 DRB1*04:04 DRB1*04:05 DRB1*04:06 DRB1*04:07 DRB1*04:08 DRB1*04:38 DRB1*14:06 DRB1*15:01 DRB1*15:02 DRB1*15:03 DRB1*15:06
RA	25,71	11	291	0.9039	0	0	1	DRB1*15:01 DRB1*15:02 DRB1*15:03 DRB1*15:06
RK	25,71	6	359	0.009405	1	0	1	DRB1*03:01 DRB1*04:01 DRB1*04:38 DRB1*13:03
RG	25,73	4	210	0.1547	0	0	1	DRB1*03:01
RR	25,74	4	210	0.1547	0	0	1	DRB1*03:01
RA	25,74	35	902	0.788	0	0	1	DRB1*01:01 DRB1*01:02 DRB1*01:03 DRB1*04:01 DRB1*04:02 DRB1*04:04 DRB1*04:05 DRB1*04:08 DRB1*04:38 DRB1*10:01 DRB1*11:01 DRB1*11:02 DRB1*11:03 DRB1*11:04 DRB1*12:01 DRB1*13:01 DRB1*13:02 DRB1*13:03 DRB1*13:05 DRB1*14:06 DRB1*15:01 DRB1*15:02 DRB1*15:03 DRB1*15:06 DRB1*16:01 DRB1*16:02
RN	25,77	4	210	0.1547	0	0	1	DRB1*03:01
RV	25,78	0	15	1	0	0	1	DRB1*09:01
RY	25,78	38	977	0.6049	0	0	1	DRB1*01:01 DRB1*01:02 DRB1*01:03 DRB1*03:01 DRB1*04:01 DRB1*04:02 DRB1*04:03 DRB1*04:04 DRB1*04:05 DRB1*04:06 DRB1*04:07 DRB1*04:08 DRB1*04:38 DRB1*08:01 DRB1*08:02 DRB1*08:03 DRB1*08:04 DRB1*10:01 DRB1*11:01 DRB1*11:02 DRB1*11:03 DRB1*11:04 DRB1*12:01 DRB1*13:01 DRB1*13:02 DRB1*13:03 DRB1*13:05 DRB1*14:01 DRB1*14:04 DRB1*14:06 DRB1*15:01 DRB1*15:02 DRB1*15:03 DRB1*15:06 DRB1*16:01 DRB1*16:02
RA	25,85	1	49	1	0	0	1	DRB1*01:02 DRB1*12:01
RG	25,86	23	621	0.6932	0	0	1	DRB1*01:01 DRB1*01:03 DRB1*04:01 DRB1*04:05 DRB1*04:07 DRB1*04:08 DRB1*04:38 DRB1*08:01 DRB1*08:02 DRB1*08:03 DRB1*09:01 DRB1*10:01 DRB1*11:01 DRB1*13:02 DRB1*13:03 DRB1*13:05 DRB1*15:02 DRB1*16:01 DRB1*16:02
RV	25,86	26	713	0.5311	0	0	1	DRB1*01:02 DRB1*03:01 DRB1*04:02 DRB1*04:03 DRB1*04:04 DRB1*04:06 DRB1*08:04 DRB1*11:02 DRB1*11:03 DRB1*11:04 DRB1*12:01 DRB1*13:01 DRB1*14:01 DRB1*14:04 DRB1*14:06 DRB1*15:01 DRB1*15:03 DRB1*15:06
YH	26,28	0	15	1	0	0	1	DRB1*09:01
YD	26,28	4	210	0.1547	0	0	1	DRB1*03:01
FH	26,30	0	3	1	0	0	1	DRB1*15:03
YG	26,30	0	15	1	0	0	1	DRB1*09:01
LH	26,30	0	28	0.621	0	0	1	DRB1*12:01
YY	26,30	4	210	0.1547	0	0	1	DRB1*03:01
YI	26,31	0	15	1	0	0	1	DRB1*09:01
LF	26,31	0	28	0.621	0	0	1	DRB1*12:01
YF	26,31	4	210	0.1547	0	0	1	DRB1*03:01
YY	26,32	0	15	1	0	0	1	DRB1*09:01
YH	26,32	4	210	0.1547	0	0	1	DRB1*03:01
FH	26,32	10	269	0.8618	0	0	1	DRB1*13:01 DRB1*13:02 DRB1*13:05 DRB1*14:01 DRB1*14:04 DRB1*14:06
YN	26,33	4	223	0.07761	0	0	1	DRB1*03:01 DRB1*09:01
FH	26,33	5	260	0.08962	0	0	1	DRB1*04:01 DRB1*04:02 DRB1*04:03 DRB1*04:04 DRB1*04:05 DRB1*04:06 DRB1*04:07 DRB1*04:08 DRB1*04:38
LL	26,37	0	28	0.621	0	0	1	DRB1*12:01
FN	26,37	8	223	1	0	0	1	DRB1*13:01 DRB1*13:02 DRB1*13:05 DRB1*14:06
YN	26,37	4	223	0.07761	0	0	1	DRB1*03:01 DRB1*09:01
FS	26,37	11	325	0.5738	0	0	1	DRB1*04:06 DRB1*15:01 DRB1*15:02 DRB1*15:03 DRB1*15:06 DRB1*16:01 DRB1*16:02
LL	26,38	0	28	0.621	0	0	1	DRB1*12:01
YV	26,38	4	223	0.07761	0	0	1	DRB1*03:01 DRB1*09:01
LF	26,40	8	226	0.8475	0	0	1	DRB1*01:01 DRB1*01:02 DRB1*01:03 DRB1*12:01
YF	26,40	4	223	0.07761	0	0	1	DRB1*03:01 DRB1*09:01
YY	26,47	0	15	1	0	0	1	DRB1*09:01
LF	26,47	0	28	0.621	0	0	1	DRB1*12:01
YF	26,47	4	210	0.1547	0	0	1	DRB1*03:01
FA	26,50	0	1	1	0	0	1	DRB1*15:06
YV	26,50	4	223	0.07761	0	0	1	DRB1*03:01 DRB1*09:01
YV	26,57	0	15	1	0	0	1	DRB1*09:01
LV	26,57	0	28	0.621	0	0	1	DRB1*12:01
YD	26,57	4	210	0.1547	0	0	1	DRB1*03:01
FD	26,57	31	809	0.8358	0	0	1	DRB1*04:01 DRB1*04:02 DRB1*04:03 DRB1*04:04 DRB1*04:06 DRB1*04:07 DRB1*04:08 DRB1*04:38 DRB1*08:02 DRB1*08:04 DRB1*11:01 DRB1*11:02 DRB1*11:03 DRB1*11:04 DRB1*13:01 DRB1*13:02 DRB1*13:05 DRB1*14:06 DRB1*15:01 DRB1*15:02 DRB1*15:03 DRB1*15:06 DRB1*16:01 DRB1*16:02
YA	26,58	4	223	0.07761	0	0	1	DRB1*03:01 DRB1*09:01
FA	26,58	33	867	0.6353	0	0	1	DRB1*04:01 DRB1*04:02 DRB1*04:03 DRB1*04:04 DRB1*04:05 DRB1*04:06 DRB1*04:07 DRB1*04:08 DRB1*04:38 DRB1*07:01 DRB1*08:01 DRB1*08:02 DRB1*08:03 DRB1*08:04 DRB1*13:01 DRB1*13:02 DRB1*13:03 DRB1*13:05 DRB1*14:01 DRB1*14:04 DRB1*14:06 DRB1*15:01 DRB1*15:02 DRB1*15:03 DRB1*15:06 DRB1*16:01 DRB1*16:02
YS	26,60	0	15	1	0	0	1	DRB1*09:01
LS	26,60	0	28	0.621	0	0	1	DRB1*12:01
YY	26,60	4	210	0.1547	0	0	1	DRB1*03:01
YF	26,67	0	15	1	0	0	1	DRB1*09:01
LI	26,67	0	44	0.4051	0	0	1	DRB1*01:03 DRB1*12:01
YL	26,67	4	210	0.1547	0	0	1	DRB1*03:01
FL	26,67	6	295	0.07059	0	0	1	DRB1*04:01 DRB1*04:03 DRB1*04:04 DRB1*04:05 DRB1*04:06 DRB1*04:07 DRB1*04:08 DRB1*14:01 DRB1*14:04 DRB1*14:06 DRB1*16:02
YR	26,70	0	15	1	0	0	1	DRB1*09:01
LD	26,70	0	44	0.4051	0	0	1	DRB1*01:03 DRB1*12:01
YQ	26,70	4	210	0.1547	0	0	1	DRB1*03:01
FQ	26,70	14	494	0.09794	0	0	1	DRB1*04:01 DRB1*04:03 DRB1*04:04 DRB1*04:05 DRB1*04:06 DRB1*04:07 DRB1*04:08 DRB1*04:38 DRB1*14:06 DRB1*15:01 DRB1*15:02 DRB1*15:03 DRB1*15:06
YR	26,71	0	15	1	0	0	1	DRB1*09:01
LE	26,71	0	16	1	0	0	1	DRB1*01:03
FK	26,71	2	172	0.04845	0	0	1	DRB1*04:01 DRB1*04:38 DRB1*13:03
YK	26,71	4	210	0.1547	0	0	1	DRB1*03:01
FA	26,71	11	291	0.9039	0	0	1	DRB1*15:01 DRB1*15:02 DRB1*15:03 DRB1*15:06
YA	26,73	0	15	1	0	0	1	DRB1*09:01
YG	26,73	4	210	0.1547	0	0	1	DRB1*03:01
YE	26,74	0	15	1	0	0	1	DRB1*09:01
YR	26,74	4	210	0.1547	0	0	1	DRB1*03:01
FA	26,74	31	806	0.8374	0	0	1	DRB1*04:01 DRB1*04:02 DRB1*04:04 DRB1*04:05 DRB1*04:08 DRB1*04:38 DRB1*11:01 DRB1*11:02 DRB1*11:03 DRB1*11:04 DRB1*13:01 DRB1*13:02 DRB1*13:03 DRB1*13:05 DRB1*14:06 DRB1*15:01 DRB1*15:02 DRB1*15:03 DRB1*15:06 DRB1*16:01 DRB1*16:02
YT	26,77	0	15	1	0	0	1	DRB1*09:01
YN	26,77	4	210	0.1547	0	0	1	DRB1*03:01
YV	26,78	0	15	1	0	0	1	DRB1*09:01
YY	26,78	4	210	0.1547	0	0	1	DRB1*03:01
LA	26,85	1	49	1	0	0	1	DRB1*01:02 DRB1*12:01
YV	26,85	4	223	0.07761	0	0	1	DRB1*03:01 DRB1*09:01
YG	26,86	0	15	1	0	0	1	DRB1*09:01
LV	26,86	1	49	1	0	0	1	DRB1*01:02 DRB1*12:01
YV	26,86	4	210	0.1547	0	0	1	DRB1*03:01
DH	28,30	0	3	1	0	0	1	DRB1*15:03
HG	28,30	0	15	1	0	0	1	DRB1*09:01
EH	28,30	0	28	0.621	0	0	1	DRB1*12:01
DY	28,30	35	929	0.5201	0	0	1	DRB1*03:01 DRB1*04:01 DRB1*04:02 DRB1*04:03 DRB1*04:04 DRB1*04:05 DRB1*04:06 DRB1*04:07 DRB1*04:08 DRB1*04:38 DRB1*08:01 DRB1*08:02 DRB1*08:03 DRB1*08:04 DRB1*11:01 DRB1*11:02 DRB1*11:03 DRB1*11:04 DRB1*13:01 DRB1*13:02 DRB1*13:03 DRB1*13:05 DRB1*14:01 DRB1*14:04 DRB1*15:01 DRB1*15:02 DRB1*15:06 DRB1*16:01 DRB1*16:02
HI	28,31	0	15	1	0	0	1	DRB1*09:01
DF	28,31	35	931	0.3463	0	0	1	DRB1*03:01 DRB1*04:01 DRB1*04:02 DRB1*04:03 DRB1*04:04 DRB1*04:05 DRB1*04:06 DRB1*04:07 DRB1*04:08 DRB1*04:38 DRB1*08:01 DRB1*08:02 DRB1*08:03 DRB1*08:04 DRB1*11:01 DRB1*11:02 DRB1*11:03 DRB1*11:04 DRB1*13:01 DRB1*13:02 DRB1*13:03 DRB1*13:05 DRB1*14:01 DRB1*14:04 DRB1*15:01 DRB1*15:02 DRB1*15:03 DRB1*15:06 DRB1*16:01 DRB1*16:02
HY	28,32	0	15	1	0	0	1	DRB1*09:01
DH	28,32	12	447	0.08567	0	0	1	DRB1*03:01 DRB1*13:01 DRB1*13:02 DRB1*13:05 DRB1*14:01 DRB1*14:04
DY	28,32	27	720	0.7058	0	0	1	DRB1*04:01 DRB1*04:02 DRB1*04:03 DRB1*04:04 DRB1*04:05 DRB1*04:06 DRB1*04:07 DRB1*04:08 DRB1*04:38 DRB1*08:01 DRB1*08:02 DRB1*08:03 DRB1*08:04 DRB1*11:01 DRB1*11:02 DRB1*11:03 DRB1*11:04 DRB1*13:03 DRB1*15:01 DRB1*15:02 DRB1*15:03 DRB1*15:06 DRB1*16:01 DRB1*16:02
HN	28,33	0	15	1	0	0	1	DRB1*09:01
DH	28,33	5	260	0.08962	0	0	1	DRB1*04:01 DRB1*04:02 DRB1*04:03 DRB1*04:04 DRB1*04:05 DRB1*04:06 DRB1*04:07 DRB1*04:08 DRB1*04:38
DN	28,33	31	833	0.5144	0	0	1	DRB1*03:01 DRB1*08:01 DRB1*08:02 DRB1*08:03 DRB1*08:04 DRB1*11:01 DRB1*11:02 DRB1*11:03 DRB1*11:04 DRB1*13:01 DRB1*13:02 DRB1*13:03 DRB1*13:05 DRB1*14:01 DRB1*14:04 DRB1*15:01 DRB1*15:02 DRB1*15:03 DRB1*15:06 DRB1*16:01 DRB1*16:02
HN	28,37	0	15	1	0	0	1	DRB1*09:01
EL	28,37	0	28	0.621	0	0	1	DRB1*12:01
DS	28,37	11	325	0.5738	0	0	1	DRB1*04:06 DRB1*15:01 DRB1*15:02 DRB1*15:03 DRB1*15:06 DRB1*16:01 DRB1*16:02
DN	28,37	10	405	0.06307	0	0	1	DRB1*03:01 DRB1*13:01 DRB1*13:02 DRB1*13:05
HV	28,38	0	15	1	0	0	1	DRB1*09:01
EL	28,38	0	28	0.621	0	0	1	DRB1*12:01
DV	28,38	35	931	0.3463	0	0	1	DRB1*03:01 DRB1*04:01 DRB1*04:02 DRB1*04:03 DRB1*04:04 DRB1*04:05 DRB1*04:06 DRB1*04:07 DRB1*04:08 DRB1*04:38 DRB1*08:01 DRB1*08:02 DRB1*08:03 DRB1*08:04 DRB1*11:01 DRB1*11:02 DRB1*11:03 DRB1*11:04 DRB1*13:01 DRB1*13:02 DRB1*13:03 DRB1*13:05 DRB1*14:01 DRB1*14:04 DRB1*15:01 DRB1*15:02 DRB1*15:03 DRB1*15:06 DRB1*16:01 DRB1*16:02
HF	28,40	0	15	1	0	0	1	DRB1*09:01
DF	28,40	35	931	0.3463	0	0	1	DRB1*03:01 DRB1*04:01 DRB1*04:02 DRB1*04:03 DRB1*04:04 DRB1*04:05 DRB1*04:06 DRB1*04:07 DRB1*04:08 DRB1*04:38 DRB1*08:01 DRB1*08:02 DRB1*08:03 DRB1*08:04 DRB1*11:01 DRB1*11:02 DRB1*11:03 DRB1*11:04 DRB1*13:01 DRB1*13:02 DRB1*13:03 DRB1*13:05 DRB1*14:01 DRB1*14:04 DRB1*15:01 DRB1*15:02 DRB1*15:03 DRB1*15:06 DRB1*16:01 DRB1*16:02
HY	28,47	0	15	1	0	0	1	DRB1*09:01
EF	28,47	0	28	0.621	0	0	1	DRB1*12:01
[truncated: 559 more rows]
