# Supplementary material for: Pulmonary alveolar proteinosis: An autoimmune disease lacking an HLA association
Source: PLoS One. 2019 Mar 7;14(3):e0213179. doi: 10.1371/journal.pone.0213179 (PMC6405167; doi:10.1371/journal.pone.0213179)
Supplement: S23 Table — (TXT) [file pone.0213179.s023.txt]

Module	Positions	Affected	Control	p-value	Accepted	Accepted	p-adj
EEV	9,10,11	4	12	0.002233	1	0	0.3812	DRB1*10:01
EEK	9,10,12	4	12	0.002233	1	0	0.3812	DRB1*10:01
EEF	9,10,13	4	12	0.002233	1	0	0.3812	DRB1*10:01
EEE	9,10,14	4	12	0.002233	1	0	0.3812	DRB1*10:01
EEH	9,10,16	4	12	0.002233	1	0	0.3812	DRB1*10:01
EER	9,10,25	4	12	0.002233	1	0	0.3812	DRB1*10:01
EEL	9,10,26	4	12	0.002233	1	0	0.3812	DRB1*10:01
EEE	9,10,28	4	12	0.002233	1	0	0.3812	DRB1*10:01
EER	9,10,30	4	12	0.002233	1	0	0.3812	DRB1*10:01
EEV	9,10,31	4	12	0.002233	1	0	0.3812	DRB1*10:01
EEH	9,10,32	4	12	0.002233	1	0	0.3812	DRB1*10:01
EEN	9,10,33	4	12	0.002233	1	0	0.3812	DRB1*10:01
EEY	9,10,37	4	12	0.002233	1	0	0.3812	DRB1*10:01
EEA	9,10,38	4	12	0.002233	1	0	0.3812	DRB1*10:01
EEY	9,10,40	4	12	0.002233	1	0	0.3812	DRB1*10:01
EEY	9,10,47	4	12	0.002233	1	0	0.3812	DRB1*10:01
EEV	9,10,50	4	12	0.002233	1	0	0.3812	DRB1*10:01
EED	9,10,57	4	12	0.002233	1	0	0.3812	DRB1*10:01
EEA	9,10,58	4	12	0.002233	1	0	0.3812	DRB1*10:01
EEY	9,10,60	4	12	0.002233	1	0	0.3812	DRB1*10:01
EEL	9,10,67	4	12	0.002233	1	0	0.3812	DRB1*10:01
EER	9,10,70	4	12	0.002233	1	0	0.3812	DRB1*10:01
EER	9,10,71	4	12	0.002233	1	0	0.3812	DRB1*10:01
EEA	9,10,73	4	12	0.002233	1	0	0.3812	DRB1*10:01
EEA	9,10,74	4	12	0.002233	1	0	0.3812	DRB1*10:01
EET	9,10,77	4	12	0.002233	1	0	0.3812	DRB1*10:01
EEY	9,10,78	4	12	0.002233	1	0	0.3812	DRB1*10:01
EEV	9,10,85	4	12	0.002233	1	0	0.3812	DRB1*10:01
EEG	9,10,86	4	12	0.002233	1	0	0.3812	DRB1*10:01
EVF	9,11,13	4	12	0.002233	1	0	0.3812	DRB1*10:01
EVL	9,11,26	4	12	0.002233	1	0	0.3812	DRB1*10:01
EVE	9,11,28	4	12	0.002233	1	0	0.3812	DRB1*10:01
EVR	9,11,30	4	12	0.002233	1	0	0.3812	DRB1*10:01
EVV	9,11,31	4	12	0.002233	1	0	0.3812	DRB1*10:01
EVH	9,11,32	4	12	0.002233	1	0	0.3812	DRB1*10:01
EVN	9,11,33	4	12	0.002233	1	0	0.3812	DRB1*10:01
EVA	9,11,38	4	12	0.002233	1	0	0.3812	DRB1*10:01
EVY	9,11,40	4	12	0.002233	1	0	0.3812	DRB1*10:01
EVR	9,11,70	4	12	0.002233	1	0	0.3812	DRB1*10:01
EKF	9,12,13	4	12	0.002233	1	0	0.3812	DRB1*10:01
EKL	9,12,26	4	12	0.002233	1	0	0.3812	DRB1*10:01
EKE	9,12,28	4	12	0.002233	1	0	0.3812	DRB1*10:01
EKR	9,12,30	4	12	0.002233	1	0	0.3812	DRB1*10:01
EKV	9,12,31	4	12	0.002233	1	0	0.3812	DRB1*10:01
EKH	9,12,32	4	12	0.002233	1	0	0.3812	DRB1*10:01
EKN	9,12,33	4	12	0.002233	1	0	0.3812	DRB1*10:01
EKA	9,12,38	4	12	0.002233	1	0	0.3812	DRB1*10:01
EKY	9,12,40	4	12	0.002233	1	0	0.3812	DRB1*10:01
EKR	9,12,70	4	12	0.002233	1	0	0.3812	DRB1*10:01
EFE	9,13,14	4	12	0.002233	1	0	0.3812	DRB1*10:01
EFH	9,13,16	4	12	0.002233	1	0	0.3812	DRB1*10:01
EFR	9,13,25	4	12	0.002233	1	0	0.3812	DRB1*10:01
EFL	9,13,26	4	12	0.002233	1	0	0.3812	DRB1*10:01
EFE	9,13,28	4	12	0.002233	1	0	0.3812	DRB1*10:01
EFR	9,13,30	4	12	0.002233	1	0	0.3812	DRB1*10:01
EFV	9,13,31	4	12	0.002233	1	0	0.3812	DRB1*10:01
EFH	9,13,32	4	12	0.002233	1	0	0.3812	DRB1*10:01
EFN	9,13,33	4	12	0.002233	1	0	0.3812	DRB1*10:01
EFY	9,13,37	4	12	0.002233	1	0	0.3812	DRB1*10:01
EFA	9,13,38	4	12	0.002233	1	0	0.3812	DRB1*10:01
EFY	9,13,40	4	12	0.002233	1	0	0.3812	DRB1*10:01
EFY	9,13,47	4	12	0.002233	1	0	0.3812	DRB1*10:01
EFV	9,13,50	4	12	0.002233	1	0	0.3812	DRB1*10:01
EFD	9,13,57	4	12	0.002233	1	0	0.3812	DRB1*10:01
EFA	9,13,58	4	12	0.002233	1	0	0.3812	DRB1*10:01
EFY	9,13,60	4	12	0.002233	1	0	0.3812	DRB1*10:01
EFL	9,13,67	4	12	0.002233	1	0	0.3812	DRB1*10:01
EFR	9,13,70	4	12	0.002233	1	0	0.3812	DRB1*10:01
EFR	9,13,71	4	12	0.002233	1	0	0.3812	DRB1*10:01
EFA	9,13,73	4	12	0.002233	1	0	0.3812	DRB1*10:01
EFA	9,13,74	4	12	0.002233	1	0	0.3812	DRB1*10:01
EFT	9,13,77	4	12	0.002233	1	0	0.3812	DRB1*10:01
EFY	9,13,78	4	12	0.002233	1	0	0.3812	DRB1*10:01
EFV	9,13,85	4	12	0.002233	1	0	0.3812	DRB1*10:01
EFG	9,13,86	4	12	0.002233	1	0	0.3812	DRB1*10:01
EER	9,14,30	4	12	0.002233	1	0	0.3812	DRB1*10:01
EEV	9,14,31	4	12	0.002233	1	0	0.3812	DRB1*10:01
EEA	9,14,38	4	12	0.002233	1	0	0.3812	DRB1*10:01
EEY	9,14,40	4	12	0.002233	1	0	0.3812	DRB1*10:01
EHL	9,16,26	4	12	0.002233	1	0	0.3812	DRB1*10:01
EHE	9,16,28	5	12	0.0002554	1	0	0.3812	DRB1*10:01 DRB1*14:06
EHR	9,16,30	4	12	0.002233	1	0	0.3812	DRB1*10:01
EHV	9,16,31	4	12	0.002233	1	0	0.3812	DRB1*10:01
EHA	9,16,38	4	12	0.002233	1	0	0.3812	DRB1*10:01
EHY	9,16,40	4	12	0.002233	1	0	0.3812	DRB1*10:01
ERR	9,25,30	4	12	0.002233	1	0	0.3812	DRB1*10:01
ERV	9,25,31	4	12	0.002233	1	0	0.3812	DRB1*10:01
ERA	9,25,38	4	12	0.002233	1	0	0.3812	DRB1*10:01
ERY	9,25,40	4	12	0.002233	1	0	0.3812	DRB1*10:01
ELR	9,26,30	4	12	0.002233	1	0	0.3812	DRB1*10:01
ELV	9,26,31	4	12	0.002233	1	0	0.3812	DRB1*10:01
ELY	9,26,37	4	12	0.002233	1	0	0.3812	DRB1*10:01
ELA	9,26,38	4	12	0.002233	1	0	0.3812	DRB1*10:01
ELY	9,26,40	4	12	0.002233	1	0	0.3812	DRB1*10:01
ELY	9,26,47	4	12	0.002233	1	0	0.3812	DRB1*10:01
ELD	9,26,57	4	12	0.002233	1	0	0.3812	DRB1*10:01
ELY	9,26,60	4	12	0.002233	1	0	0.3812	DRB1*10:01
ELL	9,26,67	4	12	0.002233	1	0	0.3812	DRB1*10:01
ELR	9,26,70	4	12	0.002233	1	0	0.3812	DRB1*10:01
ELV	9,26,85	4	12	0.002233	1	0	0.3812	DRB1*10:01
ELG	9,26,86	4	12	0.002233	1	0	0.3812	DRB1*10:01
EER	9,28,30	4	12	0.002233	1	0	0.3812	DRB1*10:01
EEV	9,28,31	4	12	0.002233	1	0	0.3812	DRB1*10:01
EEY	9,28,37	4	12	0.002233	1	0	0.3812	DRB1*10:01
EEA	9,28,38	4	12	0.002233	1	0	0.3812	DRB1*10:01
EEY	9,28,40	4	12	0.002233	1	0	0.3812	DRB1*10:01
EEY	9,28,47	5	12	0.0002554	1	0	0.3812	DRB1*10:01 DRB1*14:06
EED	9,28,57	5	12	0.0002554	1	0	0.3812	DRB1*10:01 DRB1*14:06
EEY	9,28,60	5	12	0.0002554	1	0	0.3812	DRB1*10:01 DRB1*14:06
EEL	9,28,67	5	12	0.0002554	1	0	0.3812	DRB1*10:01 DRB1*14:06
EER	9,28,70	4	12	0.002233	1	0	0.3812	DRB1*10:01
EEV	9,28,85	5	12	0.0002554	1	0	0.3812	DRB1*10:01 DRB1*14:06
EEG	9,28,86	4	12	0.002233	1	0	0.3812	DRB1*10:01
ERV	9,30,31	4	12	0.002233	1	0	0.3812	DRB1*10:01
ERH	9,30,32	4	12	0.002233	1	0	0.3812	DRB1*10:01
ERN	9,30,33	4	12	0.002233	1	0	0.3812	DRB1*10:01
ERY	9,30,37	4	12	0.002233	1	0	0.3812	DRB1*10:01
ERA	9,30,38	4	12	0.002233	1	0	0.3812	DRB1*10:01
ERY	9,30,40	4	12	0.002233	1	0	0.3812	DRB1*10:01
ERY	9,30,47	4	12	0.002233	1	0	0.3812	DRB1*10:01
ERV	9,30,50	4	12	0.002233	1	0	0.3812	DRB1*10:01
ERD	9,30,57	4	12	0.002233	1	0	0.3812	DRB1*10:01
ERA	9,30,58	4	12	0.002233	1	0	0.3812	DRB1*10:01
ERY	9,30,60	4	12	0.002233	1	0	0.3812	DRB1*10:01
ERL	9,30,67	4	12	0.002233	1	0	0.3812	DRB1*10:01
ERR	9,30,70	4	12	0.002233	1	0	0.3812	DRB1*10:01
ERR	9,30,71	4	12	0.002233	1	0	0.3812	DRB1*10:01
ERA	9,30,73	4	12	0.002233	1	0	0.3812	DRB1*10:01
ERA	9,30,74	4	12	0.002233	1	0	0.3812	DRB1*10:01
ERT	9,30,77	4	12	0.002233	1	0	0.3812	DRB1*10:01
ERY	9,30,78	4	12	0.002233	1	0	0.3812	DRB1*10:01
ERV	9,30,85	4	12	0.002233	1	0	0.3812	DRB1*10:01
ERG	9,30,86	4	12	0.002233	1	0	0.3812	DRB1*10:01
EVH	9,31,32	4	12	0.002233	1	0	0.3812	DRB1*10:01
EVN	9,31,33	4	12	0.002233	1	0	0.3812	DRB1*10:01
EVY	9,31,37	4	12	0.002233	1	0	0.3812	DRB1*10:01
EVA	9,31,38	4	12	0.002233	1	0	0.3812	DRB1*10:01
EVY	9,31,40	4	12	0.002233	1	0	0.3812	DRB1*10:01
EVY	9,31,47	4	12	0.002233	1	0	0.3812	DRB1*10:01
EVV	9,31,50	4	12	0.002233	1	0	0.3812	DRB1*10:01
EVD	9,31,57	4	12	0.002233	1	0	0.3812	DRB1*10:01
EVA	9,31,58	4	12	0.002233	1	0	0.3812	DRB1*10:01
EVY	9,31,60	4	12	0.002233	1	0	0.3812	DRB1*10:01
EVL	9,31,67	4	12	0.002233	1	0	0.3812	DRB1*10:01
EVR	9,31,70	4	12	0.002233	1	0	0.3812	DRB1*10:01
EVR	9,31,71	4	12	0.002233	1	0	0.3812	DRB1*10:01
EVA	9,31,73	4	12	0.002233	1	0	0.3812	DRB1*10:01
EVA	9,31,74	4	12	0.002233	1	0	0.3812	DRB1*10:01
EVT	9,31,77	4	12	0.002233	1	0	0.3812	DRB1*10:01
EVY	9,31,78	4	12	0.002233	1	0	0.3812	DRB1*10:01
EVV	9,31,85	4	12	0.002233	1	0	0.3812	DRB1*10:01
EVG	9,31,86	4	12	0.002233	1	0	0.3812	DRB1*10:01
EHY	9,32,37	4	12	0.002233	1	0	0.3812	DRB1*10:01
EHA	9,32,38	4	12	0.002233	1	0	0.3812	DRB1*10:01
EHY	9,32,40	4	12	0.002233	1	0	0.3812	DRB1*10:01
ENA	9,33,38	4	12	0.002233	1	0	0.3812	DRB1*10:01
ENY	9,33,40	4	12	0.002233	1	0	0.3812	DRB1*10:01
ENY	9,33,47	13	142	0.001001	1	0	0.3812	DRB1*08:01 DRB1*08:02 DRB1*08:03 DRB1*08:04 DRB1*10:01 DRB1*13:03 DRB1*14:01 DRB1*14:04 DRB1*14:06
EYA	9,37,38	4	12	0.002233	1	0	0.3812	DRB1*10:01
EYY	9,37,40	4	12	0.002233	1	0	0.3812	DRB1*10:01
EYR	9,37,70	4	12	0.002233	1	0	0.3812	DRB1*10:01
EAY	9,38,40	4	12	0.002233	1	0	0.3812	DRB1*10:01
EAY	9,38,47	4	12	0.002233	1	0	0.3812	DRB1*10:01
EAV	9,38,50	4	12	0.002233	1	0	0.3812	DRB1*10:01
EAD	9,38,57	4	12	0.002233	1	0	0.3812	DRB1*10:01
EAA	9,38,58	4	12	0.002233	1	0	0.3812	DRB1*10:01
EAY	9,38,60	4	12	0.002233	1	0	0.3812	DRB1*10:01
EAL	9,38,67	4	12	0.002233	1	0	0.3812	DRB1*10:01
EAR	9,38,70	4	12	0.002233	1	0	0.3812	DRB1*10:01
EAR	9,38,71	4	12	0.002233	1	0	0.3812	DRB1*10:01
EAA	9,38,73	4	12	0.002233	1	0	0.3812	DRB1*10:01
EAA	9,38,74	4	12	0.002233	1	0	0.3812	DRB1*10:01
EAT	9,38,77	4	12	0.002233	1	0	0.3812	DRB1*10:01
EAY	9,38,78	4	12	0.002233	1	0	0.3812	DRB1*10:01
EAV	9,38,85	4	12	0.002233	1	0	0.3812	DRB1*10:01
EAG	9,38,86	4	12	0.002233	1	0	0.3812	DRB1*10:01
EYY	9,40,47	4	12	0.002233	1	0	0.3812	DRB1*10:01
EYV	9,40,50	4	12	0.002233	1	0	0.3812	DRB1*10:01
EYD	9,40,57	4	12	0.002233	1	0	0.3812	DRB1*10:01
EYA	9,40,58	4	12	0.002233	1	0	0.3812	DRB1*10:01
EYY	9,40,60	4	12	0.002233	1	0	0.3812	DRB1*10:01
EYL	9,40,67	4	12	0.002233	1	0	0.3812	DRB1*10:01
EYR	9,40,70	4	12	0.002233	1	0	0.3812	DRB1*10:01
EYR	9,40,71	4	12	0.002233	1	0	0.3812	DRB1*10:01
EYA	9,40,73	4	12	0.002233	1	0	0.3812	DRB1*10:01
EYA	9,40,74	4	12	0.002233	1	0	0.3812	DRB1*10:01
EYT	9,40,77	4	12	0.002233	1	0	0.3812	DRB1*10:01
EYY	9,40,78	4	12	0.002233	1	0	0.3812	DRB1*10:01
EYV	9,40,85	4	12	0.002233	1	0	0.3812	DRB1*10:01
EYG	9,40,86	4	12	0.002233	1	0	0.3812	DRB1*10:01
EDR	9,57,70	4	12	0.002233	1	0	0.3812	DRB1*10:01
EYR	9,60,70	4	12	0.002233	1	0	0.3812	DRB1*10:01
ERA	9,70,74	4	12	0.002233	1	0	0.3812	DRB1*10:01
ERG	9,70,86	4	12	0.002233	1	0	0.3812	DRB1*10:01
EVK	10,11,12	4	12	0.002233	1	0	0.3812	DRB1*10:01
EVF	10,11,13	4	12	0.002233	1	0	0.3812	DRB1*10:01
EVE	10,11,14	4	12	0.002233	1	0	0.3812	DRB1*10:01
EVH	10,11,16	4	12	0.002233	1	0	0.3812	DRB1*10:01
EVR	10,11,25	4	12	0.002233	1	0	0.3812	DRB1*10:01
EVL	10,11,26	4	12	0.002233	1	0	0.3812	DRB1*10:01
EVE	10,11,28	4	12	0.002233	1	0	0.3812	DRB1*10:01
EVR	10,11,30	4	12	0.002233	1	0	0.3812	DRB1*10:01
EVV	10,11,31	4	12	0.002233	1	0	0.3812	DRB1*10:01
EVH	10,11,32	4	12	0.002233	1	0	0.3812	DRB1*10:01
EVN	10,11,33	4	12	0.002233	1	0	0.3812	DRB1*10:01
EVY	10,11,37	4	12	0.002233	1	0	0.3812	DRB1*10:01
EVA	10,11,38	4	12	0.002233	1	0	0.3812	DRB1*10:01
EVY	10,11,40	4	12	0.002233	1	0	0.3812	DRB1*10:01
EVY	10,11,47	4	12	0.002233	1	0	0.3812	DRB1*10:01
EVV	10,11,50	4	12	0.002233	1	0	0.3812	DRB1*10:01
EVD	10,11,57	4	12	0.002233	1	0	0.3812	DRB1*10:01
EVA	10,11,58	4	12	0.002233	1	0	0.3812	DRB1*10:01
EVY	10,11,60	4	12	0.002233	1	0	0.3812	DRB1*10:01
EVL	10,11,67	4	12	0.002233	1	0	0.3812	DRB1*10:01
EVR	10,11,70	4	12	0.002233	1	0	0.3812	DRB1*10:01
EVR	10,11,71	4	12	0.002233	1	0	0.3812	DRB1*10:01
EVA	10,11,73	4	12	0.002233	1	0	0.3812	DRB1*10:01
EVA	10,11,74	4	12	0.002233	1	0	0.3812	DRB1*10:01
EVT	10,11,77	4	12	0.002233	1	0	0.3812	DRB1*10:01
EVY	10,11,78	4	12	0.002233	1	0	0.3812	DRB1*10:01
EVV	10,11,85	4	12	0.002233	1	0	0.3812	DRB1*10:01
EVG	10,11,86	4	12	0.002233	1	0	0.3812	DRB1*10:01
EKF	10,12,13	4	12	0.002233	1	0	0.3812	DRB1*10:01
EKE	10,12,14	4	12	0.002233	1	0	0.3812	DRB1*10:01
EKH	10,12,16	4	12	0.002233	1	0	0.3812	DRB1*10:01
EKR	10,12,25	4	12	0.002233	1	0	0.3812	DRB1*10:01
EKL	10,12,26	4	12	0.002233	1	0	0.3812	DRB1*10:01
EKE	10,12,28	4	12	0.002233	1	0	0.3812	DRB1*10:01
EKR	10,12,30	4	12	0.002233	1	0	0.3812	DRB1*10:01
EKV	10,12,31	4	12	0.002233	1	0	0.3812	DRB1*10:01
EKH	10,12,32	4	12	0.002233	1	0	0.3812	DRB1*10:01
EKN	10,12,33	4	12	0.002233	1	0	0.3812	DRB1*10:01
EKY	10,12,37	4	12	0.002233	1	0	0.3812	DRB1*10:01
EKA	10,12,38	4	12	0.002233	1	0	0.3812	DRB1*10:01
EKY	10,12,40	4	12	0.002233	1	0	0.3812	DRB1*10:01
EKY	10,12,47	4	12	0.002233	1	0	0.3812	DRB1*10:01
EKV	10,12,50	4	12	0.002233	1	0	0.3812	DRB1*10:01
EKD	10,12,57	4	12	0.002233	1	0	0.3812	DRB1*10:01
EKA	10,12,58	4	12	0.002233	1	0	0.3812	DRB1*10:01
EKY	10,12,60	4	12	0.002233	1	0	0.3812	DRB1*10:01
EKL	10,12,67	4	12	0.002233	1	0	0.3812	DRB1*10:01
EKR	10,12,70	4	12	0.002233	1	0	0.3812	DRB1*10:01
EKR	10,12,71	4	12	0.002233	1	0	0.3812	DRB1*10:01
EKA	10,12,73	4	12	0.002233	1	0	0.3812	DRB1*10:01
EKA	10,12,74	4	12	0.002233	1	0	0.3812	DRB1*10:01
EKT	10,12,77	4	12	0.002233	1	0	0.3812	DRB1*10:01
EKY	10,12,78	4	12	0.002233	1	0	0.3812	DRB1*10:01
EKV	10,12,85	4	12	0.002233	1	0	0.3812	DRB1*10:01
EKG	10,12,86	4	12	0.002233	1	0	0.3812	DRB1*10:01
EFE	10,13,14	4	12	0.002233	1	0	0.3812	DRB1*10:01
EFH	10,13,16	4	12	0.002233	1	0	0.3812	DRB1*10:01
EFR	10,13,25	4	12	0.002233	1	0	0.3812	DRB1*10:01
EFL	10,13,26	4	12	0.002233	1	0	0.3812	DRB1*10:01
EFE	10,13,28	4	12	0.002233	1	0	0.3812	DRB1*10:01
EFR	10,13,30	4	12	0.002233	1	0	0.3812	DRB1*10:01
EFV	10,13,31	4	12	0.002233	1	0	0.3812	DRB1*10:01
EFH	10,13,32	4	12	0.002233	1	0	0.3812	DRB1*10:01
EFN	10,13,33	4	12	0.002233	1	0	0.3812	DRB1*10:01
EFY	10,13,37	4	12	0.002233	1	0	0.3812	DRB1*10:01
EFA	10,13,38	4	12	0.002233	1	0	0.3812	DRB1*10:01
EFY	10,13,40	4	12	0.002233	1	0	0.3812	DRB1*10:01
EFY	10,13,47	4	12	0.002233	1	0	0.3812	DRB1*10:01
EFV	10,13,50	4	12	0.002233	1	0	0.3812	DRB1*10:01
EFD	10,13,57	4	12	0.002233	1	0	0.3812	DRB1*10:01
EFA	10,13,58	4	12	0.002233	1	0	0.3812	DRB1*10:01
EFY	10,13,60	4	12	0.002233	1	0	0.3812	DRB1*10:01
EFL	10,13,67	4	12	0.002233	1	0	0.3812	DRB1*10:01
EFR	10,13,70	4	12	0.002233	1	0	0.3812	DRB1*10:01
EFR	10,13,71	4	12	0.002233	1	0	0.3812	DRB1*10:01
EFA	10,13,73	4	12	0.002233	1	0	0.3812	DRB1*10:01
EFA	10,13,74	4	12	0.002233	1	0	0.3812	DRB1*10:01
EFT	10,13,77	4	12	0.002233	1	0	0.3812	DRB1*10:01
EFY	10,13,78	4	12	0.002233	1	0	0.3812	DRB1*10:01
EFV	10,13,85	4	12	0.002233	1	0	0.3812	DRB1*10:01
EFG	10,13,86	4	12	0.002233	1	0	0.3812	DRB1*10:01
EEH	10,14,16	4	12	0.002233	1	0	0.3812	DRB1*10:01
EER	10,14,25	4	12	0.002233	1	0	0.3812	DRB1*10:01
EEL	10,14,26	4	12	0.002233	1	0	0.3812	DRB1*10:01
EEE	10,14,28	4	12	0.002233	1	0	0.3812	DRB1*10:01
EER	10,14,30	4	12	0.002233	1	0	0.3812	DRB1*10:01
EEV	10,14,31	4	12	0.002233	1	0	0.3812	DRB1*10:01
EEH	10,14,32	4	12	0.002233	1	0	0.3812	DRB1*10:01
EEN	10,14,33	4	12	0.002233	1	0	0.3812	DRB1*10:01
EEY	10,14,37	4	12	0.002233	1	0	0.3812	DRB1*10:01
EEA	10,14,38	4	12	0.002233	1	0	0.3812	DRB1*10:01
EEY	10,14,40	4	12	0.002233	1	0	0.3812	DRB1*10:01
EEY	10,14,47	4	12	0.002233	1	0	0.3812	DRB1*10:01
EEV	10,14,50	4	12	0.002233	1	0	0.3812	DRB1*10:01
EED	10,14,57	4	12	0.002233	1	0	0.3812	DRB1*10:01
EEA	10,14,58	4	12	0.002233	1	0	0.3812	DRB1*10:01
EEY	10,14,60	4	12	0.002233	1	0	0.3812	DRB1*10:01
EEL	10,14,67	4	12	0.002233	1	0	0.3812	DRB1*10:01
EER	10,14,70	4	12	0.002233	1	0	0.3812	DRB1*10:01
EER	10,14,71	4	12	0.002233	1	0	0.3812	DRB1*10:01
EEA	10,14,73	4	12	0.002233	1	0	0.3812	DRB1*10:01
EEA	10,14,74	4	12	0.002233	1	0	0.3812	DRB1*10:01
EET	10,14,77	4	12	0.002233	1	0	0.3812	DRB1*10:01
EEY	10,14,78	4	12	0.002233	1	0	0.3812	DRB1*10:01
EEV	10,14,85	4	12	0.002233	1	0	0.3812	DRB1*10:01
EEG	10,14,86	4	12	0.002233	1	0	0.3812	DRB1*10:01
EHR	10,16,25	4	12	0.002233	1	0	0.3812	DRB1*10:01
EHL	10,16,26	4	12	0.002233	1	0	0.3812	DRB1*10:01
EHE	10,16,28	4	12	0.002233	1	0	0.3812	DRB1*10:01
EHR	10,16,30	4	12	0.002233	1	0	0.3812	DRB1*10:01
EHV	10,16,31	4	12	0.002233	1	0	0.3812	DRB1*10:01
EHH	10,16,32	4	12	0.002233	1	0	0.3812	DRB1*10:01
EHN	10,16,33	4	12	0.002233	1	0	0.3812	DRB1*10:01
EHY	10,16,37	4	12	0.002233	1	0	0.3812	DRB1*10:01
EHA	10,16,38	4	12	0.002233	1	0	0.3812	DRB1*10:01
EHY	10,16,40	4	12	0.002233	1	0	0.3812	DRB1*10:01
EHY	10,16,47	4	12	0.002233	1	0	0.3812	DRB1*10:01
EHV	10,16,50	4	12	0.002233	1	0	0.3812	DRB1*10:01
EHD	10,16,57	4	12	0.002233	1	0	0.3812	DRB1*10:01
EHA	10,16,58	4	12	0.002233	1	0	0.3812	DRB1*10:01
EHY	10,16,60	4	12	0.002233	1	0	0.3812	DRB1*10:01
EHL	10,16,67	4	12	0.002233	1	0	0.3812	DRB1*10:01
EHR	10,16,70	4	12	0.002233	1	0	0.3812	DRB1*10:01
EHR	10,16,71	4	12	0.002233	1	0	0.3812	DRB1*10:01
EHA	10,16,73	4	12	0.002233	1	0	0.3812	DRB1*10:01
EHA	10,16,74	4	12	0.002233	1	0	0.3812	DRB1*10:01
EHT	10,16,77	4	12	0.002233	1	0	0.3812	DRB1*10:01
EHY	10,16,78	4	12	0.002233	1	0	0.3812	DRB1*10:01
EHV	10,16,85	4	12	0.002233	1	0	0.3812	DRB1*10:01
EHG	10,16,86	4	12	0.002233	1	0	0.3812	DRB1*10:01
ERL	10,25,26	4	12	0.002233	1	0	0.3812	DRB1*10:01
ERE	10,25,28	4	12	0.002233	1	0	0.3812	DRB1*10:01
ERR	10,25,30	4	12	0.002233	1	0	0.3812	DRB1*10:01
ERV	10,25,31	4	12	0.002233	1	0	0.3812	DRB1*10:01
ERH	10,25,32	4	12	0.002233	1	0	0.3812	DRB1*10:01
ERN	10,25,33	4	12	0.002233	1	0	0.3812	DRB1*10:01
ERY	10,25,37	4	12	0.002233	1	0	0.3812	DRB1*10:01
ERA	10,25,38	4	12	0.002233	1	0	0.3812	DRB1*10:01
ERY	10,25,40	4	12	0.002233	1	0	0.3812	DRB1*10:01
ERY	10,25,47	4	12	0.002233	1	0	0.3812	DRB1*10:01
ERV	10,25,50	4	12	0.002233	1	0	0.3812	DRB1*10:01
ERD	10,25,57	4	12	0.002233	1	0	0.3812	DRB1*10:01
ERA	10,25,58	4	12	0.002233	1	0	0.3812	DRB1*10:01
ERY	10,25,60	4	12	0.002233	1	0	0.3812	DRB1*10:01
ERL	10,25,67	4	12	0.002233	1	0	0.3812	DRB1*10:01
ERR	10,25,70	4	12	0.002233	1	0	0.3812	DRB1*10:01
ERR	10,25,71	4	12	0.002233	1	0	0.3812	DRB1*10:01
ERA	10,25,73	4	12	0.002233	1	0	0.3812	DRB1*10:01
ERA	10,25,74	4	12	0.002233	1	0	0.3812	DRB1*10:01
ERT	10,25,77	4	12	0.002233	1	0	0.3812	DRB1*10:01
ERY	10,25,78	4	12	0.002233	1	0	0.3812	DRB1*10:01
ERV	10,25,85	4	12	0.002233	1	0	0.3812	DRB1*10:01
ERG	10,25,86	4	12	0.002233	1	0	0.3812	DRB1*10:01
ELE	10,26,28	4	12	0.002233	1	0	0.3812	DRB1*10:01
ELR	10,26,30	4	12	0.002233	1	0	0.3812	DRB1*10:01
ELV	10,26,31	4	12	0.002233	1	0	0.3812	DRB1*10:01
ELH	10,26,32	4	12	0.002233	1	0	0.3812	DRB1*10:01
ELN	10,26,33	4	12	0.002233	1	0	0.3812	DRB1*10:01
ELY	10,26,37	4	12	0.002233	1	0	0.3812	DRB1*10:01
ELA	10,26,38	4	12	0.002233	1	0	0.3812	DRB1*10:01
ELY	10,26,40	4	12	0.002233	1	0	0.3812	DRB1*10:01
ELY	10,26,47	4	12	0.002233	1	0	0.3812	DRB1*10:01
ELV	10,26,50	4	12	0.002233	1	0	0.3812	DRB1*10:01
ELD	10,26,57	4	12	0.002233	1	0	0.3812	DRB1*10:01
ELA	10,26,58	4	12	0.002233	1	0	0.3812	DRB1*10:01
ELY	10,26,60	4	12	0.002233	1	0	0.3812	DRB1*10:01
ELL	10,26,67	4	12	0.002233	1	0	0.3812	DRB1*10:01
ELR	10,26,70	4	12	0.002233	1	0	0.3812	DRB1*10:01
ELR	10,26,71	4	12	0.002233	1	0	0.3812	DRB1*10:01
ELA	10,26,73	4	12	0.002233	1	0	0.3812	DRB1*10:01
ELA	10,26,74	4	12	0.002233	1	0	0.3812	DRB1*10:01
ELT	10,26,77	4	12	0.002233	1	0	0.3812	DRB1*10:01
ELY	10,26,78	4	12	0.002233	1	0	0.3812	DRB1*10:01
ELV	10,26,85	4	12	0.002233	1	0	0.3812	DRB1*10:01
ELG	10,26,86	4	12	0.002233	1	0	0.3812	DRB1*10:01
EER	10,28,30	4	12	0.002233	1	0	0.3812	DRB1*10:01
EEV	10,28,31	4	12	0.002233	1	0	0.3812	DRB1*10:01
EEH	10,28,32	4	12	0.002233	1	0	0.3812	DRB1*10:01
EEN	10,28,33	4	12	0.002233	1	0	0.3812	DRB1*10:01
EEY	10,28,37	4	12	0.002233	1	0	0.3812	DRB1*10:01
EEA	10,28,38	4	12	0.002233	1	0	0.3812	DRB1*10:01
EEY	10,28,40	4	12	0.002233	1	0	0.3812	DRB1*10:01
EEY	10,28,47	4	12	0.002233	1	0	0.3812	DRB1*10:01
EEV	10,28,50	4	12	0.002233	1	0	0.3812	DRB1*10:01
EED	10,28,57	4	12	0.002233	1	0	0.3812	DRB1*10:01
EEA	10,28,58	4	12	0.002233	1	0	0.3812	DRB1*10:01
EEY	10,28,60	4	12	0.002233	1	0	0.3812	DRB1*10:01
EEL	10,28,67	4	12	0.002233	1	0	0.3812	DRB1*10:01
EER	10,28,70	4	12	0.002233	1	0	0.3812	DRB1*10:01
EER	10,28,71	4	12	0.002233	1	0	0.3812	DRB1*10:01
EEA	10,28,73	4	12	0.002233	1	0	0.3812	DRB1*10:01
EEA	10,28,74	4	12	0.002233	1	0	0.3812	DRB1*10:01
EET	10,28,77	4	12	0.002233	1	0	0.3812	DRB1*10:01
EEY	10,28,78	4	12	0.002233	1	0	0.3812	DRB1*10:01
EEV	10,28,85	4	12	0.002233	1	0	0.3812	DRB1*10:01
EEG	10,28,86	4	12	0.002233	1	0	0.3812	DRB1*10:01
ERV	10,30,31	4	12	0.002233	1	0	0.3812	DRB1*10:01
ERH	10,30,32	4	12	0.002233	1	0	0.3812	DRB1*10:01
ERN	10,30,33	4	12	0.002233	1	0	0.3812	DRB1*10:01
ERY	10,30,37	4	12	0.002233	1	0	0.3812	DRB1*10:01
ERA	10,30,38	4	12	0.002233	1	0	0.3812	DRB1*10:01
ERY	10,30,40	4	12	0.002233	1	0	0.3812	DRB1*10:01
ERY	10,30,47	4	12	0.002233	1	0	0.3812	DRB1*10:01
ERV	10,30,50	4	12	0.002233	1	0	0.3812	DRB1*10:01
ERD	10,30,57	4	12	0.002233	1	0	0.3812	DRB1*10:01
ERA	10,30,58	4	12	0.002233	1	0	0.3812	DRB1*10:01
ERY	10,30,60	4	12	0.002233	1	0	0.3812	DRB1*10:01
ERL	10,30,67	4	12	0.002233	1	0	0.3812	DRB1*10:01
ERR	10,30,70	4	12	0.002233	1	0	0.3812	DRB1*10:01
ERR	10,30,71	4	12	0.002233	1	0	0.3812	DRB1*10:01
ERA	10,30,73	4	12	0.002233	1	0	0.3812	DRB1*10:01
ERA	10,30,74	4	12	0.002233	1	0	0.3812	DRB1*10:01
ERT	10,30,77	4	12	0.002233	1	0	0.3812	DRB1*10:01
ERY	10,30,78	4	12	0.002233	1	0	0.3812	DRB1*10:01
ERV	10,30,85	4	12	0.002233	1	0	0.3812	DRB1*10:01
ERG	10,30,86	4	12	0.002233	1	0	0.3812	DRB1*10:01
EVH	10,31,32	4	12	0.002233	1	0	0.3812	DRB1*10:01
EVN	10,31,33	4	12	0.002233	1	0	0.3812	DRB1*10:01
EVY	10,31,37	4	12	0.002233	1	0	0.3812	DRB1*10:01
EVA	10,31,38	4	12	0.002233	1	0	0.3812	DRB1*10:01
EVY	10,31,40	4	12	0.002233	1	0	0.3812	DRB1*10:01
EVY	10,31,47	4	12	0.002233	1	0	0.3812	DRB1*10:01
EVV	10,31,50	4	12	0.002233	1	0	0.3812	DRB1*10:01
EVD	10,31,57	4	12	0.002233	1	0	0.3812	DRB1*10:01
EVA	10,31,58	4	12	0.002233	1	0	0.3812	DRB1*10:01
EVY	10,31,60	4	12	0.002233	1	0	0.3812	DRB1*10:01
EVL	10,31,67	4	12	0.002233	1	0	0.3812	DRB1*10:01
EVR	10,31,70	4	12	0.002233	1	0	0.3812	DRB1*10:01
EVR	10,31,71	4	12	0.002233	1	0	0.3812	DRB1*10:01
EVA	10,31,73	4	12	0.002233	1	0	0.3812	DRB1*10:01
EVA	10,31,74	4	12	0.002233	1	0	0.3812	DRB1*10:01
EVT	10,31,77	4	12	0.002233	1	0	0.3812	DRB1*10:01
EVY	10,31,78	4	12	0.002233	1	0	0.3812	DRB1*10:01
EVV	10,31,85	4	12	0.002233	1	0	0.3812	DRB1*10:01
EVG	10,31,86	4	12	0.002233	1	0	0.3812	DRB1*10:01
EHN	10,32,33	4	12	0.002233	1	0	0.3812	DRB1*10:01
EHY	10,32,37	4	12	0.002233	1	0	0.3812	DRB1*10:01
EHA	10,32,38	4	12	0.002233	1	0	0.3812	DRB1*10:01
EHY	10,32,40	4	12	0.002233	1	0	0.3812	DRB1*10:01
EHY	10,32,47	4	12	0.002233	1	0	0.3812	DRB1*10:01
EHV	10,32,50	4	12	0.002233	1	0	0.3812	DRB1*10:01
EHD	10,32,57	4	12	0.002233	1	0	0.3812	DRB1*10:01
EHA	10,32,58	4	12	0.002233	1	0	0.3812	DRB1*10:01
EHY	10,32,60	4	12	0.002233	1	0	0.3812	DRB1*10:01
EHL	10,32,67	4	12	0.002233	1	0	0.3812	DRB1*10:01
EHR	10,32,70	4	12	0.002233	1	0	0.3812	DRB1*10:01
EHR	10,32,71	4	12	0.002233	1	0	0.3812	DRB1*10:01
EHA	10,32,73	4	12	0.002233	1	0	0.3812	DRB1*10:01
EHA	10,32,74	4	12	0.002233	1	0	0.3812	DRB1*10:01
EHT	10,32,77	4	12	0.002233	1	0	0.3812	DRB1*10:01
EHY	10,32,78	4	12	0.002233	1	0	0.3812	DRB1*10:01
EHV	10,32,85	4	12	0.002233	1	0	0.3812	DRB1*10:01
EHG	10,32,86	4	12	0.002233	1	0	0.3812	DRB1*10:01
ENY	10,33,37	4	12	0.002233	1	0	0.3812	DRB1*10:01
ENA	10,33,38	4	12	0.002233	1	0	0.3812	DRB1*10:01
ENY	10,33,40	4	12	0.002233	1	0	0.3812	DRB1*10:01
ENY	10,33,47	4	12	0.002233	1	0	0.3812	DRB1*10:01
ENV	10,33,50	4	12	0.002233	1	0	0.3812	DRB1*10:01
END	10,33,57	4	12	0.002233	1	0	0.3812	DRB1*10:01
ENA	10,33,58	4	12	0.002233	1	0	0.3812	DRB1*10:01
ENY	10,33,60	4	12	0.002233	1	0	0.3812	DRB1*10:01
ENL	10,33,67	4	12	0.002233	1	0	0.3812	DRB1*10:01
ENR	10,33,70	4	12	0.002233	1	0	0.3812	DRB1*10:01
ENR	10,33,71	4	12	0.002233	1	0	0.3812	DRB1*10:01
ENA	10,33,73	4	12	0.002233	1	0	0.3812	DRB1*10:01
ENA	10,33,74	4	12	0.002233	1	0	0.3812	DRB1*10:01
ENT	10,33,77	4	12	0.002233	1	0	0.3812	DRB1*10:01
ENY	10,33,78	4	12	0.002233	1	0	0.3812	DRB1*10:01
ENV	10,33,85	4	12	0.002233	1	0	0.3812	DRB1*10:01
ENG	10,33,86	4	12	0.002233	1	0	0.3812	DRB1*10:01
EYA	10,37,38	4	12	0.002233	1	0	0.3812	DRB1*10:01
EYY	10,37,40	4	12	0.002233	1	0	0.3812	DRB1*10:01
EYY	10,37,47	4	12	0.002233	1	0	0.3812	DRB1*10:01
EYV	10,37,50	4	12	0.002233	1	0	0.3812	DRB1*10:01
EYD	10,37,57	4	12	0.002233	1	0	0.3812	DRB1*10:01
EYA	10,37,58	4	12	0.002233	1	0	0.3812	DRB1*10:01
EYY	10,37,60	4	12	0.002233	1	0	0.3812	DRB1*10:01
EYL	10,37,67	4	12	0.002233	1	0	0.3812	DRB1*10:01
EYR	10,37,70	4	12	0.002233	1	0	0.3812	DRB1*10:01
EYR	10,37,71	4	12	0.002233	1	0	0.3812	DRB1*10:01
EYA	10,37,73	4	12	0.002233	1	0	0.3812	DRB1*10:01
EYA	10,37,74	4	12	0.002233	1	0	0.3812	DRB1*10:01
EYT	10,37,77	4	12	0.002233	1	0	0.3812	DRB1*10:01
EYY	10,37,78	4	12	0.002233	1	0	0.3812	DRB1*10:01
EYV	10,37,85	4	12	0.002233	1	0	0.3812	DRB1*10:01
EYG	10,37,86	4	12	0.002233	1	0	0.3812	DRB1*10:01
EAY	10,38,40	4	12	0.002233	1	0	0.3812	DRB1*10:01
EAY	10,38,47	4	12	0.002233	1	0	0.3812	DRB1*10:01
EAV	10,38,50	4	12	0.002233	1	0	0.3812	DRB1*10:01
EAD	10,38,57	4	12	0.002233	1	0	0.3812	DRB1*10:01
EAA	10,38,58	4	12	0.002233	1	0	0.3812	DRB1*10:01
EAY	10,38,60	4	12	0.002233	1	0	0.3812	DRB1*10:01
EAL	10,38,67	4	12	0.002233	1	0	0.3812	DRB1*10:01
EAR	10,38,70	4	12	0.002233	1	0	0.3812	DRB1*10:01
EAR	10,38,71	4	12	0.002233	1	0	0.3812	DRB1*10:01
EAA	10,38,73	4	12	0.002233	1	0	0.3812	DRB1*10:01
EAA	10,38,74	4	12	0.002233	1	0	0.3812	DRB1*10:01
EAT	10,38,77	4	12	0.002233	1	0	0.3812	DRB1*10:01
EAY	10,38,78	4	12	0.002233	1	0	0.3812	DRB1*10:01
EAV	10,38,85	4	12	0.002233	1	0	0.3812	DRB1*10:01
EAG	10,38,86	4	12	0.002233	1	0	0.3812	DRB1*10:01
EYY	10,40,47	4	12	0.002233	1	0	0.3812	DRB1*10:01
EYV	10,40,50	4	12	0.002233	1	0	0.3812	DRB1*10:01
EYD	10,40,57	4	12	0.002233	1	0	0.3812	DRB1*10:01
EYA	10,40,58	4	12	0.002233	1	0	0.3812	DRB1*10:01
EYY	10,40,60	4	12	0.002233	1	0	0.3812	DRB1*10:01
EYL	10,40,67	4	12	0.002233	1	0	0.3812	DRB1*10:01
EYR	10,40,70	4	12	0.002233	1	0	0.3812	DRB1*10:01
EYR	10,40,71	4	12	0.002233	1	0	0.3812	DRB1*10:01
EYA	10,40,73	4	12	0.002233	1	0	0.3812	DRB1*10:01
EYA	10,40,74	4	12	0.002233	1	0	0.3812	DRB1*10:01
EYT	10,40,77	4	12	0.002233	1	0	0.3812	DRB1*10:01
EYY	10,40,78	4	12	0.002233	1	0	0.3812	DRB1*10:01
EYV	10,40,85	4	12	0.002233	1	0	0.3812	DRB1*10:01
EYG	10,40,86	4	12	0.002233	1	0	0.3812	DRB1*10:01
EYV	10,47,50	4	12	0.002233	1	0	0.3812	DRB1*10:01
EYD	10,47,57	4	12	0.002233	1	0	0.3812	DRB1*10:01
EYA	10,47,58	4	12	0.002233	1	0	0.3812	DRB1*10:01
EYY	10,47,60	4	12	0.002233	1	0	0.3812	DRB1*10:01
EYL	10,47,67	4	12	0.002233	1	0	0.3812	DRB1*10:01
EYR	10,47,70	4	12	0.002233	1	0	0.3812	DRB1*10:01
EYR	10,47,71	4	12	0.002233	1	0	0.3812	DRB1*10:01
EYA	10,47,73	4	12	0.002233	1	0	0.3812	DRB1*10:01
EYA	10,47,74	4	12	0.002233	1	0	0.3812	DRB1*10:01
EYT	10,47,77	4	12	0.002233	1	0	0.3812	DRB1*10:01
EYY	10,47,78	4	12	0.002233	1	0	0.3812	DRB1*10:01
EYV	10,47,85	4	12	0.002233	1	0	0.3812	DRB1*10:01
EYG	10,47,86	4	12	0.002233	1	0	0.3812	DRB1*10:01
EVD	10,50,57	4	12	0.002233	1	0	0.3812	DRB1*10:01
EVA	10,50,58	4	12	0.002233	1	0	0.3812	DRB1*10:01
EVY	10,50,60	4	12	0.002233	1	0	0.3812	DRB1*10:01
EVL	10,50,67	4	12	0.002233	1	0	0.3812	DRB1*10:01
EVR	10,50,70	4	12	0.002233	1	0	0.3812	DRB1*10:01
EVR	10,50,71	4	12	0.002233	1	0	0.3812	DRB1*10:01
EVA	10,50,73	4	12	0.002233	1	0	0.3812	DRB1*10:01
EVA	10,50,74	4	12	0.002233	1	0	0.3812	DRB1*10:01
EVT	10,50,77	4	12	0.002233	1	0	0.3812	DRB1*10:01
EVY	10,50,78	4	12	0.002233	1	0	0.3812	DRB1*10:01
EVV	10,50,85	4	12	0.002233	1	0	0.3812	DRB1*10:01
EVG	10,50,86	4	12	0.002233	1	0	0.3812	DRB1*10:01
EDA	10,57,58	4	12	0.002233	1	0	0.3812	DRB1*10:01
EDY	10,57,60	4	12	0.002233	1	0	0.3812	DRB1*10:01
EDL	10,57,67	4	12	0.002233	1	0	0.3812	DRB1*10:01
EDR	10,57,70	4	12	0.002233	1	0	0.3812	DRB1*10:01
EDR	10,57,71	4	12	0.002233	1	0	0.3812	DRB1*10:01
EDA	10,57,73	4	12	0.002233	1	0	0.3812	DRB1*10:01
EDA	10,57,74	4	12	0.002233	1	0	0.3812	DRB1*10:01
EDT	10,57,77	4	12	0.002233	1	0	0.3812	DRB1*10:01
EDY	10,57,78	4	12	0.002233	1	0	0.3812	DRB1*10:01
EDV	10,57,85	4	12	0.002233	1	0	0.3812	DRB1*10:01
EDG	10,57,86	4	12	0.002233	1	0	0.3812	DRB1*10:01
EAY	10,58,60	4	12	0.002233	1	0	0.3812	DRB1*10:01
EAL	10,58,67	4	12	0.002233	1	0	0.3812	DRB1*10:01
EAR	10,58,70	4	12	0.002233	1	0	0.3812	DRB1*10:01
EAR	10,58,71	4	12	0.002233	1	0	0.3812	DRB1*10:01
EAA	10,58,73	4	12	0.002233	1	0	0.3812	DRB1*10:01
EAA	10,58,74	4	12	0.002233	1	0	0.3812	DRB1*10:01
EAT	10,58,77	4	12	0.002233	1	0	0.3812	DRB1*10:01
EAY	10,58,78	4	12	0.002233	1	0	0.3812	DRB1*10:01
EAV	10,58,85	4	12	0.002233	1	0	0.3812	DRB1*10:01
EAG	10,58,86	4	12	0.002233	1	0	0.3812	DRB1*10:01
EYL	10,60,67	4	12	0.002233	1	0	0.3812	DRB1*10:01
EYR	10,60,70	4	12	0.002233	1	0	0.3812	DRB1*10:01
EYR	10,60,71	4	12	0.002233	1	0	0.3812	DRB1*10:01
EYA	10,60,73	4	12	0.002233	1	0	0.3812	DRB1*10:01
EYA	10,60,74	4	12	0.002233	1	0	0.3812	DRB1*10:01
EYT	10,60,77	4	12	0.002233	1	0	0.3812	DRB1*10:01
EYY	10,60,78	4	12	0.002233	1	0	0.3812	DRB1*10:01
EYV	10,60,85	4	12	0.002233	1	0	0.3812	DRB1*10:01
EYG	10,60,86	4	12	0.002233	1	0	0.3812	DRB1*10:01
ELR	10,67,70	4	12	0.002233	1	0	0.3812	DRB1*10:01
ELR	10,67,71	4	12	0.002233	1	0	0.3812	DRB1*10:01
ELA	10,67,73	4	12	0.002233	1	0	0.3812	DRB1*10:01
ELA	10,67,74	4	12	0.002233	1	0	0.3812	DRB1*10:01
ELT	10,67,77	4	12	0.002233	1	0	0.3812	DRB1*10:01
ELY	10,67,78	4	12	0.002233	1	0	0.3812	DRB1*10:01
ELV	10,67,85	4	12	0.002233	1	0	0.3812	DRB1*10:01
ELG	10,67,86	4	12	0.002233	1	0	0.3812	DRB1*10:01
ERR	10,70,71	4	12	0.002233	1	0	0.3812	DRB1*10:01
ERA	10,70,73	4	12	0.002233	1	0	0.3812	DRB1*10:01
ERA	10,70,74	4	12	0.002233	1	0	0.3812	DRB1*10:01
ERT	10,70,77	4	12	0.002233	1	0	0.3812	DRB1*10:01
ERY	10,70,78	4	12	0.002233	1	0	0.3812	DRB1*10:01
ERV	10,70,85	4	12	0.002233	1	0	0.3812	DRB1*10:01
ERG	10,70,86	4	12	0.002233	1	0	0.3812	DRB1*10:01
ERA	10,71,73	4	12	0.002233	1	0	0.3812	DRB1*10:01
ERA	10,71,74	4	12	0.002233	1	0	0.3812	DRB1*10:01
ERT	10,71,77	4	12	0.002233	1	0	0.3812	DRB1*10:01
ERY	10,71,78	4	12	0.002233	1	0	0.3812	DRB1*10:01
ERV	10,71,85	4	12	0.002233	1	0	0.3812	DRB1*10:01
ERG	10,71,86	4	12	0.002233	1	0	0.3812	DRB1*10:01
EAA	10,73,74	4	12	0.002233	1	0	0.3812	DRB1*10:01
EAT	10,73,77	4	12	0.002233	1	0	0.3812	DRB1*10:01
EAY	10,73,78	4	12	0.002233	1	0	0.3812	DRB1*10:01
EAV	10,73,85	4	12	0.002233	1	0	0.3812	DRB1*10:01
EAG	10,73,86	4	12	0.002233	1	0	0.3812	DRB1*10:01
EAT	10,74,77	4	12	0.002233	1	0	0.3812	DRB1*10:01
EAY	10,74,78	4	12	0.002233	1	0	0.3812	DRB1*10:01
EAV	10,74,85	4	12	0.002233	1	0	0.3812	DRB1*10:01
EAG	10,74,86	4	12	0.002233	1	0	0.3812	DRB1*10:01
ETY	10,77,78	4	12	0.002233	1	0	0.3812	DRB1*10:01
ETV	10,77,85	4	12	0.002233	1	0	0.3812	DRB1*10:01
ETG	10,77,86	4	12	0.002233	1	0	0.3812	DRB1*10:01
EYV	10,78,85	4	12	0.002233	1	0	0.3812	DRB1*10:01
EYG	10,78,86	4	12	0.002233	1	0	0.3812	DRB1*10:01
EVG	10,85,86	4	12	0.002233	1	0	0.3812	DRB1*10:01
VKF	11,12,13	4	12	0.002233	1	0	0.3812	DRB1*10:01
VKL	11,12,26	4	12	0.002233	1	0	0.3812	DRB1*10:01
VKE	11,12,28	4	12	0.002233	1	0	0.3812	DRB1*10:01
VKR	11,12,30	4	12	0.002233	1	0	0.3812	DRB1*10:01
VKV	11,12,31	4	12	0.002233	1	0	0.3812	DRB1*10:01
VKH	11,12,32	4	12	0.002233	1	0	0.3812	DRB1*10:01
VKN	11,12,33	4	12	0.002233	1	0	0.3812	DRB1*10:01
VKA	11,12,38	4	12	0.002233	1	0	0.3812	DRB1*10:01
VKY	11,12,40	4	12	0.002233	1	0	0.3812	DRB1*10:01
VKR	11,12,70	4	12	0.002233	1	0	0.3812	DRB1*10:01
VFE	11,13,14	4	12	0.002233	1	0	0.3812	DRB1*10:01
VFH	11,13,16	4	12	0.002233	1	0	0.3812	DRB1*10:01
VFR	11,13,25	4	12	0.002233	1	0	0.3812	DRB1*10:01
VFL	11,13,26	4	12	0.002233	1	0	0.3812	DRB1*10:01
VFE	11,13,28	4	12	0.002233	1	0	0.3812	DRB1*10:01
VFR	11,13,30	4	12	0.002233	1	0	0.3812	DRB1*10:01
VFV	11,13,31	4	12	0.002233	1	0	0.3812	DRB1*10:01
VFH	11,13,32	4	12	0.002233	1	0	0.3812	DRB1*10:01
VFN	11,13,33	4	12	0.002233	1	0	0.3812	DRB1*10:01
VFY	11,13,37	4	12	0.002233	1	0	0.3812	DRB1*10:01
VFA	11,13,38	4	12	0.002233	1	0	0.3812	DRB1*10:01
VFY	11,13,40	4	12	0.002233	1	0	0.3812	DRB1*10:01
VFY	11,13,47	4	12	0.002233	1	0	0.3812	DRB1*10:01
VFV	11,13,50	4	12	0.002233	1	0	0.3812	DRB1*10:01
VFD	11,13,57	4	12	0.002233	1	0	0.3812	DRB1*10:01
VFA	11,13,58	4	12	0.002233	1	0	0.3812	DRB1*10:01
VFY	11,13,60	4	12	0.002233	1	0	0.3812	DRB1*10:01
VFL	11,13,67	4	12	0.002233	1	0	0.3812	DRB1*10:01
VFR	11,13,70	4	12	0.002233	1	0	0.3812	DRB1*10:01
VFR	11,13,71	4	12	0.002233	1	0	0.3812	DRB1*10:01
VFA	11,13,73	4	12	0.002233	1	0	0.3812	DRB1*10:01
VFA	11,13,74	4	12	0.002233	1	0	0.3812	DRB1*10:01
VFT	11,13,77	4	12	0.002233	1	0	0.3812	DRB1*10:01
VFY	11,13,78	4	12	0.002233	1	0	0.3812	DRB1*10:01
VFV	11,13,85	4	12	0.002233	1	0	0.3812	DRB1*10:01
VFG	11,13,86	4	12	0.002233	1	0	0.3812	DRB1*10:01
VEL	11,14,26	4	12	0.002233	1	0	0.3812	DRB1*10:01
VEE	11,14,28	4	12	0.002233	1	0	0.3812	DRB1*10:01
VER	11,14,30	4	12	0.002233	1	0	0.3812	DRB1*10:01
VEV	11,14,31	4	12	0.002233	1	0	0.3812	DRB1*10:01
VEH	11,14,32	4	12	0.002233	1	0	0.3812	DRB1*10:01
VEN	11,14,33	4	12	0.002233	1	0	0.3812	DRB1*10:01
VEA	11,14,38	4	12	0.002233	1	0	0.3812	DRB1*10:01
VEY	11,14,40	4	12	0.002233	1	0	0.3812	DRB1*10:01
VER	11,14,70	4	12	0.002233	1	0	0.3812	DRB1*10:01
VHL	11,16,26	4	12	0.002233	1	0	0.3812	DRB1*10:01
VHE	11,16,28	4	12	0.002233	1	0	0.3812	DRB1*10:01
VHR	11,16,30	4	12	0.002233	1	0	0.3812	DRB1*10:01
VHV	11,16,31	4	12	0.002233	1	0	0.3812	DRB1*10:01
VHH	11,16,32	4	12	0.002233	1	0	0.3812	DRB1*10:01
VHN	11,16,33	4	12	0.002233	1	0	0.3812	DRB1*10:01
VHA	11,16,38	4	12	0.002233	1	0	0.3812	DRB1*10:01
VHY	11,16,40	4	12	0.002233	1	0	0.3812	DRB1*10:01
VHR	11,16,70	4	12	0.002233	1	0	0.3812	DRB1*10:01
VRL	11,25,26	4	12	0.002233	1	0	0.3812	DRB1*10:01
VRE	11,25,28	4	12	0.002233	1	0	0.3812	DRB1*10:01
VRR	11,25,30	4	12	0.002233	1	0	0.3812	DRB1*10:01
VRV	11,25,31	4	12	0.002233	1	0	0.3812	DRB1*10:01
VRH	11,25,32	4	12	0.002233	1	0	0.3812	DRB1*10:01
VRN	11,25,33	4	12	0.002233	1	0	0.3812	DRB1*10:01
VRA	11,25,38	4	12	0.002233	1	0	0.3812	DRB1*10:01
VRY	11,25,40	4	12	0.002233	1	0	0.3812	DRB1*10:01
VRR	11,25,70	4	12	0.002233	1	0	0.3812	DRB1*10:01
VLE	11,26,28	4	12	0.002233	1	0	0.3812	DRB1*10:01
VLR	11,26,30	4	12	0.002233	1	0	0.3812	DRB1*10:01
VLV	11,26,31	4	12	0.002233	1	0	0.3812	DRB1*10:01
VLH	11,26,32	4	12	0.002233	1	0	0.3812	DRB1*10:01
VLN	11,26,33	4	12	0.002233	1	0	0.3812	DRB1*10:01
VLY	11,26,37	4	12	0.002233	1	0	0.3812	DRB1*10:01
VLA	11,26,38	4	12	0.002233	1	0	0.3812	DRB1*10:01
VLY	11,26,40	4	12	0.002233	1	0	0.3812	DRB1*10:01
VLY	11,26,47	4	12	0.002233	1	0	0.3812	DRB1*10:01
VLV	11,26,50	4	12	0.002233	1	0	0.3812	DRB1*10:01
VLD	11,26,57	4	12	0.002233	1	0	0.3812	DRB1*10:01
VLA	11,26,58	4	12	0.002233	1	0	0.3812	DRB1*10:01
VLY	11,26,60	4	12	0.002233	1	0	0.3812	DRB1*10:01
VLL	11,26,67	4	12	0.002233	1	0	0.3812	DRB1*10:01
VLR	11,26,70	4	12	0.002233	1	0	0.3812	DRB1*10:01
VLR	11,26,71	4	12	0.002233	1	0	0.3812	DRB1*10:01
VLA	11,26,73	4	12	0.002233	1	0	0.3812	DRB1*10:01
VLA	11,26,74	4	12	0.002233	1	0	0.3812	DRB1*10:01
VLT	11,26,77	4	12	0.002233	1	0	0.3812	DRB1*10:01
VLY	11,26,78	4	12	0.002233	1	0	0.3812	DRB1*10:01
VLV	11,26,85	4	12	0.002233	1	0	0.3812	DRB1*10:01
VLG	11,26,86	4	12	0.002233	1	0	0.3812	DRB1*10:01
VER	11,28,30	4	12	0.002233	1	0	0.3812	DRB1*10:01
VEV	11,28,31	4	12	0.002233	1	0	0.3812	DRB1*10:01
VEH	11,28,32	4	12	0.002233	1	0	0.3812	DRB1*10:01
VEN	11,28,33	4	12	0.002233	1	0	0.3812	DRB1*10:01
VEY	11,28,37	4	12	0.002233	1	0	0.3812	DRB1*10:01
VEA	11,28,38	4	12	0.002233	1	0	0.3812	DRB1*10:01
VEY	11,28,40	4	12	0.002233	1	0	0.3812	DRB1*10:01
VEY	11,28,47	4	12	0.002233	1	0	0.3812	DRB1*10:01
VEV	11,28,50	4	12	0.002233	1	0	0.3812	DRB1*10:01
VED	11,28,57	4	12	0.002233	1	0	0.3812	DRB1*10:01
VEA	11,28,58	4	12	0.002233	1	0	0.3812	DRB1*10:01
VEY	11,28,60	4	12	0.002233	1	0	0.3812	DRB1*10:01
VEL	11,28,67	4	12	0.002233	1	0	0.3812	DRB1*10:01
VER	11,28,70	4	12	0.002233	1	0	0.3812	DRB1*10:01
VER	11,28,71	4	12	0.002233	1	0	0.3812	DRB1*10:01
VEA	11,28,73	4	12	0.002233	1	0	0.3812	DRB1*10:01
VEA	11,28,74	4	12	0.002233	1	0	0.3812	DRB1*10:01
VET	11,28,77	4	12	0.002233	1	0	0.3812	DRB1*10:01
VEY	11,28,78	4	12	0.002233	1	0	0.3812	DRB1*10:01
VEV	11,28,85	4	12	0.002233	1	0	0.3812	DRB1*10:01
VEG	11,28,86	4	12	0.002233	1	0	0.3812	DRB1*10:01
VRV	11,30,31	4	12	0.002233	1	0	0.3812	DRB1*10:01
VRH	11,30,32	4	12	0.002233	1	0	0.3812	DRB1*10:01
VRN	11,30,33	4	12	0.002233	1	0	0.3812	DRB1*10:01
VRY	11,30,37	4	12	0.002233	1	0	0.3812	DRB1*10:01
VRA	11,30,38	4	12	0.002233	1	0	0.3812	DRB1*10:01
VRY	11,30,40	4	12	0.002233	1	0	0.3812	DRB1*10:01
VRY	11,30,47	4	12	0.002233	1	0	0.3812	DRB1*10:01
VRV	11,30,50	4	12	0.002233	1	0	0.3812	DRB1*10:01
VRD	11,30,57	4	12	0.002233	1	0	0.3812	DRB1*10:01
VRA	11,30,58	4	12	0.002233	1	0	0.3812	DRB1*10:01
VRY	11,30,60	4	12	0.002233	1	0	0.3812	DRB1*10:01
VRL	11,30,67	4	12	0.002233	1	0	0.3812	DRB1*10:01
VRR	11,30,70	4	12	0.002233	1	0	0.3812	DRB1*10:01
VRR	11,30,71	4	12	0.002233	1	0	0.3812	DRB1*10:01
VRA	11,30,73	4	12	0.002233	1	0	0.3812	DRB1*10:01
VRA	11,30,74	4	12	0.002233	1	0	0.3812	DRB1*10:01
VRT	11,30,77	4	12	0.002233	1	0	0.3812	DRB1*10:01
VRY	11,30,78	4	12	0.002233	1	0	0.3812	DRB1*10:01
VRV	11,30,85	4	12	0.002233	1	0	0.3812	DRB1*10:01
VRG	11,30,86	4	12	0.002233	1	0	0.3812	DRB1*10:01
VVH	11,31,32	4	12	0.002233	1	0	0.3812	DRB1*10:01
VVN	11,31,33	4	12	0.002233	1	0	0.3812	DRB1*10:01
VVY	11,31,37	4	12	0.002233	1	0	0.3812	DRB1*10:01
VVA	11,31,38	4	12	0.002233	1	0	0.3812	DRB1*10:01
VVY	11,31,40	4	12	0.002233	1	0	0.3812	DRB1*10:01
VVY	11,31,47	4	12	0.002233	1	0	0.3812	DRB1*10:01
VVV	11,31,50	4	12	0.002233	1	0	0.3812	DRB1*10:01
VVD	11,31,57	4	12	0.002233	1	0	0.3812	DRB1*10:01
VVA	11,31,58	4	12	0.002233	1	0	0.3812	DRB1*10:01
VVY	11,31,60	4	12	0.002233	1	0	0.3812	DRB1*10:01
VVL	11,31,67	4	12	0.002233	1	0	0.3812	DRB1*10:01
VVR	11,31,70	4	12	0.002233	1	0	0.3812	DRB1*10:01
VVR	11,31,71	4	12	0.002233	1	0	0.3812	DRB1*10:01
VVA	11,31,73	4	12	0.002233	1	0	0.3812	DRB1*10:01
VVA	11,31,74	4	12	0.002233	1	0	0.3812	DRB1*10:01
VVT	11,31,77	4	12	0.002233	1	0	0.3812	DRB1*10:01
VVY	11,31,78	4	12	0.002233	1	0	0.3812	DRB1*10:01
VVV	11,31,85	4	12	0.002233	1	0	0.3812	DRB1*10:01
VVG	11,31,86	4	12	0.002233	1	0	0.3812	DRB1*10:01
VHN	11,32,33	4	12	0.002233	1	0	0.3812	DRB1*10:01
VHY	11,32,37	4	12	0.002233	1	0	0.3812	DRB1*10:01
VHA	11,32,38	4	12	0.002233	1	0	0.3812	DRB1*10:01
VHY	11,32,40	4	12	0.002233	1	0	0.3812	DRB1*10:01
VHY	11,32,47	4	12	0.002233	1	0	0.3812	DRB1*10:01
VHV	11,32,50	4	12	0.002233	1	0	0.3812	DRB1*10:01
VHD	11,32,57	4	12	0.002233	1	0	0.3812	DRB1*10:01
VHA	11,32,58	4	12	0.002233	1	0	0.3812	DRB1*10:01
VHY	11,32,60	4	12	0.002233	1	0	0.3812	DRB1*10:01
VHL	11,32,67	4	12	0.002233	1	0	0.3812	DRB1*10:01
VHR	11,32,70	4	12	0.002233	1	0	0.3812	DRB1*10:01
VHR	11,32,71	4	12	0.002233	1	0	0.3812	DRB1*10:01
VHA	11,32,73	4	12	0.002233	1	0	0.3812	DRB1*10:01
VHA	11,32,74	4	12	0.002233	1	0	0.3812	DRB1*10:01
VHT	11,32,77	4	12	0.002233	1	0	0.3812	DRB1*10:01
VHY	11,32,78	4	12	0.002233	1	0	0.3812	DRB1*10:01
VHV	11,32,85	4	12	0.002233	1	0	0.3812	DRB1*10:01
VHG	11,32,86	4	12	0.002233	1	0	0.3812	DRB1*10:01
VNY	11,33,37	4	12	0.002233	1	0	0.3812	DRB1*10:01
VNA	11,33,38	4	12	0.002233	1	0	0.3812	DRB1*10:01
VNY	11,33,40	4	12	0.002233	1	0	0.3812	DRB1*10:01
VNY	11,33,47	4	12	0.002233	1	0	0.3812	DRB1*10:01
VNV	11,33,50	4	12	0.002233	1	0	0.3812	DRB1*10:01
VND	11,33,57	4	12	0.002233	1	0	0.3812	DRB1*10:01
VNA	11,33,58	4	12	0.002233	1	0	0.3812	DRB1*10:01
VNY	11,33,60	4	12	0.002233	1	0	0.3812	DRB1*10:01
VNL	11,33,67	4	12	0.002233	1	0	0.3812	DRB1*10:01
VNR	11,33,70	4	12	0.002233	1	0	0.3812	DRB1*10:01
VNR	11,33,71	4	12	0.002233	1	0	0.3812	DRB1*10:01
VNA	11,33,73	4	12	0.002233	1	0	0.3812	DRB1*10:01
VNA	11,33,74	4	12	0.002233	1	0	0.3812	DRB1*10:01
VNT	11,33,77	4	12	0.002233	1	0	0.3812	DRB1*10:01
VNY	11,33,78	4	12	0.002233	1	0	0.3812	DRB1*10:01
VNV	11,33,85	4	12	0.002233	1	0	0.3812	DRB1*10:01
VNG	11,33,86	4	12	0.002233	1	0	0.3812	DRB1*10:01
VYA	11,37,38	4	12	0.002233	1	0	0.3812	DRB1*10:01
VYY	11,37,40	4	12	0.002233	1	0	0.3812	DRB1*10:01
VYR	11,37,70	4	12	0.002233	1	0	0.3812	DRB1*10:01
VAY	11,38,40	4	12	0.002233	1	0	0.3812	DRB1*10:01
VAY	11,38,47	4	12	0.002233	1	0	0.3812	DRB1*10:01
VAV	11,38,50	4	12	0.002233	1	0	0.3812	DRB1*10:01
VAD	11,38,57	4	12	0.002233	1	0	0.3812	DRB1*10:01
VAA	11,38,58	4	12	0.002233	1	0	0.3812	DRB1*10:01
VAY	11,38,60	4	12	0.002233	1	0	0.3812	DRB1*10:01
VAL	11,38,67	4	12	0.002233	1	0	0.3812	DRB1*10:01
VAR	11,38,70	4	12	0.002233	1	0	0.3812	DRB1*10:01
VAR	11,38,71	4	12	0.002233	1	0	0.3812	DRB1*10:01
VAA	11,38,73	4	12	0.002233	1	0	0.3812	DRB1*10:01
VAA	11,38,74	4	12	0.002233	1	0	0.3812	DRB1*10:01
VAT	11,38,77	4	12	0.002233	1	0	0.3812	DRB1*10:01
VAY	11,38,78	4	12	0.002233	1	0	0.3812	DRB1*10:01
VAV	11,38,85	4	12	0.002233	1	0	0.3812	DRB1*10:01
VAG	11,38,86	4	12	0.002233	1	0	0.3812	DRB1*10:01
VYY	11,40,47	4	12	0.002233	1	0	0.3812	DRB1*10:01
VYV	11,40,50	4	12	0.002233	1	0	0.3812	DRB1*10:01
VYD	11,40,57	4	12	0.002233	1	0	0.3812	DRB1*10:01
VYA	11,40,58	4	12	0.002233	1	0	0.3812	DRB1*10:01
VYY	11,40,60	4	12	0.002233	1	0	0.3812	DRB1*10:01
VYL	11,40,67	4	12	0.002233	1	0	0.3812	DRB1*10:01
VYR	11,40,70	4	12	0.002233	1	0	0.3812	DRB1*10:01
VYR	11,40,71	4	12	0.002233	1	0	0.3812	DRB1*10:01
VYA	11,40,73	4	12	0.002233	1	0	0.3812	DRB1*10:01
VYA	11,40,74	4	12	0.002233	1	0	0.3812	DRB1*10:01
VYT	11,40,77	4	12	0.002233	1	0	0.3812	DRB1*10:01
VYY	11,40,78	4	12	0.002233	1	0	0.3812	DRB1*10:01
VYV	11,40,85	4	12	0.002233	1	0	0.3812	DRB1*10:01
VYG	11,40,86	4	12	0.002233	1	0	0.3812	DRB1*10:01
VYR	11,47,70	4	12	0.002233	1	0	0.3812	DRB1*10:01
VVR	11,50,70	4	12	0.002233	1	0	0.3812	DRB1*10:01
VDR	11,57,70	4	12	0.002233	1	0	0.3812	DRB1*10:01
VAR	11,58,70	4	12	0.002233	1	0	0.3812	DRB1*10:01
VYR	11,60,70	4	12	0.002233	1	0	0.3812	DRB1*10:01
VLR	11,67,70	4	12	0.002233	1	0	0.3812	DRB1*10:01
VRR	11,70,71	4	12	0.002233	1	0	0.3812	DRB1*10:01
VRA	11,70,73	4	12	0.002233	1	0	0.3812	DRB1*10:01
VRA	11,70,74	4	12	0.002233	1	0	0.3812	DRB1*10:01
VRT	11,70,77	4	12	0.002233	1	0	0.3812	DRB1*10:01
VRY	11,70,78	4	12	0.002233	1	0	0.3812	DRB1*10:01
VRV	11,70,85	4	12	0.002233	1	0	0.3812	DRB1*10:01
VRG	11,70,86	4	12	0.002233	1	0	0.3812	DRB1*10:01
KFR	12,13,30	4	12	0.002233	1	0	0.3812	DRB1*10:01
KFV	12,13,31	4	12	0.002233	1	0	0.3812	DRB1*10:01
KFH	12,13,32	4	12	0.002233	1	0	0.3812	DRB1*10:01
KFY	12,13,37	4	12	0.002233	1	0	0.3812	DRB1*10:01
KFA	12,13,38	4	12	0.002233	1	0	0.3812	DRB1*10:01
KFY	12,13,40	4	12	0.002233	1	0	0.3812	DRB1*10:01
KER	12,14,30	4	12	0.002233	1	0	0.3812	DRB1*10:01
KEV	12,14,31	4	12	0.002233	1	0	0.3812	DRB1*10:01
KEH	12,14,32	4	12	0.002233	1	0	0.3812	DRB1*10:01
KEA	12,14,38	4	12	0.002233	1	0	0.3812	DRB1*10:01
KEY	12,14,40	4	12	0.002233	1	0	0.3812	DRB1*10:01
KHR	12,16,30	4	12	0.002233	1	0	0.3812	DRB1*10:01
KHV	12,16,31	4	12	0.002233	1	0	0.3812	DRB1*10:01
KHH	12,16,32	4	12	0.002233	1	0	0.3812	DRB1*10:01
KHA	12,16,38	4	12	0.002233	1	0	0.3812	DRB1*10:01
KHY	12,16,40	4	12	0.002233	1	0	0.3812	DRB1*10:01
KRR	12,25,30	4	12	0.002233	1	0	0.3812	DRB1*10:01
KRV	12,25,31	4	12	0.002233	1	0	0.3812	DRB1*10:01
KRH	12,25,32	4	12	0.002233	1	0	0.3812	DRB1*10:01
KRA	12,25,38	4	12	0.002233	1	0	0.3812	DRB1*10:01
KRY	12,25,40	4	12	0.002233	1	0	0.3812	DRB1*10:01
KLR	12,26,30	4	12	0.002233	1	0	0.3812	DRB1*10:01
KLV	12,26,31	4	12	0.002233	1	0	0.3812	DRB1*10:01
KLH	12,26,32	4	12	0.002233	1	0	0.3812	DRB1*10:01
KLY	12,26,37	4	12	0.002233	1	0	0.3812	DRB1*10:01
KLA	12,26,38	4	12	0.002233	1	0	0.3812	DRB1*10:01
KLY	12,26,40	4	12	0.002233	1	0	0.3812	DRB1*10:01
KLR	12,26,70	4	12	0.002233	1	0	0.3812	DRB1*10:01
KER	12,28,30	4	12	0.002233	1	0	0.3812	DRB1*10:01
KEV	12,28,31	4	12	0.002233	1	0	0.3812	DRB1*10:01
KEH	12,28,32	4	12	0.002233	1	0	0.3812	DRB1*10:01
KEY	12,28,37	4	12	0.002233	1	0	0.3812	DRB1*10:01
KEA	12,28,38	4	12	0.002233	1	0	0.3812	DRB1*10:01
KEY	12,28,40	4	12	0.002233	1	0	0.3812	DRB1*10:01
KER	12,28,70	4	12	0.002233	1	0	0.3812	DRB1*10:01
KRV	12,30,31	4	12	0.002233	1	0	0.3812	DRB1*10:01
KRH	12,30,32	4	12	0.002233	1	0	0.3812	DRB1*10:01
KRN	12,30,33	4	12	0.002233	1	0	0.3812	DRB1*10:01
KRY	12,30,37	4	12	0.002233	1	0	0.3812	DRB1*10:01
KRA	12,30,38	4	12	0.002233	1	0	0.3812	DRB1*10:01
KRY	12,30,40	4	12	0.002233	1	0	0.3812	DRB1*10:01
KRY	12,30,47	4	12	0.002233	1	0	0.3812	DRB1*10:01
KRV	12,30,50	4	12	0.002233	1	0	0.3812	DRB1*10:01
KRD	12,30,57	4	12	0.002233	1	0	0.3812	DRB1*10:01
KRA	12,30,58	4	12	0.002233	1	0	0.3812	DRB1*10:01
KRY	12,30,60	4	12	0.002233	1	0	0.3812	DRB1*10:01
KRL	12,30,67	4	12	0.002233	1	0	0.3812	DRB1*10:01
KRR	12,30,70	4	12	0.002233	1	0	0.3812	DRB1*10:01
KRR	12,30,71	4	12	0.002233	1	0	0.3812	DRB1*10:01
KRA	12,30,73	4	12	0.002233	1	0	0.3812	DRB1*10:01
KRA	12,30,74	4	12	0.002233	1	0	0.3812	DRB1*10:01
KRT	12,30,77	4	12	0.002233	1	0	0.3812	DRB1*10:01
KRY	12,30,78	4	12	0.002233	1	0	0.3812	DRB1*10:01
KRV	12,30,85	4	12	0.002233	1	0	0.3812	DRB1*10:01
KRG	12,30,86	4	12	0.002233	1	0	0.3812	DRB1*10:01
KVH	12,31,32	4	12	0.002233	1	0	0.3812	DRB1*10:01
KVN	12,31,33	4	12	0.002233	1	0	0.3812	DRB1*10:01
KVY	12,31,37	4	12	0.002233	1	0	0.3812	DRB1*10:01
KVA	12,31,38	4	12	0.002233	1	0	0.3812	DRB1*10:01
KVY	12,31,40	4	12	0.002233	1	0	0.3812	DRB1*10:01
KVY	12,31,47	4	12	0.002233	1	0	0.3812	DRB1*10:01
KVV	12,31,50	4	12	0.002233	1	0	0.3812	DRB1*10:01
KVD	12,31,57	4	12	0.002233	1	0	0.3812	DRB1*10:01
KVA	12,31,58	4	12	0.002233	1	0	0.3812	DRB1*10:01
KVY	12,31,60	4	12	0.002233	1	0	0.3812	DRB1*10:01
KVL	12,31,67	4	12	0.002233	1	0	0.3812	DRB1*10:01
KVR	12,31,70	4	12	0.002233	1	0	0.3812	DRB1*10:01
KVR	12,31,71	4	12	0.002233	1	0	0.3812	DRB1*10:01
KVA	12,31,73	4	12	0.002233	1	0	0.3812	DRB1*10:01
KVA	12,31,74	4	12	0.002233	1	0	0.3812	DRB1*10:01
KVT	12,31,77	4	12	0.002233	1	0	0.3812	DRB1*10:01
KVY	12,31,78	4	12	0.002233	1	0	0.3812	DRB1*10:01
KVV	12,31,85	4	12	0.002233	1	0	0.3812	DRB1*10:01
KVG	12,31,86	4	12	0.002233	1	0	0.3812	DRB1*10:01
KHN	12,32,33	4	12	0.002233	1	0	0.3812	DRB1*10:01
KHY	12,32,37	4	12	0.002233	1	0	0.3812	DRB1*10:01
KHA	12,32,38	4	12	0.002233	1	0	0.3812	DRB1*10:01
KHY	12,32,40	4	12	0.002233	1	0	0.3812	DRB1*10:01
KHY	12,32,47	4	12	0.002233	1	0	0.3812	DRB1*10:01
KHV	12,32,50	4	12	0.002233	1	0	0.3812	DRB1*10:01
KHD	12,32,57	4	12	0.002233	1	0	0.3812	DRB1*10:01
KHA	12,32,58	4	12	0.002233	1	0	0.3812	DRB1*10:01
KHY	12,32,60	4	12	0.002233	1	0	0.3812	DRB1*10:01
KHL	12,32,67	4	12	0.002233	1	0	0.3812	DRB1*10:01
KHR	12,32,70	4	12	0.002233	1	0	0.3812	DRB1*10:01
KHR	12,32,71	4	12	0.002233	1	0	0.3812	DRB1*10:01
KHA	12,32,73	4	12	0.002233	1	0	0.3812	DRB1*10:01
KHA	12,32,74	4	12	0.002233	1	0	0.3812	DRB1*10:01
KHT	12,32,77	4	12	0.002233	1	0	0.3812	DRB1*10:01
KHY	12,32,78	4	12	0.002233	1	0	0.3812	DRB1*10:01
KHV	12,32,85	4	12	0.002233	1	0	0.3812	DRB1*10:01
KHG	12,32,86	4	12	0.002233	1	0	0.3812	DRB1*10:01
KNY	12,33,37	4	12	0.002233	1	0	0.3812	DRB1*10:01
KNA	12,33,38	4	12	0.002233	1	0	0.3812	DRB1*10:01
KNY	12,33,40	4	12	0.002233	1	0	0.3812	DRB1*10:01
KYA	12,37,38	4	12	0.002233	1	0	0.3812	DRB1*10:01
KYY	12,37,40	4	12	0.002233	1	0	0.3812	DRB1*10:01
KYR	12,37,70	4	12	0.002233	1	0	0.3812	DRB1*10:01
KAY	12,38,40	4	12	0.002233	1	0	0.3812	DRB1*10:01
KAY	12,38,47	4	12	0.002233	1	0	0.3812	DRB1*10:01
KAV	12,38,50	4	12	0.002233	1	0	0.3812	DRB1*10:01
KAD	12,38,57	4	12	0.002233	1	0	0.3812	DRB1*10:01
KAA	12,38,58	4	12	0.002233	1	0	0.3812	DRB1*10:01
KAY	12,38,60	4	12	0.002233	1	0	0.3812	DRB1*10:01
KAL	12,38,67	4	12	0.002233	1	0	0.3812	DRB1*10:01
KAR	12,38,70	4	12	0.002233	1	0	0.3812	DRB1*10:01
KAR	12,38,71	4	12	0.002233	1	0	0.3812	DRB1*10:01
KAA	12,38,73	4	12	0.002233	1	0	0.3812	DRB1*10:01
KAA	12,38,74	4	12	0.002233	1	0	0.3812	DRB1*10:01
KAT	12,38,77	4	12	0.002233	1	0	0.3812	DRB1*10:01
KAY	12,38,78	4	12	0.002233	1	0	0.3812	DRB1*10:01
KAV	12,38,85	4	12	0.002233	1	0	0.3812	DRB1*10:01
KAG	12,38,86	4	12	0.002233	1	0	0.3812	DRB1*10:01
KYY	12,40,47	4	12	0.002233	1	0	0.3812	DRB1*10:01
KYV	12,40,50	4	12	0.002233	1	0	0.3812	DRB1*10:01
KYD	12,40,57	4	12	0.002233	1	0	0.3812	DRB1*10:01
KYA	12,40,58	4	12	0.002233	1	0	0.3812	DRB1*10:01
KYY	12,40,60	4	12	0.002233	1	0	0.3812	DRB1*10:01
KYL	12,40,67	4	12	0.002233	1	0	0.3812	DRB1*10:01
KYR	12,40,70	4	12	0.002233	1	0	0.3812	DRB1*10:01
KYR	12,40,71	4	12	0.002233	1	0	0.3812	DRB1*10:01
KYA	12,40,73	4	12	0.002233	1	0	0.3812	DRB1*10:01
KYA	12,40,74	4	12	0.002233	1	0	0.3812	DRB1*10:01
KYT	12,40,77	4	12	0.002233	1	0	0.3812	DRB1*10:01
KYY	12,40,78	4	12	0.002233	1	0	0.3812	DRB1*10:01
KYV	12,40,85	4	12	0.002233	1	0	0.3812	DRB1*10:01
KYG	12,40,86	4	12	0.002233	1	0	0.3812	DRB1*10:01
KDR	12,57,70	4	12	0.002233	1	0	0.3812	DRB1*10:01
KYR	12,60,70	4	12	0.002233	1	0	0.3812	DRB1*10:01
KLR	12,67,70	4	12	0.002233	1	0	0.3812	DRB1*10:01
KRA	12,70,74	4	12	0.002233	1	0	0.3812	DRB1*10:01
KRY	12,70,78	4	12	0.002233	1	0	0.3812	DRB1*10:01
FER	13,14,30	4	12	0.002233	1	0	0.3812	DRB1*10:01
FEV	13,14,31	4	12	0.002233	1	0	0.3812	DRB1*10:01
FEH	13,14,32	4	12	0.002233	1	0	0.3812	DRB1*10:01
FEY	13,14,37	4	12	0.002233	1	0	0.3812	DRB1*10:01
FEA	13,14,38	4	12	0.002233	1	0	0.3812	DRB1*10:01
FEY	13,14,40	4	12	0.002233	1	0	0.3812	DRB1*10:01
FHR	13,16,30	4	12	0.002233	1	0	0.3812	DRB1*10:01
FHV	13,16,31	4	12	0.002233	1	0	0.3812	DRB1*10:01
FHH	13,16,32	4	12	0.002233	1	0	0.3812	DRB1*10:01
FHY	13,16,37	4	12	0.002233	1	0	0.3812	DRB1*10:01
FHA	13,16,38	4	12	0.002233	1	0	0.3812	DRB1*10:01
FHY	13,16,40	4	12	0.002233	1	0	0.3812	DRB1*10:01
FRR	13,25,30	4	12	0.002233	1	0	0.3812	DRB1*10:01
FRV	13,25,31	4	12	0.002233	1	0	0.3812	DRB1*10:01
FRH	13,25,32	4	12	0.002233	1	0	0.3812	DRB1*10:01
FRY	13,25,37	4	12	0.002233	1	0	0.3812	DRB1*10:01
FRA	13,25,38	4	12	0.002233	1	0	0.3812	DRB1*10:01
FRY	13,25,40	4	12	0.002233	1	0	0.3812	DRB1*10:01
FLR	13,26,30	4	12	0.002233	1	0	0.3812	DRB1*10:01
FLV	13,26,31	4	12	0.002233	1	0	0.3812	DRB1*10:01
FLH	13,26,32	4	12	0.002233	1	0	0.3812	DRB1*10:01
FLY	13,26,37	4	12	0.002233	1	0	0.3812	DRB1*10:01
FLA	13,26,38	4	12	0.002233	1	0	0.3812	DRB1*10:01
FLY	13,26,40	4	12	0.002233	1	0	0.3812	DRB1*10:01
FLR	13,26,70	4	12	0.002233	1	0	0.3812	DRB1*10:01
FER	13,28,30	4	12	0.002233	1	0	0.3812	DRB1*10:01
FEV	13,28,31	4	12	0.002233	1	0	0.3812	DRB1*10:01
FEH	13,28,32	4	12	0.002233	1	0	0.3812	DRB1*10:01
FEY	13,28,37	4	12	0.002233	1	0	0.3812	DRB1*10:01
FEA	13,28,38	4	12	0.002233	1	0	0.3812	DRB1*10:01
FEY	13,28,40	4	12	0.002233	1	0	0.3812	DRB1*10:01
FER	13,28,70	4	12	0.002233	1	0	0.3812	DRB1*10:01
FRV	13,30,31	4	12	0.002233	1	0	0.3812	DRB1*10:01
FRH	13,30,32	4	12	0.002233	1	0	0.3812	DRB1*10:01
FRN	13,30,33	4	12	0.002233	1	0	0.3812	DRB1*10:01
FRY	13,30,37	4	12	0.002233	1	0	0.3812	DRB1*10:01
FRA	13,30,38	4	12	0.002233	1	0	0.3812	DRB1*10:01
FRY	13,30,40	4	12	0.002233	1	0	0.3812	DRB1*10:01
FRY	13,30,47	4	12	0.002233	1	0	0.3812	DRB1*10:01
FRV	13,30,50	4	12	0.002233	1	0	0.3812	DRB1*10:01
FRD	13,30,57	4	12	0.002233	1	0	0.3812	DRB1*10:01
FRA	13,30,58	4	12	0.002233	1	0	0.3812	DRB1*10:01
FRY	13,30,60	4	12	0.002233	1	0	0.3812	DRB1*10:01
FRL	13,30,67	4	12	0.002233	1	0	0.3812	DRB1*10:01
FRR	13,30,70	4	12	0.002233	1	0	0.3812	DRB1*10:01
FRR	13,30,71	4	12	0.002233	1	0	0.3812	DRB1*10:01
FRA	13,30,73	4	12	0.002233	1	0	0.3812	DRB1*10:01
FRA	13,30,74	4	12	0.002233	1	0	0.3812	DRB1*10:01
FRT	13,30,77	4	12	0.002233	1	0	0.3812	DRB1*10:01
FRY	13,30,78	4	12	0.002233	1	0	0.3812	DRB1*10:01
FRV	13,30,85	4	12	0.002233	1	0	0.3812	DRB1*10:01
FRG	13,30,86	4	12	0.002233	1	0	0.3812	DRB1*10:01
FVH	13,31,32	4	12	0.002233	1	0	0.3812	DRB1*10:01
FVN	13,31,33	4	12	0.002233	1	0	0.3812	DRB1*10:01
FVY	13,31,37	4	12	0.002233	1	0	0.3812	DRB1*10:01
FVA	13,31,38	4	12	0.002233	1	0	0.3812	DRB1*10:01
FVY	13,31,40	4	12	0.002233	1	0	0.3812	DRB1*10:01
FVY	13,31,47	4	12	0.002233	1	0	0.3812	DRB1*10:01
FVV	13,31,50	4	12	0.002233	1	0	0.3812	DRB1*10:01
FVD	13,31,57	4	12	0.002233	1	0	0.3812	DRB1*10:01
FVA	13,31,58	4	12	0.002233	1	0	0.3812	DRB1*10:01
FVY	13,31,60	4	12	0.002233	1	0	0.3812	DRB1*10:01
FVL	13,31,67	4	12	0.002233	1	0	0.3812	DRB1*10:01
FVR	13,31,70	4	12	0.002233	1	0	0.3812	DRB1*10:01
FVR	13,31,71	4	12	0.002233	1	0	0.3812	DRB1*10:01
FVA	13,31,73	4	12	0.002233	1	0	0.3812	DRB1*10:01
FVA	13,31,74	4	12	0.002233	1	0	0.3812	DRB1*10:01
FVT	13,31,77	4	12	0.002233	1	0	0.3812	DRB1*10:01
FVY	13,31,78	4	12	0.002233	1	0	0.3812	DRB1*10:01
FVV	13,31,85	4	12	0.002233	1	0	0.3812	DRB1*10:01
FVG	13,31,86	4	12	0.002233	1	0	0.3812	DRB1*10:01
FHN	13,32,33	4	12	0.002233	1	0	0.3812	DRB1*10:01
FHY	13,32,37	4	12	0.002233	1	0	0.3812	DRB1*10:01
FHA	13,32,38	4	12	0.002233	1	0	0.3812	DRB1*10:01
FHY	13,32,40	4	12	0.002233	1	0	0.3812	DRB1*10:01
FHY	13,32,47	4	12	0.002233	1	0	0.3812	DRB1*10:01
FHV	13,32,50	4	12	0.002233	1	0	0.3812	DRB1*10:01
FHD	13,32,57	4	12	0.002233	1	0	0.3812	DRB1*10:01
FHA	13,32,58	4	12	0.002233	1	0	0.3812	DRB1*10:01
FHY	13,32,60	4	12	0.002233	1	0	0.3812	DRB1*10:01
FHL	13,32,67	4	12	0.002233	1	0	0.3812	DRB1*10:01
FHR	13,32,70	4	12	0.002233	1	0	0.3812	DRB1*10:01
FHR	13,32,71	4	12	0.002233	1	0	0.3812	DRB1*10:01
FHA	13,32,73	4	12	0.002233	1	0	0.3812	DRB1*10:01
FHA	13,32,74	4	12	0.002233	1	0	0.3812	DRB1*10:01
FHT	13,32,77	4	12	0.002233	1	0	0.3812	DRB1*10:01
FHY	13,32,78	4	12	0.002233	1	0	0.3812	DRB1*10:01
FHV	13,32,85	4	12	0.002233	1	0	0.3812	DRB1*10:01
FHG	13,32,86	4	12	0.002233	1	0	0.3812	DRB1*10:01
FNY	13,33,37	4	12	0.002233	1	0	0.3812	DRB1*10:01
FNA	13,33,38	4	12	0.002233	1	0	0.3812	DRB1*10:01
FNY	13,33,40	4	12	0.002233	1	0	0.3812	DRB1*10:01
FYA	13,37,38	4	12	0.002233	1	0	0.3812	DRB1*10:01
FYY	13,37,40	4	12	0.002233	1	0	0.3812	DRB1*10:01
FYY	13,37,47	4	12	0.002233	1	0	0.3812	DRB1*10:01
FYV	13,37,50	4	12	0.002233	1	0	0.3812	DRB1*10:01
FYD	13,37,57	4	12	0.002233	1	0	0.3812	DRB1*10:01
FYA	13,37,58	4	12	0.002233	1	0	0.3812	DRB1*10:01
FYY	13,37,60	4	12	0.002233	1	0	0.3812	DRB1*10:01
FYL	13,37,67	4	12	0.002233	1	0	0.3812	DRB1*10:01
FYR	13,37,70	4	12	0.002233	1	0	0.3812	DRB1*10:01
FYR	13,37,71	4	12	0.002233	1	0	0.3812	DRB1*10:01
FYA	13,37,73	4	12	0.002233	1	0	0.3812	DRB1*10:01
FYA	13,37,74	4	12	0.002233	1	0	0.3812	DRB1*10:01
FYT	13,37,77	4	12	0.002233	1	0	0.3812	DRB1*10:01
FYY	13,37,78	4	12	0.002233	1	0	0.3812	DRB1*10:01
FYV	13,37,85	4	12	0.002233	1	0	0.3812	DRB1*10:01
FYG	13,37,86	4	12	0.002233	1	0	0.3812	DRB1*10:01
FAY	13,38,40	4	12	0.002233	1	0	0.3812	DRB1*10:01
FAY	13,38,47	4	12	0.002233	1	0	0.3812	DRB1*10:01
FAV	13,38,50	4	12	0.002233	1	0	0.3812	DRB1*10:01
FAD	13,38,57	4	12	0.002233	1	0	0.3812	DRB1*10:01
FAA	13,38,58	4	12	0.002233	1	0	0.3812	DRB1*10:01
FAY	13,38,60	4	12	0.002233	1	0	0.3812	DRB1*10:01
FAL	13,38,67	4	12	0.002233	1	0	0.3812	DRB1*10:01
FAR	13,38,70	4	12	0.002233	1	0	0.3812	DRB1*10:01
FAR	13,38,71	4	12	0.002233	1	0	0.3812	DRB1*10:01
FAA	13,38,73	4	12	0.002233	1	0	0.3812	DRB1*10:01
FAA	13,38,74	4	12	0.002233	1	0	0.3812	DRB1*10:01
FAT	13,38,77	4	12	0.002233	1	0	0.3812	DRB1*10:01
FAY	13,38,78	4	12	0.002233	1	0	0.3812	DRB1*10:01
FAV	13,38,85	4	12	0.002233	1	0	0.3812	DRB1*10:01
FAG	13,38,86	4	12	0.002233	1	0	0.3812	DRB1*10:01
FYY	13,40,47	4	12	0.002233	1	0	0.3812	DRB1*10:01
FYV	13,40,50	4	12	0.002233	1	0	0.3812	DRB1*10:01
FYD	13,40,57	4	12	0.002233	1	0	0.3812	DRB1*10:01
FYA	13,40,58	4	12	0.002233	1	0	0.3812	DRB1*10:01
FYY	13,40,60	4	12	0.002233	1	0	0.3812	DRB1*10:01
FYL	13,40,67	4	12	0.002233	1	0	0.3812	DRB1*10:01
FYR	13,40,70	4	12	0.002233	1	0	0.3812	DRB1*10:01
FYR	13,40,71	4	12	0.002233	1	0	0.3812	DRB1*10:01
FYA	13,40,73	4	12	0.002233	1	0	0.3812	DRB1*10:01
FYA	13,40,74	4	12	0.002233	1	0	0.3812	DRB1*10:01
FYT	13,40,77	4	12	0.002233	1	0	0.3812	DRB1*10:01
FYY	13,40,78	4	12	0.002233	1	0	0.3812	DRB1*10:01
FYV	13,40,85	4	12	0.002233	1	0	0.3812	DRB1*10:01
FYG	13,40,86	4	12	0.002233	1	0	0.3812	DRB1*10:01
FDR	13,57,70	4	12	0.002233	1	0	0.3812	DRB1*10:01
FYR	13,60,70	4	12	0.002233	1	0	0.3812	DRB1*10:01
FLR	13,67,70	4	12	0.002233	1	0	0.3812	DRB1*10:01
FRA	13,70,74	4	12	0.002233	1	0	0.3812	DRB1*10:01
FRY	13,70,78	4	12	0.002233	1	0	0.3812	DRB1*10:01
EHR	14,16,30	4	12	0.002233	1	0	0.3812	DRB1*10:01
EHV	14,16,31	4	12	0.002233	1	0	0.3812	DRB1*10:01
EHA	14,16,38	4	12	0.002233	1	0	0.3812	DRB1*10:01
EHY	14,16,40	4	12	0.002233	1	0	0.3812	DRB1*10:01
ERR	14,25,30	4	12	0.002233	1	0	0.3812	DRB1*10:01
ERV	14,25,31	4	12	0.002233	1	0	0.3812	DRB1*10:01
ERA	14,25,38	4	12	0.002233	1	0	0.3812	DRB1*10:01
ERY	14,25,40	4	12	0.002233	1	0	0.3812	DRB1*10:01
ELR	14,26,30	4	12	0.002233	1	0	0.3812	DRB1*10:01
ELV	14,26,31	4	12	0.002233	1	0	0.3812	DRB1*10:01
ELY	14,26,37	4	12	0.002233	1	0	0.3812	DRB1*10:01
ELA	14,26,38	4	12	0.002233	1	0	0.3812	DRB1*10:01
ELY	14,26,40	4	12	0.002233	1	0	0.3812	DRB1*10:01
ELR	14,26,70	4	12	0.002233	1	0	0.3812	DRB1*10:01
EER	14,28,30	4	12	0.002233	1	0	0.3812	DRB1*10:01
EEV	14,28,31	4	12	0.002233	1	0	0.3812	DRB1*10:01
EEY	14,28,37	4	12	0.002233	1	0	0.3812	DRB1*10:01
EEA	14,28,38	4	12	0.002233	1	0	0.3812	DRB1*10:01
EEY	14,28,40	4	12	0.002233	1	0	0.3812	DRB1*10:01
EER	14,28,70	4	12	0.002233	1	0	0.3812	DRB1*10:01
ERV	14,30,31	4	12	0.002233	1	0	0.3812	DRB1*10:01
ERH	14,30,32	4	12	0.002233	1	0	0.3812	DRB1*10:01
ERN	14,30,33	4	12	0.002233	1	0	0.3812	DRB1*10:01
ERY	14,30,37	4	12	0.002233	1	0	0.3812	DRB1*10:01
ERA	14,30,38	4	12	0.002233	1	0	0.3812	DRB1*10:01
ERY	14,30,40	4	12	0.002233	1	0	0.3812	DRB1*10:01
ERY	14,30,47	4	12	0.002233	1	0	0.3812	DRB1*10:01
ERV	14,30,50	4	12	0.002233	1	0	0.3812	DRB1*10:01
ERD	14,30,57	4	12	0.002233	1	0	0.3812	DRB1*10:01
ERA	14,30,58	4	12	0.002233	1	0	0.3812	DRB1*10:01
ERY	14,30,60	4	12	0.002233	1	0	0.3812	DRB1*10:01
ERL	14,30,67	4	12	0.002233	1	0	0.3812	DRB1*10:01
ERR	14,30,70	4	12	0.002233	1	0	0.3812	DRB1*10:01
ERR	14,30,71	4	12	0.002233	1	0	0.3812	DRB1*10:01
ERA	14,30,73	4	12	0.002233	1	0	0.3812	DRB1*10:01
ERA	14,30,74	4	12	0.002233	1	0	0.3812	DRB1*10:01
ERT	14,30,77	4	12	0.002233	1	0	0.3812	DRB1*10:01
ERY	14,30,78	4	12	0.002233	1	0	0.3812	DRB1*10:01
ERV	14,30,85	4	12	0.002233	1	0	0.3812	DRB1*10:01
ERG	14,30,86	4	12	0.002233	1	0	0.3812	DRB1*10:01
EVH	14,31,32	4	12	0.002233	1	0	0.3812	DRB1*10:01
EVN	14,31,33	4	12	0.002233	1	0	0.3812	DRB1*10:01
EVY	14,31,37	4	12	0.002233	1	0	0.3812	DRB1*10:01
EVA	14,31,38	4	12	0.002233	1	0	0.3812	DRB1*10:01
EVY	14,31,40	4	12	0.002233	1	0	0.3812	DRB1*10:01
EVY	14,31,47	4	12	0.002233	1	0	0.3812	DRB1*10:01
EVV	14,31,50	4	12	0.002233	1	0	0.3812	DRB1*10:01
EVD	14,31,57	4	12	0.002233	1	0	0.3812	DRB1*10:01
EVA	14,31,58	4	12	0.002233	1	0	0.3812	DRB1*10:01
EVY	14,31,60	4	12	0.002233	1	0	0.3812	DRB1*10:01
EVL	14,31,67	4	12	0.002233	1	0	0.3812	DRB1*10:01
EVR	14,31,70	4	12	0.002233	1	0	0.3812	DRB1*10:01
EVR	14,31,71	4	12	0.002233	1	0	0.3812	DRB1*10:01
EVA	14,31,73	4	12	0.002233	1	0	0.3812	DRB1*10:01
EVA	14,31,74	4	12	0.002233	1	0	0.3812	DRB1*10:01
EVT	14,31,77	4	12	0.002233	1	0	0.3812	DRB1*10:01
EVY	14,31,78	4	12	0.002233	1	0	0.3812	DRB1*10:01
EVV	14,31,85	4	12	0.002233	1	0	0.3812	DRB1*10:01
EVG	14,31,86	4	12	0.002233	1	0	0.3812	DRB1*10:01
EHY	14,32,37	4	12	0.002233	1	0	0.3812	DRB1*10:01
EHA	14,32,38	4	12	0.002233	1	0	0.3812	DRB1*10:01
EHY	14,32,40	4	12	0.002233	1	0	0.3812	DRB1*10:01
ENA	14,33,38	4	12	0.002233	1	0	0.3812	DRB1*10:01
ENY	14,33,40	4	12	0.002233	1	0	0.3812	DRB1*10:01
EYA	14,37,38	4	12	0.002233	1	0	0.3812	DRB1*10:01
EYY	14,37,40	4	12	0.002233	1	0	0.3812	DRB1*10:01
EYR	14,37,70	4	12	0.002233	1	0	0.3812	DRB1*10:01
EAY	14,38,40	4	12	0.002233	1	0	0.3812	DRB1*10:01
EAY	14,38,47	4	12	0.002233	1	0	0.3812	DRB1*10:01
EAV	14,38,50	4	12	0.002233	1	0	0.3812	DRB1*10:01
EAD	14,38,57	4	12	0.002233	1	0	0.3812	DRB1*10:01
EAA	14,38,58	4	12	0.002233	1	0	0.3812	DRB1*10:01
EAY	14,38,60	4	12	0.002233	1	0	0.3812	DRB1*10:01
EAL	14,38,67	4	12	0.002233	1	0	0.3812	DRB1*10:01
EAR	14,38,70	4	12	0.002233	1	0	0.3812	DRB1*10:01
EAR	14,38,71	4	12	0.002233	1	0	0.3812	DRB1*10:01
EAA	14,38,73	4	12	0.002233	1	0	0.3812	DRB1*10:01
EAA	14,38,74	4	12	0.002233	1	0	0.3812	DRB1*10:01
EAT	14,38,77	4	12	0.002233	1	0	0.3812	DRB1*10:01
EAY	14,38,78	4	12	0.002233	1	0	0.3812	DRB1*10:01
EAV	14,38,85	4	12	0.002233	1	0	0.3812	DRB1*10:01
EAG	14,38,86	4	12	0.002233	1	0	0.3812	DRB1*10:01
EYY	14,40,47	4	12	0.002233	1	0	0.3812	DRB1*10:01
EYV	14,40,50	4	12	0.002233	1	0	0.3812	DRB1*10:01
EYD	14,40,57	4	12	0.002233	1	0	0.3812	DRB1*10:01
EYA	14,40,58	4	12	0.002233	1	0	0.3812	DRB1*10:01
EYY	14,40,60	4	12	0.002233	1	0	0.3812	DRB1*10:01
EYL	14,40,67	4	12	0.002233	1	0	0.3812	DRB1*10:01
EYR	14,40,70	4	12	0.002233	1	0	0.3812	DRB1*10:01
EYR	14,40,71	4	12	0.002233	1	0	0.3812	DRB1*10:01
EYA	14,40,73	4	12	0.002233	1	0	0.3812	DRB1*10:01
EYA	14,40,74	4	12	0.002233	1	0	0.3812	DRB1*10:01
EYT	14,40,77	4	12	0.002233	1	0	0.3812	DRB1*10:01
EYY	14,40,78	4	12	0.002233	1	0	0.3812	DRB1*10:01
EYV	14,40,85	4	12	0.002233	1	0	0.3812	DRB1*10:01
EYG	14,40,86	4	12	0.002233	1	0	0.3812	DRB1*10:01
EDR	14,57,70	4	12	0.002233	1	0	0.3812	DRB1*10:01
EYR	14,60,70	4	12	0.002233	1	0	0.3812	DRB1*10:01
ERA	14,70,74	4	12	0.002233	1	0	0.3812	DRB1*10:01
HRR	16,25,30	4	12	0.002233	1	0	0.3812	DRB1*10:01
HRV	16,25,31	4	12	0.002233	1	0	0.3812	DRB1*10:01
HRA	16,25,38	4	12	0.002233	1	0	0.3812	DRB1*10:01
HRY	16,25,40	4	12	0.002233	1	0	0.3812	DRB1*10:01
HLR	16,26,30	4	12	0.002233	1	0	0.3812	DRB1*10:01
HLV	16,26,31	4	12	0.002233	1	0	0.3812	DRB1*10:01
HLH	16,26,32	4	12	0.002233	1	0	0.3812	DRB1*10:01
HLY	16,26,37	4	12	0.002233	1	0	0.3812	DRB1*10:01
HLA	16,26,38	4	12	0.002233	1	0	0.3812	DRB1*10:01
HLY	16,26,40	4	12	0.002233	1	0	0.3812	DRB1*10:01
HLR	16,26,70	4	12	0.002233	1	0	0.3812	DRB1*10:01
HER	16,28,30	4	12	0.002233	1	0	0.3812	DRB1*10:01
HEV	16,28,31	4	12	0.002233	1	0	0.3812	DRB1*10:01
HEH	16,28,32	5	12	0.0002554	1	0	0.3812	DRB1*10:01 DRB1*14:06
HEY	16,28,37	4	12	0.002233	1	0	0.3812	DRB1*10:01
HEA	16,28,38	4	12	0.002233	1	0	0.3812	DRB1*10:01
HEY	16,28,40	4	12	0.002233	1	0	0.3812	DRB1*10:01
HER	16,28,70	4	12	0.002233	1	0	0.3812	DRB1*10:01
HRV	16,30,31	4	12	0.002233	1	0	0.3812	DRB1*10:01
HRH	16,30,32	4	12	0.002233	1	0	0.3812	DRB1*10:01
HRN	16,30,33	4	12	0.002233	1	0	0.3812	DRB1*10:01
HRY	16,30,37	4	12	0.002233	1	0	0.3812	DRB1*10:01
HRA	16,30,38	4	12	0.002233	1	0	0.3812	DRB1*10:01
HRY	16,30,40	4	12	0.002233	1	0	0.3812	DRB1*10:01
HRY	16,30,47	4	12	0.002233	1	0	0.3812	DRB1*10:01
HRV	16,30,50	4	12	0.002233	1	0	0.3812	DRB1*10:01
HRD	16,30,57	4	12	0.002233	1	0	0.3812	DRB1*10:01
HRA	16,30,58	4	12	0.002233	1	0	0.3812	DRB1*10:01
HRY	16,30,60	4	12	0.002233	1	0	0.3812	DRB1*10:01
HRL	16,30,67	4	12	0.002233	1	0	0.3812	DRB1*10:01
HRR	16,30,70	4	12	0.002233	1	0	0.3812	DRB1*10:01
HRR	16,30,71	4	12	0.002233	1	0	0.3812	DRB1*10:01
HRA	16,30,73	4	12	0.002233	1	0	0.3812	DRB1*10:01
HRA	16,30,74	4	12	0.002233	1	0	0.3812	DRB1*10:01
HRT	16,30,77	4	12	0.002233	1	0	0.3812	DRB1*10:01
HRY	16,30,78	4	12	0.002233	1	0	0.3812	DRB1*10:01
HRV	16,30,85	4	12	0.002233	1	0	0.3812	DRB1*10:01
HRG	16,30,86	4	12	0.002233	1	0	0.3812	DRB1*10:01
HVH	16,31,32	4	12	0.002233	1	0	0.3812	DRB1*10:01
HVN	16,31,33	4	12	0.002233	1	0	0.3812	DRB1*10:01
HVY	16,31,37	4	12	0.002233	1	0	0.3812	DRB1*10:01
HVA	16,31,38	4	12	0.002233	1	0	0.3812	DRB1*10:01
HVY	16,31,40	4	12	0.002233	1	0	0.3812	DRB1*10:01
HVY	16,31,47	4	12	0.002233	1	0	0.3812	DRB1*10:01
HVV	16,31,50	4	12	0.002233	1	0	0.3812	DRB1*10:01
HVD	16,31,57	4	12	0.002233	1	0	0.3812	DRB1*10:01
HVA	16,31,58	4	12	0.002233	1	0	0.3812	DRB1*10:01
HVY	16,31,60	4	12	0.002233	1	0	0.3812	DRB1*10:01
HVL	16,31,67	4	12	0.002233	1	0	0.3812	DRB1*10:01
HVR	16,31,70	4	12	0.002233	1	0	0.3812	DRB1*10:01
HVR	16,31,71	4	12	0.002233	1	0	0.3812	DRB1*10:01
HVA	16,31,73	4	12	0.002233	1	0	0.3812	DRB1*10:01
HVA	16,31,74	4	12	0.002233	1	0	0.3812	DRB1*10:01
HVT	16,31,77	4	12	0.002233	1	0	0.3812	DRB1*10:01
HVY	16,31,78	4	12	0.002233	1	0	0.3812	DRB1*10:01
HVV	16,31,85	4	12	0.002233	1	0	0.3812	DRB1*10:01
HVG	16,31,86	4	12	0.002233	1	0	0.3812	DRB1*10:01
HHY	16,32,37	4	12	0.002233	1	0	0.3812	DRB1*10:01
HHA	16,32,38	4	12	0.002233	1	0	0.3812	DRB1*10:01
HHY	16,32,40	4	12	0.002233	1	0	0.3812	DRB1*10:01
HNA	16,33,38	4	12	0.002233	1	0	0.3812	DRB1*10:01
HNY	16,33,40	4	12	0.002233	1	0	0.3812	DRB1*10:01
HYA	16,37,38	4	12	0.002233	1	0	0.3812	DRB1*10:01
HYY	16,37,40	4	12	0.002233	1	0	0.3812	DRB1*10:01
HYR	16,37,70	4	12	0.002233	1	0	0.3812	DRB1*10:01
HAY	16,38,40	4	12	0.002233	1	0	0.3812	DRB1*10:01
HAY	16,38,47	4	12	0.002233	1	0	0.3812	DRB1*10:01
HAV	16,38,50	4	12	0.002233	1	0	0.3812	DRB1*10:01
HAD	16,38,57	4	12	0.002233	1	0	0.3812	DRB1*10:01
HAA	16,38,58	4	12	0.002233	1	0	0.3812	DRB1*10:01
HAY	16,38,60	4	12	0.002233	1	0	0.3812	DRB1*10:01
HAL	16,38,67	4	12	0.002233	1	0	0.3812	DRB1*10:01
HAR	16,38,70	4	12	0.002233	1	0	0.3812	DRB1*10:01
HAR	16,38,71	4	12	0.002233	1	0	0.3812	DRB1*10:01
HAA	16,38,73	4	12	0.002233	1	0	0.3812	DRB1*10:01
HAA	16,38,74	4	12	0.002233	1	0	0.3812	DRB1*10:01
HAT	16,38,77	4	12	0.002233	1	0	0.3812	DRB1*10:01
HAY	16,38,78	4	12	0.002233	1	0	0.3812	DRB1*10:01
HAV	16,38,85	4	12	0.002233	1	0	0.3812	DRB1*10:01
HAG	16,38,86	4	12	0.002233	1	0	0.3812	DRB1*10:01
HYY	16,40,47	4	12	0.002233	1	0	0.3812	DRB1*10:01
HYV	16,40,50	4	12	0.002233	1	0	0.3812	DRB1*10:01
HYD	16,40,57	4	12	0.002233	1	0	0.3812	DRB1*10:01
HYA	16,40,58	4	12	0.002233	1	0	0.3812	DRB1*10:01
HYY	16,40,60	4	12	0.002233	1	0	0.3812	DRB1*10:01
HYL	16,40,67	4	12	0.002233	1	0	0.3812	DRB1*10:01
HYR	16,40,70	4	12	0.002233	1	0	0.3812	DRB1*10:01
HYR	16,40,71	4	12	0.002233	1	0	0.3812	DRB1*10:01
HYA	16,40,73	4	12	0.002233	1	0	0.3812	DRB1*10:01
HYA	16,40,74	4	12	0.002233	1	0	0.3812	DRB1*10:01
HYT	16,40,77	4	12	0.002233	1	0	0.3812	DRB1*10:01
HYY	16,40,78	4	12	0.002233	1	0	0.3812	DRB1*10:01
HYV	16,40,85	4	12	0.002233	1	0	0.3812	DRB1*10:01
HYG	16,40,86	4	12	0.002233	1	0	0.3812	DRB1*10:01
HDR	16,57,70	4	12	0.002233	1	0	0.3812	DRB1*10:01
HYR	16,60,70	4	12	0.002233	1	0	0.3812	DRB1*10:01
HRA	16,70,74	4	12	0.002233	1	0	0.3812	DRB1*10:01
RLR	25,26,30	4	12	0.002233	1	0	0.3812	DRB1*10:01
RLV	25,26,31	4	12	0.002233	1	0	0.3812	DRB1*10:01
RLY	25,26,37	4	12	0.002233	1	0	0.3812	DRB1*10:01
RLA	25,26,38	4	12	0.002233	1	0	0.3812	DRB1*10:01
RLY	25,26,40	4	12	0.002233	1	0	0.3812	DRB1*10:01
RLR	25,26,70	4	12	0.002233	1	0	0.3812	DRB1*10:01
RER	25,28,30	4	12	0.002233	1	0	0.3812	DRB1*10:01
REV	25,28,31	4	12	0.002233	1	0	0.3812	DRB1*10:01
REY	25,28,37	4	12	0.002233	1	0	0.3812	DRB1*10:01
REA	25,28,38	4	12	0.002233	1	0	0.3812	DRB1*10:01
REY	25,28,40	4	12	0.002233	1	0	0.3812	DRB1*10:01
RER	25,28,70	4	12	0.002233	1	0	0.3812	DRB1*10:01
RRV	25,30,31	4	12	0.002233	1	0	0.3812	DRB1*10:01
RRH	25,30,32	4	12	0.002233	1	0	0.3812	DRB1*10:01
RRN	25,30,33	4	12	0.002233	1	0	0.3812	DRB1*10:01
RRY	25,30,37	4	12	0.002233	1	0	0.3812	DRB1*10:01
RRA	25,30,38	4	12	0.002233	1	0	0.3812	DRB1*10:01
RRY	25,30,40	4	12	0.002233	1	0	0.3812	DRB1*10:01
RRY	25,30,47	4	12	0.002233	1	0	0.3812	DRB1*10:01
RRV	25,30,50	4	12	0.002233	1	0	0.3812	DRB1*10:01
RRD	25,30,57	4	12	0.002233	1	0	0.3812	DRB1*10:01
RRA	25,30,58	4	12	0.002233	1	0	0.3812	DRB1*10:01
RRY	25,30,60	4	12	0.002233	1	0	0.3812	DRB1*10:01
RRL	25,30,67	4	12	0.002233	1	0	0.3812	DRB1*10:01
RRR	25,30,70	4	12	0.002233	1	0	0.3812	DRB1*10:01
RRR	25,30,71	4	12	0.002233	1	0	0.3812	DRB1*10:01
RRA	25,30,73	4	12	0.002233	1	0	0.3812	DRB1*10:01
RRA	25,30,74	4	12	0.002233	1	0	0.3812	DRB1*10:01
RRT	25,30,77	4	12	0.002233	1	0	0.3812	DRB1*10:01
RRY	25,30,78	4	12	0.002233	1	0	0.3812	DRB1*10:01
RRV	25,30,85	4	12	0.002233	1	0	0.3812	DRB1*10:01
RRG	25,30,86	4	12	0.002233	1	0	0.3812	DRB1*10:01
RVH	25,31,32	4	12	0.002233	1	0	0.3812	DRB1*10:01
RVN	25,31,33	4	12	0.002233	1	0	0.3812	DRB1*10:01
RVY	25,31,37	4	12	0.002233	1	0	0.3812	DRB1*10:01
RVA	25,31,38	4	12	0.002233	1	0	0.3812	DRB1*10:01
RVY	25,31,40	4	12	0.002233	1	0	0.3812	DRB1*10:01
RVY	25,31,47	4	12	0.002233	1	0	0.3812	DRB1*10:01
RVV	25,31,50	4	12	0.002233	1	0	0.3812	DRB1*10:01
RVD	25,31,57	4	12	0.002233	1	0	0.3812	DRB1*10:01
RVA	25,31,58	4	12	0.002233	1	0	0.3812	DRB1*10:01
RVY	25,31,60	4	12	0.002233	1	0	0.3812	DRB1*10:01
RVL	25,31,67	4	12	0.002233	1	0	0.3812	DRB1*10:01
RVR	25,31,70	4	12	0.002233	1	0	0.3812	DRB1*10:01
RVR	25,31,71	4	12	0.002233	1	0	0.3812	DRB1*10:01
RVA	25,31,73	4	12	0.002233	1	0	0.3812	DRB1*10:01
RVA	25,31,74	4	12	0.002233	1	0	0.3812	DRB1*10:01
RVT	25,31,77	4	12	0.002233	1	0	0.3812	DRB1*10:01
RVY	25,31,78	4	12	0.002233	1	0	0.3812	DRB1*10:01
RVV	25,31,85	4	12	0.002233	1	0	0.3812	DRB1*10:01
RVG	25,31,86	4	12	0.002233	1	0	0.3812	DRB1*10:01
RHY	25,32,37	4	12	0.002233	1	0	0.3812	DRB1*10:01
RHA	25,32,38	4	12	0.002233	1	0	0.3812	DRB1*10:01
RHY	25,32,40	4	12	0.002233	1	0	0.3812	DRB1*10:01
RNA	25,33,38	4	12	0.002233	1	0	0.3812	DRB1*10:01
RNY	25,33,40	4	12	0.002233	1	0	0.3812	DRB1*10:01
RYA	25,37,38	4	12	0.002233	1	0	0.3812	DRB1*10:01
RYY	25,37,40	4	12	0.002233	1	0	0.3812	DRB1*10:01
RYR	25,37,70	4	12	0.002233	1	0	0.3812	DRB1*10:01
RAY	25,38,40	4	12	0.002233	1	0	0.3812	DRB1*10:01
RAY	25,38,47	4	12	0.002233	1	0	0.3812	DRB1*10:01
RAV	25,38,50	4	12	0.002233	1	0	0.3812	DRB1*10:01
RAD	25,38,57	4	12	0.002233	1	0	0.3812	DRB1*10:01
RAA	25,38,58	4	12	0.002233	1	0	0.3812	DRB1*10:01
RAY	25,38,60	4	12	0.002233	1	0	0.3812	DRB1*10:01
RAL	25,38,67	4	12	0.002233	1	0	0.3812	DRB1*10:01
RAR	25,38,70	4	12	0.002233	1	0	0.3812	DRB1*10:01
RAR	25,38,71	4	12	0.002233	1	0	0.3812	DRB1*10:01
RAA	25,38,73	4	12	0.002233	1	0	0.3812	DRB1*10:01
RAA	25,38,74	4	12	0.002233	1	0	0.3812	DRB1*10:01
RAT	25,38,77	4	12	0.002233	1	0	0.3812	DRB1*10:01
RAY	25,38,78	4	12	0.002233	1	0	0.3812	DRB1*10:01
RAV	25,38,85	4	12	0.002233	1	0	0.3812	DRB1*10:01
RAG	25,38,86	4	12	0.002233	1	0	0.3812	DRB1*10:01
RYY	25,40,47	4	12	0.002233	1	0	0.3812	DRB1*10:01
RYV	25,40,50	4	12	0.002233	1	0	0.3812	DRB1*10:01
RYD	25,40,57	4	12	0.002233	1	0	0.3812	DRB1*10:01
RYA	25,40,58	4	12	0.002233	1	0	0.3812	DRB1*10:01
RYY	25,40,60	4	12	0.002233	1	0	0.3812	DRB1*10:01
RYL	25,40,67	4	12	0.002233	1	0	0.3812	DRB1*10:01
RYR	25,40,70	4	12	0.002233	1	0	0.3812	DRB1*10:01
RYR	25,40,71	4	12	0.002233	1	0	0.3812	DRB1*10:01
RYA	25,40,73	4	12	0.002233	1	0	0.3812	DRB1*10:01
RYA	25,40,74	4	12	0.002233	1	0	0.3812	DRB1*10:01
RYT	25,40,77	4	12	0.002233	1	0	0.3812	DRB1*10:01
RYY	25,40,78	4	12	0.002233	1	0	0.3812	DRB1*10:01
RYV	25,40,85	4	12	0.002233	1	0	0.3812	DRB1*10:01
RYG	25,40,86	4	12	0.002233	1	0	0.3812	DRB1*10:01
RDR	25,57,70	4	12	0.002233	1	0	0.3812	DRB1*10:01
RYR	25,60,70	4	12	0.002233	1	0	0.3812	DRB1*10:01
RRA	25,70,74	4	12	0.002233	1	0	0.3812	DRB1*10:01
LER	26,28,30	4	12	0.002233	1	0	0.3812	DRB1*10:01
LEV	26,28,31	4	12	0.002233	1	0	0.3812	DRB1*10:01
LEY	26,28,37	4	12	0.002233	1	0	0.3812	DRB1*10:01
LEA	26,28,38	4	12	0.002233	1	0	0.3812	DRB1*10:01
LEY	26,28,40	4	12	0.002233	1	0	0.3812	DRB1*10:01
LER	26,28,70	4	12	0.002233	1	0	0.3812	DRB1*10:01
LRV	26,30,31	4	12	0.002233	1	0	0.3812	DRB1*10:01
LRH	26,30,32	4	12	0.002233	1	0	0.3812	DRB1*10:01
LRN	26,30,33	4	12	0.002233	1	0	0.3812	DRB1*10:01
LRY	26,30,37	4	12	0.002233	1	0	0.3812	DRB1*10:01
LRA	26,30,38	4	12	0.002233	1	0	0.3812	DRB1*10:01
LRY	26,30,40	4	12	0.002233	1	0	0.3812	DRB1*10:01
LRY	26,30,47	4	12	0.002233	1	0	0.3812	DRB1*10:01
LRV	26,30,50	4	12	0.002233	1	0	0.3812	DRB1*10:01
LRD	26,30,57	4	12	0.002233	1	0	0.3812	DRB1*10:01
LRA	26,30,58	4	12	0.002233	1	0	0.3812	DRB1*10:01
LRY	26,30,60	4	12	0.002233	1	0	0.3812	DRB1*10:01
LRL	26,30,67	4	12	0.002233	1	0	0.3812	DRB1*10:01
LRR	26,30,70	4	12	0.002233	1	0	0.3812	DRB1*10:01
LRR	26,30,71	4	12	0.002233	1	0	0.3812	DRB1*10:01
LRA	26,30,73	4	12	0.002233	1	0	0.3812	DRB1*10:01
LRA	26,30,74	4	12	0.002233	1	0	0.3812	DRB1*10:01
LRT	26,30,77	4	12	0.002233	1	0	0.3812	DRB1*10:01
LRY	26,30,78	4	12	0.002233	1	0	0.3812	DRB1*10:01
LRV	26,30,85	4	12	0.002233	1	0	0.3812	DRB1*10:01
LRG	26,30,86	4	12	0.002233	1	0	0.3812	DRB1*10:01
LVH	26,31,32	4	12	0.002233	1	0	0.3812	DRB1*10:01
LVN	26,31,33	4	12	0.002233	1	0	0.3812	DRB1*10:01
LVY	26,31,37	4	12	0.002233	1	0	0.3812	DRB1*10:01
LVA	26,31,38	4	12	0.002233	1	0	0.3812	DRB1*10:01
LVY	26,31,40	4	12	0.002233	1	0	0.3812	DRB1*10:01
LVY	26,31,47	4	12	0.002233	1	0	0.3812	DRB1*10:01
LVV	26,31,50	4	12	0.002233	1	0	0.3812	DRB1*10:01
LVD	26,31,57	4	12	0.002233	1	0	0.3812	DRB1*10:01
LVA	26,31,58	4	12	0.002233	1	0	0.3812	DRB1*10:01
LVY	26,31,60	4	12	0.002233	1	0	0.3812	DRB1*10:01
LVL	26,31,67	4	12	0.002233	1	0	0.3812	DRB1*10:01
LVR	26,31,70	4	12	0.002233	1	0	0.3812	DRB1*10:01
LVR	26,31,71	4	12	0.002233	1	0	0.3812	DRB1*10:01
LVA	26,31,73	4	12	0.002233	1	0	0.3812	DRB1*10:01
LVA	26,31,74	4	12	0.002233	1	0	0.3812	DRB1*10:01
LVT	26,31,77	4	12	0.002233	1	0	0.3812	DRB1*10:01
LVY	26,31,78	4	12	0.002233	1	0	0.3812	DRB1*10:01
LVV	26,31,85	4	12	0.002233	1	0	0.3812	DRB1*10:01
LVG	26,31,86	4	12	0.002233	1	0	0.3812	DRB1*10:01
LHY	26,32,37	4	12	0.002233	1	0	0.3812	DRB1*10:01
LHA	26,32,38	4	12	0.002233	1	0	0.3812	DRB1*10:01
LHY	26,32,40	4	12	0.002233	1	0	0.3812	DRB1*10:01
LHY	26,32,47	4	12	0.002233	1	0	0.3812	DRB1*10:01
LHD	26,32,57	4	12	0.002233	1	0	0.3812	DRB1*10:01
LHY	26,32,60	4	12	0.002233	1	0	0.3812	DRB1*10:01
LHL	26,32,67	4	12	0.002233	1	0	0.3812	DRB1*10:01
LHR	26,32,70	4	12	0.002233	1	0	0.3812	DRB1*10:01
LHV	26,32,85	4	12	0.002233	1	0	0.3812	DRB1*10:01
LHG	26,32,86	4	12	0.002233	1	0	0.3812	DRB1*10:01
LNY	26,33,37	4	12	0.002233	1	0	0.3812	DRB1*10:01
LNA	26,33,38	4	12	0.002233	1	0	0.3812	DRB1*10:01
LNY	26,33,40	4	12	0.002233	1	0	0.3812	DRB1*10:01
LNR	26,33,70	4	12	0.002233	1	0	0.3812	DRB1*10:01
LYA	26,37,38	4	12	0.002233	1	0	0.3812	DRB1*10:01
LYY	26,37,40	4	12	0.002233	1	0	0.3812	DRB1*10:01
LYY	26,37,47	4	12	0.002233	1	0	0.3812	DRB1*10:01
LYV	26,37,50	4	12	0.002233	1	0	0.3812	DRB1*10:01
LYD	26,37,57	4	12	0.002233	1	0	0.3812	DRB1*10:01
LYA	26,37,58	4	12	0.002233	1	0	0.3812	DRB1*10:01
LYY	26,37,60	4	12	0.002233	1	0	0.3812	DRB1*10:01
LYL	26,37,67	4	12	0.002233	1	0	0.3812	DRB1*10:01
LYR	26,37,70	4	12	0.002233	1	0	0.3812	DRB1*10:01
LYR	26,37,71	4	12	0.002233	1	0	0.3812	DRB1*10:01
LYA	26,37,73	4	12	0.002233	1	0	0.3812	DRB1*10:01
LYA	26,37,74	4	12	0.002233	1	0	0.3812	DRB1*10:01
LYT	26,37,77	4	12	0.002233	1	0	0.3812	DRB1*10:01
LYY	26,37,78	4	12	0.002233	1	0	0.3812	DRB1*10:01
LYV	26,37,85	4	12	0.002233	1	0	0.3812	DRB1*10:01
LYG	26,37,86	4	12	0.002233	1	0	0.3812	DRB1*10:01
LAY	26,38,40	4	12	0.002233	1	0	0.3812	DRB1*10:01
LAY	26,38,47	4	12	0.002233	1	0	0.3812	DRB1*10:01
LAV	26,38,50	4	12	0.002233	1	0	0.3812	DRB1*10:01
LAD	26,38,57	4	12	0.002233	1	0	0.3812	DRB1*10:01
LAA	26,38,58	4	12	0.002233	1	0	0.3812	DRB1*10:01
LAY	26,38,60	4	12	0.002233	1	0	0.3812	DRB1*10:01
LAL	26,38,67	4	12	0.002233	1	0	0.3812	DRB1*10:01
LAR	26,38,70	4	12	0.002233	1	0	0.3812	DRB1*10:01
LAR	26,38,71	4	12	0.002233	1	0	0.3812	DRB1*10:01
LAA	26,38,73	4	12	0.002233	1	0	0.3812	DRB1*10:01
LAA	26,38,74	4	12	0.002233	1	0	0.3812	DRB1*10:01
LAT	26,38,77	4	12	0.002233	1	0	0.3812	DRB1*10:01
LAY	26,38,78	4	12	0.002233	1	0	0.3812	DRB1*10:01
LAV	26,38,85	4	12	0.002233	1	0	0.3812	DRB1*10:01
LAG	26,38,86	4	12	0.002233	1	0	0.3812	DRB1*10:01
LYY	26,40,47	4	12	0.002233	1	0	0.3812	DRB1*10:01
LYV	26,40,50	4	12	0.002233	1	0	0.3812	DRB1*10:01
LYD	26,40,57	4	12	0.002233	1	0	0.3812	DRB1*10:01
LYA	26,40,58	4	12	0.002233	1	0	0.3812	DRB1*10:01
LYY	26,40,60	4	12	0.002233	1	0	0.3812	DRB1*10:01
LYL	26,40,67	4	12	0.002233	1	0	0.3812	DRB1*10:01
LYR	26,40,70	4	12	0.002233	1	0	0.3812	DRB1*10:01
LYR	26,40,71	4	12	0.002233	1	0	0.3812	DRB1*10:01
LYA	26,40,73	4	12	0.002233	1	0	0.3812	DRB1*10:01
LYA	26,40,74	4	12	0.002233	1	0	0.3812	DRB1*10:01
LYT	26,40,77	4	12	0.002233	1	0	0.3812	DRB1*10:01
LYY	26,40,78	4	12	0.002233	1	0	0.3812	DRB1*10:01
LYV	26,40,85	4	12	0.002233	1	0	0.3812	DRB1*10:01
LYG	26,40,86	4	12	0.002233	1	0	0.3812	DRB1*10:01
LYR	26,47,70	4	12	0.002233	1	0	0.3812	DRB1*10:01
LVR	26,50,70	4	12	0.002233	1	0	0.3812	DRB1*10:01
LDR	26,57,70	4	12	0.002233	1	0	0.3812	DRB1*10:01
LAR	26,58,70	4	12	0.002233	1	0	0.3812	DRB1*10:01
LYR	26,60,70	4	12	0.002233	1	0	0.3812	DRB1*10:01
LLR	26,67,70	4	12	0.002233	1	0	0.3812	DRB1*10:01
LRR	26,70,71	4	12	0.002233	1	0	0.3812	DRB1*10:01
LRA	26,70,73	4	12	0.002233	1	0	0.3812	DRB1*10:01
LRA	26,70,74	4	12	0.002233	1	0	0.3812	DRB1*10:01
LRT	26,70,77	4	12	0.002233	1	0	0.3812	DRB1*10:01
LRY	26,70,78	4	12	0.002233	1	0	0.3812	DRB1*10:01
LRV	26,70,85	4	12	0.002233	1	0	0.3812	DRB1*10:01
LRG	26,70,86	4	12	0.002233	1	0	0.3812	DRB1*10:01
ERV	28,30,31	4	12	0.002233	1	0	0.3812	DRB1*10:01
ERH	28,30,32	4	12	0.002233	1	0	0.3812	DRB1*10:01
ERN	28,30,33	4	12	0.002233	1	0	0.3812	DRB1*10:01
ERY	28,30,37	4	12	0.002233	1	0	0.3812	DRB1*10:01
ERA	28,30,38	4	12	0.002233	1	0	0.3812	DRB1*10:01
ERY	28,30,40	4	12	0.002233	1	0	0.3812	DRB1*10:01
ERY	28,30,47	4	12	0.002233	1	0	0.3812	DRB1*10:01
ERV	28,30,50	4	12	0.002233	1	0	0.3812	DRB1*10:01
ERD	28,30,57	4	12	0.002233	1	0	0.3812	DRB1*10:01
ERA	28,30,58	4	12	0.002233	1	0	0.3812	DRB1*10:01
ERY	28,30,60	4	12	0.002233	1	0	0.3812	DRB1*10:01
ERL	28,30,67	4	12	0.002233	1	0	0.3812	DRB1*10:01
ERR	28,30,70	4	12	0.002233	1	0	0.3812	DRB1*10:01
ERR	28,30,71	4	12	0.002233	1	0	0.3812	DRB1*10:01
ERA	28,30,73	4	12	0.002233	1	0	0.3812	DRB1*10:01
ERA	28,30,74	4	12	0.002233	1	0	0.3812	DRB1*10:01
ERT	28,30,77	4	12	0.002233	1	0	0.3812	DRB1*10:01
ERY	28,30,78	4	12	0.002233	1	0	0.3812	DRB1*10:01
ERV	28,30,85	4	12	0.002233	1	0	0.3812	DRB1*10:01
ERG	28,30,86	4	12	0.002233	1	0	0.3812	DRB1*10:01
EVH	28,31,32	4	12	0.002233	1	0	0.3812	DRB1*10:01
EVN	28,31,33	4	12	0.002233	1	0	0.3812	DRB1*10:01
EVY	28,31,37	4	12	0.002233	1	0	0.3812	DRB1*10:01
EVA	28,31,38	4	12	0.002233	1	0	0.3812	DRB1*10:01
EVY	28,31,40	4	12	0.002233	1	0	0.3812	DRB1*10:01
EVY	28,31,47	4	12	0.002233	1	0	0.3812	DRB1*10:01
EVV	28,31,50	4	12	0.002233	1	0	0.3812	DRB1*10:01
EVD	28,31,57	4	12	0.002233	1	0	0.3812	DRB1*10:01
EVA	28,31,58	4	12	0.002233	1	0	0.3812	DRB1*10:01
EVY	28,31,60	4	12	0.002233	1	0	0.3812	DRB1*10:01
EVL	28,31,67	4	12	0.002233	1	0	0.3812	DRB1*10:01
EVR	28,31,70	4	12	0.002233	1	0	0.3812	DRB1*10:01
EVR	28,31,71	4	12	0.002233	1	0	0.3812	DRB1*10:01
EVA	28,31,73	4	12	0.002233	1	0	0.3812	DRB1*10:01
EVA	28,31,74	4	12	0.002233	1	0	0.3812	DRB1*10:01
EVT	28,31,77	4	12	0.002233	1	0	0.3812	DRB1*10:01
EVY	28,31,78	4	12	0.002233	1	0	0.3812	DRB1*10:01
EVV	28,31,85	4	12	0.002233	1	0	0.3812	DRB1*10:01
EVG	28,31,86	4	12	0.002233	1	0	0.3812	DRB1*10:01
EHY	28,32,37	4	12	0.002233	1	0	0.3812	DRB1*10:01
EHA	28,32,38	4	12	0.002233	1	0	0.3812	DRB1*10:01
EHY	28,32,40	4	12	0.002233	1	0	0.3812	DRB1*10:01
EHY	28,32,47	5	12	0.0002554	1	0	0.3812	DRB1*10:01 DRB1*14:06
EHD	28,32,57	5	12	0.0002554	1	0	0.3812	DRB1*10:01 DRB1*14:06
EHY	28,32,60	5	12	0.0002554	1	0	0.3812	DRB1*10:01 DRB1*14:06
EHL	28,32,67	5	12	0.0002554	1	0	0.3812	DRB1*10:01 DRB1*14:06
EHR	28,32,70	4	12	0.002233	1	0	0.3812	DRB1*10:01
EHV	28,32,85	5	12	0.0002554	1	0	0.3812	DRB1*10:01 DRB1*14:06
EHG	28,32,86	4	12	0.002233	1	0	0.3812	DRB1*10:01
ENY	28,33,37	4	12	0.002233	1	0	0.3812	DRB1*10:01
ENA	28,33,38	4	12	0.002233	1	0	0.3812	DRB1*10:01
ENY	28,33,40	4	12	0.002233	1	0	0.3812	DRB1*10:01
ENR	28,33,70	4	12	0.002233	1	0	0.3812	DRB1*10:01
EYA	28,37,38	4	12	0.002233	1	0	0.3812	DRB1*10:01
EYY	28,37,40	4	12	0.002233	1	0	0.3812	DRB1*10:01
EYY	28,37,47	4	12	0.002233	1	0	0.3812	DRB1*10:01
EYV	28,37,50	4	12	0.002233	1	0	0.3812	DRB1*10:01
EYD	28,37,57	4	12	0.002233	1	0	0.3812	DRB1*10:01
EYA	28,37,58	4	12	0.002233	1	0	0.3812	DRB1*10:01
EYY	28,37,60	4	12	0.002233	1	0	0.3812	DRB1*10:01
EYL	28,37,67	4	12	0.002233	1	0	0.3812	DRB1*10:01
EYR	28,37,70	4	12	0.002233	1	0	0.3812	DRB1*10:01
EYR	28,37,71	4	12	0.002233	1	0	0.3812	DRB1*10:01
EYA	28,37,73	4	12	0.002233	1	0	0.3812	DRB1*10:01
EYA	28,37,74	4	12	0.002233	1	0	0.3812	DRB1*10:01
EYT	28,37,77	4	12	0.002233	1	0	0.3812	DRB1*10:01
EYY	28,37,78	4	12	0.002233	1	0	0.3812	DRB1*10:01
EYV	28,37,85	4	12	0.002233	1	0	0.3812	DRB1*10:01
EYG	28,37,86	4	12	0.002233	1	0	0.3812	DRB1*10:01
EAY	28,38,40	4	12	0.002233	1	0	0.3812	DRB1*10:01
EAY	28,38,47	4	12	0.002233	1	0	0.3812	DRB1*10:01
EAV	28,38,50	4	12	0.002233	1	0	0.3812	DRB1*10:01
EAD	28,38,57	4	12	0.002233	1	0	0.3812	DRB1*10:01
EAA	28,38,58	4	12	0.002233	1	0	0.3812	DRB1*10:01
EAY	28,38,60	4	12	0.002233	1	0	0.3812	DRB1*10:01
EAL	28,38,67	4	12	0.002233	1	0	0.3812	DRB1*10:01
EAR	28,38,70	4	12	0.002233	1	0	0.3812	DRB1*10:01
EAR	28,38,71	4	12	0.002233	1	0	0.3812	DRB1*10:01
EAA	28,38,73	4	12	0.002233	1	0	0.3812	DRB1*10:01
EAA	28,38,74	4	12	0.002233	1	0	0.3812	DRB1*10:01
EAT	28,38,77	4	12	0.002233	1	0	0.3812	DRB1*10:01
EAY	28,38,78	4	12	0.002233	1	0	0.3812	DRB1*10:01
EAV	28,38,85	4	12	0.002233	1	0	0.3812	DRB1*10:01
EAG	28,38,86	4	12	0.002233	1	0	0.3812	DRB1*10:01
EYY	28,40,47	4	12	0.002233	1	0	0.3812	DRB1*10:01
EYV	28,40,50	4	12	0.002233	1	0	0.3812	DRB1*10:01
EYD	28,40,57	4	12	0.002233	1	0	0.3812	DRB1*10:01
EYA	28,40,58	4	12	0.002233	1	0	0.3812	DRB1*10:01
EYY	28,40,60	4	12	0.002233	1	0	0.3812	DRB1*10:01
EYL	28,40,67	4	12	0.002233	1	0	0.3812	DRB1*10:01
EYR	28,40,70	4	12	0.002233	1	0	0.3812	DRB1*10:01
EYR	28,40,71	4	12	0.002233	1	0	0.3812	DRB1*10:01
EYA	28,40,73	4	12	0.002233	1	0	0.3812	DRB1*10:01
EYA	28,40,74	4	12	0.002233	1	0	0.3812	DRB1*10:01
EYT	28,40,77	4	12	0.002233	1	0	0.3812	DRB1*10:01
EYY	28,40,78	4	12	0.002233	1	0	0.3812	DRB1*10:01
EYV	28,40,85	4	12	0.002233	1	0	0.3812	DRB1*10:01
EYG	28,40,86	4	12	0.002233	1	0	0.3812	DRB1*10:01
EYR	28,47,70	4	12	0.002233	1	0	0.3812	DRB1*10:01
EVR	28,50,70	4	12	0.002233	1	0	0.3812	DRB1*10:01
EDR	28,57,70	4	12	0.002233	1	0	0.3812	DRB1*10:01
EAR	28,58,70	4	12	0.002233	1	0	0.3812	DRB1*10:01
EYR	28,60,70	4	12	0.002233	1	0	0.3812	DRB1*10:01
ELR	28,67,70	4	12	0.002233	1	0	0.3812	DRB1*10:01
ERR	28,70,71	4	12	0.002233	1	0	0.3812	DRB1*10:01
ERA	28,70,73	4	12	0.002233	1	0	0.3812	DRB1*10:01
ERA	28,70,74	4	12	0.002233	1	0	0.3812	DRB1*10:01
ERT	28,70,77	4	12	0.002233	1	0	0.3812	DRB1*10:01
ERY	28,70,78	4	12	0.002233	1	0	0.3812	DRB1*10:01
ERV	28,70,85	4	12	0.002233	1	0	0.3812	DRB1*10:01
ERG	28,70,86	4	12	0.002233	1	0	0.3812	DRB1*10:01
RVH	30,31,32	4	12	0.002233	1	0	0.3812	DRB1*10:01
RVN	30,31,33	4	12	0.002233	1	0	0.3812	DRB1*10:01
RVY	30,31,37	4	12	0.002233	1	0	0.3812	DRB1*10:01
RVA	30,31,38	4	12	0.002233	1	0	0.3812	DRB1*10:01
RVY	30,31,40	4	12	0.002233	1	0	0.3812	DRB1*10:01
RVY	30,31,47	4	12	0.002233	1	0	0.3812	DRB1*10:01
RVV	30,31,50	4	12	0.002233	1	0	0.3812	DRB1*10:01
RVD	30,31,57	4	12	0.002233	1	0	0.3812	DRB1*10:01
RVA	30,31,58	4	12	0.002233	1	0	0.3812	DRB1*10:01
RVY	30,31,60	4	12	0.002233	1	0	0.3812	DRB1*10:01
RVL	30,31,67	4	12	0.002233	1	0	0.3812	DRB1*10:01
RVR	30,31,70	4	12	0.002233	1	0	0.3812	DRB1*10:01
RVR	30,31,71	4	12	0.002233	1	0	0.3812	DRB1*10:01
RVA	30,31,73	4	12	0.002233	1	0	0.3812	DRB1*10:01
RVA	30,31,74	4	12	0.002233	1	0	0.3812	DRB1*10:01
RVT	30,31,77	4	12	0.002233	1	0	0.3812	DRB1*10:01
RVY	30,31,78	4	12	0.002233	1	0	0.3812	DRB1*10:01
RVV	30,31,85	4	12	0.002233	1	0	0.3812	DRB1*10:01
RVG	30,31,86	4	12	0.002233	1	0	0.3812	DRB1*10:01
RHN	30,32,33	4	12	0.002233	1	0	0.3812	DRB1*10:01
RHY	30,32,37	4	12	0.002233	1	0	0.3812	DRB1*10:01
RHA	30,32,38	4	12	0.002233	1	0	0.3812	DRB1*10:01
RHY	30,32,40	4	12	0.002233	1	0	0.3812	DRB1*10:01
RHY	30,32,47	4	12	0.002233	1	0	0.3812	DRB1*10:01
RHV	30,32,50	4	12	0.002233	1	0	0.3812	DRB1*10:01
RHD	30,32,57	4	12	0.002233	1	0	0.3812	DRB1*10:01
RHA	30,32,58	4	12	0.002233	1	0	0.3812	DRB1*10:01
RHY	30,32,60	4	12	0.002233	1	0	0.3812	DRB1*10:01
RHL	30,32,67	4	12	0.002233	1	0	0.3812	DRB1*10:01
RHR	30,32,70	4	12	0.002233	1	0	0.3812	DRB1*10:01
RHR	30,32,71	4	12	0.002233	1	0	0.3812	DRB1*10:01
RHA	30,32,73	4	12	0.002233	1	0	0.3812	DRB1*10:01
RHA	30,32,74	4	12	0.002233	1	0	0.3812	DRB1*10:01
RHT	30,32,77	4	12	0.002233	1	0	0.3812	DRB1*10:01
RHY	30,32,78	4	12	0.002233	1	0	0.3812	DRB1*10:01
RHV	30,32,85	4	12	0.002233	1	0	0.3812	DRB1*10:01
RHG	30,32,86	4	12	0.002233	1	0	0.3812	DRB1*10:01
RNY	30,33,37	4	12	0.002233	1	0	0.3812	DRB1*10:01
RNA	30,33,38	4	12	0.002233	1	0	0.3812	DRB1*10:01
RNY	30,33,40	4	12	0.002233	1	0	0.3812	DRB1*10:01
RNY	30,33,47	4	12	0.002233	1	0	0.3812	DRB1*10:01
RNV	30,33,50	4	12	0.002233	1	0	0.3812	DRB1*10:01
RND	30,33,57	4	12	0.002233	1	0	0.3812	DRB1*10:01
RNA	30,33,58	4	12	0.002233	1	0	0.3812	DRB1*10:01
RNY	30,33,60	4	12	0.002233	1	0	0.3812	DRB1*10:01
RNL	30,33,67	4	12	0.002233	1	0	0.3812	DRB1*10:01
RNR	30,33,70	4	12	0.002233	1	0	0.3812	DRB1*10:01
RNR	30,33,71	4	12	0.002233	1	0	0.3812	DRB1*10:01
RNA	30,33,73	4	12	0.002233	1	0	0.3812	DRB1*10:01
RNA	30,33,74	4	12	0.002233	1	0	0.3812	DRB1*10:01
RNT	30,33,77	4	12	0.002233	1	0	0.3812	DRB1*10:01
RNY	30,33,78	4	12	0.002233	1	0	0.3812	DRB1*10:01
RNV	30,33,85	4	12	0.002233	1	0	0.3812	DRB1*10:01
RNG	30,33,86	4	12	0.002233	1	0	0.3812	DRB1*10:01
RYA	30,37,38	4	12	0.002233	1	0	0.3812	DRB1*10:01
RYY	30,37,40	4	12	0.002233	1	0	0.3812	DRB1*10:01
RYY	30,37,47	4	12	0.002233	1	0	0.3812	DRB1*10:01
RYV	30,37,50	4	12	0.002233	1	0	0.3812	DRB1*10:01
RYD	30,37,57	4	12	0.002233	1	0	0.3812	DRB1*10:01
RYA	30,37,58	4	12	0.002233	1	0	0.3812	DRB1*10:01
RYY	30,37,60	4	12	0.002233	1	0	0.3812	DRB1*10:01
RYL	30,37,67	4	12	0.002233	1	0	0.3812	DRB1*10:01
RYR	30,37,70	4	12	0.002233	1	0	0.3812	DRB1*10:01
RYR	30,37,71	4	12	0.002233	1	0	0.3812	DRB1*10:01
RYA	30,37,73	4	12	0.002233	1	0	0.3812	DRB1*10:01
RYA	30,37,74	4	12	0.002233	1	0	0.3812	DRB1*10:01
RYT	30,37,77	4	12	0.002233	1	0	0.3812	DRB1*10:01
RYY	30,37,78	4	12	0.002233	1	0	0.3812	DRB1*10:01
RYV	30,37,85	4	12	0.002233	1	0	0.3812	DRB1*10:01
RYG	30,37,86	4	12	0.002233	1	0	0.3812	DRB1*10:01
RAY	30,38,40	4	12	0.002233	1	0	0.3812	DRB1*10:01
RAY	30,38,47	4	12	0.002233	1	0	0.3812	DRB1*10:01
RAV	30,38,50	4	12	0.002233	1	0	0.3812	DRB1*10:01
RAD	30,38,57	4	12	0.002233	1	0	0.3812	DRB1*10:01
RAA	30,38,58	4	12	0.002233	1	0	0.3812	DRB1*10:01
RAY	30,38,60	4	12	0.002233	1	0	0.3812	DRB1*10:01
RAL	30,38,67	4	12	0.002233	1	0	0.3812	DRB1*10:01
RAR	30,38,70	4	12	0.002233	1	0	0.3812	DRB1*10:01
RAR	30,38,71	4	12	0.002233	1	0	0.3812	DRB1*10:01
RAA	30,38,73	4	12	0.002233	1	0	0.3812	DRB1*10:01
RAA	30,38,74	4	12	0.002233	1	0	0.3812	DRB1*10:01
RAT	30,38,77	4	12	0.002233	1	0	0.3812	DRB1*10:01
RAY	30,38,78	4	12	0.002233	1	0	0.3812	DRB1*10:01
RAV	30,38,85	4	12	0.002233	1	0	0.3812	DRB1*10:01
RAG	30,38,86	4	12	0.002233	1	0	0.3812	DRB1*10:01
RYY	30,40,47	4	12	0.002233	1	0	0.3812	DRB1*10:01
RYV	30,40,50	4	12	0.002233	1	0	0.3812	DRB1*10:01
RYD	30,40,57	4	12	0.002233	1	0	0.3812	DRB1*10:01
RYA	30,40,58	4	12	0.002233	1	0	0.3812	DRB1*10:01
RYY	30,40,60	4	12	0.002233	1	0	0.3812	DRB1*10:01
RYL	30,40,67	4	12	0.002233	1	0	0.3812	DRB1*10:01
RYR	30,40,70	4	12	0.002233	1	0	0.3812	DRB1*10:01
RYR	30,40,71	4	12	0.002233	1	0	0.3812	DRB1*10:01
RYA	30,40,73	4	12	0.002233	1	0	0.3812	DRB1*10:01
RYA	30,40,74	4	12	0.002233	1	0	0.3812	DRB1*10:01
RYT	30,40,77	4	12	0.002233	1	0	0.3812	DRB1*10:01
RYY	30,40,78	4	12	0.002233	1	0	0.3812	DRB1*10:01
RYV	30,40,85	4	12	0.002233	1	0	0.3812	DRB1*10:01
RYG	30,40,86	4	12	0.002233	1	0	0.3812	DRB1*10:01
RYV	30,47,50	4	12	0.002233	1	0	0.3812	DRB1*10:01
RYD	30,47,57	4	12	0.002233	1	0	0.3812	DRB1*10:01
RYA	30,47,58	4	12	0.002233	1	0	0.3812	DRB1*10:01
RYY	30,47,60	4	12	0.002233	1	0	0.3812	DRB1*10:01
RYL	30,47,67	4	12	0.002233	1	0	0.3812	DRB1*10:01
RYR	30,47,70	4	12	0.002233	1	0	0.3812	DRB1*10:01
RYR	30,47,71	4	12	0.002233	1	0	0.3812	DRB1*10:01
RYA	30,47,73	4	12	0.002233	1	0	0.3812	DRB1*10:01
RYA	30,47,74	4	12	0.002233	1	0	0.3812	DRB1*10:01
RYT	30,47,77	4	12	0.002233	1	0	0.3812	DRB1*10:01
RYY	30,47,78	4	12	0.002233	1	0	0.3812	DRB1*10:01
RYV	30,47,85	4	12	0.002233	1	0	0.3812	DRB1*10:01
RYG	30,47,86	4	12	0.002233	1	0	0.3812	DRB1*10:01
RVD	30,50,57	4	12	0.002233	1	0	0.3812	DRB1*10:01
RVA	30,50,58	4	12	0.002233	1	0	0.3812	DRB1*10:01
RVY	30,50,60	4	12	0.002233	1	0	0.3812	DRB1*10:01
RVL	30,50,67	4	12	0.002233	1	0	0.3812	DRB1*10:01
RVR	30,50,70	4	12	0.002233	1	0	0.3812	DRB1*10:01
RVR	30,50,71	4	12	0.002233	1	0	0.3812	DRB1*10:01
RVA	30,50,73	4	12	0.002233	1	0	0.3812	DRB1*10:01
RVA	30,50,74	4	12	0.002233	1	0	0.3812	DRB1*10:01
RVT	30,50,77	4	12	0.002233	1	0	0.3812	DRB1*10:01
RVY	30,50,78	4	12	0.002233	1	0	0.3812	DRB1*10:01
RVV	30,50,85	4	12	0.002233	1	0	0.3812	DRB1*10:01
RVG	30,50,86	4	12	0.002233	1	0	0.3812	DRB1*10:01
RDA	30,57,58	4	12	0.002233	1	0	0.3812	DRB1*10:01
RDY	30,57,60	4	12	0.002233	1	0	0.3812	DRB1*10:01
RDL	30,57,67	4	12	0.002233	1	0	0.3812	DRB1*10:01
RDR	30,57,70	4	12	0.002233	1	0	0.3812	DRB1*10:01
RDR	30,57,71	4	12	0.002233	1	0	0.3812	DRB1*10:01
RDA	30,57,73	4	12	0.002233	1	0	0.3812	DRB1*10:01
RDA	30,57,74	4	12	0.002233	1	0	0.3812	DRB1*10:01
RDT	30,57,77	4	12	0.002233	1	0	0.3812	DRB1*10:01
RDY	30,57,78	4	12	0.002233	1	0	0.3812	DRB1*10:01
RDV	30,57,85	4	12	0.002233	1	0	0.3812	DRB1*10:01
RDG	30,57,86	4	12	0.002233	1	0	0.3812	DRB1*10:01
RAY	30,58,60	4	12	0.002233	1	0	0.3812	DRB1*10:01
RAL	30,58,67	4	12	0.002233	1	0	0.3812	DRB1*10:01
RAR	30,58,70	4	12	0.002233	1	0	0.3812	DRB1*10:01
RAR	30,58,71	4	12	0.002233	1	0	0.3812	DRB1*10:01
RAA	30,58,73	4	12	0.002233	1	0	0.3812	DRB1*10:01
RAA	30,58,74	4	12	0.002233	1	0	0.3812	DRB1*10:01
RAT	30,58,77	4	12	0.002233	1	0	0.3812	DRB1*10:01
RAY	30,58,78	4	12	0.002233	1	0	0.3812	DRB1*10:01
RAV	30,58,85	4	12	0.002233	1	0	0.3812	DRB1*10:01
RAG	30,58,86	4	12	0.002233	1	0	0.3812	DRB1*10:01
RYL	30,60,67	4	12	0.002233	1	0	0.3812	DRB1*10:01
RYR	30,60,70	4	12	0.002233	1	0	0.3812	DRB1*10:01
RYR	30,60,71	4	12	0.002233	1	0	0.3812	DRB1*10:01
RYA	30,60,73	4	12	0.002233	1	0	0.3812	DRB1*10:01
RYA	30,60,74	4	12	0.002233	1	0	0.3812	DRB1*10:01
RYT	30,60,77	4	12	0.002233	1	0	0.3812	DRB1*10:01
RYY	30,60,78	4	12	0.002233	1	0	0.3812	DRB1*10:01
RYV	30,60,85	4	12	0.002233	1	0	0.3812	DRB1*10:01
RYG	30,60,86	4	12	0.002233	1	0	0.3812	DRB1*10:01
RLR	30,67,70	4	12	0.002233	1	0	0.3812	DRB1*10:01
RLR	30,67,71	4	12	0.002233	1	0	0.3812	DRB1*10:01
RLA	30,67,73	4	12	0.002233	1	0	0.3812	DRB1*10:01
RLA	30,67,74	4	12	0.002233	1	0	0.3812	DRB1*10:01
RLT	30,67,77	4	12	0.002233	1	0	0.3812	DRB1*10:01
RLY	30,67,78	4	12	0.002233	1	0	0.3812	DRB1*10:01
RLV	30,67,85	4	12	0.002233	1	0	0.3812	DRB1*10:01
RLG	30,67,86	4	12	0.002233	1	0	0.3812	DRB1*10:01
RRR	30,70,71	4	12	0.002233	1	0	0.3812	DRB1*10:01
RRA	30,70,73	4	12	0.002233	1	0	0.3812	DRB1*10:01
RRA	30,70,74	4	12	0.002233	1	0	0.3812	DRB1*10:01
RRT	30,70,77	4	12	0.002233	1	0	0.3812	DRB1*10:01
RRY	30,70,78	4	12	0.002233	1	0	0.3812	DRB1*10:01
RRV	30,70,85	4	12	0.002233	1	0	0.3812	DRB1*10:01
RRG	30,70,86	4	12	0.002233	1	0	0.3812	DRB1*10:01
RRA	30,71,73	4	12	0.002233	1	0	0.3812	DRB1*10:01
RRA	30,71,74	4	12	0.002233	1	0	0.3812	DRB1*10:01
RRT	30,71,77	4	12	0.002233	1	0	0.3812	DRB1*10:01
RRY	30,71,78	4	12	0.002233	1	0	0.3812	DRB1*10:01
RRV	30,71,85	4	12	0.002233	1	0	0.3812	DRB1*10:01
RRG	30,71,86	4	12	0.002233	1	0	0.3812	DRB1*10:01
RAA	30,73,74	4	12	0.002233	1	0	0.3812	DRB1*10:01
RAT	30,73,77	4	12	0.002233	1	0	0.3812	DRB1*10:01
RAY	30,73,78	4	12	0.002233	1	0	0.3812	DRB1*10:01
RAV	30,73,85	4	12	0.002233	1	0	0.3812	DRB1*10:01
RAG	30,73,86	4	12	0.002233	1	0	0.3812	DRB1*10:01
RAT	30,74,77	4	12	0.002233	1	0	0.3812	DRB1*10:01
RAY	30,74,78	4	12	0.002233	1	0	0.3812	DRB1*10:01
RAV	30,74,85	4	12	0.002233	1	0	0.3812	DRB1*10:01
RAG	30,74,86	4	12	0.002233	1	0	0.3812	DRB1*10:01
RTY	30,77,78	4	12	0.002233	1	0	0.3812	DRB1*10:01
RTV	30,77,85	4	12	0.002233	1	0	0.3812	DRB1*10:01
RTG	30,77,86	4	12	0.002233	1	0	0.3812	DRB1*10:01
RYV	30,78,85	4	12	0.002233	1	0	0.3812	DRB1*10:01
RYG	30,78,86	4	12	0.002233	1	0	0.3812	DRB1*10:01
RVG	30,85,86	4	12	0.002233	1	0	0.3812	DRB1*10:01
VHN	31,32,33	4	12	0.002233	1	0	0.3812	DRB1*10:01
VHY	31,32,37	4	12	0.002233	1	0	0.3812	DRB1*10:01
VHA	31,32,38	4	12	0.002233	1	0	0.3812	DRB1*10:01
VHY	31,32,40	4	12	0.002233	1	0	0.3812	DRB1*10:01
VHY	31,32,47	4	12	0.002233	1	0	0.3812	DRB1*10:01
VHV	31,32,50	4	12	0.002233	1	0	0.3812	DRB1*10:01
VHD	31,32,57	4	12	0.002233	1	0	0.3812	DRB1*10:01
VHA	31,32,58	4	12	0.002233	1	0	0.3812	DRB1*10:01
VHY	31,32,60	4	12	0.002233	1	0	0.3812	DRB1*10:01
VHL	31,32,67	4	12	0.002233	1	0	0.3812	DRB1*10:01
VHR	31,32,70	4	12	0.002233	1	0	0.3812	DRB1*10:01
VHR	31,32,71	4	12	0.002233	1	0	0.3812	DRB1*10:01
VHA	31,32,73	4	12	0.002233	1	0	0.3812	DRB1*10:01
VHA	31,32,74	4	12	0.002233	1	0	0.3812	DRB1*10:01
VHT	31,32,77	4	12	0.002233	1	0	0.3812	DRB1*10:01
VHY	31,32,78	4	12	0.002233	1	0	0.3812	DRB1*10:01
VHV	31,32,85	4	12	0.002233	1	0	0.3812	DRB1*10:01
VHG	31,32,86	4	12	0.002233	1	0	0.3812	DRB1*10:01
VNY	31,33,37	4	12	0.002233	1	0	0.3812	DRB1*10:01
VNA	31,33,38	4	12	0.002233	1	0	0.3812	DRB1*10:01
VNY	31,33,40	4	12	0.002233	1	0	0.3812	DRB1*10:01
VNY	31,33,47	4	12	0.002233	1	0	0.3812	DRB1*10:01
VNV	31,33,50	4	12	0.002233	1	0	0.3812	DRB1*10:01
VND	31,33,57	4	12	0.002233	1	0	0.3812	DRB1*10:01
VNA	31,33,58	4	12	0.002233	1	0	0.3812	DRB1*10:01
VNY	31,33,60	4	12	0.002233	1	0	0.3812	DRB1*10:01
VNL	31,33,67	4	12	0.002233	1	0	0.3812	DRB1*10:01
VNR	31,33,70	4	12	0.002233	1	0	0.3812	DRB1*10:01
VNR	31,33,71	4	12	0.002233	1	0	0.3812	DRB1*10:01
VNA	31,33,73	4	12	0.002233	1	0	0.3812	DRB1*10:01
VNA	31,33,74	4	12	0.002233	1	0	0.3812	DRB1*10:01
VNT	31,33,77	4	12	0.002233	1	0	0.3812	DRB1*10:01
VNY	31,33,78	4	12	0.002233	1	0	0.3812	DRB1*10:01
VNV	31,33,85	4	12	0.002233	1	0	0.3812	DRB1*10:01
VNG	31,33,86	4	12	0.002233	1	0	0.3812	DRB1*10:01
VYA	31,37,38	4	12	0.002233	1	0	0.3812	DRB1*10:01
VYY	31,37,40	4	12	0.002233	1	0	0.3812	DRB1*10:01
VYY	31,37,47	4	12	0.002233	1	0	0.3812	DRB1*10:01
VYV	31,37,50	4	12	0.002233	1	0	0.3812	DRB1*10:01
VYD	31,37,57	4	12	0.002233	1	0	0.3812	DRB1*10:01
VYA	31,37,58	4	12	0.002233	1	0	0.3812	DRB1*10:01
VYY	31,37,60	4	12	0.002233	1	0	0.3812	DRB1*10:01
VYL	31,37,67	4	12	0.002233	1	0	0.3812	DRB1*10:01
VYR	31,37,70	4	12	0.002233	1	0	0.3812	DRB1*10:01
VYR	31,37,71	4	12	0.002233	1	0	0.3812	DRB1*10:01
VYA	31,37,73	4	12	0.002233	1	0	0.3812	DRB1*10:01
VYA	31,37,74	4	12	0.002233	1	0	0.3812	DRB1*10:01
VYT	31,37,77	4	12	0.002233	1	0	0.3812	DRB1*10:01
VYY	31,37,78	4	12	0.002233	1	0	0.3812	DRB1*10:01
VYV	31,37,85	4	12	0.002233	1	0	0.3812	DRB1*10:01
VYG	31,37,86	4	12	0.002233	1	0	0.3812	DRB1*10:01
VAY	31,38,40	4	12	0.002233	1	0	0.3812	DRB1*10:01
VAY	31,38,47	4	12	0.002233	1	0	0.3812	DRB1*10:01
VAV	31,38,50	4	12	0.002233	1	0	0.3812	DRB1*10:01
VAD	31,38,57	4	12	0.002233	1	0	0.3812	DRB1*10:01
VAA	31,38,58	4	12	0.002233	1	0	0.3812	DRB1*10:01
VAY	31,38,60	4	12	0.002233	1	0	0.3812	DRB1*10:01
VAL	31,38,67	4	12	0.002233	1	0	0.3812	DRB1*10:01
VAR	31,38,70	4	12	0.002233	1	0	0.3812	DRB1*10:01
VAR	31,38,71	4	12	0.002233	1	0	0.3812	DRB1*10:01
VAA	31,38,73	4	12	0.002233	1	0	0.3812	DRB1*10:01
VAA	31,38,74	4	12	0.002233	1	0	0.3812	DRB1*10:01
VAT	31,38,77	4	12	0.002233	1	0	0.3812	DRB1*10:01
VAY	31,38,78	4	12	0.002233	1	0	0.3812	DRB1*10:01
VAV	31,38,85	4	12	0.002233	1	0	0.3812	DRB1*10:01
VAG	31,38,86	4	12	0.002233	1	0	0.3812	DRB1*10:01
VYY	31,40,47	4	12	0.002233	1	0	0.3812	DRB1*10:01
VYV	31,40,50	4	12	0.002233	1	0	0.3812	DRB1*10:01
VYD	31,40,57	4	12	0.002233	1	0	0.3812	DRB1*10:01
VYA	31,40,58	4	12	0.002233	1	0	0.3812	DRB1*10:01
VYY	31,40,60	4	12	0.002233	1	0	0.3812	DRB1*10:01
VYL	31,40,67	4	12	0.002233	1	0	0.3812	DRB1*10:01
VYR	31,40,70	4	12	0.002233	1	0	0.3812	DRB1*10:01
VYR	31,40,71	4	12	0.002233	1	0	0.3812	DRB1*10:01
VYA	31,40,73	4	12	0.002233	1	0	0.3812	DRB1*10:01
VYA	31,40,74	4	12	0.002233	1	0	0.3812	DRB1*10:01
VYT	31,40,77	4	12	0.002233	1	0	0.3812	DRB1*10:01
VYY	31,40,78	4	12	0.002233	1	0	0.3812	DRB1*10:01
VYV	31,40,85	4	12	0.002233	1	0	0.3812	DRB1*10:01
VYG	31,40,86	4	12	0.002233	1	0	0.3812	DRB1*10:01
VYV	31,47,50	4	12	0.002233	1	0	0.3812	DRB1*10:01
VYD	31,47,57	4	12	0.002233	1	0	0.3812	DRB1*10:01
VYA	31,47,58	4	12	0.002233	1	0	0.3812	DRB1*10:01
VYY	31,47,60	4	12	0.002233	1	0	0.3812	DRB1*10:01
VYL	31,47,67	4	12	0.002233	1	0	0.3812	DRB1*10:01
VYR	31,47,70	4	12	0.002233	1	0	0.3812	DRB1*10:01
VYR	31,47,71	4	12	0.002233	1	0	0.3812	DRB1*10:01
VYA	31,47,73	4	12	0.002233	1	0	0.3812	DRB1*10:01
VYA	31,47,74	4	12	0.002233	1	0	0.3812	DRB1*10:01
VYT	31,47,77	4	12	0.002233	1	0	0.3812	DRB1*10:01
VYY	31,47,78	4	12	0.002233	1	0	0.3812	DRB1*10:01
VYV	31,47,85	4	12	0.002233	1	0	0.3812	DRB1*10:01
VYG	31,47,86	4	12	0.002233	1	0	0.3812	DRB1*10:01
VVD	31,50,57	4	12	0.002233	1	0	0.3812	DRB1*10:01
VVA	31,50,58	4	12	0.002233	1	0	0.3812	DRB1*10:01
VVY	31,50,60	4	12	0.002233	1	0	0.3812	DRB1*10:01
VVL	31,50,67	4	12	0.002233	1	0	0.3812	DRB1*10:01
VVR	31,50,70	4	12	0.002233	1	0	0.3812	DRB1*10:01
VVR	31,50,71	4	12	0.002233	1	0	0.3812	DRB1*10:01
VVA	31,50,73	4	12	0.002233	1	0	0.3812	DRB1*10:01
VVA	31,50,74	4	12	0.002233	1	0	0.3812	DRB1*10:01
VVT	31,50,77	4	12	0.002233	1	0	0.3812	DRB1*10:01
VVY	31,50,78	4	12	0.002233	1	0	0.3812	DRB1*10:01
VVV	31,50,85	4	12	0.002233	1	0	0.3812	DRB1*10:01
VVG	31,50,86	4	12	0.002233	1	0	0.3812	DRB1*10:01
VDA	31,57,58	4	12	0.002233	1	0	0.3812	DRB1*10:01
VDY	31,57,60	4	12	0.002233	1	0	0.3812	DRB1*10:01
VDL	31,57,67	4	12	0.002233	1	0	0.3812	DRB1*10:01
VDR	31,57,70	4	12	0.002233	1	0	0.3812	DRB1*10:01
VDR	31,57,71	4	12	0.002233	1	0	0.3812	DRB1*10:01
VDA	31,57,73	4	12	0.002233	1	0	0.3812	DRB1*10:01
VDA	31,57,74	4	12	0.002233	1	0	0.3812	DRB1*10:01
VDT	31,57,77	4	12	0.002233	1	0	0.3812	DRB1*10:01
VDY	31,57,78	4	12	0.002233	1	0	0.3812	DRB1*10:01
VDV	31,57,85	4	12	0.002233	1	0	0.3812	DRB1*10:01
VDG	31,57,86	4	12	0.002233	1	0	0.3812	DRB1*10:01
VAY	31,58,60	4	12	0.002233	1	0	0.3812	DRB1*10:01
VAL	31,58,67	4	12	0.002233	1	0	0.3812	DRB1*10:01
VAR	31,58,70	4	12	0.002233	1	0	0.3812	DRB1*10:01
VAR	31,58,71	4	12	0.002233	1	0	0.3812	DRB1*10:01
VAA	31,58,73	4	12	0.002233	1	0	0.3812	DRB1*10:01
VAA	31,58,74	4	12	0.002233	1	0	0.3812	DRB1*10:01
VAT	31,58,77	4	12	0.002233	1	0	0.3812	DRB1*10:01
VAY	31,58,78	4	12	0.002233	1	0	0.3812	DRB1*10:01
VAV	31,58,85	4	12	0.002233	1	0	0.3812	DRB1*10:01
VAG	31,58,86	4	12	0.002233	1	0	0.3812	DRB1*10:01
VYL	31,60,67	4	12	0.002233	1	0	0.3812	DRB1*10:01
VYR	31,60,70	4	12	0.002233	1	0	0.3812	DRB1*10:01
VYR	31,60,71	4	12	0.002233	1	0	0.3812	DRB1*10:01
VYA	31,60,73	4	12	0.002233	1	0	0.3812	DRB1*10:01
VYA	31,60,74	4	12	0.002233	1	0	0.3812	DRB1*10:01
VYT	31,60,77	4	12	0.002233	1	0	0.3812	DRB1*10:01
VYY	31,60,78	4	12	0.002233	1	0	0.3812	DRB1*10:01
VYV	31,60,85	4	12	0.002233	1	0	0.3812	DRB1*10:01
VYG	31,60,86	4	12	0.002233	1	0	0.3812	DRB1*10:01
VLR	31,67,70	4	12	0.002233	1	0	0.3812	DRB1*10:01
VLR	31,67,71	4	12	0.002233	1	0	0.3812	DRB1*10:01
VLA	31,67,73	4	12	0.002233	1	0	0.3812	DRB1*10:01
VLA	31,67,74	4	12	0.002233	1	0	0.3812	DRB1*10:01
VLT	31,67,77	4	12	0.002233	1	0	0.3812	DRB1*10:01
VLY	31,67,78	4	12	0.002233	1	0	0.3812	DRB1*10:01
VLV	31,67,85	4	12	0.002233	1	0	0.3812	DRB1*10:01
VLG	31,67,86	4	12	0.002233	1	0	0.3812	DRB1*10:01
VRR	31,70,71	4	12	0.002233	1	0	0.3812	DRB1*10:01
VRA	31,70,73	4	12	0.002233	1	0	0.3812	DRB1*10:01
VRA	31,70,74	4	12	0.002233	1	0	0.3812	DRB1*10:01
VRT	31,70,77	4	12	0.002233	1	0	0.3812	DRB1*10:01
VRY	31,70,78	4	12	0.002233	1	0	0.3812	DRB1*10:01
VRV	31,70,85	4	12	0.002233	1	0	0.3812	DRB1*10:01
VRG	31,70,86	4	12	0.002233	1	0	0.3812	DRB1*10:01
VRA	31,71,73	4	12	0.002233	1	0	0.3812	DRB1*10:01
VRA	31,71,74	4	12	0.002233	1	0	0.3812	DRB1*10:01
VRT	31,71,77	4	12	0.002233	1	0	0.3812	DRB1*10:01
VRY	31,71,78	4	12	0.002233	1	0	0.3812	DRB1*10:01
VRV	31,71,85	4	12	0.002233	1	0	0.3812	DRB1*10:01
VRG	31,71,86	4	12	0.002233	1	0	0.3812	DRB1*10:01
VAA	31,73,74	4	12	0.002233	1	0	0.3812	DRB1*10:01
VAT	31,73,77	4	12	0.002233	1	0	0.3812	DRB1*10:01
VAY	31,73,78	4	12	0.002233	1	0	0.3812	DRB1*10:01
VAV	31,73,85	4	12	0.002233	1	0	0.3812	DRB1*10:01
VAG	31,73,86	4	12	0.002233	1	0	0.3812	DRB1*10:01
VAT	31,74,77	4	12	0.002233	1	0	0.3812	DRB1*10:01
VAY	31,74,78	4	12	0.002233	1	0	0.3812	DRB1*10:01
VAV	31,74,85	4	12	0.002233	1	0	0.3812	DRB1*10:01
VAG	31,74,86	4	12	0.002233	1	0	0.3812	DRB1*10:01
VTY	31,77,78	4	12	0.002233	1	0	0.3812	DRB1*10:01
VTV	31,77,85	4	12	0.002233	1	0	0.3812	DRB1*10:01
VTG	31,77,86	4	12	0.002233	1	0	0.3812	DRB1*10:01
VYV	31,78,85	4	12	0.002233	1	0	0.3812	DRB1*10:01
VYG	31,78,86	4	12	0.002233	1	0	0.3812	DRB1*10:01
VVG	31,85,86	4	12	0.002233	1	0	0.3812	DRB1*10:01
HNY	32,33,37	4	12	0.002233	1	0	0.3812	DRB1*10:01
HNA	32,33,38	4	12	0.002233	1	0	0.3812	DRB1*10:01
HNY	32,33,40	4	12	0.002233	1	0	0.3812	DRB1*10:01
HYA	32,37,38	4	12	0.002233	1	0	0.3812	DRB1*10:01
HYY	32,37,40	4	12	0.002233	1	0	0.3812	DRB1*10:01
HYY	32,37,47	4	12	0.002233	1	0	0.3812	DRB1*10:01
HYV	32,37,50	4	12	0.002233	1	0	0.3812	DRB1*10:01
HYD	32,37,57	4	12	0.002233	1	0	0.3812	DRB1*10:01
HYA	32,37,58	4	12	0.002233	1	0	0.3812	DRB1*10:01
HYY	32,37,60	4	12	0.002233	1	0	0.3812	DRB1*10:01
HYL	32,37,67	4	12	0.002233	1	0	0.3812	DRB1*10:01
HYR	32,37,70	4	12	0.002233	1	0	0.3812	DRB1*10:01
HYR	32,37,71	4	12	0.002233	1	0	0.3812	DRB1*10:01
HYA	32,37,73	4	12	0.002233	1	0	0.3812	DRB1*10:01
HYA	32,37,74	4	12	0.002233	1	0	0.3812	DRB1*10:01
HYT	32,37,77	4	12	0.002233	1	0	0.3812	DRB1*10:01
HYY	32,37,78	4	12	0.002233	1	0	0.3812	DRB1*10:01
HYV	32,37,85	4	12	0.002233	1	0	0.3812	DRB1*10:01
HYG	32,37,86	4	12	0.002233	1	0	0.3812	DRB1*10:01
HAY	32,38,40	4	12	0.002233	1	0	0.3812	DRB1*10:01
HAY	32,38,47	4	12	0.002233	1	0	0.3812	DRB1*10:01
HAV	32,38,50	4	12	0.002233	1	0	0.3812	DRB1*10:01
HAD	32,38,57	4	12	0.002233	1	0	0.3812	DRB1*10:01
HAA	32,38,58	4	12	0.002233	1	0	0.3812	DRB1*10:01
[truncated: 34,254 more rows]
