# Supplementary material for: Pulmonary alveolar proteinosis: An autoimmune disease lacking an HLA association
Source: PLoS One. 2019 Mar 7;14(3):e0213179. doi: 10.1371/journal.pone.0213179 (PMC6405167; doi:10.1371/journal.pone.0213179)
Supplement: S24 Table — (TXT) [file pone.0213179.s024.txt]

Module	Positions	Affected	Control	p-value	Accepted	Accepted	p-adj
EEVK	9,10,11,12	4	12	0.002233	1	0	0.4578	DRB1*10:01
EEVF	9,10,11,13	4	12	0.002233	1	0	0.4578	DRB1*10:01
EEVE	9,10,11,14	4	12	0.002233	1	0	0.4578	DRB1*10:01
EEVH	9,10,11,16	4	12	0.002233	1	0	0.4578	DRB1*10:01
EEVR	9,10,11,25	4	12	0.002233	1	0	0.4578	DRB1*10:01
EEVL	9,10,11,26	4	12	0.002233	1	0	0.4578	DRB1*10:01
EEVE	9,10,11,28	4	12	0.002233	1	0	0.4578	DRB1*10:01
EEVR	9,10,11,30	4	12	0.002233	1	0	0.4578	DRB1*10:01
EEVV	9,10,11,31	4	12	0.002233	1	0	0.4578	DRB1*10:01
EEVH	9,10,11,32	4	12	0.002233	1	0	0.4578	DRB1*10:01
EEVN	9,10,11,33	4	12	0.002233	1	0	0.4578	DRB1*10:01
EEVY	9,10,11,37	4	12	0.002233	1	0	0.4578	DRB1*10:01
EEVA	9,10,11,38	4	12	0.002233	1	0	0.4578	DRB1*10:01
EEVY	9,10,11,40	4	12	0.002233	1	0	0.4578	DRB1*10:01
EEVY	9,10,11,47	4	12	0.002233	1	0	0.4578	DRB1*10:01
EEVV	9,10,11,50	4	12	0.002233	1	0	0.4578	DRB1*10:01
EEVD	9,10,11,57	4	12	0.002233	1	0	0.4578	DRB1*10:01
EEVA	9,10,11,58	4	12	0.002233	1	0	0.4578	DRB1*10:01
EEVY	9,10,11,60	4	12	0.002233	1	0	0.4578	DRB1*10:01
EEVL	9,10,11,67	4	12	0.002233	1	0	0.4578	DRB1*10:01
EEVR	9,10,11,70	4	12	0.002233	1	0	0.4578	DRB1*10:01
EEVR	9,10,11,71	4	12	0.002233	1	0	0.4578	DRB1*10:01
EEVA	9,10,11,73	4	12	0.002233	1	0	0.4578	DRB1*10:01
EEVA	9,10,11,74	4	12	0.002233	1	0	0.4578	DRB1*10:01
EEVT	9,10,11,77	4	12	0.002233	1	0	0.4578	DRB1*10:01
EEVY	9,10,11,78	4	12	0.002233	1	0	0.4578	DRB1*10:01
EEVV	9,10,11,85	4	12	0.002233	1	0	0.4578	DRB1*10:01
EEVG	9,10,11,86	4	12	0.002233	1	0	0.4578	DRB1*10:01
EEKF	9,10,12,13	4	12	0.002233	1	0	0.4578	DRB1*10:01
EEKE	9,10,12,14	4	12	0.002233	1	0	0.4578	DRB1*10:01
EEKH	9,10,12,16	4	12	0.002233	1	0	0.4578	DRB1*10:01
EEKR	9,10,12,25	4	12	0.002233	1	0	0.4578	DRB1*10:01
EEKL	9,10,12,26	4	12	0.002233	1	0	0.4578	DRB1*10:01
EEKE	9,10,12,28	4	12	0.002233	1	0	0.4578	DRB1*10:01
EEKR	9,10,12,30	4	12	0.002233	1	0	0.4578	DRB1*10:01
EEKV	9,10,12,31	4	12	0.002233	1	0	0.4578	DRB1*10:01
EEKH	9,10,12,32	4	12	0.002233	1	0	0.4578	DRB1*10:01
EEKN	9,10,12,33	4	12	0.002233	1	0	0.4578	DRB1*10:01
EEKY	9,10,12,37	4	12	0.002233	1	0	0.4578	DRB1*10:01
EEKA	9,10,12,38	4	12	0.002233	1	0	0.4578	DRB1*10:01
EEKY	9,10,12,40	4	12	0.002233	1	0	0.4578	DRB1*10:01
EEKY	9,10,12,47	4	12	0.002233	1	0	0.4578	DRB1*10:01
EEKV	9,10,12,50	4	12	0.002233	1	0	0.4578	DRB1*10:01
EEKD	9,10,12,57	4	12	0.002233	1	0	0.4578	DRB1*10:01
EEKA	9,10,12,58	4	12	0.002233	1	0	0.4578	DRB1*10:01
EEKY	9,10,12,60	4	12	0.002233	1	0	0.4578	DRB1*10:01
EEKL	9,10,12,67	4	12	0.002233	1	0	0.4578	DRB1*10:01
EEKR	9,10,12,70	4	12	0.002233	1	0	0.4578	DRB1*10:01
EEKR	9,10,12,71	4	12	0.002233	1	0	0.4578	DRB1*10:01
EEKA	9,10,12,73	4	12	0.002233	1	0	0.4578	DRB1*10:01
EEKA	9,10,12,74	4	12	0.002233	1	0	0.4578	DRB1*10:01
EEKT	9,10,12,77	4	12	0.002233	1	0	0.4578	DRB1*10:01
EEKY	9,10,12,78	4	12	0.002233	1	0	0.4578	DRB1*10:01
EEKV	9,10,12,85	4	12	0.002233	1	0	0.4578	DRB1*10:01
EEKG	9,10,12,86	4	12	0.002233	1	0	0.4578	DRB1*10:01
EEFE	9,10,13,14	4	12	0.002233	1	0	0.4578	DRB1*10:01
EEFH	9,10,13,16	4	12	0.002233	1	0	0.4578	DRB1*10:01
EEFR	9,10,13,25	4	12	0.002233	1	0	0.4578	DRB1*10:01
EEFL	9,10,13,26	4	12	0.002233	1	0	0.4578	DRB1*10:01
EEFE	9,10,13,28	4	12	0.002233	1	0	0.4578	DRB1*10:01
EEFR	9,10,13,30	4	12	0.002233	1	0	0.4578	DRB1*10:01
EEFV	9,10,13,31	4	12	0.002233	1	0	0.4578	DRB1*10:01
EEFH	9,10,13,32	4	12	0.002233	1	0	0.4578	DRB1*10:01
EEFN	9,10,13,33	4	12	0.002233	1	0	0.4578	DRB1*10:01
EEFY	9,10,13,37	4	12	0.002233	1	0	0.4578	DRB1*10:01
EEFA	9,10,13,38	4	12	0.002233	1	0	0.4578	DRB1*10:01
EEFY	9,10,13,40	4	12	0.002233	1	0	0.4578	DRB1*10:01
EEFY	9,10,13,47	4	12	0.002233	1	0	0.4578	DRB1*10:01
EEFV	9,10,13,50	4	12	0.002233	1	0	0.4578	DRB1*10:01
EEFD	9,10,13,57	4	12	0.002233	1	0	0.4578	DRB1*10:01
EEFA	9,10,13,58	4	12	0.002233	1	0	0.4578	DRB1*10:01
EEFY	9,10,13,60	4	12	0.002233	1	0	0.4578	DRB1*10:01
EEFL	9,10,13,67	4	12	0.002233	1	0	0.4578	DRB1*10:01
EEFR	9,10,13,70	4	12	0.002233	1	0	0.4578	DRB1*10:01
EEFR	9,10,13,71	4	12	0.002233	1	0	0.4578	DRB1*10:01
EEFA	9,10,13,73	4	12	0.002233	1	0	0.4578	DRB1*10:01
EEFA	9,10,13,74	4	12	0.002233	1	0	0.4578	DRB1*10:01
EEFT	9,10,13,77	4	12	0.002233	1	0	0.4578	DRB1*10:01
EEFY	9,10,13,78	4	12	0.002233	1	0	0.4578	DRB1*10:01
EEFV	9,10,13,85	4	12	0.002233	1	0	0.4578	DRB1*10:01
EEFG	9,10,13,86	4	12	0.002233	1	0	0.4578	DRB1*10:01
EEEH	9,10,14,16	4	12	0.002233	1	0	0.4578	DRB1*10:01
EEER	9,10,14,25	4	12	0.002233	1	0	0.4578	DRB1*10:01
EEEL	9,10,14,26	4	12	0.002233	1	0	0.4578	DRB1*10:01
EEEE	9,10,14,28	4	12	0.002233	1	0	0.4578	DRB1*10:01
EEER	9,10,14,30	4	12	0.002233	1	0	0.4578	DRB1*10:01
EEEV	9,10,14,31	4	12	0.002233	1	0	0.4578	DRB1*10:01
EEEH	9,10,14,32	4	12	0.002233	1	0	0.4578	DRB1*10:01
EEEN	9,10,14,33	4	12	0.002233	1	0	0.4578	DRB1*10:01
EEEY	9,10,14,37	4	12	0.002233	1	0	0.4578	DRB1*10:01
EEEA	9,10,14,38	4	12	0.002233	1	0	0.4578	DRB1*10:01
EEEY	9,10,14,40	4	12	0.002233	1	0	0.4578	DRB1*10:01
EEEY	9,10,14,47	4	12	0.002233	1	0	0.4578	DRB1*10:01
EEEV	9,10,14,50	4	12	0.002233	1	0	0.4578	DRB1*10:01
EEED	9,10,14,57	4	12	0.002233	1	0	0.4578	DRB1*10:01
EEEA	9,10,14,58	4	12	0.002233	1	0	0.4578	DRB1*10:01
EEEY	9,10,14,60	4	12	0.002233	1	0	0.4578	DRB1*10:01
EEEL	9,10,14,67	4	12	0.002233	1	0	0.4578	DRB1*10:01
EEER	9,10,14,70	4	12	0.002233	1	0	0.4578	DRB1*10:01
EEER	9,10,14,71	4	12	0.002233	1	0	0.4578	DRB1*10:01
EEEA	9,10,14,73	4	12	0.002233	1	0	0.4578	DRB1*10:01
EEEA	9,10,14,74	4	12	0.002233	1	0	0.4578	DRB1*10:01
EEET	9,10,14,77	4	12	0.002233	1	0	0.4578	DRB1*10:01
EEEY	9,10,14,78	4	12	0.002233	1	0	0.4578	DRB1*10:01
EEEV	9,10,14,85	4	12	0.002233	1	0	0.4578	DRB1*10:01
EEEG	9,10,14,86	4	12	0.002233	1	0	0.4578	DRB1*10:01
EEHR	9,10,16,25	4	12	0.002233	1	0	0.4578	DRB1*10:01
EEHL	9,10,16,26	4	12	0.002233	1	0	0.4578	DRB1*10:01
EEHE	9,10,16,28	4	12	0.002233	1	0	0.4578	DRB1*10:01
EEHR	9,10,16,30	4	12	0.002233	1	0	0.4578	DRB1*10:01
EEHV	9,10,16,31	4	12	0.002233	1	0	0.4578	DRB1*10:01
EEHH	9,10,16,32	4	12	0.002233	1	0	0.4578	DRB1*10:01
EEHN	9,10,16,33	4	12	0.002233	1	0	0.4578	DRB1*10:01
EEHY	9,10,16,37	4	12	0.002233	1	0	0.4578	DRB1*10:01
EEHA	9,10,16,38	4	12	0.002233	1	0	0.4578	DRB1*10:01
EEHY	9,10,16,40	4	12	0.002233	1	0	0.4578	DRB1*10:01
EEHY	9,10,16,47	4	12	0.002233	1	0	0.4578	DRB1*10:01
EEHV	9,10,16,50	4	12	0.002233	1	0	0.4578	DRB1*10:01
EEHD	9,10,16,57	4	12	0.002233	1	0	0.4578	DRB1*10:01
EEHA	9,10,16,58	4	12	0.002233	1	0	0.4578	DRB1*10:01
EEHY	9,10,16,60	4	12	0.002233	1	0	0.4578	DRB1*10:01
EEHL	9,10,16,67	4	12	0.002233	1	0	0.4578	DRB1*10:01
EEHR	9,10,16,70	4	12	0.002233	1	0	0.4578	DRB1*10:01
EEHR	9,10,16,71	4	12	0.002233	1	0	0.4578	DRB1*10:01
EEHA	9,10,16,73	4	12	0.002233	1	0	0.4578	DRB1*10:01
EEHA	9,10,16,74	4	12	0.002233	1	0	0.4578	DRB1*10:01
EEHT	9,10,16,77	4	12	0.002233	1	0	0.4578	DRB1*10:01
EEHY	9,10,16,78	4	12	0.002233	1	0	0.4578	DRB1*10:01
EEHV	9,10,16,85	4	12	0.002233	1	0	0.4578	DRB1*10:01
EEHG	9,10,16,86	4	12	0.002233	1	0	0.4578	DRB1*10:01
EERL	9,10,25,26	4	12	0.002233	1	0	0.4578	DRB1*10:01
EERE	9,10,25,28	4	12	0.002233	1	0	0.4578	DRB1*10:01
EERR	9,10,25,30	4	12	0.002233	1	0	0.4578	DRB1*10:01
EERV	9,10,25,31	4	12	0.002233	1	0	0.4578	DRB1*10:01
EERH	9,10,25,32	4	12	0.002233	1	0	0.4578	DRB1*10:01
EERN	9,10,25,33	4	12	0.002233	1	0	0.4578	DRB1*10:01
EERY	9,10,25,37	4	12	0.002233	1	0	0.4578	DRB1*10:01
EERA	9,10,25,38	4	12	0.002233	1	0	0.4578	DRB1*10:01
EERY	9,10,25,40	4	12	0.002233	1	0	0.4578	DRB1*10:01
EERY	9,10,25,47	4	12	0.002233	1	0	0.4578	DRB1*10:01
EERV	9,10,25,50	4	12	0.002233	1	0	0.4578	DRB1*10:01
EERD	9,10,25,57	4	12	0.002233	1	0	0.4578	DRB1*10:01
EERA	9,10,25,58	4	12	0.002233	1	0	0.4578	DRB1*10:01
EERY	9,10,25,60	4	12	0.002233	1	0	0.4578	DRB1*10:01
EERL	9,10,25,67	4	12	0.002233	1	0	0.4578	DRB1*10:01
EERR	9,10,25,70	4	12	0.002233	1	0	0.4578	DRB1*10:01
EERR	9,10,25,71	4	12	0.002233	1	0	0.4578	DRB1*10:01
EERA	9,10,25,73	4	12	0.002233	1	0	0.4578	DRB1*10:01
EERA	9,10,25,74	4	12	0.002233	1	0	0.4578	DRB1*10:01
EERT	9,10,25,77	4	12	0.002233	1	0	0.4578	DRB1*10:01
EERY	9,10,25,78	4	12	0.002233	1	0	0.4578	DRB1*10:01
EERV	9,10,25,85	4	12	0.002233	1	0	0.4578	DRB1*10:01
EERG	9,10,25,86	4	12	0.002233	1	0	0.4578	DRB1*10:01
EELE	9,10,26,28	4	12	0.002233	1	0	0.4578	DRB1*10:01
EELR	9,10,26,30	4	12	0.002233	1	0	0.4578	DRB1*10:01
EELV	9,10,26,31	4	12	0.002233	1	0	0.4578	DRB1*10:01
EELH	9,10,26,32	4	12	0.002233	1	0	0.4578	DRB1*10:01
EELN	9,10,26,33	4	12	0.002233	1	0	0.4578	DRB1*10:01
EELY	9,10,26,37	4	12	0.002233	1	0	0.4578	DRB1*10:01
EELA	9,10,26,38	4	12	0.002233	1	0	0.4578	DRB1*10:01
EELY	9,10,26,40	4	12	0.002233	1	0	0.4578	DRB1*10:01
EELY	9,10,26,47	4	12	0.002233	1	0	0.4578	DRB1*10:01
EELV	9,10,26,50	4	12	0.002233	1	0	0.4578	DRB1*10:01
EELD	9,10,26,57	4	12	0.002233	1	0	0.4578	DRB1*10:01
EELA	9,10,26,58	4	12	0.002233	1	0	0.4578	DRB1*10:01
EELY	9,10,26,60	4	12	0.002233	1	0	0.4578	DRB1*10:01
EELL	9,10,26,67	4	12	0.002233	1	0	0.4578	DRB1*10:01
EELR	9,10,26,70	4	12	0.002233	1	0	0.4578	DRB1*10:01
EELR	9,10,26,71	4	12	0.002233	1	0	0.4578	DRB1*10:01
EELA	9,10,26,73	4	12	0.002233	1	0	0.4578	DRB1*10:01
EELA	9,10,26,74	4	12	0.002233	1	0	0.4578	DRB1*10:01
EELT	9,10,26,77	4	12	0.002233	1	0	0.4578	DRB1*10:01
EELY	9,10,26,78	4	12	0.002233	1	0	0.4578	DRB1*10:01
EELV	9,10,26,85	4	12	0.002233	1	0	0.4578	DRB1*10:01
EELG	9,10,26,86	4	12	0.002233	1	0	0.4578	DRB1*10:01
EEER	9,10,28,30	4	12	0.002233	1	0	0.4578	DRB1*10:01
EEEV	9,10,28,31	4	12	0.002233	1	0	0.4578	DRB1*10:01
EEEH	9,10,28,32	4	12	0.002233	1	0	0.4578	DRB1*10:01
EEEN	9,10,28,33	4	12	0.002233	1	0	0.4578	DRB1*10:01
EEEY	9,10,28,37	4	12	0.002233	1	0	0.4578	DRB1*10:01
EEEA	9,10,28,38	4	12	0.002233	1	0	0.4578	DRB1*10:01
EEEY	9,10,28,40	4	12	0.002233	1	0	0.4578	DRB1*10:01
EEEY	9,10,28,47	4	12	0.002233	1	0	0.4578	DRB1*10:01
EEEV	9,10,28,50	4	12	0.002233	1	0	0.4578	DRB1*10:01
EEED	9,10,28,57	4	12	0.002233	1	0	0.4578	DRB1*10:01
EEEA	9,10,28,58	4	12	0.002233	1	0	0.4578	DRB1*10:01
EEEY	9,10,28,60	4	12	0.002233	1	0	0.4578	DRB1*10:01
EEEL	9,10,28,67	4	12	0.002233	1	0	0.4578	DRB1*10:01
EEER	9,10,28,70	4	12	0.002233	1	0	0.4578	DRB1*10:01
EEER	9,10,28,71	4	12	0.002233	1	0	0.4578	DRB1*10:01
EEEA	9,10,28,73	4	12	0.002233	1	0	0.4578	DRB1*10:01
EEEA	9,10,28,74	4	12	0.002233	1	0	0.4578	DRB1*10:01
EEET	9,10,28,77	4	12	0.002233	1	0	0.4578	DRB1*10:01
EEEY	9,10,28,78	4	12	0.002233	1	0	0.4578	DRB1*10:01
EEEV	9,10,28,85	4	12	0.002233	1	0	0.4578	DRB1*10:01
EEEG	9,10,28,86	4	12	0.002233	1	0	0.4578	DRB1*10:01
EERV	9,10,30,31	4	12	0.002233	1	0	0.4578	DRB1*10:01
EERH	9,10,30,32	4	12	0.002233	1	0	0.4578	DRB1*10:01
EERN	9,10,30,33	4	12	0.002233	1	0	0.4578	DRB1*10:01
EERY	9,10,30,37	4	12	0.002233	1	0	0.4578	DRB1*10:01
EERA	9,10,30,38	4	12	0.002233	1	0	0.4578	DRB1*10:01
EERY	9,10,30,40	4	12	0.002233	1	0	0.4578	DRB1*10:01
EERY	9,10,30,47	4	12	0.002233	1	0	0.4578	DRB1*10:01
EERV	9,10,30,50	4	12	0.002233	1	0	0.4578	DRB1*10:01
EERD	9,10,30,57	4	12	0.002233	1	0	0.4578	DRB1*10:01
EERA	9,10,30,58	4	12	0.002233	1	0	0.4578	DRB1*10:01
EERY	9,10,30,60	4	12	0.002233	1	0	0.4578	DRB1*10:01
EERL	9,10,30,67	4	12	0.002233	1	0	0.4578	DRB1*10:01
EERR	9,10,30,70	4	12	0.002233	1	0	0.4578	DRB1*10:01
EERR	9,10,30,71	4	12	0.002233	1	0	0.4578	DRB1*10:01
EERA	9,10,30,73	4	12	0.002233	1	0	0.4578	DRB1*10:01
EERA	9,10,30,74	4	12	0.002233	1	0	0.4578	DRB1*10:01
EERT	9,10,30,77	4	12	0.002233	1	0	0.4578	DRB1*10:01
EERY	9,10,30,78	4	12	0.002233	1	0	0.4578	DRB1*10:01
EERV	9,10,30,85	4	12	0.002233	1	0	0.4578	DRB1*10:01
EERG	9,10,30,86	4	12	0.002233	1	0	0.4578	DRB1*10:01
EEVH	9,10,31,32	4	12	0.002233	1	0	0.4578	DRB1*10:01
EEVN	9,10,31,33	4	12	0.002233	1	0	0.4578	DRB1*10:01
EEVY	9,10,31,37	4	12	0.002233	1	0	0.4578	DRB1*10:01
EEVA	9,10,31,38	4	12	0.002233	1	0	0.4578	DRB1*10:01
EEVY	9,10,31,40	4	12	0.002233	1	0	0.4578	DRB1*10:01
EEVY	9,10,31,47	4	12	0.002233	1	0	0.4578	DRB1*10:01
EEVV	9,10,31,50	4	12	0.002233	1	0	0.4578	DRB1*10:01
EEVD	9,10,31,57	4	12	0.002233	1	0	0.4578	DRB1*10:01
EEVA	9,10,31,58	4	12	0.002233	1	0	0.4578	DRB1*10:01
EEVY	9,10,31,60	4	12	0.002233	1	0	0.4578	DRB1*10:01
EEVL	9,10,31,67	4	12	0.002233	1	0	0.4578	DRB1*10:01
EEVR	9,10,31,70	4	12	0.002233	1	0	0.4578	DRB1*10:01
EEVR	9,10,31,71	4	12	0.002233	1	0	0.4578	DRB1*10:01
EEVA	9,10,31,73	4	12	0.002233	1	0	0.4578	DRB1*10:01
EEVA	9,10,31,74	4	12	0.002233	1	0	0.4578	DRB1*10:01
EEVT	9,10,31,77	4	12	0.002233	1	0	0.4578	DRB1*10:01
EEVY	9,10,31,78	4	12	0.002233	1	0	0.4578	DRB1*10:01
EEVV	9,10,31,85	4	12	0.002233	1	0	0.4578	DRB1*10:01
EEVG	9,10,31,86	4	12	0.002233	1	0	0.4578	DRB1*10:01
EEHN	9,10,32,33	4	12	0.002233	1	0	0.4578	DRB1*10:01
EEHY	9,10,32,37	4	12	0.002233	1	0	0.4578	DRB1*10:01
EEHA	9,10,32,38	4	12	0.002233	1	0	0.4578	DRB1*10:01
EEHY	9,10,32,40	4	12	0.002233	1	0	0.4578	DRB1*10:01
EEHY	9,10,32,47	4	12	0.002233	1	0	0.4578	DRB1*10:01
EEHV	9,10,32,50	4	12	0.002233	1	0	0.4578	DRB1*10:01
EEHD	9,10,32,57	4	12	0.002233	1	0	0.4578	DRB1*10:01
EEHA	9,10,32,58	4	12	0.002233	1	0	0.4578	DRB1*10:01
EEHY	9,10,32,60	4	12	0.002233	1	0	0.4578	DRB1*10:01
EEHL	9,10,32,67	4	12	0.002233	1	0	0.4578	DRB1*10:01
EEHR	9,10,32,70	4	12	0.002233	1	0	0.4578	DRB1*10:01
EEHR	9,10,32,71	4	12	0.002233	1	0	0.4578	DRB1*10:01
EEHA	9,10,32,73	4	12	0.002233	1	0	0.4578	DRB1*10:01
EEHA	9,10,32,74	4	12	0.002233	1	0	0.4578	DRB1*10:01
EEHT	9,10,32,77	4	12	0.002233	1	0	0.4578	DRB1*10:01
EEHY	9,10,32,78	4	12	0.002233	1	0	0.4578	DRB1*10:01
EEHV	9,10,32,85	4	12	0.002233	1	0	0.4578	DRB1*10:01
EEHG	9,10,32,86	4	12	0.002233	1	0	0.4578	DRB1*10:01
EENY	9,10,33,37	4	12	0.002233	1	0	0.4578	DRB1*10:01
EENA	9,10,33,38	4	12	0.002233	1	0	0.4578	DRB1*10:01
EENY	9,10,33,40	4	12	0.002233	1	0	0.4578	DRB1*10:01
EENY	9,10,33,47	4	12	0.002233	1	0	0.4578	DRB1*10:01
EENV	9,10,33,50	4	12	0.002233	1	0	0.4578	DRB1*10:01
EEND	9,10,33,57	4	12	0.002233	1	0	0.4578	DRB1*10:01
EENA	9,10,33,58	4	12	0.002233	1	0	0.4578	DRB1*10:01
EENY	9,10,33,60	4	12	0.002233	1	0	0.4578	DRB1*10:01
EENL	9,10,33,67	4	12	0.002233	1	0	0.4578	DRB1*10:01
EENR	9,10,33,70	4	12	0.002233	1	0	0.4578	DRB1*10:01
EENR	9,10,33,71	4	12	0.002233	1	0	0.4578	DRB1*10:01
EENA	9,10,33,73	4	12	0.002233	1	0	0.4578	DRB1*10:01
EENA	9,10,33,74	4	12	0.002233	1	0	0.4578	DRB1*10:01
EENT	9,10,33,77	4	12	0.002233	1	0	0.4578	DRB1*10:01
EENY	9,10,33,78	4	12	0.002233	1	0	0.4578	DRB1*10:01
EENV	9,10,33,85	4	12	0.002233	1	0	0.4578	DRB1*10:01
EENG	9,10,33,86	4	12	0.002233	1	0	0.4578	DRB1*10:01
EEYA	9,10,37,38	4	12	0.002233	1	0	0.4578	DRB1*10:01
EEYY	9,10,37,40	4	12	0.002233	1	0	0.4578	DRB1*10:01
EEYY	9,10,37,47	4	12	0.002233	1	0	0.4578	DRB1*10:01
EEYV	9,10,37,50	4	12	0.002233	1	0	0.4578	DRB1*10:01
EEYD	9,10,37,57	4	12	0.002233	1	0	0.4578	DRB1*10:01
EEYA	9,10,37,58	4	12	0.002233	1	0	0.4578	DRB1*10:01
EEYY	9,10,37,60	4	12	0.002233	1	0	0.4578	DRB1*10:01
EEYL	9,10,37,67	4	12	0.002233	1	0	0.4578	DRB1*10:01
EEYR	9,10,37,70	4	12	0.002233	1	0	0.4578	DRB1*10:01
EEYR	9,10,37,71	4	12	0.002233	1	0	0.4578	DRB1*10:01
EEYA	9,10,37,73	4	12	0.002233	1	0	0.4578	DRB1*10:01
EEYA	9,10,37,74	4	12	0.002233	1	0	0.4578	DRB1*10:01
EEYT	9,10,37,77	4	12	0.002233	1	0	0.4578	DRB1*10:01
EEYY	9,10,37,78	4	12	0.002233	1	0	0.4578	DRB1*10:01
EEYV	9,10,37,85	4	12	0.002233	1	0	0.4578	DRB1*10:01
EEYG	9,10,37,86	4	12	0.002233	1	0	0.4578	DRB1*10:01
EEAY	9,10,38,40	4	12	0.002233	1	0	0.4578	DRB1*10:01
EEAY	9,10,38,47	4	12	0.002233	1	0	0.4578	DRB1*10:01
EEAV	9,10,38,50	4	12	0.002233	1	0	0.4578	DRB1*10:01
EEAD	9,10,38,57	4	12	0.002233	1	0	0.4578	DRB1*10:01
EEAA	9,10,38,58	4	12	0.002233	1	0	0.4578	DRB1*10:01
EEAY	9,10,38,60	4	12	0.002233	1	0	0.4578	DRB1*10:01
EEAL	9,10,38,67	4	12	0.002233	1	0	0.4578	DRB1*10:01
EEAR	9,10,38,70	4	12	0.002233	1	0	0.4578	DRB1*10:01
EEAR	9,10,38,71	4	12	0.002233	1	0	0.4578	DRB1*10:01
EEAA	9,10,38,73	4	12	0.002233	1	0	0.4578	DRB1*10:01
EEAA	9,10,38,74	4	12	0.002233	1	0	0.4578	DRB1*10:01
EEAT	9,10,38,77	4	12	0.002233	1	0	0.4578	DRB1*10:01
EEAY	9,10,38,78	4	12	0.002233	1	0	0.4578	DRB1*10:01
EEAV	9,10,38,85	4	12	0.002233	1	0	0.4578	DRB1*10:01
EEAG	9,10,38,86	4	12	0.002233	1	0	0.4578	DRB1*10:01
EEYY	9,10,40,47	4	12	0.002233	1	0	0.4578	DRB1*10:01
EEYV	9,10,40,50	4	12	0.002233	1	0	0.4578	DRB1*10:01
EEYD	9,10,40,57	4	12	0.002233	1	0	0.4578	DRB1*10:01
EEYA	9,10,40,58	4	12	0.002233	1	0	0.4578	DRB1*10:01
EEYY	9,10,40,60	4	12	0.002233	1	0	0.4578	DRB1*10:01
EEYL	9,10,40,67	4	12	0.002233	1	0	0.4578	DRB1*10:01
EEYR	9,10,40,70	4	12	0.002233	1	0	0.4578	DRB1*10:01
EEYR	9,10,40,71	4	12	0.002233	1	0	0.4578	DRB1*10:01
EEYA	9,10,40,73	4	12	0.002233	1	0	0.4578	DRB1*10:01
EEYA	9,10,40,74	4	12	0.002233	1	0	0.4578	DRB1*10:01
EEYT	9,10,40,77	4	12	0.002233	1	0	0.4578	DRB1*10:01
EEYY	9,10,40,78	4	12	0.002233	1	0	0.4578	DRB1*10:01
EEYV	9,10,40,85	4	12	0.002233	1	0	0.4578	DRB1*10:01
EEYG	9,10,40,86	4	12	0.002233	1	0	0.4578	DRB1*10:01
EEYV	9,10,47,50	4	12	0.002233	1	0	0.4578	DRB1*10:01
EEYD	9,10,47,57	4	12	0.002233	1	0	0.4578	DRB1*10:01
EEYA	9,10,47,58	4	12	0.002233	1	0	0.4578	DRB1*10:01
EEYY	9,10,47,60	4	12	0.002233	1	0	0.4578	DRB1*10:01
EEYL	9,10,47,67	4	12	0.002233	1	0	0.4578	DRB1*10:01
EEYR	9,10,47,70	4	12	0.002233	1	0	0.4578	DRB1*10:01
EEYR	9,10,47,71	4	12	0.002233	1	0	0.4578	DRB1*10:01
EEYA	9,10,47,73	4	12	0.002233	1	0	0.4578	DRB1*10:01
EEYA	9,10,47,74	4	12	0.002233	1	0	0.4578	DRB1*10:01
EEYT	9,10,47,77	4	12	0.002233	1	0	0.4578	DRB1*10:01
EEYY	9,10,47,78	4	12	0.002233	1	0	0.4578	DRB1*10:01
EEYV	9,10,47,85	4	12	0.002233	1	0	0.4578	DRB1*10:01
EEYG	9,10,47,86	4	12	0.002233	1	0	0.4578	DRB1*10:01
EEVD	9,10,50,57	4	12	0.002233	1	0	0.4578	DRB1*10:01
EEVA	9,10,50,58	4	12	0.002233	1	0	0.4578	DRB1*10:01
EEVY	9,10,50,60	4	12	0.002233	1	0	0.4578	DRB1*10:01
EEVL	9,10,50,67	4	12	0.002233	1	0	0.4578	DRB1*10:01
EEVR	9,10,50,70	4	12	0.002233	1	0	0.4578	DRB1*10:01
EEVR	9,10,50,71	4	12	0.002233	1	0	0.4578	DRB1*10:01
EEVA	9,10,50,73	4	12	0.002233	1	0	0.4578	DRB1*10:01
EEVA	9,10,50,74	4	12	0.002233	1	0	0.4578	DRB1*10:01
EEVT	9,10,50,77	4	12	0.002233	1	0	0.4578	DRB1*10:01
EEVY	9,10,50,78	4	12	0.002233	1	0	0.4578	DRB1*10:01
EEVV	9,10,50,85	4	12	0.002233	1	0	0.4578	DRB1*10:01
EEVG	9,10,50,86	4	12	0.002233	1	0	0.4578	DRB1*10:01
EEDA	9,10,57,58	4	12	0.002233	1	0	0.4578	DRB1*10:01
EEDY	9,10,57,60	4	12	0.002233	1	0	0.4578	DRB1*10:01
EEDL	9,10,57,67	4	12	0.002233	1	0	0.4578	DRB1*10:01
EEDR	9,10,57,70	4	12	0.002233	1	0	0.4578	DRB1*10:01
EEDR	9,10,57,71	4	12	0.002233	1	0	0.4578	DRB1*10:01
EEDA	9,10,57,73	4	12	0.002233	1	0	0.4578	DRB1*10:01
EEDA	9,10,57,74	4	12	0.002233	1	0	0.4578	DRB1*10:01
EEDT	9,10,57,77	4	12	0.002233	1	0	0.4578	DRB1*10:01
EEDY	9,10,57,78	4	12	0.002233	1	0	0.4578	DRB1*10:01
EEDV	9,10,57,85	4	12	0.002233	1	0	0.4578	DRB1*10:01
EEDG	9,10,57,86	4	12	0.002233	1	0	0.4578	DRB1*10:01
EEAY	9,10,58,60	4	12	0.002233	1	0	0.4578	DRB1*10:01
EEAL	9,10,58,67	4	12	0.002233	1	0	0.4578	DRB1*10:01
EEAR	9,10,58,70	4	12	0.002233	1	0	0.4578	DRB1*10:01
EEAR	9,10,58,71	4	12	0.002233	1	0	0.4578	DRB1*10:01
EEAA	9,10,58,73	4	12	0.002233	1	0	0.4578	DRB1*10:01
EEAA	9,10,58,74	4	12	0.002233	1	0	0.4578	DRB1*10:01
EEAT	9,10,58,77	4	12	0.002233	1	0	0.4578	DRB1*10:01
EEAY	9,10,58,78	4	12	0.002233	1	0	0.4578	DRB1*10:01
EEAV	9,10,58,85	4	12	0.002233	1	0	0.4578	DRB1*10:01
EEAG	9,10,58,86	4	12	0.002233	1	0	0.4578	DRB1*10:01
EEYL	9,10,60,67	4	12	0.002233	1	0	0.4578	DRB1*10:01
EEYR	9,10,60,70	4	12	0.002233	1	0	0.4578	DRB1*10:01
EEYR	9,10,60,71	4	12	0.002233	1	0	0.4578	DRB1*10:01
EEYA	9,10,60,73	4	12	0.002233	1	0	0.4578	DRB1*10:01
EEYA	9,10,60,74	4	12	0.002233	1	0	0.4578	DRB1*10:01
EEYT	9,10,60,77	4	12	0.002233	1	0	0.4578	DRB1*10:01
EEYY	9,10,60,78	4	12	0.002233	1	0	0.4578	DRB1*10:01
EEYV	9,10,60,85	4	12	0.002233	1	0	0.4578	DRB1*10:01
EEYG	9,10,60,86	4	12	0.002233	1	0	0.4578	DRB1*10:01
EELR	9,10,67,70	4	12	0.002233	1	0	0.4578	DRB1*10:01
EELR	9,10,67,71	4	12	0.002233	1	0	0.4578	DRB1*10:01
EELA	9,10,67,73	4	12	0.002233	1	0	0.4578	DRB1*10:01
EELA	9,10,67,74	4	12	0.002233	1	0	0.4578	DRB1*10:01
EELT	9,10,67,77	4	12	0.002233	1	0	0.4578	DRB1*10:01
EELY	9,10,67,78	4	12	0.002233	1	0	0.4578	DRB1*10:01
EELV	9,10,67,85	4	12	0.002233	1	0	0.4578	DRB1*10:01
EELG	9,10,67,86	4	12	0.002233	1	0	0.4578	DRB1*10:01
EERR	9,10,70,71	4	12	0.002233	1	0	0.4578	DRB1*10:01
EERA	9,10,70,73	4	12	0.002233	1	0	0.4578	DRB1*10:01
EERA	9,10,70,74	4	12	0.002233	1	0	0.4578	DRB1*10:01
EERT	9,10,70,77	4	12	0.002233	1	0	0.4578	DRB1*10:01
EERY	9,10,70,78	4	12	0.002233	1	0	0.4578	DRB1*10:01
EERV	9,10,70,85	4	12	0.002233	1	0	0.4578	DRB1*10:01
EERG	9,10,70,86	4	12	0.002233	1	0	0.4578	DRB1*10:01
EERA	9,10,71,73	4	12	0.002233	1	0	0.4578	DRB1*10:01
EERA	9,10,71,74	4	12	0.002233	1	0	0.4578	DRB1*10:01
EERT	9,10,71,77	4	12	0.002233	1	0	0.4578	DRB1*10:01
EERY	9,10,71,78	4	12	0.002233	1	0	0.4578	DRB1*10:01
EERV	9,10,71,85	4	12	0.002233	1	0	0.4578	DRB1*10:01
EERG	9,10,71,86	4	12	0.002233	1	0	0.4578	DRB1*10:01
EEAA	9,10,73,74	4	12	0.002233	1	0	0.4578	DRB1*10:01
EEAT	9,10,73,77	4	12	0.002233	1	0	0.4578	DRB1*10:01
EEAY	9,10,73,78	4	12	0.002233	1	0	0.4578	DRB1*10:01
EEAV	9,10,73,85	4	12	0.002233	1	0	0.4578	DRB1*10:01
EEAG	9,10,73,86	4	12	0.002233	1	0	0.4578	DRB1*10:01
EEAT	9,10,74,77	4	12	0.002233	1	0	0.4578	DRB1*10:01
EEAY	9,10,74,78	4	12	0.002233	1	0	0.4578	DRB1*10:01
EEAV	9,10,74,85	4	12	0.002233	1	0	0.4578	DRB1*10:01
EEAG	9,10,74,86	4	12	0.002233	1	0	0.4578	DRB1*10:01
EETY	9,10,77,78	4	12	0.002233	1	0	0.4578	DRB1*10:01
EETV	9,10,77,85	4	12	0.002233	1	0	0.4578	DRB1*10:01
EETG	9,10,77,86	4	12	0.002233	1	0	0.4578	DRB1*10:01
EEYV	9,10,78,85	4	12	0.002233	1	0	0.4578	DRB1*10:01
EEYG	9,10,78,86	4	12	0.002233	1	0	0.4578	DRB1*10:01
EEVG	9,10,85,86	4	12	0.002233	1	0	0.4578	DRB1*10:01
EVKF	9,11,12,13	4	12	0.002233	1	0	0.4578	DRB1*10:01
EVKL	9,11,12,26	4	12	0.002233	1	0	0.4578	DRB1*10:01
EVKE	9,11,12,28	4	12	0.002233	1	0	0.4578	DRB1*10:01
EVKR	9,11,12,30	4	12	0.002233	1	0	0.4578	DRB1*10:01
EVKV	9,11,12,31	4	12	0.002233	1	0	0.4578	DRB1*10:01
EVKH	9,11,12,32	4	12	0.002233	1	0	0.4578	DRB1*10:01
EVKN	9,11,12,33	4	12	0.002233	1	0	0.4578	DRB1*10:01
EVKA	9,11,12,38	4	12	0.002233	1	0	0.4578	DRB1*10:01
EVKY	9,11,12,40	4	12	0.002233	1	0	0.4578	DRB1*10:01
EVKR	9,11,12,70	4	12	0.002233	1	0	0.4578	DRB1*10:01
EVFE	9,11,13,14	4	12	0.002233	1	0	0.4578	DRB1*10:01
EVFH	9,11,13,16	4	12	0.002233	1	0	0.4578	DRB1*10:01
EVFR	9,11,13,25	4	12	0.002233	1	0	0.4578	DRB1*10:01
EVFL	9,11,13,26	4	12	0.002233	1	0	0.4578	DRB1*10:01
EVFE	9,11,13,28	4	12	0.002233	1	0	0.4578	DRB1*10:01
EVFR	9,11,13,30	4	12	0.002233	1	0	0.4578	DRB1*10:01
EVFV	9,11,13,31	4	12	0.002233	1	0	0.4578	DRB1*10:01
EVFH	9,11,13,32	4	12	0.002233	1	0	0.4578	DRB1*10:01
EVFN	9,11,13,33	4	12	0.002233	1	0	0.4578	DRB1*10:01
EVFY	9,11,13,37	4	12	0.002233	1	0	0.4578	DRB1*10:01
EVFA	9,11,13,38	4	12	0.002233	1	0	0.4578	DRB1*10:01
EVFY	9,11,13,40	4	12	0.002233	1	0	0.4578	DRB1*10:01
EVFY	9,11,13,47	4	12	0.002233	1	0	0.4578	DRB1*10:01
EVFV	9,11,13,50	4	12	0.002233	1	0	0.4578	DRB1*10:01
EVFD	9,11,13,57	4	12	0.002233	1	0	0.4578	DRB1*10:01
EVFA	9,11,13,58	4	12	0.002233	1	0	0.4578	DRB1*10:01
EVFY	9,11,13,60	4	12	0.002233	1	0	0.4578	DRB1*10:01
EVFL	9,11,13,67	4	12	0.002233	1	0	0.4578	DRB1*10:01
EVFR	9,11,13,70	4	12	0.002233	1	0	0.4578	DRB1*10:01
EVFR	9,11,13,71	4	12	0.002233	1	0	0.4578	DRB1*10:01
EVFA	9,11,13,73	4	12	0.002233	1	0	0.4578	DRB1*10:01
EVFA	9,11,13,74	4	12	0.002233	1	0	0.4578	DRB1*10:01
EVFT	9,11,13,77	4	12	0.002233	1	0	0.4578	DRB1*10:01
EVFY	9,11,13,78	4	12	0.002233	1	0	0.4578	DRB1*10:01
EVFV	9,11,13,85	4	12	0.002233	1	0	0.4578	DRB1*10:01
EVFG	9,11,13,86	4	12	0.002233	1	0	0.4578	DRB1*10:01
EVEL	9,11,14,26	4	12	0.002233	1	0	0.4578	DRB1*10:01
EVEE	9,11,14,28	4	12	0.002233	1	0	0.4578	DRB1*10:01
EVER	9,11,14,30	4	12	0.002233	1	0	0.4578	DRB1*10:01
EVEV	9,11,14,31	4	12	0.002233	1	0	0.4578	DRB1*10:01
EVEH	9,11,14,32	4	12	0.002233	1	0	0.4578	DRB1*10:01
EVEN	9,11,14,33	4	12	0.002233	1	0	0.4578	DRB1*10:01
EVEA	9,11,14,38	4	12	0.002233	1	0	0.4578	DRB1*10:01
EVEY	9,11,14,40	4	12	0.002233	1	0	0.4578	DRB1*10:01
EVER	9,11,14,70	4	12	0.002233	1	0	0.4578	DRB1*10:01
EVHL	9,11,16,26	4	12	0.002233	1	0	0.4578	DRB1*10:01
EVHE	9,11,16,28	4	12	0.002233	1	0	0.4578	DRB1*10:01
EVHR	9,11,16,30	4	12	0.002233	1	0	0.4578	DRB1*10:01
EVHV	9,11,16,31	4	12	0.002233	1	0	0.4578	DRB1*10:01
EVHH	9,11,16,32	4	12	0.002233	1	0	0.4578	DRB1*10:01
EVHN	9,11,16,33	4	12	0.002233	1	0	0.4578	DRB1*10:01
EVHA	9,11,16,38	4	12	0.002233	1	0	0.4578	DRB1*10:01
EVHY	9,11,16,40	4	12	0.002233	1	0	0.4578	DRB1*10:01
EVHR	9,11,16,70	4	12	0.002233	1	0	0.4578	DRB1*10:01
EVRL	9,11,25,26	4	12	0.002233	1	0	0.4578	DRB1*10:01
EVRE	9,11,25,28	4	12	0.002233	1	0	0.4578	DRB1*10:01
EVRR	9,11,25,30	4	12	0.002233	1	0	0.4578	DRB1*10:01
EVRV	9,11,25,31	4	12	0.002233	1	0	0.4578	DRB1*10:01
EVRH	9,11,25,32	4	12	0.002233	1	0	0.4578	DRB1*10:01
EVRN	9,11,25,33	4	12	0.002233	1	0	0.4578	DRB1*10:01
EVRA	9,11,25,38	4	12	0.002233	1	0	0.4578	DRB1*10:01
EVRY	9,11,25,40	4	12	0.002233	1	0	0.4578	DRB1*10:01
EVRR	9,11,25,70	4	12	0.002233	1	0	0.4578	DRB1*10:01
EVLE	9,11,26,28	4	12	0.002233	1	0	0.4578	DRB1*10:01
EVLR	9,11,26,30	4	12	0.002233	1	0	0.4578	DRB1*10:01
EVLV	9,11,26,31	4	12	0.002233	1	0	0.4578	DRB1*10:01
EVLH	9,11,26,32	4	12	0.002233	1	0	0.4578	DRB1*10:01
EVLN	9,11,26,33	4	12	0.002233	1	0	0.4578	DRB1*10:01
EVLY	9,11,26,37	4	12	0.002233	1	0	0.4578	DRB1*10:01
EVLA	9,11,26,38	4	12	0.002233	1	0	0.4578	DRB1*10:01
EVLY	9,11,26,40	4	12	0.002233	1	0	0.4578	DRB1*10:01
EVLY	9,11,26,47	4	12	0.002233	1	0	0.4578	DRB1*10:01
EVLV	9,11,26,50	4	12	0.002233	1	0	0.4578	DRB1*10:01
EVLD	9,11,26,57	4	12	0.002233	1	0	0.4578	DRB1*10:01
EVLA	9,11,26,58	4	12	0.002233	1	0	0.4578	DRB1*10:01
EVLY	9,11,26,60	4	12	0.002233	1	0	0.4578	DRB1*10:01
EVLL	9,11,26,67	4	12	0.002233	1	0	0.4578	DRB1*10:01
EVLR	9,11,26,70	4	12	0.002233	1	0	0.4578	DRB1*10:01
EVLR	9,11,26,71	4	12	0.002233	1	0	0.4578	DRB1*10:01
EVLA	9,11,26,73	4	12	0.002233	1	0	0.4578	DRB1*10:01
EVLA	9,11,26,74	4	12	0.002233	1	0	0.4578	DRB1*10:01
EVLT	9,11,26,77	4	12	0.002233	1	0	0.4578	DRB1*10:01
EVLY	9,11,26,78	4	12	0.002233	1	0	0.4578	DRB1*10:01
EVLV	9,11,26,85	4	12	0.002233	1	0	0.4578	DRB1*10:01
EVLG	9,11,26,86	4	12	0.002233	1	0	0.4578	DRB1*10:01
EVER	9,11,28,30	4	12	0.002233	1	0	0.4578	DRB1*10:01
EVEV	9,11,28,31	4	12	0.002233	1	0	0.4578	DRB1*10:01
EVEH	9,11,28,32	4	12	0.002233	1	0	0.4578	DRB1*10:01
EVEN	9,11,28,33	4	12	0.002233	1	0	0.4578	DRB1*10:01
EVEY	9,11,28,37	4	12	0.002233	1	0	0.4578	DRB1*10:01
EVEA	9,11,28,38	4	12	0.002233	1	0	0.4578	DRB1*10:01
EVEY	9,11,28,40	4	12	0.002233	1	0	0.4578	DRB1*10:01
EVEY	9,11,28,47	4	12	0.002233	1	0	0.4578	DRB1*10:01
EVEV	9,11,28,50	4	12	0.002233	1	0	0.4578	DRB1*10:01
EVED	9,11,28,57	4	12	0.002233	1	0	0.4578	DRB1*10:01
EVEA	9,11,28,58	4	12	0.002233	1	0	0.4578	DRB1*10:01
EVEY	9,11,28,60	4	12	0.002233	1	0	0.4578	DRB1*10:01
EVEL	9,11,28,67	4	12	0.002233	1	0	0.4578	DRB1*10:01
EVER	9,11,28,70	4	12	0.002233	1	0	0.4578	DRB1*10:01
EVER	9,11,28,71	4	12	0.002233	1	0	0.4578	DRB1*10:01
EVEA	9,11,28,73	4	12	0.002233	1	0	0.4578	DRB1*10:01
EVEA	9,11,28,74	4	12	0.002233	1	0	0.4578	DRB1*10:01
EVET	9,11,28,77	4	12	0.002233	1	0	0.4578	DRB1*10:01
EVEY	9,11,28,78	4	12	0.002233	1	0	0.4578	DRB1*10:01
EVEV	9,11,28,85	4	12	0.002233	1	0	0.4578	DRB1*10:01
EVEG	9,11,28,86	4	12	0.002233	1	0	0.4578	DRB1*10:01
EVRV	9,11,30,31	4	12	0.002233	1	0	0.4578	DRB1*10:01
EVRH	9,11,30,32	4	12	0.002233	1	0	0.4578	DRB1*10:01
EVRN	9,11,30,33	4	12	0.002233	1	0	0.4578	DRB1*10:01
EVRY	9,11,30,37	4	12	0.002233	1	0	0.4578	DRB1*10:01
EVRA	9,11,30,38	4	12	0.002233	1	0	0.4578	DRB1*10:01
EVRY	9,11,30,40	4	12	0.002233	1	0	0.4578	DRB1*10:01
EVRY	9,11,30,47	4	12	0.002233	1	0	0.4578	DRB1*10:01
EVRV	9,11,30,50	4	12	0.002233	1	0	0.4578	DRB1*10:01
EVRD	9,11,30,57	4	12	0.002233	1	0	0.4578	DRB1*10:01
EVRA	9,11,30,58	4	12	0.002233	1	0	0.4578	DRB1*10:01
EVRY	9,11,30,60	4	12	0.002233	1	0	0.4578	DRB1*10:01
EVRL	9,11,30,67	4	12	0.002233	1	0	0.4578	DRB1*10:01
EVRR	9,11,30,70	4	12	0.002233	1	0	0.4578	DRB1*10:01
EVRR	9,11,30,71	4	12	0.002233	1	0	0.4578	DRB1*10:01
EVRA	9,11,30,73	4	12	0.002233	1	0	0.4578	DRB1*10:01
EVRA	9,11,30,74	4	12	0.002233	1	0	0.4578	DRB1*10:01
EVRT	9,11,30,77	4	12	0.002233	1	0	0.4578	DRB1*10:01
EVRY	9,11,30,78	4	12	0.002233	1	0	0.4578	DRB1*10:01
EVRV	9,11,30,85	4	12	0.002233	1	0	0.4578	DRB1*10:01
EVRG	9,11,30,86	4	12	0.002233	1	0	0.4578	DRB1*10:01
EVVH	9,11,31,32	4	12	0.002233	1	0	0.4578	DRB1*10:01
EVVN	9,11,31,33	4	12	0.002233	1	0	0.4578	DRB1*10:01
EVVY	9,11,31,37	4	12	0.002233	1	0	0.4578	DRB1*10:01
EVVA	9,11,31,38	4	12	0.002233	1	0	0.4578	DRB1*10:01
EVVY	9,11,31,40	4	12	0.002233	1	0	0.4578	DRB1*10:01
EVVY	9,11,31,47	4	12	0.002233	1	0	0.4578	DRB1*10:01
EVVV	9,11,31,50	4	12	0.002233	1	0	0.4578	DRB1*10:01
EVVD	9,11,31,57	4	12	0.002233	1	0	0.4578	DRB1*10:01
EVVA	9,11,31,58	4	12	0.002233	1	0	0.4578	DRB1*10:01
EVVY	9,11,31,60	4	12	0.002233	1	0	0.4578	DRB1*10:01
EVVL	9,11,31,67	4	12	0.002233	1	0	0.4578	DRB1*10:01
EVVR	9,11,31,70	4	12	0.002233	1	0	0.4578	DRB1*10:01
EVVR	9,11,31,71	4	12	0.002233	1	0	0.4578	DRB1*10:01
EVVA	9,11,31,73	4	12	0.002233	1	0	0.4578	DRB1*10:01
EVVA	9,11,31,74	4	12	0.002233	1	0	0.4578	DRB1*10:01
EVVT	9,11,31,77	4	12	0.002233	1	0	0.4578	DRB1*10:01
EVVY	9,11,31,78	4	12	0.002233	1	0	0.4578	DRB1*10:01
EVVV	9,11,31,85	4	12	0.002233	1	0	0.4578	DRB1*10:01
EVVG	9,11,31,86	4	12	0.002233	1	0	0.4578	DRB1*10:01
EVHN	9,11,32,33	4	12	0.002233	1	0	0.4578	DRB1*10:01
EVHY	9,11,32,37	4	12	0.002233	1	0	0.4578	DRB1*10:01
EVHA	9,11,32,38	4	12	0.002233	1	0	0.4578	DRB1*10:01
EVHY	9,11,32,40	4	12	0.002233	1	0	0.4578	DRB1*10:01
EVHY	9,11,32,47	4	12	0.002233	1	0	0.4578	DRB1*10:01
EVHV	9,11,32,50	4	12	0.002233	1	0	0.4578	DRB1*10:01
EVHD	9,11,32,57	4	12	0.002233	1	0	0.4578	DRB1*10:01
EVHA	9,11,32,58	4	12	0.002233	1	0	0.4578	DRB1*10:01
EVHY	9,11,32,60	4	12	0.002233	1	0	0.4578	DRB1*10:01
EVHL	9,11,32,67	4	12	0.002233	1	0	0.4578	DRB1*10:01
EVHR	9,11,32,70	4	12	0.002233	1	0	0.4578	DRB1*10:01
EVHR	9,11,32,71	4	12	0.002233	1	0	0.4578	DRB1*10:01
EVHA	9,11,32,73	4	12	0.002233	1	0	0.4578	DRB1*10:01
EVHA	9,11,32,74	4	12	0.002233	1	0	0.4578	DRB1*10:01
EVHT	9,11,32,77	4	12	0.002233	1	0	0.4578	DRB1*10:01
EVHY	9,11,32,78	4	12	0.002233	1	0	0.4578	DRB1*10:01
EVHV	9,11,32,85	4	12	0.002233	1	0	0.4578	DRB1*10:01
EVHG	9,11,32,86	4	12	0.002233	1	0	0.4578	DRB1*10:01
EVNY	9,11,33,37	4	12	0.002233	1	0	0.4578	DRB1*10:01
EVNA	9,11,33,38	4	12	0.002233	1	0	0.4578	DRB1*10:01
EVNY	9,11,33,40	4	12	0.002233	1	0	0.4578	DRB1*10:01
EVNY	9,11,33,47	4	12	0.002233	1	0	0.4578	DRB1*10:01
EVNV	9,11,33,50	4	12	0.002233	1	0	0.4578	DRB1*10:01
EVND	9,11,33,57	4	12	0.002233	1	0	0.4578	DRB1*10:01
EVNA	9,11,33,58	4	12	0.002233	1	0	0.4578	DRB1*10:01
EVNY	9,11,33,60	4	12	0.002233	1	0	0.4578	DRB1*10:01
EVNL	9,11,33,67	4	12	0.002233	1	0	0.4578	DRB1*10:01
EVNR	9,11,33,70	4	12	0.002233	1	0	0.4578	DRB1*10:01
EVNR	9,11,33,71	4	12	0.002233	1	0	0.4578	DRB1*10:01
EVNA	9,11,33,73	4	12	0.002233	1	0	0.4578	DRB1*10:01
EVNA	9,11,33,74	4	12	0.002233	1	0	0.4578	DRB1*10:01
EVNT	9,11,33,77	4	12	0.002233	1	0	0.4578	DRB1*10:01
EVNY	9,11,33,78	4	12	0.002233	1	0	0.4578	DRB1*10:01
EVNV	9,11,33,85	4	12	0.002233	1	0	0.4578	DRB1*10:01
EVNG	9,11,33,86	4	12	0.002233	1	0	0.4578	DRB1*10:01
EVYA	9,11,37,38	4	12	0.002233	1	0	0.4578	DRB1*10:01
EVYY	9,11,37,40	4	12	0.002233	1	0	0.4578	DRB1*10:01
EVYR	9,11,37,70	4	12	0.002233	1	0	0.4578	DRB1*10:01
EVAY	9,11,38,40	4	12	0.002233	1	0	0.4578	DRB1*10:01
EVAY	9,11,38,47	4	12	0.002233	1	0	0.4578	DRB1*10:01
EVAV	9,11,38,50	4	12	0.002233	1	0	0.4578	DRB1*10:01
EVAD	9,11,38,57	4	12	0.002233	1	0	0.4578	DRB1*10:01
EVAA	9,11,38,58	4	12	0.002233	1	0	0.4578	DRB1*10:01
EVAY	9,11,38,60	4	12	0.002233	1	0	0.4578	DRB1*10:01
EVAL	9,11,38,67	4	12	0.002233	1	0	0.4578	DRB1*10:01
EVAR	9,11,38,70	4	12	0.002233	1	0	0.4578	DRB1*10:01
EVAR	9,11,38,71	4	12	0.002233	1	0	0.4578	DRB1*10:01
EVAA	9,11,38,73	4	12	0.002233	1	0	0.4578	DRB1*10:01
EVAA	9,11,38,74	4	12	0.002233	1	0	0.4578	DRB1*10:01
EVAT	9,11,38,77	4	12	0.002233	1	0	0.4578	DRB1*10:01
EVAY	9,11,38,78	4	12	0.002233	1	0	0.4578	DRB1*10:01
EVAV	9,11,38,85	4	12	0.002233	1	0	0.4578	DRB1*10:01
EVAG	9,11,38,86	4	12	0.002233	1	0	0.4578	DRB1*10:01
EVYY	9,11,40,47	4	12	0.002233	1	0	0.4578	DRB1*10:01
EVYV	9,11,40,50	4	12	0.002233	1	0	0.4578	DRB1*10:01
EVYD	9,11,40,57	4	12	0.002233	1	0	0.4578	DRB1*10:01
EVYA	9,11,40,58	4	12	0.002233	1	0	0.4578	DRB1*10:01
EVYY	9,11,40,60	4	12	0.002233	1	0	0.4578	DRB1*10:01
EVYL	9,11,40,67	4	12	0.002233	1	0	0.4578	DRB1*10:01
EVYR	9,11,40,70	4	12	0.002233	1	0	0.4578	DRB1*10:01
EVYR	9,11,40,71	4	12	0.002233	1	0	0.4578	DRB1*10:01
EVYA	9,11,40,73	4	12	0.002233	1	0	0.4578	DRB1*10:01
EVYA	9,11,40,74	4	12	0.002233	1	0	0.4578	DRB1*10:01
EVYT	9,11,40,77	4	12	0.002233	1	0	0.4578	DRB1*10:01
EVYY	9,11,40,78	4	12	0.002233	1	0	0.4578	DRB1*10:01
EVYV	9,11,40,85	4	12	0.002233	1	0	0.4578	DRB1*10:01
EVYG	9,11,40,86	4	12	0.002233	1	0	0.4578	DRB1*10:01
EVYR	9,11,47,70	4	12	0.002233	1	0	0.4578	DRB1*10:01
EVVR	9,11,50,70	4	12	0.002233	1	0	0.4578	DRB1*10:01
EVDR	9,11,57,70	4	12	0.002233	1	0	0.4578	DRB1*10:01
EVAR	9,11,58,70	4	12	0.002233	1	0	0.4578	DRB1*10:01
EVYR	9,11,60,70	4	12	0.002233	1	0	0.4578	DRB1*10:01
EVLR	9,11,67,70	4	12	0.002233	1	0	0.4578	DRB1*10:01
EVRR	9,11,70,71	4	12	0.002233	1	0	0.4578	DRB1*10:01
EVRA	9,11,70,73	4	12	0.002233	1	0	0.4578	DRB1*10:01
EVRA	9,11,70,74	4	12	0.002233	1	0	0.4578	DRB1*10:01
EVRT	9,11,70,77	4	12	0.002233	1	0	0.4578	DRB1*10:01
EVRY	9,11,70,78	4	12	0.002233	1	0	0.4578	DRB1*10:01
EVRV	9,11,70,85	4	12	0.002233	1	0	0.4578	DRB1*10:01
EVRG	9,11,70,86	4	12	0.002233	1	0	0.4578	DRB1*10:01
EKFE	9,12,13,14	4	12	0.002233	1	0	0.4578	DRB1*10:01
EKFH	9,12,13,16	4	12	0.002233	1	0	0.4578	DRB1*10:01
EKFR	9,12,13,25	4	12	0.002233	1	0	0.4578	DRB1*10:01
EKFL	9,12,13,26	4	12	0.002233	1	0	0.4578	DRB1*10:01
EKFE	9,12,13,28	4	12	0.002233	1	0	0.4578	DRB1*10:01
EKFR	9,12,13,30	4	12	0.002233	1	0	0.4578	DRB1*10:01
EKFV	9,12,13,31	4	12	0.002233	1	0	0.4578	DRB1*10:01
EKFH	9,12,13,32	4	12	0.002233	1	0	0.4578	DRB1*10:01
EKFN	9,12,13,33	4	12	0.002233	1	0	0.4578	DRB1*10:01
EKFY	9,12,13,37	4	12	0.002233	1	0	0.4578	DRB1*10:01
EKFA	9,12,13,38	4	12	0.002233	1	0	0.4578	DRB1*10:01
EKFY	9,12,13,40	4	12	0.002233	1	0	0.4578	DRB1*10:01
EKFY	9,12,13,47	4	12	0.002233	1	0	0.4578	DRB1*10:01
EKFV	9,12,13,50	4	12	0.002233	1	0	0.4578	DRB1*10:01
EKFD	9,12,13,57	4	12	0.002233	1	0	0.4578	DRB1*10:01
EKFA	9,12,13,58	4	12	0.002233	1	0	0.4578	DRB1*10:01
EKFY	9,12,13,60	4	12	0.002233	1	0	0.4578	DRB1*10:01
EKFL	9,12,13,67	4	12	0.002233	1	0	0.4578	DRB1*10:01
EKFR	9,12,13,70	4	12	0.002233	1	0	0.4578	DRB1*10:01
EKFR	9,12,13,71	4	12	0.002233	1	0	0.4578	DRB1*10:01
EKFA	9,12,13,73	4	12	0.002233	1	0	0.4578	DRB1*10:01
EKFA	9,12,13,74	4	12	0.002233	1	0	0.4578	DRB1*10:01
EKFT	9,12,13,77	4	12	0.002233	1	0	0.4578	DRB1*10:01
EKFY	9,12,13,78	4	12	0.002233	1	0	0.4578	DRB1*10:01
EKFV	9,12,13,85	4	12	0.002233	1	0	0.4578	DRB1*10:01
EKFG	9,12,13,86	4	12	0.002233	1	0	0.4578	DRB1*10:01
EKEL	9,12,14,26	4	12	0.002233	1	0	0.4578	DRB1*10:01
EKEE	9,12,14,28	4	12	0.002233	1	0	0.4578	DRB1*10:01
EKER	9,12,14,30	4	12	0.002233	1	0	0.4578	DRB1*10:01
EKEV	9,12,14,31	4	12	0.002233	1	0	0.4578	DRB1*10:01
EKEH	9,12,14,32	4	12	0.002233	1	0	0.4578	DRB1*10:01
EKEN	9,12,14,33	4	12	0.002233	1	0	0.4578	DRB1*10:01
EKEA	9,12,14,38	4	12	0.002233	1	0	0.4578	DRB1*10:01
EKEY	9,12,14,40	4	12	0.002233	1	0	0.4578	DRB1*10:01
EKER	9,12,14,70	4	12	0.002233	1	0	0.4578	DRB1*10:01
EKHL	9,12,16,26	4	12	0.002233	1	0	0.4578	DRB1*10:01
EKHE	9,12,16,28	4	12	0.002233	1	0	0.4578	DRB1*10:01
EKHR	9,12,16,30	4	12	0.002233	1	0	0.4578	DRB1*10:01
EKHV	9,12,16,31	4	12	0.002233	1	0	0.4578	DRB1*10:01
EKHH	9,12,16,32	4	12	0.002233	1	0	0.4578	DRB1*10:01
EKHN	9,12,16,33	4	12	0.002233	1	0	0.4578	DRB1*10:01
EKHA	9,12,16,38	4	12	0.002233	1	0	0.4578	DRB1*10:01
EKHY	9,12,16,40	4	12	0.002233	1	0	0.4578	DRB1*10:01
EKHR	9,12,16,70	4	12	0.002233	1	0	0.4578	DRB1*10:01
EKRL	9,12,25,26	4	12	0.002233	1	0	0.4578	DRB1*10:01
EKRE	9,12,25,28	4	12	0.002233	1	0	0.4578	DRB1*10:01
EKRR	9,12,25,30	4	12	0.002233	1	0	0.4578	DRB1*10:01
EKRV	9,12,25,31	4	12	0.002233	1	0	0.4578	DRB1*10:01
EKRH	9,12,25,32	4	12	0.002233	1	0	0.4578	DRB1*10:01
EKRN	9,12,25,33	4	12	0.002233	1	0	0.4578	DRB1*10:01
EKRA	9,12,25,38	4	12	0.002233	1	0	0.4578	DRB1*10:01
EKRY	9,12,25,40	4	12	0.002233	1	0	0.4578	DRB1*10:01
EKRR	9,12,25,70	4	12	0.002233	1	0	0.4578	DRB1*10:01
EKLE	9,12,26,28	4	12	0.002233	1	0	0.4578	DRB1*10:01
EKLR	9,12,26,30	4	12	0.002233	1	0	0.4578	DRB1*10:01
EKLV	9,12,26,31	4	12	0.002233	1	0	0.4578	DRB1*10:01
EKLH	9,12,26,32	4	12	0.002233	1	0	0.4578	DRB1*10:01
EKLN	9,12,26,33	4	12	0.002233	1	0	0.4578	DRB1*10:01
EKLY	9,12,26,37	4	12	0.002233	1	0	0.4578	DRB1*10:01
EKLA	9,12,26,38	4	12	0.002233	1	0	0.4578	DRB1*10:01
EKLY	9,12,26,40	4	12	0.002233	1	0	0.4578	DRB1*10:01
EKLY	9,12,26,47	4	12	0.002233	1	0	0.4578	DRB1*10:01
EKLV	9,12,26,50	4	12	0.002233	1	0	0.4578	DRB1*10:01
EKLD	9,12,26,57	4	12	0.002233	1	0	0.4578	DRB1*10:01
EKLA	9,12,26,58	4	12	0.002233	1	0	0.4578	DRB1*10:01
EKLY	9,12,26,60	4	12	0.002233	1	0	0.4578	DRB1*10:01
EKLL	9,12,26,67	4	12	0.002233	1	0	0.4578	DRB1*10:01
EKLR	9,12,26,70	4	12	0.002233	1	0	0.4578	DRB1*10:01
EKLR	9,12,26,71	4	12	0.002233	1	0	0.4578	DRB1*10:01
EKLA	9,12,26,73	4	12	0.002233	1	0	0.4578	DRB1*10:01
EKLA	9,12,26,74	4	12	0.002233	1	0	0.4578	DRB1*10:01
EKLT	9,12,26,77	4	12	0.002233	1	0	0.4578	DRB1*10:01
EKLY	9,12,26,78	4	12	0.002233	1	0	0.4578	DRB1*10:01
EKLV	9,12,26,85	4	12	0.002233	1	0	0.4578	DRB1*10:01
EKLG	9,12,26,86	4	12	0.002233	1	0	0.4578	DRB1*10:01
EKER	9,12,28,30	4	12	0.002233	1	0	0.4578	DRB1*10:01
EKEV	9,12,28,31	4	12	0.002233	1	0	0.4578	DRB1*10:01
EKEH	9,12,28,32	4	12	0.002233	1	0	0.4578	DRB1*10:01
EKEN	9,12,28,33	4	12	0.002233	1	0	0.4578	DRB1*10:01
EKEY	9,12,28,37	4	12	0.002233	1	0	0.4578	DRB1*10:01
EKEA	9,12,28,38	4	12	0.002233	1	0	0.4578	DRB1*10:01
EKEY	9,12,28,40	4	12	0.002233	1	0	0.4578	DRB1*10:01
EKEY	9,12,28,47	4	12	0.002233	1	0	0.4578	DRB1*10:01
EKEV	9,12,28,50	4	12	0.002233	1	0	0.4578	DRB1*10:01
EKED	9,12,28,57	4	12	0.002233	1	0	0.4578	DRB1*10:01
EKEA	9,12,28,58	4	12	0.002233	1	0	0.4578	DRB1*10:01
EKEY	9,12,28,60	4	12	0.002233	1	0	0.4578	DRB1*10:01
EKEL	9,12,28,67	4	12	0.002233	1	0	0.4578	DRB1*10:01
EKER	9,12,28,70	4	12	0.002233	1	0	0.4578	DRB1*10:01
EKER	9,12,28,71	4	12	0.002233	1	0	0.4578	DRB1*10:01
EKEA	9,12,28,73	4	12	0.002233	1	0	0.4578	DRB1*10:01
EKEA	9,12,28,74	4	12	0.002233	1	0	0.4578	DRB1*10:01
EKET	9,12,28,77	4	12	0.002233	1	0	0.4578	DRB1*10:01
EKEY	9,12,28,78	4	12	0.002233	1	0	0.4578	DRB1*10:01
EKEV	9,12,28,85	4	12	0.002233	1	0	0.4578	DRB1*10:01
EKEG	9,12,28,86	4	12	0.002233	1	0	0.4578	DRB1*10:01
EKRV	9,12,30,31	4	12	0.002233	1	0	0.4578	DRB1*10:01
EKRH	9,12,30,32	4	12	0.002233	1	0	0.4578	DRB1*10:01
EKRN	9,12,30,33	4	12	0.002233	1	0	0.4578	DRB1*10:01
EKRY	9,12,30,37	4	12	0.002233	1	0	0.4578	DRB1*10:01
EKRA	9,12,30,38	4	12	0.002233	1	0	0.4578	DRB1*10:01
EKRY	9,12,30,40	4	12	0.002233	1	0	0.4578	DRB1*10:01
EKRY	9,12,30,47	4	12	0.002233	1	0	0.4578	DRB1*10:01
EKRV	9,12,30,50	4	12	0.002233	1	0	0.4578	DRB1*10:01
EKRD	9,12,30,57	4	12	0.002233	1	0	0.4578	DRB1*10:01
EKRA	9,12,30,58	4	12	0.002233	1	0	0.4578	DRB1*10:01
EKRY	9,12,30,60	4	12	0.002233	1	0	0.4578	DRB1*10:01
EKRL	9,12,30,67	4	12	0.002233	1	0	0.4578	DRB1*10:01
EKRR	9,12,30,70	4	12	0.002233	1	0	0.4578	DRB1*10:01
EKRR	9,12,30,71	4	12	0.002233	1	0	0.4578	DRB1*10:01
EKRA	9,12,30,73	4	12	0.002233	1	0	0.4578	DRB1*10:01
EKRA	9,12,30,74	4	12	0.002233	1	0	0.4578	DRB1*10:01
EKRT	9,12,30,77	4	12	0.002233	1	0	0.4578	DRB1*10:01
EKRY	9,12,30,78	4	12	0.002233	1	0	0.4578	DRB1*10:01
EKRV	9,12,30,85	4	12	0.002233	1	0	0.4578	DRB1*10:01
EKRG	9,12,30,86	4	12	0.002233	1	0	0.4578	DRB1*10:01
EKVH	9,12,31,32	4	12	0.002233	1	0	0.4578	DRB1*10:01
EKVN	9,12,31,33	4	12	0.002233	1	0	0.4578	DRB1*10:01
EKVY	9,12,31,37	4	12	0.002233	1	0	0.4578	DRB1*10:01
EKVA	9,12,31,38	4	12	0.002233	1	0	0.4578	DRB1*10:01
EKVY	9,12,31,40	4	12	0.002233	1	0	0.4578	DRB1*10:01
EKVY	9,12,31,47	4	12	0.002233	1	0	0.4578	DRB1*10:01
EKVV	9,12,31,50	4	12	0.002233	1	0	0.4578	DRB1*10:01
EKVD	9,12,31,57	4	12	0.002233	1	0	0.4578	DRB1*10:01
EKVA	9,12,31,58	4	12	0.002233	1	0	0.4578	DRB1*10:01
EKVY	9,12,31,60	4	12	0.002233	1	0	0.4578	DRB1*10:01
EKVL	9,12,31,67	4	12	0.002233	1	0	0.4578	DRB1*10:01
EKVR	9,12,31,70	4	12	0.002233	1	0	0.4578	DRB1*10:01
EKVR	9,12,31,71	4	12	0.002233	1	0	0.4578	DRB1*10:01
EKVA	9,12,31,73	4	12	0.002233	1	0	0.4578	DRB1*10:01
EKVA	9,12,31,74	4	12	0.002233	1	0	0.4578	DRB1*10:01
EKVT	9,12,31,77	4	12	0.002233	1	0	0.4578	DRB1*10:01
EKVY	9,12,31,78	4	12	0.002233	1	0	0.4578	DRB1*10:01
EKVV	9,12,31,85	4	12	0.002233	1	0	0.4578	DRB1*10:01
EKVG	9,12,31,86	4	12	0.002233	1	0	0.4578	DRB1*10:01
EKHN	9,12,32,33	4	12	0.002233	1	0	0.4578	DRB1*10:01
EKHY	9,12,32,37	4	12	0.002233	1	0	0.4578	DRB1*10:01
EKHA	9,12,32,38	4	12	0.002233	1	0	0.4578	DRB1*10:01
EKHY	9,12,32,40	4	12	0.002233	1	0	0.4578	DRB1*10:01
EKHY	9,12,32,47	4	12	0.002233	1	0	0.4578	DRB1*10:01
EKHV	9,12,32,50	4	12	0.002233	1	0	0.4578	DRB1*10:01
EKHD	9,12,32,57	4	12	0.002233	1	0	0.4578	DRB1*10:01
EKHA	9,12,32,58	4	12	0.002233	1	0	0.4578	DRB1*10:01
EKHY	9,12,32,60	4	12	0.002233	1	0	0.4578	DRB1*10:01
EKHL	9,12,32,67	4	12	0.002233	1	0	0.4578	DRB1*10:01
EKHR	9,12,32,70	4	12	0.002233	1	0	0.4578	DRB1*10:01
EKHR	9,12,32,71	4	12	0.002233	1	0	0.4578	DRB1*10:01
EKHA	9,12,32,73	4	12	0.002233	1	0	0.4578	DRB1*10:01
EKHA	9,12,32,74	4	12	0.002233	1	0	0.4578	DRB1*10:01
EKHT	9,12,32,77	4	12	0.002233	1	0	0.4578	DRB1*10:01
EKHY	9,12,32,78	4	12	0.002233	1	0	0.4578	DRB1*10:01
EKHV	9,12,32,85	4	12	0.002233	1	0	0.4578	DRB1*10:01
EKHG	9,12,32,86	4	12	0.002233	1	0	0.4578	DRB1*10:01
EKNY	9,12,33,37	4	12	0.002233	1	0	0.4578	DRB1*10:01
EKNA	9,12,33,38	4	12	0.002233	1	0	0.4578	DRB1*10:01
EKNY	9,12,33,40	4	12	0.002233	1	0	0.4578	DRB1*10:01
EKNY	9,12,33,47	4	12	0.002233	1	0	0.4578	DRB1*10:01
EKNV	9,12,33,50	4	12	0.002233	1	0	0.4578	DRB1*10:01
EKND	9,12,33,57	4	12	0.002233	1	0	0.4578	DRB1*10:01
EKNA	9,12,33,58	4	12	0.002233	1	0	0.4578	DRB1*10:01
EKNY	9,12,33,60	4	12	0.002233	1	0	0.4578	DRB1*10:01
EKNL	9,12,33,67	4	12	0.002233	1	0	0.4578	DRB1*10:01
EKNR	9,12,33,70	4	12	0.002233	1	0	0.4578	DRB1*10:01
EKNR	9,12,33,71	4	12	0.002233	1	0	0.4578	DRB1*10:01
EKNA	9,12,33,73	4	12	0.002233	1	0	0.4578	DRB1*10:01
EKNA	9,12,33,74	4	12	0.002233	1	0	0.4578	DRB1*10:01
EKNT	9,12,33,77	4	12	0.002233	1	0	0.4578	DRB1*10:01
EKNY	9,12,33,78	4	12	0.002233	1	0	0.4578	DRB1*10:01
EKNV	9,12,33,85	4	12	0.002233	1	0	0.4578	DRB1*10:01
EKNG	9,12,33,86	4	12	0.002233	1	0	0.4578	DRB1*10:01
EKYA	9,12,37,38	4	12	0.002233	1	0	0.4578	DRB1*10:01
EKYY	9,12,37,40	4	12	0.002233	1	0	0.4578	DRB1*10:01
EKYR	9,12,37,70	4	12	0.002233	1	0	0.4578	DRB1*10:01
EKAY	9,12,38,40	4	12	0.002233	1	0	0.4578	DRB1*10:01
EKAY	9,12,38,47	4	12	0.002233	1	0	0.4578	DRB1*10:01
EKAV	9,12,38,50	4	12	0.002233	1	0	0.4578	DRB1*10:01
EKAD	9,12,38,57	4	12	0.002233	1	0	0.4578	DRB1*10:01
EKAA	9,12,38,58	4	12	0.002233	1	0	0.4578	DRB1*10:01
EKAY	9,12,38,60	4	12	0.002233	1	0	0.4578	DRB1*10:01
EKAL	9,12,38,67	4	12	0.002233	1	0	0.4578	DRB1*10:01
EKAR	9,12,38,70	4	12	0.002233	1	0	0.4578	DRB1*10:01
EKAR	9,12,38,71	4	12	0.002233	1	0	0.4578	DRB1*10:01
EKAA	9,12,38,73	4	12	0.002233	1	0	0.4578	DRB1*10:01
EKAA	9,12,38,74	4	12	0.002233	1	0	0.4578	DRB1*10:01
EKAT	9,12,38,77	4	12	0.002233	1	0	0.4578	DRB1*10:01
EKAY	9,12,38,78	4	12	0.002233	1	0	0.4578	DRB1*10:01
EKAV	9,12,38,85	4	12	0.002233	1	0	0.4578	DRB1*10:01
EKAG	9,12,38,86	4	12	0.002233	1	0	0.4578	DRB1*10:01
EKYY	9,12,40,47	4	12	0.002233	1	0	0.4578	DRB1*10:01
EKYV	9,12,40,50	4	12	0.002233	1	0	0.4578	DRB1*10:01
EKYD	9,12,40,57	4	12	0.002233	1	0	0.4578	DRB1*10:01
EKYA	9,12,40,58	4	12	0.002233	1	0	0.4578	DRB1*10:01
EKYY	9,12,40,60	4	12	0.002233	1	0	0.4578	DRB1*10:01
EKYL	9,12,40,67	4	12	0.002233	1	0	0.4578	DRB1*10:01
EKYR	9,12,40,70	4	12	0.002233	1	0	0.4578	DRB1*10:01
EKYR	9,12,40,71	4	12	0.002233	1	0	0.4578	DRB1*10:01
EKYA	9,12,40,73	4	12	0.002233	1	0	0.4578	DRB1*10:01
EKYA	9,12,40,74	4	12	0.002233	1	0	0.4578	DRB1*10:01
EKYT	9,12,40,77	4	12	0.002233	1	0	0.4578	DRB1*10:01
EKYY	9,12,40,78	4	12	0.002233	1	0	0.4578	DRB1*10:01
EKYV	9,12,40,85	4	12	0.002233	1	0	0.4578	DRB1*10:01
EKYG	9,12,40,86	4	12	0.002233	1	0	0.4578	DRB1*10:01
EKYR	9,12,47,70	4	12	0.002233	1	0	0.4578	DRB1*10:01
EKVR	9,12,50,70	4	12	0.002233	1	0	0.4578	DRB1*10:01
EKDR	9,12,57,70	4	12	0.002233	1	0	0.4578	DRB1*10:01
EKAR	9,12,58,70	4	12	0.002233	1	0	0.4578	DRB1*10:01
EKYR	9,12,60,70	4	12	0.002233	1	0	0.4578	DRB1*10:01
EKLR	9,12,67,70	4	12	0.002233	1	0	0.4578	DRB1*10:01
EKRR	9,12,70,71	4	12	0.002233	1	0	0.4578	DRB1*10:01
EKRA	9,12,70,73	4	12	0.002233	1	0	0.4578	DRB1*10:01
EKRA	9,12,70,74	4	12	0.002233	1	0	0.4578	DRB1*10:01
EKRT	9,12,70,77	4	12	0.002233	1	0	0.4578	DRB1*10:01
EKRY	9,12,70,78	4	12	0.002233	1	0	0.4578	DRB1*10:01
EKRV	9,12,70,85	4	12	0.002233	1	0	0.4578	DRB1*10:01
EKRG	9,12,70,86	4	12	0.002233	1	0	0.4578	DRB1*10:01
EFEH	9,13,14,16	4	12	0.002233	1	0	0.4578	DRB1*10:01
EFER	9,13,14,25	4	12	0.002233	1	0	0.4578	DRB1*10:01
EFEL	9,13,14,26	4	12	0.002233	1	0	0.4578	DRB1*10:01
EFEE	9,13,14,28	4	12	0.002233	1	0	0.4578	DRB1*10:01
EFER	9,13,14,30	4	12	0.002233	1	0	0.4578	DRB1*10:01
EFEV	9,13,14,31	4	12	0.002233	1	0	0.4578	DRB1*10:01
EFEH	9,13,14,32	4	12	0.002233	1	0	0.4578	DRB1*10:01
EFEN	9,13,14,33	4	12	0.002233	1	0	0.4578	DRB1*10:01
EFEY	9,13,14,37	4	12	0.002233	1	0	0.4578	DRB1*10:01
EFEA	9,13,14,38	4	12	0.002233	1	0	0.4578	DRB1*10:01
EFEY	9,13,14,40	4	12	0.002233	1	0	0.4578	DRB1*10:01
EFEY	9,13,14,47	4	12	0.002233	1	0	0.4578	DRB1*10:01
EFEV	9,13,14,50	4	12	0.002233	1	0	0.4578	DRB1*10:01
EFED	9,13,14,57	4	12	0.002233	1	0	0.4578	DRB1*10:01
EFEA	9,13,14,58	4	12	0.002233	1	0	0.4578	DRB1*10:01
EFEY	9,13,14,60	4	12	0.002233	1	0	0.4578	DRB1*10:01
EFEL	9,13,14,67	4	12	0.002233	1	0	0.4578	DRB1*10:01
EFER	9,13,14,70	4	12	0.002233	1	0	0.4578	DRB1*10:01
EFER	9,13,14,71	4	12	0.002233	1	0	0.4578	DRB1*10:01
EFEA	9,13,14,73	4	12	0.002233	1	0	0.4578	DRB1*10:01
EFEA	9,13,14,74	4	12	0.002233	1	0	0.4578	DRB1*10:01
EFET	9,13,14,77	4	12	0.002233	1	0	0.4578	DRB1*10:01
EFEY	9,13,14,78	4	12	0.002233	1	0	0.4578	DRB1*10:01
EFEV	9,13,14,85	4	12	0.002233	1	0	0.4578	DRB1*10:01
EFEG	9,13,14,86	4	12	0.002233	1	0	0.4578	DRB1*10:01
EFHR	9,13,16,25	4	12	0.002233	1	0	0.4578	DRB1*10:01
EFHL	9,13,16,26	4	12	0.002233	1	0	0.4578	DRB1*10:01
EFHE	9,13,16,28	4	12	0.002233	1	0	0.4578	DRB1*10:01
EFHR	9,13,16,30	4	12	0.002233	1	0	0.4578	DRB1*10:01
EFHV	9,13,16,31	4	12	0.002233	1	0	0.4578	DRB1*10:01
EFHH	9,13,16,32	4	12	0.002233	1	0	0.4578	DRB1*10:01
EFHN	9,13,16,33	4	12	0.002233	1	0	0.4578	DRB1*10:01
EFHY	9,13,16,37	4	12	0.002233	1	0	0.4578	DRB1*10:01
EFHA	9,13,16,38	4	12	0.002233	1	0	0.4578	DRB1*10:01
EFHY	9,13,16,40	4	12	0.002233	1	0	0.4578	DRB1*10:01
EFHY	9,13,16,47	4	12	0.002233	1	0	0.4578	DRB1*10:01
EFHV	9,13,16,50	4	12	0.002233	1	0	0.4578	DRB1*10:01
EFHD	9,13,16,57	4	12	0.002233	1	0	0.4578	DRB1*10:01
EFHA	9,13,16,58	4	12	0.002233	1	0	0.4578	DRB1*10:01
EFHY	9,13,16,60	4	12	0.002233	1	0	0.4578	DRB1*10:01
EFHL	9,13,16,67	4	12	0.002233	1	0	0.4578	DRB1*10:01
EFHR	9,13,16,70	4	12	0.002233	1	0	0.4578	DRB1*10:01
EFHR	9,13,16,71	4	12	0.002233	1	0	0.4578	DRB1*10:01
EFHA	9,13,16,73	4	12	0.002233	1	0	0.4578	DRB1*10:01
EFHA	9,13,16,74	4	12	0.002233	1	0	0.4578	DRB1*10:01
EFHT	9,13,16,77	4	12	0.002233	1	0	0.4578	DRB1*10:01
EFHY	9,13,16,78	4	12	0.002233	1	0	0.4578	DRB1*10:01
EFHV	9,13,16,85	4	12	0.002233	1	0	0.4578	DRB1*10:01
EFHG	9,13,16,86	4	12	0.002233	1	0	0.4578	DRB1*10:01
EFRL	9,13,25,26	4	12	0.002233	1	0	0.4578	DRB1*10:01
EFRE	9,13,25,28	4	12	0.002233	1	0	0.4578	DRB1*10:01
EFRR	9,13,25,30	4	12	0.002233	1	0	0.4578	DRB1*10:01
EFRV	9,13,25,31	4	12	0.002233	1	0	0.4578	DRB1*10:01
EFRH	9,13,25,32	4	12	0.002233	1	0	0.4578	DRB1*10:01
EFRN	9,13,25,33	4	12	0.002233	1	0	0.4578	DRB1*10:01
EFRY	9,13,25,37	4	12	0.002233	1	0	0.4578	DRB1*10:01
EFRA	9,13,25,38	4	12	0.002233	1	0	0.4578	DRB1*10:01
EFRY	9,13,25,40	4	12	0.002233	1	0	0.4578	DRB1*10:01
EFRY	9,13,25,47	4	12	0.002233	1	0	0.4578	DRB1*10:01
EFRV	9,13,25,50	4	12	0.002233	1	0	0.4578	DRB1*10:01
EFRD	9,13,25,57	4	12	0.002233	1	0	0.4578	DRB1*10:01
EFRA	9,13,25,58	4	12	0.002233	1	0	0.4578	DRB1*10:01
EFRY	9,13,25,60	4	12	0.002233	1	0	0.4578	DRB1*10:01
EFRL	9,13,25,67	4	12	0.002233	1	0	0.4578	DRB1*10:01
EFRR	9,13,25,70	4	12	0.002233	1	0	0.4578	DRB1*10:01
EFRR	9,13,25,71	4	12	0.002233	1	0	0.4578	DRB1*10:01
EFRA	9,13,25,73	4	12	0.002233	1	0	0.4578	DRB1*10:01
EFRA	9,13,25,74	4	12	0.002233	1	0	0.4578	DRB1*10:01
EFRT	9,13,25,77	4	12	0.002233	1	0	0.4578	DRB1*10:01
EFRY	9,13,25,78	4	12	0.002233	1	0	0.4578	DRB1*10:01
EFRV	9,13,25,85	4	12	0.002233	1	0	0.4578	DRB1*10:01
EFRG	9,13,25,86	4	12	0.002233	1	0	0.4578	DRB1*10:01
EFLE	9,13,26,28	4	12	0.002233	1	0	0.4578	DRB1*10:01
EFLR	9,13,26,30	4	12	0.002233	1	0	0.4578	DRB1*10:01
EFLV	9,13,26,31	4	12	0.002233	1	0	0.4578	DRB1*10:01
EFLH	9,13,26,32	4	12	0.002233	1	0	0.4578	DRB1*10:01
EFLN	9,13,26,33	4	12	0.002233	1	0	0.4578	DRB1*10:01
EFLY	9,13,26,37	4	12	0.002233	1	0	0.4578	DRB1*10:01
EFLA	9,13,26,38	4	12	0.002233	1	0	0.4578	DRB1*10:01
EFLY	9,13,26,40	4	12	0.002233	1	0	0.4578	DRB1*10:01
EFLY	9,13,26,47	4	12	0.002233	1	0	0.4578	DRB1*10:01
EFLV	9,13,26,50	4	12	0.002233	1	0	0.4578	DRB1*10:01
EFLD	9,13,26,57	4	12	0.002233	1	0	0.4578	DRB1*10:01
EFLA	9,13,26,58	4	12	0.002233	1	0	0.4578	DRB1*10:01
EFLY	9,13,26,60	4	12	0.002233	1	0	0.4578	DRB1*10:01
EFLL	9,13,26,67	4	12	0.002233	1	0	0.4578	DRB1*10:01
EFLR	9,13,26,70	4	12	0.002233	1	0	0.4578	DRB1*10:01
EFLR	9,13,26,71	4	12	0.002233	1	0	0.4578	DRB1*10:01
EFLA	9,13,26,73	4	12	0.002233	1	0	0.4578	DRB1*10:01
EFLA	9,13,26,74	4	12	0.002233	1	0	0.4578	DRB1*10:01
EFLT	9,13,26,77	4	12	0.002233	1	0	0.4578	DRB1*10:01
EFLY	9,13,26,78	4	12	0.002233	1	0	0.4578	DRB1*10:01
EFLV	9,13,26,85	4	12	0.002233	1	0	0.4578	DRB1*10:01
EFLG	9,13,26,86	4	12	0.002233	1	0	0.4578	DRB1*10:01
EFER	9,13,28,30	4	12	0.002233	1	0	0.4578	DRB1*10:01
EFEV	9,13,28,31	4	12	0.002233	1	0	0.4578	DRB1*10:01
EFEH	9,13,28,32	4	12	0.002233	1	0	0.4578	DRB1*10:01
EFEN	9,13,28,33	4	12	0.002233	1	0	0.4578	DRB1*10:01
EFEY	9,13,28,37	4	12	0.002233	1	0	0.4578	DRB1*10:01
EFEA	9,13,28,38	4	12	0.002233	1	0	0.4578	DRB1*10:01
EFEY	9,13,28,40	4	12	0.002233	1	0	0.4578	DRB1*10:01
EFEY	9,13,28,47	4	12	0.002233	1	0	0.4578	DRB1*10:01
EFEV	9,13,28,50	4	12	0.002233	1	0	0.4578	DRB1*10:01
EFED	9,13,28,57	4	12	0.002233	1	0	0.4578	DRB1*10:01
EFEA	9,13,28,58	4	12	0.002233	1	0	0.4578	DRB1*10:01
EFEY	9,13,28,60	4	12	0.002233	1	0	0.4578	DRB1*10:01
EFEL	9,13,28,67	4	12	0.002233	1	0	0.4578	DRB1*10:01
EFER	9,13,28,70	4	12	0.002233	1	0	0.4578	DRB1*10:01
EFER	9,13,28,71	4	12	0.002233	1	0	0.4578	DRB1*10:01
EFEA	9,13,28,73	4	12	0.002233	1	0	0.4578	DRB1*10:01
EFEA	9,13,28,74	4	12	0.002233	1	0	0.4578	DRB1*10:01
EFET	9,13,28,77	4	12	0.002233	1	0	0.4578	DRB1*10:01
EFEY	9,13,28,78	4	12	0.002233	1	0	0.4578	DRB1*10:01
EFEV	9,13,28,85	4	12	0.002233	1	0	0.4578	DRB1*10:01
EFEG	9,13,28,86	4	12	0.002233	1	0	0.4578	DRB1*10:01
EFRV	9,13,30,31	4	12	0.002233	1	0	0.4578	DRB1*10:01
EFRH	9,13,30,32	4	12	0.002233	1	0	0.4578	DRB1*10:01
EFRN	9,13,30,33	4	12	0.002233	1	0	0.4578	DRB1*10:01
EFRY	9,13,30,37	4	12	0.002233	1	0	0.4578	DRB1*10:01
EFRA	9,13,30,38	4	12	0.002233	1	0	0.4578	DRB1*10:01
EFRY	9,13,30,40	4	12	0.002233	1	0	0.4578	DRB1*10:01
EFRY	9,13,30,47	4	12	0.002233	1	0	0.4578	DRB1*10:01
EFRV	9,13,30,50	4	12	0.002233	1	0	0.4578	DRB1*10:01
EFRD	9,13,30,57	4	12	0.002233	1	0	0.4578	DRB1*10:01
EFRA	9,13,30,58	4	12	0.002233	1	0	0.4578	DRB1*10:01
EFRY	9,13,30,60	4	12	0.002233	1	0	0.4578	DRB1*10:01
EFRL	9,13,30,67	4	12	0.002233	1	0	0.4578	DRB1*10:01
EFRR	9,13,30,70	4	12	0.002233	1	0	0.4578	DRB1*10:01
EFRR	9,13,30,71	4	12	0.002233	1	0	0.4578	DRB1*10:01
EFRA	9,13,30,73	4	12	0.002233	1	0	0.4578	DRB1*10:01
EFRA	9,13,30,74	4	12	0.002233	1	0	0.4578	DRB1*10:01
EFRT	9,13,30,77	4	12	0.002233	1	0	0.4578	DRB1*10:01
EFRY	9,13,30,78	4	12	0.002233	1	0	0.4578	DRB1*10:01
EFRV	9,13,30,85	4	12	0.002233	1	0	0.4578	DRB1*10:01
EFRG	9,13,30,86	4	12	0.002233	1	0	0.4578	DRB1*10:01
EFVH	9,13,31,32	4	12	0.002233	1	0	0.4578	DRB1*10:01
EFVN	9,13,31,33	4	12	0.002233	1	0	0.4578	DRB1*10:01
EFVY	9,13,31,37	4	12	0.002233	1	0	0.4578	DRB1*10:01
EFVA	9,13,31,38	4	12	0.002233	1	0	0.4578	DRB1*10:01
EFVY	9,13,31,40	4	12	0.002233	1	0	0.4578	DRB1*10:01
EFVY	9,13,31,47	4	12	0.002233	1	0	0.4578	DRB1*10:01
EFVV	9,13,31,50	4	12	0.002233	1	0	0.4578	DRB1*10:01
EFVD	9,13,31,57	4	12	0.002233	1	0	0.4578	DRB1*10:01
EFVA	9,13,31,58	4	12	0.002233	1	0	0.4578	DRB1*10:01
EFVY	9,13,31,60	4	12	0.002233	1	0	0.4578	DRB1*10:01
EFVL	9,13,31,67	4	12	0.002233	1	0	0.4578	DRB1*10:01
EFVR	9,13,31,70	4	12	0.002233	1	0	0.4578	DRB1*10:01
EFVR	9,13,31,71	4	12	0.002233	1	0	0.4578	DRB1*10:01
EFVA	9,13,31,73	4	12	0.002233	1	0	0.4578	DRB1*10:01
EFVA	9,13,31,74	4	12	0.002233	1	0	0.4578	DRB1*10:01
EFVT	9,13,31,77	4	12	0.002233	1	0	0.4578	DRB1*10:01
EFVY	9,13,31,78	4	12	0.002233	1	0	0.4578	DRB1*10:01
EFVV	9,13,31,85	4	12	0.002233	1	0	0.4578	DRB1*10:01
EFVG	9,13,31,86	4	12	0.002233	1	0	0.4578	DRB1*10:01
EFHN	9,13,32,33	4	12	0.002233	1	0	0.4578	DRB1*10:01
EFHY	9,13,32,37	4	12	0.002233	1	0	0.4578	DRB1*10:01
EFHA	9,13,32,38	4	12	0.002233	1	0	0.4578	DRB1*10:01
EFHY	9,13,32,40	4	12	0.002233	1	0	0.4578	DRB1*10:01
EFHY	9,13,32,47	4	12	0.002233	1	0	0.4578	DRB1*10:01
EFHV	9,13,32,50	4	12	0.002233	1	0	0.4578	DRB1*10:01
EFHD	9,13,32,57	4	12	0.002233	1	0	0.4578	DRB1*10:01
EFHA	9,13,32,58	4	12	0.002233	1	0	0.4578	DRB1*10:01
EFHY	9,13,32,60	4	12	0.002233	1	0	0.4578	DRB1*10:01
EFHL	9,13,32,67	4	12	0.002233	1	0	0.4578	DRB1*10:01
EFHR	9,13,32,70	4	12	0.002233	1	0	0.4578	DRB1*10:01
EFHR	9,13,32,71	4	12	0.002233	1	0	0.4578	DRB1*10:01
EFHA	9,13,32,73	4	12	0.002233	1	0	0.4578	DRB1*10:01
EFHA	9,13,32,74	4	12	0.002233	1	0	0.4578	DRB1*10:01
EFHT	9,13,32,77	4	12	0.002233	1	0	0.4578	DRB1*10:01
EFHY	9,13,32,78	4	12	0.002233	1	0	0.4578	DRB1*10:01
EFHV	9,13,32,85	4	12	0.002233	1	0	0.4578	DRB1*10:01
EFHG	9,13,32,86	4	12	0.002233	1	0	0.4578	DRB1*10:01
EFNY	9,13,33,37	4	12	0.002233	1	0	0.4578	DRB1*10:01
EFNA	9,13,33,38	4	12	0.002233	1	0	0.4578	DRB1*10:01
EFNY	9,13,33,40	4	12	0.002233	1	0	0.4578	DRB1*10:01
EFNY	9,13,33,47	4	12	0.002233	1	0	0.4578	DRB1*10:01
EFNV	9,13,33,50	4	12	0.002233	1	0	0.4578	DRB1*10:01
EFND	9,13,33,57	4	12	0.002233	1	0	0.4578	DRB1*10:01
EFNA	9,13,33,58	4	12	0.002233	1	0	0.4578	DRB1*10:01
EFNY	9,13,33,60	4	12	0.002233	1	0	0.4578	DRB1*10:01
EFNL	9,13,33,67	4	12	0.002233	1	0	0.4578	DRB1*10:01
EFNR	9,13,33,70	4	12	0.002233	1	0	0.4578	DRB1*10:01
EFNR	9,13,33,71	4	12	0.002233	1	0	0.4578	DRB1*10:01
EFNA	9,13,33,73	4	12	0.002233	1	0	0.4578	DRB1*10:01
EFNA	9,13,33,74	4	12	0.002233	1	0	0.4578	DRB1*10:01
EFNT	9,13,33,77	4	12	0.002233	1	0	0.4578	DRB1*10:01
EFNY	9,13,33,78	4	12	0.002233	1	0	0.4578	DRB1*10:01
EFNV	9,13,33,85	4	12	0.002233	1	0	0.4578	DRB1*10:01
EFNG	9,13,33,86	4	12	0.002233	1	0	0.4578	DRB1*10:01
EFYA	9,13,37,38	4	12	0.002233	1	0	0.4578	DRB1*10:01
EFYY	9,13,37,40	4	12	0.002233	1	0	0.4578	DRB1*10:01
EFYY	9,13,37,47	4	12	0.002233	1	0	0.4578	DRB1*10:01
EFYV	9,13,37,50	4	12	0.002233	1	0	0.4578	DRB1*10:01
EFYD	9,13,37,57	4	12	0.002233	1	0	0.4578	DRB1*10:01
EFYA	9,13,37,58	4	12	0.002233	1	0	0.4578	DRB1*10:01
EFYY	9,13,37,60	4	12	0.002233	1	0	0.4578	DRB1*10:01
EFYL	9,13,37,67	4	12	0.002233	1	0	0.4578	DRB1*10:01
EFYR	9,13,37,70	4	12	0.002233	1	0	0.4578	DRB1*10:01
EFYR	9,13,37,71	4	12	0.002233	1	0	0.4578	DRB1*10:01
EFYA	9,13,37,73	4	12	0.002233	1	0	0.4578	DRB1*10:01
EFYA	9,13,37,74	4	12	0.002233	1	0	0.4578	DRB1*10:01
EFYT	9,13,37,77	4	12	0.002233	1	0	0.4578	DRB1*10:01
EFYY	9,13,37,78	4	12	0.002233	1	0	0.4578	DRB1*10:01
EFYV	9,13,37,85	4	12	0.002233	1	0	0.4578	DRB1*10:01
EFYG	9,13,37,86	4	12	0.002233	1	0	0.4578	DRB1*10:01
EFAY	9,13,38,40	4	12	0.002233	1	0	0.4578	DRB1*10:01
EFAY	9,13,38,47	4	12	0.002233	1	0	0.4578	DRB1*10:01
EFAV	9,13,38,50	4	12	0.002233	1	0	0.4578	DRB1*10:01
EFAD	9,13,38,57	4	12	0.002233	1	0	0.4578	DRB1*10:01
EFAA	9,13,38,58	4	12	0.002233	1	0	0.4578	DRB1*10:01
EFAY	9,13,38,60	4	12	0.002233	1	0	0.4578	DRB1*10:01
EFAL	9,13,38,67	4	12	0.002233	1	0	0.4578	DRB1*10:01
EFAR	9,13,38,70	4	12	0.002233	1	0	0.4578	DRB1*10:01
EFAR	9,13,38,71	4	12	0.002233	1	0	0.4578	DRB1*10:01
EFAA	9,13,38,73	4	12	0.002233	1	0	0.4578	DRB1*10:01
EFAA	9,13,38,74	4	12	0.002233	1	0	0.4578	DRB1*10:01
EFAT	9,13,38,77	4	12	0.002233	1	0	0.4578	DRB1*10:01
EFAY	9,13,38,78	4	12	0.002233	1	0	0.4578	DRB1*10:01
EFAV	9,13,38,85	4	12	0.002233	1	0	0.4578	DRB1*10:01
EFAG	9,13,38,86	4	12	0.002233	1	0	0.4578	DRB1*10:01
EFYY	9,13,40,47	4	12	0.002233	1	0	0.4578	DRB1*10:01
EFYV	9,13,40,50	4	12	0.002233	1	0	0.4578	DRB1*10:01
EFYD	9,13,40,57	4	12	0.002233	1	0	0.4578	DRB1*10:01
EFYA	9,13,40,58	4	12	0.002233	1	0	0.4578	DRB1*10:01
EFYY	9,13,40,60	4	12	0.002233	1	0	0.4578	DRB1*10:01
EFYL	9,13,40,67	4	12	0.002233	1	0	0.4578	DRB1*10:01
EFYR	9,13,40,70	4	12	0.002233	1	0	0.4578	DRB1*10:01
EFYR	9,13,40,71	4	12	0.002233	1	0	0.4578	DRB1*10:01
EFYA	9,13,40,73	4	12	0.002233	1	0	0.4578	DRB1*10:01
EFYA	9,13,40,74	4	12	0.002233	1	0	0.4578	DRB1*10:01
EFYT	9,13,40,77	4	12	0.002233	1	0	0.4578	DRB1*10:01
EFYY	9,13,40,78	4	12	0.002233	1	0	0.4578	DRB1*10:01
EFYV	9,13,40,85	4	12	0.002233	1	0	0.4578	DRB1*10:01
EFYG	9,13,40,86	4	12	0.002233	1	0	0.4578	DRB1*10:01
EFYV	9,13,47,50	4	12	0.002233	1	0	0.4578	DRB1*10:01
EFYD	9,13,47,57	4	12	0.002233	1	0	0.4578	DRB1*10:01
EFYA	9,13,47,58	4	12	0.002233	1	0	0.4578	DRB1*10:01
EFYY	9,13,47,60	4	12	0.002233	1	0	0.4578	DRB1*10:01
EFYL	9,13,47,67	4	12	0.002233	1	0	0.4578	DRB1*10:01
EFYR	9,13,47,70	4	12	0.002233	1	0	0.4578	DRB1*10:01
EFYR	9,13,47,71	4	12	0.002233	1	0	0.4578	DRB1*10:01
EFYA	9,13,47,73	4	12	0.002233	1	0	0.4578	DRB1*10:01
EFYA	9,13,47,74	4	12	0.002233	1	0	0.4578	DRB1*10:01
EFYT	9,13,47,77	4	12	0.002233	1	0	0.4578	DRB1*10:01
EFYY	9,13,47,78	4	12	0.002233	1	0	0.4578	DRB1*10:01
EFYV	9,13,47,85	4	12	0.002233	1	0	0.4578	DRB1*10:01
EFYG	9,13,47,86	4	12	0.002233	1	0	0.4578	DRB1*10:01
EFVD	9,13,50,57	4	12	0.002233	1	0	0.4578	DRB1*10:01
EFVA	9,13,50,58	4	12	0.002233	1	0	0.4578	DRB1*10:01
EFVY	9,13,50,60	4	12	0.002233	1	0	0.4578	DRB1*10:01
EFVL	9,13,50,67	4	12	0.002233	1	0	0.4578	DRB1*10:01
EFVR	9,13,50,70	4	12	0.002233	1	0	0.4578	DRB1*10:01
EFVR	9,13,50,71	4	12	0.002233	1	0	0.4578	DRB1*10:01
EFVA	9,13,50,73	4	12	0.002233	1	0	0.4578	DRB1*10:01
EFVA	9,13,50,74	4	12	0.002233	1	0	0.4578	DRB1*10:01
EFVT	9,13,50,77	4	12	0.002233	1	0	0.4578	DRB1*10:01
EFVY	9,13,50,78	4	12	0.002233	1	0	0.4578	DRB1*10:01
EFVV	9,13,50,85	4	12	0.002233	1	0	0.4578	DRB1*10:01
EFVG	9,13,50,86	4	12	0.002233	1	0	0.4578	DRB1*10:01
EFDA	9,13,57,58	4	12	0.002233	1	0	0.4578	DRB1*10:01
EFDY	9,13,57,60	4	12	0.002233	1	0	0.4578	DRB1*10:01
EFDL	9,13,57,67	4	12	0.002233	1	0	0.4578	DRB1*10:01
EFDR	9,13,57,70	4	12	0.002233	1	0	0.4578	DRB1*10:01
EFDR	9,13,57,71	4	12	0.002233	1	0	0.4578	DRB1*10:01
EFDA	9,13,57,73	4	12	0.002233	1	0	0.4578	DRB1*10:01
EFDA	9,13,57,74	4	12	0.002233	1	0	0.4578	DRB1*10:01
EFDT	9,13,57,77	4	12	0.002233	1	0	0.4578	DRB1*10:01
EFDY	9,13,57,78	4	12	0.002233	1	0	0.4578	DRB1*10:01
EFDV	9,13,57,85	4	12	0.002233	1	0	0.4578	DRB1*10:01
EFDG	9,13,57,86	4	12	0.002233	1	0	0.4578	DRB1*10:01
EFAY	9,13,58,60	4	12	0.002233	1	0	0.4578	DRB1*10:01
EFAL	9,13,58,67	4	12	0.002233	1	0	0.4578	DRB1*10:01
EFAR	9,13,58,70	4	12	0.002233	1	0	0.4578	DRB1*10:01
EFAR	9,13,58,71	4	12	0.002233	1	0	0.4578	DRB1*10:01
EFAA	9,13,58,73	4	12	0.002233	1	0	0.4578	DRB1*10:01
EFAA	9,13,58,74	4	12	0.002233	1	0	0.4578	DRB1*10:01
EFAT	9,13,58,77	4	12	0.002233	1	0	0.4578	DRB1*10:01
EFAY	9,13,58,78	4	12	0.002233	1	0	0.4578	DRB1*10:01
EFAV	9,13,58,85	4	12	0.002233	1	0	0.4578	DRB1*10:01
EFAG	9,13,58,86	4	12	0.002233	1	0	0.4578	DRB1*10:01
EFYL	9,13,60,67	4	12	0.002233	1	0	0.4578	DRB1*10:01
EFYR	9,13,60,70	4	12	0.002233	1	0	0.4578	DRB1*10:01
EFYR	9,13,60,71	4	12	0.002233	1	0	0.4578	DRB1*10:01
EFYA	9,13,60,73	4	12	0.002233	1	0	0.4578	DRB1*10:01
EFYA	9,13,60,74	4	12	0.002233	1	0	0.4578	DRB1*10:01
EFYT	9,13,60,77	4	12	0.002233	1	0	0.4578	DRB1*10:01
EFYY	9,13,60,78	4	12	0.002233	1	0	0.4578	DRB1*10:01
EFYV	9,13,60,85	4	12	0.002233	1	0	0.4578	DRB1*10:01
EFYG	9,13,60,86	4	12	0.002233	1	0	0.4578	DRB1*10:01
EFLR	9,13,67,70	4	12	0.002233	1	0	0.4578	DRB1*10:01
EFLR	9,13,67,71	4	12	0.002233	1	0	0.4578	DRB1*10:01
EFLA	9,13,67,73	4	12	0.002233	1	0	0.4578	DRB1*10:01
EFLA	9,13,67,74	4	12	0.002233	1	0	0.4578	DRB1*10:01
EFLT	9,13,67,77	4	12	0.002233	1	0	0.4578	DRB1*10:01
EFLY	9,13,67,78	4	12	0.002233	1	0	0.4578	DRB1*10:01
EFLV	9,13,67,85	4	12	0.002233	1	0	0.4578	DRB1*10:01
EFLG	9,13,67,86	4	12	0.002233	0	0	0.4578	DRB1*10:01
EFRR	9,13,70,71	4	12	0.002233	1	0	0.4578	DRB1*10:01
EFRA	9,13,70,73	4	12	0.002233	1	0	0.4578	DRB1*10:01
EFRA	9,13,70,74	4	12	0.002233	1	0	0.4578	DRB1*10:01
EFRT	9,13,70,77	4	12	0.002233	1	0	0.4578	DRB1*10:01
EFRY	9,13,70,78	4	12	0.002233	1	0	0.4578	DRB1*10:01
EFRV	9,13,70,85	4	12	0.002233	1	0	0.4578	DRB1*10:01
EFRG	9,13,70,86	4	12	0.002233	1	0	0.4578	DRB1*10:01
EFRA	9,13,71,73	4	12	0.002233	1	0	0.4578	DRB1*10:01
EFRA	9,13,71,74	4	12	0.002233	1	0	0.4578	DRB1*10:01
EFRT	9,13,71,77	4	12	0.002233	1	0	0.4578	DRB1*10:01
EFRY	9,13,71,78	4	12	0.002233	1	0	0.4578	DRB1*10:01
EFRV	9,13,71,85	4	12	0.002233	1	0	0.4578	DRB1*10:01
EFRG	9,13,71,86	4	12	0.002233	1	0	0.4578	DRB1*10:01
EFAA	9,13,73,74	4	12	0.002233	1	0	0.4578	DRB1*10:01
EFAT	9,13,73,77	4	12	0.002233	1	0	0.4578	DRB1*10:01
EFAY	9,13,73,78	4	12	0.002233	1	0	0.4578	DRB1*10:01
EFAV	9,13,73,85	4	12	0.002233	1	0	0.4578	DRB1*10:01
EFAG	9,13,73,86	4	12	0.002233	1	0	0.4578	DRB1*10:01
EFAT	9,13,74,77	4	12	0.002233	1	0	0.4578	DRB1*10:01
EFAY	9,13,74,78	4	12	0.002233	1	0	0.4578	DRB1*10:01
EFAV	9,13,74,85	4	12	0.002233	1	0	0.4578	DRB1*10:01
EFAG	9,13,74,86	4	12	0.002233	1	0	0.4578	DRB1*10:01
EFTY	9,13,77,78	4	12	0.002233	1	0	0.4578	DRB1*10:01
EFTV	9,13,77,85	4	12	0.002233	1	0	0.4578	DRB1*10:01
EFTG	9,13,77,86	4	12	0.002233	1	0	0.4578	DRB1*10:01
EFYV	9,13,78,85	4	12	0.002233	1	0	0.4578	DRB1*10:01
EFYG	9,13,78,86	4	12	0.002233	1	0	0.4578	DRB1*10:01
EFVG	9,13,85,86	4	12	0.002233	1	0	0.4578	DRB1*10:01
EEHL	9,14,16,26	4	12	0.002233	1	0	0.4578	DRB1*10:01
EEHE	9,14,16,28	5	12	0.0002554	1	0	0.4578	DRB1*10:01 DRB1*14:06
EEHR	9,14,16,30	4	12	0.002233	1	0	0.4578	DRB1*10:01
EEHV	9,14,16,31	4	12	0.002233	1	0	0.4578	DRB1*10:01
EEHA	9,14,16,38	4	12	0.002233	1	0	0.4578	DRB1*10:01
EEHY	9,14,16,40	4	12	0.002233	1	0	0.4578	DRB1*10:01
EERR	9,14,25,30	4	12	0.002233	1	0	0.4578	DRB1*10:01
EERV	9,14,25,31	4	12	0.002233	1	0	0.4578	DRB1*10:01
EERA	9,14,25,38	4	12	0.002233	1	0	0.4578	DRB1*10:01
EERY	9,14,25,40	4	12	0.002233	1	0	0.4578	DRB1*10:01
EELR	9,14,26,30	4	12	0.002233	1	0	0.4578	DRB1*10:01
EELV	9,14,26,31	4	12	0.002233	1	0	0.4578	DRB1*10:01
EELY	9,14,26,37	4	12	0.002233	1	0	0.4578	DRB1*10:01
EELA	9,14,26,38	4	12	0.002233	1	0	0.4578	DRB1*10:01
EELY	9,14,26,40	4	12	0.002233	1	0	0.4578	DRB1*10:01
EELY	9,14,26,47	4	12	0.002233	1	0	0.4578	DRB1*10:01
EELD	9,14,26,57	4	12	0.002233	1	0	0.4578	DRB1*10:01
EELY	9,14,26,60	4	12	0.002233	1	0	0.4578	DRB1*10:01
EELL	9,14,26,67	4	12	0.002233	1	0	0.4578	DRB1*10:01
EELR	9,14,26,70	4	12	0.002233	1	0	0.4578	DRB1*10:01
EELV	9,14,26,85	4	12	0.002233	1	0	0.4578	DRB1*10:01
EELG	9,14,26,86	4	12	0.002233	1	0	0.4578	DRB1*10:01
EEER	9,14,28,30	4	12	0.002233	1	0	0.4578	DRB1*10:01
EEEV	9,14,28,31	4	12	0.002233	1	0	0.4578	DRB1*10:01
EEEY	9,14,28,37	4	12	0.002233	1	0	0.4578	DRB1*10:01
EEEA	9,14,28,38	4	12	0.002233	1	0	0.4578	DRB1*10:01
EEEY	9,14,28,40	4	12	0.002233	1	0	0.4578	DRB1*10:01
EEEY	9,14,28,47	5	12	0.0002554	1	0	0.4578	DRB1*10:01 DRB1*14:06
EEED	9,14,28,57	5	12	0.0002554	1	0	0.4578	DRB1*10:01 DRB1*14:06
EEEY	9,14,28,60	5	12	0.0002554	1	0	0.4578	DRB1*10:01 DRB1*14:06
EEEL	9,14,28,67	5	12	0.0002554	1	0	0.4578	DRB1*10:01 DRB1*14:06
EEER	9,14,28,70	4	12	0.002233	1	0	0.4578	DRB1*10:01
EEEV	9,14,28,85	5	12	0.0002554	1	0	0.4578	DRB1*10:01 DRB1*14:06
EEEG	9,14,28,86	4	12	0.002233	1	0	0.4578	DRB1*10:01
EERV	9,14,30,31	4	12	0.002233	1	0	0.4578	DRB1*10:01
EERH	9,14,30,32	4	12	0.002233	1	0	0.4578	DRB1*10:01
EERN	9,14,30,33	4	12	0.002233	1	0	0.4578	DRB1*10:01
EERY	9,14,30,37	4	12	0.002233	1	0	0.4578	DRB1*10:01
EERA	9,14,30,38	4	12	0.002233	1	0	0.4578	DRB1*10:01
EERY	9,14,30,40	4	12	0.002233	1	0	0.4578	DRB1*10:01
EERY	9,14,30,47	4	12	0.002233	1	0	0.4578	DRB1*10:01
EERV	9,14,30,50	4	12	0.002233	1	0	0.4578	DRB1*10:01
EERD	9,14,30,57	4	12	0.002233	1	0	0.4578	DRB1*10:01
EERA	9,14,30,58	4	12	0.002233	1	0	0.4578	DRB1*10:01
EERY	9,14,30,60	4	12	0.002233	1	0	0.4578	DRB1*10:01
EERL	9,14,30,67	4	12	0.002233	1	0	0.4578	DRB1*10:01
EERR	9,14,30,70	4	12	0.002233	1	0	0.4578	DRB1*10:01
EERR	9,14,30,71	4	12	0.002233	1	0	0.4578	DRB1*10:01
EERA	9,14,30,73	4	12	0.002233	1	0	0.4578	DRB1*10:01
EERA	9,14,30,74	4	12	0.002233	1	0	0.4578	DRB1*10:01
EERT	9,14,30,77	4	12	0.002233	1	0	0.4578	DRB1*10:01
EERY	9,14,30,78	4	12	0.002233	1	0	0.4578	DRB1*10:01
EERV	9,14,30,85	4	12	0.002233	1	0	0.4578	DRB1*10:01
EERG	9,14,30,86	4	12	0.002233	1	0	0.4578	DRB1*10:01
EEVH	9,14,31,32	4	12	0.002233	1	0	0.4578	DRB1*10:01
EEVN	9,14,31,33	4	12	0.002233	1	0	0.4578	DRB1*10:01
EEVY	9,14,31,37	4	12	0.002233	1	0	0.4578	DRB1*10:01
EEVA	9,14,31,38	4	12	0.002233	1	0	0.4578	DRB1*10:01
EEVY	9,14,31,40	4	12	0.002233	1	0	0.4578	DRB1*10:01
EEVY	9,14,31,47	4	12	0.002233	1	0	0.4578	DRB1*10:01
EEVV	9,14,31,50	4	12	0.002233	1	0	0.4578	DRB1*10:01
EEVD	9,14,31,57	4	12	0.002233	1	0	0.4578	DRB1*10:01
EEVA	9,14,31,58	4	12	0.002233	1	0	0.4578	DRB1*10:01
EEVY	9,14,31,60	4	12	0.002233	1	0	0.4578	DRB1*10:01
EEVL	9,14,31,67	4	12	0.002233	1	0	0.4578	DRB1*10:01
EEVR	9,14,31,70	4	12	0.002233	1	0	0.4578	DRB1*10:01
EEVR	9,14,31,71	4	12	0.002233	1	0	0.4578	DRB1*10:01
EEVA	9,14,31,73	4	12	0.002233	1	0	0.4578	DRB1*10:01
EEVA	9,14,31,74	4	12	0.002233	1	0	0.4578	DRB1*10:01
EEVT	9,14,31,77	4	12	0.002233	1	0	0.4578	DRB1*10:01
EEVY	9,14,31,78	4	12	0.002233	1	0	0.4578	DRB1*10:01
EEVV	9,14,31,85	4	12	0.002233	1	0	0.4578	DRB1*10:01
EEVG	9,14,31,86	4	12	0.002233	1	0	0.4578	DRB1*10:01
EEHY	9,14,32,37	4	12	0.002233	1	0	0.4578	DRB1*10:01
EEHA	9,14,32,38	4	12	0.002233	1	0	0.4578	DRB1*10:01
EEHY	9,14,32,40	4	12	0.002233	1	0	0.4578	DRB1*10:01
EENA	9,14,33,38	4	12	0.002233	1	0	0.4578	DRB1*10:01
EENY	9,14,33,40	4	12	0.002233	1	0	0.4578	DRB1*10:01
EENY	9,14,33,47	13	142	0.001001	1	0	0.4578	DRB1*08:01 DRB1*08:02 DRB1*08:03 DRB1*08:04 DRB1*10:01 DRB1*13:03 DRB1*14:01 DRB1*14:04 DRB1*14:06
EEYA	9,14,37,38	4	12	0.002233	1	0	0.4578	DRB1*10:01
EEYY	9,14,37,40	4	12	0.002233	1	0	0.4578	DRB1*10:01
EEYR	9,14,37,70	4	12	0.002233	1	0	0.4578	DRB1*10:01
EEAY	9,14,38,40	4	12	0.002233	1	0	0.4578	DRB1*10:01
EEAY	9,14,38,47	4	12	0.002233	1	0	0.4578	DRB1*10:01
EEAV	9,14,38,50	4	12	0.002233	1	0	0.4578	DRB1*10:01
EEAD	9,14,38,57	4	12	0.002233	1	0	0.4578	DRB1*10:01
EEAA	9,14,38,58	4	12	0.002233	1	0	0.4578	DRB1*10:01
EEAY	9,14,38,60	4	12	0.002233	1	0	0.4578	DRB1*10:01
EEAL	9,14,38,67	4	12	0.002233	1	0	0.4578	DRB1*10:01
EEAR	9,14,38,70	4	12	0.002233	1	0	0.4578	DRB1*10:01
EEAR	9,14,38,71	4	12	0.002233	1	0	0.4578	DRB1*10:01
EEAA	9,14,38,73	4	12	0.002233	1	0	0.4578	DRB1*10:01
EEAA	9,14,38,74	4	12	0.002233	1	0	0.4578	DRB1*10:01
EEAT	9,14,38,77	4	12	0.002233	1	0	0.4578	DRB1*10:01
EEAY	9,14,38,78	4	12	0.002233	1	0	0.4578	DRB1*10:01
EEAV	9,14,38,85	4	12	0.002233	1	0	0.4578	DRB1*10:01
EEAG	9,14,38,86	4	12	0.002233	1	0	0.4578	DRB1*10:01
EEYY	9,14,40,47	4	12	0.002233	1	0	0.4578	DRB1*10:01
EEYV	9,14,40,50	4	12	0.002233	1	0	0.4578	DRB1*10:01
EEYD	9,14,40,57	4	12	0.002233	1	0	0.4578	DRB1*10:01
EEYA	9,14,40,58	4	12	0.002233	1	0	0.4578	DRB1*10:01
EEYY	9,14,40,60	4	12	0.002233	1	0	0.4578	DRB1*10:01
EEYL	9,14,40,67	4	12	0.002233	1	0	0.4578	DRB1*10:01
EEYR	9,14,40,70	4	12	0.002233	1	0	0.4578	DRB1*10:01
EEYR	9,14,40,71	4	12	0.002233	1	0	0.4578	DRB1*10:01
EEYA	9,14,40,73	4	12	0.002233	1	0	0.4578	DRB1*10:01
EEYA	9,14,40,74	4	12	0.002233	1	0	0.4578	DRB1*10:01
EEYT	9,14,40,77	4	12	0.002233	1	0	0.4578	DRB1*10:01
EEYY	9,14,40,78	4	12	0.002233	1	0	0.4578	DRB1*10:01
EEYV	9,14,40,85	4	12	0.002233	1	0	0.4578	DRB1*10:01
EEYG	9,14,40,86	4	12	0.002233	1	0	0.4578	DRB1*10:01
EEDR	9,14,57,70	4	12	0.002233	1	0	0.4578	DRB1*10:01
EEYR	9,14,60,70	4	12	0.002233	1	0	0.4578	DRB1*10:01
EERA	9,14,70,74	4	12	0.002233	1	0	0.4578	DRB1*10:01
EERG	9,14,70,86	4	12	0.002233	1	0	0.4578	DRB1*10:01
EHRL	9,16,25,26	4	12	0.002233	1	0	0.4578	DRB1*10:01
EHRE	9,16,25,28	5	12	0.0002554	1	0	0.4578	DRB1*10:01 DRB1*14:06
EHRR	9,16,25,30	4	12	0.002233	1	0	0.4578	DRB1*10:01
EHRV	9,16,25,31	4	12	0.002233	1	0	0.4578	DRB1*10:01
EHRA	9,16,25,38	4	12	0.002233	1	0	0.4578	DRB1*10:01
EHRY	9,16,25,40	4	12	0.002233	1	0	0.4578	DRB1*10:01
EHLE	9,16,26,28	4	12	0.002233	1	0	0.4578	DRB1*10:01
EHLR	9,16,26,30	4	12	0.002233	1	0	0.4578	DRB1*10:01
EHLV	9,16,26,31	4	12	0.002233	1	0	0.4578	DRB1*10:01
EHLH	9,16,26,32	4	12	0.002233	1	0	0.4578	DRB1*10:01
EHLN	9,16,26,33	4	12	0.002233	1	0	0.4578	DRB1*10:01
EHLY	9,16,26,37	4	12	0.002233	1	0	0.4578	DRB1*10:01
EHLA	9,16,26,38	4	12	0.002233	1	0	0.4578	DRB1*10:01
EHLY	9,16,26,40	4	12	0.002233	1	0	0.4578	DRB1*10:01
EHLY	9,16,26,47	4	12	0.002233	1	0	0.4578	DRB1*10:01
EHLV	9,16,26,50	4	12	0.002233	1	0	0.4578	DRB1*10:01
EHLD	9,16,26,57	4	12	0.002233	1	0	0.4578	DRB1*10:01
EHLA	9,16,26,58	4	12	0.002233	1	0	0.4578	DRB1*10:01
EHLY	9,16,26,60	4	12	0.002233	1	0	0.4578	DRB1*10:01
EHLL	9,16,26,67	4	12	0.002233	1	0	0.4578	DRB1*10:01
EHLR	9,16,26,70	4	12	0.002233	1	0	0.4578	DRB1*10:01
EHLR	9,16,26,71	4	12	0.002233	1	0	0.4578	DRB1*10:01
EHLA	9,16,26,73	4	12	0.002233	1	0	0.4578	DRB1*10:01
EHLA	9,16,26,74	4	12	0.002233	1	0	0.4578	DRB1*10:01
EHLT	9,16,26,77	4	12	0.002233	1	0	0.4578	DRB1*10:01
EHLY	9,16,26,78	4	12	0.002233	1	0	0.4578	DRB1*10:01
EHLV	9,16,26,85	4	12	0.002233	1	0	0.4578	DRB1*10:01
EHLG	9,16,26,86	4	12	0.002233	1	0	0.4578	DRB1*10:01
EHER	9,16,28,30	4	12	0.002233	1	0	0.4578	DRB1*10:01
EHEV	9,16,28,31	4	12	0.002233	1	0	0.4578	DRB1*10:01
EHEH	9,16,28,32	5	12	0.0002554	1	0	0.4578	DRB1*10:01 DRB1*14:06
EHEN	9,16,28,33	5	12	0.0002554	1	0	0.4578	DRB1*10:01 DRB1*14:06
EHEY	9,16,28,37	4	12	0.002233	1	0	0.4578	DRB1*10:01
EHEA	9,16,28,38	4	12	0.002233	1	0	0.4578	DRB1*10:01
EHEY	9,16,28,40	4	12	0.002233	1	0	0.4578	DRB1*10:01
EHEY	9,16,28,47	5	12	0.0002554	1	0	0.4578	DRB1*10:01 DRB1*14:06
EHEV	9,16,28,50	5	12	0.0002554	1	0	0.4578	DRB1*10:01 DRB1*14:06
EHED	9,16,28,57	5	12	0.0002554	1	0	0.4578	DRB1*10:01 DRB1*14:06
EHEA	9,16,28,58	5	12	0.0002554	1	0	0.4578	DRB1*10:01 DRB1*14:06
EHEY	9,16,28,60	5	12	0.0002554	1	0	0.4578	DRB1*10:01 DRB1*14:06
EHEL	9,16,28,67	5	12	0.0002554	1	0	0.4578	DRB1*10:01 DRB1*14:06
EHER	9,16,28,70	4	12	0.002233	1	0	0.4578	DRB1*10:01
EHER	9,16,28,71	5	12	0.0002554	1	0	0.4578	DRB1*10:01 DRB1*14:06
EHEA	9,16,28,73	5	12	0.0002554	1	0	0.4578	DRB1*10:01 DRB1*14:06
EHEA	9,16,28,74	5	12	0.0002554	1	0	0.4578	DRB1*10:01 DRB1*14:06
EHET	9,16,28,77	5	12	0.0002554	1	0	0.4578	DRB1*10:01 DRB1*14:06
EHEY	9,16,28,78	5	12	0.0002554	1	0	0.4578	DRB1*10:01 DRB1*14:06
EHEV	9,16,28,85	5	12	0.0002554	1	0	0.4578	DRB1*10:01 DRB1*14:06
EHEG	9,16,28,86	4	12	0.002233	1	0	0.4578	DRB1*10:01
EHRV	9,16,30,31	4	12	0.002233	1	0	0.4578	DRB1*10:01
EHRH	9,16,30,32	4	12	0.002233	1	0	0.4578	DRB1*10:01
EHRN	9,16,30,33	4	12	0.002233	1	0	0.4578	DRB1*10:01
EHRY	9,16,30,37	4	12	0.002233	1	0	0.4578	DRB1*10:01
EHRA	9,16,30,38	4	12	0.002233	1	0	0.4578	DRB1*10:01
EHRY	9,16,30,40	4	12	0.002233	1	0	0.4578	DRB1*10:01
EHRY	9,16,30,47	4	12	0.002233	1	0	0.4578	DRB1*10:01
EHRV	9,16,30,50	4	12	0.002233	1	0	0.4578	DRB1*10:01
EHRD	9,16,30,57	4	12	0.002233	1	0	0.4578	DRB1*10:01
EHRA	9,16,30,58	4	12	0.002233	1	0	0.4578	DRB1*10:01
EHRY	9,16,30,60	4	12	0.002233	1	0	0.4578	DRB1*10:01
EHRL	9,16,30,67	4	12	0.002233	1	0	0.4578	DRB1*10:01
EHRR	9,16,30,70	4	12	0.002233	1	0	0.4578	DRB1*10:01
EHRR	9,16,30,71	4	12	0.002233	1	0	0.4578	DRB1*10:01
EHRA	9,16,30,73	4	12	0.002233	1	0	0.4578	DRB1*10:01
EHRA	9,16,30,74	4	12	0.002233	1	0	0.4578	DRB1*10:01
EHRT	9,16,30,77	4	12	0.002233	1	0	0.4578	DRB1*10:01
EHRY	9,16,30,78	4	12	0.002233	1	0	0.4578	DRB1*10:01
EHRV	9,16,30,85	4	12	0.002233	1	0	0.4578	DRB1*10:01
EHRG	9,16,30,86	4	12	0.002233	1	0	0.4578	DRB1*10:01
EHVH	9,16,31,32	4	12	0.002233	1	0	0.4578	DRB1*10:01
EHVN	9,16,31,33	4	12	0.002233	1	0	0.4578	DRB1*10:01
EHVY	9,16,31,37	4	12	0.002233	1	0	0.4578	DRB1*10:01
EHVA	9,16,31,38	4	12	0.002233	1	0	0.4578	DRB1*10:01
EHVY	9,16,31,40	4	12	0.002233	1	0	0.4578	DRB1*10:01
EHVY	9,16,31,47	4	12	0.002233	1	0	0.4578	DRB1*10:01
EHVV	9,16,31,50	4	12	0.002233	1	0	0.4578	DRB1*10:01
EHVD	9,16,31,57	4	12	0.002233	1	0	0.4578	DRB1*10:01
EHVA	9,16,31,58	4	12	0.002233	1	0	0.4578	DRB1*10:01
EHVY	9,16,31,60	4	12	0.002233	1	0	0.4578	DRB1*10:01
EHVL	9,16,31,67	4	12	0.002233	1	0	0.4578	DRB1*10:01
EHVR	9,16,31,70	4	12	0.002233	1	0	0.4578	DRB1*10:01
EHVR	9,16,31,71	4	12	0.002233	1	0	0.4578	DRB1*10:01
EHVA	9,16,31,73	4	12	0.002233	1	0	0.4578	DRB1*10:01
EHVA	9,16,31,74	4	12	0.002233	1	0	0.4578	DRB1*10:01
EHVT	9,16,31,77	4	12	0.002233	1	0	0.4578	DRB1*10:01
EHVY	9,16,31,78	4	12	0.002233	1	0	0.4578	DRB1*10:01
EHVV	9,16,31,85	4	12	0.002233	1	0	0.4578	DRB1*10:01
EHVG	9,16,31,86	4	12	0.002233	1	0	0.4578	DRB1*10:01
EHHY	9,16,32,37	4	12	0.002233	1	0	0.4578	DRB1*10:01
EHHA	9,16,32,38	4	12	0.002233	1	0	0.4578	DRB1*10:01
EHHY	9,16,32,40	4	12	0.002233	1	0	0.4578	DRB1*10:01
EHNA	9,16,33,38	4	12	0.002233	1	0	0.4578	DRB1*10:01
EHNY	9,16,33,40	4	12	0.002233	1	0	0.4578	DRB1*10:01
EHYA	9,16,37,38	4	12	0.002233	1	0	0.4578	DRB1*10:01
EHYY	9,16,37,40	4	12	0.002233	1	0	0.4578	DRB1*10:01
EHYR	9,16,37,70	4	12	0.002233	1	0	0.4578	DRB1*10:01
EHAY	9,16,38,40	4	12	0.002233	1	0	0.4578	DRB1*10:01
EHAY	9,16,38,47	4	12	0.002233	1	0	0.4578	DRB1*10:01
EHAV	9,16,38,50	4	12	0.002233	1	0	0.4578	DRB1*10:01
EHAD	9,16,38,57	4	12	0.002233	1	0	0.4578	DRB1*10:01
EHAA	9,16,38,58	4	12	0.002233	1	0	0.4578	DRB1*10:01
EHAY	9,16,38,60	4	12	0.002233	1	0	0.4578	DRB1*10:01
EHAL	9,16,38,67	4	12	0.002233	1	0	0.4578	DRB1*10:01
EHAR	9,16,38,70	4	12	0.002233	1	0	0.4578	DRB1*10:01
EHAR	9,16,38,71	4	12	0.002233	1	0	0.4578	DRB1*10:01
EHAA	9,16,38,73	4	12	0.002233	1	0	0.4578	DRB1*10:01
EHAA	9,16,38,74	4	12	0.002233	1	0	0.4578	DRB1*10:01
EHAT	9,16,38,77	4	12	0.002233	1	0	0.4578	DRB1*10:01
EHAY	9,16,38,78	4	12	0.002233	1	0	0.4578	DRB1*10:01
EHAV	9,16,38,85	4	12	0.002233	1	0	0.4578	DRB1*10:01
EHAG	9,16,38,86	4	12	0.002233	1	0	0.4578	DRB1*10:01
EHYY	9,16,40,47	4	12	0.002233	1	0	0.4578	DRB1*10:01
EHYV	9,16,40,50	4	12	0.002233	1	0	0.4578	DRB1*10:01
EHYD	9,16,40,57	4	12	0.002233	1	0	0.4578	DRB1*10:01
EHYA	9,16,40,58	4	12	0.002233	1	0	0.4578	DRB1*10:01
EHYY	9,16,40,60	4	12	0.002233	1	0	0.4578	DRB1*10:01
EHYL	9,16,40,67	4	12	0.002233	1	0	0.4578	DRB1*10:01
EHYR	9,16,40,70	4	12	0.002233	1	0	0.4578	DRB1*10:01
EHYR	9,16,40,71	4	12	0.002233	1	0	0.4578	DRB1*10:01
EHYA	9,16,40,73	4	12	0.002233	1	0	0.4578	DRB1*10:01
EHYA	9,16,40,74	4	12	0.002233	1	0	0.4578	DRB1*10:01
EHYT	9,16,40,77	4	12	0.002233	1	0	0.4578	DRB1*10:01
EHYY	9,16,40,78	4	12	0.002233	1	0	0.4578	DRB1*10:01
EHYV	9,16,40,85	4	12	0.002233	1	0	0.4578	DRB1*10:01
EHYG	9,16,40,86	4	12	0.002233	1	0	0.4578	DRB1*10:01
EHDR	9,16,57,70	4	12	0.002233	1	0	0.4578	DRB1*10:01
EHYR	9,16,60,70	4	12	0.002233	1	0	0.4578	DRB1*10:01
EHRA	9,16,70,74	4	12	0.002233	1	0	0.4578	DRB1*10:01
EHRG	9,16,70,86	4	12	0.002233	1	0	0.4578	DRB1*10:01
ERLR	9,25,26,30	4	12	0.002233	1	0	0.4578	DRB1*10:01
ERLV	9,25,26,31	4	12	0.002233	1	0	0.4578	DRB1*10:01
ERLY	9,25,26,37	4	12	0.002233	1	0	0.4578	DRB1*10:01
ERLA	9,25,26,38	4	12	0.002233	1	0	0.4578	DRB1*10:01
ERLY	9,25,26,40	4	12	0.002233	1	0	0.4578	DRB1*10:01
ERLY	9,25,26,47	4	12	0.002233	1	0	0.4578	DRB1*10:01
ERLD	9,25,26,57	4	12	0.002233	1	0	0.4578	DRB1*10:01
ERLY	9,25,26,60	4	12	0.002233	1	0	0.4578	DRB1*10:01
ERLL	9,25,26,67	4	12	0.002233	1	0	0.4578	DRB1*10:01
ERLR	9,25,26,70	4	12	0.002233	1	0	0.4578	DRB1*10:01
ERLV	9,25,26,85	4	12	0.002233	1	0	0.4578	DRB1*10:01
ERLG	9,25,26,86	4	12	0.002233	1	0	0.4578	DRB1*10:01
ERER	9,25,28,30	4	12	0.002233	1	0	0.4578	DRB1*10:01
EREV	9,25,28,31	4	12	0.002233	1	0	0.4578	DRB1*10:01
EREY	9,25,28,37	4	12	0.002233	1	0	0.4578	DRB1*10:01
EREA	9,25,28,38	4	12	0.002233	1	0	0.4578	DRB1*10:01
EREY	9,25,28,40	4	12	0.002233	1	0	0.4578	DRB1*10:01
EREY	9,25,28,47	5	12	0.0002554	1	0	0.4578	DRB1*10:01 DRB1*14:06
ERED	9,25,28,57	5	12	0.0002554	1	0	0.4578	DRB1*10:01 DRB1*14:06
EREY	9,25,28,60	5	12	0.0002554	1	0	0.4578	DRB1*10:01 DRB1*14:06
EREL	9,25,28,67	5	12	0.0002554	1	0	0.4578	DRB1*10:01 DRB1*14:06
ERER	9,25,28,70	4	12	0.002233	1	0	0.4578	DRB1*10:01
EREV	9,25,28,85	5	12	0.0002554	1	0	0.4578	DRB1*10:01 DRB1*14:06
EREG	9,25,28,86	4	12	0.002233	1	0	0.4578	DRB1*10:01
ERRV	9,25,30,31	4	12	0.002233	1	0	0.4578	DRB1*10:01
ERRH	9,25,30,32	4	12	0.002233	1	0	0.4578	DRB1*10:01
ERRN	9,25,30,33	4	12	0.002233	1	0	0.4578	DRB1*10:01
ERRY	9,25,30,37	4	12	0.002233	1	0	0.4578	DRB1*10:01
ERRA	9,25,30,38	4	12	0.002233	1	0	0.4578	DRB1*10:01
ERRY	9,25,30,40	4	12	0.002233	1	0	0.4578	DRB1*10:01
ERRY	9,25,30,47	4	12	0.002233	1	0	0.4578	DRB1*10:01
ERRV	9,25,30,50	4	12	0.002233	1	0	0.4578	DRB1*10:01
ERRD	9,25,30,57	4	12	0.002233	1	0	0.4578	DRB1*10:01
ERRA	9,25,30,58	4	12	0.002233	1	0	0.4578	DRB1*10:01
ERRY	9,25,30,60	4	12	0.002233	1	0	0.4578	DRB1*10:01
ERRL	9,25,30,67	4	12	0.002233	1	0	0.4578	DRB1*10:01
ERRR	9,25,30,70	4	12	0.002233	1	0	0.4578	DRB1*10:01
ERRR	9,25,30,71	4	12	0.002233	1	0	0.4578	DRB1*10:01
ERRA	9,25,30,73	4	12	0.002233	1	0	0.4578	DRB1*10:01
ERRA	9,25,30,74	4	12	0.002233	1	0	0.4578	DRB1*10:01
ERRT	9,25,30,77	4	12	0.002233	1	0	0.4578	DRB1*10:01
ERRY	9,25,30,78	4	12	0.002233	1	0	0.4578	DRB1*10:01
ERRV	9,25,30,85	4	12	0.002233	1	0	0.4578	DRB1*10:01
ERRG	9,25,30,86	4	12	0.002233	1	0	0.4578	DRB1*10:01
ERVH	9,25,31,32	4	12	0.002233	1	0	0.4578	DRB1*10:01
ERVN	9,25,31,33	4	12	0.002233	1	0	0.4578	DRB1*10:01
ERVY	9,25,31,37	4	12	0.002233	1	0	0.4578	DRB1*10:01
ERVA	9,25,31,38	4	12	0.002233	1	0	0.4578	DRB1*10:01
ERVY	9,25,31,40	4	12	0.002233	1	0	0.4578	DRB1*10:01
ERVY	9,25,31,47	4	12	0.002233	1	0	0.4578	DRB1*10:01
ERVV	9,25,31,50	4	12	0.002233	1	0	0.4578	DRB1*10:01
ERVD	9,25,31,57	4	12	0.002233	1	0	0.4578	DRB1*10:01
ERVA	9,25,31,58	4	12	0.002233	1	0	0.4578	DRB1*10:01
ERVY	9,25,31,60	4	12	0.002233	1	0	0.4578	DRB1*10:01
ERVL	9,25,31,67	4	12	0.002233	1	0	0.4578	DRB1*10:01
ERVR	9,25,31,70	4	12	0.002233	1	0	0.4578	DRB1*10:01
ERVR	9,25,31,71	4	12	0.002233	1	0	0.4578	DRB1*10:01
ERVA	9,25,31,73	4	12	0.002233	1	0	0.4578	DRB1*10:01
ERVA	9,25,31,74	4	12	0.002233	1	0	0.4578	DRB1*10:01
ERVT	9,25,31,77	4	12	0.002233	1	0	0.4578	DRB1*10:01
ERVY	9,25,31,78	4	12	0.002233	1	0	0.4578	DRB1*10:01
ERVV	9,25,31,85	4	12	0.002233	1	0	0.4578	DRB1*10:01
ERVG	9,25,31,86	4	12	0.002233	1	0	0.4578	DRB1*10:01
ERHY	9,25,32,37	4	12	0.002233	1	0	0.4578	DRB1*10:01
ERHA	9,25,32,38	4	12	0.002233	1	0	0.4578	DRB1*10:01
ERHY	9,25,32,40	4	12	0.002233	1	0	0.4578	DRB1*10:01
ERNA	9,25,33,38	4	12	0.002233	1	0	0.4578	DRB1*10:01
ERNY	9,25,33,40	4	12	0.002233	1	0	0.4578	DRB1*10:01
ERNY	9,25,33,47	13	142	0.001001	1	0	0.4578	DRB1*08:01 DRB1*08:02 DRB1*08:03 DRB1*08:04 DRB1*10:01 DRB1*13:03 DRB1*14:01 DRB1*14:04 DRB1*14:06
ERYA	9,25,37,38	4	12	0.002233	1	0	0.4578	DRB1*10:01
ERYY	9,25,37,40	4	12	0.002233	1	0	0.4578	DRB1*10:01
ERYR	9,25,37,70	4	12	0.002233	1	0	0.4578	DRB1*10:01
ERAY	9,25,38,40	4	12	0.002233	1	0	0.4578	DRB1*10:01
ERAY	9,25,38,47	4	12	0.002233	1	0	0.4578	DRB1*10:01
ERAV	9,25,38,50	4	12	0.002233	1	0	0.4578	DRB1*10:01
ERAD	9,25,38,57	4	12	0.002233	1	0	0.4578	DRB1*10:01
ERAA	9,25,38,58	4	12	0.002233	1	0	0.4578	DRB1*10:01
ERAY	9,25,38,60	4	12	0.002233	1	0	0.4578	DRB1*10:01
ERAL	9,25,38,67	4	12	0.002233	1	0	0.4578	DRB1*10:01
ERAR	9,25,38,70	4	12	0.002233	1	0	0.4578	DRB1*10:01
ERAR	9,25,38,71	4	12	0.002233	1	0	0.4578	DRB1*10:01
ERAA	9,25,38,73	4	12	0.002233	1	0	0.4578	DRB1*10:01
ERAA	9,25,38,74	4	12	0.002233	1	0	0.4578	DRB1*10:01
ERAT	9,25,38,77	4	12	0.002233	1	0	0.4578	DRB1*10:01
ERAY	9,25,38,78	4	12	0.002233	1	0	0.4578	DRB1*10:01
ERAV	9,25,38,85	4	12	0.002233	1	0	0.4578	DRB1*10:01
ERAG	9,25,38,86	4	12	0.002233	1	0	0.4578	DRB1*10:01
ERYY	9,25,40,47	4	12	0.002233	1	0	0.4578	DRB1*10:01
ERYV	9,25,40,50	4	12	0.002233	1	0	0.4578	DRB1*10:01
ERYD	9,25,40,57	4	12	0.002233	1	0	0.4578	DRB1*10:01
ERYA	9,25,40,58	4	12	0.002233	1	0	0.4578	DRB1*10:01
ERYY	9,25,40,60	4	12	0.002233	1	0	0.4578	DRB1*10:01
ERYL	9,25,40,67	4	12	0.002233	1	0	0.4578	DRB1*10:01
ERYR	9,25,40,70	4	12	0.002233	1	0	0.4578	DRB1*10:01
ERYR	9,25,40,71	4	12	0.002233	1	0	0.4578	DRB1*10:01
ERYA	9,25,40,73	4	12	0.002233	1	0	0.4578	DRB1*10:01
ERYA	9,25,40,74	4	12	0.002233	1	0	0.4578	DRB1*10:01
ERYT	9,25,40,77	4	12	0.002233	1	0	0.4578	DRB1*10:01
ERYY	9,25,40,78	4	12	0.002233	1	0	0.4578	DRB1*10:01
ERYV	9,25,40,85	4	12	0.002233	1	0	0.4578	DRB1*10:01
ERYG	9,25,40,86	4	12	0.002233	1	0	0.4578	DRB1*10:01
ERDR	9,25,57,70	4	12	0.002233	1	0	0.4578	DRB1*10:01
ERYR	9,25,60,70	4	12	0.002233	1	0	0.4578	DRB1*10:01
ERRA	9,25,70,74	4	12	0.002233	1	0	0.4578	DRB1*10:01
ERRG	9,25,70,86	4	12	0.002233	1	0	0.4578	DRB1*10:01
ELER	9,26,28,30	4	12	0.002233	1	0	0.4578	DRB1*10:01
ELEV	9,26,28,31	4	12	0.002233	1	0	0.4578	DRB1*10:01
ELEY	9,26,28,37	4	12	0.002233	1	0	0.4578	DRB1*10:01
ELEA	9,26,28,38	4	12	0.002233	1	0	0.4578	DRB1*10:01
ELEY	9,26,28,40	4	12	0.002233	1	0	0.4578	DRB1*10:01
ELEY	9,26,28,47	4	12	0.002233	1	0	0.4578	DRB1*10:01
ELED	9,26,28,57	4	12	0.002233	1	0	0.4578	DRB1*10:01
ELEY	9,26,28,60	4	12	0.002233	1	0	0.4578	DRB1*10:01
ELEL	9,26,28,67	4	12	0.002233	1	0	0.4578	DRB1*10:01
ELER	9,26,28,70	4	12	0.002233	1	0	0.4578	DRB1*10:01
ELEV	9,26,28,85	4	12	0.002233	1	0	0.4578	DRB1*10:01
ELEG	9,26,28,86	4	12	0.002233	1	0	0.4578	DRB1*10:01
ELRV	9,26,30,31	4	12	0.002233	1	0	0.4578	DRB1*10:01
ELRH	9,26,30,32	4	12	0.002233	1	0	0.4578	DRB1*10:01
ELRN	9,26,30,33	4	12	0.002233	1	0	0.4578	DRB1*10:01
ELRY	9,26,30,37	4	12	0.002233	1	0	0.4578	DRB1*10:01
ELRA	9,26,30,38	4	12	0.002233	1	0	0.4578	DRB1*10:01
ELRY	9,26,30,40	4	12	0.002233	1	0	0.4578	DRB1*10:01
ELRY	9,26,30,47	4	12	0.002233	1	0	0.4578	DRB1*10:01
ELRV	9,26,30,50	4	12	0.002233	1	0	0.4578	DRB1*10:01
ELRD	9,26,30,57	4	12	0.002233	1	0	0.4578	DRB1*10:01
ELRA	9,26,30,58	4	12	0.002233	1	0	0.4578	DRB1*10:01
ELRY	9,26,30,60	4	12	0.002233	1	0	0.4578	DRB1*10:01
ELRL	9,26,30,67	4	12	0.002233	1	0	0.4578	DRB1*10:01
ELRR	9,26,30,70	4	12	0.002233	1	0	0.4578	DRB1*10:01
ELRR	9,26,30,71	4	12	0.002233	1	0	0.4578	DRB1*10:01
ELRA	9,26,30,73	4	12	0.002233	1	0	0.4578	DRB1*10:01
ELRA	9,26,30,74	4	12	0.002233	1	0	0.4578	DRB1*10:01
ELRT	9,26,30,77	4	12	0.002233	1	0	0.4578	DRB1*10:01
ELRY	9,26,30,78	4	12	0.002233	1	0	0.4578	DRB1*10:01
ELRV	9,26,30,85	4	12	0.002233	1	0	0.4578	DRB1*10:01
ELRG	9,26,30,86	4	12	0.002233	1	0	0.4578	DRB1*10:01
ELVH	9,26,31,32	4	12	0.002233	1	0	0.4578	DRB1*10:01
ELVN	9,26,31,33	4	12	0.002233	1	0	0.4578	DRB1*10:01
ELVY	9,26,31,37	4	12	0.002233	1	0	0.4578	DRB1*10:01
ELVA	9,26,31,38	4	12	0.002233	1	0	0.4578	DRB1*10:01
ELVY	9,26,31,40	4	12	0.002233	1	0	0.4578	DRB1*10:01
ELVY	9,26,31,47	4	12	0.002233	1	0	0.4578	DRB1*10:01
ELVV	9,26,31,50	4	12	0.002233	1	0	0.4578	DRB1*10:01
ELVD	9,26,31,57	4	12	0.002233	1	0	0.4578	DRB1*10:01
ELVA	9,26,31,58	4	12	0.002233	1	0	0.4578	DRB1*10:01
ELVY	9,26,31,60	4	12	0.002233	1	0	0.4578	DRB1*10:01
ELVL	9,26,31,67	4	12	0.002233	1	0	0.4578	DRB1*10:01
ELVR	9,26,31,70	4	12	0.002233	1	0	0.4578	DRB1*10:01
ELVR	9,26,31,71	4	12	0.002233	1	0	0.4578	DRB1*10:01
ELVA	9,26,31,73	4	12	0.002233	1	0	0.4578	DRB1*10:01
ELVA	9,26,31,74	4	12	0.002233	1	0	0.4578	DRB1*10:01
ELVT	9,26,31,77	4	12	0.002233	1	0	0.4578	DRB1*10:01
ELVY	9,26,31,78	4	12	0.002233	1	0	0.4578	DRB1*10:01
ELVV	9,26,31,85	4	12	0.002233	1	0	0.4578	DRB1*10:01
ELVG	9,26,31,86	4	12	0.002233	1	0	0.4578	DRB1*10:01
ELHY	9,26,32,37	4	12	0.002233	1	0	0.4578	DRB1*10:01
ELHA	9,26,32,38	4	12	0.002233	1	0	0.4578	DRB1*10:01
ELHY	9,26,32,40	4	12	0.002233	1	0	0.4578	DRB1*10:01
ELHY	9,26,32,47	4	12	0.002233	1	0	0.4578	DRB1*10:01
ELHD	9,26,32,57	4	12	0.002233	1	0	0.4578	DRB1*10:01
ELHY	9,26,32,60	4	12	0.002233	1	0	0.4578	DRB1*10:01
ELHL	9,26,32,67	4	12	0.002233	1	0	0.4578	DRB1*10:01
ELHR	9,26,32,70	4	12	0.002233	1	0	0.4578	DRB1*10:01
ELHV	9,26,32,85	4	12	0.002233	1	0	0.4578	DRB1*10:01
ELHG	9,26,32,86	4	12	0.002233	1	0	0.4578	DRB1*10:01
ELNY	9,26,33,37	4	12	0.002233	1	0	0.4578	DRB1*10:01
ELNA	9,26,33,38	4	12	0.002233	1	0	0.4578	DRB1*10:01
ELNY	9,26,33,40	4	12	0.002233	1	0	0.4578	DRB1*10:01
ELNY	9,26,33,47	4	12	0.002233	1	0	0.4578	DRB1*10:01
ELND	9,26,33,57	4	12	0.002233	1	0	0.4578	DRB1*10:01
ELNY	9,26,33,60	4	12	0.002233	1	0	0.4578	DRB1*10:01
ELNL	9,26,33,67	4	12	0.002233	1	0	0.4578	DRB1*10:01
ELNR	9,26,33,70	4	12	0.002233	1	0	0.4578	DRB1*10:01
ELNV	9,26,33,85	4	12	0.002233	1	0	0.4578	DRB1*10:01
ELNG	9,26,33,86	4	12	0.002233	1	0	0.4578	DRB1*10:01
ELYA	9,26,37,38	4	12	0.002233	1	0	0.4578	DRB1*10:01
ELYY	9,26,37,40	4	12	0.002233	1	0	0.4578	DRB1*10:01
ELYY	9,26,37,47	4	12	0.002233	1	0	0.4578	DRB1*10:01
ELYV	9,26,37,50	4	12	0.002233	1	0	0.4578	DRB1*10:01
ELYD	9,26,37,57	4	12	0.002233	1	0	0.4578	DRB1*10:01
ELYA	9,26,37,58	4	12	0.002233	1	0	0.4578	DRB1*10:01
ELYY	9,26,37,60	4	12	0.002233	1	0	0.4578	DRB1*10:01
ELYL	9,26,37,67	4	12	0.002233	1	0	0.4578	DRB1*10:01
ELYR	9,26,37,70	4	12	0.002233	1	0	0.4578	DRB1*10:01
ELYR	9,26,37,71	4	12	0.002233	1	0	0.4578	DRB1*10:01
ELYA	9,26,37,73	4	12	0.002233	1	0	0.4578	DRB1*10:01
ELYA	9,26,37,74	4	12	0.002233	1	0	0.4578	DRB1*10:01
ELYT	9,26,37,77	4	12	0.002233	1	0	0.4578	DRB1*10:01
ELYY	9,26,37,78	4	12	0.002233	1	0	0.4578	DRB1*10:01
ELYV	9,26,37,85	4	12	0.002233	1	0	0.4578	DRB1*10:01
ELYG	9,26,37,86	4	12	0.002233	1	0	0.4578	DRB1*10:01
ELAY	9,26,38,40	4	12	0.002233	1	0	0.4578	DRB1*10:01
ELAY	9,26,38,47	4	12	0.002233	1	0	0.4578	DRB1*10:01
ELAV	9,26,38,50	4	12	0.002233	1	0	0.4578	DRB1*10:01
ELAD	9,26,38,57	4	12	0.002233	1	0	0.4578	DRB1*10:01
ELAA	9,26,38,58	4	12	0.002233	1	0	0.4578	DRB1*10:01
ELAY	9,26,38,60	4	12	0.002233	1	0	0.4578	DRB1*10:01
ELAL	9,26,38,67	4	12	0.002233	1	0	0.4578	DRB1*10:01
ELAR	9,26,38,70	4	12	0.002233	1	0	0.4578	DRB1*10:01
ELAR	9,26,38,71	4	12	0.002233	1	0	0.4578	DRB1*10:01
ELAA	9,26,38,73	4	12	0.002233	1	0	0.4578	DRB1*10:01
ELAA	9,26,38,74	4	12	0.002233	1	0	0.4578	DRB1*10:01
ELAT	9,26,38,77	4	12	0.002233	1	0	0.4578	DRB1*10:01
ELAY	9,26,38,78	4	12	0.002233	1	0	0.4578	DRB1*10:01
ELAV	9,26,38,85	4	12	0.002233	1	0	0.4578	DRB1*10:01
ELAG	9,26,38,86	4	12	0.002233	1	0	0.4578	DRB1*10:01
ELYY	9,26,40,47	4	12	0.002233	1	0	0.4578	DRB1*10:01
ELYV	9,26,40,50	4	12	0.002233	1	0	0.4578	DRB1*10:01
ELYD	9,26,40,57	4	12	0.002233	1	0	0.4578	DRB1*10:01
ELYA	9,26,40,58	4	12	0.002233	1	0	0.4578	DRB1*10:01
ELYY	9,26,40,60	4	12	0.002233	1	0	0.4578	DRB1*10:01
ELYL	9,26,40,67	4	12	0.002233	1	0	0.4578	DRB1*10:01
ELYR	9,26,40,70	4	12	0.002233	1	0	0.4578	DRB1*10:01
ELYR	9,26,40,71	4	12	0.002233	1	0	0.4578	DRB1*10:01
ELYA	9,26,40,73	4	12	0.002233	1	0	0.4578	DRB1*10:01
ELYA	9,26,40,74	4	12	0.002233	1	0	0.4578	DRB1*10:01
ELYT	9,26,40,77	4	12	0.002233	1	0	0.4578	DRB1*10:01
ELYY	9,26,40,78	4	12	0.002233	1	0	0.4578	DRB1*10:01
ELYV	9,26,40,85	4	12	0.002233	1	0	0.4578	DRB1*10:01
ELYG	9,26,40,86	4	12	0.002233	1	0	0.4578	DRB1*10:01
ELYV	9,26,47,50	4	12	0.002233	1	0	0.4578	DRB1*10:01
ELYD	9,26,47,57	4	12	0.002233	1	0	0.4578	DRB1*10:01
ELYA	9,26,47,58	4	12	0.002233	1	0	0.4578	DRB1*10:01
ELYY	9,26,47,60	4	12	0.002233	1	0	0.4578	DRB1*10:01
ELYL	9,26,47,67	4	12	0.002233	1	0	0.4578	DRB1*10:01
ELYR	9,26,47,70	4	12	0.002233	1	0	0.4578	DRB1*10:01
ELYR	9,26,47,71	4	12	0.002233	1	0	0.4578	DRB1*10:01
ELYA	9,26,47,73	4	12	0.002233	1	0	0.4578	DRB1*10:01
ELYA	9,26,47,74	4	12	0.002233	1	0	0.4578	DRB1*10:01
ELYT	9,26,47,77	4	12	0.002233	1	0	0.4578	DRB1*10:01
ELYY	9,26,47,78	4	12	0.002233	1	0	0.4578	DRB1*10:01
ELYV	9,26,47,85	4	12	0.002233	1	0	0.4578	DRB1*10:01
ELYG	9,26,47,86	4	12	0.002233	1	0	0.4578	DRB1*10:01
ELVD	9,26,50,57	4	12	0.002233	1	0	0.4578	DRB1*10:01
ELVY	9,26,50,60	4	12	0.002233	1	0	0.4578	DRB1*10:01
ELVL	9,26,50,67	4	12	0.002233	1	0	0.4578	DRB1*10:01
ELVR	9,26,50,70	4	12	0.002233	1	0	0.4578	DRB1*10:01
ELVV	9,26,50,85	4	12	0.002233	1	0	0.4578	DRB1*10:01
ELVG	9,26,50,86	4	12	0.002233	1	0	0.4578	DRB1*10:01
ELDA	9,26,57,58	4	12	0.002233	1	0	0.4578	DRB1*10:01
ELDY	9,26,57,60	4	12	0.002233	1	0	0.4578	DRB1*10:01
ELDL	9,26,57,67	4	12	0.002233	1	0	0.4578	DRB1*10:01
ELDR	9,26,57,70	4	12	0.002233	1	0	0.4578	DRB1*10:01
ELDR	9,26,57,71	4	12	0.002233	1	0	0.4578	DRB1*10:01
ELDA	9,26,57,73	4	12	0.002233	1	0	0.4578	DRB1*10:01
ELDA	9,26,57,74	4	12	0.002233	1	0	0.4578	DRB1*10:01
ELDT	9,26,57,77	4	12	0.002233	1	0	0.4578	DRB1*10:01
ELDY	9,26,57,78	4	12	0.002233	1	0	0.4578	DRB1*10:01
ELDV	9,26,57,85	4	12	0.002233	1	0	0.4578	DRB1*10:01
ELDG	9,26,57,86	4	12	0.002233	1	0	0.4578	DRB1*10:01
ELAY	9,26,58,60	4	12	0.002233	1	0	0.4578	DRB1*10:01
ELAL	9,26,58,67	4	12	0.002233	1	0	0.4578	DRB1*10:01
ELAR	9,26,58,70	4	12	0.002233	1	0	0.4578	DRB1*10:01
ELAV	9,26,58,85	4	12	0.002233	1	0	0.4578	DRB1*10:01
ELAG	9,26,58,86	4	12	0.002233	1	0	0.4578	DRB1*10:01
ELYL	9,26,60,67	4	12	0.002233	1	0	0.4578	DRB1*10:01
ELYR	9,26,60,70	4	12	0.002233	1	0	0.4578	DRB1*10:01
ELYR	9,26,60,71	4	12	0.002233	1	0	0.4578	DRB1*10:01
ELYA	9,26,60,73	4	12	0.002233	1	0	0.4578	DRB1*10:01
ELYA	9,26,60,74	4	12	0.002233	1	0	0.4578	DRB1*10:01
ELYT	9,26,60,77	4	12	0.002233	1	0	0.4578	DRB1*10:01
ELYY	9,26,60,78	4	12	0.002233	1	0	0.4578	DRB1*10:01
ELYV	9,26,60,85	4	12	0.002233	1	0	0.4578	DRB1*10:01
ELYG	9,26,60,86	4	12	0.002233	1	0	0.4578	DRB1*10:01
ELLR	9,26,67,70	4	12	0.002233	1	0	0.4578	DRB1*10:01
ELLR	9,26,67,71	4	12	0.002233	1	0	0.4578	DRB1*10:01
ELLA	9,26,67,73	4	12	0.002233	1	0	0.4578	DRB1*10:01
ELLA	9,26,67,74	4	12	0.002233	1	0	0.4578	DRB1*10:01
ELLT	9,26,67,77	4	12	0.002233	1	0	0.4578	DRB1*10:01
ELLY	9,26,67,78	4	12	0.002233	1	0	0.4578	DRB1*10:01
ELLV	9,26,67,85	4	12	0.002233	1	0	0.4578	DRB1*10:01
ELLG	9,26,67,86	4	12	0.002233	1	0	0.4578	DRB1*10:01
ELRR	9,26,70,71	4	12	0.002233	1	0	0.4578	DRB1*10:01
ELRA	9,26,70,73	4	12	0.002233	1	0	0.4578	DRB1*10:01
ELRA	9,26,70,74	4	12	0.002233	1	0	0.4578	DRB1*10:01
ELRT	9,26,70,77	4	12	0.002233	1	0	0.4578	DRB1*10:01
ELRY	9,26,70,78	4	12	0.002233	1	0	0.4578	DRB1*10:01
ELRV	9,26,70,85	4	12	0.002233	1	0	0.4578	DRB1*10:01
ELRG	9,26,70,86	4	12	0.002233	1	0	0.4578	DRB1*10:01
ELRV	9,26,71,85	4	12	0.002233	1	0	0.4578	DRB1*10:01
ELRG	9,26,71,86	4	12	0.002233	1	0	0.4578	DRB1*10:01
ELAV	9,26,73,85	4	12	0.002233	1	0	0.4578	DRB1*10:01
ELAG	9,26,73,86	4	12	0.002233	1	0	0.4578	DRB1*10:01
ELAV	9,26,74,85	4	12	0.002233	1	0	0.4578	DRB1*10:01
ELAG	9,26,74,86	4	12	0.002233	1	0	0.4578	DRB1*10:01
ELTV	9,26,77,85	4	12	0.002233	1	0	0.4578	DRB1*10:01
ELTG	9,26,77,86	4	12	0.002233	1	0	0.4578	DRB1*10:01
ELYV	9,26,78,85	4	12	0.002233	1	0	0.4578	DRB1*10:01
ELYG	9,26,78,86	4	12	0.002233	1	0	0.4578	DRB1*10:01
ELVG	9,26,85,86	4	12	0.002233	1	0	0.4578	DRB1*10:01
EERV	9,28,30,31	4	12	0.002233	1	0	0.4578	DRB1*10:01
EERH	9,28,30,32	4	12	0.002233	1	0	0.4578	DRB1*10:01
EERN	9,28,30,33	4	12	0.002233	1	0	0.4578	DRB1*10:01
EERY	9,28,30,37	4	12	0.002233	1	0	0.4578	DRB1*10:01
EERA	9,28,30,38	4	12	0.002233	1	0	0.4578	DRB1*10:01
EERY	9,28,30,40	4	12	0.002233	1	0	0.4578	DRB1*10:01
EERY	9,28,30,47	4	12	0.002233	1	0	0.4578	DRB1*10:01
EERV	9,28,30,50	4	12	0.002233	1	0	0.4578	DRB1*10:01
EERD	9,28,30,57	4	12	0.002233	1	0	0.4578	DRB1*10:01
EERA	9,28,30,58	4	12	0.002233	1	0	0.4578	DRB1*10:01
EERY	9,28,30,60	4	12	0.002233	1	0	0.4578	DRB1*10:01
EERL	9,28,30,67	4	12	0.002233	1	0	0.4578	DRB1*10:01
EERR	9,28,30,70	4	12	0.002233	1	0	0.4578	DRB1*10:01
EERR	9,28,30,71	4	12	0.002233	1	0	0.4578	DRB1*10:01
EERA	9,28,30,73	4	12	0.002233	1	0	0.4578	DRB1*10:01
EERA	9,28,30,74	4	12	0.002233	1	0	0.4578	DRB1*10:01
EERT	9,28,30,77	4	12	0.002233	1	0	0.4578	DRB1*10:01
EERY	9,28,30,78	4	12	0.002233	1	0	0.4578	DRB1*10:01
EERV	9,28,30,85	4	12	0.002233	1	0	0.4578	DRB1*10:01
EERG	9,28,30,86	4	12	0.002233	1	0	0.4578	DRB1*10:01
EEVH	9,28,31,32	4	12	0.002233	1	0	0.4578	DRB1*10:01
EEVN	9,28,31,33	4	12	0.002233	1	0	0.4578	DRB1*10:01
EEVY	9,28,31,37	4	12	0.002233	1	0	0.4578	DRB1*10:01
EEVA	9,28,31,38	4	12	0.002233	1	0	0.4578	DRB1*10:01
EEVY	9,28,31,40	4	12	0.002233	1	0	0.4578	DRB1*10:01
EEVY	9,28,31,47	4	12	0.002233	1	0	0.4578	DRB1*10:01
EEVV	9,28,31,50	4	12	0.002233	1	0	0.4578	DRB1*10:01
EEVD	9,28,31,57	4	12	0.002233	1	0	0.4578	DRB1*10:01
EEVA	9,28,31,58	4	12	0.002233	1	0	0.4578	DRB1*10:01
EEVY	9,28,31,60	4	12	0.002233	1	0	0.4578	DRB1*10:01
EEVL	9,28,31,67	4	12	0.002233	1	0	0.4578	DRB1*10:01
EEVR	9,28,31,70	4	12	0.002233	1	0	0.4578	DRB1*10:01
EEVR	9,28,31,71	4	12	0.002233	1	0	0.4578	DRB1*10:01
EEVA	9,28,31,73	4	12	0.002233	1	0	0.4578	DRB1*10:01
EEVA	9,28,31,74	4	12	0.002233	1	0	0.4578	DRB1*10:01
EEVT	9,28,31,77	4	12	0.002233	1	0	0.4578	DRB1*10:01
EEVY	9,28,31,78	4	12	0.002233	1	0	0.4578	DRB1*10:01
EEVV	9,28,31,85	4	12	0.002233	1	0	0.4578	DRB1*10:01
EEVG	9,28,31,86	4	12	0.002233	1	0	0.4578	DRB1*10:01
EEHY	9,28,32,37	4	12	0.002233	1	0	0.4578	DRB1*10:01
EEHA	9,28,32,38	4	12	0.002233	1	0	0.4578	DRB1*10:01
EEHY	9,28,32,40	4	12	0.002233	1	0	0.4578	DRB1*10:01
EEHY	9,28,32,47	5	12	0.0002554	1	0	0.4578	DRB1*10:01 DRB1*14:06
EEHD	9,28,32,57	5	12	0.0002554	1	0	0.4578	DRB1*10:01 DRB1*14:06
EEHY	9,28,32,60	5	12	0.0002554	1	0	0.4578	DRB1*10:01 DRB1*14:06
EEHL	9,28,32,67	5	12	0.0002554	1	0	0.4578	DRB1*10:01 DRB1*14:06
EEHR	9,28,32,70	4	12	0.002233	1	0	0.4578	DRB1*10:01
EEHV	9,28,32,85	5	12	0.0002554	1	0	0.4578	DRB1*10:01 DRB1*14:06
EEHG	9,28,32,86	4	12	0.002233	1	0	0.4578	DRB1*10:01
EENY	9,28,33,37	4	12	0.002233	1	0	0.4578	DRB1*10:01
EENA	9,28,33,38	4	12	0.002233	1	0	0.4578	DRB1*10:01
EENY	9,28,33,40	4	12	0.002233	1	0	0.4578	DRB1*10:01
EENY	9,28,33,47	5	12	0.0002554	1	0	0.4578	DRB1*10:01 DRB1*14:06
EEND	9,28,33,57	5	12	0.0002554	1	0	0.4578	DRB1*10:01 DRB1*14:06
EENY	9,28,33,60	5	12	0.0002554	1	0	0.4578	DRB1*10:01 DRB1*14:06
EENL	9,28,33,67	5	12	0.0002554	1	0	0.4578	DRB1*10:01 DRB1*14:06
EENR	9,28,33,70	4	12	0.002233	1	0	0.4578	DRB1*10:01
EENV	9,28,33,85	5	12	0.0002554	1	0	0.4578	DRB1*10:01 DRB1*14:06
EENG	9,28,33,86	4	12	0.002233	1	0	0.4578	DRB1*10:01
EEYA	9,28,37,38	4	12	0.002233	1	0	0.4578	DRB1*10:01
EEYY	9,28,37,40	4	12	0.002233	1	0	0.4578	DRB1*10:01
EEYY	9,28,37,47	4	12	0.002233	1	0	0.4578	DRB1*10:01
EEYV	9,28,37,50	4	12	0.002233	1	0	0.4578	DRB1*10:01
EEYD	9,28,37,57	4	12	0.002233	1	0	0.4578	DRB1*10:01
EEYA	9,28,37,58	4	12	0.002233	1	0	0.4578	DRB1*10:01
EEYY	9,28,37,60	4	12	0.002233	1	0	0.4578	DRB1*10:01
EEYL	9,28,37,67	4	12	0.002233	1	0	0.4578	DRB1*10:01
EEYR	9,28,37,70	4	12	0.002233	1	0	0.4578	DRB1*10:01
EEYR	9,28,37,71	4	12	0.002233	1	0	0.4578	DRB1*10:01
EEYA	9,28,37,73	4	12	0.002233	1	0	0.4578	DRB1*10:01
EEYA	9,28,37,74	4	12	0.002233	1	0	0.4578	DRB1*10:01
EEYT	9,28,37,77	4	12	0.002233	1	0	0.4578	DRB1*10:01
EEYY	9,28,37,78	4	12	0.002233	1	0	0.4578	DRB1*10:01
EEYV	9,28,37,85	4	12	0.002233	1	0	0.4578	DRB1*10:01
EEYG	9,28,37,86	4	12	0.002233	1	0	0.4578	DRB1*10:01
EEAY	9,28,38,40	4	12	0.002233	1	0	0.4578	DRB1*10:01
EEAY	9,28,38,47	4	12	0.002233	1	0	0.4578	DRB1*10:01
EEAV	9,28,38,50	4	12	0.002233	1	0	0.4578	DRB1*10:01
EEAD	9,28,38,57	4	12	0.002233	1	0	0.4578	DRB1*10:01
EEAA	9,28,38,58	4	12	0.002233	1	0	0.4578	DRB1*10:01
EEAY	9,28,38,60	4	12	0.002233	1	0	0.4578	DRB1*10:01
EEAL	9,28,38,67	4	12	0.002233	1	0	0.4578	DRB1*10:01
EEAR	9,28,38,70	4	12	0.002233	1	0	0.4578	DRB1*10:01
EEAR	9,28,38,71	4	12	0.002233	1	0	0.4578	DRB1*10:01
EEAA	9,28,38,73	4	12	0.002233	1	0	0.4578	DRB1*10:01
EEAA	9,28,38,74	4	12	0.002233	1	0	0.4578	DRB1*10:01
EEAT	9,28,38,77	4	12	0.002233	1	0	0.4578	DRB1*10:01
EEAY	9,28,38,78	4	12	0.002233	1	0	0.4578	DRB1*10:01
EEAV	9,28,38,85	4	12	0.002233	1	0	0.4578	DRB1*10:01
EEAG	9,28,38,86	4	12	0.002233	1	0	0.4578	DRB1*10:01
EEYY	9,28,40,47	4	12	0.002233	1	0	0.4578	DRB1*10:01
EEYV	9,28,40,50	4	12	0.002233	1	0	0.4578	DRB1*10:01
EEYD	9,28,40,57	4	12	0.002233	1	0	0.4578	DRB1*10:01
EEYA	9,28,40,58	4	12	0.002233	1	0	0.4578	DRB1*10:01
EEYY	9,28,40,60	4	12	0.002233	1	0	0.4578	DRB1*10:01
EEYL	9,28,40,67	4	12	0.002233	1	0	0.4578	DRB1*10:01
EEYR	9,28,40,70	4	12	0.002233	1	0	0.4578	DRB1*10:01
EEYR	9,28,40,71	4	12	0.002233	1	0	0.4578	DRB1*10:01
EEYA	9,28,40,73	4	12	0.002233	1	0	0.4578	DRB1*10:01
EEYA	9,28,40,74	4	12	0.002233	1	0	0.4578	DRB1*10:01
EEYT	9,28,40,77	4	12	0.002233	1	0	0.4578	DRB1*10:01
EEYY	9,28,40,78	4	12	0.002233	1	0	0.4578	DRB1*10:01
EEYV	9,28,40,85	4	12	0.002233	1	0	0.4578	DRB1*10:01
EEYG	9,28,40,86	4	12	0.002233	1	0	0.4578	DRB1*10:01
EEYV	9,28,47,50	5	12	0.0002554	1	0	0.4578	DRB1*10:01 DRB1*14:06
EEYD	9,28,47,57	5	12	0.0002554	1	0	0.4578	DRB1*10:01 DRB1*14:06
EEYA	9,28,47,58	5	12	0.0002554	1	0	0.4578	DRB1*10:01 DRB1*14:06
EEYY	9,28,47,60	5	12	0.0002554	1	0	0.4578	DRB1*10:01 DRB1*14:06
EEYL	9,28,47,67	5	12	0.0002554	1	0	0.4578	DRB1*10:01 DRB1*14:06
EEYR	9,28,47,70	4	12	0.002233	1	0	0.4578	DRB1*10:01
EEYR	9,28,47,71	5	12	0.0002554	1	0	0.4578	DRB1*10:01 DRB1*14:06
EEYA	9,28,47,73	5	12	0.0002554	1	0	0.4578	DRB1*10:01 DRB1*14:06
EEYA	9,28,47,74	5	12	0.0002554	1	0	0.4578	DRB1*10:01 DRB1*14:06
EEYT	9,28,47,77	5	12	0.0002554	1	0	0.4578	DRB1*10:01 DRB1*14:06
EEYY	9,28,47,78	5	12	0.0002554	1	0	0.4578	DRB1*10:01 DRB1*14:06
EEYV	9,28,47,85	5	12	0.0002554	1	0	0.4578	DRB1*10:01 DRB1*14:06
EEYG	9,28,47,86	4	12	0.002233	1	0	0.4578	DRB1*10:01
EEVD	9,28,50,57	5	12	0.0002554	1	0	0.4578	DRB1*10:01 DRB1*14:06
EEVY	9,28,50,60	5	12	0.0002554	1	0	0.4578	DRB1*10:01 DRB1*14:06
EEVL	9,28,50,67	5	12	0.0002554	1	0	0.4578	DRB1*10:01 DRB1*14:06
EEVR	9,28,50,70	4	12	0.002233	1	0	0.4578	DRB1*10:01
EEVV	9,28,50,85	5	12	0.0002554	1	0	0.4578	DRB1*10:01 DRB1*14:06
EEVG	9,28,50,86	4	12	0.002233	1	0	0.4578	DRB1*10:01
EEDA	9,28,57,58	5	12	0.0002554	1	0	0.4578	DRB1*10:01 DRB1*14:06
EEDY	9,28,57,60	5	12	0.0002554	1	0	0.4578	DRB1*10:01 DRB1*14:06
EEDL	9,28,57,67	5	12	0.0002554	1	0	0.4578	DRB1*10:01 DRB1*14:06
EEDR	9,28,57,70	4	12	0.002233	1	0	0.4578	DRB1*10:01
EEDR	9,28,57,71	5	12	0.0002554	1	0	0.4578	DRB1*10:01 DRB1*14:06
EEDA	9,28,57,73	5	12	0.0002554	1	0	0.4578	DRB1*10:01 DRB1*14:06
EEDA	9,28,57,74	5	12	0.0002554	1	0	0.4578	DRB1*10:01 DRB1*14:06
EEDT	9,28,57,77	5	12	0.0002554	1	0	0.4578	DRB1*10:01 DRB1*14:06
EEDY	9,28,57,78	5	12	0.0002554	1	0	0.4578	DRB1*10:01 DRB1*14:06
EEDV	9,28,57,85	5	12	0.0002554	1	0	0.4578	DRB1*10:01 DRB1*14:06
EEDG	9,28,57,86	4	12	0.002233	1	0	0.4578	DRB1*10:01
EEAY	9,28,58,60	5	12	0.0002554	1	0	0.4578	DRB1*10:01 DRB1*14:06
EEAL	9,28,58,67	5	12	0.0002554	1	0	0.4578	DRB1*10:01 DRB1*14:06
EEAR	9,28,58,70	4	12	0.002233	1	0	0.4578	DRB1*10:01
EEAV	9,28,58,85	5	12	0.0002554	1	0	0.4578	DRB1*10:01 DRB1*14:06
EEAG	9,28,58,86	4	12	0.002233	1	0	0.4578	DRB1*10:01
EEYL	9,28,60,67	5	12	0.0002554	1	0	0.4578	DRB1*10:01 DRB1*14:06
EEYR	9,28,60,70	4	12	0.002233	1	0	0.4578	DRB1*10:01
EEYR	9,28,60,71	5	12	0.0002554	1	0	0.4578	DRB1*10:01 DRB1*14:06
EEYA	9,28,60,73	5	12	0.0002554	1	0	0.4578	DRB1*10:01 DRB1*14:06
EEYA	9,28,60,74	5	12	0.0002554	1	0	0.4578	DRB1*10:01 DRB1*14:06
EEYT	9,28,60,77	5	12	0.0002554	1	0	0.4578	DRB1*10:01 DRB1*14:06
EEYY	9,28,60,78	5	12	0.0002554	1	0	0.4578	DRB1*10:01 DRB1*14:06
EEYV	9,28,60,85	5	12	0.0002554	1	0	0.4578	DRB1*10:01 DRB1*14:06
EEYG	9,28,60,86	4	12	0.002233	1	0	0.4578	DRB1*10:01
EELR	9,28,67,70	4	12	0.002233	1	0	0.4578	DRB1*10:01
EELR	9,28,67,71	5	12	0.0002554	1	0	0.4578	DRB1*10:01 DRB1*14:06
EELA	9,28,67,73	5	12	0.0002554	1	0	0.4578	DRB1*10:01 DRB1*14:06
EELA	9,28,67,74	5	12	0.0002554	1	0	0.4578	DRB1*10:01 DRB1*14:06
EELT	9,28,67,77	5	12	0.0002554	1	0	0.4578	DRB1*10:01 DRB1*14:06
EELY	9,28,67,78	5	12	0.0002554	1	0	0.4578	DRB1*10:01 DRB1*14:06
EELV	9,28,67,85	5	12	0.0002554	1	0	0.4578	DRB1*10:01 DRB1*14:06
EELG	9,28,67,86	4	12	0.002233	1	0	0.4578	DRB1*10:01
EERR	9,28,70,71	4	12	0.002233	1	0	0.4578	DRB1*10:01
EERA	9,28,70,73	4	12	0.002233	1	0	0.4578	DRB1*10:01
EERA	9,28,70,74	4	12	0.002233	1	0	0.4578	DRB1*10:01
EERT	9,28,70,77	4	12	0.002233	1	0	0.4578	DRB1*10:01
EERY	9,28,70,78	4	12	0.002233	1	0	0.4578	DRB1*10:01
EERV	9,28,70,85	4	12	0.002233	1	0	0.4578	DRB1*10:01
EERG	9,28,70,86	4	12	0.002233	1	0	0.4578	DRB1*10:01
EERV	9,28,71,85	5	12	0.0002554	1	0	0.4578	DRB1*10:01 DRB1*14:06
EERG	9,28,71,86	4	12	0.002233	1	0	0.4578	DRB1*10:01
EEAV	9,28,73,85	5	12	0.0002554	1	0	0.4578	DRB1*10:01 DRB1*14:06
EEAG	9,28,73,86	4	12	0.002233	1	0	0.4578	DRB1*10:01
EEAV	9,28,74,85	5	12	0.0002554	1	0	0.4578	DRB1*10:01 DRB1*14:06
EEAG	9,28,74,86	4	12	0.002233	1	0	0.4578	DRB1*10:01
EETV	9,28,77,85	5	12	0.0002554	1	0	0.4578	DRB1*10:01 DRB1*14:06
EETG	9,28,77,86	4	12	0.002233	1	0	0.4578	DRB1*10:01
EEYV	9,28,78,85	5	12	0.0002554	1	0	0.4578	DRB1*10:01 DRB1*14:06
EEYG	9,28,78,86	4	12	0.002233	1	0	0.4578	DRB1*10:01
EEVG	9,28,85,86	4	12	0.002233	1	0	0.4578	DRB1*10:01
ERVH	9,30,31,32	4	12	0.002233	1	0	0.4578	DRB1*10:01
ERVN	9,30,31,33	4	12	0.002233	1	0	0.4578	DRB1*10:01
ERVY	9,30,31,37	4	12	0.002233	1	0	0.4578	DRB1*10:01
ERVA	9,30,31,38	4	12	0.002233	1	0	0.4578	DRB1*10:01
ERVY	9,30,31,40	4	12	0.002233	1	0	0.4578	DRB1*10:01
ERVY	9,30,31,47	4	12	0.002233	1	0	0.4578	DRB1*10:01
ERVV	9,30,31,50	4	12	0.002233	1	0	0.4578	DRB1*10:01
ERVD	9,30,31,57	4	12	0.002233	1	0	0.4578	DRB1*10:01
ERVA	9,30,31,58	4	12	0.002233	1	0	0.4578	DRB1*10:01
ERVY	9,30,31,60	4	12	0.002233	1	0	0.4578	DRB1*10:01
ERVL	9,30,31,67	4	12	0.002233	1	0	0.4578	DRB1*10:01
ERVR	9,30,31,70	4	12	0.002233	1	0	0.4578	DRB1*10:01
ERVR	9,30,31,71	4	12	0.002233	1	0	0.4578	DRB1*10:01
ERVA	9,30,31,73	4	12	0.002233	1	0	0.4578	DRB1*10:01
ERVA	9,30,31,74	4	12	0.002233	1	0	0.4578	DRB1*10:01
ERVT	9,30,31,77	4	12	0.002233	1	0	0.4578	DRB1*10:01
ERVY	9,30,31,78	4	12	0.002233	1	0	0.4578	DRB1*10:01
ERVV	9,30,31,85	4	12	0.002233	1	0	0.4578	DRB1*10:01
ERVG	9,30,31,86	4	12	0.002233	1	0	0.4578	DRB1*10:01
ERHN	9,30,32,33	4	12	0.002233	1	0	0.4578	DRB1*10:01
ERHY	9,30,32,37	4	12	0.002233	1	0	0.4578	DRB1*10:01
ERHA	9,30,32,38	4	12	0.002233	1	0	0.4578	DRB1*10:01
ERHY	9,30,32,40	4	12	0.002233	1	0	0.4578	DRB1*10:01
ERHY	9,30,32,47	4	12	0.002233	1	0	0.4578	DRB1*10:01
ERHV	9,30,32,50	4	12	0.002233	1	0	0.4578	DRB1*10:01
ERHD	9,30,32,57	4	12	0.002233	1	0	0.4578	DRB1*10:01
ERHA	9,30,32,58	4	12	0.002233	1	0	0.4578	DRB1*10:01
ERHY	9,30,32,60	4	12	0.002233	1	0	0.4578	DRB1*10:01
ERHL	9,30,32,67	4	12	0.002233	1	0	0.4578	DRB1*10:01
ERHR	9,30,32,70	4	12	0.002233	1	0	0.4578	DRB1*10:01
ERHR	9,30,32,71	4	12	0.002233	1	0	0.4578	DRB1*10:01
ERHA	9,30,32,73	4	12	0.002233	1	0	0.4578	DRB1*10:01
ERHA	9,30,32,74	4	12	0.002233	1	0	0.4578	DRB1*10:01
ERHT	9,30,32,77	4	12	0.002233	1	0	0.4578	DRB1*10:01
ERHY	9,30,32,78	4	12	0.002233	1	0	0.4578	DRB1*10:01
ERHV	9,30,32,85	4	12	0.002233	1	0	0.4578	DRB1*10:01
ERHG	9,30,32,86	4	12	0.002233	1	0	0.4578	DRB1*10:01
ERNY	9,30,33,37	4	12	0.002233	1	0	0.4578	DRB1*10:01
ERNA	9,30,33,38	4	12	0.002233	1	0	0.4578	DRB1*10:01
ERNY	9,30,33,40	4	12	0.002233	1	0	0.4578	DRB1*10:01
ERNY	9,30,33,47	4	12	0.002233	1	0	0.4578	DRB1*10:01
ERNV	9,30,33,50	4	12	0.002233	1	0	0.4578	DRB1*10:01
ERND	9,30,33,57	4	12	0.002233	1	0	0.4578	DRB1*10:01
ERNA	9,30,33,58	4	12	0.002233	1	0	0.4578	DRB1*10:01
ERNY	9,30,33,60	4	12	0.002233	1	0	0.4578	DRB1*10:01
ERNL	9,30,33,67	4	12	0.002233	1	0	0.4578	DRB1*10:01
ERNR	9,30,33,70	4	12	0.002233	1	0	0.4578	DRB1*10:01
ERNR	9,30,33,71	4	12	0.002233	1	0	0.4578	DRB1*10:01
ERNA	9,30,33,73	4	12	0.002233	1	0	0.4578	DRB1*10:01
ERNA	9,30,33,74	4	12	0.002233	1	0	0.4578	DRB1*10:01
ERNT	9,30,33,77	4	12	0.002233	1	0	0.4578	DRB1*10:01
ERNY	9,30,33,78	4	12	0.002233	1	0	0.4578	DRB1*10:01
ERNV	9,30,33,85	4	12	0.002233	1	0	0.4578	DRB1*10:01
ERNG	9,30,33,86	4	12	0.002233	1	0	0.4578	DRB1*10:01
ERYA	9,30,37,38	4	12	0.002233	1	0	0.4578	DRB1*10:01
ERYY	9,30,37,40	4	12	0.002233	1	0	0.4578	DRB1*10:01
ERYY	9,30,37,47	4	12	0.002233	1	0	0.4578	DRB1*10:01
ERYV	9,30,37,50	4	12	0.002233	1	0	0.4578	DRB1*10:01
ERYD	9,30,37,57	4	12	0.002233	1	0	0.4578	DRB1*10:01
ERYA	9,30,37,58	4	12	0.002233	1	0	0.4578	DRB1*10:01
ERYY	9,30,37,60	4	12	0.002233	1	0	0.4578	DRB1*10:01
ERYL	9,30,37,67	4	12	0.002233	1	0	0.4578	DRB1*10:01
ERYR	9,30,37,70	4	12	0.002233	1	0	0.4578	DRB1*10:01
ERYR	9,30,37,71	4	12	0.002233	1	0	0.4578	DRB1*10:01
ERYA	9,30,37,73	4	12	0.002233	1	0	0.4578	DRB1*10:01
ERYA	9,30,37,74	4	12	0.002233	1	0	0.4578	DRB1*10:01
ERYT	9,30,37,77	4	12	0.002233	1	0	0.4578	DRB1*10:01
ERYY	9,30,37,78	4	12	0.002233	1	0	0.4578	DRB1*10:01
ERYV	9,30,37,85	4	12	0.002233	1	0	0.4578	DRB1*10:01
ERYG	9,30,37,86	4	12	0.002233	1	0	0.4578	DRB1*10:01
ERAY	9,30,38,40	4	12	0.002233	1	0	0.4578	DRB1*10:01
ERAY	9,30,38,47	4	12	0.002233	1	0	0.4578	DRB1*10:01
ERAV	9,30,38,50	4	12	0.002233	1	0	0.4578	DRB1*10:01
ERAD	9,30,38,57	4	12	0.002233	1	0	0.4578	DRB1*10:01
ERAA	9,30,38,58	4	12	0.002233	1	0	0.4578	DRB1*10:01
ERAY	9,30,38,60	4	12	0.002233	1	0	0.4578	DRB1*10:01
ERAL	9,30,38,67	4	12	0.002233	1	0	0.4578	DRB1*10:01
ERAR	9,30,38,70	4	12	0.002233	1	0	0.4578	DRB1*10:01
ERAR	9,30,38,71	4	12	0.002233	1	0	0.4578	DRB1*10:01
ERAA	9,30,38,73	4	12	0.002233	1	0	0.4578	DRB1*10:01
ERAA	9,30,38,74	4	12	0.002233	1	0	0.4578	DRB1*10:01
ERAT	9,30,38,77	4	12	0.002233	1	0	0.4578	DRB1*10:01
ERAY	9,30,38,78	4	12	0.002233	1	0	0.4578	DRB1*10:01
ERAV	9,30,38,85	4	12	0.002233	1	0	0.4578	DRB1*10:01
ERAG	9,30,38,86	4	12	0.002233	1	0	0.4578	DRB1*10:01
ERYY	9,30,40,47	4	12	0.002233	1	0	0.4578	DRB1*10:01
ERYV	9,30,40,50	4	12	0.002233	1	0	0.4578	DRB1*10:01
ERYD	9,30,40,57	4	12	0.002233	1	0	0.4578	DRB1*10:01
ERYA	9,30,40,58	4	12	0.002233	1	0	0.4578	DRB1*10:01
ERYY	9,30,40,60	4	12	0.002233	1	0	0.4578	DRB1*10:01
ERYL	9,30,40,67	4	12	0.002233	1	0	0.4578	DRB1*10:01
ERYR	9,30,40,70	4	12	0.002233	1	0	0.4578	DRB1*10:01
ERYR	9,30,40,71	4	12	0.002233	1	0	0.4578	DRB1*10:01
ERYA	9,30,40,73	4	12	0.002233	1	0	0.4578	DRB1*10:01
ERYA	9,30,40,74	4	12	0.002233	1	0	0.4578	DRB1*10:01
ERYT	9,30,40,77	4	12	0.002233	1	0	0.4578	DRB1*10:01
ERYY	9,30,40,78	4	12	0.002233	1	0	0.4578	DRB1*10:01
ERYV	9,30,40,85	4	12	0.002233	1	0	0.4578	DRB1*10:01
ERYG	9,30,40,86	4	12	0.002233	1	0	0.4578	DRB1*10:01
ERYV	9,30,47,50	4	12	0.002233	1	0	0.4578	DRB1*10:01
ERYD	9,30,47,57	4	12	0.002233	1	0	0.4578	DRB1*10:01
ERYA	9,30,47,58	4	12	0.002233	1	0	0.4578	DRB1*10:01
ERYY	9,30,47,60	4	12	0.002233	1	0	0.4578	DRB1*10:01
ERYL	9,30,47,67	4	12	0.002233	1	0	0.4578	DRB1*10:01
ERYR	9,30,47,70	4	12	0.002233	1	0	0.4578	DRB1*10:01
ERYR	9,30,47,71	4	12	0.002233	1	0	0.4578	DRB1*10:01
ERYA	9,30,47,73	4	12	0.002233	1	0	0.4578	DRB1*10:01
ERYA	9,30,47,74	4	12	0.002233	1	0	0.4578	DRB1*10:01
ERYT	9,30,47,77	4	12	0.002233	1	0	0.4578	DRB1*10:01
ERYY	9,30,47,78	4	12	0.002233	1	0	0.4578	DRB1*10:01
ERYV	9,30,47,85	4	12	0.002233	1	0	0.4578	DRB1*10:01
ERYG	9,30,47,86	4	12	0.002233	1	0	0.4578	DRB1*10:01
ERVD	9,30,50,57	4	12	0.002233	1	0	0.4578	DRB1*10:01
ERVA	9,30,50,58	4	12	0.002233	1	0	0.4578	DRB1*10:01
ERVY	9,30,50,60	4	12	0.002233	1	0	0.4578	DRB1*10:01
ERVL	9,30,50,67	4	12	0.002233	1	0	0.4578	DRB1*10:01
ERVR	9,30,50,70	4	12	0.002233	1	0	0.4578	DRB1*10:01
ERVR	9,30,50,71	4	12	0.002233	1	0	0.4578	DRB1*10:01
ERVA	9,30,50,73	4	12	0.002233	1	0	0.4578	DRB1*10:01
[truncated: 328,577 more rows]
