# Supplementary material for: Pulmonary alveolar proteinosis: An autoimmune disease lacking an HLA association
Source: PLoS One. 2019 Mar 7;14(3):e0213179. doi: 10.1371/journal.pone.0213179 (PMC6405167; doi:10.1371/journal.pone.0213179)
Supplement: S25 Table — (TXT) [file pone.0213179.s025.txt]

Module	Positions	Affected	Control	p-value	Accepted	Accepted	p-adj
F	9	14	317	0.6604	0	0	1	DQB1*04:01 DQB1*04:02 DQB1*06:02
G	13	39	962	1	0	0	1	DQB1*02:01 DQB1*02:02 DQB1*03:02 DQB1*03:03 DQB1*03:05 DQB1*04:01 DQB1*04:02 DQB1*05:01 DQB1*05:02 DQB1*05:03 DQB1*05:04 DQB1*06:02 DQB1*06:03 DQB1*06:04 DQB1*06:09
L	14	17	300	0.09217	0	0	1	DQB1*05:01 DQB1*05:02 DQB1*05:03 DQB1*05:04
M	14	39	967	1	0	0	1	DQB1*02:01 DQB1*02:02 DQB1*03:01 DQB1*03:02 DQB1*03:03 DQB1*03:04 DQB1*03:05 DQB1*04:01 DQB1*04:02 DQB1*06:01 DQB1*06:02 DQB1*06:03 DQB1*06:04 DQB1*06:09
G	26	21	354	0.0272	0	0	1	DQB1*03:05 DQB1*04:01 DQB1*04:02 DQB1*05:01 DQB1*05:02 DQB1*05:03 DQB1*05:04
L	26	34	843	1	0	0	1	DQB1*02:01 DQB1*02:02 DQB1*03:02 DQB1*03:03 DQB1*06:02 DQB1*06:03 DQB1*06:04 DQB1*06:09
T	28	39	959	1	0	0	1	DQB1*03:01 DQB1*03:02 DQB1*03:03 DQB1*03:04 DQB1*03:05 DQB1*04:01 DQB1*04:02 DQB1*05:01 DQB1*05:02 DQB1*05:03 DQB1*05:04 DQB1*06:01 DQB1*06:02 DQB1*06:03 DQB1*06:04 DQB1*06:09
H	30	21	474	0.5265	0	0	1	DQB1*05:01 DQB1*05:02 DQB1*05:03 DQB1*06:03 DQB1*06:04
Y	37	39	954	1	0	0	1	DQB1*03:01 DQB1*03:02 DQB1*03:03 DQB1*03:04 DQB1*03:05 DQB1*04:01 DQB1*04:02 DQB1*05:01 DQB1*05:02 DQB1*05:03 DQB1*05:04 DQB1*06:02 DQB1*06:03 DQB1*06:04 DQB1*06:09
V	38	27	636	0.6149	0	0	1	DQB1*02:01 DQB1*02:02 DQB1*05:01 DQB1*05:02 DQB1*05:03 DQB1*05:04 DQB1*06:01
A	38	36	861	0.6412	0	0	1	DQB1*03:01 DQB1*03:02 DQB1*03:03 DQB1*03:04 DQB1*03:05 DQB1*04:01 DQB1*04:02 DQB1*06:02 DQB1*06:03 DQB1*06:04 DQB1*06:09
G	45	39	966	1	0	0	1	DQB1*02:01 DQB1*02:02 DQB1*03:02 DQB1*03:03 DQB1*03:05 DQB1*04:01 DQB1*04:02 DQB1*05:01 DQB1*05:02 DQB1*05:03 DQB1*05:04 DQB1*06:01 DQB1*06:02 DQB1*06:03 DQB1*06:04 DQB1*06:09
V	46	39	959	1	0	0	1	DQB1*03:01 DQB1*03:02 DQB1*03:03 DQB1*03:04 DQB1*03:05 DQB1*04:01 DQB1*04:02 DQB1*05:01 DQB1*05:02 DQB1*05:03 DQB1*05:04 DQB1*06:01 DQB1*06:02 DQB1*06:03 DQB1*06:04 DQB1*06:09
Y	47	39	959	1	0	0	1	DQB1*03:01 DQB1*03:02 DQB1*03:03 DQB1*03:04 DQB1*03:05 DQB1*04:01 DQB1*04:02 DQB1*05:01 DQB1*05:02 DQB1*05:03 DQB1*05:04 DQB1*06:01 DQB1*06:02 DQB1*06:03 DQB1*06:04 DQB1*06:09
P	52	39	959	1	0	0	1	DQB1*03:01 DQB1*03:02 DQB1*03:03 DQB1*03:04 DQB1*03:05 DQB1*04:01 DQB1*04:02 DQB1*05:01 DQB1*05:02 DQB1*05:03 DQB1*05:04 DQB1*06:01 DQB1*06:02 DQB1*06:03 DQB1*06:04 DQB1*06:09
Q	53	31	685	0.2962	0	0	1	DQB1*05:01 DQB1*05:02 DQB1*05:03 DQB1*05:04 DQB1*06:01 DQB1*06:02 DQB1*06:03 DQB1*06:04 DQB1*06:09
L	53	33	814	1	0	0	1	DQB1*02:01 DQB1*02:02 DQB1*03:01 DQB1*03:02 DQB1*03:03 DQB1*03:04 DQB1*03:05 DQB1*04:01 DQB1*04:02
R	55	32	718	0.2865	0	0	1	DQB1*04:01 DQB1*04:02 DQB1*05:01 DQB1*05:02 DQB1*05:03 DQB1*05:04 DQB1*06:01 DQB1*06:02 DQB1*06:03 DQB1*06:04 DQB1*06:09
L	56	4	61	0.3082	0	0	1	DQB1*04:01 DQB1*04:02
S	57	2	49	1	0	0	1	DQB1*05:02 DQB1*05:04
V	57	14	294	0.4468	0	0	1	DQB1*05:01 DQB1*06:04 DQB1*06:09
E	66	38	938	1	0	0	1	DQB1*03:01 DQB1*03:02 DQB1*03:03 DQB1*03:04 DQB1*03:05 DQB1*05:01 DQB1*05:02 DQB1*05:03 DQB1*06:02 DQB1*06:03 DQB1*06:04 DQB1*06:09
V	67	38	938	1	0	0	1	DQB1*03:01 DQB1*03:02 DQB1*03:03 DQB1*03:04 DQB1*03:05 DQB1*05:01 DQB1*05:02 DQB1*05:03 DQB1*06:02 DQB1*06:03 DQB1*06:04 DQB1*06:09
E	70	4	63	0.3197	0	0	1	DQB1*04:01 DQB1*04:02 DQB1*05:04
G	70	29	607	0.1332	0	0	1	DQB1*05:01 DQB1*05:02 DQB1*05:03 DQB1*06:02 DQB1*06:03
D	71	4	63	0.3197	0	0	1	DQB1*04:01 DQB1*04:02 DQB1*05:04
A	71	17	298	0.08652	0	0	1	DQB1*05:01 DQB1*05:02 DQB1*05:03
T	71	35	844	0.8231	0	0	1	DQB1*03:01 DQB1*03:02 DQB1*03:03 DQB1*03:04 DQB1*03:05 DQB1*06:01 DQB1*06:02 DQB1*06:03 DQB1*06:04 DQB1*06:09
S	74	21	353	0.02623	0	0	1	DQB1*04:01 DQB1*04:02 DQB1*05:01 DQB1*05:02 DQB1*05:03 DQB1*05:04
E	74	35	844	0.8231	0	0	1	DQB1*03:01 DQB1*03:02 DQB1*03:03 DQB1*03:04 DQB1*03:05 DQB1*06:01 DQB1*06:02 DQB1*06:03 DQB1*06:04 DQB1*06:09
V	75	30	660	0.2375	0	0	1	DQB1*02:01 DQB1*02:02 DQB1*04:01 DQB1*04:02 DQB1*05:01 DQB1*05:02 DQB1*05:03 DQB1*05:04
L	75	35	844	0.8231	0	0	1	DQB1*03:01 DQB1*03:02 DQB1*03:03 DQB1*03:04 DQB1*03:05 DQB1*06:01 DQB1*06:02 DQB1*06:03 DQB1*06:04 DQB1*06:09
R	77	27	622	0.4974	0	0	1	DQB1*02:01 DQB1*02:02 DQB1*05:01 DQB1*05:02 DQB1*05:03 DQB1*05:04
T	77	36	867	0.8105	0	0	1	DQB1*03:01 DQB1*03:02 DQB1*03:03 DQB1*03:04 DQB1*03:05 DQB1*04:01 DQB1*04:02 DQB1*06:01 DQB1*06:02 DQB1*06:03 DQB1*06:04 DQB1*06:09
E	84	31	685	0.2962	0	0	1	DQB1*05:01 DQB1*05:02 DQB1*05:03 DQB1*05:04 DQB1*06:01 DQB1*06:02 DQB1*06:03 DQB1*06:04 DQB1*06:09
Q	84	33	814	1	0	0	1	DQB1*02:01 DQB1*02:02 DQB1*03:01 DQB1*03:02 DQB1*03:03 DQB1*03:04 DQB1*03:05 DQB1*04:01 DQB1*04:02
V	85	31	685	0.2962	0	0	1	DQB1*05:01 DQB1*05:02 DQB1*05:03 DQB1*05:04 DQB1*06:01 DQB1*06:02 DQB1*06:03 DQB1*06:04 DQB1*06:09
L	85	33	814	1	0	0	1	DQB1*02:01 DQB1*02:02 DQB1*03:01 DQB1*03:02 DQB1*03:03 DQB1*03:04 DQB1*03:05 DQB1*04:01 DQB1*04:02
G	86	5	93	0.4165	0	0	1	DQB1*06:04 DQB1*06:09
A	86	29	624	0.195	0	0	1	DQB1*05:01 DQB1*05:02 DQB1*05:03 DQB1*05:04 DQB1*06:01 DQB1*06:02 DQB1*06:03
E	86	33	814	1	0	0	1	DQB1*02:01 DQB1*02:02 DQB1*03:01 DQB1*03:02 DQB1*03:03 DQB1*03:04 DQB1*03:05 DQB1*04:01 DQB1*04:02
Y	87	19	381	0.2308	0	0	1	DQB1*05:01 DQB1*05:02 DQB1*05:03 DQB1*05:04 DQB1*06:04 DQB1*06:09
L	87	33	814	1	0	0	1	DQB1*02:01 DQB1*02:02 DQB1*03:01 DQB1*03:02 DQB1*03:03 DQB1*03:04 DQB1*03:05 DQB1*04:01 DQB1*04:02
G	89	31	685	0.2962	0	0	1	DQB1*05:01 DQB1*05:02 DQB1*05:03 DQB1*05:04 DQB1*06:01 DQB1*06:02 DQB1*06:03 DQB1*06:04 DQB1*06:09
T	89	33	814	1	0	0	1	DQB1*02:01 DQB1*02:02 DQB1*03:01 DQB1*03:02 DQB1*03:03 DQB1*03:04 DQB1*03:05 DQB1*04:01 DQB1*04:02
I	90	31	685	0.2962	0	0	1	DQB1*05:01 DQB1*05:02 DQB1*05:03 DQB1*05:04 DQB1*06:01 DQB1*06:02 DQB1*06:03 DQB1*06:04 DQB1*06:09
T	90	33	814	1	0	0	1	DQB1*02:01 DQB1*02:02 DQB1*03:01 DQB1*03:02 DQB1*03:03 DQB1*03:04 DQB1*03:05 DQB1*04:01 DQB1*04:02
L	9	0	20	1	0	0	1	DQB1*06:01
Y	9	38	974	0.2932	0	0	1	DQB1*02:01 DQB1*02:02 DQB1*03:01 DQB1*03:02 DQB1*03:03 DQB1*03:04 DQB1*03:05 DQB1*05:01 DQB1*05:02 DQB1*05:03 DQB1*05:04 DQB1*06:03 DQB1*06:04 DQB1*06:09
A	13	13	362	0.6327	0	0	1	DQB1*03:01 DQB1*03:04 DQB1*06:01
L	23	0	1	1	0	0	1	DQB1*04:01
R	23	40	1000	1	0	0	1	DQB1*02:01 DQB1*02:02 DQB1*03:01 DQB1*03:02 DQB1*03:03 DQB1*03:04 DQB1*03:05 DQB1*04:02 DQB1*05:01 DQB1*05:02 DQB1*05:03 DQB1*05:04 DQB1*06:01 DQB1*06:02 DQB1*06:03 DQB1*06:04 DQB1*06:09
Y	26	13	362	0.6327	0	0	1	DQB1*03:01 DQB1*03:04 DQB1*06:01
S	28	12	381	0.3002	0	0	1	DQB1*02:01 DQB1*02:02
S	30	12	381	0.3002	0	0	1	DQB1*02:01 DQB1*02:02
Y	30	30	771	0.7569	0	0	1	DQB1*03:01 DQB1*03:02 DQB1*03:03 DQB1*03:04 DQB1*03:05 DQB1*04:01 DQB1*04:02 DQB1*05:04 DQB1*06:01 DQB1*06:02 DQB1*06:09
D	37	0	20	1	0	0	1	DQB1*06:01
I	37	12	381	0.3002	0	0	1	DQB1*02:01 DQB1*02:02
E	45	13	346	0.7841	0	0	1	DQB1*03:01 DQB1*03:04
E	46	12	381	0.3002	0	0	1	DQB1*02:01 DQB1*02:02
F	47	12	381	0.3002	0	0	1	DQB1*02:01 DQB1*02:02
L	52	12	381	0.3002	0	0	1	DQB1*02:01 DQB1*02:02
L	55	12	381	0.3002	0	0	1	DQB1*02:01 DQB1*02:02
P	55	21	545	0.8033	0	0	1	DQB1*03:01 DQB1*03:02 DQB1*03:03 DQB1*03:04 DQB1*03:05
P	56	40	1000	1	0	0	1	DQB1*02:01 DQB1*02:02 DQB1*03:01 DQB1*03:02 DQB1*03:03 DQB1*03:04 DQB1*03:05 DQB1*05:01 DQB1*05:02 DQB1*05:03 DQB1*05:04 DQB1*06:01 DQB1*06:02 DQB1*06:03 DQB1*06:04 DQB1*06:09
A	57	17	516	0.2589	0	0	1	DQB1*02:01 DQB1*02:02 DQB1*03:02 DQB1*03:04 DQB1*03:05
D	57	28	781	0.2268	0	0	1	DQB1*03:01 DQB1*03:03 DQB1*04:01 DQB1*04:02 DQB1*05:03 DQB1*06:01 DQB1*06:02 DQB1*06:03
D	66	15	443	0.3956	0	0	1	DQB1*02:01 DQB1*02:02 DQB1*04:01 DQB1*04:02 DQB1*05:04 DQB1*06:01
I	67	15	443	0.3956	0	0	1	DQB1*02:01 DQB1*02:02 DQB1*04:01 DQB1*04:02 DQB1*05:04 DQB1*06:01
R	70	33	830	1	0	0	1	DQB1*02:01 DQB1*02:02 DQB1*03:01 DQB1*03:02 DQB1*03:03 DQB1*03:04 DQB1*03:05 DQB1*06:01 DQB1*06:04 DQB1*06:09
K	71	12	381	0.3002	0	0	1	DQB1*02:01 DQB1*02:02
A	74	12	381	0.3002	0	0	1	DQB1*02:01 DQB1*02:02
F	87	15	403	0.7232	0	0	1	DQB1*06:01 DQB1*06:02 DQB1*06:03
