# Supplementary material for: Pulmonary alveolar proteinosis: An autoimmune disease lacking an HLA association
Source: PLoS One. 2019 Mar 7;14(3):e0213179. doi: 10.1371/journal.pone.0213179 (PMC6405167; doi:10.1371/journal.pone.0213179)
Supplement: S26 Table — (TXT) [file pone.0213179.s026.txt]

Module	Positions	Affected	Control	p-value	Accepted	Accepted	p-adj
FG	9,13	14	317	0.6604	0	0	1	DQB1*04:01 DQB1*04:02 DQB1*06:02
YL	9,14	17	300	0.09217	0	0	1	DQB1*05:01 DQB1*05:02 DQB1*05:03 DQB1*05:04
FM	9,14	14	317	0.6604	0	0	1	DQB1*04:01 DQB1*04:02 DQB1*06:02
FR	9,23	14	316	0.6505	0	0	1	DQB1*04:02 DQB1*06:02
FG	9,26	4	61	0.3082	0	0	1	DQB1*04:01 DQB1*04:02
FL	9,26	12	267	0.6441	0	0	1	DQB1*06:02
YG	9,26	17	301	0.09509	0	0	1	DQB1*03:05 DQB1*05:01 DQB1*05:02 DQB1*05:03 DQB1*05:04
FT	9,28	14	317	0.6604	0	0	1	DQB1*04:01 DQB1*04:02 DQB1*06:02
FY	9,30	14	317	0.6604	0	0	1	DQB1*04:01 DQB1*04:02 DQB1*06:02
YH	9,30	21	474	0.5265	0	0	1	DQB1*05:01 DQB1*05:02 DQB1*05:03 DQB1*06:03 DQB1*06:04
FY	9,37	14	317	0.6604	0	0	1	DQB1*04:01 DQB1*04:02 DQB1*06:02
FA	9,38	14	317	0.6604	0	0	1	DQB1*04:01 DQB1*04:02 DQB1*06:02
YV	9,38	27	622	0.4974	0	0	1	DQB1*02:01 DQB1*02:02 DQB1*05:01 DQB1*05:02 DQB1*05:03 DQB1*05:04
YA	9,38	28	689	0.8828	0	0	1	DQB1*03:01 DQB1*03:02 DQB1*03:03 DQB1*03:04 DQB1*03:05 DQB1*06:03 DQB1*06:04 DQB1*06:09
FG	9,45	14	317	0.6604	0	0	1	DQB1*04:01 DQB1*04:02 DQB1*06:02
FV	9,46	14	317	0.6604	0	0	1	DQB1*04:01 DQB1*04:02 DQB1*06:02
FY	9,47	14	317	0.6604	0	0	1	DQB1*04:01 DQB1*04:02 DQB1*06:02
FP	9,52	14	317	0.6604	0	0	1	DQB1*04:01 DQB1*04:02 DQB1*06:02
FL	9,53	4	61	0.3082	0	0	1	DQB1*04:01 DQB1*04:02
FQ	9,53	12	267	0.6441	0	0	1	DQB1*06:02
YQ	9,53	21	486	0.6285	0	0	1	DQB1*05:01 DQB1*05:02 DQB1*05:03 DQB1*05:04 DQB1*06:03 DQB1*06:04 DQB1*06:09
FR	9,55	14	317	0.6604	0	0	1	DQB1*04:01 DQB1*04:02 DQB1*06:02
YR	9,55	21	486	0.6285	0	0	1	DQB1*05:01 DQB1*05:02 DQB1*05:03 DQB1*05:04 DQB1*06:03 DQB1*06:04 DQB1*06:09
FL	9,56	4	61	0.3082	0	0	1	DQB1*04:01 DQB1*04:02
FP	9,56	12	267	0.6441	0	0	1	DQB1*06:02
YS	9,57	2	49	1	0	0	1	DQB1*05:02 DQB1*05:04
YV	9,57	14	294	0.4468	0	0	1	DQB1*05:01 DQB1*06:04 DQB1*06:09
FD	9,57	14	317	0.6604	0	0	1	DQB1*04:01 DQB1*04:02 DQB1*06:02
FD	9,66	4	61	0.3082	0	0	1	DQB1*04:01 DQB1*04:02
FE	9,66	12	267	0.6441	0	0	1	DQB1*06:02
FI	9,67	4	61	0.3082	0	0	1	DQB1*04:01 DQB1*04:02
FV	9,67	12	267	0.6441	0	0	1	DQB1*06:02
FE	9,70	4	61	0.3082	0	0	1	DQB1*04:01 DQB1*04:02
FG	9,70	12	267	0.6441	0	0	1	DQB1*06:02
YG	9,70	19	410	0.4129	0	0	1	DQB1*05:01 DQB1*05:02 DQB1*05:03 DQB1*06:03
YR	9,70	33	824	1	0	0	1	DQB1*02:01 DQB1*02:02 DQB1*03:01 DQB1*03:02 DQB1*03:03 DQB1*03:04 DQB1*03:05 DQB1*06:04 DQB1*06:09
FD	9,71	4	61	0.3082	0	0	1	DQB1*04:01 DQB1*04:02
FT	9,71	12	267	0.6441	0	0	1	DQB1*06:02
YA	9,71	17	298	0.08652	0	0	1	DQB1*05:01 DQB1*05:02 DQB1*05:03
YT	9,71	28	689	0.8828	0	0	1	DQB1*03:01 DQB1*03:02 DQB1*03:03 DQB1*03:04 DQB1*03:05 DQB1*06:03 DQB1*06:04 DQB1*06:09
FS	9,74	4	61	0.3082	0	0	1	DQB1*04:01 DQB1*04:02
FE	9,74	12	267	0.6441	0	0	1	DQB1*06:02
YS	9,74	17	300	0.09217	0	0	1	DQB1*05:01 DQB1*05:02 DQB1*05:03 DQB1*05:04
YE	9,74	28	689	0.8828	0	0	1	DQB1*03:01 DQB1*03:02 DQB1*03:03 DQB1*03:04 DQB1*03:05 DQB1*06:03 DQB1*06:04 DQB1*06:09
FV	9,75	4	61	0.3082	0	0	1	DQB1*04:01 DQB1*04:02
FL	9,75	12	267	0.6441	0	0	1	DQB1*06:02
YV	9,75	27	622	0.4974	0	0	1	DQB1*02:01 DQB1*02:02 DQB1*05:01 DQB1*05:02 DQB1*05:03 DQB1*05:04
YL	9,75	28	689	0.8828	0	0	1	DQB1*03:01 DQB1*03:02 DQB1*03:03 DQB1*03:04 DQB1*03:05 DQB1*06:03 DQB1*06:04 DQB1*06:09
FT	9,77	14	317	0.6604	0	0	1	DQB1*04:01 DQB1*04:02 DQB1*06:02
YR	9,77	27	622	0.4974	0	0	1	DQB1*02:01 DQB1*02:02 DQB1*05:01 DQB1*05:02 DQB1*05:03 DQB1*05:04
YT	9,77	28	689	0.8828	0	0	1	DQB1*03:01 DQB1*03:02 DQB1*03:03 DQB1*03:04 DQB1*03:05 DQB1*06:03 DQB1*06:04 DQB1*06:09
FQ	9,84	4	61	0.3082	0	0	1	DQB1*04:01 DQB1*04:02
FE	9,84	12	267	0.6441	0	0	1	DQB1*06:02
YE	9,84	21	486	0.6285	0	0	1	DQB1*05:01 DQB1*05:02 DQB1*05:03 DQB1*05:04 DQB1*06:03 DQB1*06:04 DQB1*06:09
FL	9,85	4	61	0.3082	0	0	1	DQB1*04:01 DQB1*04:02
FV	9,85	12	267	0.6441	0	0	1	DQB1*06:02
YV	9,85	21	486	0.6285	0	0	1	DQB1*05:01 DQB1*05:02 DQB1*05:03 DQB1*05:04 DQB1*06:03 DQB1*06:04 DQB1*06:09
FE	9,86	4	61	0.3082	0	0	1	DQB1*04:01 DQB1*04:02
YG	9,86	5	93	0.4165	0	0	1	DQB1*06:04 DQB1*06:09
FA	9,86	12	267	0.6441	0	0	1	DQB1*06:02
YA	9,86	19	412	0.4277	0	0	1	DQB1*05:01 DQB1*05:02 DQB1*05:03 DQB1*05:04 DQB1*06:03
FL	9,87	4	61	0.3082	0	0	1	DQB1*04:01 DQB1*04:02
FF	9,87	12	267	0.6441	0	0	1	DQB1*06:02
YY	9,87	19	381	0.2308	0	0	1	DQB1*05:01 DQB1*05:02 DQB1*05:03 DQB1*05:04 DQB1*06:04 DQB1*06:09
FT	9,89	4	61	0.3082	0	0	1	DQB1*04:01 DQB1*04:02
FG	9,89	12	267	0.6441	0	0	1	DQB1*06:02
YG	9,89	21	486	0.6285	0	0	1	DQB1*05:01 DQB1*05:02 DQB1*05:03 DQB1*05:04 DQB1*06:03 DQB1*06:04 DQB1*06:09
FT	9,90	4	61	0.3082	0	0	1	DQB1*04:01 DQB1*04:02
FI	9,90	12	267	0.6441	0	0	1	DQB1*06:02
YI	9,90	21	486	0.6285	0	0	1	DQB1*05:01 DQB1*05:02 DQB1*05:03 DQB1*05:04 DQB1*06:03 DQB1*06:04 DQB1*06:09
GL	13,14	17	300	0.09217	0	0	1	DQB1*05:01 DQB1*05:02 DQB1*05:03 DQB1*05:04
GR	13,23	39	961	1	0	0	1	DQB1*02:01 DQB1*02:02 DQB1*03:02 DQB1*03:03 DQB1*03:05 DQB1*04:02 DQB1*05:01 DQB1*05:02 DQB1*05:03 DQB1*05:04 DQB1*06:02 DQB1*06:03 DQB1*06:04 DQB1*06:09
GG	13,26	21	354	0.0272	0	0	1	DQB1*03:05 DQB1*04:01 DQB1*04:02 DQB1*05:01 DQB1*05:02 DQB1*05:03 DQB1*05:04
GL	13,26	34	843	1	0	0	1	DQB1*02:01 DQB1*02:02 DQB1*03:02 DQB1*03:03 DQB1*06:02 DQB1*06:03 DQB1*06:04 DQB1*06:09
GT	13,28	36	829	0.2874	0	0	1	DQB1*03:02 DQB1*03:03 DQB1*03:05 DQB1*04:01 DQB1*04:02 DQB1*05:01 DQB1*05:02 DQB1*05:03 DQB1*05:04 DQB1*06:02 DQB1*06:03 DQB1*06:04 DQB1*06:09
GH	13,30	21	474	0.5265	0	0	1	DQB1*05:01 DQB1*05:02 DQB1*05:03 DQB1*06:03 DQB1*06:04
GY	13,30	23	530	0.576	0	0	1	DQB1*03:02 DQB1*03:03 DQB1*03:05 DQB1*04:01 DQB1*04:02 DQB1*05:04 DQB1*06:02 DQB1*06:09
GY	13,37	36	829	0.2874	0	0	1	DQB1*03:02 DQB1*03:03 DQB1*03:05 DQB1*04:01 DQB1*04:02 DQB1*05:01 DQB1*05:02 DQB1*05:03 DQB1*05:04 DQB1*06:02 DQB1*06:03 DQB1*06:04 DQB1*06:09
GV	13,38	27	622	0.4974	0	0	1	DQB1*02:01 DQB1*02:02 DQB1*05:01 DQB1*05:02 DQB1*05:03 DQB1*05:04
GA	13,38	29	670	0.4675	0	0	1	DQB1*03:02 DQB1*03:03 DQB1*03:05 DQB1*04:01 DQB1*04:02 DQB1*06:02 DQB1*06:03 DQB1*06:04 DQB1*06:09
GG	13,45	39	962	1	0	0	1	DQB1*02:01 DQB1*02:02 DQB1*03:02 DQB1*03:03 DQB1*03:05 DQB1*04:01 DQB1*04:02 DQB1*05:01 DQB1*05:02 DQB1*05:03 DQB1*05:04 DQB1*06:02 DQB1*06:03 DQB1*06:04 DQB1*06:09
GV	13,46	36	829	0.2874	0	0	1	DQB1*03:02 DQB1*03:03 DQB1*03:05 DQB1*04:01 DQB1*04:02 DQB1*05:01 DQB1*05:02 DQB1*05:03 DQB1*05:04 DQB1*06:02 DQB1*06:03 DQB1*06:04 DQB1*06:09
GY	13,47	36	829	0.2874	0	0	1	DQB1*03:02 DQB1*03:03 DQB1*03:05 DQB1*04:01 DQB1*04:02 DQB1*05:01 DQB1*05:02 DQB1*05:03 DQB1*05:04 DQB1*06:02 DQB1*06:03 DQB1*06:04 DQB1*06:09
GP	13,52	36	829	0.2874	0	0	1	DQB1*03:02 DQB1*03:03 DQB1*03:05 DQB1*04:01 DQB1*04:02 DQB1*05:01 DQB1*05:02 DQB1*05:03 DQB1*05:04 DQB1*06:02 DQB1*06:03 DQB1*06:04 DQB1*06:09
GL	13,53	25	618	0.9288	0	0	1	DQB1*02:01 DQB1*02:02 DQB1*03:02 DQB1*03:03 DQB1*03:05 DQB1*04:01 DQB1*04:02
GQ	13,53	31	670	0.2277	0	0	1	DQB1*05:01 DQB1*05:02 DQB1*05:03 DQB1*05:04 DQB1*06:02 DQB1*06:03 DQB1*06:04 DQB1*06:09
GP	13,55	11	252	0.7428	0	0	1	DQB1*03:02 DQB1*03:03 DQB1*03:05
GR	13,55	32	704	0.218	0	0	1	DQB1*04:01 DQB1*04:02 DQB1*05:01 DQB1*05:02 DQB1*05:03 DQB1*05:04 DQB1*06:02 DQB1*06:03 DQB1*06:04 DQB1*06:09
GL	13,56	4	61	0.3082	0	0	1	DQB1*04:01 DQB1*04:02
GP	13,56	39	951	0.7171	0	0	1	DQB1*02:01 DQB1*02:02 DQB1*03:02 DQB1*03:03 DQB1*03:05 DQB1*05:01 DQB1*05:02 DQB1*05:03 DQB1*05:04 DQB1*06:02 DQB1*06:03 DQB1*06:04 DQB1*06:09
GS	13,57	2	49	1	0	0	1	DQB1*05:02 DQB1*05:04
GV	13,57	14	294	0.4468	0	0	1	DQB1*05:01 DQB1*06:04 DQB1*06:09
GE	13,66	35	802	0.3125	0	0	1	DQB1*03:02 DQB1*03:03 DQB1*03:05 DQB1*05:01 DQB1*05:02 DQB1*05:03 DQB1*06:02 DQB1*06:03 DQB1*06:04 DQB1*06:09
GV	13,67	35	802	0.3125	0	0	1	DQB1*03:02 DQB1*03:03 DQB1*03:05 DQB1*05:01 DQB1*05:02 DQB1*05:03 DQB1*06:02 DQB1*06:03 DQB1*06:04 DQB1*06:09
GE	13,70	4	63	0.3197	0	0	1	DQB1*04:01 DQB1*04:02 DQB1*05:04
GG	13,70	29	607	0.1332	0	0	1	DQB1*05:01 DQB1*05:02 DQB1*05:03 DQB1*06:02 DQB1*06:03
GD	13,71	4	63	0.3197	0	0	1	DQB1*04:01 DQB1*04:02 DQB1*05:04
GA	13,71	17	298	0.08652	0	0	1	DQB1*05:01 DQB1*05:02 DQB1*05:03
GT	13,71	28	636	0.4087	0	0	1	DQB1*03:02 DQB1*03:03 DQB1*03:05 DQB1*06:02 DQB1*06:03 DQB1*06:04 DQB1*06:09
GS	13,74	21	353	0.02623	0	0	1	DQB1*04:01 DQB1*04:02 DQB1*05:01 DQB1*05:02 DQB1*05:03 DQB1*05:04
GE	13,74	28	636	0.4087	0	0	1	DQB1*03:02 DQB1*03:03 DQB1*03:05 DQB1*06:02 DQB1*06:03 DQB1*06:04 DQB1*06:09
GL	13,75	28	636	0.4087	0	0	1	DQB1*03:02 DQB1*03:03 DQB1*03:05 DQB1*06:02 DQB1*06:03 DQB1*06:04 DQB1*06:09
GV	13,75	30	660	0.2375	0	0	1	DQB1*02:01 DQB1*02:02 DQB1*04:01 DQB1*04:02 DQB1*05:01 DQB1*05:02 DQB1*05:03 DQB1*05:04
GR	13,77	27	622	0.4974	0	0	1	DQB1*02:01 DQB1*02:02 DQB1*05:01 DQB1*05:02 DQB1*05:03 DQB1*05:04
GT	13,77	29	670	0.4675	0	0	1	DQB1*03:02 DQB1*03:03 DQB1*03:05 DQB1*04:01 DQB1*04:02 DQB1*06:02 DQB1*06:03 DQB1*06:04 DQB1*06:09
GQ	13,84	25	618	0.9288	0	0	1	DQB1*02:01 DQB1*02:02 DQB1*03:02 DQB1*03:03 DQB1*03:05 DQB1*04:01 DQB1*04:02
GE	13,84	31	670	0.2277	0	0	1	DQB1*05:01 DQB1*05:02 DQB1*05:03 DQB1*05:04 DQB1*06:02 DQB1*06:03 DQB1*06:04 DQB1*06:09
GL	13,85	25	618	0.9288	0	0	1	DQB1*02:01 DQB1*02:02 DQB1*03:02 DQB1*03:03 DQB1*03:05 DQB1*04:01 DQB1*04:02
GV	13,85	31	670	0.2277	0	0	1	DQB1*05:01 DQB1*05:02 DQB1*05:03 DQB1*05:04 DQB1*06:02 DQB1*06:03 DQB1*06:04 DQB1*06:09
GG	13,86	5	93	0.4165	0	0	1	DQB1*06:04 DQB1*06:09
GA	13,86	29	609	0.1396	0	0	1	DQB1*05:01 DQB1*05:02 DQB1*05:03 DQB1*05:04 DQB1*06:02 DQB1*06:03
GE	13,86	25	618	0.9288	0	0	1	DQB1*02:01 DQB1*02:02 DQB1*03:02 DQB1*03:03 DQB1*03:05 DQB1*04:01 DQB1*04:02
GY	13,87	19	381	0.2308	0	0	1	DQB1*05:01 DQB1*05:02 DQB1*05:03 DQB1*05:04 DQB1*06:04 DQB1*06:09
GL	13,87	25	618	0.9288	0	0	1	DQB1*02:01 DQB1*02:02 DQB1*03:02 DQB1*03:03 DQB1*03:05 DQB1*04:01 DQB1*04:02
GT	13,89	25	618	0.9288	0	0	1	DQB1*02:01 DQB1*02:02 DQB1*03:02 DQB1*03:03 DQB1*03:05 DQB1*04:01 DQB1*04:02
GG	13,89	31	670	0.2277	0	0	1	DQB1*05:01 DQB1*05:02 DQB1*05:03 DQB1*05:04 DQB1*06:02 DQB1*06:03 DQB1*06:04 DQB1*06:09
GT	13,90	25	618	0.9288	0	0	1	DQB1*02:01 DQB1*02:02 DQB1*03:02 DQB1*03:03 DQB1*03:05 DQB1*04:01 DQB1*04:02
GI	13,90	31	670	0.2277	0	0	1	DQB1*05:01 DQB1*05:02 DQB1*05:03 DQB1*05:04 DQB1*06:02 DQB1*06:03 DQB1*06:04 DQB1*06:09
LR	14,23	17	300	0.09217	0	0	1	DQB1*05:01 DQB1*05:02 DQB1*05:03 DQB1*05:04
MR	14,23	39	967	1	0	0	1	DQB1*02:01 DQB1*02:02 DQB1*03:01 DQB1*03:02 DQB1*03:03 DQB1*03:04 DQB1*03:05 DQB1*04:02 DQB1*06:01 DQB1*06:02 DQB1*06:03 DQB1*06:04 DQB1*06:09
MG	14,26	4	62	0.3139	0	0	1	DQB1*03:05 DQB1*04:01 DQB1*04:02
LG	14,26	17	300	0.09217	0	0	1	DQB1*05:01 DQB1*05:02 DQB1*05:03 DQB1*05:04
ML	14,26	34	843	1	0	0	1	DQB1*02:01 DQB1*02:02 DQB1*03:02 DQB1*03:03 DQB1*06:02 DQB1*06:03 DQB1*06:04 DQB1*06:09
LT	14,28	17	300	0.09217	0	0	1	DQB1*05:01 DQB1*05:02 DQB1*05:03 DQB1*05:04
MT	14,28	36	867	0.8105	0	0	1	DQB1*03:01 DQB1*03:02 DQB1*03:03 DQB1*03:04 DQB1*03:05 DQB1*04:01 DQB1*04:02 DQB1*06:01 DQB1*06:02 DQB1*06:03 DQB1*06:04 DQB1*06:09
LH	14,30	17	298	0.08652	0	0	1	DQB1*05:01 DQB1*05:02 DQB1*05:03
LY	14,37	17	300	0.09217	0	0	1	DQB1*05:01 DQB1*05:02 DQB1*05:03 DQB1*05:04
MY	14,37	36	861	0.6412	0	0	1	DQB1*03:01 DQB1*03:02 DQB1*03:03 DQB1*03:04 DQB1*03:05 DQB1*04:01 DQB1*04:02 DQB1*06:02 DQB1*06:03 DQB1*06:04 DQB1*06:09
LV	14,38	17	300	0.09217	0	0	1	DQB1*05:01 DQB1*05:02 DQB1*05:03 DQB1*05:04
MA	14,38	36	861	0.6412	0	0	1	DQB1*03:01 DQB1*03:02 DQB1*03:03 DQB1*03:04 DQB1*03:05 DQB1*04:01 DQB1*04:02 DQB1*06:02 DQB1*06:03 DQB1*06:04 DQB1*06:09
LG	14,45	17	300	0.09217	0	0	1	DQB1*05:01 DQB1*05:02 DQB1*05:03 DQB1*05:04
LV	14,46	17	300	0.09217	0	0	1	DQB1*05:01 DQB1*05:02 DQB1*05:03 DQB1*05:04
MV	14,46	36	867	0.8105	0	0	1	DQB1*03:01 DQB1*03:02 DQB1*03:03 DQB1*03:04 DQB1*03:05 DQB1*04:01 DQB1*04:02 DQB1*06:01 DQB1*06:02 DQB1*06:03 DQB1*06:04 DQB1*06:09
LY	14,47	17	300	0.09217	0	0	1	DQB1*05:01 DQB1*05:02 DQB1*05:03 DQB1*05:04
MY	14,47	36	867	0.8105	0	0	1	DQB1*03:01 DQB1*03:02 DQB1*03:03 DQB1*03:04 DQB1*03:05 DQB1*04:01 DQB1*04:02 DQB1*06:01 DQB1*06:02 DQB1*06:03 DQB1*06:04 DQB1*06:09
LP	14,52	17	300	0.09217	0	0	1	DQB1*05:01 DQB1*05:02 DQB1*05:03 DQB1*05:04
MP	14,52	36	867	0.8105	0	0	1	DQB1*03:01 DQB1*03:02 DQB1*03:03 DQB1*03:04 DQB1*03:05 DQB1*04:01 DQB1*04:02 DQB1*06:01 DQB1*06:02 DQB1*06:03 DQB1*06:04 DQB1*06:09
LQ	14,53	17	300	0.09217	0	0	1	DQB1*05:01 DQB1*05:02 DQB1*05:03 DQB1*05:04
MQ	14,53	20	476	0.7657	0	0	1	DQB1*06:01 DQB1*06:02 DQB1*06:03 DQB1*06:04 DQB1*06:09
ML	14,53	33	814	1	0	0	1	DQB1*02:01 DQB1*02:02 DQB1*03:01 DQB1*03:02 DQB1*03:03 DQB1*03:04 DQB1*03:05 DQB1*04:01 DQB1*04:02
LR	14,55	17	300	0.09217	0	0	1	DQB1*05:01 DQB1*05:02 DQB1*05:03 DQB1*05:04
MR	14,55	21	517	0.9209	0	0	1	DQB1*04:01 DQB1*04:02 DQB1*06:01 DQB1*06:02 DQB1*06:03 DQB1*06:04 DQB1*06:09
ML	14,56	4	61	0.3082	0	0	1	DQB1*04:01 DQB1*04:02
LP	14,56	17	300	0.09217	0	0	1	DQB1*05:01 DQB1*05:02 DQB1*05:03 DQB1*05:04
MP	14,56	39	959	1	0	0	1	DQB1*02:01 DQB1*02:02 DQB1*03:01 DQB1*03:02 DQB1*03:03 DQB1*03:04 DQB1*03:05 DQB1*06:01 DQB1*06:02 DQB1*06:03 DQB1*06:04 DQB1*06:09
LS	14,57	2	49	1	0	0	1	DQB1*05:02 DQB1*05:04
LD	14,57	3	53	0.4711	0	0	1	DQB1*05:03
MV	14,57	5	93	0.4165	0	0	1	DQB1*06:04 DQB1*06:09
LV	14,57	12	210	0.1731	0	0	1	DQB1*05:01
LE	14,66	17	298	0.08652	0	0	1	DQB1*05:01 DQB1*05:02 DQB1*05:03
ME	14,66	35	837	0.6633	0	0	1	DQB1*03:01 DQB1*03:02 DQB1*03:03 DQB1*03:04 DQB1*03:05 DQB1*06:02 DQB1*06:03 DQB1*06:04 DQB1*06:09
LV	14,67	17	298	0.08652	0	0	1	DQB1*05:01 DQB1*05:02 DQB1*05:03
MV	14,67	35	837	0.6633	0	0	1	DQB1*03:01 DQB1*03:02 DQB1*03:03 DQB1*03:04 DQB1*03:05 DQB1*06:02 DQB1*06:03 DQB1*06:04 DQB1*06:09
ME	14,70	4	61	0.3082	0	0	1	DQB1*04:01 DQB1*04:02
LG	14,70	17	298	0.08652	0	0	1	DQB1*05:01 DQB1*05:02 DQB1*05:03
MD	14,71	4	61	0.3082	0	0	1	DQB1*04:01 DQB1*04:02
LA	14,71	17	298	0.08652	0	0	1	DQB1*05:01 DQB1*05:02 DQB1*05:03
MT	14,71	35	844	0.8231	0	0	1	DQB1*03:01 DQB1*03:02 DQB1*03:03 DQB1*03:04 DQB1*03:05 DQB1*06:01 DQB1*06:02 DQB1*06:03 DQB1*06:04 DQB1*06:09
MS	14,74	4	61	0.3082	0	0	1	DQB1*04:01 DQB1*04:02
LS	14,74	17	300	0.09217	0	0	1	DQB1*05:01 DQB1*05:02 DQB1*05:03 DQB1*05:04
ME	14,74	35	844	0.8231	0	0	1	DQB1*03:01 DQB1*03:02 DQB1*03:03 DQB1*03:04 DQB1*03:05 DQB1*06:01 DQB1*06:02 DQB1*06:03 DQB1*06:04 DQB1*06:09
LV	14,75	17	300	0.09217	0	0	1	DQB1*05:01 DQB1*05:02 DQB1*05:03 DQB1*05:04
ML	14,75	35	844	0.8231	0	0	1	DQB1*03:01 DQB1*03:02 DQB1*03:03 DQB1*03:04 DQB1*03:05 DQB1*06:01 DQB1*06:02 DQB1*06:03 DQB1*06:04 DQB1*06:09
LR	14,77	17	300	0.09217	0	0	1	DQB1*05:01 DQB1*05:02 DQB1*05:03 DQB1*05:04
MT	14,77	36	867	0.8105	0	0	1	DQB1*03:01 DQB1*03:02 DQB1*03:03 DQB1*03:04 DQB1*03:05 DQB1*04:01 DQB1*04:02 DQB1*06:01 DQB1*06:02 DQB1*06:03 DQB1*06:04 DQB1*06:09
LE	14,84	17	300	0.09217	0	0	1	DQB1*05:01 DQB1*05:02 DQB1*05:03 DQB1*05:04
ME	14,84	20	476	0.7657	0	0	1	DQB1*06:01 DQB1*06:02 DQB1*06:03 DQB1*06:04 DQB1*06:09
MQ	14,84	33	814	1	0	0	1	DQB1*02:01 DQB1*02:02 DQB1*03:01 DQB1*03:02 DQB1*03:03 DQB1*03:04 DQB1*03:05 DQB1*04:01 DQB1*04:02
LV	14,85	17	300	0.09217	0	0	1	DQB1*05:01 DQB1*05:02 DQB1*05:03 DQB1*05:04
MV	14,85	20	476	0.7657	0	0	1	DQB1*06:01 DQB1*06:02 DQB1*06:03 DQB1*06:04 DQB1*06:09
ML	14,85	33	814	1	0	0	1	DQB1*02:01 DQB1*02:02 DQB1*03:01 DQB1*03:02 DQB1*03:03 DQB1*03:04 DQB1*03:05 DQB1*04:01 DQB1*04:02
MG	14,86	5	93	0.4165	0	0	1	DQB1*06:04 DQB1*06:09
LA	14,86	17	300	0.09217	0	0	1	DQB1*05:01 DQB1*05:02 DQB1*05:03 DQB1*05:04
ME	14,86	33	814	1	0	0	1	DQB1*02:01 DQB1*02:02 DQB1*03:01 DQB1*03:02 DQB1*03:03 DQB1*03:04 DQB1*03:05 DQB1*04:01 DQB1*04:02
MY	14,87	5	93	0.4165	0	0	1	DQB1*06:04 DQB1*06:09
LY	14,87	17	300	0.09217	0	0	1	DQB1*05:01 DQB1*05:02 DQB1*05:03 DQB1*05:04
ML	14,87	33	814	1	0	0	1	DQB1*02:01 DQB1*02:02 DQB1*03:01 DQB1*03:02 DQB1*03:03 DQB1*03:04 DQB1*03:05 DQB1*04:01 DQB1*04:02
LG	14,89	17	300	0.09217	0	0	1	DQB1*05:01 DQB1*05:02 DQB1*05:03 DQB1*05:04
MG	14,89	20	476	0.7657	0	0	1	DQB1*06:01 DQB1*06:02 DQB1*06:03 DQB1*06:04 DQB1*06:09
MT	14,89	33	814	1	0	0	1	DQB1*02:01 DQB1*02:02 DQB1*03:01 DQB1*03:02 DQB1*03:03 DQB1*03:04 DQB1*03:05 DQB1*04:01 DQB1*04:02
LI	14,90	17	300	0.09217	0	0	1	DQB1*05:01 DQB1*05:02 DQB1*05:03 DQB1*05:04
MI	14,90	20	476	0.7657	0	0	1	DQB1*06:01 DQB1*06:02 DQB1*06:03 DQB1*06:04 DQB1*06:09
MT	14,90	33	814	1	0	0	1	DQB1*02:01 DQB1*02:02 DQB1*03:01 DQB1*03:02 DQB1*03:03 DQB1*03:04 DQB1*03:05 DQB1*04:01 DQB1*04:02
RG	23,26	21	353	0.02623	0	0	1	DQB1*03:05 DQB1*04:02 DQB1*05:01 DQB1*05:02 DQB1*05:03 DQB1*05:04
RL	23,26	34	843	1	0	0	1	DQB1*02:01 DQB1*02:02 DQB1*03:02 DQB1*03:03 DQB1*06:02 DQB1*06:03 DQB1*06:04 DQB1*06:09
RT	23,28	39	959	1	0	0	1	DQB1*03:01 DQB1*03:02 DQB1*03:03 DQB1*03:04 DQB1*03:05 DQB1*04:02 DQB1*05:01 DQB1*05:02 DQB1*05:03 DQB1*05:04 DQB1*06:01 DQB1*06:02 DQB1*06:03 DQB1*06:04 DQB1*06:09
RH	23,30	21	474	0.5265	0	0	1	DQB1*05:01 DQB1*05:02 DQB1*05:03 DQB1*06:03 DQB1*06:04
RY	23,37	39	954	1	0	0	1	DQB1*03:01 DQB1*03:02 DQB1*03:03 DQB1*03:04 DQB1*03:05 DQB1*04:02 DQB1*05:01 DQB1*05:02 DQB1*05:03 DQB1*05:04 DQB1*06:02 DQB1*06:03 DQB1*06:04 DQB1*06:09
RV	23,38	27	636	0.6149	0	0	1	DQB1*02:01 DQB1*02:02 DQB1*05:01 DQB1*05:02 DQB1*05:03 DQB1*05:04 DQB1*06:01
RA	23,38	36	861	0.6412	0	0	1	DQB1*03:01 DQB1*03:02 DQB1*03:03 DQB1*03:04 DQB1*03:05 DQB1*04:02 DQB1*06:02 DQB1*06:03 DQB1*06:04 DQB1*06:09
RG	23,45	39	965	1	0	0	1	DQB1*02:01 DQB1*02:02 DQB1*03:02 DQB1*03:03 DQB1*03:05 DQB1*04:02 DQB1*05:01 DQB1*05:02 DQB1*05:03 DQB1*05:04 DQB1*06:01 DQB1*06:02 DQB1*06:03 DQB1*06:04 DQB1*06:09
RV	23,46	39	959	1	0	0	1	DQB1*03:01 DQB1*03:02 DQB1*03:03 DQB1*03:04 DQB1*03:05 DQB1*04:02 DQB1*05:01 DQB1*05:02 DQB1*05:03 DQB1*05:04 DQB1*06:01 DQB1*06:02 DQB1*06:03 DQB1*06:04 DQB1*06:09
RY	23,47	39	959	1	0	0	1	DQB1*03:01 DQB1*03:02 DQB1*03:03 DQB1*03:04 DQB1*03:05 DQB1*04:02 DQB1*05:01 DQB1*05:02 DQB1*05:03 DQB1*05:04 DQB1*06:01 DQB1*06:02 DQB1*06:03 DQB1*06:04 DQB1*06:09
RP	23,52	39	959	1	0	0	1	DQB1*03:01 DQB1*03:02 DQB1*03:03 DQB1*03:04 DQB1*03:05 DQB1*04:02 DQB1*05:01 DQB1*05:02 DQB1*05:03 DQB1*05:04 DQB1*06:01 DQB1*06:02 DQB1*06:03 DQB1*06:04 DQB1*06:09
RQ	23,53	31	685	0.2962	0	0	1	DQB1*05:01 DQB1*05:02 DQB1*05:03 DQB1*05:04 DQB1*06:01 DQB1*06:02 DQB1*06:03 DQB1*06:04 DQB1*06:09
RL	23,53	33	814	1	0	0	1	DQB1*02:01 DQB1*02:02 DQB1*03:01 DQB1*03:02 DQB1*03:03 DQB1*03:04 DQB1*03:05 DQB1*04:02
RR	23,55	32	717	0.286	0	0	1	DQB1*04:02 DQB1*05:01 DQB1*05:02 DQB1*05:03 DQB1*05:04 DQB1*06:01 DQB1*06:02 DQB1*06:03 DQB1*06:04 DQB1*06:09
RL	23,56	4	60	0.3028	0	0	1	DQB1*04:02
RS	23,57	2	49	1	0	0	1	DQB1*05:02 DQB1*05:04
RV	23,57	14	294	0.4468	0	0	1	DQB1*05:01 DQB1*06:04 DQB1*06:09
RE	23,66	38	938	1	0	0	1	DQB1*03:01 DQB1*03:02 DQB1*03:03 DQB1*03:04 DQB1*03:05 DQB1*05:01 DQB1*05:02 DQB1*05:03 DQB1*06:02 DQB1*06:03 DQB1*06:04 DQB1*06:09
RV	23,67	38	938	1	0	0	1	DQB1*03:01 DQB1*03:02 DQB1*03:03 DQB1*03:04 DQB1*03:05 DQB1*05:01 DQB1*05:02 DQB1*05:03 DQB1*06:02 DQB1*06:03 DQB1*06:04 DQB1*06:09
RE	23,70	4	62	0.3139	0	0	1	DQB1*04:02 DQB1*05:04
RG	23,70	29	607	0.1332	0	0	1	DQB1*05:01 DQB1*05:02 DQB1*05:03 DQB1*06:02 DQB1*06:03
RD	23,71	4	62	0.3139	0	0	1	DQB1*04:02 DQB1*05:04
RA	23,71	17	298	0.08652	0	0	1	DQB1*05:01 DQB1*05:02 DQB1*05:03
RT	23,71	35	844	0.8231	0	0	1	DQB1*03:01 DQB1*03:02 DQB1*03:03 DQB1*03:04 DQB1*03:05 DQB1*06:01 DQB1*06:02 DQB1*06:03 DQB1*06:04 DQB1*06:09
RS	23,74	21	352	0.02528	0	0	1	DQB1*04:02 DQB1*05:01 DQB1*05:02 DQB1*05:03 DQB1*05:04
RE	23,74	35	844	0.8231	0	0	1	DQB1*03:01 DQB1*03:02 DQB1*03:03 DQB1*03:04 DQB1*03:05 DQB1*06:01 DQB1*06:02 DQB1*06:03 DQB1*06:04 DQB1*06:09
RV	23,75	30	659	0.2327	0	0	1	DQB1*02:01 DQB1*02:02 DQB1*04:02 DQB1*05:01 DQB1*05:02 DQB1*05:03 DQB1*05:04
RL	23,75	35	844	0.8231	0	0	1	DQB1*03:01 DQB1*03:02 DQB1*03:03 DQB1*03:04 DQB1*03:05 DQB1*06:01 DQB1*06:02 DQB1*06:03 DQB1*06:04 DQB1*06:09
RR	23,77	27	622	0.4974	0	0	1	DQB1*02:01 DQB1*02:02 DQB1*05:01 DQB1*05:02 DQB1*05:03 DQB1*05:04
RT	23,77	36	867	0.8105	0	0	1	DQB1*03:01 DQB1*03:02 DQB1*03:03 DQB1*03:04 DQB1*03:05 DQB1*04:02 DQB1*06:01 DQB1*06:02 DQB1*06:03 DQB1*06:04 DQB1*06:09
RE	23,84	31	685	0.2962	0	0	1	DQB1*05:01 DQB1*05:02 DQB1*05:03 DQB1*05:04 DQB1*06:01 DQB1*06:02 DQB1*06:03 DQB1*06:04 DQB1*06:09
RQ	23,84	33	814	1	0	0	1	DQB1*02:01 DQB1*02:02 DQB1*03:01 DQB1*03:02 DQB1*03:03 DQB1*03:04 DQB1*03:05 DQB1*04:02
RV	23,85	31	685	0.2962	0	0	1	DQB1*05:01 DQB1*05:02 DQB1*05:03 DQB1*05:04 DQB1*06:01 DQB1*06:02 DQB1*06:03 DQB1*06:04 DQB1*06:09
RL	23,85	33	814	1	0	0	1	DQB1*02:01 DQB1*02:02 DQB1*03:01 DQB1*03:02 DQB1*03:03 DQB1*03:04 DQB1*03:05 DQB1*04:02
RG	23,86	5	93	0.4165	0	0	1	DQB1*06:04 DQB1*06:09
RA	23,86	29	624	0.195	0	0	1	DQB1*05:01 DQB1*05:02 DQB1*05:03 DQB1*05:04 DQB1*06:01 DQB1*06:02 DQB1*06:03
RE	23,86	33	814	1	0	0	1	DQB1*02:01 DQB1*02:02 DQB1*03:01 DQB1*03:02 DQB1*03:03 DQB1*03:04 DQB1*03:05 DQB1*04:02
RY	23,87	19	381	0.2308	0	0	1	DQB1*05:01 DQB1*05:02 DQB1*05:03 DQB1*05:04 DQB1*06:04 DQB1*06:09
RL	23,87	33	814	1	0	0	1	DQB1*02:01 DQB1*02:02 DQB1*03:01 DQB1*03:02 DQB1*03:03 DQB1*03:04 DQB1*03:05 DQB1*04:02
RG	23,89	31	685	0.2962	0	0	1	DQB1*05:01 DQB1*05:02 DQB1*05:03 DQB1*05:04 DQB1*06:01 DQB1*06:02 DQB1*06:03 DQB1*06:04 DQB1*06:09
RT	23,89	33	814	1	0	0	1	DQB1*02:01 DQB1*02:02 DQB1*03:01 DQB1*03:02 DQB1*03:03 DQB1*03:04 DQB1*03:05 DQB1*04:02
RI	23,90	31	685	0.2962	0	0	1	DQB1*05:01 DQB1*05:02 DQB1*05:03 DQB1*05:04 DQB1*06:01 DQB1*06:02 DQB1*06:03 DQB1*06:04 DQB1*06:09
RT	23,90	33	814	1	0	0	1	DQB1*02:01 DQB1*02:02 DQB1*03:01 DQB1*03:02 DQB1*03:03 DQB1*03:04 DQB1*03:05 DQB1*04:02
GT	26,28	21	354	0.0272	0	0	1	DQB1*03:05 DQB1*04:01 DQB1*04:02 DQB1*05:01 DQB1*05:02 DQB1*05:03 DQB1*05:04
LT	26,28	28	636	0.4087	0	0	1	DQB1*03:02 DQB1*03:03 DQB1*06:02 DQB1*06:03 DQB1*06:04 DQB1*06:09
GY	26,30	4	64	0.3257	0	0	1	DQB1*03:05 DQB1*04:01 DQB1*04:02 DQB1*05:04
GH	26,30	17	298	0.08652	0	0	1	DQB1*05:01 DQB1*05:02 DQB1*05:03
LY	26,30	21	488	0.6462	0	0	1	DQB1*03:02 DQB1*03:03 DQB1*06:02 DQB1*06:09
GY	26,37	21	354	0.0272	0	0	1	DQB1*03:05 DQB1*04:01 DQB1*04:02 DQB1*05:01 DQB1*05:02 DQB1*05:03 DQB1*05:04
LY	26,37	28	636	0.4087	0	0	1	DQB1*03:02 DQB1*03:03 DQB1*06:02 DQB1*06:03 DQB1*06:04 DQB1*06:09
GA	26,38	4	62	0.3139	0	0	1	DQB1*03:05 DQB1*04:01 DQB1*04:02
GV	26,38	17	300	0.09217	0	0	1	DQB1*05:01 DQB1*05:02 DQB1*05:03 DQB1*05:04
LA	26,38	28	636	0.4087	0	0	1	DQB1*03:02 DQB1*03:03 DQB1*06:02 DQB1*06:03 DQB1*06:04 DQB1*06:09
GG	26,45	21	354	0.0272	0	0	1	DQB1*03:05 DQB1*04:01 DQB1*04:02 DQB1*05:01 DQB1*05:02 DQB1*05:03 DQB1*05:04
LG	26,45	34	843	1	0	0	1	DQB1*02:01 DQB1*02:02 DQB1*03:02 DQB1*03:03 DQB1*06:02 DQB1*06:03 DQB1*06:04 DQB1*06:09
GV	26,46	21	354	0.0272	0	0	1	DQB1*03:05 DQB1*04:01 DQB1*04:02 DQB1*05:01 DQB1*05:02 DQB1*05:03 DQB1*05:04
LV	26,46	28	636	0.4087	0	0	1	DQB1*03:02 DQB1*03:03 DQB1*06:02 DQB1*06:03 DQB1*06:04 DQB1*06:09
GY	26,47	21	354	0.0272	0	0	1	DQB1*03:05 DQB1*04:01 DQB1*04:02 DQB1*05:01 DQB1*05:02 DQB1*05:03 DQB1*05:04
LY	26,47	28	636	0.4087	0	0	1	DQB1*03:02 DQB1*03:03 DQB1*06:02 DQB1*06:03 DQB1*06:04 DQB1*06:09
GP	26,52	21	354	0.0272	0	0	1	DQB1*03:05 DQB1*04:01 DQB1*04:02 DQB1*05:01 DQB1*05:02 DQB1*05:03 DQB1*05:04
LP	26,52	28	636	0.4087	0	0	1	DQB1*03:02 DQB1*03:03 DQB1*06:02 DQB1*06:03 DQB1*06:04 DQB1*06:09
GL	26,53	4	62	0.3139	0	0	1	DQB1*03:05 DQB1*04:01 DQB1*04:02
GQ	26,53	17	300	0.09217	0	0	1	DQB1*05:01 DQB1*05:02 DQB1*05:03 DQB1*05:04
LQ	26,53	20	460	0.6188	0	0	1	DQB1*06:02 DQB1*06:03 DQB1*06:04 DQB1*06:09
LP	26,55	11	252	0.7428	0	0	1	DQB1*03:02 DQB1*03:03
GR	26,55	21	353	0.02623	0	0	1	DQB1*04:01 DQB1*04:02 DQB1*05:01 DQB1*05:02 DQB1*05:03 DQB1*05:04
LR	26,55	20	460	0.6188	0	0	1	DQB1*06:02 DQB1*06:03 DQB1*06:04 DQB1*06:09
GL	26,56	4	61	0.3082	0	0	1	DQB1*04:01 DQB1*04:02
GP	26,56	17	301	0.09509	0	0	1	DQB1*03:05 DQB1*05:01 DQB1*05:02 DQB1*05:03 DQB1*05:04
LP	26,56	34	843	1	0	0	1	DQB1*02:01 DQB1*02:02 DQB1*03:02 DQB1*03:03 DQB1*06:02 DQB1*06:03 DQB1*06:04 DQB1*06:09
GS	26,57	2	49	1	0	0	1	DQB1*05:02 DQB1*05:04
LV	26,57	5	93	0.4165	0	0	1	DQB1*06:04 DQB1*06:09
GD	26,57	7	112	0.2079	0	0	1	DQB1*04:01 DQB1*04:02 DQB1*05:03
GV	26,57	12	210	0.1731	0	0	1	DQB1*05:01
GD	26,66	4	63	0.3197	0	0	1	DQB1*04:01 DQB1*04:02 DQB1*05:04
GE	26,66	17	299	0.08931	0	0	1	DQB1*03:05 DQB1*05:01 DQB1*05:02 DQB1*05:03
LE	26,66	28	636	0.4087	0	0	1	DQB1*03:02 DQB1*03:03 DQB1*06:02 DQB1*06:03 DQB1*06:04 DQB1*06:09
GI	26,67	4	63	0.3197	0	0	1	DQB1*04:01 DQB1*04:02 DQB1*05:04
GV	26,67	17	299	0.08931	0	0	1	DQB1*03:05 DQB1*05:01 DQB1*05:02 DQB1*05:03
LV	26,67	28	636	0.4087	0	0	1	DQB1*03:02 DQB1*03:03 DQB1*06:02 DQB1*06:03 DQB1*06:04 DQB1*06:09
GE	26,70	4	63	0.3197	0	0	1	DQB1*04:01 DQB1*04:02 DQB1*05:04
GG	26,70	17	298	0.08652	0	0	1	DQB1*05:01 DQB1*05:02 DQB1*05:03
GD	26,71	4	63	0.3197	0	0	1	DQB1*04:01 DQB1*04:02 DQB1*05:04
GA	26,71	17	298	0.08652	0	0	1	DQB1*05:01 DQB1*05:02 DQB1*05:03
LT	26,71	28	636	0.4087	0	0	1	DQB1*03:02 DQB1*03:03 DQB1*06:02 DQB1*06:03 DQB1*06:04 DQB1*06:09
GS	26,74	21	353	0.02623	0	0	1	DQB1*04:01 DQB1*04:02 DQB1*05:01 DQB1*05:02 DQB1*05:03 DQB1*05:04
LE	26,74	28	636	0.4087	0	0	1	DQB1*03:02 DQB1*03:03 DQB1*06:02 DQB1*06:03 DQB1*06:04 DQB1*06:09
GV	26,75	21	353	0.02623	0	0	1	DQB1*04:01 DQB1*04:02 DQB1*05:01 DQB1*05:02 DQB1*05:03 DQB1*05:04
LL	26,75	28	636	0.4087	0	0	1	DQB1*03:02 DQB1*03:03 DQB1*06:02 DQB1*06:03 DQB1*06:04 DQB1*06:09
GT	26,77	4	62	0.3139	0	0	1	DQB1*03:05 DQB1*04:01 DQB1*04:02
GR	26,77	17	300	0.09217	0	0	1	DQB1*05:01 DQB1*05:02 DQB1*05:03 DQB1*05:04
LT	26,77	28	636	0.4087	0	0	1	DQB1*03:02 DQB1*03:03 DQB1*06:02 DQB1*06:03 DQB1*06:04 DQB1*06:09
GQ	26,84	4	62	0.3139	0	0	1	DQB1*03:05 DQB1*04:01 DQB1*04:02
GE	26,84	17	300	0.09217	0	0	1	DQB1*05:01 DQB1*05:02 DQB1*05:03 DQB1*05:04
LE	26,84	20	460	0.6188	0	0	1	DQB1*06:02 DQB1*06:03 DQB1*06:04 DQB1*06:09
GL	26,85	4	62	0.3139	0	0	1	DQB1*03:05 DQB1*04:01 DQB1*04:02
GV	26,85	17	300	0.09217	0	0	1	DQB1*05:01 DQB1*05:02 DQB1*05:03 DQB1*05:04
LV	26,85	20	460	0.6188	0	0	1	DQB1*06:02 DQB1*06:03 DQB1*06:04 DQB1*06:09
GE	26,86	4	62	0.3139	0	0	1	DQB1*03:05 DQB1*04:01 DQB1*04:02
LG	26,86	5	93	0.4165	0	0	1	DQB1*06:04 DQB1*06:09
GA	26,86	17	300	0.09217	0	0	1	DQB1*05:01 DQB1*05:02 DQB1*05:03 DQB1*05:04
GL	26,87	4	62	0.3139	0	0	1	DQB1*03:05 DQB1*04:01 DQB1*04:02
LY	26,87	5	93	0.4165	0	0	1	DQB1*06:04 DQB1*06:09
GY	26,87	17	300	0.09217	0	0	1	DQB1*05:01 DQB1*05:02 DQB1*05:03 DQB1*05:04
GT	26,89	4	62	0.3139	0	0	1	DQB1*03:05 DQB1*04:01 DQB1*04:02
GG	26,89	17	300	0.09217	0	0	1	DQB1*05:01 DQB1*05:02 DQB1*05:03 DQB1*05:04
LG	26,89	20	460	0.6188	0	0	1	DQB1*06:02 DQB1*06:03 DQB1*06:04 DQB1*06:09
GT	26,90	4	62	0.3139	0	0	1	DQB1*03:05 DQB1*04:01 DQB1*04:02
GI	26,90	17	300	0.09217	0	0	1	DQB1*05:01 DQB1*05:02 DQB1*05:03 DQB1*05:04
LI	26,90	20	460	0.6188	0	0	1	DQB1*06:02 DQB1*06:03 DQB1*06:04 DQB1*06:09
TH	28,30	21	474	0.5265	0	0	1	DQB1*05:01 DQB1*05:02 DQB1*05:03 DQB1*06:03 DQB1*06:04
TY	28,37	39	954	1	0	0	1	DQB1*03:01 DQB1*03:02 DQB1*03:03 DQB1*03:04 DQB1*03:05 DQB1*04:01 DQB1*04:02 DQB1*05:01 DQB1*05:02 DQB1*05:03 DQB1*05:04 DQB1*06:02 DQB1*06:03 DQB1*06:04 DQB1*06:09
TV	28,38	17	319	0.1598	0	0	1	DQB1*05:01 DQB1*05:02 DQB1*05:03 DQB1*05:04 DQB1*06:01
TA	28,38	36	861	0.6412	0	0	1	DQB1*03:01 DQB1*03:02 DQB1*03:03 DQB1*03:04 DQB1*03:05 DQB1*04:01 DQB1*04:02 DQB1*06:02 DQB1*06:03 DQB1*06:04 DQB1*06:09
TG	28,45	36	838	0.3813	0	0	1	DQB1*03:02 DQB1*03:03 DQB1*03:05 DQB1*04:01 DQB1*04:02 DQB1*05:01 DQB1*05:02 DQB1*05:03 DQB1*05:04 DQB1*06:01 DQB1*06:02 DQB1*06:03 DQB1*06:04 DQB1*06:09
TV	28,46	39	959	1	0	0	1	DQB1*03:01 DQB1*03:02 DQB1*03:03 DQB1*03:04 DQB1*03:05 DQB1*04:01 DQB1*04:02 DQB1*05:01 DQB1*05:02 DQB1*05:03 DQB1*05:04 DQB1*06:01 DQB1*06:02 DQB1*06:03 DQB1*06:04 DQB1*06:09
TY	28,47	39	959	1	0	0	1	DQB1*03:01 DQB1*03:02 DQB1*03:03 DQB1*03:04 DQB1*03:05 DQB1*04:01 DQB1*04:02 DQB1*05:01 DQB1*05:02 DQB1*05:03 DQB1*05:04 DQB1*06:01 DQB1*06:02 DQB1*06:03 DQB1*06:04 DQB1*06:09
TP	28,52	39	959	1	0	0	1	DQB1*03:01 DQB1*03:02 DQB1*03:03 DQB1*03:04 DQB1*03:05 DQB1*04:01 DQB1*04:02 DQB1*05:01 DQB1*05:02 DQB1*05:03 DQB1*05:04 DQB1*06:01 DQB1*06:02 DQB1*06:03 DQB1*06:04 DQB1*06:09
TL	28,53	25	588	0.6409	0	0	1	DQB1*03:01 DQB1*03:02 DQB1*03:03 DQB1*03:04 DQB1*03:05 DQB1*04:01 DQB1*04:02
TQ	28,53	31	685	0.2962	0	0	1	DQB1*05:01 DQB1*05:02 DQB1*05:03 DQB1*05:04 DQB1*06:01 DQB1*06:02 DQB1*06:03 DQB1*06:04 DQB1*06:09
TR	28,55	32	718	0.2865	0	0	1	DQB1*04:01 DQB1*04:02 DQB1*05:01 DQB1*05:02 DQB1*05:03 DQB1*05:04 DQB1*06:01 DQB1*06:02 DQB1*06:03 DQB1*06:04 DQB1*06:09
TL	28,56	4	61	0.3082	0	0	1	DQB1*04:01 DQB1*04:02
TP	28,56	38	944	1	0	0	1	DQB1*03:01 DQB1*03:02 DQB1*03:03 DQB1*03:04 DQB1*03:05 DQB1*05:01 DQB1*05:02 DQB1*05:03 DQB1*05:04 DQB1*06:01 DQB1*06:02 DQB1*06:03 DQB1*06:04 DQB1*06:09
TS	28,57	2	49	1	0	0	1	DQB1*05:02 DQB1*05:04
TV	28,57	14	294	0.4468	0	0	1	DQB1*05:01 DQB1*06:04 DQB1*06:09
TD	28,66	4	82	0.5658	0	0	1	DQB1*04:01 DQB1*04:02 DQB1*05:04 DQB1*06:01
TE	28,66	38	938	1	0	0	1	DQB1*03:01 DQB1*03:02 DQB1*03:03 DQB1*03:04 DQB1*03:05 DQB1*05:01 DQB1*05:02 DQB1*05:03 DQB1*06:02 DQB1*06:03 DQB1*06:04 DQB1*06:09
TI	28,67	4	82	0.5658	0	0	1	DQB1*04:01 DQB1*04:02 DQB1*05:04 DQB1*06:01
TV	28,67	38	938	1	0	0	1	DQB1*03:01 DQB1*03:02 DQB1*03:03 DQB1*03:04 DQB1*03:05 DQB1*05:01 DQB1*05:02 DQB1*05:03 DQB1*06:02 DQB1*06:03 DQB1*06:04 DQB1*06:09
TE	28,70	4	63	0.3197	0	0	1	DQB1*04:01 DQB1*04:02 DQB1*05:04
TG	28,70	29	607	0.1332	0	0	1	DQB1*05:01 DQB1*05:02 DQB1*05:03 DQB1*06:02 DQB1*06:03
TR	28,70	26	618	0.6828	0	0	1	DQB1*03:01 DQB1*03:02 DQB1*03:03 DQB1*03:04 DQB1*03:05 DQB1*06:01 DQB1*06:04 DQB1*06:09
TD	28,71	4	63	0.3197	0	0	1	DQB1*04:01 DQB1*04:02 DQB1*05:04
TA	28,71	17	298	0.08652	0	0	1	DQB1*05:01 DQB1*05:02 DQB1*05:03
TT	28,71	35	844	0.8231	0	0	1	DQB1*03:01 DQB1*03:02 DQB1*03:03 DQB1*03:04 DQB1*03:05 DQB1*06:01 DQB1*06:02 DQB1*06:03 DQB1*06:04 DQB1*06:09
TS	28,74	21	353	0.02623	0	0	1	DQB1*04:01 DQB1*04:02 DQB1*05:01 DQB1*05:02 DQB1*05:03 DQB1*05:04
TE	28,74	35	844	0.8231	0	0	1	DQB1*03:01 DQB1*03:02 DQB1*03:03 DQB1*03:04 DQB1*03:05 DQB1*06:01 DQB1*06:02 DQB1*06:03 DQB1*06:04 DQB1*06:09
TV	28,75	21	353	0.02623	0	0	1	DQB1*04:01 DQB1*04:02 DQB1*05:01 DQB1*05:02 DQB1*05:03 DQB1*05:04
TL	28,75	35	844	0.8231	0	0	1	DQB1*03:01 DQB1*03:02 DQB1*03:03 DQB1*03:04 DQB1*03:05 DQB1*06:01 DQB1*06:02 DQB1*06:03 DQB1*06:04 DQB1*06:09
TR	28,77	17	300	0.09217	0	0	1	DQB1*05:01 DQB1*05:02 DQB1*05:03 DQB1*05:04
TT	28,77	36	867	0.8105	0	0	1	DQB1*03:01 DQB1*03:02 DQB1*03:03 DQB1*03:04 DQB1*03:05 DQB1*04:01 DQB1*04:02 DQB1*06:01 DQB1*06:02 DQB1*06:03 DQB1*06:04 DQB1*06:09
TQ	28,84	25	588	0.6409	0	0	1	DQB1*03:01 DQB1*03:02 DQB1*03:03 DQB1*03:04 DQB1*03:05 DQB1*04:01 DQB1*04:02
TE	28,84	31	685	0.2962	0	0	1	DQB1*05:01 DQB1*05:02 DQB1*05:03 DQB1*05:04 DQB1*06:01 DQB1*06:02 DQB1*06:03 DQB1*06:04 DQB1*06:09
TL	28,85	25	588	0.6409	0	0	1	DQB1*03:01 DQB1*03:02 DQB1*03:03 DQB1*03:04 DQB1*03:05 DQB1*04:01 DQB1*04:02
TV	28,85	31	685	0.2962	0	0	1	DQB1*05:01 DQB1*05:02 DQB1*05:03 DQB1*05:04 DQB1*06:01 DQB1*06:02 DQB1*06:03 DQB1*06:04 DQB1*06:09
TG	28,86	5	93	0.4165	0	0	1	DQB1*06:04 DQB1*06:09
TE	28,86	25	588	0.6409	0	0	1	DQB1*03:01 DQB1*03:02 DQB1*03:03 DQB1*03:04 DQB1*03:05 DQB1*04:01 DQB1*04:02
TA	28,86	29	624	0.195	0	0	1	DQB1*05:01 DQB1*05:02 DQB1*05:03 DQB1*05:04 DQB1*06:01 DQB1*06:02 DQB1*06:03
TY	28,87	19	381	0.2308	0	0	1	DQB1*05:01 DQB1*05:02 DQB1*05:03 DQB1*05:04 DQB1*06:04 DQB1*06:09
TL	28,87	25	588	0.6409	0	0	1	DQB1*03:01 DQB1*03:02 DQB1*03:03 DQB1*03:04 DQB1*03:05 DQB1*04:01 DQB1*04:02
TT	28,89	25	588	0.6409	0	0	1	DQB1*03:01 DQB1*03:02 DQB1*03:03 DQB1*03:04 DQB1*03:05 DQB1*04:01 DQB1*04:02
TG	28,89	31	685	0.2962	0	0	1	DQB1*05:01 DQB1*05:02 DQB1*05:03 DQB1*05:04 DQB1*06:01 DQB1*06:02 DQB1*06:03 DQB1*06:04 DQB1*06:09
TT	28,90	25	588	0.6409	0	0	1	DQB1*03:01 DQB1*03:02 DQB1*03:03 DQB1*03:04 DQB1*03:05 DQB1*04:01 DQB1*04:02
TI	28,90	31	685	0.2962	0	0	1	DQB1*05:01 DQB1*05:02 DQB1*05:03 DQB1*05:04 DQB1*06:01 DQB1*06:02 DQB1*06:03 DQB1*06:04 DQB1*06:09
HY	30,37	21	474	0.5265	0	0	1	DQB1*05:01 DQB1*05:02 DQB1*05:03 DQB1*06:03 DQB1*06:04
HV	30,38	17	298	0.08652	0	0	1	DQB1*05:01 DQB1*05:02 DQB1*05:03
HG	30,45	21	474	0.5265	0	0	1	DQB1*05:01 DQB1*05:02 DQB1*05:03 DQB1*06:03 DQB1*06:04
YG	30,45	23	542	0.6812	0	0	1	DQB1*03:02 DQB1*03:03 DQB1*03:05 DQB1*04:01 DQB1*04:02 DQB1*05:04 DQB1*06:01 DQB1*06:02 DQB1*06:09
HV	30,46	21	474	0.5265	0	0	1	DQB1*05:01 DQB1*05:02 DQB1*05:03 DQB1*06:03 DQB1*06:04
HY	30,47	21	474	0.5265	0	0	1	DQB1*05:01 DQB1*05:02 DQB1*05:03 DQB1*06:03 DQB1*06:04
HP	30,52	21	474	0.5265	0	0	1	DQB1*05:01 DQB1*05:02 DQB1*05:03 DQB1*06:03 DQB1*06:04
YQ	30,53	12	296	0.9567	0	0	1	DQB1*05:04 DQB1*06:01 DQB1*06:02 DQB1*06:09
HQ	30,53	21	474	0.5265	0	0	1	DQB1*05:01 DQB1*05:02 DQB1*05:03 DQB1*06:03 DQB1*06:04
YL	30,53	25	588	0.6409	0	0	1	DQB1*03:01 DQB1*03:02 DQB1*03:03 DQB1*03:04 DQB1*03:05 DQB1*04:01 DQB1*04:02
YR	30,55	14	344	0.9376	0	0	1	DQB1*04:01 DQB1*04:02 DQB1*05:04 DQB1*06:01 DQB1*06:02 DQB1*06:09
HR	30,55	21	474	0.5265	0	0	1	DQB1*05:01 DQB1*05:02 DQB1*05:03 DQB1*06:03 DQB1*06:04
YL	30,56	4	61	0.3082	0	0	1	DQB1*04:01 DQB1*04:02
HP	30,56	21	474	0.5265	0	0	1	DQB1*05:01 DQB1*05:02 DQB1*05:03 DQB1*06:03 DQB1*06:04
HS	30,57	2	47	0.7125	0	0	1	DQB1*05:02
HV	30,57	14	283	0.3576	0	0	1	DQB1*05:01 DQB1*06:04
YD	30,66	4	82	0.5658	0	0	1	DQB1*04:01 DQB1*04:02 DQB1*05:04 DQB1*06:01
HE	30,66	21	474	0.5265	0	0	1	DQB1*05:01 DQB1*05:02 DQB1*05:03 DQB1*06:03 DQB1*06:04
YI	30,67	4	82	0.5658	0	0	1	DQB1*04:01 DQB1*04:02 DQB1*05:04 DQB1*06:01
HV	30,67	21	474	0.5265	0	0	1	DQB1*05:01 DQB1*05:02 DQB1*05:03 DQB1*06:03 DQB1*06:04
YE	30,70	4	63	0.3197	0	0	1	DQB1*04:01 DQB1*04:02 DQB1*05:04
HR	30,70	5	82	0.3736	0	0	1	DQB1*06:04
YG	30,70	12	267	0.6441	0	0	1	DQB1*06:02
HG	30,70	19	410	0.4129	0	0	1	DQB1*05:01 DQB1*05:02 DQB1*05:03 DQB1*06:03
YD	30,71	4	63	0.3197	0	0	1	DQB1*04:01 DQB1*04:02 DQB1*05:04
HA	30,71	17	298	0.08652	0	0	1	DQB1*05:01 DQB1*05:02 DQB1*05:03
YS	30,74	4	63	0.3197	0	0	1	DQB1*04:01 DQB1*04:02 DQB1*05:04
HS	30,74	17	298	0.08652	0	0	1	DQB1*05:01 DQB1*05:02 DQB1*05:03
YV	30,75	4	63	0.3197	0	0	1	DQB1*04:01 DQB1*04:02 DQB1*05:04
HV	30,75	17	298	0.08652	0	0	1	DQB1*05:01 DQB1*05:02 DQB1*05:03
HR	30,77	17	298	0.08652	0	0	1	DQB1*05:01 DQB1*05:02 DQB1*05:03
YE	30,84	12	296	0.9567	0	0	1	DQB1*05:04 DQB1*06:01 DQB1*06:02 DQB1*06:09
HE	30,84	21	474	0.5265	0	0	1	DQB1*05:01 DQB1*05:02 DQB1*05:03 DQB1*06:03 DQB1*06:04
YQ	30,84	25	588	0.6409	0	0	1	DQB1*03:01 DQB1*03:02 DQB1*03:03 DQB1*03:04 DQB1*03:05 DQB1*04:01 DQB1*04:02
YV	30,85	12	296	0.9567	0	0	1	DQB1*05:04 DQB1*06:01 DQB1*06:02 DQB1*06:09
HV	30,85	21	474	0.5265	0	0	1	DQB1*05:01 DQB1*05:02 DQB1*05:03 DQB1*06:03 DQB1*06:04
YL	30,85	25	588	0.6409	0	0	1	DQB1*03:01 DQB1*03:02 DQB1*03:03 DQB1*03:04 DQB1*03:05 DQB1*04:01 DQB1*04:02
HG	30,86	5	82	0.3736	0	0	1	DQB1*06:04
YA	30,86	12	287	0.8586	0	0	1	DQB1*05:04 DQB1*06:01 DQB1*06:02
HA	30,86	19	410	0.4129	0	0	1	DQB1*05:01 DQB1*05:02 DQB1*05:03 DQB1*06:03
YE	30,86	25	588	0.6409	0	0	1	DQB1*03:01 DQB1*03:02 DQB1*03:03 DQB1*03:04 DQB1*03:05 DQB1*04:01 DQB1*04:02
YF	30,87	12	285	0.8368	0	0	1	DQB1*06:01 DQB1*06:02
HY	30,87	19	369	0.1741	0	0	1	DQB1*05:01 DQB1*05:02 DQB1*05:03 DQB1*06:04
YL	30,87	25	588	0.6409	0	0	1	DQB1*03:01 DQB1*03:02 DQB1*03:03 DQB1*03:04 DQB1*03:05 DQB1*04:01 DQB1*04:02
YG	30,89	12	296	0.9567	0	0	1	DQB1*05:04 DQB1*06:01 DQB1*06:02 DQB1*06:09
HG	30,89	21	474	0.5265	0	0	1	DQB1*05:01 DQB1*05:02 DQB1*05:03 DQB1*06:03 DQB1*06:04
YT	30,89	25	588	0.6409	0	0	1	DQB1*03:01 DQB1*03:02 DQB1*03:03 DQB1*03:04 DQB1*03:05 DQB1*04:01 DQB1*04:02
YI	30,90	12	296	0.9567	0	0	1	DQB1*05:04 DQB1*06:01 DQB1*06:02 DQB1*06:09
HI	30,90	21	474	0.5265	0	0	1	DQB1*05:01 DQB1*05:02 DQB1*05:03 DQB1*06:03 DQB1*06:04
YT	30,90	25	588	0.6409	0	0	1	DQB1*03:01 DQB1*03:02 DQB1*03:03 DQB1*03:04 DQB1*03:05 DQB1*04:01 DQB1*04:02
YV	37,38	17	300	0.09217	0	0	1	DQB1*05:01 DQB1*05:02 DQB1*05:03 DQB1*05:04
YA	37,38	36	861	0.6412	0	0	1	DQB1*03:01 DQB1*03:02 DQB1*03:03 DQB1*03:04 DQB1*03:05 DQB1*04:01 DQB1*04:02 DQB1*06:02 DQB1*06:03 DQB1*06:04 DQB1*06:09
YG	37,45	36	829	0.2874	0	0	1	DQB1*03:02 DQB1*03:03 DQB1*03:05 DQB1*04:01 DQB1*04:02 DQB1*05:01 DQB1*05:02 DQB1*05:03 DQB1*05:04 DQB1*06:02 DQB1*06:03 DQB1*06:04 DQB1*06:09
YV	37,46	39	954	1	0	0	1	DQB1*03:01 DQB1*03:02 DQB1*03:03 DQB1*03:04 DQB1*03:05 DQB1*04:01 DQB1*04:02 DQB1*05:01 DQB1*05:02 DQB1*05:03 DQB1*05:04 DQB1*06:02 DQB1*06:03 DQB1*06:04 DQB1*06:09
YY	37,47	39	954	1	0	0	1	DQB1*03:01 DQB1*03:02 DQB1*03:03 DQB1*03:04 DQB1*03:05 DQB1*04:01 DQB1*04:02 DQB1*05:01 DQB1*05:02 DQB1*05:03 DQB1*05:04 DQB1*06:02 DQB1*06:03 DQB1*06:04 DQB1*06:09
YP	37,52	39	954	1	0	0	1	DQB1*03:01 DQB1*03:02 DQB1*03:03 DQB1*03:04 DQB1*03:05 DQB1*04:01 DQB1*04:02 DQB1*05:01 DQB1*05:02 DQB1*05:03 DQB1*05:04 DQB1*06:02 DQB1*06:03 DQB1*06:04 DQB1*06:09
YL	37,53	25	588	0.6409	0	0	1	DQB1*03:01 DQB1*03:02 DQB1*03:03 DQB1*03:04 DQB1*03:05 DQB1*04:01 DQB1*04:02
YQ	37,53	31	670	0.2277	0	0	1	DQB1*05:01 DQB1*05:02 DQB1*05:03 DQB1*05:04 DQB1*06:02 DQB1*06:03 DQB1*06:04 DQB1*06:09
YR	37,55	32	704	0.218	0	0	1	DQB1*04:01 DQB1*04:02 DQB1*05:01 DQB1*05:02 DQB1*05:03 DQB1*05:04 DQB1*06:02 DQB1*06:03 DQB1*06:04 DQB1*06:09
YL	37,56	4	61	0.3082	0	0	1	DQB1*04:01 DQB1*04:02
YP	37,56	38	938	1	0	0	1	DQB1*03:01 DQB1*03:02 DQB1*03:03 DQB1*03:04 DQB1*03:05 DQB1*05:01 DQB1*05:02 DQB1*05:03 DQB1*05:04 DQB1*06:02 DQB1*06:03 DQB1*06:04 DQB1*06:09
YS	37,57	2	49	1	0	0	1	DQB1*05:02 DQB1*05:04
YV	37,57	14	294	0.4468	0	0	1	DQB1*05:01 DQB1*06:04 DQB1*06:09
YD	37,66	4	63	0.3197	0	0	1	DQB1*04:01 DQB1*04:02 DQB1*05:04
YE	37,66	38	938	1	0	0	1	DQB1*03:01 DQB1*03:02 DQB1*03:03 DQB1*03:04 DQB1*03:05 DQB1*05:01 DQB1*05:02 DQB1*05:03 DQB1*06:02 DQB1*06:03 DQB1*06:04 DQB1*06:09
YI	37,67	4	63	0.3197	0	0	1	DQB1*04:01 DQB1*04:02 DQB1*05:04
YV	37,67	38	938	1	0	0	1	DQB1*03:01 DQB1*03:02 DQB1*03:03 DQB1*03:04 DQB1*03:05 DQB1*05:01 DQB1*05:02 DQB1*05:03 DQB1*06:02 DQB1*06:03 DQB1*06:04 DQB1*06:09
YE	37,70	4	63	0.3197	0	0	1	DQB1*04:01 DQB1*04:02 DQB1*05:04
YG	37,70	29	607	0.1332	0	0	1	DQB1*05:01 DQB1*05:02 DQB1*05:03 DQB1*06:02 DQB1*06:03
YR	37,70	26	607	0.5848	0	0	1	DQB1*03:01 DQB1*03:02 DQB1*03:03 DQB1*03:04 DQB1*03:05 DQB1*06:04 DQB1*06:09
YD	37,71	4	63	0.3197	0	0	1	DQB1*04:01 DQB1*04:02 DQB1*05:04
YA	37,71	17	298	0.08652	0	0	1	DQB1*05:01 DQB1*05:02 DQB1*05:03
YT	37,71	35	837	0.6633	0	0	1	DQB1*03:01 DQB1*03:02 DQB1*03:03 DQB1*03:04 DQB1*03:05 DQB1*06:02 DQB1*06:03 DQB1*06:04 DQB1*06:09
YS	37,74	21	353	0.02623	0	0	1	DQB1*04:01 DQB1*04:02 DQB1*05:01 DQB1*05:02 DQB1*05:03 DQB1*05:04
YE	37,74	35	837	0.6633	0	0	1	DQB1*03:01 DQB1*03:02 DQB1*03:03 DQB1*03:04 DQB1*03:05 DQB1*06:02 DQB1*06:03 DQB1*06:04 DQB1*06:09
YV	37,75	21	353	0.02623	0	0	1	DQB1*04:01 DQB1*04:02 DQB1*05:01 DQB1*05:02 DQB1*05:03 DQB1*05:04
YL	37,75	35	837	0.6633	0	0	1	DQB1*03:01 DQB1*03:02 DQB1*03:03 DQB1*03:04 DQB1*03:05 DQB1*06:02 DQB1*06:03 DQB1*06:04 DQB1*06:09
YR	37,77	17	300	0.09217	0	0	1	DQB1*05:01 DQB1*05:02 DQB1*05:03 DQB1*05:04
YT	37,77	36	861	0.6412	0	0	1	DQB1*03:01 DQB1*03:02 DQB1*03:03 DQB1*03:04 DQB1*03:05 DQB1*04:01 DQB1*04:02 DQB1*06:02 DQB1*06:03 DQB1*06:04 DQB1*06:09
YQ	37,84	25	588	0.6409	0	0	1	DQB1*03:01 DQB1*03:02 DQB1*03:03 DQB1*03:04 DQB1*03:05 DQB1*04:01 DQB1*04:02
YE	37,84	31	670	0.2277	0	0	1	DQB1*05:01 DQB1*05:02 DQB1*05:03 DQB1*05:04 DQB1*06:02 DQB1*06:03 DQB1*06:04 DQB1*06:09
YL	37,85	25	588	0.6409	0	0	1	DQB1*03:01 DQB1*03:02 DQB1*03:03 DQB1*03:04 DQB1*03:05 DQB1*04:01 DQB1*04:02
YV	37,85	31	670	0.2277	0	0	1	DQB1*05:01 DQB1*05:02 DQB1*05:03 DQB1*05:04 DQB1*06:02 DQB1*06:03 DQB1*06:04 DQB1*06:09
YG	37,86	5	93	0.4165	0	0	1	DQB1*06:04 DQB1*06:09
YE	37,86	25	588	0.6409	0	0	1	DQB1*03:01 DQB1*03:02 DQB1*03:03 DQB1*03:04 DQB1*03:05 DQB1*04:01 DQB1*04:02
YA	37,86	29	609	0.1396	0	0	1	DQB1*05:01 DQB1*05:02 DQB1*05:03 DQB1*05:04 DQB1*06:02 DQB1*06:03
YY	37,87	19	381	0.2308	0	0	1	DQB1*05:01 DQB1*05:02 DQB1*05:03 DQB1*05:04 DQB1*06:04 DQB1*06:09
YL	37,87	25	588	0.6409	0	0	1	DQB1*03:01 DQB1*03:02 DQB1*03:03 DQB1*03:04 DQB1*03:05 DQB1*04:01 DQB1*04:02
YT	37,89	25	588	0.6409	0	0	1	DQB1*03:01 DQB1*03:02 DQB1*03:03 DQB1*03:04 DQB1*03:05 DQB1*04:01 DQB1*04:02
YG	37,89	31	670	0.2277	0	0	1	DQB1*05:01 DQB1*05:02 DQB1*05:03 DQB1*05:04 DQB1*06:02 DQB1*06:03 DQB1*06:04 DQB1*06:09
YT	37,90	25	588	0.6409	0	0	1	DQB1*03:01 DQB1*03:02 DQB1*03:03 DQB1*03:04 DQB1*03:05 DQB1*04:01 DQB1*04:02
YI	37,90	31	670	0.2277	0	0	1	DQB1*05:01 DQB1*05:02 DQB1*05:03 DQB1*05:04 DQB1*06:02 DQB1*06:03 DQB1*06:04 DQB1*06:09
VG	38,45	27	636	0.6149	0	0	1	DQB1*02:01 DQB1*02:02 DQB1*05:01 DQB1*05:02 DQB1*05:03 DQB1*05:04 DQB1*06:01
AG	38,45	29	670	0.4675	0	0	1	DQB1*03:02 DQB1*03:03 DQB1*03:05 DQB1*04:01 DQB1*04:02 DQB1*06:02 DQB1*06:03 DQB1*06:04 DQB1*06:09
VV	38,46	17	319	0.1598	0	0	1	DQB1*05:01 DQB1*05:02 DQB1*05:03 DQB1*05:04 DQB1*06:01
AV	38,46	36	861	0.6412	0	0	1	DQB1*03:01 DQB1*03:02 DQB1*03:03 DQB1*03:04 DQB1*03:05 DQB1*04:01 DQB1*04:02 DQB1*06:02 DQB1*06:03 DQB1*06:04 DQB1*06:09
VY	38,47	17	319	0.1598	0	0	1	DQB1*05:01 DQB1*05:02 DQB1*05:03 DQB1*05:04 DQB1*06:01
AY	38,47	36	861	0.6412	0	0	1	DQB1*03:01 DQB1*03:02 DQB1*03:03 DQB1*03:04 DQB1*03:05 DQB1*04:01 DQB1*04:02 DQB1*06:02 DQB1*06:03 DQB1*06:04 DQB1*06:09
VP	38,52	17	319	0.1598	0	0	1	DQB1*05:01 DQB1*05:02 DQB1*05:03 DQB1*05:04 DQB1*06:01
AP	38,52	36	861	0.6412	0	0	1	DQB1*03:01 DQB1*03:02 DQB1*03:03 DQB1*03:04 DQB1*03:05 DQB1*04:01 DQB1*04:02 DQB1*06:02 DQB1*06:03 DQB1*06:04 DQB1*06:09
VQ	38,53	17	319	0.1598	0	0	1	DQB1*05:01 DQB1*05:02 DQB1*05:03 DQB1*05:04 DQB1*06:01
AQ	38,53	20	460	0.6188	0	0	1	DQB1*06:02 DQB1*06:03 DQB1*06:04 DQB1*06:09
AL	38,53	25	588	0.6409	0	0	1	DQB1*03:01 DQB1*03:02 DQB1*03:03 DQB1*03:04 DQB1*03:05 DQB1*04:01 DQB1*04:02
VR	38,55	17	319	0.1598	0	0	1	DQB1*05:01 DQB1*05:02 DQB1*05:03 DQB1*05:04 DQB1*06:01
AR	38,55	21	502	0.7754	0	0	1	DQB1*04:01 DQB1*04:02 DQB1*06:02 DQB1*06:03 DQB1*06:04 DQB1*06:09
AL	38,56	4	61	0.3082	0	0	1	DQB1*04:01 DQB1*04:02
VP	38,56	27	636	0.6149	0	0	1	DQB1*02:01 DQB1*02:02 DQB1*05:01 DQB1*05:02 DQB1*05:03 DQB1*05:04 DQB1*06:01
AP	38,56	35	837	0.6633	0	0	1	DQB1*03:01 DQB1*03:02 DQB1*03:03 DQB1*03:04 DQB1*03:05 DQB1*06:02 DQB1*06:03 DQB1*06:04 DQB1*06:09
VS	38,57	2	49	1	0	0	1	DQB1*05:02 DQB1*05:04
VD	38,57	3	73	1	0	0	1	DQB1*05:03 DQB1*06:01
AV	38,57	5	93	0.4165	0	0	1	DQB1*06:04 DQB1*06:09
VV	38,57	12	210	0.1731	0	0	1	DQB1*05:01
AD	38,66	4	61	0.3082	0	0	1	DQB1*04:01 DQB1*04:02
VE	38,66	17	298	0.08652	0	0	1	DQB1*05:01 DQB1*05:02 DQB1*05:03
AE	38,66	35	837	0.6633	0	0	1	DQB1*03:01 DQB1*03:02 DQB1*03:03 DQB1*03:04 DQB1*03:05 DQB1*06:02 DQB1*06:03 DQB1*06:04 DQB1*06:09
AI	38,67	4	61	0.3082	0	0	1	DQB1*04:01 DQB1*04:02
VV	38,67	17	298	0.08652	0	0	1	DQB1*05:01 DQB1*05:02 DQB1*05:03
AV	38,67	35	837	0.6633	0	0	1	DQB1*03:01 DQB1*03:02 DQB1*03:03 DQB1*03:04 DQB1*03:05 DQB1*06:02 DQB1*06:03 DQB1*06:04 DQB1*06:09
AE	38,70	4	61	0.3082	0	0	1	DQB1*04:01 DQB1*04:02
VG	38,70	17	298	0.08652	0	0	1	DQB1*05:01 DQB1*05:02 DQB1*05:03
AR	38,70	26	607	0.5848	0	0	1	DQB1*03:01 DQB1*03:02 DQB1*03:03 DQB1*03:04 DQB1*03:05 DQB1*06:04 DQB1*06:09
AD	38,71	4	61	0.3082	0	0	1	DQB1*04:01 DQB1*04:02
VA	38,71	17	298	0.08652	0	0	1	DQB1*05:01 DQB1*05:02 DQB1*05:03
AT	38,71	35	837	0.6633	0	0	1	DQB1*03:01 DQB1*03:02 DQB1*03:03 DQB1*03:04 DQB1*03:05 DQB1*06:02 DQB1*06:03 DQB1*06:04 DQB1*06:09
AS	38,74	4	61	0.3082	0	0	1	DQB1*04:01 DQB1*04:02
VS	38,74	17	300	0.09217	0	0	1	DQB1*05:01 DQB1*05:02 DQB1*05:03 DQB1*05:04
AE	38,74	35	837	0.6633	0	0	1	DQB1*03:01 DQB1*03:02 DQB1*03:03 DQB1*03:04 DQB1*03:05 DQB1*06:02 DQB1*06:03 DQB1*06:04 DQB1*06:09
AV	38,75	4	61	0.3082	0	0	1	DQB1*04:01 DQB1*04:02
VV	38,75	27	622	0.4974	0	0	1	DQB1*02:01 DQB1*02:02 DQB1*05:01 DQB1*05:02 DQB1*05:03 DQB1*05:04
AL	38,75	35	837	0.6633	0	0	1	DQB1*03:01 DQB1*03:02 DQB1*03:03 DQB1*03:04 DQB1*03:05 DQB1*06:02 DQB1*06:03 DQB1*06:04 DQB1*06:09
VR	38,77	27	622	0.4974	0	0	1	DQB1*02:01 DQB1*02:02 DQB1*05:01 DQB1*05:02 DQB1*05:03 DQB1*05:04
AT	38,77	36	861	0.6412	0	0	1	DQB1*03:01 DQB1*03:02 DQB1*03:03 DQB1*03:04 DQB1*03:05 DQB1*04:01 DQB1*04:02 DQB1*06:02 DQB1*06:03 DQB1*06:04 DQB1*06:09
VE	38,84	17	319	0.1598	0	0	1	DQB1*05:01 DQB1*05:02 DQB1*05:03 DQB1*05:04 DQB1*06:01
AE	38,84	20	460	0.6188	0	0	1	DQB1*06:02 DQB1*06:03 DQB1*06:04 DQB1*06:09
AQ	38,84	25	588	0.6409	0	0	1	DQB1*03:01 DQB1*03:02 DQB1*03:03 DQB1*03:04 DQB1*03:05 DQB1*04:01 DQB1*04:02
VV	38,85	17	319	0.1598	0	0	1	DQB1*05:01 DQB1*05:02 DQB1*05:03 DQB1*05:04 DQB1*06:01
AV	38,85	20	460	0.6188	0	0	1	DQB1*06:02 DQB1*06:03 DQB1*06:04 DQB1*06:09
AL	38,85	25	588	0.6409	0	0	1	DQB1*03:01 DQB1*03:02 DQB1*03:03 DQB1*03:04 DQB1*03:05 DQB1*04:01 DQB1*04:02
AG	38,86	5	93	0.4165	0	0	1	DQB1*06:04 DQB1*06:09
VA	38,86	17	319	0.1598	0	0	1	DQB1*05:01 DQB1*05:02 DQB1*05:03 DQB1*05:04 DQB1*06:01
AE	38,86	25	588	0.6409	0	0	1	DQB1*03:01 DQB1*03:02 DQB1*03:03 DQB1*03:04 DQB1*03:05 DQB1*04:01 DQB1*04:02
AY	38,87	5	93	0.4165	0	0	1	DQB1*06:04 DQB1*06:09
VY	38,87	17	300	0.09217	0	0	1	DQB1*05:01 DQB1*05:02 DQB1*05:03 DQB1*05:04
AL	38,87	25	588	0.6409	0	0	1	DQB1*03:01 DQB1*03:02 DQB1*03:03 DQB1*03:04 DQB1*03:05 DQB1*04:01 DQB1*04:02
VG	38,89	17	319	0.1598	0	0	1	DQB1*05:01 DQB1*05:02 DQB1*05:03 DQB1*05:04 DQB1*06:01
AG	38,89	20	460	0.6188	0	0	1	DQB1*06:02 DQB1*06:03 DQB1*06:04 DQB1*06:09
AT	38,89	25	588	0.6409	0	0	1	DQB1*03:01 DQB1*03:02 DQB1*03:03 DQB1*03:04 DQB1*03:05 DQB1*04:01 DQB1*04:02
VI	38,90	17	319	0.1598	0	0	1	DQB1*05:01 DQB1*05:02 DQB1*05:03 DQB1*05:04 DQB1*06:01
AI	38,90	20	460	0.6188	0	0	1	DQB1*06:02 DQB1*06:03 DQB1*06:04 DQB1*06:09
AT	38,90	25	588	0.6409	0	0	1	DQB1*03:01 DQB1*03:02 DQB1*03:03 DQB1*03:04 DQB1*03:05 DQB1*04:01 DQB1*04:02
GV	45,46	36	838	0.3813	0	0	1	DQB1*03:02 DQB1*03:03 DQB1*03:05 DQB1*04:01 DQB1*04:02 DQB1*05:01 DQB1*05:02 DQB1*05:03 DQB1*05:04 DQB1*06:01 DQB1*06:02 DQB1*06:03 DQB1*06:04 DQB1*06:09
GY	45,47	36	838	0.3813	0	0	1	DQB1*03:02 DQB1*03:03 DQB1*03:05 DQB1*04:01 DQB1*04:02 DQB1*05:01 DQB1*05:02 DQB1*05:03 DQB1*05:04 DQB1*06:01 DQB1*06:02 DQB1*06:03 DQB1*06:04 DQB1*06:09
GP	45,52	36	838	0.3813	0	0	1	DQB1*03:02 DQB1*03:03 DQB1*03:05 DQB1*04:01 DQB1*04:02 DQB1*05:01 DQB1*05:02 DQB1*05:03 DQB1*05:04 DQB1*06:01 DQB1*06:02 DQB1*06:03 DQB1*06:04 DQB1*06:09
GL	45,53	25	618	0.9288	0	0	1	DQB1*02:01 DQB1*02:02 DQB1*03:02 DQB1*03:03 DQB1*03:05 DQB1*04:01 DQB1*04:02
GQ	45,53	31	685	0.2962	0	0	1	DQB1*05:01 DQB1*05:02 DQB1*05:03 DQB1*05:04 DQB1*06:01 DQB1*06:02 DQB1*06:03 DQB1*06:04 DQB1*06:09
GP	45,55	11	252	0.7428	0	0	1	DQB1*03:02 DQB1*03:03 DQB1*03:05
GR	45,55	32	718	0.2865	0	0	1	DQB1*04:01 DQB1*04:02 DQB1*05:01 DQB1*05:02 DQB1*05:03 DQB1*05:04 DQB1*06:01 DQB1*06:02 DQB1*06:03 DQB1*06:04 DQB1*06:09
GL	45,56	4	61	0.3082	0	0	1	DQB1*04:01 DQB1*04:02
GP	45,56	39	956	1	0	0	1	DQB1*02:01 DQB1*02:02 DQB1*03:02 DQB1*03:03 DQB1*03:05 DQB1*05:01 DQB1*05:02 DQB1*05:03 DQB1*05:04 DQB1*06:01 DQB1*06:02 DQB1*06:03 DQB1*06:04 DQB1*06:09
GS	45,57	2	49	1	0	0	1	DQB1*05:02 DQB1*05:04
GV	45,57	14	294	0.4468	0	0	1	DQB1*05:01 DQB1*06:04 DQB1*06:09
GE	45,66	35	802	0.3125	0	0	1	DQB1*03:02 DQB1*03:03 DQB1*03:05 DQB1*05:01 DQB1*05:02 DQB1*05:03 DQB1*06:02 DQB1*06:03 DQB1*06:04 DQB1*06:09
GV	45,67	35	802	0.3125	0	0	1	DQB1*03:02 DQB1*03:03 DQB1*03:05 DQB1*05:01 DQB1*05:02 DQB1*05:03 DQB1*06:02 DQB1*06:03 DQB1*06:04 DQB1*06:09
GE	45,70	4	63	0.3197	0	0	1	DQB1*04:01 DQB1*04:02 DQB1*05:04
GG	45,70	29	607	0.1332	0	0	1	DQB1*05:01 DQB1*05:02 DQB1*05:03 DQB1*06:02 DQB1*06:03
GD	45,71	4	63	0.3197	0	0	1	DQB1*04:01 DQB1*04:02 DQB1*05:04
GA	45,71	17	298	0.08652	0	0	1	DQB1*05:01 DQB1*05:02 DQB1*05:03
GT	45,71	28	647	0.491	0	0	1	DQB1*03:02 DQB1*03:03 DQB1*03:05 DQB1*06:01 DQB1*06:02 DQB1*06:03 DQB1*06:04 DQB1*06:09
GS	45,74	21	353	0.02623	0	0	1	DQB1*04:01 DQB1*04:02 DQB1*05:01 DQB1*05:02 DQB1*05:03 DQB1*05:04
GE	45,74	28	647	0.491	0	0	1	DQB1*03:02 DQB1*03:03 DQB1*03:05 DQB1*06:01 DQB1*06:02 DQB1*06:03 DQB1*06:04 DQB1*06:09
GL	45,75	28	647	0.491	0	0	1	DQB1*03:02 DQB1*03:03 DQB1*03:05 DQB1*06:01 DQB1*06:02 DQB1*06:03 DQB1*06:04 DQB1*06:09
GV	45,75	30	660	0.2375	0	0	1	DQB1*02:01 DQB1*02:02 DQB1*04:01 DQB1*04:02 DQB1*05:01 DQB1*05:02 DQB1*05:03 DQB1*05:04
GR	45,77	27	622	0.4974	0	0	1	DQB1*02:01 DQB1*02:02 DQB1*05:01 DQB1*05:02 DQB1*05:03 DQB1*05:04
GT	45,77	29	680	0.5491	0	0	1	DQB1*03:02 DQB1*03:03 DQB1*03:05 DQB1*04:01 DQB1*04:02 DQB1*06:01 DQB1*06:02 DQB1*06:03 DQB1*06:04 DQB1*06:09
GQ	45,84	25	618	0.9288	0	0	1	DQB1*02:01 DQB1*02:02 DQB1*03:02 DQB1*03:03 DQB1*03:05 DQB1*04:01 DQB1*04:02
GE	45,84	31	685	0.2962	0	0	1	DQB1*05:01 DQB1*05:02 DQB1*05:03 DQB1*05:04 DQB1*06:01 DQB1*06:02 DQB1*06:03 DQB1*06:04 DQB1*06:09
GL	45,85	25	618	0.9288	0	0	1	DQB1*02:01 DQB1*02:02 DQB1*03:02 DQB1*03:03 DQB1*03:05 DQB1*04:01 DQB1*04:02
GV	45,85	31	685	0.2962	0	0	1	DQB1*05:01 DQB1*05:02 DQB1*05:03 DQB1*05:04 DQB1*06:01 DQB1*06:02 DQB1*06:03 DQB1*06:04 DQB1*06:09
GG	45,86	5	93	0.4165	0	0	1	DQB1*06:04 DQB1*06:09
GE	45,86	25	618	0.9288	0	0	1	DQB1*02:01 DQB1*02:02 DQB1*03:02 DQB1*03:03 DQB1*03:05 DQB1*04:01 DQB1*04:02
GA	45,86	29	624	0.195	0	0	1	DQB1*05:01 DQB1*05:02 DQB1*05:03 DQB1*05:04 DQB1*06:01 DQB1*06:02 DQB1*06:03
GY	45,87	19	381	0.2308	0	0	1	DQB1*05:01 DQB1*05:02 DQB1*05:03 DQB1*05:04 DQB1*06:04 DQB1*06:09
GL	45,87	25	618	0.9288	0	0	1	DQB1*02:01 DQB1*02:02 DQB1*03:02 DQB1*03:03 DQB1*03:05 DQB1*04:01 DQB1*04:02
GT	45,89	25	618	0.9288	0	0	1	DQB1*02:01 DQB1*02:02 DQB1*03:02 DQB1*03:03 DQB1*03:05 DQB1*04:01 DQB1*04:02
GG	45,89	31	685	0.2962	0	0	1	DQB1*05:01 DQB1*05:02 DQB1*05:03 DQB1*05:04 DQB1*06:01 DQB1*06:02 DQB1*06:03 DQB1*06:04 DQB1*06:09
GT	45,90	25	618	0.9288	0	0	1	DQB1*02:01 DQB1*02:02 DQB1*03:02 DQB1*03:03 DQB1*03:05 DQB1*04:01 DQB1*04:02
GI	45,90	31	685	0.2962	0	0	1	DQB1*05:01 DQB1*05:02 DQB1*05:03 DQB1*05:04 DQB1*06:01 DQB1*06:02 DQB1*06:03 DQB1*06:04 DQB1*06:09
VY	46,47	39	959	1	0	0	1	DQB1*03:01 DQB1*03:02 DQB1*03:03 DQB1*03:04 DQB1*03:05 DQB1*04:01 DQB1*04:02 DQB1*05:01 DQB1*05:02 DQB1*05:03 DQB1*05:04 DQB1*06:01 DQB1*06:02 DQB1*06:03 DQB1*06:04 DQB1*06:09
VP	46,52	39	959	1	0	0	1	DQB1*03:01 DQB1*03:02 DQB1*03:03 DQB1*03:04 DQB1*03:05 DQB1*04:01 DQB1*04:02 DQB1*05:01 DQB1*05:02 DQB1*05:03 DQB1*05:04 DQB1*06:01 DQB1*06:02 DQB1*06:03 DQB1*06:04 DQB1*06:09
VL	46,53	25	588	0.6409	0	0	1	DQB1*03:01 DQB1*03:02 DQB1*03:03 DQB1*03:04 DQB1*03:05 DQB1*04:01 DQB1*04:02
VQ	46,53	31	685	0.2962	0	0	1	DQB1*05:01 DQB1*05:02 DQB1*05:03 DQB1*05:04 DQB1*06:01 DQB1*06:02 DQB1*06:03 DQB1*06:04 DQB1*06:09
VR	46,55	32	718	0.2865	0	0	1	DQB1*04:01 DQB1*04:02 DQB1*05:01 DQB1*05:02 DQB1*05:03 DQB1*05:04 DQB1*06:01 DQB1*06:02 DQB1*06:03 DQB1*06:04 DQB1*06:09
VL	46,56	4	61	0.3082	0	0	1	DQB1*04:01 DQB1*04:02
VP	46,56	38	944	1	0	0	1	DQB1*03:01 DQB1*03:02 DQB1*03:03 DQB1*03:04 DQB1*03:05 DQB1*05:01 DQB1*05:02 DQB1*05:03 DQB1*05:04 DQB1*06:01 DQB1*06:02 DQB1*06:03 DQB1*06:04 DQB1*06:09
VS	46,57	2	49	1	0	0	1	DQB1*05:02 DQB1*05:04
VV	46,57	14	294	0.4468	0	0	1	DQB1*05:01 DQB1*06:04 DQB1*06:09
VD	46,66	4	82	0.5658	0	0	1	DQB1*04:01 DQB1*04:02 DQB1*05:04 DQB1*06:01
VE	46,66	38	938	1	0	0	1	DQB1*03:01 DQB1*03:02 DQB1*03:03 DQB1*03:04 DQB1*03:05 DQB1*05:01 DQB1*05:02 DQB1*05:03 DQB1*06:02 DQB1*06:03 DQB1*06:04 DQB1*06:09
VI	46,67	4	82	0.5658	0	0	1	DQB1*04:01 DQB1*04:02 DQB1*05:04 DQB1*06:01
VV	46,67	38	938	1	0	0	1	DQB1*03:01 DQB1*03:02 DQB1*03:03 DQB1*03:04 DQB1*03:05 DQB1*05:01 DQB1*05:02 DQB1*05:03 DQB1*06:02 DQB1*06:03 DQB1*06:04 DQB1*06:09
VE	46,70	4	63	0.3197	0	0	1	DQB1*04:01 DQB1*04:02 DQB1*05:04
VG	46,70	29	607	0.1332	0	0	1	DQB1*05:01 DQB1*05:02 DQB1*05:03 DQB1*06:02 DQB1*06:03
VR	46,70	26	618	0.6828	0	0	1	DQB1*03:01 DQB1*03:02 DQB1*03:03 DQB1*03:04 DQB1*03:05 DQB1*06:01 DQB1*06:04 DQB1*06:09
VD	46,71	4	63	0.3197	0	0	1	DQB1*04:01 DQB1*04:02 DQB1*05:04
VA	46,71	17	298	0.08652	0	0	1	DQB1*05:01 DQB1*05:02 DQB1*05:03
VT	46,71	35	844	0.8231	0	0	1	DQB1*03:01 DQB1*03:02 DQB1*03:03 DQB1*03:04 DQB1*03:05 DQB1*06:01 DQB1*06:02 DQB1*06:03 DQB1*06:04 DQB1*06:09
VS	46,74	21	353	0.02623	0	0	1	DQB1*04:01 DQB1*04:02 DQB1*05:01 DQB1*05:02 DQB1*05:03 DQB1*05:04
VE	46,74	35	844	0.8231	0	0	1	DQB1*03:01 DQB1*03:02 DQB1*03:03 DQB1*03:04 DQB1*03:05 DQB1*06:01 DQB1*06:02 DQB1*06:03 DQB1*06:04 DQB1*06:09
VV	46,75	21	353	0.02623	0	0	1	DQB1*04:01 DQB1*04:02 DQB1*05:01 DQB1*05:02 DQB1*05:03 DQB1*05:04
VL	46,75	35	844	0.8231	0	0	1	DQB1*03:01 DQB1*03:02 DQB1*03:03 DQB1*03:04 DQB1*03:05 DQB1*06:01 DQB1*06:02 DQB1*06:03 DQB1*06:04 DQB1*06:09
VR	46,77	17	300	0.09217	0	0	1	DQB1*05:01 DQB1*05:02 DQB1*05:03 DQB1*05:04
VT	46,77	36	867	0.8105	0	0	1	DQB1*03:01 DQB1*03:02 DQB1*03:03 DQB1*03:04 DQB1*03:05 DQB1*04:01 DQB1*04:02 DQB1*06:01 DQB1*06:02 DQB1*06:03 DQB1*06:04 DQB1*06:09
VQ	46,84	25	588	0.6409	0	0	1	DQB1*03:01 DQB1*03:02 DQB1*03:03 DQB1*03:04 DQB1*03:05 DQB1*04:01 DQB1*04:02
VE	46,84	31	685	0.2962	0	0	1	DQB1*05:01 DQB1*05:02 DQB1*05:03 DQB1*05:04 DQB1*06:01 DQB1*06:02 DQB1*06:03 DQB1*06:04 DQB1*06:09
VL	46,85	25	588	0.6409	0	0	1	DQB1*03:01 DQB1*03:02 DQB1*03:03 DQB1*03:04 DQB1*03:05 DQB1*04:01 DQB1*04:02
VV	46,85	31	685	0.2962	0	0	1	DQB1*05:01 DQB1*05:02 DQB1*05:03 DQB1*05:04 DQB1*06:01 DQB1*06:02 DQB1*06:03 DQB1*06:04 DQB1*06:09
VG	46,86	5	93	0.4165	0	0	1	DQB1*06:04 DQB1*06:09
VE	46,86	25	588	0.6409	0	0	1	DQB1*03:01 DQB1*03:02 DQB1*03:03 DQB1*03:04 DQB1*03:05 DQB1*04:01 DQB1*04:02
VA	46,86	29	624	0.195	0	0	1	DQB1*05:01 DQB1*05:02 DQB1*05:03 DQB1*05:04 DQB1*06:01 DQB1*06:02 DQB1*06:03
VY	46,87	19	381	0.2308	0	0	1	DQB1*05:01 DQB1*05:02 DQB1*05:03 DQB1*05:04 DQB1*06:04 DQB1*06:09
VL	46,87	25	588	0.6409	0	0	1	DQB1*03:01 DQB1*03:02 DQB1*03:03 DQB1*03:04 DQB1*03:05 DQB1*04:01 DQB1*04:02
VT	46,89	25	588	0.6409	0	0	1	DQB1*03:01 DQB1*03:02 DQB1*03:03 DQB1*03:04 DQB1*03:05 DQB1*04:01 DQB1*04:02
VG	46,89	31	685	0.2962	0	0	1	DQB1*05:01 DQB1*05:02 DQB1*05:03 DQB1*05:04 DQB1*06:01 DQB1*06:02 DQB1*06:03 DQB1*06:04 DQB1*06:09
VT	46,90	25	588	0.6409	0	0	1	DQB1*03:01 DQB1*03:02 DQB1*03:03 DQB1*03:04 DQB1*03:05 DQB1*04:01 DQB1*04:02
VI	46,90	31	685	0.2962	0	0	1	DQB1*05:01 DQB1*05:02 DQB1*05:03 DQB1*05:04 DQB1*06:01 DQB1*06:02 DQB1*06:03 DQB1*06:04 DQB1*06:09
YP	47,52	39	959	1	0	0	1	DQB1*03:01 DQB1*03:02 DQB1*03:03 DQB1*03:04 DQB1*03:05 DQB1*04:01 DQB1*04:02 DQB1*05:01 DQB1*05:02 DQB1*05:03 DQB1*05:04 DQB1*06:01 DQB1*06:02 DQB1*06:03 DQB1*06:04 DQB1*06:09
YL	47,53	25	588	0.6409	0	0	1	DQB1*03:01 DQB1*03:02 DQB1*03:03 DQB1*03:04 DQB1*03:05 DQB1*04:01 DQB1*04:02
YQ	47,53	31	685	0.2962	0	0	1	DQB1*05:01 DQB1*05:02 DQB1*05:03 DQB1*05:04 DQB1*06:01 DQB1*06:02 DQB1*06:03 DQB1*06:04 DQB1*06:09
YR	47,55	32	718	0.2865	0	0	1	DQB1*04:01 DQB1*04:02 DQB1*05:01 DQB1*05:02 DQB1*05:03 DQB1*05:04 DQB1*06:01 DQB1*06:02 DQB1*06:03 DQB1*06:04 DQB1*06:09
YL	47,56	4	61	0.3082	0	0	1	DQB1*04:01 DQB1*04:02
YP	47,56	38	944	1	0	0	1	DQB1*03:01 DQB1*03:02 DQB1*03:03 DQB1*03:04 DQB1*03:05 DQB1*05:01 DQB1*05:02 DQB1*05:03 DQB1*05:04 DQB1*06:01 DQB1*06:02 DQB1*06:03 DQB1*06:04 DQB1*06:09
YS	47,57	2	49	1	0	0	1	DQB1*05:02 DQB1*05:04
YV	47,57	14	294	0.4468	0	0	1	DQB1*05:01 DQB1*06:04 DQB1*06:09
YD	47,66	4	82	0.5658	0	0	1	DQB1*04:01 DQB1*04:02 DQB1*05:04 DQB1*06:01
YE	47,66	38	938	1	0	0	1	DQB1*03:01 DQB1*03:02 DQB1*03:03 DQB1*03:04 DQB1*03:05 DQB1*05:01 DQB1*05:02 DQB1*05:03 DQB1*06:02 DQB1*06:03 DQB1*06:04 DQB1*06:09
YI	47,67	4	82	0.5658	0	0	1	DQB1*04:01 DQB1*04:02 DQB1*05:04 DQB1*06:01
YV	47,67	38	938	1	0	0	1	DQB1*03:01 DQB1*03:02 DQB1*03:03 DQB1*03:04 DQB1*03:05 DQB1*05:01 DQB1*05:02 DQB1*05:03 DQB1*06:02 DQB1*06:03 DQB1*06:04 DQB1*06:09
YE	47,70	4	63	0.3197	0	0	1	DQB1*04:01 DQB1*04:02 DQB1*05:04
YG	47,70	29	607	0.1332	0	0	1	DQB1*05:01 DQB1*05:02 DQB1*05:03 DQB1*06:02 DQB1*06:03
YR	47,70	26	618	0.6828	0	0	1	DQB1*03:01 DQB1*03:02 DQB1*03:03 DQB1*03:04 DQB1*03:05 DQB1*06:01 DQB1*06:04 DQB1*06:09
YD	47,71	4	63	0.3197	0	0	1	DQB1*04:01 DQB1*04:02 DQB1*05:04
YA	47,71	17	298	0.08652	0	0	1	DQB1*05:01 DQB1*05:02 DQB1*05:03
YT	47,71	35	844	0.8231	0	0	1	DQB1*03:01 DQB1*03:02 DQB1*03:03 DQB1*03:04 DQB1*03:05 DQB1*06:01 DQB1*06:02 DQB1*06:03 DQB1*06:04 DQB1*06:09
YS	47,74	21	353	0.02623	0	0	1	DQB1*04:01 DQB1*04:02 DQB1*05:01 DQB1*05:02 DQB1*05:03 DQB1*05:04
YE	47,74	35	844	0.8231	0	0	1	DQB1*03:01 DQB1*03:02 DQB1*03:03 DQB1*03:04 DQB1*03:05 DQB1*06:01 DQB1*06:02 DQB1*06:03 DQB1*06:04 DQB1*06:09
YV	47,75	21	353	0.02623	0	0	1	DQB1*04:01 DQB1*04:02 DQB1*05:01 DQB1*05:02 DQB1*05:03 DQB1*05:04
YL	47,75	35	844	0.8231	0	0	1	DQB1*03:01 DQB1*03:02 DQB1*03:03 DQB1*03:04 DQB1*03:05 DQB1*06:01 DQB1*06:02 DQB1*06:03 DQB1*06:04 DQB1*06:09
YR	47,77	17	300	0.09217	0	0	1	DQB1*05:01 DQB1*05:02 DQB1*05:03 DQB1*05:04
YT	47,77	36	867	0.8105	0	0	1	DQB1*03:01 DQB1*03:02 DQB1*03:03 DQB1*03:04 DQB1*03:05 DQB1*04:01 DQB1*04:02 DQB1*06:01 DQB1*06:02 DQB1*06:03 DQB1*06:04 DQB1*06:09
YQ	47,84	25	588	0.6409	0	0	1	DQB1*03:01 DQB1*03:02 DQB1*03:03 DQB1*03:04 DQB1*03:05 DQB1*04:01 DQB1*04:02
YE	47,84	31	685	0.2962	0	0	1	DQB1*05:01 DQB1*05:02 DQB1*05:03 DQB1*05:04 DQB1*06:01 DQB1*06:02 DQB1*06:03 DQB1*06:04 DQB1*06:09
YL	47,85	25	588	0.6409	0	0	1	DQB1*03:01 DQB1*03:02 DQB1*03:03 DQB1*03:04 DQB1*03:05 DQB1*04:01 DQB1*04:02
YV	47,85	31	685	0.2962	0	0	1	DQB1*05:01 DQB1*05:02 DQB1*05:03 DQB1*05:04 DQB1*06:01 DQB1*06:02 DQB1*06:03 DQB1*06:04 DQB1*06:09
YG	47,86	5	93	0.4165	0	0	1	DQB1*06:04 DQB1*06:09
YE	47,86	25	588	0.6409	0	0	1	DQB1*03:01 DQB1*03:02 DQB1*03:03 DQB1*03:04 DQB1*03:05 DQB1*04:01 DQB1*04:02
YA	47,86	29	624	0.195	0	0	1	DQB1*05:01 DQB1*05:02 DQB1*05:03 DQB1*05:04 DQB1*06:01 DQB1*06:02 DQB1*06:03
YY	47,87	19	381	0.2308	0	0	1	DQB1*05:01 DQB1*05:02 DQB1*05:03 DQB1*05:04 DQB1*06:04 DQB1*06:09
YL	47,87	25	588	0.6409	0	0	1	DQB1*03:01 DQB1*03:02 DQB1*03:03 DQB1*03:04 DQB1*03:05 DQB1*04:01 DQB1*04:02
YT	47,89	25	588	0.6409	0	0	1	DQB1*03:01 DQB1*03:02 DQB1*03:03 DQB1*03:04 DQB1*03:05 DQB1*04:01 DQB1*04:02
YG	47,89	31	685	0.2962	0	0	1	DQB1*05:01 DQB1*05:02 DQB1*05:03 DQB1*05:04 DQB1*06:01 DQB1*06:02 DQB1*06:03 DQB1*06:04 DQB1*06:09
YT	47,90	25	588	0.6409	0	0	1	DQB1*03:01 DQB1*03:02 DQB1*03:03 DQB1*03:04 DQB1*03:05 DQB1*04:01 DQB1*04:02
YI	47,90	31	685	0.2962	0	0	1	DQB1*05:01 DQB1*05:02 DQB1*05:03 DQB1*05:04 DQB1*06:01 DQB1*06:02 DQB1*06:03 DQB1*06:04 DQB1*06:09
PL	52,53	25	588	0.6409	0	0	1	DQB1*03:01 DQB1*03:02 DQB1*03:03 DQB1*03:04 DQB1*03:05 DQB1*04:01 DQB1*04:02
PQ	52,53	31	685	0.2962	0	0	1	DQB1*05:01 DQB1*05:02 DQB1*05:03 DQB1*05:04 DQB1*06:01 DQB1*06:02 DQB1*06:03 DQB1*06:04 DQB1*06:09
PR	52,55	32	718	0.2865	0	0	1	DQB1*04:01 DQB1*04:02 DQB1*05:01 DQB1*05:02 DQB1*05:03 DQB1*05:04 DQB1*06:01 DQB1*06:02 DQB1*06:03 DQB1*06:04 DQB1*06:09
PL	52,56	4	61	0.3082	0	0	1	DQB1*04:01 DQB1*04:02
PP	52,56	38	944	1	0	0	1	DQB1*03:01 DQB1*03:02 DQB1*03:03 DQB1*03:04 DQB1*03:05 DQB1*05:01 DQB1*05:02 DQB1*05:03 DQB1*05:04 DQB1*06:01 DQB1*06:02 DQB1*06:03 DQB1*06:04 DQB1*06:09
PS	52,57	2	49	1	0	0	1	DQB1*05:02 DQB1*05:04
PV	52,57	14	294	0.4468	0	0	1	DQB1*05:01 DQB1*06:04 DQB1*06:09
PD	52,66	4	82	0.5658	0	0	1	DQB1*04:01 DQB1*04:02 DQB1*05:04 DQB1*06:01
PE	52,66	38	938	1	0	0	1	DQB1*03:01 DQB1*03:02 DQB1*03:03 DQB1*03:04 DQB1*03:05 DQB1*05:01 DQB1*05:02 DQB1*05:03 DQB1*06:02 DQB1*06:03 DQB1*06:04 DQB1*06:09
PI	52,67	4	82	0.5658	0	0	1	DQB1*04:01 DQB1*04:02 DQB1*05:04 DQB1*06:01
PV	52,67	38	938	1	0	0	1	DQB1*03:01 DQB1*03:02 DQB1*03:03 DQB1*03:04 DQB1*03:05 DQB1*05:01 DQB1*05:02 DQB1*05:03 DQB1*06:02 DQB1*06:03 DQB1*06:04 DQB1*06:09
PE	52,70	4	63	0.3197	0	0	1	DQB1*04:01 DQB1*04:02 DQB1*05:04
PG	52,70	29	607	0.1332	0	0	1	DQB1*05:01 DQB1*05:02 DQB1*05:03 DQB1*06:02 DQB1*06:03
PR	52,70	26	618	0.6828	0	0	1	DQB1*03:01 DQB1*03:02 DQB1*03:03 DQB1*03:04 DQB1*03:05 DQB1*06:01 DQB1*06:04 DQB1*06:09
PD	52,71	4	63	0.3197	0	0	1	DQB1*04:01 DQB1*04:02 DQB1*05:04
PA	52,71	17	298	0.08652	0	0	1	DQB1*05:01 DQB1*05:02 DQB1*05:03
PT	52,71	35	844	0.8231	0	0	1	DQB1*03:01 DQB1*03:02 DQB1*03:03 DQB1*03:04 DQB1*03:05 DQB1*06:01 DQB1*06:02 DQB1*06:03 DQB1*06:04 DQB1*06:09
PS	52,74	21	353	0.02623	0	0	1	DQB1*04:01 DQB1*04:02 DQB1*05:01 DQB1*05:02 DQB1*05:03 DQB1*05:04
PE	52,74	35	844	0.8231	0	0	1	DQB1*03:01 DQB1*03:02 DQB1*03:03 DQB1*03:04 DQB1*03:05 DQB1*06:01 DQB1*06:02 DQB1*06:03 DQB1*06:04 DQB1*06:09
PV	52,75	21	353	0.02623	0	0	1	DQB1*04:01 DQB1*04:02 DQB1*05:01 DQB1*05:02 DQB1*05:03 DQB1*05:04
PL	52,75	35	844	0.8231	0	0	1	DQB1*03:01 DQB1*03:02 DQB1*03:03 DQB1*03:04 DQB1*03:05 DQB1*06:01 DQB1*06:02 DQB1*06:03 DQB1*06:04 DQB1*06:09
PR	52,77	17	300	0.09217	0	0	1	DQB1*05:01 DQB1*05:02 DQB1*05:03 DQB1*05:04
PT	52,77	36	867	0.8105	0	0	1	DQB1*03:01 DQB1*03:02 DQB1*03:03 DQB1*03:04 DQB1*03:05 DQB1*04:01 DQB1*04:02 DQB1*06:01 DQB1*06:02 DQB1*06:03 DQB1*06:04 DQB1*06:09
PQ	52,84	25	588	0.6409	0	0	1	DQB1*03:01 DQB1*03:02 DQB1*03:03 DQB1*03:04 DQB1*03:05 DQB1*04:01 DQB1*04:02
PE	52,84	31	685	0.2962	0	0	1	DQB1*05:01 DQB1*05:02 DQB1*05:03 DQB1*05:04 DQB1*06:01 DQB1*06:02 DQB1*06:03 DQB1*06:04 DQB1*06:09
PL	52,85	25	588	0.6409	0	0	1	DQB1*03:01 DQB1*03:02 DQB1*03:03 DQB1*03:04 DQB1*03:05 DQB1*04:01 DQB1*04:02
PV	52,85	31	685	0.2962	0	0	1	DQB1*05:01 DQB1*05:02 DQB1*05:03 DQB1*05:04 DQB1*06:01 DQB1*06:02 DQB1*06:03 DQB1*06:04 DQB1*06:09
PG	52,86	5	93	0.4165	0	0	1	DQB1*06:04 DQB1*06:09
PE	52,86	25	588	0.6409	0	0	1	DQB1*03:01 DQB1*03:02 DQB1*03:03 DQB1*03:04 DQB1*03:05 DQB1*04:01 DQB1*04:02
PA	52,86	29	624	0.195	0	0	1	DQB1*05:01 DQB1*05:02 DQB1*05:03 DQB1*05:04 DQB1*06:01 DQB1*06:02 DQB1*06:03
PY	52,87	19	381	0.2308	0	0	1	DQB1*05:01 DQB1*05:02 DQB1*05:03 DQB1*05:04 DQB1*06:04 DQB1*06:09
PL	52,87	25	588	0.6409	0	0	1	DQB1*03:01 DQB1*03:02 DQB1*03:03 DQB1*03:04 DQB1*03:05 DQB1*04:01 DQB1*04:02
PT	52,89	25	588	0.6409	0	0	1	DQB1*03:01 DQB1*03:02 DQB1*03:03 DQB1*03:04 DQB1*03:05 DQB1*04:01 DQB1*04:02
PG	52,89	31	685	0.2962	0	0	1	DQB1*05:01 DQB1*05:02 DQB1*05:03 DQB1*05:04 DQB1*06:01 DQB1*06:02 DQB1*06:03 DQB1*06:04 DQB1*06:09
PT	52,90	25	588	0.6409	0	0	1	DQB1*03:01 DQB1*03:02 DQB1*03:03 DQB1*03:04 DQB1*03:05 DQB1*04:01 DQB1*04:02
PI	52,90	31	685	0.2962	0	0	1	DQB1*05:01 DQB1*05:02 DQB1*05:03 DQB1*05:04 DQB1*06:01 DQB1*06:02 DQB1*06:03 DQB1*06:04 DQB1*06:09
LR	53,55	4	61	0.3082	0	0	1	DQB1*04:01 DQB1*04:02
QR	53,55	31	685	0.2962	0	0	1	DQB1*05:01 DQB1*05:02 DQB1*05:03 DQB1*05:04 DQB1*06:01 DQB1*06:02 DQB1*06:03 DQB1*06:04 DQB1*06:09
LL	53,56	4	61	0.3082	0	0	1	DQB1*04:01 DQB1*04:02
QP	53,56	31	685	0.2962	0	0	1	DQB1*05:01 DQB1*05:02 DQB1*05:03 DQB1*05:04 DQB1*06:01 DQB1*06:02 DQB1*06:03 DQB1*06:04 DQB1*06:09
QS	53,57	2	49	1	0	0	1	DQB1*05:02 DQB1*05:04
QV	53,57	14	294	0.4468	0	0	1	DQB1*05:01 DQB1*06:04 DQB1*06:09
LD	53,57	22	471	0.3265	0	0	1	DQB1*03:01 DQB1*03:03 DQB1*04:01 DQB1*04:02
QE	53,66	31	668	0.1732	0	0	1	DQB1*05:01 DQB1*05:02 DQB1*05:03 DQB1*06:02 DQB1*06:03 DQB1*06:04 DQB1*06:09
QV	53,67	31	668	0.1732	0	0	1	DQB1*05:01 DQB1*05:02 DQB1*05:03 DQB1*06:02 DQB1*06:03 DQB1*06:04 DQB1*06:09
LE	53,70	4	61	0.3082	0	0	1	DQB1*04:01 DQB1*04:02
QR	53,70	5	113	0.7984	0	0	1	DQB1*06:01 DQB1*06:04 DQB1*06:09
QG	53,70	29	607	0.1332	0	0	1	DQB1*05:01 DQB1*05:02 DQB1*05:03 DQB1*06:02 DQB1*06:03
LD	53,71	4	61	0.3082	0	0	1	DQB1*04:01 DQB1*04:02
QA	53,71	17	298	0.08652	0	0	1	DQB1*05:01 DQB1*05:02 DQB1*05:03
QT	53,71	20	476	0.7657	0	0	1	DQB1*06:01 DQB1*06:02 DQB1*06:03 DQB1*06:04 DQB1*06:09
LS	53,74	4	61	0.3082	0	0	1	DQB1*04:01 DQB1*04:02
QS	53,74	17	300	0.09217	0	0	1	DQB1*05:01 DQB1*05:02 DQB1*05:03 DQB1*05:04
QE	53,74	20	476	0.7657	0	0	1	DQB1*06:01 DQB1*06:02 DQB1*06:03 DQB1*06:04 DQB1*06:09
QV	53,75	17	300	0.09217	0	0	1	DQB1*05:01 DQB1*05:02 DQB1*05:03 DQB1*05:04
QL	53,75	20	476	0.7657	0	0	1	DQB1*06:01 DQB1*06:02 DQB1*06:03 DQB1*06:04 DQB1*06:09
QR	53,77	17	300	0.09217	0	0	1	DQB1*05:01 DQB1*05:02 DQB1*05:03 DQB1*05:04
QT	53,77	20	476	0.7657	0	0	1	DQB1*06:01 DQB1*06:02 DQB1*06:03 DQB1*06:04 DQB1*06:09
LT	53,77	25	588	0.6409	0	0	1	DQB1*03:01 DQB1*03:02 DQB1*03:03 DQB1*03:04 DQB1*03:05 DQB1*04:01 DQB1*04:02
QE	53,84	31	685	0.2962	0	0	1	DQB1*05:01 DQB1*05:02 DQB1*05:03 DQB1*05:04 DQB1*06:01 DQB1*06:02 DQB1*06:03 DQB1*06:04 DQB1*06:09
LQ	53,84	33	814	1	0	0	1	DQB1*02:01 DQB1*02:02 DQB1*03:01 DQB1*03:02 DQB1*03:03 DQB1*03:04 DQB1*03:05 DQB1*04:01 DQB1*04:02
QV	53,85	31	685	0.2962	0	0	1	DQB1*05:01 DQB1*05:02 DQB1*05:03 DQB1*05:04 DQB1*06:01 DQB1*06:02 DQB1*06:03 DQB1*06:04 DQB1*06:09
LL	53,85	33	814	1	0	0	1	DQB1*02:01 DQB1*02:02 DQB1*03:01 DQB1*03:02 DQB1*03:03 DQB1*03:04 DQB1*03:05 DQB1*04:01 DQB1*04:02
QG	53,86	5	93	0.4165	0	0	1	DQB1*06:04 DQB1*06:09
QA	53,86	29	624	0.195	0	0	1	DQB1*05:01 DQB1*05:02 DQB1*05:03 DQB1*05:04 DQB1*06:01 DQB1*06:02 DQB1*06:03
LE	53,86	33	814	1	0	0	1	DQB1*02:01 DQB1*02:02 DQB1*03:01 DQB1*03:02 DQB1*03:03 DQB1*03:04 DQB1*03:05 DQB1*04:01 DQB1*04:02
QY	53,87	19	381	0.2308	0	0	1	DQB1*05:01 DQB1*05:02 DQB1*05:03 DQB1*05:04 DQB1*06:04 DQB1*06:09
LL	53,87	33	814	1	0	0	1	DQB1*02:01 DQB1*02:02 DQB1*03:01 DQB1*03:02 DQB1*03:03 DQB1*03:04 DQB1*03:05 DQB1*04:01 DQB1*04:02
QG	53,89	31	685	0.2962	0	0	1	DQB1*05:01 DQB1*05:02 DQB1*05:03 DQB1*05:04 DQB1*06:01 DQB1*06:02 DQB1*06:03 DQB1*06:04 DQB1*06:09
LT	53,89	33	814	1	0	0	1	DQB1*02:01 DQB1*02:02 DQB1*03:01 DQB1*03:02 DQB1*03:03 DQB1*03:04 DQB1*03:05 DQB1*04:01 DQB1*04:02
QI	53,90	31	685	0.2962	0	0	1	DQB1*05:01 DQB1*05:02 DQB1*05:03 DQB1*05:04 DQB1*06:01 DQB1*06:02 DQB1*06:03 DQB1*06:04 DQB1*06:09
LT	53,90	33	814	1	0	0	1	DQB1*02:01 DQB1*02:02 DQB1*03:01 DQB1*03:02 DQB1*03:03 DQB1*03:04 DQB1*03:05 DQB1*04:01 DQB1*04:02
RL	55,56	4	61	0.3082	0	0	1	DQB1*04:01 DQB1*04:02
RP	55,56	31	685	0.2962	0	0	1	DQB1*05:01 DQB1*05:02 DQB1*05:03 DQB1*05:04 DQB1*06:01 DQB1*06:02 DQB1*06:03 DQB1*06:04 DQB1*06:09
RS	55,57	2	49	1	0	0	1	DQB1*05:02 DQB1*05:04
RV	55,57	14	294	0.4468	0	0	1	DQB1*05:01 DQB1*06:04 DQB1*06:09
PD	55,57	18	421	0.7157	0	0	1	DQB1*03:01 DQB1*03:03
RD	55,66	4	82	0.5658	0	0	1	DQB1*04:01 DQB1*04:02 DQB1*05:04 DQB1*06:01
RE	55,66	31	668	0.1732	0	0	1	DQB1*05:01 DQB1*05:02 DQB1*05:03 DQB1*06:02 DQB1*06:03 DQB1*06:04 DQB1*06:09
RI	55,67	4	82	0.5658	0	0	1	DQB1*04:01 DQB1*04:02 DQB1*05:04 DQB1*06:01
RV	55,67	31	668	0.1732	0	0	1	DQB1*05:01 DQB1*05:02 DQB1*05:03 DQB1*06:02 DQB1*06:03 DQB1*06:04 DQB1*06:09
RE	55,70	4	63	0.3197	0	0	1	DQB1*04:01 DQB1*04:02 DQB1*05:04
RR	55,70	5	113	0.7984	0	0	1	DQB1*06:01 DQB1*06:04 DQB1*06:09
RG	55,70	29	607	0.1332	0	0	1	DQB1*05:01 DQB1*05:02 DQB1*05:03 DQB1*06:02 DQB1*06:03
RD	55,71	4	63	0.3197	0	0	1	DQB1*04:01 DQB1*04:02 DQB1*05:04
RA	55,71	17	298	0.08652	0	0	1	DQB1*05:01 DQB1*05:02 DQB1*05:03
RT	55,71	20	476	0.7657	0	0	1	DQB1*06:01 DQB1*06:02 DQB1*06:03 DQB1*06:04 DQB1*06:09
RS	55,74	21	353	0.02623	0	0	1	DQB1*04:01 DQB1*04:02 DQB1*05:01 DQB1*05:02 DQB1*05:03 DQB1*05:04
RE	55,74	20	476	0.7657	0	0	1	DQB1*06:01 DQB1*06:02 DQB1*06:03 DQB1*06:04 DQB1*06:09
RV	55,75	21	353	0.02623	0	0	1	DQB1*04:01 DQB1*04:02 DQB1*05:01 DQB1*05:02 DQB1*05:03 DQB1*05:04
RL	55,75	20	476	0.7657	0	0	1	DQB1*06:01 DQB1*06:02 DQB1*06:03 DQB1*06:04 DQB1*06:09
RR	55,77	17	300	0.09217	0	0	1	DQB1*05:01 DQB1*05:02 DQB1*05:03 DQB1*05:04
RT	55,77	21	517	0.9209	0	0	1	DQB1*04:01 DQB1*04:02 DQB1*06:01 DQB1*06:02 DQB1*06:03 DQB1*06:04 DQB1*06:09
RQ	55,84	4	61	0.3082	0	0	1	DQB1*04:01 DQB1*04:02
RE	55,84	31	685	0.2962	0	0	1	DQB1*05:01 DQB1*05:02 DQB1*05:03 DQB1*05:04 DQB1*06:01 DQB1*06:02 DQB1*06:03 DQB1*06:04 DQB1*06:09
RL	55,85	4	61	0.3082	0	0	1	DQB1*04:01 DQB1*04:02
RV	55,85	31	685	0.2962	0	0	1	DQB1*05:01 DQB1*05:02 DQB1*05:03 DQB1*05:04 DQB1*06:01 DQB1*06:02 DQB1*06:03 DQB1*06:04 DQB1*06:09
RE	55,86	4	61	0.3082	0	0	1	DQB1*04:01 DQB1*04:02
RG	55,86	5	93	0.4165	0	0	1	DQB1*06:04 DQB1*06:09
RA	55,86	29	624	0.195	0	0	1	DQB1*05:01 DQB1*05:02 DQB1*05:03 DQB1*05:04 DQB1*06:01 DQB1*06:02 DQB1*06:03
RL	55,87	4	61	0.3082	0	0	1	DQB1*04:01 DQB1*04:02
RY	55,87	19	381	0.2308	0	0	1	DQB1*05:01 DQB1*05:02 DQB1*05:03 DQB1*05:04 DQB1*06:04 DQB1*06:09
RT	55,89	4	61	0.3082	0	0	1	DQB1*04:01 DQB1*04:02
RG	55,89	31	685	0.2962	0	0	1	DQB1*05:01 DQB1*05:02 DQB1*05:03 DQB1*05:04 DQB1*06:01 DQB1*06:02 DQB1*06:03 DQB1*06:04 DQB1*06:09
RT	55,90	4	61	0.3082	0	0	1	DQB1*04:01 DQB1*04:02
RI	55,90	31	685	0.2962	0	0	1	DQB1*05:01 DQB1*05:02 DQB1*05:03 DQB1*05:04 DQB1*06:01 DQB1*06:02 DQB1*06:03 DQB1*06:04 DQB1*06:09
PS	56,57	2	49	1	0	0	1	DQB1*05:02 DQB1*05:04
LD	56,57	4	61	0.3082	0	0	1	DQB1*04:01 DQB1*04:02
PV	56,57	14	294	0.4468	0	0	1	DQB1*05:01 DQB1*06:04 DQB1*06:09
LD	56,66	4	61	0.3082	0	0	1	DQB1*04:01 DQB1*04:02
PE	56,66	38	938	1	0	0	1	DQB1*03:01 DQB1*03:02 DQB1*03:03 DQB1*03:04 DQB1*03:05 DQB1*05:01 DQB1*05:02 DQB1*05:03 DQB1*06:02 DQB1*06:03 DQB1*06:04 DQB1*06:09
LI	56,67	4	61	0.3082	0	0	1	DQB1*04:01 DQB1*04:02
PV	56,67	38	938	1	0	0	1	DQB1*03:01 DQB1*03:02 DQB1*03:03 DQB1*03:04 DQB1*03:05 DQB1*05:01 DQB1*05:02 DQB1*05:03 DQB1*06:02 DQB1*06:03 DQB1*06:04 DQB1*06:09
LE	56,70	4	61	0.3082	0	0	1	DQB1*04:01 DQB1*04:02
PG	56,70	29	607	0.1332	0	0	1	DQB1*05:01 DQB1*05:02 DQB1*05:03 DQB1*06:02 DQB1*06:03
LD	56,71	4	61	0.3082	0	0	1	DQB1*04:01 DQB1*04:02
PA	56,71	17	298	0.08652	0	0	1	DQB1*05:01 DQB1*05:02 DQB1*05:03
PT	56,71	35	844	0.8231	0	0	1	DQB1*03:01 DQB1*03:02 DQB1*03:03 DQB1*03:04 DQB1*03:05 DQB1*06:01 DQB1*06:02 DQB1*06:03 DQB1*06:04 DQB1*06:09
LS	56,74	4	61	0.3082	0	0	1	DQB1*04:01 DQB1*04:02
PS	56,74	17	300	0.09217	0	0	1	DQB1*05:01 DQB1*05:02 DQB1*05:03 DQB1*05:04
PE	56,74	35	844	0.8231	0	0	1	DQB1*03:01 DQB1*03:02 DQB1*03:03 DQB1*03:04 DQB1*03:05 DQB1*06:01 DQB1*06:02 DQB1*06:03 DQB1*06:04 DQB1*06:09
LV	56,75	4	61	0.3082	0	0	1	DQB1*04:01 DQB1*04:02
PV	56,75	27	622	0.4974	0	0	1	DQB1*02:01 DQB1*02:02 DQB1*05:01 DQB1*05:02 DQB1*05:03 DQB1*05:04
PL	56,75	35	844	0.8231	0	0	1	DQB1*03:01 DQB1*03:02 DQB1*03:03 DQB1*03:04 DQB1*03:05 DQB1*06:01 DQB1*06:02 DQB1*06:03 DQB1*06:04 DQB1*06:09
LT	56,77	4	61	0.3082	0	0	1	DQB1*04:01 DQB1*04:02
PR	56,77	27	622	0.4974	0	0	1	DQB1*02:01 DQB1*02:02 DQB1*05:01 DQB1*05:02 DQB1*05:03 DQB1*05:04
PT	56,77	35	844	0.8231	0	0	1	DQB1*03:01 DQB1*03:02 DQB1*03:03 DQB1*03:04 DQB1*03:05 DQB1*06:01 DQB1*06:02 DQB1*06:03 DQB1*06:04 DQB1*06:09
LQ	56,84	4	61	0.3082	0	0	1	DQB1*04:01 DQB1*04:02
PE	56,84	31	685	0.2962	0	0	1	DQB1*05:01 DQB1*05:02 DQB1*05:03 DQB1*05:04 DQB1*06:01 DQB1*06:02 DQB1*06:03 DQB1*06:04 DQB1*06:09
LL	56,85	4	61	0.3082	0	0	1	DQB1*04:01 DQB1*04:02
PV	56,85	31	685	0.2962	0	0	1	DQB1*05:01 DQB1*05:02 DQB1*05:03 DQB1*05:04 DQB1*06:01 DQB1*06:02 DQB1*06:03 DQB1*06:04 DQB1*06:09
LE	56,86	4	61	0.3082	0	0	1	DQB1*04:01 DQB1*04:02
PG	56,86	5	93	0.4165	0	0	1	DQB1*06:04 DQB1*06:09
PA	56,86	29	624	0.195	0	0	1	DQB1*05:01 DQB1*05:02 DQB1*05:03 DQB1*05:04 DQB1*06:01 DQB1*06:02 DQB1*06:03
LL	56,87	4	61	0.3082	0	0	1	DQB1*04:01 DQB1*04:02
PY	56,87	19	381	0.2308	0	0	1	DQB1*05:01 DQB1*05:02 DQB1*05:03 DQB1*05:04 DQB1*06:04 DQB1*06:09
LT	56,89	4	61	0.3082	0	0	1	DQB1*04:01 DQB1*04:02
PG	56,89	31	685	0.2962	0	0	1	DQB1*05:01 DQB1*05:02 DQB1*05:03 DQB1*05:04 DQB1*06:01 DQB1*06:02 DQB1*06:03 DQB1*06:04 DQB1*06:09
LT	56,90	4	61	0.3082	0	0	1	DQB1*04:01 DQB1*04:02
PI	56,90	31	685	0.2962	0	0	1	DQB1*05:01 DQB1*05:02 DQB1*05:03 DQB1*05:04 DQB1*06:01 DQB1*06:02 DQB1*06:03 DQB1*06:04 DQB1*06:09
SE	57,66	2	47	0.7125	0	0	1	DQB1*05:02
DD	57,66	4	80	0.5572	0	0	1	DQB1*04:01 DQB1*04:02 DQB1*06:01
VE	57,66	14	294	0.4468	0	0	1	DQB1*05:01 DQB1*06:04 DQB1*06:09
SV	57,67	2	47	0.7125	0	0	1	DQB1*05:02
DI	57,67	4	80	0.5572	0	0	1	DQB1*04:01 DQB1*04:02 DQB1*06:01
VV	57,67	14	294	0.4468	0	0	1	DQB1*05:01 DQB1*06:04 DQB1*06:09
SG	57,70	2	47	0.7125	0	0	1	DQB1*05:02
DE	57,70	4	61	0.3082	0	0	1	DQB1*04:01 DQB1*04:02
VR	57,70	5	93	0.4165	0	0	1	DQB1*06:04 DQB1*06:09
VG	57,70	12	210	0.1731	0	0	1	DQB1*05:01
DR	57,70	18	437	0.8709	0	0	1	DQB1*03:01 DQB1*03:03 DQB1*06:01
SA	57,71	2	47	0.7125	0	0	1	DQB1*05:02
DA	57,71	3	53	0.4711	0	0	1	DQB1*05:03
DD	57,71	4	61	0.3082	0	0	1	DQB1*04:01 DQB1*04:02
VT	57,71	5	93	0.4165	0	0	1	DQB1*06:04 DQB1*06:09
VA	57,71	12	210	0.1731	0	0	1	DQB1*05:01
SS	57,74	2	49	1	0	0	1	DQB1*05:02 DQB1*05:04
VE	57,74	5	93	0.4165	0	0	1	DQB1*06:04 DQB1*06:09
DS	57,74	7	112	0.2079	0	0	1	DQB1*04:01 DQB1*04:02 DQB1*05:03
VS	57,74	12	210	0.1731	0	0	1	DQB1*05:01
SV	57,75	2	49	1	0	0	1	DQB1*05:02 DQB1*05:04
VL	57,75	5	93	0.4165	0	0	1	DQB1*06:04 DQB1*06:09
DV	57,75	7	112	0.2079	0	0	1	DQB1*04:01 DQB1*04:02 DQB1*05:03
VV	57,75	12	210	0.1731	0	0	1	DQB1*05:01
SR	57,77	2	49	1	0	0	1	DQB1*05:02 DQB1*05:04
DR	57,77	3	53	0.4711	0	0	1	DQB1*05:03
VT	57,77	5	93	0.4165	0	0	1	DQB1*06:04 DQB1*06:09
VR	57,77	12	210	0.1731	0	0	1	DQB1*05:01
SE	57,84	2	49	1	0	0	1	DQB1*05:02 DQB1*05:04
VE	57,84	14	294	0.4468	0	0	1	DQB1*05:01 DQB1*06:04 DQB1*06:09
DQ	57,84	22	471	0.3265	0	0	1	DQB1*03:01 DQB1*03:03 DQB1*04:01 DQB1*04:02
SV	57,85	2	49	1	0	0	1	DQB1*05:02 DQB1*05:04
VV	57,85	14	294	0.4468	0	0	1	DQB1*05:01 DQB1*06:04 DQB1*06:09
DL	57,85	22	471	0.3265	0	0	1	DQB1*03:01 DQB1*03:03 DQB1*04:01 DQB1*04:02
SA	57,86	2	49	1	0	0	1	DQB1*05:02 DQB1*05:04
VG	57,86	5	93	0.4165	0	0	1	DQB1*06:04 DQB1*06:09
VA	57,86	12	210	0.1731	0	0	1	DQB1*05:01
DE	57,86	22	471	0.3265	0	0	1	DQB1*03:01 DQB1*03:03 DQB1*04:01 DQB1*04:02
SY	57,87	2	49	1	0	0	1	DQB1*05:02 DQB1*05:04
DY	57,87	3	53	0.4711	0	0	1	DQB1*05:03
VY	57,87	14	294	0.4468	0	0	1	DQB1*05:01 DQB1*06:04 DQB1*06:09
DL	57,87	22	471	0.3265	0	0	1	DQB1*03:01 DQB1*03:03 DQB1*04:01 DQB1*04:02
SG	57,89	2	49	1	0	0	1	DQB1*05:02 DQB1*05:04
VG	57,89	14	294	0.4468	0	0	1	DQB1*05:01 DQB1*06:04 DQB1*06:09
DT	57,89	22	471	0.3265	0	0	1	DQB1*03:01 DQB1*03:03 DQB1*04:01 DQB1*04:02
SI	57,90	2	49	1	0	0	1	DQB1*05:02 DQB1*05:04
VI	57,90	14	294	0.4468	0	0	1	DQB1*05:01 DQB1*06:04 DQB1*06:09
DT	57,90	22	471	0.3265	0	0	1	DQB1*03:01 DQB1*03:03 DQB1*04:01 DQB1*04:02
EV	66,67	38	938	1	0	0	1	DQB1*03:01 DQB1*03:02 DQB1*03:03 DQB1*03:04 DQB1*03:05 DQB1*05:01 DQB1*05:02 DQB1*05:03 DQB1*06:02 DQB1*06:03 DQB1*06:04 DQB1*06:09
DE	66,70	4	63	0.3197	0	0	1	DQB1*04:01 DQB1*04:02 DQB1*05:04
EG	66,70	29	607	0.1332	0	0	1	DQB1*05:01 DQB1*05:02 DQB1*05:03 DQB1*06:02 DQB1*06:03
ER	66,70	26	607	0.5848	0	0	1	DQB1*03:01 DQB1*03:02 DQB1*03:03 DQB1*03:04 DQB1*03:05 DQB1*06:04 DQB1*06:09
DD	66,71	4	63	0.3197	0	0	1	DQB1*04:01 DQB1*04:02 DQB1*05:04
EA	66,71	17	298	0.08652	0	0	1	DQB1*05:01 DQB1*05:02 DQB1*05:03
ET	66,71	35	837	0.6633	0	0	1	DQB1*03:01 DQB1*03:02 DQB1*03:03 DQB1*03:04 DQB1*03:05 DQB1*06:02 DQB1*06:03 DQB1*06:04 DQB1*06:09
DS	66,74	4	63	0.3197	0	0	1	DQB1*04:01 DQB1*04:02 DQB1*05:04
ES	66,74	17	298	0.08652	0	0	1	DQB1*05:01 DQB1*05:02 DQB1*05:03
EE	66,74	35	837	0.6633	0	0	1	DQB1*03:01 DQB1*03:02 DQB1*03:03 DQB1*03:04 DQB1*03:05 DQB1*06:02 DQB1*06:03 DQB1*06:04 DQB1*06:09
EV	66,75	17	298	0.08652	0	0	1	DQB1*05:01 DQB1*05:02 DQB1*05:03
EL	66,75	35	837	0.6633	0	0	1	DQB1*03:01 DQB1*03:02 DQB1*03:03 DQB1*03:04 DQB1*03:05 DQB1*06:02 DQB1*06:03 DQB1*06:04 DQB1*06:09
DT	66,77	4	80	0.5572	0	0	1	DQB1*04:01 DQB1*04:02 DQB1*06:01
ER	66,77	17	298	0.08652	0	0	1	DQB1*05:01 DQB1*05:02 DQB1*05:03
ET	66,77	35	837	0.6633	0	0	1	DQB1*03:01 DQB1*03:02 DQB1*03:03 DQB1*03:04 DQB1*03:05 DQB1*06:02 DQB1*06:03 DQB1*06:04 DQB1*06:09
EE	66,84	31	668	0.1732	0	0	1	DQB1*05:01 DQB1*05:02 DQB1*05:03 DQB1*06:02 DQB1*06:03 DQB1*06:04 DQB1*06:09
EV	66,85	31	668	0.1732	0	0	1	DQB1*05:01 DQB1*05:02 DQB1*05:03 DQB1*06:02 DQB1*06:03 DQB1*06:04 DQB1*06:09
EG	66,86	5	93	0.4165	0	0	1	DQB1*06:04 DQB1*06:09
EA	66,86	29	607	0.1332	0	0	1	DQB1*05:01 DQB1*05:02 DQB1*05:03 DQB1*06:02 DQB1*06:03
EY	66,87	19	379	0.2206	0	0	1	DQB1*05:01 DQB1*05:02 DQB1*05:03 DQB1*06:04 DQB1*06:09
EG	66,89	31	668	0.1732	0	0	1	DQB1*05:01 DQB1*05:02 DQB1*05:03 DQB1*06:02 DQB1*06:03 DQB1*06:04 DQB1*06:09
EI	66,90	31	668	0.1732	0	0	1	DQB1*05:01 DQB1*05:02 DQB1*05:03 DQB1*06:02 DQB1*06:03 DQB1*06:04 DQB1*06:09
IE	67,70	4	63	0.3197	0	0	1	DQB1*04:01 DQB1*04:02 DQB1*05:04
VG	67,70	29	607	0.1332	0	0	1	DQB1*05:01 DQB1*05:02 DQB1*05:03 DQB1*06:02 DQB1*06:03
VR	67,70	26	607	0.5848	0	0	1	DQB1*03:01 DQB1*03:02 DQB1*03:03 DQB1*03:04 DQB1*03:05 DQB1*06:04 DQB1*06:09
ID	67,71	4	63	0.3197	0	0	1	DQB1*04:01 DQB1*04:02 DQB1*05:04
VA	67,71	17	298	0.08652	0	0	1	DQB1*05:01 DQB1*05:02 DQB1*05:03
VT	67,71	35	837	0.6633	0	0	1	DQB1*03:01 DQB1*03:02 DQB1*03:03 DQB1*03:04 DQB1*03:05 DQB1*06:02 DQB1*06:03 DQB1*06:04 DQB1*06:09
IS	67,74	4	63	0.3197	0	0	1	DQB1*04:01 DQB1*04:02 DQB1*05:04
VS	67,74	17	298	0.08652	0	0	1	DQB1*05:01 DQB1*05:02 DQB1*05:03
VE	67,74	35	837	0.6633	0	0	1	DQB1*03:01 DQB1*03:02 DQB1*03:03 DQB1*03:04 DQB1*03:05 DQB1*06:02 DQB1*06:03 DQB1*06:04 DQB1*06:09
VV	67,75	17	298	0.08652	0	0	1	DQB1*05:01 DQB1*05:02 DQB1*05:03
VL	67,75	35	837	0.6633	0	0	1	DQB1*03:01 DQB1*03:02 DQB1*03:03 DQB1*03:04 DQB1*03:05 DQB1*06:02 DQB1*06:03 DQB1*06:04 DQB1*06:09
IT	67,77	4	80	0.5572	0	0	1	DQB1*04:01 DQB1*04:02 DQB1*06:01
VR	67,77	17	298	0.08652	0	0	1	DQB1*05:01 DQB1*05:02 DQB1*05:03
VT	67,77	35	837	0.6633	0	0	1	DQB1*03:01 DQB1*03:02 DQB1*03:03 DQB1*03:04 DQB1*03:05 DQB1*06:02 DQB1*06:03 DQB1*06:04 DQB1*06:09
VE	67,84	31	668	0.1732	0	0	1	DQB1*05:01 DQB1*05:02 DQB1*05:03 DQB1*06:02 DQB1*06:03 DQB1*06:04 DQB1*06:09
VV	67,85	31	668	0.1732	0	0	1	DQB1*05:01 DQB1*05:02 DQB1*05:03 DQB1*06:02 DQB1*06:03 DQB1*06:04 DQB1*06:09
VG	67,86	5	93	0.4165	0	0	1	DQB1*06:04 DQB1*06:09
VA	67,86	29	607	0.1332	0	0	1	DQB1*05:01 DQB1*05:02 DQB1*05:03 DQB1*06:02 DQB1*06:03
VY	67,87	19	379	0.2206	0	0	1	DQB1*05:01 DQB1*05:02 DQB1*05:03 DQB1*06:04 DQB1*06:09
VG	67,89	31	668	0.1732	0	0	1	DQB1*05:01 DQB1*05:02 DQB1*05:03 DQB1*06:02 DQB1*06:03 DQB1*06:04 DQB1*06:09
VI	67,90	31	668	0.1732	0	0	1	DQB1*05:01 DQB1*05:02 DQB1*05:03 DQB1*06:02 DQB1*06:03 DQB1*06:04 DQB1*06:09
ED	70,71	4	63	0.3197	0	0	1	DQB1*04:01 DQB1*04:02 DQB1*05:04
GA	70,71	17	298	0.08652	0	0	1	DQB1*05:01 DQB1*05:02 DQB1*05:03
RT	70,71	26	618	0.6828	0	0	1	DQB1*03:01 DQB1*03:02 DQB1*03:03 DQB1*03:04 DQB1*03:05 DQB1*06:01 DQB1*06:04 DQB1*06:09
ES	70,74	4	63	0.3197	0	0	1	DQB1*04:01 DQB1*04:02 DQB1*05:04
GS	70,74	17	298	0.08652	0	0	1	DQB1*05:01 DQB1*05:02 DQB1*05:03
RE	70,74	26	618	0.6828	0	0	1	DQB1*03:01 DQB1*03:02 DQB1*03:03 DQB1*03:04 DQB1*03:05 DQB1*06:01 DQB1*06:04 DQB1*06:09
EV	70,75	4	63	0.3197	0	0	1	DQB1*04:01 DQB1*04:02 DQB1*05:04
GV	70,75	17	298	0.08652	0	0	1	DQB1*05:01 DQB1*05:02 DQB1*05:03
RL	70,75	26	618	0.6828	0	0	1	DQB1*03:01 DQB1*03:02 DQB1*03:03 DQB1*03:04 DQB1*03:05 DQB1*06:01 DQB1*06:04 DQB1*06:09
ET	70,77	4	61	0.3082	0	0	1	DQB1*04:01 DQB1*04:02
GR	70,77	17	298	0.08652	0	0	1	DQB1*05:01 DQB1*05:02 DQB1*05:03
RT	70,77	26	618	0.6828	0	0	1	DQB1*03:01 DQB1*03:02 DQB1*03:03 DQB1*03:04 DQB1*03:05 DQB1*06:01 DQB1*06:04 DQB1*06:09
EQ	70,84	4	61	0.3082	0	0	1	DQB1*04:01 DQB1*04:02
RE	70,84	5	113	0.7984	0	0	1	DQB1*06:01 DQB1*06:04 DQB1*06:09
GE	70,84	29	607	0.1332	0	0	1	DQB1*05:01 DQB1*05:02 DQB1*05:03 DQB1*06:02 DQB1*06:03
EL	70,85	4	61	0.3082	0	0	1	DQB1*04:01 DQB1*04:02
RV	70,85	5	113	0.7984	0	0	1	DQB1*06:01 DQB1*06:04 DQB1*06:09
GV	70,85	29	607	0.1332	0	0	1	DQB1*05:01 DQB1*05:02 DQB1*05:03 DQB1*06:02 DQB1*06:03
EE	70,86	4	61	0.3082	0	0	1	DQB1*04:01 DQB1*04:02
RG	70,86	5	93	0.4165	0	0	1	DQB1*06:04 DQB1*06:09
GA	70,86	29	607	0.1332	0	0	1	DQB1*05:01 DQB1*05:02 DQB1*05:03 DQB1*06:02 DQB1*06:03
EL	70,87	4	61	0.3082	0	0	1	DQB1*04:01 DQB1*04:02
RY	70,87	5	93	0.4165	0	0	1	DQB1*06:04 DQB1*06:09
GY	70,87	17	298	0.08652	0	0	1	DQB1*05:01 DQB1*05:02 DQB1*05:03
ET	70,89	4	61	0.3082	0	0	1	DQB1*04:01 DQB1*04:02
RG	70,89	5	113	0.7984	0	0	1	DQB1*06:01 DQB1*06:04 DQB1*06:09
GG	70,89	29	607	0.1332	0	0	1	DQB1*05:01 DQB1*05:02 DQB1*05:03 DQB1*06:02 DQB1*06:03
ET	70,90	4	61	0.3082	0	0	1	DQB1*04:01 DQB1*04:02
RI	70,90	5	113	0.7984	0	0	1	DQB1*06:01 DQB1*06:04 DQB1*06:09
GI	70,90	29	607	0.1332	0	0	1	DQB1*05:01 DQB1*05:02 DQB1*05:03 DQB1*06:02 DQB1*06:03
DS	71,74	4	63	0.3197	0	0	1	DQB1*04:01 DQB1*04:02 DQB1*05:04
AS	71,74	17	298	0.08652	0	0	1	DQB1*05:01 DQB1*05:02 DQB1*05:03
TE	71,74	35	844	0.8231	0	0	1	DQB1*03:01 DQB1*03:02 DQB1*03:03 DQB1*03:04 DQB1*03:05 DQB1*06:01 DQB1*06:02 DQB1*06:03 DQB1*06:04 DQB1*06:09
DV	71,75	4	63	0.3197	0	0	1	DQB1*04:01 DQB1*04:02 DQB1*05:04
AV	71,75	17	298	0.08652	0	0	1	DQB1*05:01 DQB1*05:02 DQB1*05:03
TL	71,75	35	844	0.8231	0	0	1	DQB1*03:01 DQB1*03:02 DQB1*03:03 DQB1*03:04 DQB1*03:05 DQB1*06:01 DQB1*06:02 DQB1*06:03 DQB1*06:04 DQB1*06:09
DT	71,77	4	61	0.3082	0	0	1	DQB1*04:01 DQB1*04:02
AR	71,77	17	298	0.08652	0	0	1	DQB1*05:01 DQB1*05:02 DQB1*05:03
TT	71,77	35	844	0.8231	0	0	1	DQB1*03:01 DQB1*03:02 DQB1*03:03 DQB1*03:04 DQB1*03:05 DQB1*06:01 DQB1*06:02 DQB1*06:03 DQB1*06:04 DQB1*06:09
DQ	71,84	4	61	0.3082	0	0	1	DQB1*04:01 DQB1*04:02
AE	71,84	17	298	0.08652	0	0	1	DQB1*05:01 DQB1*05:02 DQB1*05:03
TE	71,84	20	476	0.7657	0	0	1	DQB1*06:01 DQB1*06:02 DQB1*06:03 DQB1*06:04 DQB1*06:09
DL	71,85	4	61	0.3082	0	0	1	DQB1*04:01 DQB1*04:02
AV	71,85	17	298	0.08652	0	0	1	DQB1*05:01 DQB1*05:02 DQB1*05:03
TV	71,85	20	476	0.7657	0	0	1	DQB1*06:01 DQB1*06:02 DQB1*06:03 DQB1*06:04 DQB1*06:09
DE	71,86	4	61	0.3082	0	0	1	DQB1*04:01 DQB1*04:02
TG	71,86	5	93	0.4165	0	0	1	DQB1*06:04 DQB1*06:09
AA	71,86	17	298	0.08652	0	0	1	DQB1*05:01 DQB1*05:02 DQB1*05:03
DL	71,87	4	61	0.3082	0	0	1	DQB1*04:01 DQB1*04:02
TY	71,87	5	93	0.4165	0	0	1	DQB1*06:04 DQB1*06:09
AY	71,87	17	298	0.08652	0	0	1	DQB1*05:01 DQB1*05:02 DQB1*05:03
DT	71,89	4	61	0.3082	0	0	1	DQB1*04:01 DQB1*04:02
AG	71,89	17	298	0.08652	0	0	1	DQB1*05:01 DQB1*05:02 DQB1*05:03
TG	71,89	20	476	0.7657	0	0	1	DQB1*06:01 DQB1*06:02 DQB1*06:03 DQB1*06:04 DQB1*06:09
DT	71,90	4	61	0.3082	0	0	1	DQB1*04:01 DQB1*04:02
AI	71,90	17	298	0.08652	0	0	1	DQB1*05:01 DQB1*05:02 DQB1*05:03
TI	71,90	20	476	0.7657	0	0	1	DQB1*06:01 DQB1*06:02 DQB1*06:03 DQB1*06:04 DQB1*06:09
SV	74,75	21	353	0.02623	0	0	1	DQB1*04:01 DQB1*04:02 DQB1*05:01 DQB1*05:02 DQB1*05:03 DQB1*05:04
EL	74,75	35	844	0.8231	0	0	1	DQB1*03:01 DQB1*03:02 DQB1*03:03 DQB1*03:04 DQB1*03:05 DQB1*06:01 DQB1*06:02 DQB1*06:03 DQB1*06:04 DQB1*06:09
ST	74,77	4	61	0.3082	0	0	1	DQB1*04:01 DQB1*04:02
SR	74,77	17	300	0.09217	0	0	1	DQB1*05:01 DQB1*05:02 DQB1*05:03 DQB1*05:04
ET	74,77	35	844	0.8231	0	0	1	DQB1*03:01 DQB1*03:02 DQB1*03:03 DQB1*03:04 DQB1*03:05 DQB1*06:01 DQB1*06:02 DQB1*06:03 DQB1*06:04 DQB1*06:09
SQ	74,84	4	61	0.3082	0	0	1	DQB1*04:01 DQB1*04:02
SE	74,84	17	300	0.09217	0	0	1	DQB1*05:01 DQB1*05:02 DQB1*05:03 DQB1*05:04
EE	74,84	20	476	0.7657	0	0	1	DQB1*06:01 DQB1*06:02 DQB1*06:03 DQB1*06:04 DQB1*06:09
SL	74,85	4	61	0.3082	0	0	1	DQB1*04:01 DQB1*04:02
SV	74,85	17	300	0.09217	0	0	1	DQB1*05:01 DQB1*05:02 DQB1*05:03 DQB1*05:04
EV	74,85	20	476	0.7657	0	0	1	DQB1*06:01 DQB1*06:02 DQB1*06:03 DQB1*06:04 DQB1*06:09
SE	74,86	4	61	0.3082	0	0	1	DQB1*04:01 DQB1*04:02
EG	74,86	5	93	0.4165	0	0	1	DQB1*06:04 DQB1*06:09
SA	74,86	17	300	0.09217	0	0	1	DQB1*05:01 DQB1*05:02 DQB1*05:03 DQB1*05:04
SL	74,87	4	61	0.3082	0	0	1	DQB1*04:01 DQB1*04:02
EY	74,87	5	93	0.4165	0	0	1	DQB1*06:04 DQB1*06:09
SY	74,87	17	300	0.09217	0	0	1	DQB1*05:01 DQB1*05:02 DQB1*05:03 DQB1*05:04
ST	74,89	4	61	0.3082	0	0	1	DQB1*04:01 DQB1*04:02
SG	74,89	17	300	0.09217	0	0	1	DQB1*05:01 DQB1*05:02 DQB1*05:03 DQB1*05:04
EG	74,89	20	476	0.7657	0	0	1	DQB1*06:01 DQB1*06:02 DQB1*06:03 DQB1*06:04 DQB1*06:09
ST	74,90	4	61	0.3082	0	0	1	DQB1*04:01 DQB1*04:02
SI	74,90	17	300	0.09217	0	0	1	DQB1*05:01 DQB1*05:02 DQB1*05:03 DQB1*05:04
EI	74,90	20	476	0.7657	0	0	1	DQB1*06:01 DQB1*06:02 DQB1*06:03 DQB1*06:04 DQB1*06:09
VT	75,77	4	61	0.3082	0	0	1	DQB1*04:01 DQB1*04:02
VR	75,77	27	622	0.4974	0	0	1	DQB1*02:01 DQB1*02:02 DQB1*05:01 DQB1*05:02 DQB1*05:03 DQB1*05:04
LT	75,77	35	844	0.8231	0	0	1	DQB1*03:01 DQB1*03:02 DQB1*03:03 DQB1*03:04 DQB1*03:05 DQB1*06:01 DQB1*06:02 DQB1*06:03 DQB1*06:04 DQB1*06:09
VE	75,84	17	300	0.09217	0	0	1	DQB1*05:01 DQB1*05:02 DQB1*05:03 DQB1*05:04
LE	75,84	20	476	0.7657	0	0	1	DQB1*06:01 DQB1*06:02 DQB1*06:03 DQB1*06:04 DQB1*06:09
VV	75,85	17	300	0.09217	0	0	1	DQB1*05:01 DQB1*05:02 DQB1*05:03 DQB1*05:04
LV	75,85	20	476	0.7657	0	0	1	DQB1*06:01 DQB1*06:02 DQB1*06:03 DQB1*06:04 DQB1*06:09
LG	75,86	5	93	0.4165	0	0	1	DQB1*06:04 DQB1*06:09
VA	75,86	17	300	0.09217	0	0	1	DQB1*05:01 DQB1*05:02 DQB1*05:03 DQB1*05:04
LY	75,87	5	93	0.4165	0	0	1	DQB1*06:04 DQB1*06:09
VY	75,87	17	300	0.09217	0	0	1	DQB1*05:01 DQB1*05:02 DQB1*05:03 DQB1*05:04
VG	75,89	17	300	0.09217	0	0	1	DQB1*05:01 DQB1*05:02 DQB1*05:03 DQB1*05:04
LG	75,89	20	476	0.7657	0	0	1	DQB1*06:01 DQB1*06:02 DQB1*06:03 DQB1*06:04 DQB1*06:09
VI	75,90	17	300	0.09217	0	0	1	DQB1*05:01 DQB1*05:02 DQB1*05:03 DQB1*05:04
LI	75,90	20	476	0.7657	0	0	1	DQB1*06:01 DQB1*06:02 DQB1*06:03 DQB1*06:04 DQB1*06:09
RE	77,84	17	300	0.09217	0	0	1	DQB1*05:01 DQB1*05:02 DQB1*05:03 DQB1*05:04
TE	77,84	20	476	0.7657	0	0	1	DQB1*06:01 DQB1*06:02 DQB1*06:03 DQB1*06:04 DQB1*06:09
TQ	77,84	25	588	0.6409	0	0	1	DQB1*03:01 DQB1*03:02 DQB1*03:03 DQB1*03:04 DQB1*03:05 DQB1*04:01 DQB1*04:02
RV	77,85	17	300	0.09217	0	0	1	DQB1*05:01 DQB1*05:02 DQB1*05:03 DQB1*05:04
TV	77,85	20	476	0.7657	0	0	1	DQB1*06:01 DQB1*06:02 DQB1*06:03 DQB1*06:04 DQB1*06:09
TL	77,85	25	588	0.6409	0	0	1	DQB1*03:01 DQB1*03:02 DQB1*03:03 DQB1*03:04 DQB1*03:05 DQB1*04:01 DQB1*04:02
TG	77,86	5	93	0.4165	0	0	1	DQB1*06:04 DQB1*06:09
RA	77,86	17	300	0.09217	0	0	1	DQB1*05:01 DQB1*05:02 DQB1*05:03 DQB1*05:04
TE	77,86	25	588	0.6409	0	0	1	DQB1*03:01 DQB1*03:02 DQB1*03:03 DQB1*03:04 DQB1*03:05 DQB1*04:01 DQB1*04:02
TY	77,87	5	93	0.4165	0	0	1	DQB1*06:04 DQB1*06:09
RY	77,87	17	300	0.09217	0	0	1	DQB1*05:01 DQB1*05:02 DQB1*05:03 DQB1*05:04
TL	77,87	25	588	0.6409	0	0	1	DQB1*03:01 DQB1*03:02 DQB1*03:03 DQB1*03:04 DQB1*03:05 DQB1*04:01 DQB1*04:02
RG	77,89	17	300	0.09217	0	0	1	DQB1*05:01 DQB1*05:02 DQB1*05:03 DQB1*05:04
TG	77,89	20	476	0.7657	0	0	1	DQB1*06:01 DQB1*06:02 DQB1*06:03 DQB1*06:04 DQB1*06:09
TT	77,89	25	588	0.6409	0	0	1	DQB1*03:01 DQB1*03:02 DQB1*03:03 DQB1*03:04 DQB1*03:05 DQB1*04:01 DQB1*04:02
RI	77,90	17	300	0.09217	0	0	1	DQB1*05:01 DQB1*05:02 DQB1*05:03 DQB1*05:04
TI	77,90	20	476	0.7657	0	0	1	DQB1*06:01 DQB1*06:02 DQB1*06:03 DQB1*06:04 DQB1*06:09
TT	77,90	25	588	0.6409	0	0	1	DQB1*03:01 DQB1*03:02 DQB1*03:03 DQB1*03:04 DQB1*03:05 DQB1*04:01 DQB1*04:02
EV	84,85	31	685	0.2962	0	0	1	DQB1*05:01 DQB1*05:02 DQB1*05:03 DQB1*05:04 DQB1*06:01 DQB1*06:02 DQB1*06:03 DQB1*06:04 DQB1*06:09
QL	84,85	33	814	1	0	0	1	DQB1*02:01 DQB1*02:02 DQB1*03:01 DQB1*03:02 DQB1*03:03 DQB1*03:04 DQB1*03:05 DQB1*04:01 DQB1*04:02
EG	84,86	5	93	0.4165	0	0	1	DQB1*06:04 DQB1*06:09
EA	84,86	29	624	0.195	0	0	1	DQB1*05:01 DQB1*05:02 DQB1*05:03 DQB1*05:04 DQB1*06:01 DQB1*06:02 DQB1*06:03
QE	84,86	33	814	1	0	0	1	DQB1*02:01 DQB1*02:02 DQB1*03:01 DQB1*03:02 DQB1*03:03 DQB1*03:04 DQB1*03:05 DQB1*04:01 DQB1*04:02
EY	84,87	19	381	0.2308	0	0	1	DQB1*05:01 DQB1*05:02 DQB1*05:03 DQB1*05:04 DQB1*06:04 DQB1*06:09
QL	84,87	33	814	1	0	0	1	DQB1*02:01 DQB1*02:02 DQB1*03:01 DQB1*03:02 DQB1*03:03 DQB1*03:04 DQB1*03:05 DQB1*04:01 DQB1*04:02
EG	84,89	31	685	0.2962	0	0	1	DQB1*05:01 DQB1*05:02 DQB1*05:03 DQB1*05:04 DQB1*06:01 DQB1*06:02 DQB1*06:03 DQB1*06:04 DQB1*06:09
QT	84,89	33	814	1	0	0	1	DQB1*02:01 DQB1*02:02 DQB1*03:01 DQB1*03:02 DQB1*03:03 DQB1*03:04 DQB1*03:05 DQB1*04:01 DQB1*04:02
EI	84,90	31	685	0.2962	0	0	1	DQB1*05:01 DQB1*05:02 DQB1*05:03 DQB1*05:04 DQB1*06:01 DQB1*06:02 DQB1*06:03 DQB1*06:04 DQB1*06:09
QT	84,90	33	814	1	0	0	1	DQB1*02:01 DQB1*02:02 DQB1*03:01 DQB1*03:02 DQB1*03:03 DQB1*03:04 DQB1*03:05 DQB1*04:01 DQB1*04:02
VG	85,86	5	93	0.4165	0	0	1	DQB1*06:04 DQB1*06:09
VA	85,86	29	624	0.195	0	0	1	DQB1*05:01 DQB1*05:02 DQB1*05:03 DQB1*05:04 DQB1*06:01 DQB1*06:02 DQB1*06:03
LE	85,86	33	814	1	0	0	1	DQB1*02:01 DQB1*02:02 DQB1*03:01 DQB1*03:02 DQB1*03:03 DQB1*03:04 DQB1*03:05 DQB1*04:01 DQB1*04:02
VY	85,87	19	381	0.2308	0	0	1	DQB1*05:01 DQB1*05:02 DQB1*05:03 DQB1*05:04 DQB1*06:04 DQB1*06:09
LL	85,87	33	814	1	0	0	1	DQB1*02:01 DQB1*02:02 DQB1*03:01 DQB1*03:02 DQB1*03:03 DQB1*03:04 DQB1*03:05 DQB1*04:01 DQB1*04:02
VG	85,89	31	685	0.2962	0	0	1	DQB1*05:01 DQB1*05:02 DQB1*05:03 DQB1*05:04 DQB1*06:01 DQB1*06:02 DQB1*06:03 DQB1*06:04 DQB1*06:09
LT	85,89	33	814	1	0	0	1	DQB1*02:01 DQB1*02:02 DQB1*03:01 DQB1*03:02 DQB1*03:03 DQB1*03:04 DQB1*03:05 DQB1*04:01 DQB1*04:02
VI	85,90	31	685	0.2962	0	0	1	DQB1*05:01 DQB1*05:02 DQB1*05:03 DQB1*05:04 DQB1*06:01 DQB1*06:02 DQB1*06:03 DQB1*06:04 DQB1*06:09
LT	85,90	33	814	1	0	0	1	DQB1*02:01 DQB1*02:02 DQB1*03:01 DQB1*03:02 DQB1*03:03 DQB1*03:04 DQB1*03:05 DQB1*04:01 DQB1*04:02
GY	86,87	5	93	0.4165	0	0	1	DQB1*06:04 DQB1*06:09
AY	86,87	17	300	0.09217	0	0	1	DQB1*05:01 DQB1*05:02 DQB1*05:03 DQB1*05:04
EL	86,87	33	814	1	0	0	1	DQB1*02:01 DQB1*02:02 DQB1*03:01 DQB1*03:02 DQB1*03:03 DQB1*03:04 DQB1*03:05 DQB1*04:01 DQB1*04:02
GG	86,89	5	93	0.4165	0	0	1	DQB1*06:04 DQB1*06:09
AG	86,89	29	624	0.195	0	0	1	DQB1*05:01 DQB1*05:02 DQB1*05:03 DQB1*05:04 DQB1*06:01 DQB1*06:02 DQB1*06:03
ET	86,89	33	814	1	0	0	1	DQB1*02:01 DQB1*02:02 DQB1*03:01 DQB1*03:02 DQB1*03:03 DQB1*03:04 DQB1*03:05 DQB1*04:01 DQB1*04:02
GI	86,90	5	93	0.4165	0	0	1	DQB1*06:04 DQB1*06:09
AI	86,90	29	624	0.195	0	0	1	DQB1*05:01 DQB1*05:02 DQB1*05:03 DQB1*05:04 DQB1*06:01 DQB1*06:02 DQB1*06:03
ET	86,90	33	814	1	0	0	1	DQB1*02:01 DQB1*02:02 DQB1*03:01 DQB1*03:02 DQB1*03:03 DQB1*03:04 DQB1*03:05 DQB1*04:01 DQB1*04:02
YG	87,89	19	381	0.2308	0	0	1	DQB1*05:01 DQB1*05:02 DQB1*05:03 DQB1*05:04 DQB1*06:04 DQB1*06:09
LT	87,89	33	814	1	0	0	1	DQB1*02:01 DQB1*02:02 DQB1*03:01 DQB1*03:02 DQB1*03:03 DQB1*03:04 DQB1*03:05 DQB1*04:01 DQB1*04:02
YI	87,90	19	381	0.2308	0	0	1	DQB1*05:01 DQB1*05:02 DQB1*05:03 DQB1*05:04 DQB1*06:04 DQB1*06:09
LT	87,90	33	814	1	0	0	1	DQB1*02:01 DQB1*02:02 DQB1*03:01 DQB1*03:02 DQB1*03:03 DQB1*03:04 DQB1*03:05 DQB1*04:01 DQB1*04:02
GI	89,90	31	685	0.2962	0	0	1	DQB1*05:01 DQB1*05:02 DQB1*05:03 DQB1*05:04 DQB1*06:01 DQB1*06:02 DQB1*06:03 DQB1*06:04 DQB1*06:09
TT	89,90	33	814	1	0	0	1	DQB1*02:01 DQB1*02:02 DQB1*03:01 DQB1*03:02 DQB1*03:03 DQB1*03:04 DQB1*03:05 DQB1*04:01 DQB1*04:02
LA	9,13	0	20	1	0	0	1	DQB1*06:01
YA	9,13	13	346	0.7841	0	0	1	DQB1*03:01 DQB1*03:04
YG	9,13	34	878	0.6211	0	0	1	DQB1*02:01 DQB1*02:02 DQB1*03:02 DQB1*03:03 DQB1*03:05 DQB1*05:01 DQB1*05:02 DQB1*05:03 DQB1*05:04 DQB1*06:03 DQB1*06:04 DQB1*06:09
LM	9,14	0	20	1	0	0	1	DQB1*06:01
YM	9,14	35	882	0.8047	0	0	1	DQB1*02:01 DQB1*02:02 DQB1*03:01 DQB1*03:02 DQB1*03:03 DQB1*03:04 DQB1*03:05 DQB1*06:03 DQB1*06:04 DQB1*06:09
FL	9,23	0	1	1	0	0	1	DQB1*04:01
LR	9,23	0	20	1	0	0	1	DQB1*06:01
YR	9,23	38	974	0.2932	0	0	1	DQB1*02:01 DQB1*02:02 DQB1*03:01 DQB1*03:02 DQB1*03:03 DQB1*03:04 DQB1*03:05 DQB1*05:01 DQB1*05:02 DQB1*05:03 DQB1*05:04 DQB1*06:03 DQB1*06:04 DQB1*06:09
LY	9,26	0	20	1	0	0	1	DQB1*06:01
YY	9,26	13	346	0.7841	0	0	1	DQB1*03:01 DQB1*03:04
YL	9,26	27	720	0.535	0	0	1	DQB1*02:01 DQB1*02:02 DQB1*03:02 DQB1*03:03 DQB1*06:03 DQB1*06:04 DQB1*06:09
LT	9,28	0	20	1	0	0	1	DQB1*06:01
YS	9,28	12	381	0.3002	0	0	1	DQB1*02:01 DQB1*02:02
YT	9,28	33	840	0.8257	0	0	1	DQB1*03:01 DQB1*03:02 DQB1*03:03 DQB1*03:04 DQB1*03:05 DQB1*05:01 DQB1*05:02 DQB1*05:03 DQB1*05:04 DQB1*06:03 DQB1*06:04 DQB1*06:09
LY	9,30	0	20	1	0	0	1	DQB1*06:01
YS	9,30	12	381	0.3002	0	0	1	DQB1*02:01 DQB1*02:02
YY	9,30	21	553	0.727	0	0	1	DQB1*03:01 DQB1*03:02 DQB1*03:03 DQB1*03:04 DQB1*03:05 DQB1*05:04 DQB1*06:09
LD	9,37	0	20	1	0	0	1	DQB1*06:01
YI	9,37	12	381	0.3002	0	0	1	DQB1*02:01 DQB1*02:02
YY	9,37	33	840	0.8257	0	0	1	DQB1*03:01 DQB1*03:02 DQB1*03:03 DQB1*03:04 DQB1*03:05 DQB1*05:01 DQB1*05:02 DQB1*05:03 DQB1*05:04 DQB1*06:03 DQB1*06:04 DQB1*06:09
LV	9,38	0	20	1	0	0	1	DQB1*06:01
LG	9,45	0	20	1	0	0	1	DQB1*06:01
YE	9,45	13	346	0.7841	0	0	1	DQB1*03:01 DQB1*03:04
YG	9,45	34	878	0.6211	0	0	1	DQB1*02:01 DQB1*02:02 DQB1*03:02 DQB1*03:03 DQB1*03:05 DQB1*05:01 DQB1*05:02 DQB1*05:03 DQB1*05:04 DQB1*06:03 DQB1*06:04 DQB1*06:09
LV	9,46	0	20	1	0	0	1	DQB1*06:01
YE	9,46	12	381	0.3002	0	0	1	DQB1*02:01 DQB1*02:02
YV	9,46	33	840	0.8257	0	0	1	DQB1*03:01 DQB1*03:02 DQB1*03:03 DQB1*03:04 DQB1*03:05 DQB1*05:01 DQB1*05:02 DQB1*05:03 DQB1*05:04 DQB1*06:03 DQB1*06:04 DQB1*06:09
LY	9,47	0	20	1	0	0	1	DQB1*06:01
YF	9,47	12	381	0.3002	0	0	1	DQB1*02:01 DQB1*02:02
YY	9,47	33	840	0.8257	0	0	1	DQB1*03:01 DQB1*03:02 DQB1*03:03 DQB1*03:04 DQB1*03:05 DQB1*05:01 DQB1*05:02 DQB1*05:03 DQB1*05:04 DQB1*06:03 DQB1*06:04 DQB1*06:09
LP	9,52	0	20	1	0	0	1	DQB1*06:01
YL	9,52	12	381	0.3002	0	0	1	DQB1*02:01 DQB1*02:02
YP	9,52	33	840	0.8257	0	0	1	DQB1*03:01 DQB1*03:02 DQB1*03:03 DQB1*03:04 DQB1*03:05 DQB1*05:01 DQB1*05:02 DQB1*05:03 DQB1*05:04 DQB1*06:03 DQB1*06:04 DQB1*06:09
LQ	9,53	0	20	1	0	0	1	DQB1*06:01
YL	9,53	30	786	0.5871	0	0	1	DQB1*02:01 DQB1*02:02 DQB1*03:01 DQB1*03:02 DQB1*03:03 DQB1*03:04 DQB1*03:05
LR	9,55	0	20	1	0	0	1	DQB1*06:01
YL	9,55	12	381	0.3002	0	0	1	DQB1*02:01 DQB1*02:02
YP	9,55	21	545	0.8033	0	0	1	DQB1*03:01 DQB1*03:02 DQB1*03:03 DQB1*03:04 DQB1*03:05
LP	9,56	0	20	1	0	0	1	DQB1*06:01
YP	9,56	38	974	0.2932	0	0	1	DQB1*02:01 DQB1*02:02 DQB1*03:01 DQB1*03:02 DQB1*03:03 DQB1*03:04 DQB1*03:05 DQB1*05:01 DQB1*05:02 DQB1*05:03 DQB1*05:04 DQB1*06:03 DQB1*06:04 DQB1*06:09
LD	9,57	0	20	1	0	0	1	DQB1*06:01
YA	9,57	17	516	0.2589	0	0	1	DQB1*02:01 DQB1*02:02 DQB1*03:02 DQB1*03:04 DQB1*03:05
YD	9,57	20	558	0.4691	0	0	1	DQB1*03:01 DQB1*03:03 DQB1*05:03 DQB1*06:03
LD	9,66	0	20	1	0	0	1	DQB1*06:01
YD	9,66	12	383	0.2889	0	0	1	DQB1*02:01 DQB1*02:02 DQB1*05:04
YE	9,66	33	840	0.8257	0	0	1	DQB1*03:01 DQB1*03:02 DQB1*03:03 DQB1*03:04 DQB1*03:05 DQB1*05:01 DQB1*05:02 DQB1*05:03 DQB1*06:03 DQB1*06:04 DQB1*06:09
LI	9,67	0	20	1	0	0	1	DQB1*06:01
YI	9,67	12	383	0.2889	0	0	1	DQB1*02:01 DQB1*02:02 DQB1*05:04
YV	9,67	33	840	0.8257	0	0	1	DQB1*03:01 DQB1*03:02 DQB1*03:03 DQB1*03:04 DQB1*03:05 DQB1*05:01 DQB1*05:02 DQB1*05:03 DQB1*06:03 DQB1*06:04 DQB1*06:09
YE	9,70	0	2	1	0	0	1	DQB1*05:04
LR	9,70	0	20	1	0	0	1	DQB1*06:01
YD	9,71	0	2	1	0	0	1	DQB1*05:04
LT	9,71	0	20	1	0	0	1	DQB1*06:01
YK	9,71	12	381	0.3002	0	0	1	DQB1*02:01 DQB1*02:02
LE	9,74	0	20	1	0	0	1	DQB1*06:01
YA	9,74	12	381	0.3002	0	0	1	DQB1*02:01 DQB1*02:02
LL	9,75	0	20	1	0	0	1	DQB1*06:01
LT	9,77	0	20	1	0	0	1	DQB1*06:01
LE	9,84	0	20	1	0	0	1	DQB1*06:01
YQ	9,84	30	786	0.5871	0	0	1	DQB1*02:01 DQB1*02:02 DQB1*03:01 DQB1*03:02 DQB1*03:03 DQB1*03:04 DQB1*03:05
LV	9,85	0	20	1	0	0	1	DQB1*06:01
YL	9,85	30	786	0.5871	0	0	1	DQB1*02:01 DQB1*02:02 DQB1*03:01 DQB1*03:02 DQB1*03:03 DQB1*03:04 DQB1*03:05
LA	9,86	0	20	1	0	0	1	DQB1*06:01
YE	9,86	30	786	0.5871	0	0	1	DQB1*02:01 DQB1*02:02 DQB1*03:01 DQB1*03:02 DQB1*03:03 DQB1*03:04 DQB1*03:05
LF	9,87	0	20	1	0	0	1	DQB1*06:01
YF	9,87	3	140	0.3479	0	0	1	DQB1*06:03
YL	9,87	30	786	0.5871	0	0	1	DQB1*02:01 DQB1*02:02 DQB1*03:01 DQB1*03:02 DQB1*03:03 DQB1*03:04 DQB1*03:05
LG	9,89	0	20	1	0	0	1	DQB1*06:01
YT	9,89	30	786	0.5871	0	0	1	DQB1*02:01 DQB1*02:02 DQB1*03:01 DQB1*03:02 DQB1*03:03 DQB1*03:04 DQB1*03:05
LI	9,90	0	20	1	0	0	1	DQB1*06:01
YT	9,90	30	786	0.5871	0	0	1	DQB1*02:01 DQB1*02:02 DQB1*03:01 DQB1*03:02 DQB1*03:03 DQB1*03:04 DQB1*03:05
AM	13,14	13	362	0.6327	0	0	1	DQB1*03:01 DQB1*03:04 DQB1*06:01
GM	13,14	34	862	0.8152	0	0	1	DQB1*02:01 DQB1*02:02 DQB1*03:02 DQB1*03:03 DQB1*03:05 DQB1*04:01 DQB1*04:02 DQB1*06:02 DQB1*06:03 DQB1*06:04 DQB1*06:09
GL	13,23	0	1	1	0	0	1	DQB1*04:01
AR	13,23	13	362	0.6327	0	0	1	DQB1*03:01 DQB1*03:04 DQB1*06:01
AY	13,26	13	362	0.6327	0	0	1	DQB1*03:01 DQB1*03:04 DQB1*06:01
AT	13,28	13	362	0.6327	0	0	1	DQB1*03:01 DQB1*03:04 DQB1*06:01
GS	13,28	12	381	0.3002	0	0	1	DQB1*02:01 DQB1*02:02
AY	13,30	13	362	0.6327	0	0	1	DQB1*03:01 DQB1*03:04 DQB1*06:01
GS	13,30	12	381	0.3002	0	0	1	DQB1*02:01 DQB1*02:02
AD	13,37	0	20	1	0	0	1	DQB1*06:01
AY	13,37	13	346	0.7841	0	0	1	DQB1*03:01 DQB1*03:04
GI	13,37	12	381	0.3002	0	0	1	DQB1*02:01 DQB1*02:02
AV	13,38	0	20	1	0	0	1	DQB1*06:01
AA	13,38	13	346	0.7841	0	0	1	DQB1*03:01 DQB1*03:04
AG	13,45	0	20	1	0	0	1	DQB1*06:01
AE	13,45	13	346	0.7841	0	0	1	DQB1*03:01 DQB1*03:04
AV	13,46	13	362	0.6327	0	0	1	DQB1*03:01 DQB1*03:04 DQB1*06:01
GE	13,46	12	381	0.3002	0	0	1	DQB1*02:01 DQB1*02:02
AY	13,47	13	362	0.6327	0	0	1	DQB1*03:01 DQB1*03:04 DQB1*06:01
GF	13,47	12	381	0.3002	0	0	1	DQB1*02:01 DQB1*02:02
AP	13,52	13	362	0.6327	0	0	1	DQB1*03:01 DQB1*03:04 DQB1*06:01
GL	13,52	12	381	0.3002	0	0	1	DQB1*02:01 DQB1*02:02
AQ	13,53	0	20	1	0	0	1	DQB1*06:01
AL	13,53	13	346	0.7841	0	0	1	DQB1*03:01 DQB1*03:04
AR	13,55	0	20	1	0	0	1	DQB1*06:01
AP	13,55	13	346	0.7841	0	0	1	DQB1*03:01 DQB1*03:04
GL	13,55	12	381	0.3002	0	0	1	DQB1*02:01 DQB1*02:02
AP	13,56	13	362	0.6327	0	0	1	DQB1*03:01 DQB1*03:04 DQB1*06:01
AA	13,57	0	3	1	0	0	1	DQB1*03:04
AD	13,57	13	359	0.66	0	0	1	DQB1*03:01 DQB1*06:01
GA	13,57	17	513	0.275	0	0	1	DQB1*02:01 DQB1*02:02 DQB1*03:02 DQB1*03:05
GD	13,57	20	531	0.7001	0	0	1	DQB1*03:03 DQB1*04:01 DQB1*04:02 DQB1*05:03 DQB1*06:02 DQB1*06:03
AD	13,66	0	20	1	0	0	1	DQB1*06:01
AE	13,66	13	346	0.7841	0	0	1	DQB1*03:01 DQB1*03:04
GD	13,66	15	429	0.4984	0	0	1	DQB1*02:01 DQB1*02:02 DQB1*04:01 DQB1*04:02 DQB1*05:04
AI	13,67	0	20	1	0	0	1	DQB1*06:01
AV	13,67	13	346	0.7841	0	0	1	DQB1*03:01 DQB1*03:04
GI	13,67	15	429	0.4984	0	0	1	DQB1*02:01 DQB1*02:02 DQB1*04:01 DQB1*04:02 DQB1*05:04
AR	13,70	13	362	0.6327	0	0	1	DQB1*03:01 DQB1*03:04 DQB1*06:01
GR	13,70	25	636	0.8873	0	0	1	DQB1*02:01 DQB1*02:02 DQB1*03:02 DQB1*03:03 DQB1*03:05 DQB1*06:04 DQB1*06:09
AT	13,71	13	362	0.6327	0	0	1	DQB1*03:01 DQB1*03:04 DQB1*06:01
GK	13,71	12	381	0.3002	0	0	1	DQB1*02:01 DQB1*02:02
AE	13,74	13	362	0.6327	0	0	1	DQB1*03:01 DQB1*03:04 DQB1*06:01
GA	13,74	12	381	0.3002	0	0	1	DQB1*02:01 DQB1*02:02
AL	13,75	13	362	0.6327	0	0	1	DQB1*03:01 DQB1*03:04 DQB1*06:01
AT	13,77	13	362	0.6327	0	0	1	DQB1*03:01 DQB1*03:04 DQB1*06:01
AE	13,84	0	20	1	0	0	1	DQB1*06:01
AQ	13,84	13	346	0.7841	0	0	1	DQB1*03:01 DQB1*03:04
AV	13,85	0	20	1	0	0	1	DQB1*06:01
AL	13,85	13	346	0.7841	0	0	1	DQB1*03:01 DQB1*03:04
AA	13,86	0	20	1	0	0	1	DQB1*06:01
AE	13,86	13	346	0.7841	0	0	1	DQB1*03:01 DQB1*03:04
AF	13,87	0	20	1	0	0	1	DQB1*06:01
AL	13,87	13	346	0.7841	0	0	1	DQB1*03:01 DQB1*03:04
GF	13,87	15	387	0.8785	0	0	1	DQB1*06:02 DQB1*06:03
AG	13,89	0	20	1	0	0	1	DQB1*06:01
AT	13,89	13	346	0.7841	0	0	1	DQB1*03:01 DQB1*03:04
AI	13,90	0	20	1	0	0	1	DQB1*06:01
AT	13,90	13	346	0.7841	0	0	1	DQB1*03:01 DQB1*03:04
ML	14,23	0	1	1	0	0	1	DQB1*04:01
MY	14,26	13	362	0.6327	0	0	1	DQB1*03:01 DQB1*03:04 DQB1*06:01
MS	14,28	12	381	0.3002	0	0	1	DQB1*02:01 DQB1*02:02
LY	14,30	0	2	1	0	0	1	DQB1*05:04
MH	14,30	8	215	1	0	0	1	DQB1*06:03 DQB1*06:04
MS	14,30	12	381	0.3002	0	0	1	DQB1*02:01 DQB1*02:02
MY	14,30	30	771	0.7569	0	0	1	DQB1*03:01 DQB1*03:02 DQB1*03:03 DQB1*03:04 DQB1*03:05 DQB1*04:01 DQB1*04:02 DQB1*06:01 DQB1*06:02 DQB1*06:09
MD	14,37	0	20	1	0	0	1	DQB1*06:01
MI	14,37	12	381	0.3002	0	0	1	DQB1*02:01 DQB1*02:02
MV	14,38	12	396	0.2227	0	0	1	DQB1*02:01 DQB1*02:02 DQB1*06:01
ME	14,45	13	346	0.7841	0	0	1	DQB1*03:01 DQB1*03:04
MG	14,45	34	867	0.8116	0	0	1	DQB1*02:01 DQB1*02:02 DQB1*03:02 DQB1*03:03 DQB1*03:05 DQB1*04:01 DQB1*04:02 DQB1*06:01 DQB1*06:02 DQB1*06:03 DQB1*06:04 DQB1*06:09
ME	14,46	12	381	0.3002	0	0	1	DQB1*02:01 DQB1*02:02
MF	14,47	12	381	0.3002	0	0	1	DQB1*02:01 DQB1*02:02
ML	14,52	12	381	0.3002	0	0	1	DQB1*02:01 DQB1*02:02
ML	14,55	12	381	0.3002	0	0	1	DQB1*02:01 DQB1*02:02
MP	14,55	21	545	0.8033	0	0	1	DQB1*03:01 DQB1*03:02 DQB1*03:03 DQB1*03:04 DQB1*03:05
MA	14,57	17	516	0.2589	0	0	1	DQB1*02:01 DQB1*02:02 DQB1*03:02 DQB1*03:04 DQB1*03:05
MD	14,57	28	756	0.4201	0	0	1	DQB1*03:01 DQB1*03:03 DQB1*04:01 DQB1*04:02 DQB1*06:01 DQB1*06:02 DQB1*06:03
LD	14,66	0	2	1	0	0	1	DQB1*05:04
MD	14,66	15	441	0.4094	0	0	1	DQB1*02:01 DQB1*02:02 DQB1*04:01 DQB1*04:02 DQB1*06:01
LI	14,67	0	2	1	0	0	1	DQB1*05:04
MI	14,67	15	441	0.4094	0	0	1	DQB1*02:01 DQB1*02:02 DQB1*04:01 DQB1*04:02 DQB1*06:01
LE	14,70	0	2	1	0	0	1	DQB1*05:04
MG	14,70	15	387	0.8785	0	0	1	DQB1*06:02 DQB1*06:03
MR	14,70	33	830	1	0	0	1	DQB1*02:01 DQB1*02:02 DQB1*03:01 DQB1*03:02 DQB1*03:03 DQB1*03:04 DQB1*03:05 DQB1*06:01 DQB1*06:04 DQB1*06:09
LD	14,71	0	2	1	0	0	1	DQB1*05:04
MK	14,71	12	381	0.3002	0	0	1	DQB1*02:01 DQB1*02:02
MA	14,74	12	381	0.3002	0	0	1	DQB1*02:01 DQB1*02:02
MV	14,75	15	427	0.5142	0	0	1	DQB1*02:01 DQB1*02:02 DQB1*04:01 DQB1*04:02
MR	14,77	12	381	0.3002	0	0	1	DQB1*02:01 DQB1*02:02
MA	14,86	15	403	0.7232	0	0	1	DQB1*06:01 DQB1*06:02 DQB1*06:03
MF	14,87	15	403	0.7232	0	0	1	DQB1*06:01 DQB1*06:02 DQB1*06:03
LG	23,26	0	1	1	0	0	1	DQB1*04:01
RY	23,26	13	362	0.6327	0	0	1	DQB1*03:01 DQB1*03:04 DQB1*06:01
LT	23,28	0	1	1	0	0	1	DQB1*04:01
RS	23,28	12	381	0.3002	0	0	1	DQB1*02:01 DQB1*02:02
LY	23,30	0	1	1	0	0	1	DQB1*04:01
RS	23,30	12	381	0.3002	0	0	1	DQB1*02:01 DQB1*02:02
RY	23,30	30	771	0.7569	0	0	1	DQB1*03:01 DQB1*03:02 DQB1*03:03 DQB1*03:04 DQB1*03:05 DQB1*04:02 DQB1*05:04 DQB1*06:01 DQB1*06:02 DQB1*06:09
LY	23,37	0	1	1	0	0	1	DQB1*04:01
RD	23,37	0	20	1	0	0	1	DQB1*06:01
RI	23,37	12	381	0.3002	0	0	1	DQB1*02:01 DQB1*02:02
LA	23,38	0	1	1	0	0	1	DQB1*04:01
LG	23,45	0	1	1	0	0	1	DQB1*04:01
RE	23,45	13	346	0.7841	0	0	1	DQB1*03:01 DQB1*03:04
LV	23,46	0	1	1	0	0	1	DQB1*04:01
RE	23,46	12	381	0.3002	0	0	1	DQB1*02:01 DQB1*02:02
LY	23,47	0	1	1	0	0	1	DQB1*04:01
RF	23,47	12	381	0.3002	0	0	1	DQB1*02:01 DQB1*02:02
LP	23,52	0	1	1	0	0	1	DQB1*04:01
RL	23,52	12	381	0.3002	0	0	1	DQB1*02:01 DQB1*02:02
LL	23,53	0	1	1	0	0	1	DQB1*04:01
LR	23,55	0	1	1	0	0	1	DQB1*04:01
RL	23,55	12	381	0.3002	0	0	1	DQB1*02:01 DQB1*02:02
RP	23,55	21	545	0.8033	0	0	1	DQB1*03:01 DQB1*03:02 DQB1*03:03 DQB1*03:04 DQB1*03:05
LL	23,56	0	1	1	0	0	1	DQB1*04:01
RP	23,56	40	1000	1	0	0	1	DQB1*02:01 DQB1*02:02 DQB1*03:01 DQB1*03:02 DQB1*03:03 DQB1*03:04 DQB1*03:05 DQB1*05:01 DQB1*05:02 DQB1*05:03 DQB1*05:04 DQB1*06:01 DQB1*06:02 DQB1*06:03 DQB1*06:04 DQB1*06:09
LD	23,57	0	1	1	0	0	1	DQB1*04:01
RA	23,57	17	516	0.2589	0	0	1	DQB1*02:01 DQB1*02:02 DQB1*03:02 DQB1*03:04 DQB1*03:05
RD	23,57	28	781	0.2268	0	0	1	DQB1*03:01 DQB1*03:03 DQB1*04:02 DQB1*05:03 DQB1*06:01 DQB1*06:02 DQB1*06:03
LD	23,66	0	1	1	0	0	1	DQB1*04:01
RD	23,66	15	442	0.4025	0	0	1	DQB1*02:01 DQB1*02:02 DQB1*04:02 DQB1*05:04 DQB1*06:01
LI	23,67	0	1	1	0	0	1	DQB1*04:01
RI	23,67	15	442	0.4025	0	0	1	DQB1*02:01 DQB1*02:02 DQB1*04:02 DQB1*05:04 DQB1*06:01
LE	23,70	0	1	1	0	0	1	DQB1*04:01
RR	23,70	33	830	1	0	0	1	DQB1*02:01 DQB1*02:02 DQB1*03:01 DQB1*03:02 DQB1*03:03 DQB1*03:04 DQB1*03:05 DQB1*06:01 DQB1*06:04 DQB1*06:09
LD	23,71	0	1	1	0	0	1	DQB1*04:01
RK	23,71	12	381	0.3002	0	0	1	DQB1*02:01 DQB1*02:02
LS	23,74	0	1	1	0	0	1	DQB1*04:01
RA	23,74	12	381	0.3002	0	0	1	DQB1*02:01 DQB1*02:02
LV	23,75	0	1	1	0	0	1	DQB1*04:01
LT	23,77	0	1	1	0	0	1	DQB1*04:01
LQ	23,84	0	1	1	0	0	1	DQB1*04:01
LL	23,85	0	1	1	0	0	1	DQB1*04:01
LE	23,86	0	1	1	0	0	1	DQB1*04:01
LL	23,87	0	1	1	0	0	1	DQB1*04:01
RF	23,87	15	403	0.7232	0	0	1	DQB1*06:01 DQB1*06:02 DQB1*06:03
LT	23,89	0	1	1	0	0	1	DQB1*04:01
LT	23,90	0	1	1	0	0	1	DQB1*04:01
YT	26,28	13	362	0.6327	0	0	1	DQB1*03:01 DQB1*03:04 DQB1*06:01
LS	26,28	12	381	0.3002	0	0	1	DQB1*02:01 DQB1*02:02
LH	26,30	8	215	1	0	0	1	DQB1*06:03 DQB1*06:04
YY	26,30	13	362	0.6327	0	0	1	DQB1*03:01 DQB1*03:04 DQB1*06:01
LS	26,30	12	381	0.3002	0	0	1	DQB1*02:01 DQB1*02:02
YD	26,37	0	20	1	0	0	1	DQB1*06:01
YY	26,37	13	346	0.7841	0	0	1	DQB1*03:01 DQB1*03:04
LI	26,37	12	381	0.3002	0	0	1	DQB1*02:01 DQB1*02:02
YV	26,38	0	20	1	0	0	1	DQB1*06:01
YA	26,38	13	346	0.7841	0	0	1	DQB1*03:01 DQB1*03:04
LV	26,38	12	381	0.3002	0	0	1	DQB1*02:01 DQB1*02:02
YG	26,45	0	20	1	0	0	1	DQB1*06:01
YE	26,45	13	346	0.7841	0	0	1	DQB1*03:01 DQB1*03:04
YV	26,46	13	362	0.6327	0	0	1	DQB1*03:01 DQB1*03:04 DQB1*06:01
LE	26,46	12	381	0.3002	0	0	1	DQB1*02:01 DQB1*02:02
YY	26,47	13	362	0.6327	0	0	1	DQB1*03:01 DQB1*03:04 DQB1*06:01
LF	26,47	12	381	0.3002	0	0	1	DQB1*02:01 DQB1*02:02
YP	26,52	13	362	0.6327	0	0	1	DQB1*03:01 DQB1*03:04 DQB1*06:01
LL	26,52	12	381	0.3002	0	0	1	DQB1*02:01 DQB1*02:02
YQ	26,53	0	20	1	0	0	1	DQB1*06:01
YL	26,53	13	346	0.7841	0	0	1	DQB1*03:01 DQB1*03:04
LL	26,53	22	580	0.7063	0	0	1	DQB1*02:01 DQB1*02:02 DQB1*03:02 DQB1*03:03
GP	26,55	0	1	1	0	0	1	DQB1*03:05
YR	26,55	0	20	1	0	0	1	DQB1*06:01
YP	26,55	13	346	0.7841	0	0	1	DQB1*03:01 DQB1*03:04
LL	26,55	12	381	0.3002	0	0	1	DQB1*02:01 DQB1*02:02
YP	26,56	13	362	0.6327	0	0	1	DQB1*03:01 DQB1*03:04 DQB1*06:01
GA	26,57	0	1	1	0	0	1	DQB1*03:05
YA	26,57	0	3	1	0	0	1	DQB1*03:04
YD	26,57	13	359	0.66	0	0	1	DQB1*03:01 DQB1*06:01
LD	26,57	18	452	0.9801	0	0	1	DQB1*03:03 DQB1*06:02 DQB1*06:03
LA	26,57	17	512	0.2805	0	0	1	DQB1*02:01 DQB1*02:02 DQB1*03:02
YD	26,66	0	20	1	0	0	1	DQB1*06:01
YE	26,66	13	346	0.7841	0	0	1	DQB1*03:01 DQB1*03:04
LD	26,66	12	381	0.3002	0	0	1	DQB1*02:01 DQB1*02:02
YI	26,67	0	20	1	0	0	1	DQB1*06:01
YV	26,67	13	346	0.7841	0	0	1	DQB1*03:01 DQB1*03:04
LI	26,67	12	381	0.3002	0	0	1	DQB1*02:01 DQB1*02:02
GR	26,70	0	1	1	0	0	1	DQB1*03:05
YR	26,70	13	362	0.6327	0	0	1	DQB1*03:01 DQB1*03:04 DQB1*06:01
LG	26,70	15	387	0.8785	0	0	1	DQB1*06:02 DQB1*06:03
LR	26,70	25	636	0.8873	0	0	1	DQB1*02:01 DQB1*02:02 DQB1*03:02 DQB1*03:03 DQB1*06:04 DQB1*06:09
GT	26,71	0	1	1	0	0	1	DQB1*03:05
YT	26,71	13	362	0.6327	0	0	1	DQB1*03:01 DQB1*03:04 DQB1*06:01
LK	26,71	12	381	0.3002	0	0	1	DQB1*02:01 DQB1*02:02
GE	26,74	0	1	1	0	0	1	DQB1*03:05
YE	26,74	13	362	0.6327	0	0	1	DQB1*03:01 DQB1*03:04 DQB1*06:01
LA	26,74	12	381	0.3002	0	0	1	DQB1*02:01 DQB1*02:02
GL	26,75	0	1	1	0	0	1	DQB1*03:05
YL	26,75	13	362	0.6327	0	0	1	DQB1*03:01 DQB1*03:04 DQB1*06:01
LV	26,75	12	381	0.3002	0	0	1	DQB1*02:01 DQB1*02:02
YT	26,77	13	362	0.6327	0	0	1	DQB1*03:01 DQB1*03:04 DQB1*06:01
LR	26,77	12	381	0.3002	0	0	1	DQB1*02:01 DQB1*02:02
YE	26,84	0	20	1	0	0	1	DQB1*06:01
YQ	26,84	13	346	0.7841	0	0	1	DQB1*03:01 DQB1*03:04
LQ	26,84	22	580	0.7063	0	0	1	DQB1*02:01 DQB1*02:02 DQB1*03:02 DQB1*03:03
YV	26,85	0	20	1	0	0	1	DQB1*06:01
YL	26,85	13	346	0.7841	0	0	1	DQB1*03:01 DQB1*03:04
LL	26,85	22	580	0.7063	0	0	1	DQB1*02:01 DQB1*02:02 DQB1*03:02 DQB1*03:03
YA	26,86	0	20	1	0	0	1	DQB1*06:01
YE	26,86	13	346	0.7841	0	0	1	DQB1*03:01 DQB1*03:04
LA	26,86	15	387	0.8785	0	0	1	DQB1*06:02 DQB1*06:03
LE	26,86	22	580	0.7063	0	0	1	DQB1*02:01 DQB1*02:02 DQB1*03:02 DQB1*03:03
YF	26,87	0	20	1	0	0	1	DQB1*06:01
YL	26,87	13	346	0.7841	0	0	1	DQB1*03:01 DQB1*03:04
LF	26,87	15	387	0.8785	0	0	1	DQB1*06:02 DQB1*06:03
LL	26,87	22	580	0.7063	0	0	1	DQB1*02:01 DQB1*02:02 DQB1*03:02 DQB1*03:03
YG	26,89	0	20	1	0	0	1	DQB1*06:01
YT	26,89	13	346	0.7841	0	0	1	DQB1*03:01 DQB1*03:04
LT	26,89	22	580	0.7063	0	0	1	DQB1*02:01 DQB1*02:02 DQB1*03:02 DQB1*03:03
YI	26,90	0	20	1	0	0	1	DQB1*06:01
YT	26,90	13	346	0.7841	0	0	1	DQB1*03:01 DQB1*03:04
LT	26,90	22	580	0.7063	0	0	1	DQB1*02:01 DQB1*02:02 DQB1*03:02 DQB1*03:03
SS	28,30	12	381	0.3002	0	0	1	DQB1*02:01 DQB1*02:02
TY	28,30	30	771	0.7569	0	0	1	DQB1*03:01 DQB1*03:02 DQB1*03:03 DQB1*03:04 DQB1*03:05 DQB1*04:01 DQB1*04:02 DQB1*05:04 DQB1*06:01 DQB1*06:02 DQB1*06:09
TD	28,37	0	20	1	0	0	1	DQB1*06:01
SI	28,37	12	381	0.3002	0	0	1	DQB1*02:01 DQB1*02:02
SV	28,38	12	381	0.3002	0	0	1	DQB1*02:01 DQB1*02:02
TE	28,45	13	346	0.7841	0	0	1	DQB1*03:01 DQB1*03:04
SG	28,45	12	381	0.3002	0	0	1	DQB1*02:01 DQB1*02:02
SE	28,46	12	381	0.3002	0	0	1	DQB1*02:01 DQB1*02:02
SF	28,47	12	381	0.3002	0	0	1	DQB1*02:01 DQB1*02:02
SL	28,52	12	381	0.3002	0	0	1	DQB1*02:01 DQB1*02:02
SL	28,53	12	381	0.3002	0	0	1	DQB1*02:01 DQB1*02:02
SL	28,55	12	381	0.3002	0	0	1	DQB1*02:01 DQB1*02:02
TP	28,55	21	545	0.8033	0	0	1	DQB1*03:01 DQB1*03:02 DQB1*03:03 DQB1*03:04 DQB1*03:05
SP	28,56	12	381	0.3002	0	0	1	DQB1*02:01 DQB1*02:02
TA	28,57	5	171	0.5264	0	0	1	DQB1*03:02 DQB1*03:04 DQB1*03:05
SA	28,57	12	381	0.3002	0	0	1	DQB1*02:01 DQB1*02:02
TD	28,57	28	781	0.2268	0	0	1	DQB1*03:01 DQB1*03:03 DQB1*04:01 DQB1*04:02 DQB1*05:03 DQB1*06:01 DQB1*06:02 DQB1*06:03
SD	28,66	12	381	0.3002	0	0	1	DQB1*02:01 DQB1*02:02
SI	28,67	12	381	0.3002	0	0	1	DQB1*02:01 DQB1*02:02
SR	28,70	12	381	0.3002	0	0	1	DQB1*02:01 DQB1*02:02
SK	28,71	12	381	0.3002	0	0	1	DQB1*02:01 DQB1*02:02
SA	28,74	12	381	0.3002	0	0	1	DQB1*02:01 DQB1*02:02
SV	28,75	12	381	0.3002	0	0	1	DQB1*02:01 DQB1*02:02
SR	28,77	12	381	0.3002	0	0	1	DQB1*02:01 DQB1*02:02
SQ	28,84	12	381	0.3002	0	0	1	DQB1*02:01 DQB1*02:02
SL	28,85	12	381	0.3002	0	0	1	DQB1*02:01 DQB1*02:02
SE	28,86	12	381	0.3002	0	0	1	DQB1*02:01 DQB1*02:02
SL	28,87	12	381	0.3002	0	0	1	DQB1*02:01 DQB1*02:02
TF	28,87	15	403	0.7232	0	0	1	DQB1*06:01 DQB1*06:02 DQB1*06:03
ST	28,89	12	381	0.3002	0	0	1	DQB1*02:01 DQB1*02:02
ST	28,90	12	381	0.3002	0	0	1	DQB1*02:01 DQB1*02:02
YD	30,37	0	20	1	0	0	1	DQB1*06:01
SI	30,37	12	381	0.3002	0	0	1	DQB1*02:01 DQB1*02:02
YY	30,37	30	763	0.8497	0	0	1	DQB1*03:01 DQB1*03:02 DQB1*03:03 DQB1*03:04 DQB1*03:05 DQB1*04:01 DQB1*04:02 DQB1*05:04 DQB1*06:02 DQB1*06:09
YV	30,38	0	22	1	0	0	1	DQB1*05:04 DQB1*06:01
HA	30,38	8	215	1	0	0	1	DQB1*06:03 DQB1*06:04
SV	30,38	12	381	0.3002	0	0	1	DQB1*02:01 DQB1*02:02
YA	30,38	30	763	0.8497	0	0	1	DQB1*03:01 DQB1*03:02 DQB1*03:03 DQB1*03:04 DQB1*03:05 DQB1*04:01 DQB1*04:02 DQB1*06:02 DQB1*06:09
YE	30,45	13	346	0.7841	0	0	1	DQB1*03:01 DQB1*03:04
SG	30,45	12	381	0.3002	0	0	1	DQB1*02:01 DQB1*02:02
SE	30,46	12	381	0.3002	0	0	1	DQB1*02:01 DQB1*02:02
YV	30,46	30	771	0.7569	0	0	1	DQB1*03:01 DQB1*03:02 DQB1*03:03 DQB1*03:04 DQB1*03:05 DQB1*04:01 DQB1*04:02 DQB1*05:04 DQB1*06:01 DQB1*06:02 DQB1*06:09
SF	30,47	12	381	0.3002	0	0	1	DQB1*02:01 DQB1*02:02
YY	30,47	30	771	0.7569	0	0	1	DQB1*03:01 DQB1*03:02 DQB1*03:03 DQB1*03:04 DQB1*03:05 DQB1*04:01 DQB1*04:02 DQB1*05:04 DQB1*06:01 DQB1*06:02 DQB1*06:09
SL	30,52	12	381	0.3002	0	0	1	DQB1*02:01 DQB1*02:02
YP	30,52	30	771	0.7569	0	0	1	DQB1*03:01 DQB1*03:02 DQB1*03:03 DQB1*03:04 DQB1*03:05 DQB1*04:01 DQB1*04:02 DQB1*05:04 DQB1*06:01 DQB1*06:02 DQB1*06:09
SL	30,53	12	381	0.3002	0	0	1	DQB1*02:01 DQB1*02:02
SL	30,55	12	381	0.3002	0	0	1	DQB1*02:01 DQB1*02:02
YP	30,55	21	545	0.8033	0	0	1	DQB1*03:01 DQB1*03:02 DQB1*03:03 DQB1*03:04 DQB1*03:05
SP	30,56	12	381	0.3002	0	0	1	DQB1*02:01 DQB1*02:02
YP	30,56	28	741	0.5624	0	0	1	DQB1*03:01 DQB1*03:02 DQB1*03:03 DQB1*03:04 DQB1*03:05 DQB1*05:04 DQB1*06:01 DQB1*06:02 DQB1*06:09
YS	30,57	0	2	1	0	0	1	DQB1*05:04
YV	30,57	0	11	1	0	0	1	DQB1*06:09
YA	30,57	5	171	0.5264	0	0	1	DQB1*03:02 DQB1*03:04 DQB1*03:05
HD	30,57	5	185	0.409	0	0	1	DQB1*05:03 DQB1*06:03
SA	30,57	12	381	0.3002	0	0	1	DQB1*02:01 DQB1*02:02
YD	30,57	27	678	0.9682	0	0	1	DQB1*03:01 DQB1*03:03 DQB1*04:01 DQB1*04:02 DQB1*06:01 DQB1*06:02
SD	30,66	12	381	0.3002	0	0	1	DQB1*02:01 DQB1*02:02
YE	30,66	28	732	0.6546	0	0	1	DQB1*03:01 DQB1*03:02 DQB1*03:03 DQB1*03:04 DQB1*03:05 DQB1*06:02 DQB1*06:09
SI	30,67	12	381	0.3002	0	0	1	DQB1*02:01 DQB1*02:02
YV	30,67	28	732	0.6546	0	0	1	DQB1*03:01 DQB1*03:02 DQB1*03:03 DQB1*03:04 DQB1*03:05 DQB1*06:02 DQB1*06:09
SR	30,70	12	381	0.3002	0	0	1	DQB1*02:01 DQB1*02:02
YR	30,70	21	564	0.6259	0	0	1	DQB1*03:01 DQB1*03:02 DQB1*03:03 DQB1*03:04 DQB1*03:05 DQB1*06:01 DQB1*06:09
HT	30,71	8	215	1	0	0	1	DQB1*06:03 DQB1*06:04
SK	30,71	12	381	0.3002	0	0	1	DQB1*02:01 DQB1*02:02
YT	30,71	28	741	0.5624	0	0	1	DQB1*03:01 DQB1*03:02 DQB1*03:03 DQB1*03:04 DQB1*03:05 DQB1*06:01 DQB1*06:02 DQB1*06:09
HE	30,74	8	215	1	0	0	1	DQB1*06:03 DQB1*06:04
SA	30,74	12	381	0.3002	0	0	1	DQB1*02:01 DQB1*02:02
YE	30,74	28	741	0.5624	0	0	1	DQB1*03:01 DQB1*03:02 DQB1*03:03 DQB1*03:04 DQB1*03:05 DQB1*06:01 DQB1*06:02 DQB1*06:09
HL	30,75	8	215	1	0	0	1	DQB1*06:03 DQB1*06:04
SV	30,75	12	381	0.3002	0	0	1	DQB1*02:01 DQB1*02:02
YL	30,75	28	741	0.5624	0	0	1	DQB1*03:01 DQB1*03:02 DQB1*03:03 DQB1*03:04 DQB1*03:05 DQB1*06:01 DQB1*06:02 DQB1*06:09
YR	30,77	0	2	1	0	0	1	DQB1*05:04
HT	30,77	8	215	1	0	0	1	DQB1*06:03 DQB1*06:04
SR	30,77	12	381	0.3002	0	0	1	DQB1*02:01 DQB1*02:02
YT	30,77	30	771	0.7569	0	0	1	DQB1*03:01 DQB1*03:02 DQB1*03:03 DQB1*03:04 DQB1*03:05 DQB1*04:01 DQB1*04:02 DQB1*06:01 DQB1*06:02 DQB1*06:09
SQ	30,84	12	381	0.3002	0	0	1	DQB1*02:01 DQB1*02:02
SL	30,85	12	381	0.3002	0	0	1	DQB1*02:01 DQB1*02:02
YG	30,86	0	11	1	0	0	1	DQB1*06:09
SE	30,86	12	381	0.3002	0	0	1	DQB1*02:01 DQB1*02:02
YY	30,87	0	13	1	0	0	1	DQB1*05:04 DQB1*06:09
HF	30,87	3	140	0.3479	0	0	1	DQB1*06:03
SL	30,87	12	381	0.3002	0	0	1	DQB1*02:01 DQB1*02:02
ST	30,89	12	381	0.3002	0	0	1	DQB1*02:01 DQB1*02:02
ST	30,90	12	381	0.3002	0	0	1	DQB1*02:01 DQB1*02:02
DV	37,38	0	20	1	0	0	1	DQB1*06:01
IV	37,38	12	381	0.3002	0	0	1	DQB1*02:01 DQB1*02:02
DG	37,45	0	20	1	0	0	1	DQB1*06:01
YE	37,45	13	346	0.7841	0	0	1	DQB1*03:01 DQB1*03:04
IG	37,45	12	381	0.3002	0	0	1	DQB1*02:01 DQB1*02:02
DV	37,46	0	20	1	0	0	1	DQB1*06:01
IE	37,46	12	381	0.3002	0	0	1	DQB1*02:01 DQB1*02:02
DY	37,47	0	20	1	0	0	1	DQB1*06:01
IF	37,47	12	381	0.3002	0	0	1	DQB1*02:01 DQB1*02:02
DP	37,52	0	20	1	0	0	1	DQB1*06:01
IL	37,52	12	381	0.3002	0	0	1	DQB1*02:01 DQB1*02:02
DQ	37,53	0	20	1	0	0	1	DQB1*06:01
IL	37,53	12	381	0.3002	0	0	1	DQB1*02:01 DQB1*02:02
DR	37,55	0	20	1	0	0	1	DQB1*06:01
IL	37,55	12	381	0.3002	0	0	1	DQB1*02:01 DQB1*02:02
YP	37,55	21	545	0.8033	0	0	1	DQB1*03:01 DQB1*03:02 DQB1*03:03 DQB1*03:04 DQB1*03:05
DP	37,56	0	20	1	0	0	1	DQB1*06:01
IP	37,56	12	381	0.3002	0	0	1	DQB1*02:01 DQB1*02:02
DD	37,57	0	20	1	0	0	1	DQB1*06:01
YA	37,57	5	171	0.5264	0	0	1	DQB1*03:02 DQB1*03:04 DQB1*03:05
IA	37,57	12	381	0.3002	0	0	1	DQB1*02:01 DQB1*02:02
YD	37,57	28	770	0.3042	0	0	1	DQB1*03:01 DQB1*03:03 DQB1*04:01 DQB1*04:02 DQB1*05:03 DQB1*06:02 DQB1*06:03
DD	37,66	0	20	1	0	0	1	DQB1*06:01
ID	37,66	12	381	0.3002	0	0	1	DQB1*02:01 DQB1*02:02
DI	37,67	0	20	1	0	0	1	DQB1*06:01
II	37,67	12	381	0.3002	0	0	1	DQB1*02:01 DQB1*02:02
DR	37,70	0	20	1	0	0	1	DQB1*06:01
IR	37,70	12	381	0.3002	0	0	1	DQB1*02:01 DQB1*02:02
DT	37,71	0	20	1	0	0	1	DQB1*06:01
IK	37,71	12	381	0.3002	0	0	1	DQB1*02:01 DQB1*02:02
DE	37,74	0	20	1	0	0	1	DQB1*06:01
IA	37,74	12	381	0.3002	0	0	1	DQB1*02:01 DQB1*02:02
DL	37,75	0	20	1	0	0	1	DQB1*06:01
IV	37,75	12	381	0.3002	0	0	1	DQB1*02:01 DQB1*02:02
DT	37,77	0	20	1	0	0	1	DQB1*06:01
IR	37,77	12	381	0.3002	0	0	1	DQB1*02:01 DQB1*02:02
DE	37,84	0	20	1	0	0	1	DQB1*06:01
IQ	37,84	12	381	0.3002	0	0	1	DQB1*02:01 DQB1*02:02
DV	37,85	0	20	1	0	0	1	DQB1*06:01
IL	37,85	12	381	0.3002	0	0	1	DQB1*02:01 DQB1*02:02
DA	37,86	0	20	1	0	0	1	DQB1*06:01
IE	37,86	12	381	0.3002	0	0	1	DQB1*02:01 DQB1*02:02
DF	37,87	0	20	1	0	0	1	DQB1*06:01
IL	37,87	12	381	0.3002	0	0	1	DQB1*02:01 DQB1*02:02
YF	37,87	15	387	0.8785	0	0	1	DQB1*06:02 DQB1*06:03
DG	37,89	0	20	1	0	0	1	DQB1*06:01
IT	37,89	12	381	0.3002	0	0	1	DQB1*02:01 DQB1*02:02
DI	37,90	0	20	1	0	0	1	DQB1*06:01
IT	37,90	12	381	0.3002	0	0	1	DQB1*02:01 DQB1*02:02
AE	38,45	13	346	0.7841	0	0	1	DQB1*03:01 DQB1*03:04
VE	38,46	12	381	0.3002	0	0	1	DQB1*02:01 DQB1*02:02
VF	38,47	12	381	0.3002	0	0	1	DQB1*02:01 DQB1*02:02
VL	38,52	12	381	0.3002	0	0	1	DQB1*02:01 DQB1*02:02
VL	38,53	12	381	0.3002	0	0	1	DQB1*02:01 DQB1*02:02
VL	38,55	12	381	0.3002	0	0	1	DQB1*02:01 DQB1*02:02
AP	38,55	21	545	0.8033	0	0	1	DQB1*03:01 DQB1*03:02 DQB1*03:03 DQB1*03:04 DQB1*03:05
AA	38,57	5	171	0.5264	0	0	1	DQB1*03:02 DQB1*03:04 DQB1*03:05
VA	38,57	12	381	0.3002	0	0	1	DQB1*02:01 DQB1*02:02
AD	38,57	28	745	0.5229	0	0	1	DQB1*03:01 DQB1*03:03 DQB1*04:01 DQB1*04:02 DQB1*06:02 DQB1*06:03
VD	38,66	12	398	0.2136	0	0	1	DQB1*02:01 DQB1*02:02 DQB1*05:04 DQB1*06:01
VI	38,67	12	398	0.2136	0	0	1	DQB1*02:01 DQB1*02:02 DQB1*05:04 DQB1*06:01
VE	38,70	0	2	1	0	0	1	DQB1*05:04
AG	38,70	15	387	0.8785	0	0	1	DQB1*06:02 DQB1*06:03
VR	38,70	12	396	0.2227	0	0	1	DQB1*02:01 DQB1*02:02 DQB1*06:01
VD	38,71	0	2	1	0	0	1	DQB1*05:04
VT	38,71	0	20	1	0	0	1	DQB1*06:01
VK	38,71	12	381	0.3002	0	0	1	DQB1*02:01 DQB1*02:02
VE	38,74	0	20	1	0	0	1	DQB1*06:01
VA	38,74	12	381	0.3002	0	0	1	DQB1*02:01 DQB1*02:02
VL	38,75	0	20	1	0	0	1	DQB1*06:01
VT	38,77	0	20	1	0	0	1	DQB1*06:01
VQ	38,84	12	381	0.3002	0	0	1	DQB1*02:01 DQB1*02:02
VL	38,85	12	381	0.3002	0	0	1	DQB1*02:01 DQB1*02:02
VE	38,86	12	381	0.3002	0	0	1	DQB1*02:01 DQB1*02:02
AA	38,86	15	387	0.8785	0	0	1	DQB1*06:02 DQB1*06:03
VF	38,87	0	20	1	0	0	1	DQB1*06:01
VL	38,87	12	381	0.3002	0	0	1	DQB1*02:01 DQB1*02:02
AF	38,87	15	387	0.8785	0	0	1	DQB1*06:02 DQB1*06:03
VT	38,89	12	381	0.3002	0	0	1	DQB1*02:01 DQB1*02:02
VT	38,90	12	381	0.3002	0	0	1	DQB1*02:01 DQB1*02:02
EV	45,46	13	346	0.7841	0	0	1	DQB1*03:01 DQB1*03:04
GE	45,46	12	381	0.3002	0	0	1	DQB1*02:01 DQB1*02:02
EY	45,47	13	346	0.7841	0	0	1	DQB1*03:01 DQB1*03:04
GF	45,47	12	381	0.3002	0	0	1	DQB1*02:01 DQB1*02:02
EP	45,52	13	346	0.7841	0	0	1	DQB1*03:01 DQB1*03:04
GL	45,52	12	381	0.3002	0	0	1	DQB1*02:01 DQB1*02:02
EL	45,53	13	346	0.7841	0	0	1	DQB1*03:01 DQB1*03:04
EP	45,55	13	346	0.7841	0	0	1	DQB1*03:01 DQB1*03:04
GL	45,55	12	381	0.3002	0	0	1	DQB1*02:01 DQB1*02:02
EP	45,56	13	346	0.7841	0	0	1	DQB1*03:01 DQB1*03:04
EA	45,57	0	3	1	0	0	1	DQB1*03:04
ED	45,57	13	343	0.814	0	0	1	DQB1*03:01
GA	45,57	17	513	0.275	0	0	1	DQB1*02:01 DQB1*02:02 DQB1*03:02 DQB1*03:05
GD	45,57	20	546	0.5668	0	0	1	DQB1*03:03 DQB1*04:01 DQB1*04:02 DQB1*05:03 DQB1*06:01 DQB1*06:02 DQB1*06:03
EE	45,66	13	346	0.7841	0	0	1	DQB1*03:01 DQB1*03:04
GD	45,66	15	443	0.3956	0	0	1	DQB1*02:01 DQB1*02:02 DQB1*04:01 DQB1*04:02 DQB1*05:04 DQB1*06:01
EV	45,67	13	346	0.7841	0	0	1	DQB1*03:01 DQB1*03:04
GI	45,67	15	443	0.3956	0	0	1	DQB1*02:01 DQB1*02:02 DQB1*04:01 DQB1*04:02 DQB1*05:04 DQB1*06:01
ER	45,70	13	346	0.7841	0	0	1	DQB1*03:01 DQB1*03:04
GR	45,70	25	646	0.7855	0	0	1	DQB1*02:01 DQB1*02:02 DQB1*03:02 DQB1*03:03 DQB1*03:05 DQB1*06:01 DQB1*06:04 DQB1*06:09
ET	45,71	13	346	0.7841	0	0	1	DQB1*03:01 DQB1*03:04
GK	45,71	12	381	0.3002	0	0	1	DQB1*02:01 DQB1*02:02
EE	45,74	13	346	0.7841	0	0	1	DQB1*03:01 DQB1*03:04
GA	45,74	12	381	0.3002	0	0	1	DQB1*02:01 DQB1*02:02
EL	45,75	13	346	0.7841	0	0	1	DQB1*03:01 DQB1*03:04
ET	45,77	13	346	0.7841	0	0	1	DQB1*03:01 DQB1*03:04
EQ	45,84	13	346	0.7841	0	0	1	DQB1*03:01 DQB1*03:04
EL	45,85	13	346	0.7841	0	0	1	DQB1*03:01 DQB1*03:04
EE	45,86	13	346	0.7841	0	0	1	DQB1*03:01 DQB1*03:04
EL	45,87	13	346	0.7841	0	0	1	DQB1*03:01 DQB1*03:04
GF	45,87	15	403	0.7232	0	0	1	DQB1*06:01 DQB1*06:02 DQB1*06:03
ET	45,89	13	346	0.7841	0	0	1	DQB1*03:01 DQB1*03:04
ET	45,90	13	346	0.7841	0	0	1	DQB1*03:01 DQB1*03:04
EF	46,47	12	381	0.3002	0	0	1	DQB1*02:01 DQB1*02:02
EL	46,52	12	381	0.3002	0	0	1	DQB1*02:01 DQB1*02:02
EL	46,53	12	381	0.3002	0	0	1	DQB1*02:01 DQB1*02:02
EL	46,55	12	381	0.3002	0	0	1	DQB1*02:01 DQB1*02:02
VP	46,55	21	545	0.8033	0	0	1	DQB1*03:01 DQB1*03:02 DQB1*03:03 DQB1*03:04 DQB1*03:05
EP	46,56	12	381	0.3002	0	0	1	DQB1*02:01 DQB1*02:02
VA	46,57	5	171	0.5264	0	0	1	DQB1*03:02 DQB1*03:04 DQB1*03:05
EA	46,57	12	381	0.3002	0	0	1	DQB1*02:01 DQB1*02:02
VD	46,57	28	781	0.2268	0	0	1	DQB1*03:01 DQB1*03:03 DQB1*04:01 DQB1*04:02 DQB1*05:03 DQB1*06:01 DQB1*06:02 DQB1*06:03
ED	46,66	12	381	0.3002	0	0	1	DQB1*02:01 DQB1*02:02
EI	46,67	12	381	0.3002	0	0	1	DQB1*02:01 DQB1*02:02
ER	46,70	12	381	0.3002	0	0	1	DQB1*02:01 DQB1*02:02
EK	46,71	12	381	0.3002	0	0	1	DQB1*02:01 DQB1*02:02
EA	46,74	12	381	0.3002	0	0	1	DQB1*02:01 DQB1*02:02
EV	46,75	12	381	0.3002	0	0	1	DQB1*02:01 DQB1*02:02
ER	46,77	12	381	0.3002	0	0	1	DQB1*02:01 DQB1*02:02
EQ	46,84	12	381	0.3002	0	0	1	DQB1*02:01 DQB1*02:02
EL	46,85	12	381	0.3002	0	0	1	DQB1*02:01 DQB1*02:02
EE	46,86	12	381	0.3002	0	0	1	DQB1*02:01 DQB1*02:02
EL	46,87	12	381	0.3002	0	0	1	DQB1*02:01 DQB1*02:02
VF	46,87	15	403	0.7232	0	0	1	DQB1*06:01 DQB1*06:02 DQB1*06:03
ET	46,89	12	381	0.3002	0	0	1	DQB1*02:01 DQB1*02:02
ET	46,90	12	381	0.3002	0	0	1	DQB1*02:01 DQB1*02:02
FL	47,52	12	381	0.3002	0	0	1	DQB1*02:01 DQB1*02:02
FL	47,53	12	381	0.3002	0	0	1	DQB1*02:01 DQB1*02:02
FL	47,55	12	381	0.3002	0	0	1	DQB1*02:01 DQB1*02:02
YP	47,55	21	545	0.8033	0	0	1	DQB1*03:01 DQB1*03:02 DQB1*03:03 DQB1*03:04 DQB1*03:05
FP	47,56	12	381	0.3002	0	0	1	DQB1*02:01 DQB1*02:02
YA	47,57	5	171	0.5264	0	0	1	DQB1*03:02 DQB1*03:04 DQB1*03:05
FA	47,57	12	381	0.3002	0	0	1	DQB1*02:01 DQB1*02:02
YD	47,57	28	781	0.2268	0	0	1	DQB1*03:01 DQB1*03:03 DQB1*04:01 DQB1*04:02 DQB1*05:03 DQB1*06:01 DQB1*06:02 DQB1*06:03
FD	47,66	12	381	0.3002	0	0	1	DQB1*02:01 DQB1*02:02
FI	47,67	12	381	0.3002	0	0	1	DQB1*02:01 DQB1*02:02
FR	47,70	12	381	0.3002	0	0	1	DQB1*02:01 DQB1*02:02
FK	47,71	12	381	0.3002	0	0	1	DQB1*02:01 DQB1*02:02
FA	47,74	12	381	0.3002	0	0	1	DQB1*02:01 DQB1*02:02
FV	47,75	12	381	0.3002	0	0	1	DQB1*02:01 DQB1*02:02
FR	47,77	12	381	0.3002	0	0	1	DQB1*02:01 DQB1*02:02
FQ	47,84	12	381	0.3002	0	0	1	DQB1*02:01 DQB1*02:02
FL	47,85	12	381	0.3002	0	0	1	DQB1*02:01 DQB1*02:02
FE	47,86	12	381	0.3002	0	0	1	DQB1*02:01 DQB1*02:02
FL	47,87	12	381	0.3002	0	0	1	DQB1*02:01 DQB1*02:02
YF	47,87	15	403	0.7232	0	0	1	DQB1*06:01 DQB1*06:02 DQB1*06:03
FT	47,89	12	381	0.3002	0	0	1	DQB1*02:01 DQB1*02:02
FT	47,90	12	381	0.3002	0	0	1	DQB1*02:01 DQB1*02:02
LL	52,53	12	381	0.3002	0	0	1	DQB1*02:01 DQB1*02:02
LL	52,55	12	381	0.3002	0	0	1	DQB1*02:01 DQB1*02:02
PP	52,55	21	545	0.8033	0	0	1	DQB1*03:01 DQB1*03:02 DQB1*03:03 DQB1*03:04 DQB1*03:05
LP	52,56	12	381	0.3002	0	0	1	DQB1*02:01 DQB1*02:02
PA	52,57	5	171	0.5264	0	0	1	DQB1*03:02 DQB1*03:04 DQB1*03:05
LA	52,57	12	381	0.3002	0	0	1	DQB1*02:01 DQB1*02:02
PD	52,57	28	781	0.2268	0	0	1	DQB1*03:01 DQB1*03:03 DQB1*04:01 DQB1*04:02 DQB1*05:03 DQB1*06:01 DQB1*06:02 DQB1*06:03
LD	52,66	12	381	0.3002	0	0	1	DQB1*02:01 DQB1*02:02
LI	52,67	12	381	0.3002	0	0	1	DQB1*02:01 DQB1*02:02
LR	52,70	12	381	0.3002	0	0	1	DQB1*02:01 DQB1*02:02
LK	52,71	12	381	0.3002	0	0	1	DQB1*02:01 DQB1*02:02
LA	52,74	12	381	0.3002	0	0	1	DQB1*02:01 DQB1*02:02
LV	52,75	12	381	0.3002	0	0	1	DQB1*02:01 DQB1*02:02
LR	52,77	12	381	0.3002	0	0	1	DQB1*02:01 DQB1*02:02
LQ	52,84	12	381	0.3002	0	0	1	DQB1*02:01 DQB1*02:02
LL	52,85	12	381	0.3002	0	0	1	DQB1*02:01 DQB1*02:02
LE	52,86	12	381	0.3002	0	0	1	DQB1*02:01 DQB1*02:02
LL	52,87	12	381	0.3002	0	0	1	DQB1*02:01 DQB1*02:02
PF	52,87	15	403	0.7232	0	0	1	DQB1*06:01 DQB1*06:02 DQB1*06:03
LT	52,89	12	381	0.3002	0	0	1	DQB1*02:01 DQB1*02:02
LT	52,90	12	381	0.3002	0	0	1	DQB1*02:01 DQB1*02:02
LL	53,55	12	381	0.3002	0	0	1	DQB1*02:01 DQB1*02:02
LP	53,55	21	545	0.8033	0	0	1	DQB1*03:01 DQB1*03:02 DQB1*03:03 DQB1*03:04 DQB1*03:05
LP	53,56	30	786	0.5871	0	0	1	DQB1*02:01 DQB1*02:02 DQB1*03:01 DQB1*03:02 DQB1*03:03 DQB1*03:04 DQB1*03:05
QD	53,57	17	441	0.8416	0	0	1	DQB1*05:03 DQB1*06:01 DQB1*06:02 DQB1*06:03
LA	53,57	17	516	0.2589	0	0	1	DQB1*02:01 DQB1*02:02 DQB1*03:02 DQB1*03:04 DQB1*03:05
QD	53,66	0	22	1	0	0	1	DQB1*05:04 DQB1*06:01
LD	53,66	15	427	0.5142	0	0	1	DQB1*02:01 DQB1*02:02 DQB1*04:01 DQB1*04:02
LE	53,66	21	545	0.8033	0	0	1	DQB1*03:01 DQB1*03:02 DQB1*03:03 DQB1*03:04 DQB1*03:05
QI	53,67	0	22	1	0	0	1	DQB1*05:04 DQB1*06:01
LI	53,67	15	427	0.5142	0	0	1	DQB1*02:01 DQB1*02:02 DQB1*04:01 DQB1*04:02
LV	53,67	21	545	0.8033	0	0	1	DQB1*03:01 DQB1*03:02 DQB1*03:03 DQB1*03:04 DQB1*03:05
QE	53,70	0	2	1	0	0	1	DQB1*05:04
LR	53,70	30	786	0.5871	0	0	1	DQB1*02:01 DQB1*02:02 DQB1*03:01 DQB1*03:02 DQB1*03:03 DQB1*03:04 DQB1*03:05
QD	53,71	0	2	1	0	0	1	DQB1*05:04
LK	53,71	12	381	0.3002	0	0	1	DQB1*02:01 DQB1*02:02
LT	53,71	21	545	0.8033	0	0	1	DQB1*03:01 DQB1*03:02 DQB1*03:03 DQB1*03:04 DQB1*03:05
LA	53,74	12	381	0.3002	0	0	1	DQB1*02:01 DQB1*02:02
LE	53,74	21	545	0.8033	0	0	1	DQB1*03:01 DQB1*03:02 DQB1*03:03 DQB1*03:04 DQB1*03:05
LV	53,75	15	427	0.5142	0	0	1	DQB1*02:01 DQB1*02:02 DQB1*04:01 DQB1*04:02
LL	53,75	21	545	0.8033	0	0	1	DQB1*03:01 DQB1*03:02 DQB1*03:03 DQB1*03:04 DQB1*03:05
LR	53,77	12	381	0.3002	0	0	1	DQB1*02:01 DQB1*02:02
QF	53,87	15	403	0.7232	0	0	1	DQB1*06:01 DQB1*06:02 DQB1*06:03
LP	55,56	12	381	0.3002	0	0	1	DQB1*02:01 DQB1*02:02
PP	55,56	21	545	0.8033	0	0	1	DQB1*03:01 DQB1*03:02 DQB1*03:03 DQB1*03:04 DQB1*03:05
PA	55,57	5	171	0.5264	0	0	1	DQB1*03:02 DQB1*03:04 DQB1*03:05
LA	55,57	12	381	0.3002	0	0	1	DQB1*02:01 DQB1*02:02
RD	55,57	18	485	0.664	0	0	1	DQB1*04:01 DQB1*04:02 DQB1*05:03 DQB1*06:01 DQB1*06:02 DQB1*06:03
LD	55,66	12	381	0.3002	0	0	1	DQB1*02:01 DQB1*02:02
PE	55,66	21	545	0.8033	0	0	1	DQB1*03:01 DQB1*03:02 DQB1*03:03 DQB1*03:04 DQB1*03:05
LI	55,67	12	381	0.3002	0	0	1	DQB1*02:01 DQB1*02:02
PV	55,67	21	545	0.8033	0	0	1	DQB1*03:01 DQB1*03:02 DQB1*03:03 DQB1*03:04 DQB1*03:05
LR	55,70	12	381	0.3002	0	0	1	DQB1*02:01 DQB1*02:02
PR	55,70	21	545	0.8033	0	0	1	DQB1*03:01 DQB1*03:02 DQB1*03:03 DQB1*03:04 DQB1*03:05
LK	55,71	12	381	0.3002	0	0	1	DQB1*02:01 DQB1*02:02
PT	55,71	21	545	0.8033	0	0	1	DQB1*03:01 DQB1*03:02 DQB1*03:03 DQB1*03:04 DQB1*03:05
LA	55,74	12	381	0.3002	0	0	1	DQB1*02:01 DQB1*02:02
PE	55,74	21	545	0.8033	0	0	1	DQB1*03:01 DQB1*03:02 DQB1*03:03 DQB1*03:04 DQB1*03:05
LV	55,75	12	381	0.3002	0	0	1	DQB1*02:01 DQB1*02:02
PL	55,75	21	545	0.8033	0	0	1	DQB1*03:01 DQB1*03:02 DQB1*03:03 DQB1*03:04 DQB1*03:05
LR	55,77	12	381	0.3002	0	0	1	DQB1*02:01 DQB1*02:02
PT	55,77	21	545	0.8033	0	0	1	DQB1*03:01 DQB1*03:02 DQB1*03:03 DQB1*03:04 DQB1*03:05
LQ	55,84	12	381	0.3002	0	0	1	DQB1*02:01 DQB1*02:02
PQ	55,84	21	545	0.8033	0	0	1	DQB1*03:01 DQB1*03:02 DQB1*03:03 DQB1*03:04 DQB1*03:05
LL	55,85	12	381	0.3002	0	0	1	DQB1*02:01 DQB1*02:02
PL	55,85	21	545	0.8033	0	0	1	DQB1*03:01 DQB1*03:02 DQB1*03:03 DQB1*03:04 DQB1*03:05
LE	55,86	12	381	0.3002	0	0	1	DQB1*02:01 DQB1*02:02
PE	55,86	21	545	0.8033	0	0	1	DQB1*03:01 DQB1*03:02 DQB1*03:03 DQB1*03:04 DQB1*03:05
LL	55,87	12	381	0.3002	0	0	1	DQB1*02:01 DQB1*02:02
RF	55,87	15	403	0.7232	0	0	1	DQB1*06:01 DQB1*06:02 DQB1*06:03
PL	55,87	21	545	0.8033	0	0	1	DQB1*03:01 DQB1*03:02 DQB1*03:03 DQB1*03:04 DQB1*03:05
LT	55,89	12	381	0.3002	0	0	1	DQB1*02:01 DQB1*02:02
PT	55,89	21	545	0.8033	0	0	1	DQB1*03:01 DQB1*03:02 DQB1*03:03 DQB1*03:04 DQB1*03:05
LT	55,90	12	381	0.3002	0	0	1	DQB1*02:01 DQB1*02:02
PT	55,90	21	545	0.8033	0	0	1	DQB1*03:01 DQB1*03:02 DQB1*03:03 DQB1*03:04 DQB1*03:05
PA	56,57	17	516	0.2589	0	0	1	DQB1*02:01 DQB1*02:02 DQB1*03:02 DQB1*03:04 DQB1*03:05
PD	56,57	27	748	0.2988	0	0	1	DQB1*03:01 DQB1*03:03 DQB1*05:03 DQB1*06:01 DQB1*06:02 DQB1*06:03
PD	56,66	12	398	0.2136	0	0	1	DQB1*02:01 DQB1*02:02 DQB1*05:04 DQB1*06:01
PI	56,67	12	398	0.2136	0	0	1	DQB1*02:01 DQB1*02:02 DQB1*05:04 DQB1*06:01
PE	56,70	0	2	1	0	0	1	DQB1*05:04
PR	56,70	33	830	1	0	0	1	DQB1*02:01 DQB1*02:02 DQB1*03:01 DQB1*03:02 DQB1*03:03 DQB1*03:04 DQB1*03:05 DQB1*06:01 DQB1*06:04 DQB1*06:09
PD	56,71	0	2	1	0	0	1	DQB1*05:04
PK	56,71	12	381	0.3002	0	0	1	DQB1*02:01 DQB1*02:02
PA	56,74	12	381	0.3002	0	0	1	DQB1*02:01 DQB1*02:02
PQ	56,84	30	786	0.5871	0	0	1	DQB1*02:01 DQB1*02:02 DQB1*03:01 DQB1*03:02 DQB1*03:03 DQB1*03:04 DQB1*03:05
PL	56,85	30	786	0.5871	0	0	1	DQB1*02:01 DQB1*02:02 DQB1*03:01 DQB1*03:02 DQB1*03:03 DQB1*03:04 DQB1*03:05
PE	56,86	30	786	0.5871	0	0	1	DQB1*02:01 DQB1*02:02 DQB1*03:01 DQB1*03:02 DQB1*03:03 DQB1*03:04 DQB1*03:05
PF	56,87	15	403	0.7232	0	0	1	DQB1*06:01 DQB1*06:02 DQB1*06:03
PL	56,87	30	786	0.5871	0	0	1	DQB1*02:01 DQB1*02:02 DQB1*03:01 DQB1*03:02 DQB1*03:03 DQB1*03:04 DQB1*03:05
PT	56,89	30	786	0.5871	0	0	1	DQB1*02:01 DQB1*02:02 DQB1*03:01 DQB1*03:02 DQB1*03:03 DQB1*03:04 DQB1*03:05
PT	56,90	30	786	0.5871	0	0	1	DQB1*02:01 DQB1*02:02 DQB1*03:01 DQB1*03:02 DQB1*03:03 DQB1*03:04 DQB1*03:05
SD	57,66	0	2	1	0	0	1	DQB1*05:04
AE	57,66	5	171	0.5264	0	0	1	DQB1*03:02 DQB1*03:04 DQB1*03:05
AD	57,66	12	381	0.3002	0	0	1	DQB1*02:01 DQB1*02:02
DE	57,66	27	736	0.3921	0	0	1	DQB1*03:01 DQB1*03:03 DQB1*05:03 DQB1*06:02 DQB1*06:03
SI	57,67	0	2	1	0	0	1	DQB1*05:04
AV	57,67	5	171	0.5264	0	0	1	DQB1*03:02 DQB1*03:04 DQB1*03:05
AI	57,67	12	381	0.3002	0	0	1	DQB1*02:01 DQB1*02:02
DV	57,67	27	736	0.3921	0	0	1	DQB1*03:01 DQB1*03:03 DQB1*05:03 DQB1*06:02 DQB1*06:03
SE	57,70	0	2	1	0	0	1	DQB1*05:04
DG	57,70	17	425	1	0	0	1	DQB1*05:03 DQB1*06:02 DQB1*06:03
AR	57,70	17	516	0.2589	0	0	1	DQB1*02:01 DQB1*02:02 DQB1*03:02 DQB1*03:04 DQB1*03:05
SD	57,71	0	2	1	0	0	1	DQB1*05:04
AT	57,71	5	171	0.5264	0	0	1	DQB1*03:02 DQB1*03:04 DQB1*03:05
AK	57,71	12	381	0.3002	0	0	1	DQB1*02:01 DQB1*02:02
DT	57,71	27	721	0.5255	0	0	1	DQB1*03:01 DQB1*03:03 DQB1*06:01 DQB1*06:02 DQB1*06:03
AE	57,74	5	171	0.5264	0	0	1	DQB1*03:02 DQB1*03:04 DQB1*03:05
AA	57,74	12	381	0.3002	0	0	1	DQB1*02:01 DQB1*02:02
DE	57,74	27	721	0.5255	0	0	1	DQB1*03:01 DQB1*03:03 DQB1*06:01 DQB1*06:02 DQB1*06:03
AL	57,75	5	171	0.5264	0	0	1	DQB1*03:02 DQB1*03:04 DQB1*03:05
AV	57,75	12	381	0.3002	0	0	1	DQB1*02:01 DQB1*02:02
DL	57,75	27	721	0.5255	0	0	1	DQB1*03:01 DQB1*03:03 DQB1*06:01 DQB1*06:02 DQB1*06:03
AT	57,77	5	171	0.5264	0	0	1	DQB1*03:02 DQB1*03:04 DQB1*03:05
AR	57,77	12	381	0.3002	0	0	1	DQB1*02:01 DQB1*02:02
DT	57,77	28	756	0.4201	0	0	1	DQB1*03:01 DQB1*03:03 DQB1*04:01 DQB1*04:02 DQB1*06:01 DQB1*06:02 DQB1*06:03
DE	57,84	17	441	0.8416	0	0	1	DQB1*05:03 DQB1*06:01 DQB1*06:02 DQB1*06:03
AQ	57,84	17	516	0.2589	0	0	1	DQB1*02:01 DQB1*02:02 DQB1*03:02 DQB1*03:04 DQB1*03:05
DV	57,85	17	441	0.8416	0	0	1	DQB1*05:03 DQB1*06:01 DQB1*06:02 DQB1*06:03
AL	57,85	17	516	0.2589	0	0	1	DQB1*02:01 DQB1*02:02 DQB1*03:02 DQB1*03:04 DQB1*03:05
DA	57,86	17	441	0.8416	0	0	1	DQB1*05:03 DQB1*06:01 DQB1*06:02 DQB1*06:03
AE	57,86	17	516	0.2589	0	0	1	DQB1*02:01 DQB1*02:02 DQB1*03:02 DQB1*03:04 DQB1*03:05
DF	57,87	15	403	0.7232	0	0	1	DQB1*06:01 DQB1*06:02 DQB1*06:03
AL	57,87	17	516	0.2589	0	0	1	DQB1*02:01 DQB1*02:02 DQB1*03:02 DQB1*03:04 DQB1*03:05
DG	57,89	17	441	0.8416	0	0	1	DQB1*05:03 DQB1*06:01 DQB1*06:02 DQB1*06:03
AT	57,89	17	516	0.2589	0	0	1	DQB1*02:01 DQB1*02:02 DQB1*03:02 DQB1*03:04 DQB1*03:05
DI	57,90	17	441	0.8416	0	0	1	DQB1*05:03 DQB1*06:01 DQB1*06:02 DQB1*06:03
AT	57,90	17	516	0.2589	0	0	1	DQB1*02:01 DQB1*02:02 DQB1*03:02 DQB1*03:04 DQB1*03:05
DI	66,67	15	443	0.3956	0	0	1	DQB1*02:01 DQB1*02:02 DQB1*04:01 DQB1*04:02 DQB1*05:04 DQB1*06:01
DR	66,70	12	396	0.2227	0	0	1	DQB1*02:01 DQB1*02:02 DQB1*06:01
DT	66,71	0	20	1	0	0	1	DQB1*06:01
DK	66,71	12	381	0.3002	0	0	1	DQB1*02:01 DQB1*02:02
DE	66,74	0	20	1	0	0	1	DQB1*06:01
DA	66,74	12	381	0.3002	0	0	1	DQB1*02:01 DQB1*02:02
DL	66,75	0	20	1	0	0	1	DQB1*06:01
DV	66,75	15	429	0.4984	0	0	1	DQB1*02:01 DQB1*02:02 DQB1*04:01 DQB1*04:02 DQB1*05:04
DR	66,77	12	383	0.2889	0	0	1	DQB1*02:01 DQB1*02:02 DQB1*05:04
DE	66,84	0	22	1	0	0	1	DQB1*05:04 DQB1*06:01
DQ	66,84	15	427	0.5142	0	0	1	DQB1*02:01 DQB1*02:02 DQB1*04:01 DQB1*04:02
EQ	66,84	21	545	0.8033	0	0	1	DQB1*03:01 DQB1*03:02 DQB1*03:03 DQB1*03:04 DQB1*03:05
DV	66,85	0	22	1	0	0	1	DQB1*05:04 DQB1*06:01
DL	66,85	15	427	0.5142	0	0	1	DQB1*02:01 DQB1*02:02 DQB1*04:01 DQB1*04:02
EL	66,85	21	545	0.8033	0	0	1	DQB1*03:01 DQB1*03:02 DQB1*03:03 DQB1*03:04 DQB1*03:05
DA	66,86	0	22	1	0	0	1	DQB1*05:04 DQB1*06:01
DE	66,86	15	427	0.5142	0	0	1	DQB1*02:01 DQB1*02:02 DQB1*04:01 DQB1*04:02
EE	66,86	21	545	0.8033	0	0	1	DQB1*03:01 DQB1*03:02 DQB1*03:03 DQB1*03:04 DQB1*03:05
DY	66,87	0	2	1	0	0	1	DQB1*05:04
DF	66,87	0	20	1	0	0	1	DQB1*06:01
EF	66,87	15	387	0.8785	0	0	1	DQB1*06:02 DQB1*06:03
DL	66,87	15	427	0.5142	0	0	1	DQB1*02:01 DQB1*02:02 DQB1*04:01 DQB1*04:02
EL	66,87	21	545	0.8033	0	0	1	DQB1*03:01 DQB1*03:02 DQB1*03:03 DQB1*03:04 DQB1*03:05
DG	66,89	0	22	1	0	0	1	DQB1*05:04 DQB1*06:01
DT	66,89	15	427	0.5142	0	0	1	DQB1*02:01 DQB1*02:02 DQB1*04:01 DQB1*04:02
ET	66,89	21	545	0.8033	0	0	1	DQB1*03:01 DQB1*03:02 DQB1*03:03 DQB1*03:04 DQB1*03:05
DI	66,90	0	22	1	0	0	1	DQB1*05:04 DQB1*06:01
DT	66,90	15	427	0.5142	0	0	1	DQB1*02:01 DQB1*02:02 DQB1*04:01 DQB1*04:02
ET	66,90	21	545	0.8033	0	0	1	DQB1*03:01 DQB1*03:02 DQB1*03:03 DQB1*03:04 DQB1*03:05
IR	67,70	12	396	0.2227	0	0	1	DQB1*02:01 DQB1*02:02 DQB1*06:01
IT	67,71	0	20	1	0	0	1	DQB1*06:01
IK	67,71	12	381	0.3002	0	0	1	DQB1*02:01 DQB1*02:02
IE	67,74	0	20	1	0	0	1	DQB1*06:01
IA	67,74	12	381	0.3002	0	0	1	DQB1*02:01 DQB1*02:02
IL	67,75	0	20	1	0	0	1	DQB1*06:01
IV	67,75	15	429	0.4984	0	0	1	DQB1*02:01 DQB1*02:02 DQB1*04:01 DQB1*04:02 DQB1*05:04
IR	67,77	12	383	0.2889	0	0	1	DQB1*02:01 DQB1*02:02 DQB1*05:04
IE	67,84	0	22	1	0	0	1	DQB1*05:04 DQB1*06:01
IQ	67,84	15	427	0.5142	0	0	1	DQB1*02:01 DQB1*02:02 DQB1*04:01 DQB1*04:02
VQ	67,84	21	545	0.8033	0	0	1	DQB1*03:01 DQB1*03:02 DQB1*03:03 DQB1*03:04 DQB1*03:05
IV	67,85	0	22	1	0	0	1	DQB1*05:04 DQB1*06:01
IL	67,85	15	427	0.5142	0	0	1	DQB1*02:01 DQB1*02:02 DQB1*04:01 DQB1*04:02
VL	67,85	21	545	0.8033	0	0	1	DQB1*03:01 DQB1*03:02 DQB1*03:03 DQB1*03:04 DQB1*03:05
IA	67,86	0	22	1	0	0	1	DQB1*05:04 DQB1*06:01
IE	67,86	15	427	0.5142	0	0	1	DQB1*02:01 DQB1*02:02 DQB1*04:01 DQB1*04:02
VE	67,86	21	545	0.8033	0	0	1	DQB1*03:01 DQB1*03:02 DQB1*03:03 DQB1*03:04 DQB1*03:05
IY	67,87	0	2	1	0	0	1	DQB1*05:04
IF	67,87	0	20	1	0	0	1	DQB1*06:01
VF	67,87	15	387	0.8785	0	0	1	DQB1*06:02 DQB1*06:03
IL	67,87	15	427	0.5142	0	0	1	DQB1*02:01 DQB1*02:02 DQB1*04:01 DQB1*04:02
VL	67,87	21	545	0.8033	0	0	1	DQB1*03:01 DQB1*03:02 DQB1*03:03 DQB1*03:04 DQB1*03:05
IG	67,89	0	22	1	0	0	1	DQB1*05:04 DQB1*06:01
IT	67,89	15	427	0.5142	0	0	1	DQB1*02:01 DQB1*02:02 DQB1*04:01 DQB1*04:02
VT	67,89	21	545	0.8033	0	0	1	DQB1*03:01 DQB1*03:02 DQB1*03:03 DQB1*03:04 DQB1*03:05
II	67,90	0	22	1	0	0	1	DQB1*05:04 DQB1*06:01
IT	67,90	15	427	0.5142	0	0	1	DQB1*02:01 DQB1*02:02 DQB1*04:01 DQB1*04:02
VT	67,90	21	545	0.8033	0	0	1	DQB1*03:01 DQB1*03:02 DQB1*03:03 DQB1*03:04 DQB1*03:05
RK	70,71	12	381	0.3002	0	0	1	DQB1*02:01 DQB1*02:02
GT	70,71	15	387	0.8785	0	0	1	DQB1*06:02 DQB1*06:03
RA	70,74	12	381	0.3002	0	0	1	DQB1*02:01 DQB1*02:02
GE	70,74	15	387	0.8785	0	0	1	DQB1*06:02 DQB1*06:03
RV	70,75	12	381	0.3002	0	0	1	DQB1*02:01 DQB1*02:02
GL	70,75	15	387	0.8785	0	0	1	DQB1*06:02 DQB1*06:03
ER	70,77	0	2	1	0	0	1	DQB1*05:04
RR	70,77	12	381	0.3002	0	0	1	DQB1*02:01 DQB1*02:02
GT	70,77	15	387	0.8785	0	0	1	DQB1*06:02 DQB1*06:03
EE	70,84	0	2	1	0	0	1	DQB1*05:04
RQ	70,84	30	786	0.5871	0	0	1	DQB1*02:01 DQB1*02:02 DQB1*03:01 DQB1*03:02 DQB1*03:03 DQB1*03:04 DQB1*03:05
EV	70,85	0	2	1	0	0	1	DQB1*05:04
RL	70,85	30	786	0.5871	0	0	1	DQB1*02:01 DQB1*02:02 DQB1*03:01 DQB1*03:02 DQB1*03:03 DQB1*03:04 DQB1*03:05
EA	70,86	0	2	1	0	0	1	DQB1*05:04
RA	70,86	0	20	1	0	0	1	DQB1*06:01
RE	70,86	30	786	0.5871	0	0	1	DQB1*02:01 DQB1*02:02 DQB1*03:01 DQB1*03:02 DQB1*03:03 DQB1*03:04 DQB1*03:05
EY	70,87	0	2	1	0	0	1	DQB1*05:04
RF	70,87	0	20	1	0	0	1	DQB1*06:01
GF	70,87	15	387	0.8785	0	0	1	DQB1*06:02 DQB1*06:03
RL	70,87	30	786	0.5871	0	0	1	DQB1*02:01 DQB1*02:02 DQB1*03:01 DQB1*03:02 DQB1*03:03 DQB1*03:04 DQB1*03:05
EG	70,89	0	2	1	0	0	1	DQB1*05:04
RT	70,89	30	786	0.5871	0	0	1	DQB1*02:01 DQB1*02:02 DQB1*03:01 DQB1*03:02 DQB1*03:03 DQB1*03:04 DQB1*03:05
EI	70,90	0	2	1	0	0	1	DQB1*05:04
RT	70,90	30	786	0.5871	0	0	1	DQB1*02:01 DQB1*02:02 DQB1*03:01 DQB1*03:02 DQB1*03:03 DQB1*03:04 DQB1*03:05
KA	71,74	12	381	0.3002	0	0	1	DQB1*02:01 DQB1*02:02
KV	71,75	12	381	0.3002	0	0	1	DQB1*02:01 DQB1*02:02
DR	71,77	0	2	1	0	0	1	DQB1*05:04
KR	71,77	12	381	0.3002	0	0	1	DQB1*02:01 DQB1*02:02
DE	71,84	0	2	1	0	0	1	DQB1*05:04
KQ	71,84	12	381	0.3002	0	0	1	DQB1*02:01 DQB1*02:02
TQ	71,84	21	545	0.8033	0	0	1	DQB1*03:01 DQB1*03:02 DQB1*03:03 DQB1*03:04 DQB1*03:05
DV	71,85	0	2	1	0	0	1	DQB1*05:04
KL	71,85	12	381	0.3002	0	0	1	DQB1*02:01 DQB1*02:02
TL	71,85	21	545	0.8033	0	0	1	DQB1*03:01 DQB1*03:02 DQB1*03:03 DQB1*03:04 DQB1*03:05
DA	71,86	0	2	1	0	0	1	DQB1*05:04
KE	71,86	12	381	0.3002	0	0	1	DQB1*02:01 DQB1*02:02
TA	71,86	15	403	0.7232	0	0	1	DQB1*06:01 DQB1*06:02 DQB1*06:03
TE	71,86	21	545	0.8033	0	0	1	DQB1*03:01 DQB1*03:02 DQB1*03:03 DQB1*03:04 DQB1*03:05
DY	71,87	0	2	1	0	0	1	DQB1*05:04
KL	71,87	12	381	0.3002	0	0	1	DQB1*02:01 DQB1*02:02
TF	71,87	15	403	0.7232	0	0	1	DQB1*06:01 DQB1*06:02 DQB1*06:03
TL	71,87	21	545	0.8033	0	0	1	DQB1*03:01 DQB1*03:02 DQB1*03:03 DQB1*03:04 DQB1*03:05
DG	71,89	0	2	1	0	0	1	DQB1*05:04
KT	71,89	12	381	0.3002	0	0	1	DQB1*02:01 DQB1*02:02
TT	71,89	21	545	0.8033	0	0	1	DQB1*03:01 DQB1*03:02 DQB1*03:03 DQB1*03:04 DQB1*03:05
DI	71,90	0	2	1	0	0	1	DQB1*05:04
KT	71,90	12	381	0.3002	0	0	1	DQB1*02:01 DQB1*02:02
TT	71,90	21	545	0.8033	0	0	1	DQB1*03:01 DQB1*03:02 DQB1*03:03 DQB1*03:04 DQB1*03:05
AV	74,75	12	381	0.3002	0	0	1	DQB1*02:01 DQB1*02:02
AR	74,77	12	381	0.3002	0	0	1	DQB1*02:01 DQB1*02:02
AQ	74,84	12	381	0.3002	0	0	1	DQB1*02:01 DQB1*02:02
EQ	74,84	21	545	0.8033	0	0	1	DQB1*03:01 DQB1*03:02 DQB1*03:03 DQB1*03:04 DQB1*03:05
AL	74,85	12	381	0.3002	0	0	1	DQB1*02:01 DQB1*02:02
EL	74,85	21	545	0.8033	0	0	1	DQB1*03:01 DQB1*03:02 DQB1*03:03 DQB1*03:04 DQB1*03:05
AE	74,86	12	381	0.3002	0	0	1	DQB1*02:01 DQB1*02:02
EA	74,86	15	403	0.7232	0	0	1	DQB1*06:01 DQB1*06:02 DQB1*06:03
EE	74,86	21	545	0.8033	0	0	1	DQB1*03:01 DQB1*03:02 DQB1*03:03 DQB1*03:04 DQB1*03:05
AL	74,87	12	381	0.3002	0	0	1	DQB1*02:01 DQB1*02:02
EF	74,87	15	403	0.7232	0	0	1	DQB1*06:01 DQB1*06:02 DQB1*06:03
EL	74,87	21	545	0.8033	0	0	1	DQB1*03:01 DQB1*03:02 DQB1*03:03 DQB1*03:04 DQB1*03:05
AT	74,89	12	381	0.3002	0	0	1	DQB1*02:01 DQB1*02:02
ET	74,89	21	545	0.8033	0	0	1	DQB1*03:01 DQB1*03:02 DQB1*03:03 DQB1*03:04 DQB1*03:05
AT	74,90	12	381	0.3002	0	0	1	DQB1*02:01 DQB1*02:02
ET	74,90	21	545	0.8033	0	0	1	DQB1*03:01 DQB1*03:02 DQB1*03:03 DQB1*03:04 DQB1*03:05
VQ	75,84	15	427	0.5142	0	0	1	DQB1*02:01 DQB1*02:02 DQB1*04:01 DQB1*04:02
LQ	75,84	21	545	0.8033	0	0	1	DQB1*03:01 DQB1*03:02 DQB1*03:03 DQB1*03:04 DQB1*03:05
VL	75,85	15	427	0.5142	0	0	1	DQB1*02:01 DQB1*02:02 DQB1*04:01 DQB1*04:02
LL	75,85	21	545	0.8033	0	0	1	DQB1*03:01 DQB1*03:02 DQB1*03:03 DQB1*03:04 DQB1*03:05
LA	75,86	15	403	0.7232	0	0	1	DQB1*06:01 DQB1*06:02 DQB1*06:03
VE	75,86	15	427	0.5142	0	0	1	DQB1*02:01 DQB1*02:02 DQB1*04:01 DQB1*04:02
LE	75,86	21	545	0.8033	0	0	1	DQB1*03:01 DQB1*03:02 DQB1*03:03 DQB1*03:04 DQB1*03:05
LF	75,87	15	403	0.7232	0	0	1	DQB1*06:01 DQB1*06:02 DQB1*06:03
VL	75,87	15	427	0.5142	0	0	1	DQB1*02:01 DQB1*02:02 DQB1*04:01 DQB1*04:02
LL	75,87	21	545	0.8033	0	0	1	DQB1*03:01 DQB1*03:02 DQB1*03:03 DQB1*03:04 DQB1*03:05
VT	75,89	15	427	0.5142	0	0	1	DQB1*02:01 DQB1*02:02 DQB1*04:01 DQB1*04:02
LT	75,89	21	545	0.8033	0	0	1	DQB1*03:01 DQB1*03:02 DQB1*03:03 DQB1*03:04 DQB1*03:05
VT	75,90	15	427	0.5142	0	0	1	DQB1*02:01 DQB1*02:02 DQB1*04:01 DQB1*04:02
LT	75,90	21	545	0.8033	0	0	1	DQB1*03:01 DQB1*03:02 DQB1*03:03 DQB1*03:04 DQB1*03:05
RQ	77,84	12	381	0.3002	0	0	1	DQB1*02:01 DQB1*02:02
RL	77,85	12	381	0.3002	0	0	1	DQB1*02:01 DQB1*02:02
RE	77,86	12	381	0.3002	0	0	1	DQB1*02:01 DQB1*02:02
TA	77,86	15	403	0.7232	0	0	1	DQB1*06:01 DQB1*06:02 DQB1*06:03
RL	77,87	12	381	0.3002	0	0	1	DQB1*02:01 DQB1*02:02
TF	77,87	15	403	0.7232	0	0	1	DQB1*06:01 DQB1*06:02 DQB1*06:03
RT	77,89	12	381	0.3002	0	0	1	DQB1*02:01 DQB1*02:02
RT	77,90	12	381	0.3002	0	0	1	DQB1*02:01 DQB1*02:02
EF	84,87	15	403	0.7232	0	0	1	DQB1*06:01 DQB1*06:02 DQB1*06:03
VF	85,87	15	403	0.7232	0	0	1	DQB1*06:01 DQB1*06:02 DQB1*06:03
AF	86,87	15	403	0.7232	0	0	1	DQB1*06:01 DQB1*06:02 DQB1*06:03
FG	87,89	15	403	0.7232	0	0	1	DQB1*06:01 DQB1*06:02 DQB1*06:03
FI	87,90	15	403	0.7232	0	0	1	DQB1*06:01 DQB1*06:02 DQB1*06:03
