# Supplementary material for: Pulmonary alveolar proteinosis: An autoimmune disease lacking an HLA association
Source: PLoS One. 2019 Mar 7;14(3):e0213179. doi: 10.1371/journal.pone.0213179 (PMC6405167; doi:10.1371/journal.pone.0213179)
Supplement: S27 Table — (TXT) [file pone.0213179.s027.txt]

Module	Positions	Affected	Control	p-value	Accepted	Accepted	p-adj
YGL	9,13,14	17	300	0.09217	0	0	1	DQB1*05:01 DQB1*05:02 DQB1*05:03 DQB1*05:04
FGM	9,13,14	14	317	0.6604	0	0	1	DQB1*04:01 DQB1*04:02 DQB1*06:02
FGR	9,13,23	14	316	0.6505	0	0	1	DQB1*04:02 DQB1*06:02
FGG	9,13,26	4	61	0.3082	0	0	1	DQB1*04:01 DQB1*04:02
FGL	9,13,26	12	267	0.6441	0	0	1	DQB1*06:02
YGG	9,13,26	17	301	0.09509	0	0	1	DQB1*03:05 DQB1*05:01 DQB1*05:02 DQB1*05:03 DQB1*05:04
FGT	9,13,28	14	317	0.6604	0	0	1	DQB1*04:01 DQB1*04:02 DQB1*06:02
YGT	9,13,28	27	657	0.814	0	0	1	DQB1*03:02 DQB1*03:03 DQB1*03:05 DQB1*05:01 DQB1*05:02 DQB1*05:03 DQB1*05:04 DQB1*06:03 DQB1*06:04 DQB1*06:09
YGY	9,13,30	11	262	0.8546	0	0	1	DQB1*03:02 DQB1*03:03 DQB1*03:05 DQB1*05:04 DQB1*06:09
FGY	9,13,30	14	317	0.6604	0	0	1	DQB1*04:01 DQB1*04:02 DQB1*06:02
YGH	9,13,30	21	474	0.5265	0	0	1	DQB1*05:01 DQB1*05:02 DQB1*05:03 DQB1*06:03 DQB1*06:04
FGY	9,13,37	14	317	0.6604	0	0	1	DQB1*04:01 DQB1*04:02 DQB1*06:02
YGY	9,13,37	27	657	0.814	0	0	1	DQB1*03:02 DQB1*03:03 DQB1*03:05 DQB1*05:01 DQB1*05:02 DQB1*05:03 DQB1*05:04 DQB1*06:03 DQB1*06:04 DQB1*06:09
FGA	9,13,38	14	317	0.6604	0	0	1	DQB1*04:01 DQB1*04:02 DQB1*06:02
YGA	9,13,38	18	440	0.9006	0	0	1	DQB1*03:02 DQB1*03:03 DQB1*03:05 DQB1*06:03 DQB1*06:04 DQB1*06:09
YGV	9,13,38	27	622	0.4974	0	0	1	DQB1*02:01 DQB1*02:02 DQB1*05:01 DQB1*05:02 DQB1*05:03 DQB1*05:04
FGG	9,13,45	14	317	0.6604	0	0	1	DQB1*04:01 DQB1*04:02 DQB1*06:02
FGV	9,13,46	14	317	0.6604	0	0	1	DQB1*04:01 DQB1*04:02 DQB1*06:02
YGV	9,13,46	27	657	0.814	0	0	1	DQB1*03:02 DQB1*03:03 DQB1*03:05 DQB1*05:01 DQB1*05:02 DQB1*05:03 DQB1*05:04 DQB1*06:03 DQB1*06:04 DQB1*06:09
FGY	9,13,47	14	317	0.6604	0	0	1	DQB1*04:01 DQB1*04:02 DQB1*06:02
YGY	9,13,47	27	657	0.814	0	0	1	DQB1*03:02 DQB1*03:03 DQB1*03:05 DQB1*05:01 DQB1*05:02 DQB1*05:03 DQB1*05:04 DQB1*06:03 DQB1*06:04 DQB1*06:09
FGP	9,13,52	14	317	0.6604	0	0	1	DQB1*04:01 DQB1*04:02 DQB1*06:02
YGP	9,13,52	27	657	0.814	0	0	1	DQB1*03:02 DQB1*03:03 DQB1*03:05 DQB1*05:01 DQB1*05:02 DQB1*05:03 DQB1*05:04 DQB1*06:03 DQB1*06:04 DQB1*06:09
FGL	9,13,53	4	61	0.3082	0	0	1	DQB1*04:01 DQB1*04:02
FGQ	9,13,53	12	267	0.6441	0	0	1	DQB1*06:02
YGQ	9,13,53	21	486	0.6285	0	0	1	DQB1*05:01 DQB1*05:02 DQB1*05:03 DQB1*05:04 DQB1*06:03 DQB1*06:04 DQB1*06:09
YGP	9,13,55	11	252	0.7428	0	0	1	DQB1*03:02 DQB1*03:03 DQB1*03:05
FGR	9,13,55	14	317	0.6604	0	0	1	DQB1*04:01 DQB1*04:02 DQB1*06:02
YGR	9,13,55	21	486	0.6285	0	0	1	DQB1*05:01 DQB1*05:02 DQB1*05:03 DQB1*05:04 DQB1*06:03 DQB1*06:04 DQB1*06:09
FGL	9,13,56	4	61	0.3082	0	0	1	DQB1*04:01 DQB1*04:02
FGP	9,13,56	12	267	0.6441	0	0	1	DQB1*06:02
YGS	9,13,57	2	49	1	0	0	1	DQB1*05:02 DQB1*05:04
YGV	9,13,57	14	294	0.4468	0	0	1	DQB1*05:01 DQB1*06:04 DQB1*06:09
FGD	9,13,57	14	317	0.6604	0	0	1	DQB1*04:01 DQB1*04:02 DQB1*06:02
FGD	9,13,66	4	61	0.3082	0	0	1	DQB1*04:01 DQB1*04:02
FGE	9,13,66	12	267	0.6441	0	0	1	DQB1*06:02
YGE	9,13,66	27	656	0.804	0	0	1	DQB1*03:02 DQB1*03:03 DQB1*03:05 DQB1*05:01 DQB1*05:02 DQB1*05:03 DQB1*06:03 DQB1*06:04 DQB1*06:09
FGI	9,13,67	4	61	0.3082	0	0	1	DQB1*04:01 DQB1*04:02
FGV	9,13,67	12	267	0.6441	0	0	1	DQB1*06:02
YGV	9,13,67	27	656	0.804	0	0	1	DQB1*03:02 DQB1*03:03 DQB1*03:05 DQB1*05:01 DQB1*05:02 DQB1*05:03 DQB1*06:03 DQB1*06:04 DQB1*06:09
FGE	9,13,70	4	61	0.3082	0	0	1	DQB1*04:01 DQB1*04:02
FGG	9,13,70	12	267	0.6441	0	0	1	DQB1*06:02
YGG	9,13,70	19	410	0.4129	0	0	1	DQB1*05:01 DQB1*05:02 DQB1*05:03 DQB1*06:03
FGD	9,13,71	4	61	0.3082	0	0	1	DQB1*04:01 DQB1*04:02
FGT	9,13,71	12	267	0.6441	0	0	1	DQB1*06:02
YGA	9,13,71	17	298	0.08652	0	0	1	DQB1*05:01 DQB1*05:02 DQB1*05:03
YGT	9,13,71	18	440	0.9006	0	0	1	DQB1*03:02 DQB1*03:03 DQB1*03:05 DQB1*06:03 DQB1*06:04 DQB1*06:09
FGS	9,13,74	4	61	0.3082	0	0	1	DQB1*04:01 DQB1*04:02
FGE	9,13,74	12	267	0.6441	0	0	1	DQB1*06:02
YGS	9,13,74	17	300	0.09217	0	0	1	DQB1*05:01 DQB1*05:02 DQB1*05:03 DQB1*05:04
YGE	9,13,74	18	440	0.9006	0	0	1	DQB1*03:02 DQB1*03:03 DQB1*03:05 DQB1*06:03 DQB1*06:04 DQB1*06:09
FGV	9,13,75	4	61	0.3082	0	0	1	DQB1*04:01 DQB1*04:02
FGL	9,13,75	12	267	0.6441	0	0	1	DQB1*06:02
YGL	9,13,75	18	440	0.9006	0	0	1	DQB1*03:02 DQB1*03:03 DQB1*03:05 DQB1*06:03 DQB1*06:04 DQB1*06:09
YGV	9,13,75	27	622	0.4974	0	0	1	DQB1*02:01 DQB1*02:02 DQB1*05:01 DQB1*05:02 DQB1*05:03 DQB1*05:04
FGT	9,13,77	14	317	0.6604	0	0	1	DQB1*04:01 DQB1*04:02 DQB1*06:02
YGT	9,13,77	18	440	0.9006	0	0	1	DQB1*03:02 DQB1*03:03 DQB1*03:05 DQB1*06:03 DQB1*06:04 DQB1*06:09
YGR	9,13,77	27	622	0.4974	0	0	1	DQB1*02:01 DQB1*02:02 DQB1*05:01 DQB1*05:02 DQB1*05:03 DQB1*05:04
FGQ	9,13,84	4	61	0.3082	0	0	1	DQB1*04:01 DQB1*04:02
FGE	9,13,84	12	267	0.6441	0	0	1	DQB1*06:02
YGE	9,13,84	21	486	0.6285	0	0	1	DQB1*05:01 DQB1*05:02 DQB1*05:03 DQB1*05:04 DQB1*06:03 DQB1*06:04 DQB1*06:09
FGL	9,13,85	4	61	0.3082	0	0	1	DQB1*04:01 DQB1*04:02
FGV	9,13,85	12	267	0.6441	0	0	1	DQB1*06:02
YGV	9,13,85	21	486	0.6285	0	0	1	DQB1*05:01 DQB1*05:02 DQB1*05:03 DQB1*05:04 DQB1*06:03 DQB1*06:04 DQB1*06:09
FGE	9,13,86	4	61	0.3082	0	0	1	DQB1*04:01 DQB1*04:02
YGG	9,13,86	5	93	0.4165	0	0	1	DQB1*06:04 DQB1*06:09
FGA	9,13,86	12	267	0.6441	0	0	1	DQB1*06:02
YGA	9,13,86	19	412	0.4277	0	0	1	DQB1*05:01 DQB1*05:02 DQB1*05:03 DQB1*05:04 DQB1*06:03
FGL	9,13,87	4	61	0.3082	0	0	1	DQB1*04:01 DQB1*04:02
FGF	9,13,87	12	267	0.6441	0	0	1	DQB1*06:02
YGY	9,13,87	19	381	0.2308	0	0	1	DQB1*05:01 DQB1*05:02 DQB1*05:03 DQB1*05:04 DQB1*06:04 DQB1*06:09
FGT	9,13,89	4	61	0.3082	0	0	1	DQB1*04:01 DQB1*04:02
FGG	9,13,89	12	267	0.6441	0	0	1	DQB1*06:02
YGG	9,13,89	21	486	0.6285	0	0	1	DQB1*05:01 DQB1*05:02 DQB1*05:03 DQB1*05:04 DQB1*06:03 DQB1*06:04 DQB1*06:09
FGT	9,13,90	4	61	0.3082	0	0	1	DQB1*04:01 DQB1*04:02
FGI	9,13,90	12	267	0.6441	0	0	1	DQB1*06:02
YGI	9,13,90	21	486	0.6285	0	0	1	DQB1*05:01 DQB1*05:02 DQB1*05:03 DQB1*05:04 DQB1*06:03 DQB1*06:04 DQB1*06:09
YLR	9,14,23	17	300	0.09217	0	0	1	DQB1*05:01 DQB1*05:02 DQB1*05:03 DQB1*05:04
FMR	9,14,23	14	316	0.6505	0	0	1	DQB1*04:02 DQB1*06:02
FMG	9,14,26	4	61	0.3082	0	0	1	DQB1*04:01 DQB1*04:02
FML	9,14,26	12	267	0.6441	0	0	1	DQB1*06:02
YLG	9,14,26	17	300	0.09217	0	0	1	DQB1*05:01 DQB1*05:02 DQB1*05:03 DQB1*05:04
YLT	9,14,28	17	300	0.09217	0	0	1	DQB1*05:01 DQB1*05:02 DQB1*05:03 DQB1*05:04
FMT	9,14,28	14	317	0.6604	0	0	1	DQB1*04:01 DQB1*04:02 DQB1*06:02
YMT	9,14,28	28	689	0.8828	0	0	1	DQB1*03:01 DQB1*03:02 DQB1*03:03 DQB1*03:04 DQB1*03:05 DQB1*06:03 DQB1*06:04 DQB1*06:09
YLH	9,14,30	17	298	0.08652	0	0	1	DQB1*05:01 DQB1*05:02 DQB1*05:03
FMY	9,14,30	14	317	0.6604	0	0	1	DQB1*04:01 DQB1*04:02 DQB1*06:02
YLY	9,14,37	17	300	0.09217	0	0	1	DQB1*05:01 DQB1*05:02 DQB1*05:03 DQB1*05:04
FMY	9,14,37	14	317	0.6604	0	0	1	DQB1*04:01 DQB1*04:02 DQB1*06:02
YMY	9,14,37	28	689	0.8828	0	0	1	DQB1*03:01 DQB1*03:02 DQB1*03:03 DQB1*03:04 DQB1*03:05 DQB1*06:03 DQB1*06:04 DQB1*06:09
YLV	9,14,38	17	300	0.09217	0	0	1	DQB1*05:01 DQB1*05:02 DQB1*05:03 DQB1*05:04
FMA	9,14,38	14	317	0.6604	0	0	1	DQB1*04:01 DQB1*04:02 DQB1*06:02
YMA	9,14,38	28	689	0.8828	0	0	1	DQB1*03:01 DQB1*03:02 DQB1*03:03 DQB1*03:04 DQB1*03:05 DQB1*06:03 DQB1*06:04 DQB1*06:09
YLG	9,14,45	17	300	0.09217	0	0	1	DQB1*05:01 DQB1*05:02 DQB1*05:03 DQB1*05:04
FMG	9,14,45	14	317	0.6604	0	0	1	DQB1*04:01 DQB1*04:02 DQB1*06:02
YLV	9,14,46	17	300	0.09217	0	0	1	DQB1*05:01 DQB1*05:02 DQB1*05:03 DQB1*05:04
FMV	9,14,46	14	317	0.6604	0	0	1	DQB1*04:01 DQB1*04:02 DQB1*06:02
YMV	9,14,46	28	689	0.8828	0	0	1	DQB1*03:01 DQB1*03:02 DQB1*03:03 DQB1*03:04 DQB1*03:05 DQB1*06:03 DQB1*06:04 DQB1*06:09
YLY	9,14,47	17	300	0.09217	0	0	1	DQB1*05:01 DQB1*05:02 DQB1*05:03 DQB1*05:04
FMY	9,14,47	14	317	0.6604	0	0	1	DQB1*04:01 DQB1*04:02 DQB1*06:02
YMY	9,14,47	28	689	0.8828	0	0	1	DQB1*03:01 DQB1*03:02 DQB1*03:03 DQB1*03:04 DQB1*03:05 DQB1*06:03 DQB1*06:04 DQB1*06:09
YLP	9,14,52	17	300	0.09217	0	0	1	DQB1*05:01 DQB1*05:02 DQB1*05:03 DQB1*05:04
FMP	9,14,52	14	317	0.6604	0	0	1	DQB1*04:01 DQB1*04:02 DQB1*06:02
YMP	9,14,52	28	689	0.8828	0	0	1	DQB1*03:01 DQB1*03:02 DQB1*03:03 DQB1*03:04 DQB1*03:05 DQB1*06:03 DQB1*06:04 DQB1*06:09
FML	9,14,53	4	61	0.3082	0	0	1	DQB1*04:01 DQB1*04:02
FMQ	9,14,53	12	267	0.6441	0	0	1	DQB1*06:02
YLQ	9,14,53	17	300	0.09217	0	0	1	DQB1*05:01 DQB1*05:02 DQB1*05:03 DQB1*05:04
YLR	9,14,55	17	300	0.09217	0	0	1	DQB1*05:01 DQB1*05:02 DQB1*05:03 DQB1*05:04
FMR	9,14,55	14	317	0.6604	0	0	1	DQB1*04:01 DQB1*04:02 DQB1*06:02
FML	9,14,56	4	61	0.3082	0	0	1	DQB1*04:01 DQB1*04:02
FMP	9,14,56	12	267	0.6441	0	0	1	DQB1*06:02
YLP	9,14,56	17	300	0.09217	0	0	1	DQB1*05:01 DQB1*05:02 DQB1*05:03 DQB1*05:04
YLS	9,14,57	2	49	1	0	0	1	DQB1*05:02 DQB1*05:04
YLD	9,14,57	3	53	0.4711	0	0	1	DQB1*05:03
YMV	9,14,57	5	93	0.4165	0	0	1	DQB1*06:04 DQB1*06:09
YLV	9,14,57	12	210	0.1731	0	0	1	DQB1*05:01
FMD	9,14,57	14	317	0.6604	0	0	1	DQB1*04:01 DQB1*04:02 DQB1*06:02
FMD	9,14,66	4	61	0.3082	0	0	1	DQB1*04:01 DQB1*04:02
FME	9,14,66	12	267	0.6441	0	0	1	DQB1*06:02
YLE	9,14,66	17	298	0.08652	0	0	1	DQB1*05:01 DQB1*05:02 DQB1*05:03
YME	9,14,66	28	689	0.8828	0	0	1	DQB1*03:01 DQB1*03:02 DQB1*03:03 DQB1*03:04 DQB1*03:05 DQB1*06:03 DQB1*06:04 DQB1*06:09
FMI	9,14,67	4	61	0.3082	0	0	1	DQB1*04:01 DQB1*04:02
FMV	9,14,67	12	267	0.6441	0	0	1	DQB1*06:02
YLV	9,14,67	17	298	0.08652	0	0	1	DQB1*05:01 DQB1*05:02 DQB1*05:03
YMV	9,14,67	28	689	0.8828	0	0	1	DQB1*03:01 DQB1*03:02 DQB1*03:03 DQB1*03:04 DQB1*03:05 DQB1*06:03 DQB1*06:04 DQB1*06:09
FME	9,14,70	4	61	0.3082	0	0	1	DQB1*04:01 DQB1*04:02
FMG	9,14,70	12	267	0.6441	0	0	1	DQB1*06:02
YLG	9,14,70	17	298	0.08652	0	0	1	DQB1*05:01 DQB1*05:02 DQB1*05:03
YMR	9,14,70	33	824	1	0	0	1	DQB1*02:01 DQB1*02:02 DQB1*03:01 DQB1*03:02 DQB1*03:03 DQB1*03:04 DQB1*03:05 DQB1*06:04 DQB1*06:09
FMD	9,14,71	4	61	0.3082	0	0	1	DQB1*04:01 DQB1*04:02
FMT	9,14,71	12	267	0.6441	0	0	1	DQB1*06:02
YLA	9,14,71	17	298	0.08652	0	0	1	DQB1*05:01 DQB1*05:02 DQB1*05:03
YMT	9,14,71	28	689	0.8828	0	0	1	DQB1*03:01 DQB1*03:02 DQB1*03:03 DQB1*03:04 DQB1*03:05 DQB1*06:03 DQB1*06:04 DQB1*06:09
FMS	9,14,74	4	61	0.3082	0	0	1	DQB1*04:01 DQB1*04:02
FME	9,14,74	12	267	0.6441	0	0	1	DQB1*06:02
YLS	9,14,74	17	300	0.09217	0	0	1	DQB1*05:01 DQB1*05:02 DQB1*05:03 DQB1*05:04
YME	9,14,74	28	689	0.8828	0	0	1	DQB1*03:01 DQB1*03:02 DQB1*03:03 DQB1*03:04 DQB1*03:05 DQB1*06:03 DQB1*06:04 DQB1*06:09
FMV	9,14,75	4	61	0.3082	0	0	1	DQB1*04:01 DQB1*04:02
FML	9,14,75	12	267	0.6441	0	0	1	DQB1*06:02
YLV	9,14,75	17	300	0.09217	0	0	1	DQB1*05:01 DQB1*05:02 DQB1*05:03 DQB1*05:04
YML	9,14,75	28	689	0.8828	0	0	1	DQB1*03:01 DQB1*03:02 DQB1*03:03 DQB1*03:04 DQB1*03:05 DQB1*06:03 DQB1*06:04 DQB1*06:09
YLR	9,14,77	17	300	0.09217	0	0	1	DQB1*05:01 DQB1*05:02 DQB1*05:03 DQB1*05:04
FMT	9,14,77	14	317	0.6604	0	0	1	DQB1*04:01 DQB1*04:02 DQB1*06:02
YMT	9,14,77	28	689	0.8828	0	0	1	DQB1*03:01 DQB1*03:02 DQB1*03:03 DQB1*03:04 DQB1*03:05 DQB1*06:03 DQB1*06:04 DQB1*06:09
FMQ	9,14,84	4	61	0.3082	0	0	1	DQB1*04:01 DQB1*04:02
FME	9,14,84	12	267	0.6441	0	0	1	DQB1*06:02
YLE	9,14,84	17	300	0.09217	0	0	1	DQB1*05:01 DQB1*05:02 DQB1*05:03 DQB1*05:04
FML	9,14,85	4	61	0.3082	0	0	1	DQB1*04:01 DQB1*04:02
FMV	9,14,85	12	267	0.6441	0	0	1	DQB1*06:02
YLV	9,14,85	17	300	0.09217	0	0	1	DQB1*05:01 DQB1*05:02 DQB1*05:03 DQB1*05:04
FME	9,14,86	4	61	0.3082	0	0	1	DQB1*04:01 DQB1*04:02
YMG	9,14,86	5	93	0.4165	0	0	1	DQB1*06:04 DQB1*06:09
FMA	9,14,86	12	267	0.6441	0	0	1	DQB1*06:02
YLA	9,14,86	17	300	0.09217	0	0	1	DQB1*05:01 DQB1*05:02 DQB1*05:03 DQB1*05:04
FML	9,14,87	4	61	0.3082	0	0	1	DQB1*04:01 DQB1*04:02
YMY	9,14,87	5	93	0.4165	0	0	1	DQB1*06:04 DQB1*06:09
FMF	9,14,87	12	267	0.6441	0	0	1	DQB1*06:02
YLY	9,14,87	17	300	0.09217	0	0	1	DQB1*05:01 DQB1*05:02 DQB1*05:03 DQB1*05:04
FMT	9,14,89	4	61	0.3082	0	0	1	DQB1*04:01 DQB1*04:02
FMG	9,14,89	12	267	0.6441	0	0	1	DQB1*06:02
YLG	9,14,89	17	300	0.09217	0	0	1	DQB1*05:01 DQB1*05:02 DQB1*05:03 DQB1*05:04
FMT	9,14,90	4	61	0.3082	0	0	1	DQB1*04:01 DQB1*04:02
FMI	9,14,90	12	267	0.6441	0	0	1	DQB1*06:02
YLI	9,14,90	17	300	0.09217	0	0	1	DQB1*05:01 DQB1*05:02 DQB1*05:03 DQB1*05:04
FRG	9,23,26	4	60	0.3028	0	0	1	DQB1*04:02
FRL	9,23,26	12	267	0.6441	0	0	1	DQB1*06:02
YRG	9,23,26	17	301	0.09509	0	0	1	DQB1*03:05 DQB1*05:01 DQB1*05:02 DQB1*05:03 DQB1*05:04
FRT	9,23,28	14	316	0.6505	0	0	1	DQB1*04:02 DQB1*06:02
FRY	9,23,30	14	316	0.6505	0	0	1	DQB1*04:02 DQB1*06:02
YRH	9,23,30	21	474	0.5265	0	0	1	DQB1*05:01 DQB1*05:02 DQB1*05:03 DQB1*06:03 DQB1*06:04
FRY	9,23,37	14	316	0.6505	0	0	1	DQB1*04:02 DQB1*06:02
FRA	9,23,38	14	316	0.6505	0	0	1	DQB1*04:02 DQB1*06:02
YRV	9,23,38	27	622	0.4974	0	0	1	DQB1*02:01 DQB1*02:02 DQB1*05:01 DQB1*05:02 DQB1*05:03 DQB1*05:04
YRA	9,23,38	28	689	0.8828	0	0	1	DQB1*03:01 DQB1*03:02 DQB1*03:03 DQB1*03:04 DQB1*03:05 DQB1*06:03 DQB1*06:04 DQB1*06:09
FRG	9,23,45	14	316	0.6505	0	0	1	DQB1*04:02 DQB1*06:02
FRV	9,23,46	14	316	0.6505	0	0	1	DQB1*04:02 DQB1*06:02
FRY	9,23,47	14	316	0.6505	0	0	1	DQB1*04:02 DQB1*06:02
FRP	9,23,52	14	316	0.6505	0	0	1	DQB1*04:02 DQB1*06:02
FRL	9,23,53	4	60	0.3028	0	0	1	DQB1*04:02
FRQ	9,23,53	12	267	0.6441	0	0	1	DQB1*06:02
YRQ	9,23,53	21	486	0.6285	0	0	1	DQB1*05:01 DQB1*05:02 DQB1*05:03 DQB1*05:04 DQB1*06:03 DQB1*06:04 DQB1*06:09
FRR	9,23,55	14	316	0.6505	0	0	1	DQB1*04:02 DQB1*06:02
YRR	9,23,55	21	486	0.6285	0	0	1	DQB1*05:01 DQB1*05:02 DQB1*05:03 DQB1*05:04 DQB1*06:03 DQB1*06:04 DQB1*06:09
FRL	9,23,56	4	60	0.3028	0	0	1	DQB1*04:02
FRP	9,23,56	12	267	0.6441	0	0	1	DQB1*06:02
YRS	9,23,57	2	49	1	0	0	1	DQB1*05:02 DQB1*05:04
YRV	9,23,57	14	294	0.4468	0	0	1	DQB1*05:01 DQB1*06:04 DQB1*06:09
FRD	9,23,57	14	316	0.6505	0	0	1	DQB1*04:02 DQB1*06:02
FRD	9,23,66	4	60	0.3028	0	0	1	DQB1*04:02
FRE	9,23,66	12	267	0.6441	0	0	1	DQB1*06:02
FRI	9,23,67	4	60	0.3028	0	0	1	DQB1*04:02
FRV	9,23,67	12	267	0.6441	0	0	1	DQB1*06:02
FRE	9,23,70	4	60	0.3028	0	0	1	DQB1*04:02
FRG	9,23,70	12	267	0.6441	0	0	1	DQB1*06:02
YRG	9,23,70	19	410	0.4129	0	0	1	DQB1*05:01 DQB1*05:02 DQB1*05:03 DQB1*06:03
YRR	9,23,70	33	824	1	0	0	1	DQB1*02:01 DQB1*02:02 DQB1*03:01 DQB1*03:02 DQB1*03:03 DQB1*03:04 DQB1*03:05 DQB1*06:04 DQB1*06:09
FRD	9,23,71	4	60	0.3028	0	0	1	DQB1*04:02
FRT	9,23,71	12	267	0.6441	0	0	1	DQB1*06:02
YRA	9,23,71	17	298	0.08652	0	0	1	DQB1*05:01 DQB1*05:02 DQB1*05:03
YRT	9,23,71	28	689	0.8828	0	0	1	DQB1*03:01 DQB1*03:02 DQB1*03:03 DQB1*03:04 DQB1*03:05 DQB1*06:03 DQB1*06:04 DQB1*06:09
FRS	9,23,74	4	60	0.3028	0	0	1	DQB1*04:02
FRE	9,23,74	12	267	0.6441	0	0	1	DQB1*06:02
YRS	9,23,74	17	300	0.09217	0	0	1	DQB1*05:01 DQB1*05:02 DQB1*05:03 DQB1*05:04
YRE	9,23,74	28	689	0.8828	0	0	1	DQB1*03:01 DQB1*03:02 DQB1*03:03 DQB1*03:04 DQB1*03:05 DQB1*06:03 DQB1*06:04 DQB1*06:09
FRV	9,23,75	4	60	0.3028	0	0	1	DQB1*04:02
FRL	9,23,75	12	267	0.6441	0	0	1	DQB1*06:02
YRV	9,23,75	27	622	0.4974	0	0	1	DQB1*02:01 DQB1*02:02 DQB1*05:01 DQB1*05:02 DQB1*05:03 DQB1*05:04
YRL	9,23,75	28	689	0.8828	0	0	1	DQB1*03:01 DQB1*03:02 DQB1*03:03 DQB1*03:04 DQB1*03:05 DQB1*06:03 DQB1*06:04 DQB1*06:09
FRT	9,23,77	14	316	0.6505	0	0	1	DQB1*04:02 DQB1*06:02
YRR	9,23,77	27	622	0.4974	0	0	1	DQB1*02:01 DQB1*02:02 DQB1*05:01 DQB1*05:02 DQB1*05:03 DQB1*05:04
YRT	9,23,77	28	689	0.8828	0	0	1	DQB1*03:01 DQB1*03:02 DQB1*03:03 DQB1*03:04 DQB1*03:05 DQB1*06:03 DQB1*06:04 DQB1*06:09
FRQ	9,23,84	4	60	0.3028	0	0	1	DQB1*04:02
FRE	9,23,84	12	267	0.6441	0	0	1	DQB1*06:02
YRE	9,23,84	21	486	0.6285	0	0	1	DQB1*05:01 DQB1*05:02 DQB1*05:03 DQB1*05:04 DQB1*06:03 DQB1*06:04 DQB1*06:09
FRL	9,23,85	4	60	0.3028	0	0	1	DQB1*04:02
FRV	9,23,85	12	267	0.6441	0	0	1	DQB1*06:02
YRV	9,23,85	21	486	0.6285	0	0	1	DQB1*05:01 DQB1*05:02 DQB1*05:03 DQB1*05:04 DQB1*06:03 DQB1*06:04 DQB1*06:09
FRE	9,23,86	4	60	0.3028	0	0	1	DQB1*04:02
YRG	9,23,86	5	93	0.4165	0	0	1	DQB1*06:04 DQB1*06:09
FRA	9,23,86	12	267	0.6441	0	0	1	DQB1*06:02
YRA	9,23,86	19	412	0.4277	0	0	1	DQB1*05:01 DQB1*05:02 DQB1*05:03 DQB1*05:04 DQB1*06:03
FRL	9,23,87	4	60	0.3028	0	0	1	DQB1*04:02
FRF	9,23,87	12	267	0.6441	0	0	1	DQB1*06:02
YRY	9,23,87	19	381	0.2308	0	0	1	DQB1*05:01 DQB1*05:02 DQB1*05:03 DQB1*05:04 DQB1*06:04 DQB1*06:09
FRT	9,23,89	4	60	0.3028	0	0	1	DQB1*04:02
FRG	9,23,89	12	267	0.6441	0	0	1	DQB1*06:02
YRG	9,23,89	21	486	0.6285	0	0	1	DQB1*05:01 DQB1*05:02 DQB1*05:03 DQB1*05:04 DQB1*06:03 DQB1*06:04 DQB1*06:09
FRT	9,23,90	4	60	0.3028	0	0	1	DQB1*04:02
FRI	9,23,90	12	267	0.6441	0	0	1	DQB1*06:02
YRI	9,23,90	21	486	0.6285	0	0	1	DQB1*05:01 DQB1*05:02 DQB1*05:03 DQB1*05:04 DQB1*06:03 DQB1*06:04 DQB1*06:09
FGT	9,26,28	4	61	0.3082	0	0	1	DQB1*04:01 DQB1*04:02
FLT	9,26,28	12	267	0.6441	0	0	1	DQB1*06:02
YGT	9,26,28	17	301	0.09509	0	0	1	DQB1*03:05 DQB1*05:01 DQB1*05:02 DQB1*05:03 DQB1*05:04
YLT	9,26,28	18	440	0.9006	0	0	1	DQB1*03:02 DQB1*03:03 DQB1*06:03 DQB1*06:04 DQB1*06:09
FGY	9,26,30	4	61	0.3082	0	0	1	DQB1*04:01 DQB1*04:02
YLY	9,26,30	11	261	0.8434	0	0	1	DQB1*03:02 DQB1*03:03 DQB1*06:09
FLY	9,26,30	12	267	0.6441	0	0	1	DQB1*06:02
YGH	9,26,30	17	298	0.08652	0	0	1	DQB1*05:01 DQB1*05:02 DQB1*05:03
FGY	9,26,37	4	61	0.3082	0	0	1	DQB1*04:01 DQB1*04:02
FLY	9,26,37	12	267	0.6441	0	0	1	DQB1*06:02
YGY	9,26,37	17	301	0.09509	0	0	1	DQB1*03:05 DQB1*05:01 DQB1*05:02 DQB1*05:03 DQB1*05:04
YLY	9,26,37	18	440	0.9006	0	0	1	DQB1*03:02 DQB1*03:03 DQB1*06:03 DQB1*06:04 DQB1*06:09
FGA	9,26,38	4	61	0.3082	0	0	1	DQB1*04:01 DQB1*04:02
FLA	9,26,38	12	267	0.6441	0	0	1	DQB1*06:02
YGV	9,26,38	17	300	0.09217	0	0	1	DQB1*05:01 DQB1*05:02 DQB1*05:03 DQB1*05:04
YLA	9,26,38	18	440	0.9006	0	0	1	DQB1*03:02 DQB1*03:03 DQB1*06:03 DQB1*06:04 DQB1*06:09
FGG	9,26,45	4	61	0.3082	0	0	1	DQB1*04:01 DQB1*04:02
FLG	9,26,45	12	267	0.6441	0	0	1	DQB1*06:02
YGG	9,26,45	17	301	0.09509	0	0	1	DQB1*03:05 DQB1*05:01 DQB1*05:02 DQB1*05:03 DQB1*05:04
FGV	9,26,46	4	61	0.3082	0	0	1	DQB1*04:01 DQB1*04:02
FLV	9,26,46	12	267	0.6441	0	0	1	DQB1*06:02
YGV	9,26,46	17	301	0.09509	0	0	1	DQB1*03:05 DQB1*05:01 DQB1*05:02 DQB1*05:03 DQB1*05:04
YLV	9,26,46	18	440	0.9006	0	0	1	DQB1*03:02 DQB1*03:03 DQB1*06:03 DQB1*06:04 DQB1*06:09
FGY	9,26,47	4	61	0.3082	0	0	1	DQB1*04:01 DQB1*04:02
FLY	9,26,47	12	267	0.6441	0	0	1	DQB1*06:02
YGY	9,26,47	17	301	0.09509	0	0	1	DQB1*03:05 DQB1*05:01 DQB1*05:02 DQB1*05:03 DQB1*05:04
YLY	9,26,47	18	440	0.9006	0	0	1	DQB1*03:02 DQB1*03:03 DQB1*06:03 DQB1*06:04 DQB1*06:09
FGP	9,26,52	4	61	0.3082	0	0	1	DQB1*04:01 DQB1*04:02
FLP	9,26,52	12	267	0.6441	0	0	1	DQB1*06:02
YGP	9,26,52	17	301	0.09509	0	0	1	DQB1*03:05 DQB1*05:01 DQB1*05:02 DQB1*05:03 DQB1*05:04
YLP	9,26,52	18	440	0.9006	0	0	1	DQB1*03:02 DQB1*03:03 DQB1*06:03 DQB1*06:04 DQB1*06:09
FGL	9,26,53	4	61	0.3082	0	0	1	DQB1*04:01 DQB1*04:02
FLQ	9,26,53	12	267	0.6441	0	0	1	DQB1*06:02
YGQ	9,26,53	17	300	0.09217	0	0	1	DQB1*05:01 DQB1*05:02 DQB1*05:03 DQB1*05:04
FGR	9,26,55	4	61	0.3082	0	0	1	DQB1*04:01 DQB1*04:02
YLP	9,26,55	11	252	0.7428	0	0	1	DQB1*03:02 DQB1*03:03
FLR	9,26,55	12	267	0.6441	0	0	1	DQB1*06:02
YGR	9,26,55	17	300	0.09217	0	0	1	DQB1*05:01 DQB1*05:02 DQB1*05:03 DQB1*05:04
FGL	9,26,56	4	61	0.3082	0	0	1	DQB1*04:01 DQB1*04:02
FLP	9,26,56	12	267	0.6441	0	0	1	DQB1*06:02
YGP	9,26,56	17	301	0.09509	0	0	1	DQB1*03:05 DQB1*05:01 DQB1*05:02 DQB1*05:03 DQB1*05:04
YGS	9,26,57	2	49	1	0	0	1	DQB1*05:02 DQB1*05:04
YGD	9,26,57	3	53	0.4711	0	0	1	DQB1*05:03
FGD	9,26,57	4	61	0.3082	0	0	1	DQB1*04:01 DQB1*04:02
YLV	9,26,57	5	93	0.4165	0	0	1	DQB1*06:04 DQB1*06:09
YGV	9,26,57	12	210	0.1731	0	0	1	DQB1*05:01
FLD	9,26,57	12	267	0.6441	0	0	1	DQB1*06:02
FGD	9,26,66	4	61	0.3082	0	0	1	DQB1*04:01 DQB1*04:02
FLE	9,26,66	12	267	0.6441	0	0	1	DQB1*06:02
YGE	9,26,66	17	299	0.08931	0	0	1	DQB1*03:05 DQB1*05:01 DQB1*05:02 DQB1*05:03
YLE	9,26,66	18	440	0.9006	0	0	1	DQB1*03:02 DQB1*03:03 DQB1*06:03 DQB1*06:04 DQB1*06:09
FGI	9,26,67	4	61	0.3082	0	0	1	DQB1*04:01 DQB1*04:02
FLV	9,26,67	12	267	0.6441	0	0	1	DQB1*06:02
YGV	9,26,67	17	299	0.08931	0	0	1	DQB1*03:05 DQB1*05:01 DQB1*05:02 DQB1*05:03
YLV	9,26,67	18	440	0.9006	0	0	1	DQB1*03:02 DQB1*03:03 DQB1*06:03 DQB1*06:04 DQB1*06:09
FGE	9,26,70	4	61	0.3082	0	0	1	DQB1*04:01 DQB1*04:02
FLG	9,26,70	12	267	0.6441	0	0	1	DQB1*06:02
YGG	9,26,70	17	298	0.08652	0	0	1	DQB1*05:01 DQB1*05:02 DQB1*05:03
FGD	9,26,71	4	61	0.3082	0	0	1	DQB1*04:01 DQB1*04:02
FLT	9,26,71	12	267	0.6441	0	0	1	DQB1*06:02
YGA	9,26,71	17	298	0.08652	0	0	1	DQB1*05:01 DQB1*05:02 DQB1*05:03
YLT	9,26,71	18	440	0.9006	0	0	1	DQB1*03:02 DQB1*03:03 DQB1*06:03 DQB1*06:04 DQB1*06:09
FGS	9,26,74	4	61	0.3082	0	0	1	DQB1*04:01 DQB1*04:02
FLE	9,26,74	12	267	0.6441	0	0	1	DQB1*06:02
YGS	9,26,74	17	300	0.09217	0	0	1	DQB1*05:01 DQB1*05:02 DQB1*05:03 DQB1*05:04
YLE	9,26,74	18	440	0.9006	0	0	1	DQB1*03:02 DQB1*03:03 DQB1*06:03 DQB1*06:04 DQB1*06:09
FGV	9,26,75	4	61	0.3082	0	0	1	DQB1*04:01 DQB1*04:02
FLL	9,26,75	12	267	0.6441	0	0	1	DQB1*06:02
YGV	9,26,75	17	300	0.09217	0	0	1	DQB1*05:01 DQB1*05:02 DQB1*05:03 DQB1*05:04
YLL	9,26,75	18	440	0.9006	0	0	1	DQB1*03:02 DQB1*03:03 DQB1*06:03 DQB1*06:04 DQB1*06:09
FGT	9,26,77	4	61	0.3082	0	0	1	DQB1*04:01 DQB1*04:02
FLT	9,26,77	12	267	0.6441	0	0	1	DQB1*06:02
YGR	9,26,77	17	300	0.09217	0	0	1	DQB1*05:01 DQB1*05:02 DQB1*05:03 DQB1*05:04
YLT	9,26,77	18	440	0.9006	0	0	1	DQB1*03:02 DQB1*03:03 DQB1*06:03 DQB1*06:04 DQB1*06:09
FGQ	9,26,84	4	61	0.3082	0	0	1	DQB1*04:01 DQB1*04:02
FLE	9,26,84	12	267	0.6441	0	0	1	DQB1*06:02
YGE	9,26,84	17	300	0.09217	0	0	1	DQB1*05:01 DQB1*05:02 DQB1*05:03 DQB1*05:04
FGL	9,26,85	4	61	0.3082	0	0	1	DQB1*04:01 DQB1*04:02
FLV	9,26,85	12	267	0.6441	0	0	1	DQB1*06:02
YGV	9,26,85	17	300	0.09217	0	0	1	DQB1*05:01 DQB1*05:02 DQB1*05:03 DQB1*05:04
FGE	9,26,86	4	61	0.3082	0	0	1	DQB1*04:01 DQB1*04:02
YLG	9,26,86	5	93	0.4165	0	0	1	DQB1*06:04 DQB1*06:09
FLA	9,26,86	12	267	0.6441	0	0	1	DQB1*06:02
YGA	9,26,86	17	300	0.09217	0	0	1	DQB1*05:01 DQB1*05:02 DQB1*05:03 DQB1*05:04
FGL	9,26,87	4	61	0.3082	0	0	1	DQB1*04:01 DQB1*04:02
YLY	9,26,87	5	93	0.4165	0	0	1	DQB1*06:04 DQB1*06:09
FLF	9,26,87	12	267	0.6441	0	0	1	DQB1*06:02
YGY	9,26,87	17	300	0.09217	0	0	1	DQB1*05:01 DQB1*05:02 DQB1*05:03 DQB1*05:04
FGT	9,26,89	4	61	0.3082	0	0	1	DQB1*04:01 DQB1*04:02
FLG	9,26,89	12	267	0.6441	0	0	1	DQB1*06:02
YGG	9,26,89	17	300	0.09217	0	0	1	DQB1*05:01 DQB1*05:02 DQB1*05:03 DQB1*05:04
FGT	9,26,90	4	61	0.3082	0	0	1	DQB1*04:01 DQB1*04:02
FLI	9,26,90	12	267	0.6441	0	0	1	DQB1*06:02
YGI	9,26,90	17	300	0.09217	0	0	1	DQB1*05:01 DQB1*05:02 DQB1*05:03 DQB1*05:04
FTY	9,28,30	14	317	0.6604	0	0	1	DQB1*04:01 DQB1*04:02 DQB1*06:02
YTH	9,28,30	21	474	0.5265	0	0	1	DQB1*05:01 DQB1*05:02 DQB1*05:03 DQB1*06:03 DQB1*06:04
FTY	9,28,37	14	317	0.6604	0	0	1	DQB1*04:01 DQB1*04:02 DQB1*06:02
YTV	9,28,38	17	300	0.09217	0	0	1	DQB1*05:01 DQB1*05:02 DQB1*05:03 DQB1*05:04
FTA	9,28,38	14	317	0.6604	0	0	1	DQB1*04:01 DQB1*04:02 DQB1*06:02
YTA	9,28,38	28	689	0.8828	0	0	1	DQB1*03:01 DQB1*03:02 DQB1*03:03 DQB1*03:04 DQB1*03:05 DQB1*06:03 DQB1*06:04 DQB1*06:09
FTG	9,28,45	14	317	0.6604	0	0	1	DQB1*04:01 DQB1*04:02 DQB1*06:02
YTG	9,28,45	27	657	0.814	0	0	1	DQB1*03:02 DQB1*03:03 DQB1*03:05 DQB1*05:01 DQB1*05:02 DQB1*05:03 DQB1*05:04 DQB1*06:03 DQB1*06:04 DQB1*06:09
FTV	9,28,46	14	317	0.6604	0	0	1	DQB1*04:01 DQB1*04:02 DQB1*06:02
FTY	9,28,47	14	317	0.6604	0	0	1	DQB1*04:01 DQB1*04:02 DQB1*06:02
FTP	9,28,52	14	317	0.6604	0	0	1	DQB1*04:01 DQB1*04:02 DQB1*06:02
FTL	9,28,53	4	61	0.3082	0	0	1	DQB1*04:01 DQB1*04:02
FTQ	9,28,53	12	267	0.6441	0	0	1	DQB1*06:02
YTQ	9,28,53	21	486	0.6285	0	0	1	DQB1*05:01 DQB1*05:02 DQB1*05:03 DQB1*05:04 DQB1*06:03 DQB1*06:04 DQB1*06:09
FTR	9,28,55	14	317	0.6604	0	0	1	DQB1*04:01 DQB1*04:02 DQB1*06:02
YTR	9,28,55	21	486	0.6285	0	0	1	DQB1*05:01 DQB1*05:02 DQB1*05:03 DQB1*05:04 DQB1*06:03 DQB1*06:04 DQB1*06:09
FTL	9,28,56	4	61	0.3082	0	0	1	DQB1*04:01 DQB1*04:02
FTP	9,28,56	12	267	0.6441	0	0	1	DQB1*06:02
YTS	9,28,57	2	49	1	0	0	1	DQB1*05:02 DQB1*05:04
YTV	9,28,57	14	294	0.4468	0	0	1	DQB1*05:01 DQB1*06:04 DQB1*06:09
FTD	9,28,57	14	317	0.6604	0	0	1	DQB1*04:01 DQB1*04:02 DQB1*06:02
FTD	9,28,66	4	61	0.3082	0	0	1	DQB1*04:01 DQB1*04:02
FTE	9,28,66	12	267	0.6441	0	0	1	DQB1*06:02
FTI	9,28,67	4	61	0.3082	0	0	1	DQB1*04:01 DQB1*04:02
FTV	9,28,67	12	267	0.6441	0	0	1	DQB1*06:02
FTE	9,28,70	4	61	0.3082	0	0	1	DQB1*04:01 DQB1*04:02
FTG	9,28,70	12	267	0.6441	0	0	1	DQB1*06:02
YTG	9,28,70	19	410	0.4129	0	0	1	DQB1*05:01 DQB1*05:02 DQB1*05:03 DQB1*06:03
YTR	9,28,70	26	607	0.5848	0	0	1	DQB1*03:01 DQB1*03:02 DQB1*03:03 DQB1*03:04 DQB1*03:05 DQB1*06:04 DQB1*06:09
FTD	9,28,71	4	61	0.3082	0	0	1	DQB1*04:01 DQB1*04:02
FTT	9,28,71	12	267	0.6441	0	0	1	DQB1*06:02
YTA	9,28,71	17	298	0.08652	0	0	1	DQB1*05:01 DQB1*05:02 DQB1*05:03
YTT	9,28,71	28	689	0.8828	0	0	1	DQB1*03:01 DQB1*03:02 DQB1*03:03 DQB1*03:04 DQB1*03:05 DQB1*06:03 DQB1*06:04 DQB1*06:09
FTS	9,28,74	4	61	0.3082	0	0	1	DQB1*04:01 DQB1*04:02
FTE	9,28,74	12	267	0.6441	0	0	1	DQB1*06:02
YTS	9,28,74	17	300	0.09217	0	0	1	DQB1*05:01 DQB1*05:02 DQB1*05:03 DQB1*05:04
YTE	9,28,74	28	689	0.8828	0	0	1	DQB1*03:01 DQB1*03:02 DQB1*03:03 DQB1*03:04 DQB1*03:05 DQB1*06:03 DQB1*06:04 DQB1*06:09
FTV	9,28,75	4	61	0.3082	0	0	1	DQB1*04:01 DQB1*04:02
FTL	9,28,75	12	267	0.6441	0	0	1	DQB1*06:02
YTV	9,28,75	17	300	0.09217	0	0	1	DQB1*05:01 DQB1*05:02 DQB1*05:03 DQB1*05:04
YTL	9,28,75	28	689	0.8828	0	0	1	DQB1*03:01 DQB1*03:02 DQB1*03:03 DQB1*03:04 DQB1*03:05 DQB1*06:03 DQB1*06:04 DQB1*06:09
YTR	9,28,77	17	300	0.09217	0	0	1	DQB1*05:01 DQB1*05:02 DQB1*05:03 DQB1*05:04
FTT	9,28,77	14	317	0.6604	0	0	1	DQB1*04:01 DQB1*04:02 DQB1*06:02
YTT	9,28,77	28	689	0.8828	0	0	1	DQB1*03:01 DQB1*03:02 DQB1*03:03 DQB1*03:04 DQB1*03:05 DQB1*06:03 DQB1*06:04 DQB1*06:09
FTQ	9,28,84	4	61	0.3082	0	0	1	DQB1*04:01 DQB1*04:02
FTE	9,28,84	12	267	0.6441	0	0	1	DQB1*06:02
YTE	9,28,84	21	486	0.6285	0	0	1	DQB1*05:01 DQB1*05:02 DQB1*05:03 DQB1*05:04 DQB1*06:03 DQB1*06:04 DQB1*06:09
FTL	9,28,85	4	61	0.3082	0	0	1	DQB1*04:01 DQB1*04:02
FTV	9,28,85	12	267	0.6441	0	0	1	DQB1*06:02
YTV	9,28,85	21	486	0.6285	0	0	1	DQB1*05:01 DQB1*05:02 DQB1*05:03 DQB1*05:04 DQB1*06:03 DQB1*06:04 DQB1*06:09
FTE	9,28,86	4	61	0.3082	0	0	1	DQB1*04:01 DQB1*04:02
YTG	9,28,86	5	93	0.4165	0	0	1	DQB1*06:04 DQB1*06:09
FTA	9,28,86	12	267	0.6441	0	0	1	DQB1*06:02
YTA	9,28,86	19	412	0.4277	0	0	1	DQB1*05:01 DQB1*05:02 DQB1*05:03 DQB1*05:04 DQB1*06:03
FTL	9,28,87	4	61	0.3082	0	0	1	DQB1*04:01 DQB1*04:02
FTF	9,28,87	12	267	0.6441	0	0	1	DQB1*06:02
YTY	9,28,87	19	381	0.2308	0	0	1	DQB1*05:01 DQB1*05:02 DQB1*05:03 DQB1*05:04 DQB1*06:04 DQB1*06:09
FTT	9,28,89	4	61	0.3082	0	0	1	DQB1*04:01 DQB1*04:02
FTG	9,28,89	12	267	0.6441	0	0	1	DQB1*06:02
YTG	9,28,89	21	486	0.6285	0	0	1	DQB1*05:01 DQB1*05:02 DQB1*05:03 DQB1*05:04 DQB1*06:03 DQB1*06:04 DQB1*06:09
FTT	9,28,90	4	61	0.3082	0	0	1	DQB1*04:01 DQB1*04:02
FTI	9,28,90	12	267	0.6441	0	0	1	DQB1*06:02
YTI	9,28,90	21	486	0.6285	0	0	1	DQB1*05:01 DQB1*05:02 DQB1*05:03 DQB1*05:04 DQB1*06:03 DQB1*06:04 DQB1*06:09
FYY	9,30,37	14	317	0.6604	0	0	1	DQB1*04:01 DQB1*04:02 DQB1*06:02
YHY	9,30,37	21	474	0.5265	0	0	1	DQB1*05:01 DQB1*05:02 DQB1*05:03 DQB1*06:03 DQB1*06:04
YHV	9,30,38	17	298	0.08652	0	0	1	DQB1*05:01 DQB1*05:02 DQB1*05:03
FYA	9,30,38	14	317	0.6604	0	0	1	DQB1*04:01 DQB1*04:02 DQB1*06:02
YYG	9,30,45	11	262	0.8546	0	0	1	DQB1*03:02 DQB1*03:03 DQB1*03:05 DQB1*05:04 DQB1*06:09
FYG	9,30,45	14	317	0.6604	0	0	1	DQB1*04:01 DQB1*04:02 DQB1*06:02
YHG	9,30,45	21	474	0.5265	0	0	1	DQB1*05:01 DQB1*05:02 DQB1*05:03 DQB1*06:03 DQB1*06:04
FYV	9,30,46	14	317	0.6604	0	0	1	DQB1*04:01 DQB1*04:02 DQB1*06:02
YHV	9,30,46	21	474	0.5265	0	0	1	DQB1*05:01 DQB1*05:02 DQB1*05:03 DQB1*06:03 DQB1*06:04
FYY	9,30,47	14	317	0.6604	0	0	1	DQB1*04:01 DQB1*04:02 DQB1*06:02
YHY	9,30,47	21	474	0.5265	0	0	1	DQB1*05:01 DQB1*05:02 DQB1*05:03 DQB1*06:03 DQB1*06:04
FYP	9,30,52	14	317	0.6604	0	0	1	DQB1*04:01 DQB1*04:02 DQB1*06:02
YHP	9,30,52	21	474	0.5265	0	0	1	DQB1*05:01 DQB1*05:02 DQB1*05:03 DQB1*06:03 DQB1*06:04
FYL	9,30,53	4	61	0.3082	0	0	1	DQB1*04:01 DQB1*04:02
FYQ	9,30,53	12	267	0.6441	0	0	1	DQB1*06:02
YHQ	9,30,53	21	474	0.5265	0	0	1	DQB1*05:01 DQB1*05:02 DQB1*05:03 DQB1*06:03 DQB1*06:04
FYR	9,30,55	14	317	0.6604	0	0	1	DQB1*04:01 DQB1*04:02 DQB1*06:02
YHR	9,30,55	21	474	0.5265	0	0	1	DQB1*05:01 DQB1*05:02 DQB1*05:03 DQB1*06:03 DQB1*06:04
FYL	9,30,56	4	61	0.3082	0	0	1	DQB1*04:01 DQB1*04:02
FYP	9,30,56	12	267	0.6441	0	0	1	DQB1*06:02
YHP	9,30,56	21	474	0.5265	0	0	1	DQB1*05:01 DQB1*05:02 DQB1*05:03 DQB1*06:03 DQB1*06:04
YHS	9,30,57	2	47	0.7125	0	0	1	DQB1*05:02
YHV	9,30,57	14	283	0.3576	0	0	1	DQB1*05:01 DQB1*06:04
FYD	9,30,57	14	317	0.6604	0	0	1	DQB1*04:01 DQB1*04:02 DQB1*06:02
YYD	9,30,57	18	421	0.7157	0	0	1	DQB1*03:01 DQB1*03:03
FYD	9,30,66	4	61	0.3082	0	0	1	DQB1*04:01 DQB1*04:02
FYE	9,30,66	12	267	0.6441	0	0	1	DQB1*06:02
YHE	9,30,66	21	474	0.5265	0	0	1	DQB1*05:01 DQB1*05:02 DQB1*05:03 DQB1*06:03 DQB1*06:04
FYI	9,30,67	4	61	0.3082	0	0	1	DQB1*04:01 DQB1*04:02
FYV	9,30,67	12	267	0.6441	0	0	1	DQB1*06:02
YHV	9,30,67	21	474	0.5265	0	0	1	DQB1*05:01 DQB1*05:02 DQB1*05:03 DQB1*06:03 DQB1*06:04
FYE	9,30,70	4	61	0.3082	0	0	1	DQB1*04:01 DQB1*04:02
YHR	9,30,70	5	82	0.3736	0	0	1	DQB1*06:04
FYG	9,30,70	12	267	0.6441	0	0	1	DQB1*06:02
YHG	9,30,70	19	410	0.4129	0	0	1	DQB1*05:01 DQB1*05:02 DQB1*05:03 DQB1*06:03
FYD	9,30,71	4	61	0.3082	0	0	1	DQB1*04:01 DQB1*04:02
FYT	9,30,71	12	267	0.6441	0	0	1	DQB1*06:02
YHA	9,30,71	17	298	0.08652	0	0	1	DQB1*05:01 DQB1*05:02 DQB1*05:03
FYS	9,30,74	4	61	0.3082	0	0	1	DQB1*04:01 DQB1*04:02
FYE	9,30,74	12	267	0.6441	0	0	1	DQB1*06:02
YHS	9,30,74	17	298	0.08652	0	0	1	DQB1*05:01 DQB1*05:02 DQB1*05:03
FYV	9,30,75	4	61	0.3082	0	0	1	DQB1*04:01 DQB1*04:02
FYL	9,30,75	12	267	0.6441	0	0	1	DQB1*06:02
YHV	9,30,75	17	298	0.08652	0	0	1	DQB1*05:01 DQB1*05:02 DQB1*05:03
YHR	9,30,77	17	298	0.08652	0	0	1	DQB1*05:01 DQB1*05:02 DQB1*05:03
FYT	9,30,77	14	317	0.6604	0	0	1	DQB1*04:01 DQB1*04:02 DQB1*06:02
FYQ	9,30,84	4	61	0.3082	0	0	1	DQB1*04:01 DQB1*04:02
FYE	9,30,84	12	267	0.6441	0	0	1	DQB1*06:02
YHE	9,30,84	21	474	0.5265	0	0	1	DQB1*05:01 DQB1*05:02 DQB1*05:03 DQB1*06:03 DQB1*06:04
FYL	9,30,85	4	61	0.3082	0	0	1	DQB1*04:01 DQB1*04:02
FYV	9,30,85	12	267	0.6441	0	0	1	DQB1*06:02
YHV	9,30,85	21	474	0.5265	0	0	1	DQB1*05:01 DQB1*05:02 DQB1*05:03 DQB1*06:03 DQB1*06:04
FYE	9,30,86	4	61	0.3082	0	0	1	DQB1*04:01 DQB1*04:02
YHG	9,30,86	5	82	0.3736	0	0	1	DQB1*06:04
FYA	9,30,86	12	267	0.6441	0	0	1	DQB1*06:02
YHA	9,30,86	19	410	0.4129	0	0	1	DQB1*05:01 DQB1*05:02 DQB1*05:03 DQB1*06:03
FYL	9,30,87	4	61	0.3082	0	0	1	DQB1*04:01 DQB1*04:02
FYF	9,30,87	12	267	0.6441	0	0	1	DQB1*06:02
YHY	9,30,87	19	369	0.1741	0	0	1	DQB1*05:01 DQB1*05:02 DQB1*05:03 DQB1*06:04
FYT	9,30,89	4	61	0.3082	0	0	1	DQB1*04:01 DQB1*04:02
FYG	9,30,89	12	267	0.6441	0	0	1	DQB1*06:02
YHG	9,30,89	21	474	0.5265	0	0	1	DQB1*05:01 DQB1*05:02 DQB1*05:03 DQB1*06:03 DQB1*06:04
FYT	9,30,90	4	61	0.3082	0	0	1	DQB1*04:01 DQB1*04:02
FYI	9,30,90	12	267	0.6441	0	0	1	DQB1*06:02
YHI	9,30,90	21	474	0.5265	0	0	1	DQB1*05:01 DQB1*05:02 DQB1*05:03 DQB1*06:03 DQB1*06:04
YYV	9,37,38	17	300	0.09217	0	0	1	DQB1*05:01 DQB1*05:02 DQB1*05:03 DQB1*05:04
FYA	9,37,38	14	317	0.6604	0	0	1	DQB1*04:01 DQB1*04:02 DQB1*06:02
YYA	9,37,38	28	689	0.8828	0	0	1	DQB1*03:01 DQB1*03:02 DQB1*03:03 DQB1*03:04 DQB1*03:05 DQB1*06:03 DQB1*06:04 DQB1*06:09
FYG	9,37,45	14	317	0.6604	0	0	1	DQB1*04:01 DQB1*04:02 DQB1*06:02
YYG	9,37,45	27	657	0.814	0	0	1	DQB1*03:02 DQB1*03:03 DQB1*03:05 DQB1*05:01 DQB1*05:02 DQB1*05:03 DQB1*05:04 DQB1*06:03 DQB1*06:04 DQB1*06:09
FYV	9,37,46	14	317	0.6604	0	0	1	DQB1*04:01 DQB1*04:02 DQB1*06:02
FYY	9,37,47	14	317	0.6604	0	0	1	DQB1*04:01 DQB1*04:02 DQB1*06:02
FYP	9,37,52	14	317	0.6604	0	0	1	DQB1*04:01 DQB1*04:02 DQB1*06:02
FYL	9,37,53	4	61	0.3082	0	0	1	DQB1*04:01 DQB1*04:02
FYQ	9,37,53	12	267	0.6441	0	0	1	DQB1*06:02
YYQ	9,37,53	21	486	0.6285	0	0	1	DQB1*05:01 DQB1*05:02 DQB1*05:03 DQB1*05:04 DQB1*06:03 DQB1*06:04 DQB1*06:09
FYR	9,37,55	14	317	0.6604	0	0	1	DQB1*04:01 DQB1*04:02 DQB1*06:02
YYR	9,37,55	21	486	0.6285	0	0	1	DQB1*05:01 DQB1*05:02 DQB1*05:03 DQB1*05:04 DQB1*06:03 DQB1*06:04 DQB1*06:09
FYL	9,37,56	4	61	0.3082	0	0	1	DQB1*04:01 DQB1*04:02
FYP	9,37,56	12	267	0.6441	0	0	1	DQB1*06:02
YYS	9,37,57	2	49	1	0	0	1	DQB1*05:02 DQB1*05:04
YYV	9,37,57	14	294	0.4468	0	0	1	DQB1*05:01 DQB1*06:04 DQB1*06:09
FYD	9,37,57	14	317	0.6604	0	0	1	DQB1*04:01 DQB1*04:02 DQB1*06:02
FYD	9,37,66	4	61	0.3082	0	0	1	DQB1*04:01 DQB1*04:02
FYE	9,37,66	12	267	0.6441	0	0	1	DQB1*06:02
FYI	9,37,67	4	61	0.3082	0	0	1	DQB1*04:01 DQB1*04:02
FYV	9,37,67	12	267	0.6441	0	0	1	DQB1*06:02
FYE	9,37,70	4	61	0.3082	0	0	1	DQB1*04:01 DQB1*04:02
FYG	9,37,70	12	267	0.6441	0	0	1	DQB1*06:02
YYG	9,37,70	19	410	0.4129	0	0	1	DQB1*05:01 DQB1*05:02 DQB1*05:03 DQB1*06:03
YYR	9,37,70	26	607	0.5848	0	0	1	DQB1*03:01 DQB1*03:02 DQB1*03:03 DQB1*03:04 DQB1*03:05 DQB1*06:04 DQB1*06:09
FYD	9,37,71	4	61	0.3082	0	0	1	DQB1*04:01 DQB1*04:02
FYT	9,37,71	12	267	0.6441	0	0	1	DQB1*06:02
YYA	9,37,71	17	298	0.08652	0	0	1	DQB1*05:01 DQB1*05:02 DQB1*05:03
YYT	9,37,71	28	689	0.8828	0	0	1	DQB1*03:01 DQB1*03:02 DQB1*03:03 DQB1*03:04 DQB1*03:05 DQB1*06:03 DQB1*06:04 DQB1*06:09
FYS	9,37,74	4	61	0.3082	0	0	1	DQB1*04:01 DQB1*04:02
FYE	9,37,74	12	267	0.6441	0	0	1	DQB1*06:02
YYS	9,37,74	17	300	0.09217	0	0	1	DQB1*05:01 DQB1*05:02 DQB1*05:03 DQB1*05:04
YYE	9,37,74	28	689	0.8828	0	0	1	DQB1*03:01 DQB1*03:02 DQB1*03:03 DQB1*03:04 DQB1*03:05 DQB1*06:03 DQB1*06:04 DQB1*06:09
FYV	9,37,75	4	61	0.3082	0	0	1	DQB1*04:01 DQB1*04:02
FYL	9,37,75	12	267	0.6441	0	0	1	DQB1*06:02
YYV	9,37,75	17	300	0.09217	0	0	1	DQB1*05:01 DQB1*05:02 DQB1*05:03 DQB1*05:04
YYL	9,37,75	28	689	0.8828	0	0	1	DQB1*03:01 DQB1*03:02 DQB1*03:03 DQB1*03:04 DQB1*03:05 DQB1*06:03 DQB1*06:04 DQB1*06:09
YYR	9,37,77	17	300	0.09217	0	0	1	DQB1*05:01 DQB1*05:02 DQB1*05:03 DQB1*05:04
FYT	9,37,77	14	317	0.6604	0	0	1	DQB1*04:01 DQB1*04:02 DQB1*06:02
YYT	9,37,77	28	689	0.8828	0	0	1	DQB1*03:01 DQB1*03:02 DQB1*03:03 DQB1*03:04 DQB1*03:05 DQB1*06:03 DQB1*06:04 DQB1*06:09
FYQ	9,37,84	4	61	0.3082	0	0	1	DQB1*04:01 DQB1*04:02
FYE	9,37,84	12	267	0.6441	0	0	1	DQB1*06:02
YYE	9,37,84	21	486	0.6285	0	0	1	DQB1*05:01 DQB1*05:02 DQB1*05:03 DQB1*05:04 DQB1*06:03 DQB1*06:04 DQB1*06:09
FYL	9,37,85	4	61	0.3082	0	0	1	DQB1*04:01 DQB1*04:02
FYV	9,37,85	12	267	0.6441	0	0	1	DQB1*06:02
YYV	9,37,85	21	486	0.6285	0	0	1	DQB1*05:01 DQB1*05:02 DQB1*05:03 DQB1*05:04 DQB1*06:03 DQB1*06:04 DQB1*06:09
FYE	9,37,86	4	61	0.3082	0	0	1	DQB1*04:01 DQB1*04:02
YYG	9,37,86	5	93	0.4165	0	0	1	DQB1*06:04 DQB1*06:09
FYA	9,37,86	12	267	0.6441	0	0	1	DQB1*06:02
YYA	9,37,86	19	412	0.4277	0	0	1	DQB1*05:01 DQB1*05:02 DQB1*05:03 DQB1*05:04 DQB1*06:03
FYL	9,37,87	4	61	0.3082	0	0	1	DQB1*04:01 DQB1*04:02
FYF	9,37,87	12	267	0.6441	0	0	1	DQB1*06:02
YYY	9,37,87	19	381	0.2308	0	0	1	DQB1*05:01 DQB1*05:02 DQB1*05:03 DQB1*05:04 DQB1*06:04 DQB1*06:09
FYT	9,37,89	4	61	0.3082	0	0	1	DQB1*04:01 DQB1*04:02
FYG	9,37,89	12	267	0.6441	0	0	1	DQB1*06:02
YYG	9,37,89	21	486	0.6285	0	0	1	DQB1*05:01 DQB1*05:02 DQB1*05:03 DQB1*05:04 DQB1*06:03 DQB1*06:04 DQB1*06:09
FYT	9,37,90	4	61	0.3082	0	0	1	DQB1*04:01 DQB1*04:02
FYI	9,37,90	12	267	0.6441	0	0	1	DQB1*06:02
YYI	9,37,90	21	486	0.6285	0	0	1	DQB1*05:01 DQB1*05:02 DQB1*05:03 DQB1*05:04 DQB1*06:03 DQB1*06:04 DQB1*06:09
FAG	9,38,45	14	317	0.6604	0	0	1	DQB1*04:01 DQB1*04:02 DQB1*06:02
YAG	9,38,45	18	440	0.9006	0	0	1	DQB1*03:02 DQB1*03:03 DQB1*03:05 DQB1*06:03 DQB1*06:04 DQB1*06:09
YVG	9,38,45	27	622	0.4974	0	0	1	DQB1*02:01 DQB1*02:02 DQB1*05:01 DQB1*05:02 DQB1*05:03 DQB1*05:04
YVV	9,38,46	17	300	0.09217	0	0	1	DQB1*05:01 DQB1*05:02 DQB1*05:03 DQB1*05:04
FAV	9,38,46	14	317	0.6604	0	0	1	DQB1*04:01 DQB1*04:02 DQB1*06:02
YAV	9,38,46	28	689	0.8828	0	0	1	DQB1*03:01 DQB1*03:02 DQB1*03:03 DQB1*03:04 DQB1*03:05 DQB1*06:03 DQB1*06:04 DQB1*06:09
YVY	9,38,47	17	300	0.09217	0	0	1	DQB1*05:01 DQB1*05:02 DQB1*05:03 DQB1*05:04
FAY	9,38,47	14	317	0.6604	0	0	1	DQB1*04:01 DQB1*04:02 DQB1*06:02
YAY	9,38,47	28	689	0.8828	0	0	1	DQB1*03:01 DQB1*03:02 DQB1*03:03 DQB1*03:04 DQB1*03:05 DQB1*06:03 DQB1*06:04 DQB1*06:09
YVP	9,38,52	17	300	0.09217	0	0	1	DQB1*05:01 DQB1*05:02 DQB1*05:03 DQB1*05:04
FAP	9,38,52	14	317	0.6604	0	0	1	DQB1*04:01 DQB1*04:02 DQB1*06:02
YAP	9,38,52	28	689	0.8828	0	0	1	DQB1*03:01 DQB1*03:02 DQB1*03:03 DQB1*03:04 DQB1*03:05 DQB1*06:03 DQB1*06:04 DQB1*06:09
FAL	9,38,53	4	61	0.3082	0	0	1	DQB1*04:01 DQB1*04:02
FAQ	9,38,53	12	267	0.6441	0	0	1	DQB1*06:02
YVQ	9,38,53	17	300	0.09217	0	0	1	DQB1*05:01 DQB1*05:02 DQB1*05:03 DQB1*05:04
YVR	9,38,55	17	300	0.09217	0	0	1	DQB1*05:01 DQB1*05:02 DQB1*05:03 DQB1*05:04
FAR	9,38,55	14	317	0.6604	0	0	1	DQB1*04:01 DQB1*04:02 DQB1*06:02
FAL	9,38,56	4	61	0.3082	0	0	1	DQB1*04:01 DQB1*04:02
FAP	9,38,56	12	267	0.6441	0	0	1	DQB1*06:02
YVP	9,38,56	27	622	0.4974	0	0	1	DQB1*02:01 DQB1*02:02 DQB1*05:01 DQB1*05:02 DQB1*05:03 DQB1*05:04
YAP	9,38,56	28	689	0.8828	0	0	1	DQB1*03:01 DQB1*03:02 DQB1*03:03 DQB1*03:04 DQB1*03:05 DQB1*06:03 DQB1*06:04 DQB1*06:09
YVS	9,38,57	2	49	1	0	0	1	DQB1*05:02 DQB1*05:04
YVD	9,38,57	3	53	0.4711	0	0	1	DQB1*05:03
YAV	9,38,57	5	93	0.4165	0	0	1	DQB1*06:04 DQB1*06:09
YVV	9,38,57	12	210	0.1731	0	0	1	DQB1*05:01
FAD	9,38,57	14	317	0.6604	0	0	1	DQB1*04:01 DQB1*04:02 DQB1*06:02
FAD	9,38,66	4	61	0.3082	0	0	1	DQB1*04:01 DQB1*04:02
FAE	9,38,66	12	267	0.6441	0	0	1	DQB1*06:02
YVE	9,38,66	17	298	0.08652	0	0	1	DQB1*05:01 DQB1*05:02 DQB1*05:03
YAE	9,38,66	28	689	0.8828	0	0	1	DQB1*03:01 DQB1*03:02 DQB1*03:03 DQB1*03:04 DQB1*03:05 DQB1*06:03 DQB1*06:04 DQB1*06:09
FAI	9,38,67	4	61	0.3082	0	0	1	DQB1*04:01 DQB1*04:02
FAV	9,38,67	12	267	0.6441	0	0	1	DQB1*06:02
YVV	9,38,67	17	298	0.08652	0	0	1	DQB1*05:01 DQB1*05:02 DQB1*05:03
YAV	9,38,67	28	689	0.8828	0	0	1	DQB1*03:01 DQB1*03:02 DQB1*03:03 DQB1*03:04 DQB1*03:05 DQB1*06:03 DQB1*06:04 DQB1*06:09
FAE	9,38,70	4	61	0.3082	0	0	1	DQB1*04:01 DQB1*04:02
FAG	9,38,70	12	267	0.6441	0	0	1	DQB1*06:02
YVG	9,38,70	17	298	0.08652	0	0	1	DQB1*05:01 DQB1*05:02 DQB1*05:03
YAR	9,38,70	26	607	0.5848	0	0	1	DQB1*03:01 DQB1*03:02 DQB1*03:03 DQB1*03:04 DQB1*03:05 DQB1*06:04 DQB1*06:09
FAD	9,38,71	4	61	0.3082	0	0	1	DQB1*04:01 DQB1*04:02
FAT	9,38,71	12	267	0.6441	0	0	1	DQB1*06:02
YVA	9,38,71	17	298	0.08652	0	0	1	DQB1*05:01 DQB1*05:02 DQB1*05:03
YAT	9,38,71	28	689	0.8828	0	0	1	DQB1*03:01 DQB1*03:02 DQB1*03:03 DQB1*03:04 DQB1*03:05 DQB1*06:03 DQB1*06:04 DQB1*06:09
FAS	9,38,74	4	61	0.3082	0	0	1	DQB1*04:01 DQB1*04:02
FAE	9,38,74	12	267	0.6441	0	0	1	DQB1*06:02
YVS	9,38,74	17	300	0.09217	0	0	1	DQB1*05:01 DQB1*05:02 DQB1*05:03 DQB1*05:04
YAE	9,38,74	28	689	0.8828	0	0	1	DQB1*03:01 DQB1*03:02 DQB1*03:03 DQB1*03:04 DQB1*03:05 DQB1*06:03 DQB1*06:04 DQB1*06:09
FAV	9,38,75	4	61	0.3082	0	0	1	DQB1*04:01 DQB1*04:02
FAL	9,38,75	12	267	0.6441	0	0	1	DQB1*06:02
YVV	9,38,75	27	622	0.4974	0	0	1	DQB1*02:01 DQB1*02:02 DQB1*05:01 DQB1*05:02 DQB1*05:03 DQB1*05:04
YAL	9,38,75	28	689	0.8828	0	0	1	DQB1*03:01 DQB1*03:02 DQB1*03:03 DQB1*03:04 DQB1*03:05 DQB1*06:03 DQB1*06:04 DQB1*06:09
FAT	9,38,77	14	317	0.6604	0	0	1	DQB1*04:01 DQB1*04:02 DQB1*06:02
YVR	9,38,77	27	622	0.4974	0	0	1	DQB1*02:01 DQB1*02:02 DQB1*05:01 DQB1*05:02 DQB1*05:03 DQB1*05:04
YAT	9,38,77	28	689	0.8828	0	0	1	DQB1*03:01 DQB1*03:02 DQB1*03:03 DQB1*03:04 DQB1*03:05 DQB1*06:03 DQB1*06:04 DQB1*06:09
FAQ	9,38,84	4	61	0.3082	0	0	1	DQB1*04:01 DQB1*04:02
FAE	9,38,84	12	267	0.6441	0	0	1	DQB1*06:02
YVE	9,38,84	17	300	0.09217	0	0	1	DQB1*05:01 DQB1*05:02 DQB1*05:03 DQB1*05:04
FAL	9,38,85	4	61	0.3082	0	0	1	DQB1*04:01 DQB1*04:02
FAV	9,38,85	12	267	0.6441	0	0	1	DQB1*06:02
YVV	9,38,85	17	300	0.09217	0	0	1	DQB1*05:01 DQB1*05:02 DQB1*05:03 DQB1*05:04
FAE	9,38,86	4	61	0.3082	0	0	1	DQB1*04:01 DQB1*04:02
YAG	9,38,86	5	93	0.4165	0	0	1	DQB1*06:04 DQB1*06:09
FAA	9,38,86	12	267	0.6441	0	0	1	DQB1*06:02
YVA	9,38,86	17	300	0.09217	0	0	1	DQB1*05:01 DQB1*05:02 DQB1*05:03 DQB1*05:04
FAL	9,38,87	4	61	0.3082	0	0	1	DQB1*04:01 DQB1*04:02
YAY	9,38,87	5	93	0.4165	0	0	1	DQB1*06:04 DQB1*06:09
FAF	9,38,87	12	267	0.6441	0	0	1	DQB1*06:02
YVY	9,38,87	17	300	0.09217	0	0	1	DQB1*05:01 DQB1*05:02 DQB1*05:03 DQB1*05:04
FAT	9,38,89	4	61	0.3082	0	0	1	DQB1*04:01 DQB1*04:02
FAG	9,38,89	12	267	0.6441	0	0	1	DQB1*06:02
YVG	9,38,89	17	300	0.09217	0	0	1	DQB1*05:01 DQB1*05:02 DQB1*05:03 DQB1*05:04
FAT	9,38,90	4	61	0.3082	0	0	1	DQB1*04:01 DQB1*04:02
FAI	9,38,90	12	267	0.6441	0	0	1	DQB1*06:02
YVI	9,38,90	17	300	0.09217	0	0	1	DQB1*05:01 DQB1*05:02 DQB1*05:03 DQB1*05:04
FGV	9,45,46	14	317	0.6604	0	0	1	DQB1*04:01 DQB1*04:02 DQB1*06:02
YGV	9,45,46	27	657	0.814	0	0	1	DQB1*03:02 DQB1*03:03 DQB1*03:05 DQB1*05:01 DQB1*05:02 DQB1*05:03 DQB1*05:04 DQB1*06:03 DQB1*06:04 DQB1*06:09
FGY	9,45,47	14	317	0.6604	0	0	1	DQB1*04:01 DQB1*04:02 DQB1*06:02
YGY	9,45,47	27	657	0.814	0	0	1	DQB1*03:02 DQB1*03:03 DQB1*03:05 DQB1*05:01 DQB1*05:02 DQB1*05:03 DQB1*05:04 DQB1*06:03 DQB1*06:04 DQB1*06:09
FGP	9,45,52	14	317	0.6604	0	0	1	DQB1*04:01 DQB1*04:02 DQB1*06:02
YGP	9,45,52	27	657	0.814	0	0	1	DQB1*03:02 DQB1*03:03 DQB1*03:05 DQB1*05:01 DQB1*05:02 DQB1*05:03 DQB1*05:04 DQB1*06:03 DQB1*06:04 DQB1*06:09
FGL	9,45,53	4	61	0.3082	0	0	1	DQB1*04:01 DQB1*04:02
FGQ	9,45,53	12	267	0.6441	0	0	1	DQB1*06:02
YGQ	9,45,53	21	486	0.6285	0	0	1	DQB1*05:01 DQB1*05:02 DQB1*05:03 DQB1*05:04 DQB1*06:03 DQB1*06:04 DQB1*06:09
YGP	9,45,55	11	252	0.7428	0	0	1	DQB1*03:02 DQB1*03:03 DQB1*03:05
FGR	9,45,55	14	317	0.6604	0	0	1	DQB1*04:01 DQB1*04:02 DQB1*06:02
YGR	9,45,55	21	486	0.6285	0	0	1	DQB1*05:01 DQB1*05:02 DQB1*05:03 DQB1*05:04 DQB1*06:03 DQB1*06:04 DQB1*06:09
FGL	9,45,56	4	61	0.3082	0	0	1	DQB1*04:01 DQB1*04:02
FGP	9,45,56	12	267	0.6441	0	0	1	DQB1*06:02
YGS	9,45,57	2	49	1	0	0	1	DQB1*05:02 DQB1*05:04
YGV	9,45,57	14	294	0.4468	0	0	1	DQB1*05:01 DQB1*06:04 DQB1*06:09
FGD	9,45,57	14	317	0.6604	0	0	1	DQB1*04:01 DQB1*04:02 DQB1*06:02
FGD	9,45,66	4	61	0.3082	0	0	1	DQB1*04:01 DQB1*04:02
FGE	9,45,66	12	267	0.6441	0	0	1	DQB1*06:02
YGE	9,45,66	27	656	0.804	0	0	1	DQB1*03:02 DQB1*03:03 DQB1*03:05 DQB1*05:01 DQB1*05:02 DQB1*05:03 DQB1*06:03 DQB1*06:04 DQB1*06:09
FGI	9,45,67	4	61	0.3082	0	0	1	DQB1*04:01 DQB1*04:02
FGV	9,45,67	12	267	0.6441	0	0	1	DQB1*06:02
YGV	9,45,67	27	656	0.804	0	0	1	DQB1*03:02 DQB1*03:03 DQB1*03:05 DQB1*05:01 DQB1*05:02 DQB1*05:03 DQB1*06:03 DQB1*06:04 DQB1*06:09
FGE	9,45,70	4	61	0.3082	0	0	1	DQB1*04:01 DQB1*04:02
FGG	9,45,70	12	267	0.6441	0	0	1	DQB1*06:02
YGG	9,45,70	19	410	0.4129	0	0	1	DQB1*05:01 DQB1*05:02 DQB1*05:03 DQB1*06:03
FGD	9,45,71	4	61	0.3082	0	0	1	DQB1*04:01 DQB1*04:02
FGT	9,45,71	12	267	0.6441	0	0	1	DQB1*06:02
YGA	9,45,71	17	298	0.08652	0	0	1	DQB1*05:01 DQB1*05:02 DQB1*05:03
YGT	9,45,71	18	440	0.9006	0	0	1	DQB1*03:02 DQB1*03:03 DQB1*03:05 DQB1*06:03 DQB1*06:04 DQB1*06:09
FGS	9,45,74	4	61	0.3082	0	0	1	DQB1*04:01 DQB1*04:02
FGE	9,45,74	12	267	0.6441	0	0	1	DQB1*06:02
YGS	9,45,74	17	300	0.09217	0	0	1	DQB1*05:01 DQB1*05:02 DQB1*05:03 DQB1*05:04
YGE	9,45,74	18	440	0.9006	0	0	1	DQB1*03:02 DQB1*03:03 DQB1*03:05 DQB1*06:03 DQB1*06:04 DQB1*06:09
FGV	9,45,75	4	61	0.3082	0	0	1	DQB1*04:01 DQB1*04:02
FGL	9,45,75	12	267	0.6441	0	0	1	DQB1*06:02
YGL	9,45,75	18	440	0.9006	0	0	1	DQB1*03:02 DQB1*03:03 DQB1*03:05 DQB1*06:03 DQB1*06:04 DQB1*06:09
YGV	9,45,75	27	622	0.4974	0	0	1	DQB1*02:01 DQB1*02:02 DQB1*05:01 DQB1*05:02 DQB1*05:03 DQB1*05:04
FGT	9,45,77	14	317	0.6604	0	0	1	DQB1*04:01 DQB1*04:02 DQB1*06:02
YGT	9,45,77	18	440	0.9006	0	0	1	DQB1*03:02 DQB1*03:03 DQB1*03:05 DQB1*06:03 DQB1*06:04 DQB1*06:09
YGR	9,45,77	27	622	0.4974	0	0	1	DQB1*02:01 DQB1*02:02 DQB1*05:01 DQB1*05:02 DQB1*05:03 DQB1*05:04
FGQ	9,45,84	4	61	0.3082	0	0	1	DQB1*04:01 DQB1*04:02
FGE	9,45,84	12	267	0.6441	0	0	1	DQB1*06:02
YGE	9,45,84	21	486	0.6285	0	0	1	DQB1*05:01 DQB1*05:02 DQB1*05:03 DQB1*05:04 DQB1*06:03 DQB1*06:04 DQB1*06:09
FGL	9,45,85	4	61	0.3082	0	0	1	DQB1*04:01 DQB1*04:02
FGV	9,45,85	12	267	0.6441	0	0	1	DQB1*06:02
YGV	9,45,85	21	486	0.6285	0	0	1	DQB1*05:01 DQB1*05:02 DQB1*05:03 DQB1*05:04 DQB1*06:03 DQB1*06:04 DQB1*06:09
FGE	9,45,86	4	61	0.3082	0	0	1	DQB1*04:01 DQB1*04:02
YGG	9,45,86	5	93	0.4165	0	0	1	DQB1*06:04 DQB1*06:09
FGA	9,45,86	12	267	0.6441	0	0	1	DQB1*06:02
YGA	9,45,86	19	412	0.4277	0	0	1	DQB1*05:01 DQB1*05:02 DQB1*05:03 DQB1*05:04 DQB1*06:03
FGL	9,45,87	4	61	0.3082	0	0	1	DQB1*04:01 DQB1*04:02
FGF	9,45,87	12	267	0.6441	0	0	1	DQB1*06:02
YGY	9,45,87	19	381	0.2308	0	0	1	DQB1*05:01 DQB1*05:02 DQB1*05:03 DQB1*05:04 DQB1*06:04 DQB1*06:09
FGT	9,45,89	4	61	0.3082	0	0	1	DQB1*04:01 DQB1*04:02
FGG	9,45,89	12	267	0.6441	0	0	1	DQB1*06:02
YGG	9,45,89	21	486	0.6285	0	0	1	DQB1*05:01 DQB1*05:02 DQB1*05:03 DQB1*05:04 DQB1*06:03 DQB1*06:04 DQB1*06:09
FGT	9,45,90	4	61	0.3082	0	0	1	DQB1*04:01 DQB1*04:02
FGI	9,45,90	12	267	0.6441	0	0	1	DQB1*06:02
YGI	9,45,90	21	486	0.6285	0	0	1	DQB1*05:01 DQB1*05:02 DQB1*05:03 DQB1*05:04 DQB1*06:03 DQB1*06:04 DQB1*06:09
FVY	9,46,47	14	317	0.6604	0	0	1	DQB1*04:01 DQB1*04:02 DQB1*06:02
FVP	9,46,52	14	317	0.6604	0	0	1	DQB1*04:01 DQB1*04:02 DQB1*06:02
FVL	9,46,53	4	61	0.3082	0	0	1	DQB1*04:01 DQB1*04:02
FVQ	9,46,53	12	267	0.6441	0	0	1	DQB1*06:02
YVQ	9,46,53	21	486	0.6285	0	0	1	DQB1*05:01 DQB1*05:02 DQB1*05:03 DQB1*05:04 DQB1*06:03 DQB1*06:04 DQB1*06:09
FVR	9,46,55	14	317	0.6604	0	0	1	DQB1*04:01 DQB1*04:02 DQB1*06:02
YVR	9,46,55	21	486	0.6285	0	0	1	DQB1*05:01 DQB1*05:02 DQB1*05:03 DQB1*05:04 DQB1*06:03 DQB1*06:04 DQB1*06:09
FVL	9,46,56	4	61	0.3082	0	0	1	DQB1*04:01 DQB1*04:02
FVP	9,46,56	12	267	0.6441	0	0	1	DQB1*06:02
YVS	9,46,57	2	49	1	0	0	1	DQB1*05:02 DQB1*05:04
YVV	9,46,57	14	294	0.4468	0	0	1	DQB1*05:01 DQB1*06:04 DQB1*06:09
FVD	9,46,57	14	317	0.6604	0	0	1	DQB1*04:01 DQB1*04:02 DQB1*06:02
FVD	9,46,66	4	61	0.3082	0	0	1	DQB1*04:01 DQB1*04:02
FVE	9,46,66	12	267	0.6441	0	0	1	DQB1*06:02
FVI	9,46,67	4	61	0.3082	0	0	1	DQB1*04:01 DQB1*04:02
FVV	9,46,67	12	267	0.6441	0	0	1	DQB1*06:02
FVE	9,46,70	4	61	0.3082	0	0	1	DQB1*04:01 DQB1*04:02
FVG	9,46,70	12	267	0.6441	0	0	1	DQB1*06:02
YVG	9,46,70	19	410	0.4129	0	0	1	DQB1*05:01 DQB1*05:02 DQB1*05:03 DQB1*06:03
YVR	9,46,70	26	607	0.5848	0	0	1	DQB1*03:01 DQB1*03:02 DQB1*03:03 DQB1*03:04 DQB1*03:05 DQB1*06:04 DQB1*06:09
FVD	9,46,71	4	61	0.3082	0	0	1	DQB1*04:01 DQB1*04:02
FVT	9,46,71	12	267	0.6441	0	0	1	DQB1*06:02
YVA	9,46,71	17	298	0.08652	0	0	1	DQB1*05:01 DQB1*05:02 DQB1*05:03
YVT	9,46,71	28	689	0.8828	0	0	1	DQB1*03:01 DQB1*03:02 DQB1*03:03 DQB1*03:04 DQB1*03:05 DQB1*06:03 DQB1*06:04 DQB1*06:09
FVS	9,46,74	4	61	0.3082	0	0	1	DQB1*04:01 DQB1*04:02
FVE	9,46,74	12	267	0.6441	0	0	1	DQB1*06:02
YVS	9,46,74	17	300	0.09217	0	0	1	DQB1*05:01 DQB1*05:02 DQB1*05:03 DQB1*05:04
YVE	9,46,74	28	689	0.8828	0	0	1	DQB1*03:01 DQB1*03:02 DQB1*03:03 DQB1*03:04 DQB1*03:05 DQB1*06:03 DQB1*06:04 DQB1*06:09
FVV	9,46,75	4	61	0.3082	0	0	1	DQB1*04:01 DQB1*04:02
FVL	9,46,75	12	267	0.6441	0	0	1	DQB1*06:02
YVV	9,46,75	17	300	0.09217	0	0	1	DQB1*05:01 DQB1*05:02 DQB1*05:03 DQB1*05:04
YVL	9,46,75	28	689	0.8828	0	0	1	DQB1*03:01 DQB1*03:02 DQB1*03:03 DQB1*03:04 DQB1*03:05 DQB1*06:03 DQB1*06:04 DQB1*06:09
YVR	9,46,77	17	300	0.09217	0	0	1	DQB1*05:01 DQB1*05:02 DQB1*05:03 DQB1*05:04
FVT	9,46,77	14	317	0.6604	0	0	1	DQB1*04:01 DQB1*04:02 DQB1*06:02
YVT	9,46,77	28	689	0.8828	0	0	1	DQB1*03:01 DQB1*03:02 DQB1*03:03 DQB1*03:04 DQB1*03:05 DQB1*06:03 DQB1*06:04 DQB1*06:09
FVQ	9,46,84	4	61	0.3082	0	0	1	DQB1*04:01 DQB1*04:02
FVE	9,46,84	12	267	0.6441	0	0	1	DQB1*06:02
YVE	9,46,84	21	486	0.6285	0	0	1	DQB1*05:01 DQB1*05:02 DQB1*05:03 DQB1*05:04 DQB1*06:03 DQB1*06:04 DQB1*06:09
FVL	9,46,85	4	61	0.3082	0	0	1	DQB1*04:01 DQB1*04:02
FVV	9,46,85	12	267	0.6441	0	0	1	DQB1*06:02
YVV	9,46,85	21	486	0.6285	0	0	1	DQB1*05:01 DQB1*05:02 DQB1*05:03 DQB1*05:04 DQB1*06:03 DQB1*06:04 DQB1*06:09
FVE	9,46,86	4	61	0.3082	0	0	1	DQB1*04:01 DQB1*04:02
YVG	9,46,86	5	93	0.4165	0	0	1	DQB1*06:04 DQB1*06:09
FVA	9,46,86	12	267	0.6441	0	0	1	DQB1*06:02
YVA	9,46,86	19	412	0.4277	0	0	1	DQB1*05:01 DQB1*05:02 DQB1*05:03 DQB1*05:04 DQB1*06:03
FVL	9,46,87	4	61	0.3082	0	0	1	DQB1*04:01 DQB1*04:02
FVF	9,46,87	12	267	0.6441	0	0	1	DQB1*06:02
YVY	9,46,87	19	381	0.2308	0	0	1	DQB1*05:01 DQB1*05:02 DQB1*05:03 DQB1*05:04 DQB1*06:04 DQB1*06:09
FVT	9,46,89	4	61	0.3082	0	0	1	DQB1*04:01 DQB1*04:02
FVG	9,46,89	12	267	0.6441	0	0	1	DQB1*06:02
YVG	9,46,89	21	486	0.6285	0	0	1	DQB1*05:01 DQB1*05:02 DQB1*05:03 DQB1*05:04 DQB1*06:03 DQB1*06:04 DQB1*06:09
FVT	9,46,90	4	61	0.3082	0	0	1	DQB1*04:01 DQB1*04:02
FVI	9,46,90	12	267	0.6441	0	0	1	DQB1*06:02
YVI	9,46,90	21	486	0.6285	0	0	1	DQB1*05:01 DQB1*05:02 DQB1*05:03 DQB1*05:04 DQB1*06:03 DQB1*06:04 DQB1*06:09
FYP	9,47,52	14	317	0.6604	0	0	1	DQB1*04:01 DQB1*04:02 DQB1*06:02
FYL	9,47,53	4	61	0.3082	0	0	1	DQB1*04:01 DQB1*04:02
FYQ	9,47,53	12	267	0.6441	0	0	1	DQB1*06:02
YYQ	9,47,53	21	486	0.6285	0	0	1	DQB1*05:01 DQB1*05:02 DQB1*05:03 DQB1*05:04 DQB1*06:03 DQB1*06:04 DQB1*06:09
FYR	9,47,55	14	317	0.6604	0	0	1	DQB1*04:01 DQB1*04:02 DQB1*06:02
YYR	9,47,55	21	486	0.6285	0	0	1	DQB1*05:01 DQB1*05:02 DQB1*05:03 DQB1*05:04 DQB1*06:03 DQB1*06:04 DQB1*06:09
FYL	9,47,56	4	61	0.3082	0	0	1	DQB1*04:01 DQB1*04:02
FYP	9,47,56	12	267	0.6441	0	0	1	DQB1*06:02
YYS	9,47,57	2	49	1	0	0	1	DQB1*05:02 DQB1*05:04
YYV	9,47,57	14	294	0.4468	0	0	1	DQB1*05:01 DQB1*06:04 DQB1*06:09
FYD	9,47,57	14	317	0.6604	0	0	1	DQB1*04:01 DQB1*04:02 DQB1*06:02
FYD	9,47,66	4	61	0.3082	0	0	1	DQB1*04:01 DQB1*04:02
FYE	9,47,66	12	267	0.6441	0	0	1	DQB1*06:02
FYI	9,47,67	4	61	0.3082	0	0	1	DQB1*04:01 DQB1*04:02
FYV	9,47,67	12	267	0.6441	0	0	1	DQB1*06:02
FYE	9,47,70	4	61	0.3082	0	0	1	DQB1*04:01 DQB1*04:02
FYG	9,47,70	12	267	0.6441	0	0	1	DQB1*06:02
YYG	9,47,70	19	410	0.4129	0	0	1	DQB1*05:01 DQB1*05:02 DQB1*05:03 DQB1*06:03
YYR	9,47,70	26	607	0.5848	0	0	1	DQB1*03:01 DQB1*03:02 DQB1*03:03 DQB1*03:04 DQB1*03:05 DQB1*06:04 DQB1*06:09
FYD	9,47,71	4	61	0.3082	0	0	1	DQB1*04:01 DQB1*04:02
FYT	9,47,71	12	267	0.6441	0	0	1	DQB1*06:02
YYA	9,47,71	17	298	0.08652	0	0	1	DQB1*05:01 DQB1*05:02 DQB1*05:03
YYT	9,47,71	28	689	0.8828	0	0	1	DQB1*03:01 DQB1*03:02 DQB1*03:03 DQB1*03:04 DQB1*03:05 DQB1*06:03 DQB1*06:04 DQB1*06:09
FYS	9,47,74	4	61	0.3082	0	0	1	DQB1*04:01 DQB1*04:02
FYE	9,47,74	12	267	0.6441	0	0	1	DQB1*06:02
YYS	9,47,74	17	300	0.09217	0	0	1	DQB1*05:01 DQB1*05:02 DQB1*05:03 DQB1*05:04
YYE	9,47,74	28	689	0.8828	0	0	1	DQB1*03:01 DQB1*03:02 DQB1*03:03 DQB1*03:04 DQB1*03:05 DQB1*06:03 DQB1*06:04 DQB1*06:09
FYV	9,47,75	4	61	0.3082	0	0	1	DQB1*04:01 DQB1*04:02
FYL	9,47,75	12	267	0.6441	0	0	1	DQB1*06:02
YYV	9,47,75	17	300	0.09217	0	0	1	DQB1*05:01 DQB1*05:02 DQB1*05:03 DQB1*05:04
YYL	9,47,75	28	689	0.8828	0	0	1	DQB1*03:01 DQB1*03:02 DQB1*03:03 DQB1*03:04 DQB1*03:05 DQB1*06:03 DQB1*06:04 DQB1*06:09
YYR	9,47,77	17	300	0.09217	0	0	1	DQB1*05:01 DQB1*05:02 DQB1*05:03 DQB1*05:04
FYT	9,47,77	14	317	0.6604	0	0	1	DQB1*04:01 DQB1*04:02 DQB1*06:02
YYT	9,47,77	28	689	0.8828	0	0	1	DQB1*03:01 DQB1*03:02 DQB1*03:03 DQB1*03:04 DQB1*03:05 DQB1*06:03 DQB1*06:04 DQB1*06:09
FYQ	9,47,84	4	61	0.3082	0	0	1	DQB1*04:01 DQB1*04:02
FYE	9,47,84	12	267	0.6441	0	0	1	DQB1*06:02
YYE	9,47,84	21	486	0.6285	0	0	1	DQB1*05:01 DQB1*05:02 DQB1*05:03 DQB1*05:04 DQB1*06:03 DQB1*06:04 DQB1*06:09
FYL	9,47,85	4	61	0.3082	0	0	1	DQB1*04:01 DQB1*04:02
FYV	9,47,85	12	267	0.6441	0	0	1	DQB1*06:02
YYV	9,47,85	21	486	0.6285	0	0	1	DQB1*05:01 DQB1*05:02 DQB1*05:03 DQB1*05:04 DQB1*06:03 DQB1*06:04 DQB1*06:09
FYE	9,47,86	4	61	0.3082	0	0	1	DQB1*04:01 DQB1*04:02
YYG	9,47,86	5	93	0.4165	0	0	1	DQB1*06:04 DQB1*06:09
FYA	9,47,86	12	267	0.6441	0	0	1	DQB1*06:02
YYA	9,47,86	19	412	0.4277	0	0	1	DQB1*05:01 DQB1*05:02 DQB1*05:03 DQB1*05:04 DQB1*06:03
FYL	9,47,87	4	61	0.3082	0	0	1	DQB1*04:01 DQB1*04:02
FYF	9,47,87	12	267	0.6441	0	0	1	DQB1*06:02
YYY	9,47,87	19	381	0.2308	0	0	1	DQB1*05:01 DQB1*05:02 DQB1*05:03 DQB1*05:04 DQB1*06:04 DQB1*06:09
FYT	9,47,89	4	61	0.3082	0	0	1	DQB1*04:01 DQB1*04:02
FYG	9,47,89	12	267	0.6441	0	0	1	DQB1*06:02
YYG	9,47,89	21	486	0.6285	0	0	1	DQB1*05:01 DQB1*05:02 DQB1*05:03 DQB1*05:04 DQB1*06:03 DQB1*06:04 DQB1*06:09
FYT	9,47,90	4	61	0.3082	0	0	1	DQB1*04:01 DQB1*04:02
FYI	9,47,90	12	267	0.6441	0	0	1	DQB1*06:02
YYI	9,47,90	21	486	0.6285	0	0	1	DQB1*05:01 DQB1*05:02 DQB1*05:03 DQB1*05:04 DQB1*06:03 DQB1*06:04 DQB1*06:09
FPL	9,52,53	4	61	0.3082	0	0	1	DQB1*04:01 DQB1*04:02
FPQ	9,52,53	12	267	0.6441	0	0	1	DQB1*06:02
YPQ	9,52,53	21	486	0.6285	0	0	1	DQB1*05:01 DQB1*05:02 DQB1*05:03 DQB1*05:04 DQB1*06:03 DQB1*06:04 DQB1*06:09
FPR	9,52,55	14	317	0.6604	0	0	1	DQB1*04:01 DQB1*04:02 DQB1*06:02
YPR	9,52,55	21	486	0.6285	0	0	1	DQB1*05:01 DQB1*05:02 DQB1*05:03 DQB1*05:04 DQB1*06:03 DQB1*06:04 DQB1*06:09
FPL	9,52,56	4	61	0.3082	0	0	1	DQB1*04:01 DQB1*04:02
FPP	9,52,56	12	267	0.6441	0	0	1	DQB1*06:02
YPS	9,52,57	2	49	1	0	0	1	DQB1*05:02 DQB1*05:04
YPV	9,52,57	14	294	0.4468	0	0	1	DQB1*05:01 DQB1*06:04 DQB1*06:09
FPD	9,52,57	14	317	0.6604	0	0	1	DQB1*04:01 DQB1*04:02 DQB1*06:02
FPD	9,52,66	4	61	0.3082	0	0	1	DQB1*04:01 DQB1*04:02
FPE	9,52,66	12	267	0.6441	0	0	1	DQB1*06:02
FPI	9,52,67	4	61	0.3082	0	0	1	DQB1*04:01 DQB1*04:02
FPV	9,52,67	12	267	0.6441	0	0	1	DQB1*06:02
FPE	9,52,70	4	61	0.3082	0	0	1	DQB1*04:01 DQB1*04:02
FPG	9,52,70	12	267	0.6441	0	0	1	DQB1*06:02
YPG	9,52,70	19	410	0.4129	0	0	1	DQB1*05:01 DQB1*05:02 DQB1*05:03 DQB1*06:03
YPR	9,52,70	26	607	0.5848	0	0	1	DQB1*03:01 DQB1*03:02 DQB1*03:03 DQB1*03:04 DQB1*03:05 DQB1*06:04 DQB1*06:09
FPD	9,52,71	4	61	0.3082	0	0	1	DQB1*04:01 DQB1*04:02
FPT	9,52,71	12	267	0.6441	0	0	1	DQB1*06:02
YPA	9,52,71	17	298	0.08652	0	0	1	DQB1*05:01 DQB1*05:02 DQB1*05:03
YPT	9,52,71	28	689	0.8828	0	0	1	DQB1*03:01 DQB1*03:02 DQB1*03:03 DQB1*03:04 DQB1*03:05 DQB1*06:03 DQB1*06:04 DQB1*06:09
FPS	9,52,74	4	61	0.3082	0	0	1	DQB1*04:01 DQB1*04:02
FPE	9,52,74	12	267	0.6441	0	0	1	DQB1*06:02
YPS	9,52,74	17	300	0.09217	0	0	1	DQB1*05:01 DQB1*05:02 DQB1*05:03 DQB1*05:04
YPE	9,52,74	28	689	0.8828	0	0	1	DQB1*03:01 DQB1*03:02 DQB1*03:03 DQB1*03:04 DQB1*03:05 DQB1*06:03 DQB1*06:04 DQB1*06:09
FPV	9,52,75	4	61	0.3082	0	0	1	DQB1*04:01 DQB1*04:02
FPL	9,52,75	12	267	0.6441	0	0	1	DQB1*06:02
YPV	9,52,75	17	300	0.09217	0	0	1	DQB1*05:01 DQB1*05:02 DQB1*05:03 DQB1*05:04
YPL	9,52,75	28	689	0.8828	0	0	1	DQB1*03:01 DQB1*03:02 DQB1*03:03 DQB1*03:04 DQB1*03:05 DQB1*06:03 DQB1*06:04 DQB1*06:09
YPR	9,52,77	17	300	0.09217	0	0	1	DQB1*05:01 DQB1*05:02 DQB1*05:03 DQB1*05:04
FPT	9,52,77	14	317	0.6604	0	0	1	DQB1*04:01 DQB1*04:02 DQB1*06:02
YPT	9,52,77	28	689	0.8828	0	0	1	DQB1*03:01 DQB1*03:02 DQB1*03:03 DQB1*03:04 DQB1*03:05 DQB1*06:03 DQB1*06:04 DQB1*06:09
FPQ	9,52,84	4	61	0.3082	0	0	1	DQB1*04:01 DQB1*04:02
FPE	9,52,84	12	267	0.6441	0	0	1	DQB1*06:02
YPE	9,52,84	21	486	0.6285	0	0	1	DQB1*05:01 DQB1*05:02 DQB1*05:03 DQB1*05:04 DQB1*06:03 DQB1*06:04 DQB1*06:09
FPL	9,52,85	4	61	0.3082	0	0	1	DQB1*04:01 DQB1*04:02
FPV	9,52,85	12	267	0.6441	0	0	1	DQB1*06:02
YPV	9,52,85	21	486	0.6285	0	0	1	DQB1*05:01 DQB1*05:02 DQB1*05:03 DQB1*05:04 DQB1*06:03 DQB1*06:04 DQB1*06:09
FPE	9,52,86	4	61	0.3082	0	0	1	DQB1*04:01 DQB1*04:02
YPG	9,52,86	5	93	0.4165	0	0	1	DQB1*06:04 DQB1*06:09
FPA	9,52,86	12	267	0.6441	0	0	1	DQB1*06:02
YPA	9,52,86	19	412	0.4277	0	0	1	DQB1*05:01 DQB1*05:02 DQB1*05:03 DQB1*05:04 DQB1*06:03
FPL	9,52,87	4	61	0.3082	0	0	1	DQB1*04:01 DQB1*04:02
FPF	9,52,87	12	267	0.6441	0	0	1	DQB1*06:02
YPY	9,52,87	19	381	0.2308	0	0	1	DQB1*05:01 DQB1*05:02 DQB1*05:03 DQB1*05:04 DQB1*06:04 DQB1*06:09
FPT	9,52,89	4	61	0.3082	0	0	1	DQB1*04:01 DQB1*04:02
FPG	9,52,89	12	267	0.6441	0	0	1	DQB1*06:02
YPG	9,52,89	21	486	0.6285	0	0	1	DQB1*05:01 DQB1*05:02 DQB1*05:03 DQB1*05:04 DQB1*06:03 DQB1*06:04 DQB1*06:09
FPT	9,52,90	4	61	0.3082	0	0	1	DQB1*04:01 DQB1*04:02
FPI	9,52,90	12	267	0.6441	0	0	1	DQB1*06:02
YPI	9,52,90	21	486	0.6285	0	0	1	DQB1*05:01 DQB1*05:02 DQB1*05:03 DQB1*05:04 DQB1*06:03 DQB1*06:04 DQB1*06:09
FLR	9,53,55	4	61	0.3082	0	0	1	DQB1*04:01 DQB1*04:02
FQR	9,53,55	12	267	0.6441	0	0	1	DQB1*06:02
YQR	9,53,55	21	486	0.6285	0	0	1	DQB1*05:01 DQB1*05:02 DQB1*05:03 DQB1*05:04 DQB1*06:03 DQB1*06:04 DQB1*06:09
FLL	9,53,56	4	61	0.3082	0	0	1	DQB1*04:01 DQB1*04:02
FQP	9,53,56	12	267	0.6441	0	0	1	DQB1*06:02
YQP	9,53,56	21	486	0.6285	0	0	1	DQB1*05:01 DQB1*05:02 DQB1*05:03 DQB1*05:04 DQB1*06:03 DQB1*06:04 DQB1*06:09
YQS	9,53,57	2	49	1	0	0	1	DQB1*05:02 DQB1*05:04
FLD	9,53,57	4	61	0.3082	0	0	1	DQB1*04:01 DQB1*04:02
FQD	9,53,57	12	267	0.6441	0	0	1	DQB1*06:02
YQV	9,53,57	14	294	0.4468	0	0	1	DQB1*05:01 DQB1*06:04 DQB1*06:09
YLD	9,53,57	18	421	0.7157	0	0	1	DQB1*03:01 DQB1*03:03
FLD	9,53,66	4	61	0.3082	0	0	1	DQB1*04:01 DQB1*04:02
FQE	9,53,66	12	267	0.6441	0	0	1	DQB1*06:02
YQE	9,53,66	21	484	0.6109	0	0	1	DQB1*05:01 DQB1*05:02 DQB1*05:03 DQB1*06:03 DQB1*06:04 DQB1*06:09
FLI	9,53,67	4	61	0.3082	0	0	1	DQB1*04:01 DQB1*04:02
FQV	9,53,67	12	267	0.6441	0	0	1	DQB1*06:02
YQV	9,53,67	21	484	0.6109	0	0	1	DQB1*05:01 DQB1*05:02 DQB1*05:03 DQB1*06:03 DQB1*06:04 DQB1*06:09
FLE	9,53,70	4	61	0.3082	0	0	1	DQB1*04:01 DQB1*04:02
YQR	9,53,70	5	93	0.4165	0	0	1	DQB1*06:04 DQB1*06:09
FQG	9,53,70	12	267	0.6441	0	0	1	DQB1*06:02
YQG	9,53,70	19	410	0.4129	0	0	1	DQB1*05:01 DQB1*05:02 DQB1*05:03 DQB1*06:03
FLD	9,53,71	4	61	0.3082	0	0	1	DQB1*04:01 DQB1*04:02
FQT	9,53,71	12	267	0.6441	0	0	1	DQB1*06:02
YQA	9,53,71	17	298	0.08652	0	0	1	DQB1*05:01 DQB1*05:02 DQB1*05:03
FLS	9,53,74	4	61	0.3082	0	0	1	DQB1*04:01 DQB1*04:02
FQE	9,53,74	12	267	0.6441	0	0	1	DQB1*06:02
YQS	9,53,74	17	300	0.09217	0	0	1	DQB1*05:01 DQB1*05:02 DQB1*05:03 DQB1*05:04
FLV	9,53,75	4	61	0.3082	0	0	1	DQB1*04:01 DQB1*04:02
FQL	9,53,75	12	267	0.6441	0	0	1	DQB1*06:02
YQV	9,53,75	17	300	0.09217	0	0	1	DQB1*05:01 DQB1*05:02 DQB1*05:03 DQB1*05:04
FLT	9,53,77	4	61	0.3082	0	0	1	DQB1*04:01 DQB1*04:02
FQT	9,53,77	12	267	0.6441	0	0	1	DQB1*06:02
YQR	9,53,77	17	300	0.09217	0	0	1	DQB1*05:01 DQB1*05:02 DQB1*05:03 DQB1*05:04
FLQ	9,53,84	4	61	0.3082	0	0	1	DQB1*04:01 DQB1*04:02
FQE	9,53,84	12	267	0.6441	0	0	1	DQB1*06:02
YQE	9,53,84	21	486	0.6285	0	0	1	DQB1*05:01 DQB1*05:02 DQB1*05:03 DQB1*05:04 DQB1*06:03 DQB1*06:04 DQB1*06:09
FLL	9,53,85	4	61	0.3082	0	0	1	DQB1*04:01 DQB1*04:02
FQV	9,53,85	12	267	0.6441	0	0	1	DQB1*06:02
YQV	9,53,85	21	486	0.6285	0	0	1	DQB1*05:01 DQB1*05:02 DQB1*05:03 DQB1*05:04 DQB1*06:03 DQB1*06:04 DQB1*06:09
FLE	9,53,86	4	61	0.3082	0	0	1	DQB1*04:01 DQB1*04:02
YQG	9,53,86	5	93	0.4165	0	0	1	DQB1*06:04 DQB1*06:09
FQA	9,53,86	12	267	0.6441	0	0	1	DQB1*06:02
YQA	9,53,86	19	412	0.4277	0	0	1	DQB1*05:01 DQB1*05:02 DQB1*05:03 DQB1*05:04 DQB1*06:03
FLL	9,53,87	4	61	0.3082	0	0	1	DQB1*04:01 DQB1*04:02
FQF	9,53,87	12	267	0.6441	0	0	1	DQB1*06:02
YQY	9,53,87	19	381	0.2308	0	0	1	DQB1*05:01 DQB1*05:02 DQB1*05:03 DQB1*05:04 DQB1*06:04 DQB1*06:09
FLT	9,53,89	4	61	0.3082	0	0	1	DQB1*04:01 DQB1*04:02
FQG	9,53,89	12	267	0.6441	0	0	1	DQB1*06:02
YQG	9,53,89	21	486	0.6285	0	0	1	DQB1*05:01 DQB1*05:02 DQB1*05:03 DQB1*05:04 DQB1*06:03 DQB1*06:04 DQB1*06:09
FLT	9,53,90	4	61	0.3082	0	0	1	DQB1*04:01 DQB1*04:02
FQI	9,53,90	12	267	0.6441	0	0	1	DQB1*06:02
YQI	9,53,90	21	486	0.6285	0	0	1	DQB1*05:01 DQB1*05:02 DQB1*05:03 DQB1*05:04 DQB1*06:03 DQB1*06:04 DQB1*06:09
FRL	9,55,56	4	61	0.3082	0	0	1	DQB1*04:01 DQB1*04:02
FRP	9,55,56	12	267	0.6441	0	0	1	DQB1*06:02
YRP	9,55,56	21	486	0.6285	0	0	1	DQB1*05:01 DQB1*05:02 DQB1*05:03 DQB1*05:04 DQB1*06:03 DQB1*06:04 DQB1*06:09
YRS	9,55,57	2	49	1	0	0	1	DQB1*05:02 DQB1*05:04
YRV	9,55,57	14	294	0.4468	0	0	1	DQB1*05:01 DQB1*06:04 DQB1*06:09
FRD	9,55,57	14	317	0.6604	0	0	1	DQB1*04:01 DQB1*04:02 DQB1*06:02
YPD	9,55,57	18	421	0.7157	0	0	1	DQB1*03:01 DQB1*03:03
FRD	9,55,66	4	61	0.3082	0	0	1	DQB1*04:01 DQB1*04:02
FRE	9,55,66	12	267	0.6441	0	0	1	DQB1*06:02
YRE	9,55,66	21	484	0.6109	0	0	1	DQB1*05:01 DQB1*05:02 DQB1*05:03 DQB1*06:03 DQB1*06:04 DQB1*06:09
FRI	9,55,67	4	61	0.3082	0	0	1	DQB1*04:01 DQB1*04:02
FRV	9,55,67	12	267	0.6441	0	0	1	DQB1*06:02
YRV	9,55,67	21	484	0.6109	0	0	1	DQB1*05:01 DQB1*05:02 DQB1*05:03 DQB1*06:03 DQB1*06:04 DQB1*06:09
FRE	9,55,70	4	61	0.3082	0	0	1	DQB1*04:01 DQB1*04:02
YRR	9,55,70	5	93	0.4165	0	0	1	DQB1*06:04 DQB1*06:09
FRG	9,55,70	12	267	0.6441	0	0	1	DQB1*06:02
YRG	9,55,70	19	410	0.4129	0	0	1	DQB1*05:01 DQB1*05:02 DQB1*05:03 DQB1*06:03
FRD	9,55,71	4	61	0.3082	0	0	1	DQB1*04:01 DQB1*04:02
FRT	9,55,71	12	267	0.6441	0	0	1	DQB1*06:02
YRA	9,55,71	17	298	0.08652	0	0	1	DQB1*05:01 DQB1*05:02 DQB1*05:03
FRS	9,55,74	4	61	0.3082	0	0	1	DQB1*04:01 DQB1*04:02
FRE	9,55,74	12	267	0.6441	0	0	1	DQB1*06:02
YRS	9,55,74	17	300	0.09217	0	0	1	DQB1*05:01 DQB1*05:02 DQB1*05:03 DQB1*05:04
FRV	9,55,75	4	61	0.3082	0	0	1	DQB1*04:01 DQB1*04:02
FRL	9,55,75	12	267	0.6441	0	0	1	DQB1*06:02
YRV	9,55,75	17	300	0.09217	0	0	1	DQB1*05:01 DQB1*05:02 DQB1*05:03 DQB1*05:04
YRR	9,55,77	17	300	0.09217	0	0	1	DQB1*05:01 DQB1*05:02 DQB1*05:03 DQB1*05:04
FRT	9,55,77	14	317	0.6604	0	0	1	DQB1*04:01 DQB1*04:02 DQB1*06:02
FRQ	9,55,84	4	61	0.3082	0	0	1	DQB1*04:01 DQB1*04:02
FRE	9,55,84	12	267	0.6441	0	0	1	DQB1*06:02
YRE	9,55,84	21	486	0.6285	0	0	1	DQB1*05:01 DQB1*05:02 DQB1*05:03 DQB1*05:04 DQB1*06:03 DQB1*06:04 DQB1*06:09
FRL	9,55,85	4	61	0.3082	0	0	1	DQB1*04:01 DQB1*04:02
FRV	9,55,85	12	267	0.6441	0	0	1	DQB1*06:02
YRV	9,55,85	21	486	0.6285	0	0	1	DQB1*05:01 DQB1*05:02 DQB1*05:03 DQB1*05:04 DQB1*06:03 DQB1*06:04 DQB1*06:09
FRE	9,55,86	4	61	0.3082	0	0	1	DQB1*04:01 DQB1*04:02
YRG	9,55,86	5	93	0.4165	0	0	1	DQB1*06:04 DQB1*06:09
FRA	9,55,86	12	267	0.6441	0	0	1	DQB1*06:02
YRA	9,55,86	19	412	0.4277	0	0	1	DQB1*05:01 DQB1*05:02 DQB1*05:03 DQB1*05:04 DQB1*06:03
FRL	9,55,87	4	61	0.3082	0	0	1	DQB1*04:01 DQB1*04:02
FRF	9,55,87	12	267	0.6441	0	0	1	DQB1*06:02
YRY	9,55,87	19	381	0.2308	0	0	1	DQB1*05:01 DQB1*05:02 DQB1*05:03 DQB1*05:04 DQB1*06:04 DQB1*06:09
FRT	9,55,89	4	61	0.3082	0	0	1	DQB1*04:01 DQB1*04:02
FRG	9,55,89	12	267	0.6441	0	0	1	DQB1*06:02
YRG	9,55,89	21	486	0.6285	0	0	1	DQB1*05:01 DQB1*05:02 DQB1*05:03 DQB1*05:04 DQB1*06:03 DQB1*06:04 DQB1*06:09
FRT	9,55,90	4	61	0.3082	0	0	1	DQB1*04:01 DQB1*04:02
FRI	9,55,90	12	267	0.6441	0	0	1	DQB1*06:02
YRI	9,55,90	21	486	0.6285	0	0	1	DQB1*05:01 DQB1*05:02 DQB1*05:03 DQB1*05:04 DQB1*06:03 DQB1*06:04 DQB1*06:09
YPS	9,56,57	2	49	1	0	0	1	DQB1*05:02 DQB1*05:04
FLD	9,56,57	4	61	0.3082	0	0	1	DQB1*04:01 DQB1*04:02
FPD	9,56,57	12	267	0.6441	0	0	1	DQB1*06:02
YPV	9,56,57	14	294	0.4468	0	0	1	DQB1*05:01 DQB1*06:04 DQB1*06:09
FLD	9,56,66	4	61	0.3082	0	0	1	DQB1*04:01 DQB1*04:02
FPE	9,56,66	12	267	0.6441	0	0	1	DQB1*06:02
FLI	9,56,67	4	61	0.3082	0	0	1	DQB1*04:01 DQB1*04:02
FPV	9,56,67	12	267	0.6441	0	0	1	DQB1*06:02
FLE	9,56,70	4	61	0.3082	0	0	1	DQB1*04:01 DQB1*04:02
FPG	9,56,70	12	267	0.6441	0	0	1	DQB1*06:02
YPG	9,56,70	19	410	0.4129	0	0	1	DQB1*05:01 DQB1*05:02 DQB1*05:03 DQB1*06:03
YPR	9,56,70	33	824	1	0	0	1	DQB1*02:01 DQB1*02:02 DQB1*03:01 DQB1*03:02 DQB1*03:03 DQB1*03:04 DQB1*03:05 DQB1*06:04 DQB1*06:09
FLD	9,56,71	4	61	0.3082	0	0	1	DQB1*04:01 DQB1*04:02
FPT	9,56,71	12	267	0.6441	0	0	1	DQB1*06:02
YPA	9,56,71	17	298	0.08652	0	0	1	DQB1*05:01 DQB1*05:02 DQB1*05:03
YPT	9,56,71	28	689	0.8828	0	0	1	DQB1*03:01 DQB1*03:02 DQB1*03:03 DQB1*03:04 DQB1*03:05 DQB1*06:03 DQB1*06:04 DQB1*06:09
FLS	9,56,74	4	61	0.3082	0	0	1	DQB1*04:01 DQB1*04:02
FPE	9,56,74	12	267	0.6441	0	0	1	DQB1*06:02
YPS	9,56,74	17	300	0.09217	0	0	1	DQB1*05:01 DQB1*05:02 DQB1*05:03 DQB1*05:04
YPE	9,56,74	28	689	0.8828	0	0	1	DQB1*03:01 DQB1*03:02 DQB1*03:03 DQB1*03:04 DQB1*03:05 DQB1*06:03 DQB1*06:04 DQB1*06:09
FLV	9,56,75	4	61	0.3082	0	0	1	DQB1*04:01 DQB1*04:02
FPL	9,56,75	12	267	0.6441	0	0	1	DQB1*06:02
YPV	9,56,75	27	622	0.4974	0	0	1	DQB1*02:01 DQB1*02:02 DQB1*05:01 DQB1*05:02 DQB1*05:03 DQB1*05:04
YPL	9,56,75	28	689	0.8828	0	0	1	DQB1*03:01 DQB1*03:02 DQB1*03:03 DQB1*03:04 DQB1*03:05 DQB1*06:03 DQB1*06:04 DQB1*06:09
FLT	9,56,77	4	61	0.3082	0	0	1	DQB1*04:01 DQB1*04:02
FPT	9,56,77	12	267	0.6441	0	0	1	DQB1*06:02
YPR	9,56,77	27	622	0.4974	0	0	1	DQB1*02:01 DQB1*02:02 DQB1*05:01 DQB1*05:02 DQB1*05:03 DQB1*05:04
YPT	9,56,77	28	689	0.8828	0	0	1	DQB1*03:01 DQB1*03:02 DQB1*03:03 DQB1*03:04 DQB1*03:05 DQB1*06:03 DQB1*06:04 DQB1*06:09
FLQ	9,56,84	4	61	0.3082	0	0	1	DQB1*04:01 DQB1*04:02
FPE	9,56,84	12	267	0.6441	0	0	1	DQB1*06:02
YPE	9,56,84	21	486	0.6285	0	0	1	DQB1*05:01 DQB1*05:02 DQB1*05:03 DQB1*05:04 DQB1*06:03 DQB1*06:04 DQB1*06:09
FLL	9,56,85	4	61	0.3082	0	0	1	DQB1*04:01 DQB1*04:02
FPV	9,56,85	12	267	0.6441	0	0	1	DQB1*06:02
YPV	9,56,85	21	486	0.6285	0	0	1	DQB1*05:01 DQB1*05:02 DQB1*05:03 DQB1*05:04 DQB1*06:03 DQB1*06:04 DQB1*06:09
FLE	9,56,86	4	61	0.3082	0	0	1	DQB1*04:01 DQB1*04:02
YPG	9,56,86	5	93	0.4165	0	0	1	DQB1*06:04 DQB1*06:09
FPA	9,56,86	12	267	0.6441	0	0	1	DQB1*06:02
YPA	9,56,86	19	412	0.4277	0	0	1	DQB1*05:01 DQB1*05:02 DQB1*05:03 DQB1*05:04 DQB1*06:03
FLL	9,56,87	4	61	0.3082	0	0	1	DQB1*04:01 DQB1*04:02
FPF	9,56,87	12	267	0.6441	0	0	1	DQB1*06:02
YPY	9,56,87	19	381	0.2308	0	0	1	DQB1*05:01 DQB1*05:02 DQB1*05:03 DQB1*05:04 DQB1*06:04 DQB1*06:09
FLT	9,56,89	4	61	0.3082	0	0	1	DQB1*04:01 DQB1*04:02
FPG	9,56,89	12	267	0.6441	0	0	1	DQB1*06:02
YPG	9,56,89	21	486	0.6285	0	0	1	DQB1*05:01 DQB1*05:02 DQB1*05:03 DQB1*05:04 DQB1*06:03 DQB1*06:04 DQB1*06:09
FLT	9,56,90	4	61	0.3082	0	0	1	DQB1*04:01 DQB1*04:02
FPI	9,56,90	12	267	0.6441	0	0	1	DQB1*06:02
YPI	9,56,90	21	486	0.6285	0	0	1	DQB1*05:01 DQB1*05:02 DQB1*05:03 DQB1*05:04 DQB1*06:03 DQB1*06:04 DQB1*06:09
YSE	9,57,66	2	47	0.7125	0	0	1	DQB1*05:02
FDD	9,57,66	4	61	0.3082	0	0	1	DQB1*04:01 DQB1*04:02
FDE	9,57,66	12	267	0.6441	0	0	1	DQB1*06:02
YVE	9,57,66	14	294	0.4468	0	0	1	DQB1*05:01 DQB1*06:04 DQB1*06:09
YSV	9,57,67	2	47	0.7125	0	0	1	DQB1*05:02
FDI	9,57,67	4	61	0.3082	0	0	1	DQB1*04:01 DQB1*04:02
FDV	9,57,67	12	267	0.6441	0	0	1	DQB1*06:02
YVV	9,57,67	14	294	0.4468	0	0	1	DQB1*05:01 DQB1*06:04 DQB1*06:09
YSG	9,57,70	2	47	0.7125	0	0	1	DQB1*05:02
FDE	9,57,70	4	61	0.3082	0	0	1	DQB1*04:01 DQB1*04:02
YVR	9,57,70	5	93	0.4165	0	0	1	DQB1*06:04 DQB1*06:09
YVG	9,57,70	12	210	0.1731	0	0	1	DQB1*05:01
FDG	9,57,70	12	267	0.6441	0	0	1	DQB1*06:02
YDR	9,57,70	18	421	0.7157	0	0	1	DQB1*03:01 DQB1*03:03
YSA	9,57,71	2	47	0.7125	0	0	1	DQB1*05:02
YDA	9,57,71	3	53	0.4711	0	0	1	DQB1*05:03
FDD	9,57,71	4	61	0.3082	0	0	1	DQB1*04:01 DQB1*04:02
YVT	9,57,71	5	93	0.4165	0	0	1	DQB1*06:04 DQB1*06:09
YVA	9,57,71	12	210	0.1731	0	0	1	DQB1*05:01
FDT	9,57,71	12	267	0.6441	0	0	1	DQB1*06:02
YSS	9,57,74	2	49	1	0	0	1	DQB1*05:02 DQB1*05:04
YDS	9,57,74	3	53	0.4711	0	0	1	DQB1*05:03
FDS	9,57,74	4	61	0.3082	0	0	1	DQB1*04:01 DQB1*04:02
YVE	9,57,74	5	93	0.4165	0	0	1	DQB1*06:04 DQB1*06:09
YVS	9,57,74	12	210	0.1731	0	0	1	DQB1*05:01
FDE	9,57,74	12	267	0.6441	0	0	1	DQB1*06:02
YSV	9,57,75	2	49	1	0	0	1	DQB1*05:02 DQB1*05:04
YDV	9,57,75	3	53	0.4711	0	0	1	DQB1*05:03
FDV	9,57,75	4	61	0.3082	0	0	1	DQB1*04:01 DQB1*04:02
YVL	9,57,75	5	93	0.4165	0	0	1	DQB1*06:04 DQB1*06:09
YVV	9,57,75	12	210	0.1731	0	0	1	DQB1*05:01
FDL	9,57,75	12	267	0.6441	0	0	1	DQB1*06:02
YSR	9,57,77	2	49	1	0	0	1	DQB1*05:02 DQB1*05:04
YDR	9,57,77	3	53	0.4711	0	0	1	DQB1*05:03
YVT	9,57,77	5	93	0.4165	0	0	1	DQB1*06:04 DQB1*06:09
YVR	9,57,77	12	210	0.1731	0	0	1	DQB1*05:01
FDT	9,57,77	14	317	0.6604	0	0	1	DQB1*04:01 DQB1*04:02 DQB1*06:02
YSE	9,57,84	2	49	1	0	0	1	DQB1*05:02 DQB1*05:04
FDQ	9,57,84	4	61	0.3082	0	0	1	DQB1*04:01 DQB1*04:02
FDE	9,57,84	12	267	0.6441	0	0	1	DQB1*06:02
YVE	9,57,84	14	294	0.4468	0	0	1	DQB1*05:01 DQB1*06:04 DQB1*06:09
YDQ	9,57,84	18	421	0.7157	0	0	1	DQB1*03:01 DQB1*03:03
YSV	9,57,85	2	49	1	0	0	1	DQB1*05:02 DQB1*05:04
FDL	9,57,85	4	61	0.3082	0	0	1	DQB1*04:01 DQB1*04:02
FDV	9,57,85	12	267	0.6441	0	0	1	DQB1*06:02
YVV	9,57,85	14	294	0.4468	0	0	1	DQB1*05:01 DQB1*06:04 DQB1*06:09
YDL	9,57,85	18	421	0.7157	0	0	1	DQB1*03:01 DQB1*03:03
YSA	9,57,86	2	49	1	0	0	1	DQB1*05:02 DQB1*05:04
FDE	9,57,86	4	61	0.3082	0	0	1	DQB1*04:01 DQB1*04:02
YVG	9,57,86	5	93	0.4165	0	0	1	DQB1*06:04 DQB1*06:09
YVA	9,57,86	12	210	0.1731	0	0	1	DQB1*05:01
FDA	9,57,86	12	267	0.6441	0	0	1	DQB1*06:02
YDE	9,57,86	18	421	0.7157	0	0	1	DQB1*03:01 DQB1*03:03
YSY	9,57,87	2	49	1	0	0	1	DQB1*05:02 DQB1*05:04
YDY	9,57,87	3	53	0.4711	0	0	1	DQB1*05:03
FDL	9,57,87	4	61	0.3082	0	0	1	DQB1*04:01 DQB1*04:02
FDF	9,57,87	12	267	0.6441	0	0	1	DQB1*06:02
YVY	9,57,87	14	294	0.4468	0	0	1	DQB1*05:01 DQB1*06:04 DQB1*06:09
YDL	9,57,87	18	421	0.7157	0	0	1	DQB1*03:01 DQB1*03:03
YSG	9,57,89	2	49	1	0	0	1	DQB1*05:02 DQB1*05:04
FDT	9,57,89	4	61	0.3082	0	0	1	DQB1*04:01 DQB1*04:02
FDG	9,57,89	12	267	0.6441	0	0	1	DQB1*06:02
YVG	9,57,89	14	294	0.4468	0	0	1	DQB1*05:01 DQB1*06:04 DQB1*06:09
YDT	9,57,89	18	421	0.7157	0	0	1	DQB1*03:01 DQB1*03:03
YSI	9,57,90	2	49	1	0	0	1	DQB1*05:02 DQB1*05:04
FDT	9,57,90	4	61	0.3082	0	0	1	DQB1*04:01 DQB1*04:02
FDI	9,57,90	12	267	0.6441	0	0	1	DQB1*06:02
YVI	9,57,90	14	294	0.4468	0	0	1	DQB1*05:01 DQB1*06:04 DQB1*06:09
YDT	9,57,90	18	421	0.7157	0	0	1	DQB1*03:01 DQB1*03:03
FDI	9,66,67	4	61	0.3082	0	0	1	DQB1*04:01 DQB1*04:02
FEV	9,66,67	12	267	0.6441	0	0	1	DQB1*06:02
FDE	9,66,70	4	61	0.3082	0	0	1	DQB1*04:01 DQB1*04:02
FEG	9,66,70	12	267	0.6441	0	0	1	DQB1*06:02
YEG	9,66,70	19	410	0.4129	0	0	1	DQB1*05:01 DQB1*05:02 DQB1*05:03 DQB1*06:03
YER	9,66,70	26	607	0.5848	0	0	1	DQB1*03:01 DQB1*03:02 DQB1*03:03 DQB1*03:04 DQB1*03:05 DQB1*06:04 DQB1*06:09
FDD	9,66,71	4	61	0.3082	0	0	1	DQB1*04:01 DQB1*04:02
FET	9,66,71	12	267	0.6441	0	0	1	DQB1*06:02
YEA	9,66,71	17	298	0.08652	0	0	1	DQB1*05:01 DQB1*05:02 DQB1*05:03
YET	9,66,71	28	689	0.8828	0	0	1	DQB1*03:01 DQB1*03:02 DQB1*03:03 DQB1*03:04 DQB1*03:05 DQB1*06:03 DQB1*06:04 DQB1*06:09
FDS	9,66,74	4	61	0.3082	0	0	1	DQB1*04:01 DQB1*04:02
FEE	9,66,74	12	267	0.6441	0	0	1	DQB1*06:02
YES	9,66,74	17	298	0.08652	0	0	1	DQB1*05:01 DQB1*05:02 DQB1*05:03
YEE	9,66,74	28	689	0.8828	0	0	1	DQB1*03:01 DQB1*03:02 DQB1*03:03 DQB1*03:04 DQB1*03:05 DQB1*06:03 DQB1*06:04 DQB1*06:09
FDV	9,66,75	4	61	0.3082	0	0	1	DQB1*04:01 DQB1*04:02
FEL	9,66,75	12	267	0.6441	0	0	1	DQB1*06:02
YEV	9,66,75	17	298	0.08652	0	0	1	DQB1*05:01 DQB1*05:02 DQB1*05:03
YEL	9,66,75	28	689	0.8828	0	0	1	DQB1*03:01 DQB1*03:02 DQB1*03:03 DQB1*03:04 DQB1*03:05 DQB1*06:03 DQB1*06:04 DQB1*06:09
FDT	9,66,77	4	61	0.3082	0	0	1	DQB1*04:01 DQB1*04:02
FET	9,66,77	12	267	0.6441	0	0	1	DQB1*06:02
YER	9,66,77	17	298	0.08652	0	0	1	DQB1*05:01 DQB1*05:02 DQB1*05:03
YET	9,66,77	28	689	0.8828	0	0	1	DQB1*03:01 DQB1*03:02 DQB1*03:03 DQB1*03:04 DQB1*03:05 DQB1*06:03 DQB1*06:04 DQB1*06:09
FDQ	9,66,84	4	61	0.3082	0	0	1	DQB1*04:01 DQB1*04:02
FEE	9,66,84	12	267	0.6441	0	0	1	DQB1*06:02
YEE	9,66,84	21	484	0.6109	0	0	1	DQB1*05:01 DQB1*05:02 DQB1*05:03 DQB1*06:03 DQB1*06:04 DQB1*06:09
FDL	9,66,85	4	61	0.3082	0	0	1	DQB1*04:01 DQB1*04:02
FEV	9,66,85	12	267	0.6441	0	0	1	DQB1*06:02
YEV	9,66,85	21	484	0.6109	0	0	1	DQB1*05:01 DQB1*05:02 DQB1*05:03 DQB1*06:03 DQB1*06:04 DQB1*06:09
FDE	9,66,86	4	61	0.3082	0	0	1	DQB1*04:01 DQB1*04:02
YEG	9,66,86	5	93	0.4165	0	0	1	DQB1*06:04 DQB1*06:09
FEA	9,66,86	12	267	0.6441	0	0	1	DQB1*06:02
YEA	9,66,86	19	410	0.4129	0	0	1	DQB1*05:01 DQB1*05:02 DQB1*05:03 DQB1*06:03
FDL	9,66,87	4	61	0.3082	0	0	1	DQB1*04:01 DQB1*04:02
FEF	9,66,87	12	267	0.6441	0	0	1	DQB1*06:02
YEY	9,66,87	19	379	0.2206	0	0	1	DQB1*05:01 DQB1*05:02 DQB1*05:03 DQB1*06:04 DQB1*06:09
FDT	9,66,89	4	61	0.3082	0	0	1	DQB1*04:01 DQB1*04:02
FEG	9,66,89	12	267	0.6441	0	0	1	DQB1*06:02
YEG	9,66,89	21	484	0.6109	0	0	1	DQB1*05:01 DQB1*05:02 DQB1*05:03 DQB1*06:03 DQB1*06:04 DQB1*06:09
FDT	9,66,90	4	61	0.3082	0	0	1	DQB1*04:01 DQB1*04:02
FEI	9,66,90	12	267	0.6441	0	0	1	DQB1*06:02
YEI	9,66,90	21	484	0.6109	0	0	1	DQB1*05:01 DQB1*05:02 DQB1*05:03 DQB1*06:03 DQB1*06:04 DQB1*06:09
FIE	9,67,70	4	61	0.3082	0	0	1	DQB1*04:01 DQB1*04:02
FVG	9,67,70	12	267	0.6441	0	0	1	DQB1*06:02
YVG	9,67,70	19	410	0.4129	0	0	1	DQB1*05:01 DQB1*05:02 DQB1*05:03 DQB1*06:03
YVR	9,67,70	26	607	0.5848	0	0	1	DQB1*03:01 DQB1*03:02 DQB1*03:03 DQB1*03:04 DQB1*03:05 DQB1*06:04 DQB1*06:09
FID	9,67,71	4	61	0.3082	0	0	1	DQB1*04:01 DQB1*04:02
FVT	9,67,71	12	267	0.6441	0	0	1	DQB1*06:02
YVA	9,67,71	17	298	0.08652	0	0	1	DQB1*05:01 DQB1*05:02 DQB1*05:03
YVT	9,67,71	28	689	0.8828	0	0	1	DQB1*03:01 DQB1*03:02 DQB1*03:03 DQB1*03:04 DQB1*03:05 DQB1*06:03 DQB1*06:04 DQB1*06:09
FIS	9,67,74	4	61	0.3082	0	0	1	DQB1*04:01 DQB1*04:02
FVE	9,67,74	12	267	0.6441	0	0	1	DQB1*06:02
YVS	9,67,74	17	298	0.08652	0	0	1	DQB1*05:01 DQB1*05:02 DQB1*05:03
YVE	9,67,74	28	689	0.8828	0	0	1	DQB1*03:01 DQB1*03:02 DQB1*03:03 DQB1*03:04 DQB1*03:05 DQB1*06:03 DQB1*06:04 DQB1*06:09
FIV	9,67,75	4	61	0.3082	0	0	1	DQB1*04:01 DQB1*04:02
FVL	9,67,75	12	267	0.6441	0	0	1	DQB1*06:02
YVV	9,67,75	17	298	0.08652	0	0	1	DQB1*05:01 DQB1*05:02 DQB1*05:03
YVL	9,67,75	28	689	0.8828	0	0	1	DQB1*03:01 DQB1*03:02 DQB1*03:03 DQB1*03:04 DQB1*03:05 DQB1*06:03 DQB1*06:04 DQB1*06:09
FIT	9,67,77	4	61	0.3082	0	0	1	DQB1*04:01 DQB1*04:02
FVT	9,67,77	12	267	0.6441	0	0	1	DQB1*06:02
YVR	9,67,77	17	298	0.08652	0	0	1	DQB1*05:01 DQB1*05:02 DQB1*05:03
YVT	9,67,77	28	689	0.8828	0	0	1	DQB1*03:01 DQB1*03:02 DQB1*03:03 DQB1*03:04 DQB1*03:05 DQB1*06:03 DQB1*06:04 DQB1*06:09
FIQ	9,67,84	4	61	0.3082	0	0	1	DQB1*04:01 DQB1*04:02
FVE	9,67,84	12	267	0.6441	0	0	1	DQB1*06:02
YVE	9,67,84	21	484	0.6109	0	0	1	DQB1*05:01 DQB1*05:02 DQB1*05:03 DQB1*06:03 DQB1*06:04 DQB1*06:09
FIL	9,67,85	4	61	0.3082	0	0	1	DQB1*04:01 DQB1*04:02
FVV	9,67,85	12	267	0.6441	0	0	1	DQB1*06:02
YVV	9,67,85	21	484	0.6109	0	0	1	DQB1*05:01 DQB1*05:02 DQB1*05:03 DQB1*06:03 DQB1*06:04 DQB1*06:09
FIE	9,67,86	4	61	0.3082	0	0	1	DQB1*04:01 DQB1*04:02
YVG	9,67,86	5	93	0.4165	0	0	1	DQB1*06:04 DQB1*06:09
FVA	9,67,86	12	267	0.6441	0	0	1	DQB1*06:02
YVA	9,67,86	19	410	0.4129	0	0	1	DQB1*05:01 DQB1*05:02 DQB1*05:03 DQB1*06:03
FIL	9,67,87	4	61	0.3082	0	0	1	DQB1*04:01 DQB1*04:02
FVF	9,67,87	12	267	0.6441	0	0	1	DQB1*06:02
YVY	9,67,87	19	379	0.2206	0	0	1	DQB1*05:01 DQB1*05:02 DQB1*05:03 DQB1*06:04 DQB1*06:09
FIT	9,67,89	4	61	0.3082	0	0	1	DQB1*04:01 DQB1*04:02
FVG	9,67,89	12	267	0.6441	0	0	1	DQB1*06:02
YVG	9,67,89	21	484	0.6109	0	0	1	DQB1*05:01 DQB1*05:02 DQB1*05:03 DQB1*06:03 DQB1*06:04 DQB1*06:09
FIT	9,67,90	4	61	0.3082	0	0	1	DQB1*04:01 DQB1*04:02
FVI	9,67,90	12	267	0.6441	0	0	1	DQB1*06:02
YVI	9,67,90	21	484	0.6109	0	0	1	DQB1*05:01 DQB1*05:02 DQB1*05:03 DQB1*06:03 DQB1*06:04 DQB1*06:09
FED	9,70,71	4	61	0.3082	0	0	1	DQB1*04:01 DQB1*04:02
FGT	9,70,71	12	267	0.6441	0	0	1	DQB1*06:02
YGA	9,70,71	17	298	0.08652	0	0	1	DQB1*05:01 DQB1*05:02 DQB1*05:03
YRT	9,70,71	26	607	0.5848	0	0	1	DQB1*03:01 DQB1*03:02 DQB1*03:03 DQB1*03:04 DQB1*03:05 DQB1*06:04 DQB1*06:09
FES	9,70,74	4	61	0.3082	0	0	1	DQB1*04:01 DQB1*04:02
FGE	9,70,74	12	267	0.6441	0	0	1	DQB1*06:02
YGS	9,70,74	17	298	0.08652	0	0	1	DQB1*05:01 DQB1*05:02 DQB1*05:03
YRE	9,70,74	26	607	0.5848	0	0	1	DQB1*03:01 DQB1*03:02 DQB1*03:03 DQB1*03:04 DQB1*03:05 DQB1*06:04 DQB1*06:09
FEV	9,70,75	4	61	0.3082	0	0	1	DQB1*04:01 DQB1*04:02
FGL	9,70,75	12	267	0.6441	0	0	1	DQB1*06:02
YGV	9,70,75	17	298	0.08652	0	0	1	DQB1*05:01 DQB1*05:02 DQB1*05:03
YRL	9,70,75	26	607	0.5848	0	0	1	DQB1*03:01 DQB1*03:02 DQB1*03:03 DQB1*03:04 DQB1*03:05 DQB1*06:04 DQB1*06:09
FET	9,70,77	4	61	0.3082	0	0	1	DQB1*04:01 DQB1*04:02
FGT	9,70,77	12	267	0.6441	0	0	1	DQB1*06:02
YGR	9,70,77	17	298	0.08652	0	0	1	DQB1*05:01 DQB1*05:02 DQB1*05:03
YRT	9,70,77	26	607	0.5848	0	0	1	DQB1*03:01 DQB1*03:02 DQB1*03:03 DQB1*03:04 DQB1*03:05 DQB1*06:04 DQB1*06:09
FEQ	9,70,84	4	61	0.3082	0	0	1	DQB1*04:01 DQB1*04:02
YRE	9,70,84	5	93	0.4165	0	0	1	DQB1*06:04 DQB1*06:09
FGE	9,70,84	12	267	0.6441	0	0	1	DQB1*06:02
YGE	9,70,84	19	410	0.4129	0	0	1	DQB1*05:01 DQB1*05:02 DQB1*05:03 DQB1*06:03
FEL	9,70,85	4	61	0.3082	0	0	1	DQB1*04:01 DQB1*04:02
YRV	9,70,85	5	93	0.4165	0	0	1	DQB1*06:04 DQB1*06:09
FGV	9,70,85	12	267	0.6441	0	0	1	DQB1*06:02
YGV	9,70,85	19	410	0.4129	0	0	1	DQB1*05:01 DQB1*05:02 DQB1*05:03 DQB1*06:03
FEE	9,70,86	4	61	0.3082	0	0	1	DQB1*04:01 DQB1*04:02
YRG	9,70,86	5	93	0.4165	0	0	1	DQB1*06:04 DQB1*06:09
FGA	9,70,86	12	267	0.6441	0	0	1	DQB1*06:02
YGA	9,70,86	19	410	0.4129	0	0	1	DQB1*05:01 DQB1*05:02 DQB1*05:03 DQB1*06:03
FEL	9,70,87	4	61	0.3082	0	0	1	DQB1*04:01 DQB1*04:02
YRY	9,70,87	5	93	0.4165	0	0	1	DQB1*06:04 DQB1*06:09
FGF	9,70,87	12	267	0.6441	0	0	1	DQB1*06:02
YGY	9,70,87	17	298	0.08652	0	0	1	DQB1*05:01 DQB1*05:02 DQB1*05:03
FET	9,70,89	4	61	0.3082	0	0	1	DQB1*04:01 DQB1*04:02
YRG	9,70,89	5	93	0.4165	0	0	1	DQB1*06:04 DQB1*06:09
FGG	9,70,89	12	267	0.6441	0	0	1	DQB1*06:02
YGG	9,70,89	19	410	0.4129	0	0	1	DQB1*05:01 DQB1*05:02 DQB1*05:03 DQB1*06:03
FET	9,70,90	4	61	0.3082	0	0	1	DQB1*04:01 DQB1*04:02
YRI	9,70,90	5	93	0.4165	0	0	1	DQB1*06:04 DQB1*06:09
FGI	9,70,90	12	267	0.6441	0	0	1	DQB1*06:02
YGI	9,70,90	19	410	0.4129	0	0	1	DQB1*05:01 DQB1*05:02 DQB1*05:03 DQB1*06:03
FDS	9,71,74	4	61	0.3082	0	0	1	DQB1*04:01 DQB1*04:02
FTE	9,71,74	12	267	0.6441	0	0	1	DQB1*06:02
YAS	9,71,74	17	298	0.08652	0	0	1	DQB1*05:01 DQB1*05:02 DQB1*05:03
YTE	9,71,74	28	689	0.8828	0	0	1	DQB1*03:01 DQB1*03:02 DQB1*03:03 DQB1*03:04 DQB1*03:05 DQB1*06:03 DQB1*06:04 DQB1*06:09
FDV	9,71,75	4	61	0.3082	0	0	1	DQB1*04:01 DQB1*04:02
FTL	9,71,75	12	267	0.6441	0	0	1	DQB1*06:02
YAV	9,71,75	17	298	0.08652	0	0	1	DQB1*05:01 DQB1*05:02 DQB1*05:03
YTL	9,71,75	28	689	0.8828	0	0	1	DQB1*03:01 DQB1*03:02 DQB1*03:03 DQB1*03:04 DQB1*03:05 DQB1*06:03 DQB1*06:04 DQB1*06:09
FDT	9,71,77	4	61	0.3082	0	0	1	DQB1*04:01 DQB1*04:02
FTT	9,71,77	12	267	0.6441	0	0	1	DQB1*06:02
YAR	9,71,77	17	298	0.08652	0	0	1	DQB1*05:01 DQB1*05:02 DQB1*05:03
YTT	9,71,77	28	689	0.8828	0	0	1	DQB1*03:01 DQB1*03:02 DQB1*03:03 DQB1*03:04 DQB1*03:05 DQB1*06:03 DQB1*06:04 DQB1*06:09
FDQ	9,71,84	4	61	0.3082	0	0	1	DQB1*04:01 DQB1*04:02
FTE	9,71,84	12	267	0.6441	0	0	1	DQB1*06:02
YAE	9,71,84	17	298	0.08652	0	0	1	DQB1*05:01 DQB1*05:02 DQB1*05:03
FDL	9,71,85	4	61	0.3082	0	0	1	DQB1*04:01 DQB1*04:02
FTV	9,71,85	12	267	0.6441	0	0	1	DQB1*06:02
YAV	9,71,85	17	298	0.08652	0	0	1	DQB1*05:01 DQB1*05:02 DQB1*05:03
FDE	9,71,86	4	61	0.3082	0	0	1	DQB1*04:01 DQB1*04:02
YTG	9,71,86	5	93	0.4165	0	0	1	DQB1*06:04 DQB1*06:09
FTA	9,71,86	12	267	0.6441	0	0	1	DQB1*06:02
YAA	9,71,86	17	298	0.08652	0	0	1	DQB1*05:01 DQB1*05:02 DQB1*05:03
FDL	9,71,87	4	61	0.3082	0	0	1	DQB1*04:01 DQB1*04:02
YTY	9,71,87	5	93	0.4165	0	0	1	DQB1*06:04 DQB1*06:09
FTF	9,71,87	12	267	0.6441	0	0	1	DQB1*06:02
YAY	9,71,87	17	298	0.08652	0	0	1	DQB1*05:01 DQB1*05:02 DQB1*05:03
FDT	9,71,89	4	61	0.3082	0	0	1	DQB1*04:01 DQB1*04:02
FTG	9,71,89	12	267	0.6441	0	0	1	DQB1*06:02
YAG	9,71,89	17	298	0.08652	0	0	1	DQB1*05:01 DQB1*05:02 DQB1*05:03
FDT	9,71,90	4	61	0.3082	0	0	1	DQB1*04:01 DQB1*04:02
FTI	9,71,90	12	267	0.6441	0	0	1	DQB1*06:02
YAI	9,71,90	17	298	0.08652	0	0	1	DQB1*05:01 DQB1*05:02 DQB1*05:03
FSV	9,74,75	4	61	0.3082	0	0	1	DQB1*04:01 DQB1*04:02
FEL	9,74,75	12	267	0.6441	0	0	1	DQB1*06:02
YSV	9,74,75	17	300	0.09217	0	0	1	DQB1*05:01 DQB1*05:02 DQB1*05:03 DQB1*05:04
YEL	9,74,75	28	689	0.8828	0	0	1	DQB1*03:01 DQB1*03:02 DQB1*03:03 DQB1*03:04 DQB1*03:05 DQB1*06:03 DQB1*06:04 DQB1*06:09
FST	9,74,77	4	61	0.3082	0	0	1	DQB1*04:01 DQB1*04:02
FET	9,74,77	12	267	0.6441	0	0	1	DQB1*06:02
YSR	9,74,77	17	300	0.09217	0	0	1	DQB1*05:01 DQB1*05:02 DQB1*05:03 DQB1*05:04
YET	9,74,77	28	689	0.8828	0	0	1	DQB1*03:01 DQB1*03:02 DQB1*03:03 DQB1*03:04 DQB1*03:05 DQB1*06:03 DQB1*06:04 DQB1*06:09
FSQ	9,74,84	4	61	0.3082	0	0	1	DQB1*04:01 DQB1*04:02
FEE	9,74,84	12	267	0.6441	0	0	1	DQB1*06:02
YSE	9,74,84	17	300	0.09217	0	0	1	DQB1*05:01 DQB1*05:02 DQB1*05:03 DQB1*05:04
FSL	9,74,85	4	61	0.3082	0	0	1	DQB1*04:01 DQB1*04:02
FEV	9,74,85	12	267	0.6441	0	0	1	DQB1*06:02
YSV	9,74,85	17	300	0.09217	0	0	1	DQB1*05:01 DQB1*05:02 DQB1*05:03 DQB1*05:04
FSE	9,74,86	4	61	0.3082	0	0	1	DQB1*04:01 DQB1*04:02
YEG	9,74,86	5	93	0.4165	0	0	1	DQB1*06:04 DQB1*06:09
FEA	9,74,86	12	267	0.6441	0	0	1	DQB1*06:02
YSA	9,74,86	17	300	0.09217	0	0	1	DQB1*05:01 DQB1*05:02 DQB1*05:03 DQB1*05:04
FSL	9,74,87	4	61	0.3082	0	0	1	DQB1*04:01 DQB1*04:02
YEY	9,74,87	5	93	0.4165	0	0	1	DQB1*06:04 DQB1*06:09
FEF	9,74,87	12	267	0.6441	0	0	1	DQB1*06:02
YSY	9,74,87	17	300	0.09217	0	0	1	DQB1*05:01 DQB1*05:02 DQB1*05:03 DQB1*05:04
FST	9,74,89	4	61	0.3082	0	0	1	DQB1*04:01 DQB1*04:02
FEG	9,74,89	12	267	0.6441	0	0	1	DQB1*06:02
YSG	9,74,89	17	300	0.09217	0	0	1	DQB1*05:01 DQB1*05:02 DQB1*05:03 DQB1*05:04
FST	9,74,90	4	61	0.3082	0	0	1	DQB1*04:01 DQB1*04:02
FEI	9,74,90	12	267	0.6441	0	0	1	DQB1*06:02
YSI	9,74,90	17	300	0.09217	0	0	1	DQB1*05:01 DQB1*05:02 DQB1*05:03 DQB1*05:04
FVT	9,75,77	4	61	0.3082	0	0	1	DQB1*04:01 DQB1*04:02
FLT	9,75,77	12	267	0.6441	0	0	1	DQB1*06:02
YVR	9,75,77	27	622	0.4974	0	0	1	DQB1*02:01 DQB1*02:02 DQB1*05:01 DQB1*05:02 DQB1*05:03 DQB1*05:04
YLT	9,75,77	28	689	0.8828	0	0	1	DQB1*03:01 DQB1*03:02 DQB1*03:03 DQB1*03:04 DQB1*03:05 DQB1*06:03 DQB1*06:04 DQB1*06:09
FVQ	9,75,84	4	61	0.3082	0	0	1	DQB1*04:01 DQB1*04:02
FLE	9,75,84	12	267	0.6441	0	0	1	DQB1*06:02
YVE	9,75,84	17	300	0.09217	0	0	1	DQB1*05:01 DQB1*05:02 DQB1*05:03 DQB1*05:04
FVL	9,75,85	4	61	0.3082	0	0	1	DQB1*04:01 DQB1*04:02
FLV	9,75,85	12	267	0.6441	0	0	1	DQB1*06:02
YVV	9,75,85	17	300	0.09217	0	0	1	DQB1*05:01 DQB1*05:02 DQB1*05:03 DQB1*05:04
FVE	9,75,86	4	61	0.3082	0	0	1	DQB1*04:01 DQB1*04:02
YLG	9,75,86	5	93	0.4165	0	0	1	DQB1*06:04 DQB1*06:09
FLA	9,75,86	12	267	0.6441	0	0	1	DQB1*06:02
YVA	9,75,86	17	300	0.09217	0	0	1	DQB1*05:01 DQB1*05:02 DQB1*05:03 DQB1*05:04
FVL	9,75,87	4	61	0.3082	0	0	1	DQB1*04:01 DQB1*04:02
YLY	9,75,87	5	93	0.4165	0	0	1	DQB1*06:04 DQB1*06:09
FLF	9,75,87	12	267	0.6441	0	0	1	DQB1*06:02
YVY	9,75,87	17	300	0.09217	0	0	1	DQB1*05:01 DQB1*05:02 DQB1*05:03 DQB1*05:04
FVT	9,75,89	4	61	0.3082	0	0	1	DQB1*04:01 DQB1*04:02
FLG	9,75,89	12	267	0.6441	0	0	1	DQB1*06:02
YVG	9,75,89	17	300	0.09217	0	0	1	DQB1*05:01 DQB1*05:02 DQB1*05:03 DQB1*05:04
FVT	9,75,90	4	61	0.3082	0	0	1	DQB1*04:01 DQB1*04:02
FLI	9,75,90	12	267	0.6441	0	0	1	DQB1*06:02
YVI	9,75,90	17	300	0.09217	0	0	1	DQB1*05:01 DQB1*05:02 DQB1*05:03 DQB1*05:04
FTQ	9,77,84	4	61	0.3082	0	0	1	DQB1*04:01 DQB1*04:02
FTE	9,77,84	12	267	0.6441	0	0	1	DQB1*06:02
YRE	9,77,84	17	300	0.09217	0	0	1	DQB1*05:01 DQB1*05:02 DQB1*05:03 DQB1*05:04
FTL	9,77,85	4	61	0.3082	0	0	1	DQB1*04:01 DQB1*04:02
FTV	9,77,85	12	267	0.6441	0	0	1	DQB1*06:02
YRV	9,77,85	17	300	0.09217	0	0	1	DQB1*05:01 DQB1*05:02 DQB1*05:03 DQB1*05:04
FTE	9,77,86	4	61	0.3082	0	0	1	DQB1*04:01 DQB1*04:02
YTG	9,77,86	5	93	0.4165	0	0	1	DQB1*06:04 DQB1*06:09
FTA	9,77,86	12	267	0.6441	0	0	1	DQB1*06:02
YRA	9,77,86	17	300	0.09217	0	0	1	DQB1*05:01 DQB1*05:02 DQB1*05:03 DQB1*05:04
FTL	9,77,87	4	61	0.3082	0	0	1	DQB1*04:01 DQB1*04:02
YTY	9,77,87	5	93	0.4165	0	0	1	DQB1*06:04 DQB1*06:09
FTF	9,77,87	12	267	0.6441	0	0	1	DQB1*06:02
YRY	9,77,87	17	300	0.09217	0	0	1	DQB1*05:01 DQB1*05:02 DQB1*05:03 DQB1*05:04
FTT	9,77,89	4	61	0.3082	0	0	1	DQB1*04:01 DQB1*04:02
FTG	9,77,89	12	267	0.6441	0	0	1	DQB1*06:02
YRG	9,77,89	17	300	0.09217	0	0	1	DQB1*05:01 DQB1*05:02 DQB1*05:03 DQB1*05:04
FTT	9,77,90	4	61	0.3082	0	0	1	DQB1*04:01 DQB1*04:02
FTI	9,77,90	12	267	0.6441	0	0	1	DQB1*06:02
YRI	9,77,90	17	300	0.09217	0	0	1	DQB1*05:01 DQB1*05:02 DQB1*05:03 DQB1*05:04
FQL	9,84,85	4	61	0.3082	0	0	1	DQB1*04:01 DQB1*04:02
FEV	9,84,85	12	267	0.6441	0	0	1	DQB1*06:02
YEV	9,84,85	21	486	0.6285	0	0	1	DQB1*05:01 DQB1*05:02 DQB1*05:03 DQB1*05:04 DQB1*06:03 DQB1*06:04 DQB1*06:09
FQE	9,84,86	4	61	0.3082	0	0	1	DQB1*04:01 DQB1*04:02
YEG	9,84,86	5	93	0.4165	0	0	1	DQB1*06:04 DQB1*06:09
FEA	9,84,86	12	267	0.6441	0	0	1	DQB1*06:02
YEA	9,84,86	19	412	0.4277	0	0	1	DQB1*05:01 DQB1*05:02 DQB1*05:03 DQB1*05:04 DQB1*06:03
FQL	9,84,87	4	61	0.3082	0	0	1	DQB1*04:01 DQB1*04:02
FEF	9,84,87	12	267	0.6441	0	0	1	DQB1*06:02
YEY	9,84,87	19	381	0.2308	0	0	1	DQB1*05:01 DQB1*05:02 DQB1*05:03 DQB1*05:04 DQB1*06:04 DQB1*06:09
FQT	9,84,89	4	61	0.3082	0	0	1	DQB1*04:01 DQB1*04:02
FEG	9,84,89	12	267	0.6441	0	0	1	DQB1*06:02
YEG	9,84,89	21	486	0.6285	0	0	1	DQB1*05:01 DQB1*05:02 DQB1*05:03 DQB1*05:04 DQB1*06:03 DQB1*06:04 DQB1*06:09
FQT	9,84,90	4	61	0.3082	0	0	1	DQB1*04:01 DQB1*04:02
FEI	9,84,90	12	267	0.6441	0	0	1	DQB1*06:02
YEI	9,84,90	21	486	0.6285	0	0	1	DQB1*05:01 DQB1*05:02 DQB1*05:03 DQB1*05:04 DQB1*06:03 DQB1*06:04 DQB1*06:09
FLE	9,85,86	4	61	0.3082	0	0	1	DQB1*04:01 DQB1*04:02
YVG	9,85,86	5	93	0.4165	0	0	1	DQB1*06:04 DQB1*06:09
FVA	9,85,86	12	267	0.6441	0	0	1	DQB1*06:02
YVA	9,85,86	19	412	0.4277	0	0	1	DQB1*05:01 DQB1*05:02 DQB1*05:03 DQB1*05:04 DQB1*06:03
FLL	9,85,87	4	61	0.3082	0	0	1	DQB1*04:01 DQB1*04:02
FVF	9,85,87	12	267	0.6441	0	0	1	DQB1*06:02
YVY	9,85,87	19	381	0.2308	0	0	1	DQB1*05:01 DQB1*05:02 DQB1*05:03 DQB1*05:04 DQB1*06:04 DQB1*06:09
FLT	9,85,89	4	61	0.3082	0	0	1	DQB1*04:01 DQB1*04:02
FVG	9,85,89	12	267	0.6441	0	0	1	DQB1*06:02
YVG	9,85,89	21	486	0.6285	0	0	1	DQB1*05:01 DQB1*05:02 DQB1*05:03 DQB1*05:04 DQB1*06:03 DQB1*06:04 DQB1*06:09
FLT	9,85,90	4	61	0.3082	0	0	1	DQB1*04:01 DQB1*04:02
FVI	9,85,90	12	267	0.6441	0	0	1	DQB1*06:02
YVI	9,85,90	21	486	0.6285	0	0	1	DQB1*05:01 DQB1*05:02 DQB1*05:03 DQB1*05:04 DQB1*06:03 DQB1*06:04 DQB1*06:09
FEL	9,86,87	4	61	0.3082	0	0	1	DQB1*04:01 DQB1*04:02
YGY	9,86,87	5	93	0.4165	0	0	1	DQB1*06:04 DQB1*06:09
FAF	9,86,87	12	267	0.6441	0	0	1	DQB1*06:02
YAY	9,86,87	17	300	0.09217	0	0	1	DQB1*05:01 DQB1*05:02 DQB1*05:03 DQB1*05:04
FET	9,86,89	4	61	0.3082	0	0	1	DQB1*04:01 DQB1*04:02
YGG	9,86,89	5	93	0.4165	0	0	1	DQB1*06:04 DQB1*06:09
FAG	9,86,89	12	267	0.6441	0	0	1	DQB1*06:02
YAG	9,86,89	19	412	0.4277	0	0	1	DQB1*05:01 DQB1*05:02 DQB1*05:03 DQB1*05:04 DQB1*06:03
FET	9,86,90	4	61	0.3082	0	0	1	DQB1*04:01 DQB1*04:02
YGI	9,86,90	5	93	0.4165	0	0	1	DQB1*06:04 DQB1*06:09
FAI	9,86,90	12	267	0.6441	0	0	1	DQB1*06:02
YAI	9,86,90	19	412	0.4277	0	0	1	DQB1*05:01 DQB1*05:02 DQB1*05:03 DQB1*05:04 DQB1*06:03
FLT	9,87,89	4	61	0.3082	0	0	1	DQB1*04:01 DQB1*04:02
FFG	9,87,89	12	267	0.6441	0	0	1	DQB1*06:02
YYG	9,87,89	19	381	0.2308	0	0	1	DQB1*05:01 DQB1*05:02 DQB1*05:03 DQB1*05:04 DQB1*06:04 DQB1*06:09
FLT	9,87,90	4	61	0.3082	0	0	1	DQB1*04:01 DQB1*04:02
FFI	9,87,90	12	267	0.6441	0	0	1	DQB1*06:02
YYI	9,87,90	19	381	0.2308	0	0	1	DQB1*05:01 DQB1*05:02 DQB1*05:03 DQB1*05:04 DQB1*06:04 DQB1*06:09
FTT	9,89,90	4	61	0.3082	0	0	1	DQB1*04:01 DQB1*04:02
FGI	9,89,90	12	267	0.6441	0	0	1	DQB1*06:02
YGI	9,89,90	21	486	0.6285	0	0	1	DQB1*05:01 DQB1*05:02 DQB1*05:03 DQB1*05:04 DQB1*06:03 DQB1*06:04 DQB1*06:09
GLR	13,14,23	17	300	0.09217	0	0	1	DQB1*05:01 DQB1*05:02 DQB1*05:03 DQB1*05:04
GMG	13,14,26	4	62	0.3139	0	0	1	DQB1*03:05 DQB1*04:01 DQB1*04:02
GLG	13,14,26	17	300	0.09217	0	0	1	DQB1*05:01 DQB1*05:02 DQB1*05:03 DQB1*05:04
GML	13,14,26	34	843	1	0	0	1	DQB1*02:01 DQB1*02:02 DQB1*03:02 DQB1*03:03 DQB1*06:02 DQB1*06:03 DQB1*06:04 DQB1*06:09
GLT	13,14,28	17	300	0.09217	0	0	1	DQB1*05:01 DQB1*05:02 DQB1*05:03 DQB1*05:04
GMT	13,14,28	29	670	0.4675	0	0	1	DQB1*03:02 DQB1*03:03 DQB1*03:05 DQB1*04:01 DQB1*04:02 DQB1*06:02 DQB1*06:03 DQB1*06:04 DQB1*06:09
GLH	13,14,30	17	298	0.08652	0	0	1	DQB1*05:01 DQB1*05:02 DQB1*05:03
GMY	13,14,30	23	529	0.5676	0	0	1	DQB1*03:02 DQB1*03:03 DQB1*03:05 DQB1*04:01 DQB1*04:02 DQB1*06:02 DQB1*06:09
GLY	13,14,37	17	300	0.09217	0	0	1	DQB1*05:01 DQB1*05:02 DQB1*05:03 DQB1*05:04
GMY	13,14,37	29	670	0.4675	0	0	1	DQB1*03:02 DQB1*03:03 DQB1*03:05 DQB1*04:01 DQB1*04:02 DQB1*06:02 DQB1*06:03 DQB1*06:04 DQB1*06:09
GLV	13,14,38	17	300	0.09217	0	0	1	DQB1*05:01 DQB1*05:02 DQB1*05:03 DQB1*05:04
GMA	13,14,38	29	670	0.4675	0	0	1	DQB1*03:02 DQB1*03:03 DQB1*03:05 DQB1*04:01 DQB1*04:02 DQB1*06:02 DQB1*06:03 DQB1*06:04 DQB1*06:09
GLG	13,14,45	17	300	0.09217	0	0	1	DQB1*05:01 DQB1*05:02 DQB1*05:03 DQB1*05:04
GLV	13,14,46	17	300	0.09217	0	0	1	DQB1*05:01 DQB1*05:02 DQB1*05:03 DQB1*05:04
GMV	13,14,46	29	670	0.4675	0	0	1	DQB1*03:02 DQB1*03:03 DQB1*03:05 DQB1*04:01 DQB1*04:02 DQB1*06:02 DQB1*06:03 DQB1*06:04 DQB1*06:09
GLY	13,14,47	17	300	0.09217	0	0	1	DQB1*05:01 DQB1*05:02 DQB1*05:03 DQB1*05:04
GMY	13,14,47	29	670	0.4675	0	0	1	DQB1*03:02 DQB1*03:03 DQB1*03:05 DQB1*04:01 DQB1*04:02 DQB1*06:02 DQB1*06:03 DQB1*06:04 DQB1*06:09
GLP	13,14,52	17	300	0.09217	0	0	1	DQB1*05:01 DQB1*05:02 DQB1*05:03 DQB1*05:04
GMP	13,14,52	29	670	0.4675	0	0	1	DQB1*03:02 DQB1*03:03 DQB1*03:05 DQB1*04:01 DQB1*04:02 DQB1*06:02 DQB1*06:03 DQB1*06:04 DQB1*06:09
GLQ	13,14,53	17	300	0.09217	0	0	1	DQB1*05:01 DQB1*05:02 DQB1*05:03 DQB1*05:04
GMQ	13,14,53	20	460	0.6188	0	0	1	DQB1*06:02 DQB1*06:03 DQB1*06:04 DQB1*06:09
GML	13,14,53	25	618	0.9288	0	0	1	DQB1*02:01 DQB1*02:02 DQB1*03:02 DQB1*03:03 DQB1*03:05 DQB1*04:01 DQB1*04:02
GMP	13,14,55	11	252	0.7428	0	0	1	DQB1*03:02 DQB1*03:03 DQB1*03:05
GLR	13,14,55	17	300	0.09217	0	0	1	DQB1*05:01 DQB1*05:02 DQB1*05:03 DQB1*05:04
GMR	13,14,55	21	502	0.7754	0	0	1	DQB1*04:01 DQB1*04:02 DQB1*06:02 DQB1*06:03 DQB1*06:04 DQB1*06:09
GML	13,14,56	4	61	0.3082	0	0	1	DQB1*04:01 DQB1*04:02
GLP	13,14,56	17	300	0.09217	0	0	1	DQB1*05:01 DQB1*05:02 DQB1*05:03 DQB1*05:04
GMP	13,14,56	34	843	1	0	0	1	DQB1*02:01 DQB1*02:02 DQB1*03:02 DQB1*03:03 DQB1*03:05 DQB1*06:02 DQB1*06:03 DQB1*06:04 DQB1*06:09
GLS	13,14,57	2	49	1	0	0	1	DQB1*05:02 DQB1*05:04
GLD	13,14,57	3	53	0.4711	0	0	1	DQB1*05:03
GMV	13,14,57	5	93	0.4165	0	0	1	DQB1*06:04 DQB1*06:09
GLV	13,14,57	12	210	0.1731	0	0	1	DQB1*05:01
GLE	13,14,66	17	298	0.08652	0	0	1	DQB1*05:01 DQB1*05:02 DQB1*05:03
GME	13,14,66	28	636	0.4087	0	0	1	DQB1*03:02 DQB1*03:03 DQB1*03:05 DQB1*06:02 DQB1*06:03 DQB1*06:04 DQB1*06:09
GLV	13,14,67	17	298	0.08652	0	0	1	DQB1*05:01 DQB1*05:02 DQB1*05:03
GMV	13,14,67	28	636	0.4087	0	0	1	DQB1*03:02 DQB1*03:03 DQB1*03:05 DQB1*06:02 DQB1*06:03 DQB1*06:04 DQB1*06:09
GME	13,14,70	4	61	0.3082	0	0	1	DQB1*04:01 DQB1*04:02
GLG	13,14,70	17	298	0.08652	0	0	1	DQB1*05:01 DQB1*05:02 DQB1*05:03
GMD	13,14,71	4	61	0.3082	0	0	1	DQB1*04:01 DQB1*04:02
GLA	13,14,71	17	298	0.08652	0	0	1	DQB1*05:01 DQB1*05:02 DQB1*05:03
GMT	13,14,71	28	636	0.4087	0	0	1	DQB1*03:02 DQB1*03:03 DQB1*03:05 DQB1*06:02 DQB1*06:03 DQB1*06:04 DQB1*06:09
GMS	13,14,74	4	61	0.3082	0	0	1	DQB1*04:01 DQB1*04:02
GLS	13,14,74	17	300	0.09217	0	0	1	DQB1*05:01 DQB1*05:02 DQB1*05:03 DQB1*05:04
GME	13,14,74	28	636	0.4087	0	0	1	DQB1*03:02 DQB1*03:03 DQB1*03:05 DQB1*06:02 DQB1*06:03 DQB1*06:04 DQB1*06:09
GLV	13,14,75	17	300	0.09217	0	0	1	DQB1*05:01 DQB1*05:02 DQB1*05:03 DQB1*05:04
GML	13,14,75	28	636	0.4087	0	0	1	DQB1*03:02 DQB1*03:03 DQB1*03:05 DQB1*06:02 DQB1*06:03 DQB1*06:04 DQB1*06:09
GLR	13,14,77	17	300	0.09217	0	0	1	DQB1*05:01 DQB1*05:02 DQB1*05:03 DQB1*05:04
GMT	13,14,77	29	670	0.4675	0	0	1	DQB1*03:02 DQB1*03:03 DQB1*03:05 DQB1*04:01 DQB1*04:02 DQB1*06:02 DQB1*06:03 DQB1*06:04 DQB1*06:09
GLE	13,14,84	17	300	0.09217	0	0	1	DQB1*05:01 DQB1*05:02 DQB1*05:03 DQB1*05:04
GME	13,14,84	20	460	0.6188	0	0	1	DQB1*06:02 DQB1*06:03 DQB1*06:04 DQB1*06:09
GMQ	13,14,84	25	618	0.9288	0	0	1	DQB1*02:01 DQB1*02:02 DQB1*03:02 DQB1*03:03 DQB1*03:05 DQB1*04:01 DQB1*04:02
GLV	13,14,85	17	300	0.09217	0	0	1	DQB1*05:01 DQB1*05:02 DQB1*05:03 DQB1*05:04
GMV	13,14,85	20	460	0.6188	0	0	1	DQB1*06:02 DQB1*06:03 DQB1*06:04 DQB1*06:09
GML	13,14,85	25	618	0.9288	0	0	1	DQB1*02:01 DQB1*02:02 DQB1*03:02 DQB1*03:03 DQB1*03:05 DQB1*04:01 DQB1*04:02
GMG	13,14,86	5	93	0.4165	0	0	1	DQB1*06:04 DQB1*06:09
GLA	13,14,86	17	300	0.09217	0	0	1	DQB1*05:01 DQB1*05:02 DQB1*05:03 DQB1*05:04
GME	13,14,86	25	618	0.9288	0	0	1	DQB1*02:01 DQB1*02:02 DQB1*03:02 DQB1*03:03 DQB1*03:05 DQB1*04:01 DQB1*04:02
GMY	13,14,87	5	93	0.4165	0	0	1	DQB1*06:04 DQB1*06:09
GLY	13,14,87	17	300	0.09217	0	0	1	DQB1*05:01 DQB1*05:02 DQB1*05:03 DQB1*05:04
GML	13,14,87	25	618	0.9288	0	0	1	DQB1*02:01 DQB1*02:02 DQB1*03:02 DQB1*03:03 DQB1*03:05 DQB1*04:01 DQB1*04:02
GLG	13,14,89	17	300	0.09217	0	0	1	DQB1*05:01 DQB1*05:02 DQB1*05:03 DQB1*05:04
GMG	13,14,89	20	460	0.6188	0	0	1	DQB1*06:02 DQB1*06:03 DQB1*06:04 DQB1*06:09
GMT	13,14,89	25	618	0.9288	0	0	1	DQB1*02:01 DQB1*02:02 DQB1*03:02 DQB1*03:03 DQB1*03:05 DQB1*04:01 DQB1*04:02
GLI	13,14,90	17	300	0.09217	0	0	1	DQB1*05:01 DQB1*05:02 DQB1*05:03 DQB1*05:04
GMI	13,14,90	20	460	0.6188	0	0	1	DQB1*06:02 DQB1*06:03 DQB1*06:04 DQB1*06:09
GMT	13,14,90	25	618	0.9288	0	0	1	DQB1*02:01 DQB1*02:02 DQB1*03:02 DQB1*03:03 DQB1*03:05 DQB1*04:01 DQB1*04:02
GRG	13,23,26	21	353	0.02623	0	0	1	DQB1*03:05 DQB1*04:02 DQB1*05:01 DQB1*05:02 DQB1*05:03 DQB1*05:04
GRL	13,23,26	34	843	1	0	0	1	DQB1*02:01 DQB1*02:02 DQB1*03:02 DQB1*03:03 DQB1*06:02 DQB1*06:03 DQB1*06:04 DQB1*06:09
GRT	13,23,28	36	828	0.287	0	0	1	DQB1*03:02 DQB1*03:03 DQB1*03:05 DQB1*04:02 DQB1*05:01 DQB1*05:02 DQB1*05:03 DQB1*05:04 DQB1*06:02 DQB1*06:03 DQB1*06:04 DQB1*06:09
GRH	13,23,30	21	474	0.5265	0	0	1	DQB1*05:01 DQB1*05:02 DQB1*05:03 DQB1*06:03 DQB1*06:04
GRY	13,23,30	23	529	0.5676	0	0	1	DQB1*03:02 DQB1*03:03 DQB1*03:05 DQB1*04:02 DQB1*05:04 DQB1*06:02 DQB1*06:09
GRY	13,23,37	36	828	0.287	0	0	1	DQB1*03:02 DQB1*03:03 DQB1*03:05 DQB1*04:02 DQB1*05:01 DQB1*05:02 DQB1*05:03 DQB1*05:04 DQB1*06:02 DQB1*06:03 DQB1*06:04 DQB1*06:09
GRV	13,23,38	27	622	0.4974	0	0	1	DQB1*02:01 DQB1*02:02 DQB1*05:01 DQB1*05:02 DQB1*05:03 DQB1*05:04
GRA	13,23,38	29	669	0.4598	0	0	1	DQB1*03:02 DQB1*03:03 DQB1*03:05 DQB1*04:02 DQB1*06:02 DQB1*06:03 DQB1*06:04 DQB1*06:09
GRG	13,23,45	39	961	1	0	0	1	DQB1*02:01 DQB1*02:02 DQB1*03:02 DQB1*03:03 DQB1*03:05 DQB1*04:02 DQB1*05:01 DQB1*05:02 DQB1*05:03 DQB1*05:04 DQB1*06:02 DQB1*06:03 DQB1*06:04 DQB1*06:09
GRV	13,23,46	36	828	0.287	0	0	1	DQB1*03:02 DQB1*03:03 DQB1*03:05 DQB1*04:02 DQB1*05:01 DQB1*05:02 DQB1*05:03 DQB1*05:04 DQB1*06:02 DQB1*06:03 DQB1*06:04 DQB1*06:09
GRY	13,23,47	36	828	0.287	0	0	1	DQB1*03:02 DQB1*03:03 DQB1*03:05 DQB1*04:02 DQB1*05:01 DQB1*05:02 DQB1*05:03 DQB1*05:04 DQB1*06:02 DQB1*06:03 DQB1*06:04 DQB1*06:09
GRP	13,23,52	36	828	0.287	0	0	1	DQB1*03:02 DQB1*03:03 DQB1*03:05 DQB1*04:02 DQB1*05:01 DQB1*05:02 DQB1*05:03 DQB1*05:04 DQB1*06:02 DQB1*06:03 DQB1*06:04 DQB1*06:09
GRL	13,23,53	25	617	0.9187	0	0	1	DQB1*02:01 DQB1*02:02 DQB1*03:02 DQB1*03:03 DQB1*03:05 DQB1*04:02
GRQ	13,23,53	31	670	0.2277	0	0	1	DQB1*05:01 DQB1*05:02 DQB1*05:03 DQB1*05:04 DQB1*06:02 DQB1*06:03 DQB1*06:04 DQB1*06:09
GRP	13,23,55	11	252	0.7428	0	0	1	DQB1*03:02 DQB1*03:03 DQB1*03:05
GRR	13,23,55	32	703	0.2176	0	0	1	DQB1*04:02 DQB1*05:01 DQB1*05:02 DQB1*05:03 DQB1*05:04 DQB1*06:02 DQB1*06:03 DQB1*06:04 DQB1*06:09
GRL	13,23,56	4	60	0.3028	0	0	1	DQB1*04:02
GRP	13,23,56	39	951	0.7171	0	0	1	DQB1*02:01 DQB1*02:02 DQB1*03:02 DQB1*03:03 DQB1*03:05 DQB1*05:01 DQB1*05:02 DQB1*05:03 DQB1*05:04 DQB1*06:02 DQB1*06:03 DQB1*06:04 DQB1*06:09
GRS	13,23,57	2	49	1	0	0	1	DQB1*05:02 DQB1*05:04
GRV	13,23,57	14	294	0.4468	0	0	1	DQB1*05:01 DQB1*06:04 DQB1*06:09
GRE	13,23,66	35	802	0.3125	0	0	1	DQB1*03:02 DQB1*03:03 DQB1*03:05 DQB1*05:01 DQB1*05:02 DQB1*05:03 DQB1*06:02 DQB1*06:03 DQB1*06:04 DQB1*06:09
GRV	13,23,67	35	802	0.3125	0	0	1	DQB1*03:02 DQB1*03:03 DQB1*03:05 DQB1*05:01 DQB1*05:02 DQB1*05:03 DQB1*06:02 DQB1*06:03 DQB1*06:04 DQB1*06:09
GRE	13,23,70	4	62	0.3139	0	0	1	DQB1*04:02 DQB1*05:04
GRG	13,23,70	29	607	0.1332	0	0	1	DQB1*05:01 DQB1*05:02 DQB1*05:03 DQB1*06:02 DQB1*06:03
GRD	13,23,71	4	62	0.3139	0	0	1	DQB1*04:02 DQB1*05:04
GRA	13,23,71	17	298	0.08652	0	0	1	DQB1*05:01 DQB1*05:02 DQB1*05:03
GRT	13,23,71	28	636	0.4087	0	0	1	DQB1*03:02 DQB1*03:03 DQB1*03:05 DQB1*06:02 DQB1*06:03 DQB1*06:04 DQB1*06:09
GRS	13,23,74	21	352	0.02528	0	0	1	DQB1*04:02 DQB1*05:01 DQB1*05:02 DQB1*05:03 DQB1*05:04
GRE	13,23,74	28	636	0.4087	0	0	1	DQB1*03:02 DQB1*03:03 DQB1*03:05 DQB1*06:02 DQB1*06:03 DQB1*06:04 DQB1*06:09
GRL	13,23,75	28	636	0.4087	0	0	1	DQB1*03:02 DQB1*03:03 DQB1*03:05 DQB1*06:02 DQB1*06:03 DQB1*06:04 DQB1*06:09
GRV	13,23,75	30	659	0.2327	0	0	1	DQB1*02:01 DQB1*02:02 DQB1*04:02 DQB1*05:01 DQB1*05:02 DQB1*05:03 DQB1*05:04
GRR	13,23,77	27	622	0.4974	0	0	1	DQB1*02:01 DQB1*02:02 DQB1*05:01 DQB1*05:02 DQB1*05:03 DQB1*05:04
GRT	13,23,77	29	669	0.4598	0	0	1	DQB1*03:02 DQB1*03:03 DQB1*03:05 DQB1*04:02 DQB1*06:02 DQB1*06:03 DQB1*06:04 DQB1*06:09
GRQ	13,23,84	25	617	0.9187	0	0	1	DQB1*02:01 DQB1*02:02 DQB1*03:02 DQB1*03:03 DQB1*03:05 DQB1*04:02
GRE	13,23,84	31	670	0.2277	0	0	1	DQB1*05:01 DQB1*05:02 DQB1*05:03 DQB1*05:04 DQB1*06:02 DQB1*06:03 DQB1*06:04 DQB1*06:09
GRL	13,23,85	25	617	0.9187	0	0	1	DQB1*02:01 DQB1*02:02 DQB1*03:02 DQB1*03:03 DQB1*03:05 DQB1*04:02
GRV	13,23,85	31	670	0.2277	0	0	1	DQB1*05:01 DQB1*05:02 DQB1*05:03 DQB1*05:04 DQB1*06:02 DQB1*06:03 DQB1*06:04 DQB1*06:09
GRG	13,23,86	5	93	0.4165	0	0	1	DQB1*06:04 DQB1*06:09
GRA	13,23,86	29	609	0.1396	0	0	1	DQB1*05:01 DQB1*05:02 DQB1*05:03 DQB1*05:04 DQB1*06:02 DQB1*06:03
GRE	13,23,86	25	617	0.9187	0	0	1	DQB1*02:01 DQB1*02:02 DQB1*03:02 DQB1*03:03 DQB1*03:05 DQB1*04:02
GRY	13,23,87	19	381	0.2308	0	0	1	DQB1*05:01 DQB1*05:02 DQB1*05:03 DQB1*05:04 DQB1*06:04 DQB1*06:09
GRL	13,23,87	25	617	0.9187	0	0	1	DQB1*02:01 DQB1*02:02 DQB1*03:02 DQB1*03:03 DQB1*03:05 DQB1*04:02
GRT	13,23,89	25	617	0.9187	0	0	1	DQB1*02:01 DQB1*02:02 DQB1*03:02 DQB1*03:03 DQB1*03:05 DQB1*04:02
GRG	13,23,89	31	670	0.2277	0	0	1	DQB1*05:01 DQB1*05:02 DQB1*05:03 DQB1*05:04 DQB1*06:02 DQB1*06:03 DQB1*06:04 DQB1*06:09
GRT	13,23,90	25	617	0.9187	0	0	1	DQB1*02:01 DQB1*02:02 DQB1*03:02 DQB1*03:03 DQB1*03:05 DQB1*04:02
GRI	13,23,90	31	670	0.2277	0	0	1	DQB1*05:01 DQB1*05:02 DQB1*05:03 DQB1*05:04 DQB1*06:02 DQB1*06:03 DQB1*06:04 DQB1*06:09
GGT	13,26,28	21	354	0.0272	0	0	1	DQB1*03:05 DQB1*04:01 DQB1*04:02 DQB1*05:01 DQB1*05:02 DQB1*05:03 DQB1*05:04
GLT	13,26,28	28	636	0.4087	0	0	1	DQB1*03:02 DQB1*03:03 DQB1*06:02 DQB1*06:03 DQB1*06:04 DQB1*06:09
GGY	13,26,30	4	64	0.3257	0	0	1	DQB1*03:05 DQB1*04:01 DQB1*04:02 DQB1*05:04
GGH	13,26,30	17	298	0.08652	0	0	1	DQB1*05:01 DQB1*05:02 DQB1*05:03
GLY	13,26,30	21	488	0.6462	0	0	1	DQB1*03:02 DQB1*03:03 DQB1*06:02 DQB1*06:09
GGY	13,26,37	21	354	0.0272	0	0	1	DQB1*03:05 DQB1*04:01 DQB1*04:02 DQB1*05:01 DQB1*05:02 DQB1*05:03 DQB1*05:04
GLY	13,26,37	28	636	0.4087	0	0	1	DQB1*03:02 DQB1*03:03 DQB1*06:02 DQB1*06:03 DQB1*06:04 DQB1*06:09
GGA	13,26,38	4	62	0.3139	0	0	1	DQB1*03:05 DQB1*04:01 DQB1*04:02
GGV	13,26,38	17	300	0.09217	0	0	1	DQB1*05:01 DQB1*05:02 DQB1*05:03 DQB1*05:04
GLA	13,26,38	28	636	0.4087	0	0	1	DQB1*03:02 DQB1*03:03 DQB1*06:02 DQB1*06:03 DQB1*06:04 DQB1*06:09
GGG	13,26,45	21	354	0.0272	0	0	1	DQB1*03:05 DQB1*04:01 DQB1*04:02 DQB1*05:01 DQB1*05:02 DQB1*05:03 DQB1*05:04
GLG	13,26,45	34	843	1	0	0	1	DQB1*02:01 DQB1*02:02 DQB1*03:02 DQB1*03:03 DQB1*06:02 DQB1*06:03 DQB1*06:04 DQB1*06:09
GGV	13,26,46	21	354	0.0272	0	0	1	DQB1*03:05 DQB1*04:01 DQB1*04:02 DQB1*05:01 DQB1*05:02 DQB1*05:03 DQB1*05:04
GLV	13,26,46	28	636	0.4087	0	0	1	DQB1*03:02 DQB1*03:03 DQB1*06:02 DQB1*06:03 DQB1*06:04 DQB1*06:09
GGY	13,26,47	21	354	0.0272	0	0	1	DQB1*03:05 DQB1*04:01 DQB1*04:02 DQB1*05:01 DQB1*05:02 DQB1*05:03 DQB1*05:04
GLY	13,26,47	28	636	0.4087	0	0	1	DQB1*03:02 DQB1*03:03 DQB1*06:02 DQB1*06:03 DQB1*06:04 DQB1*06:09
GGP	13,26,52	21	354	0.0272	0	0	1	DQB1*03:05 DQB1*04:01 DQB1*04:02 DQB1*05:01 DQB1*05:02 DQB1*05:03 DQB1*05:04
GLP	13,26,52	28	636	0.4087	0	0	1	DQB1*03:02 DQB1*03:03 DQB1*06:02 DQB1*06:03 DQB1*06:04 DQB1*06:09
GGL	13,26,53	4	62	0.3139	0	0	1	DQB1*03:05 DQB1*04:01 DQB1*04:02
GGQ	13,26,53	17	300	0.09217	0	0	1	DQB1*05:01 DQB1*05:02 DQB1*05:03 DQB1*05:04
GLQ	13,26,53	20	460	0.6188	0	0	1	DQB1*06:02 DQB1*06:03 DQB1*06:04 DQB1*06:09
GLP	13,26,55	11	252	0.7428	0	0	1	DQB1*03:02 DQB1*03:03
GGR	13,26,55	21	353	0.02623	0	0	1	DQB1*04:01 DQB1*04:02 DQB1*05:01 DQB1*05:02 DQB1*05:03 DQB1*05:04
GLR	13,26,55	20	460	0.6188	0	0	1	DQB1*06:02 DQB1*06:03 DQB1*06:04 DQB1*06:09
GGL	13,26,56	4	61	0.3082	0	0	1	DQB1*04:01 DQB1*04:02
GGP	13,26,56	17	301	0.09509	0	0	1	DQB1*03:05 DQB1*05:01 DQB1*05:02 DQB1*05:03 DQB1*05:04
GLP	13,26,56	34	843	1	0	0	1	DQB1*02:01 DQB1*02:02 DQB1*03:02 DQB1*03:03 DQB1*06:02 DQB1*06:03 DQB1*06:04 DQB1*06:09
GGS	13,26,57	2	49	1	0	0	1	DQB1*05:02 DQB1*05:04
GLV	13,26,57	5	93	0.4165	0	0	1	DQB1*06:04 DQB1*06:09
GGD	13,26,57	7	112	0.2079	0	0	1	DQB1*04:01 DQB1*04:02 DQB1*05:03
GGV	13,26,57	12	210	0.1731	0	0	1	DQB1*05:01
GGD	13,26,66	4	63	0.3197	0	0	1	DQB1*04:01 DQB1*04:02 DQB1*05:04
GGE	13,26,66	17	299	0.08931	0	0	1	DQB1*03:05 DQB1*05:01 DQB1*05:02 DQB1*05:03
GLE	13,26,66	28	636	0.4087	0	0	1	DQB1*03:02 DQB1*03:03 DQB1*06:02 DQB1*06:03 DQB1*06:04 DQB1*06:09
GGI	13,26,67	4	63	0.3197	0	0	1	DQB1*04:01 DQB1*04:02 DQB1*05:04
GGV	13,26,67	17	299	0.08931	0	0	1	DQB1*03:05 DQB1*05:01 DQB1*05:02 DQB1*05:03
GLV	13,26,67	28	636	0.4087	0	0	1	DQB1*03:02 DQB1*03:03 DQB1*06:02 DQB1*06:03 DQB1*06:04 DQB1*06:09
GGE	13,26,70	4	63	0.3197	0	0	1	DQB1*04:01 DQB1*04:02 DQB1*05:04
GGG	13,26,70	17	298	0.08652	0	0	1	DQB1*05:01 DQB1*05:02 DQB1*05:03
GGD	13,26,71	4	63	0.3197	0	0	1	DQB1*04:01 DQB1*04:02 DQB1*05:04
GGA	13,26,71	17	298	0.08652	0	0	1	DQB1*05:01 DQB1*05:02 DQB1*05:03
GLT	13,26,71	28	636	0.4087	0	0	1	DQB1*03:02 DQB1*03:03 DQB1*06:02 DQB1*06:03 DQB1*06:04 DQB1*06:09
GGS	13,26,74	21	353	0.02623	0	0	1	DQB1*04:01 DQB1*04:02 DQB1*05:01 DQB1*05:02 DQB1*05:03 DQB1*05:04
GLE	13,26,74	28	636	0.4087	0	0	1	DQB1*03:02 DQB1*03:03 DQB1*06:02 DQB1*06:03 DQB1*06:04 DQB1*06:09
GGV	13,26,75	21	353	0.02623	0	0	1	DQB1*04:01 DQB1*04:02 DQB1*05:01 DQB1*05:02 DQB1*05:03 DQB1*05:04
GLL	13,26,75	28	636	0.4087	0	0	1	DQB1*03:02 DQB1*03:03 DQB1*06:02 DQB1*06:03 DQB1*06:04 DQB1*06:09
GGT	13,26,77	4	62	0.3139	0	0	1	DQB1*03:05 DQB1*04:01 DQB1*04:02
GGR	13,26,77	17	300	0.09217	0	0	1	DQB1*05:01 DQB1*05:02 DQB1*05:03 DQB1*05:04
GLT	13,26,77	28	636	0.4087	0	0	1	DQB1*03:02 DQB1*03:03 DQB1*06:02 DQB1*06:03 DQB1*06:04 DQB1*06:09
GGQ	13,26,84	4	62	0.3139	0	0	1	DQB1*03:05 DQB1*04:01 DQB1*04:02
GGE	13,26,84	17	300	0.09217	0	0	1	DQB1*05:01 DQB1*05:02 DQB1*05:03 DQB1*05:04
GLE	13,26,84	20	460	0.6188	0	0	1	DQB1*06:02 DQB1*06:03 DQB1*06:04 DQB1*06:09
GGL	13,26,85	4	62	0.3139	0	0	1	DQB1*03:05 DQB1*04:01 DQB1*04:02
GGV	13,26,85	17	300	0.09217	0	0	1	DQB1*05:01 DQB1*05:02 DQB1*05:03 DQB1*05:04
GLV	13,26,85	20	460	0.6188	0	0	1	DQB1*06:02 DQB1*06:03 DQB1*06:04 DQB1*06:09
GGE	13,26,86	4	62	0.3139	0	0	1	DQB1*03:05 DQB1*04:01 DQB1*04:02
GLG	13,26,86	5	93	0.4165	0	0	1	DQB1*06:04 DQB1*06:09
GGA	13,26,86	17	300	0.09217	0	0	1	DQB1*05:01 DQB1*05:02 DQB1*05:03 DQB1*05:04
GGL	13,26,87	4	62	0.3139	0	0	1	DQB1*03:05 DQB1*04:01 DQB1*04:02
GLY	13,26,87	5	93	0.4165	0	0	1	DQB1*06:04 DQB1*06:09
GGY	13,26,87	17	300	0.09217	0	0	1	DQB1*05:01 DQB1*05:02 DQB1*05:03 DQB1*05:04
GGT	13,26,89	4	62	0.3139	0	0	1	DQB1*03:05 DQB1*04:01 DQB1*04:02
GGG	13,26,89	17	300	0.09217	0	0	1	DQB1*05:01 DQB1*05:02 DQB1*05:03 DQB1*05:04
GLG	13,26,89	20	460	0.6188	0	0	1	DQB1*06:02 DQB1*06:03 DQB1*06:04 DQB1*06:09
GGT	13,26,90	4	62	0.3139	0	0	1	DQB1*03:05 DQB1*04:01 DQB1*04:02
GGI	13,26,90	17	300	0.09217	0	0	1	DQB1*05:01 DQB1*05:02 DQB1*05:03 DQB1*05:04
GLI	13,26,90	20	460	0.6188	0	0	1	DQB1*06:02 DQB1*06:03 DQB1*06:04 DQB1*06:09
GTH	13,28,30	21	474	0.5265	0	0	1	DQB1*05:01 DQB1*05:02 DQB1*05:03 DQB1*06:03 DQB1*06:04
GTY	13,28,30	23	530	0.576	0	0	1	DQB1*03:02 DQB1*03:03 DQB1*03:05 DQB1*04:01 DQB1*04:02 DQB1*05:04 DQB1*06:02 DQB1*06:09
GTY	13,28,37	36	829	0.2874	0	0	1	DQB1*03:02 DQB1*03:03 DQB1*03:05 DQB1*04:01 DQB1*04:02 DQB1*05:01 DQB1*05:02 DQB1*05:03 DQB1*05:04 DQB1*06:02 DQB1*06:03 DQB1*06:04 DQB1*06:09
GTV	13,28,38	17	300	0.09217	0	0	1	DQB1*05:01 DQB1*05:02 DQB1*05:03 DQB1*05:04
GTA	13,28,38	29	670	0.4675	0	0	1	DQB1*03:02 DQB1*03:03 DQB1*03:05 DQB1*04:01 DQB1*04:02 DQB1*06:02 DQB1*06:03 DQB1*06:04 DQB1*06:09
GTG	13,28,45	36	829	0.2874	0	0	1	DQB1*03:02 DQB1*03:03 DQB1*03:05 DQB1*04:01 DQB1*04:02 DQB1*05:01 DQB1*05:02 DQB1*05:03 DQB1*05:04 DQB1*06:02 DQB1*06:03 DQB1*06:04 DQB1*06:09
GTV	13,28,46	36	829	0.2874	0	0	1	DQB1*03:02 DQB1*03:03 DQB1*03:05 DQB1*04:01 DQB1*04:02 DQB1*05:01 DQB1*05:02 DQB1*05:03 DQB1*05:04 DQB1*06:02 DQB1*06:03 DQB1*06:04 DQB1*06:09
GTY	13,28,47	36	829	0.2874	0	0	1	DQB1*03:02 DQB1*03:03 DQB1*03:05 DQB1*04:01 DQB1*04:02 DQB1*05:01 DQB1*05:02 DQB1*05:03 DQB1*05:04 DQB1*06:02 DQB1*06:03 DQB1*06:04 DQB1*06:09
GTP	13,28,52	36	829	0.2874	0	0	1	DQB1*03:02 DQB1*03:03 DQB1*03:05 DQB1*04:01 DQB1*04:02 DQB1*05:01 DQB1*05:02 DQB1*05:03 DQB1*05:04 DQB1*06:02 DQB1*06:03 DQB1*06:04 DQB1*06:09
GTL	13,28,53	15	305	0.3469	0	0	1	DQB1*03:02 DQB1*03:03 DQB1*03:05 DQB1*04:01 DQB1*04:02
GTQ	13,28,53	31	670	0.2277	0	0	1	DQB1*05:01 DQB1*05:02 DQB1*05:03 DQB1*05:04 DQB1*06:02 DQB1*06:03 DQB1*06:04 DQB1*06:09
GTP	13,28,55	11	252	0.7428	0	0	1	DQB1*03:02 DQB1*03:03 DQB1*03:05
GTR	13,28,55	32	704	0.218	0	0	1	DQB1*04:01 DQB1*04:02 DQB1*05:01 DQB1*05:02 DQB1*05:03 DQB1*05:04 DQB1*06:02 DQB1*06:03 DQB1*06:04 DQB1*06:09
GTL	13,28,56	4	61	0.3082	0	0	1	DQB1*04:01 DQB1*04:02
GTP	13,28,56	35	803	0.3128	0	0	1	DQB1*03:02 DQB1*03:03 DQB1*03:05 DQB1*05:01 DQB1*05:02 DQB1*05:03 DQB1*05:04 DQB1*06:02 DQB1*06:03 DQB1*06:04 DQB1*06:09
GTS	13,28,57	2	49	1	0	0	1	DQB1*05:02 DQB1*05:04
GTV	13,28,57	14	294	0.4468	0	0	1	DQB1*05:01 DQB1*06:04 DQB1*06:09
GTD	13,28,66	4	63	0.3197	0	0	1	DQB1*04:01 DQB1*04:02 DQB1*05:04
GTE	13,28,66	35	802	0.3125	0	0	1	DQB1*03:02 DQB1*03:03 DQB1*03:05 DQB1*05:01 DQB1*05:02 DQB1*05:03 DQB1*06:02 DQB1*06:03 DQB1*06:04 DQB1*06:09
GTI	13,28,67	4	63	0.3197	0	0	1	DQB1*04:01 DQB1*04:02 DQB1*05:04
GTV	13,28,67	35	802	0.3125	0	0	1	DQB1*03:02 DQB1*03:03 DQB1*03:05 DQB1*05:01 DQB1*05:02 DQB1*05:03 DQB1*06:02 DQB1*06:03 DQB1*06:04 DQB1*06:09
GTE	13,28,70	4	63	0.3197	0	0	1	DQB1*04:01 DQB1*04:02 DQB1*05:04
GTR	13,28,70	16	332	0.3715	0	0	1	DQB1*03:02 DQB1*03:03 DQB1*03:05 DQB1*06:04 DQB1*06:09
GTG	13,28,70	29	607	0.1332	0	0	1	DQB1*05:01 DQB1*05:02 DQB1*05:03 DQB1*06:02 DQB1*06:03
GTD	13,28,71	4	63	0.3197	0	0	1	DQB1*04:01 DQB1*04:02 DQB1*05:04
GTA	13,28,71	17	298	0.08652	0	0	1	DQB1*05:01 DQB1*05:02 DQB1*05:03
GTT	13,28,71	28	636	0.4087	0	0	1	DQB1*03:02 DQB1*03:03 DQB1*03:05 DQB1*06:02 DQB1*06:03 DQB1*06:04 DQB1*06:09
GTS	13,28,74	21	353	0.02623	0	0	1	DQB1*04:01 DQB1*04:02 DQB1*05:01 DQB1*05:02 DQB1*05:03 DQB1*05:04
GTE	13,28,74	28	636	0.4087	0	0	1	DQB1*03:02 DQB1*03:03 DQB1*03:05 DQB1*06:02 DQB1*06:03 DQB1*06:04 DQB1*06:09
GTV	13,28,75	21	353	0.02623	0	0	1	DQB1*04:01 DQB1*04:02 DQB1*05:01 DQB1*05:02 DQB1*05:03 DQB1*05:04
GTL	13,28,75	28	636	0.4087	0	0	1	DQB1*03:02 DQB1*03:03 DQB1*03:05 DQB1*06:02 DQB1*06:03 DQB1*06:04 DQB1*06:09
GTR	13,28,77	17	300	0.09217	0	0	1	DQB1*05:01 DQB1*05:02 DQB1*05:03 DQB1*05:04
GTT	13,28,77	29	670	0.4675	0	0	1	DQB1*03:02 DQB1*03:03 DQB1*03:05 DQB1*04:01 DQB1*04:02 DQB1*06:02 DQB1*06:03 DQB1*06:04 DQB1*06:09
GTQ	13,28,84	15	305	0.3469	0	0	1	DQB1*03:02 DQB1*03:03 DQB1*03:05 DQB1*04:01 DQB1*04:02
GTE	13,28,84	31	670	0.2277	0	0	1	DQB1*05:01 DQB1*05:02 DQB1*05:03 DQB1*05:04 DQB1*06:02 DQB1*06:03 DQB1*06:04 DQB1*06:09
GTL	13,28,85	15	305	0.3469	0	0	1	DQB1*03:02 DQB1*03:03 DQB1*03:05 DQB1*04:01 DQB1*04:02
GTV	13,28,85	31	670	0.2277	0	0	1	DQB1*05:01 DQB1*05:02 DQB1*05:03 DQB1*05:04 DQB1*06:02 DQB1*06:03 DQB1*06:04 DQB1*06:09
GTG	13,28,86	5	93	0.4165	0	0	1	DQB1*06:04 DQB1*06:09
GTE	13,28,86	15	305	0.3469	0	0	1	DQB1*03:02 DQB1*03:03 DQB1*03:05 DQB1*04:01 DQB1*04:02
GTA	13,28,86	29	609	0.1396	0	0	1	DQB1*05:01 DQB1*05:02 DQB1*05:03 DQB1*05:04 DQB1*06:02 DQB1*06:03
GTL	13,28,87	15	305	0.3469	0	0	1	DQB1*03:02 DQB1*03:03 DQB1*03:05 DQB1*04:01 DQB1*04:02
GTY	13,28,87	19	381	0.2308	0	0	1	DQB1*05:01 DQB1*05:02 DQB1*05:03 DQB1*05:04 DQB1*06:04 DQB1*06:09
GTT	13,28,89	15	305	0.3469	0	0	1	DQB1*03:02 DQB1*03:03 DQB1*03:05 DQB1*04:01 DQB1*04:02
GTG	13,28,89	31	670	0.2277	0	0	1	DQB1*05:01 DQB1*05:02 DQB1*05:03 DQB1*05:04 DQB1*06:02 DQB1*06:03 DQB1*06:04 DQB1*06:09
GTT	13,28,90	15	305	0.3469	0	0	1	DQB1*03:02 DQB1*03:03 DQB1*03:05 DQB1*04:01 DQB1*04:02
GTI	13,28,90	31	670	0.2277	0	0	1	DQB1*05:01 DQB1*05:02 DQB1*05:03 DQB1*05:04 DQB1*06:02 DQB1*06:03 DQB1*06:04 DQB1*06:09
GHY	13,30,37	21	474	0.5265	0	0	1	DQB1*05:01 DQB1*05:02 DQB1*05:03 DQB1*06:03 DQB1*06:04
GYY	13,30,37	23	530	0.576	0	0	1	DQB1*03:02 DQB1*03:03 DQB1*03:05 DQB1*04:01 DQB1*04:02 DQB1*05:04 DQB1*06:02 DQB1*06:09
GHV	13,30,38	17	298	0.08652	0	0	1	DQB1*05:01 DQB1*05:02 DQB1*05:03
GYA	13,30,38	23	529	0.5676	0	0	1	DQB1*03:02 DQB1*03:03 DQB1*03:05 DQB1*04:01 DQB1*04:02 DQB1*06:02 DQB1*06:09
GHG	13,30,45	21	474	0.5265	0	0	1	DQB1*05:01 DQB1*05:02 DQB1*05:03 DQB1*06:03 DQB1*06:04
GYG	13,30,45	23	530	0.576	0	0	1	DQB1*03:02 DQB1*03:03 DQB1*03:05 DQB1*04:01 DQB1*04:02 DQB1*05:04 DQB1*06:02 DQB1*06:09
GHV	13,30,46	21	474	0.5265	0	0	1	DQB1*05:01 DQB1*05:02 DQB1*05:03 DQB1*06:03 DQB1*06:04
GYV	13,30,46	23	530	0.576	0	0	1	DQB1*03:02 DQB1*03:03 DQB1*03:05 DQB1*04:01 DQB1*04:02 DQB1*05:04 DQB1*06:02 DQB1*06:09
GHY	13,30,47	21	474	0.5265	0	0	1	DQB1*05:01 DQB1*05:02 DQB1*05:03 DQB1*06:03 DQB1*06:04
GYY	13,30,47	23	530	0.576	0	0	1	DQB1*03:02 DQB1*03:03 DQB1*03:05 DQB1*04:01 DQB1*04:02 DQB1*05:04 DQB1*06:02 DQB1*06:09
GHP	13,30,52	21	474	0.5265	0	0	1	DQB1*05:01 DQB1*05:02 DQB1*05:03 DQB1*06:03 DQB1*06:04
GYP	13,30,52	23	530	0.576	0	0	1	DQB1*03:02 DQB1*03:03 DQB1*03:05 DQB1*04:01 DQB1*04:02 DQB1*05:04 DQB1*06:02 DQB1*06:09
GYQ	13,30,53	12	278	0.7609	0	0	1	DQB1*05:04 DQB1*06:02 DQB1*06:09
GYL	13,30,53	15	305	0.3469	0	0	1	DQB1*03:02 DQB1*03:03 DQB1*03:05 DQB1*04:01 DQB1*04:02
GHQ	13,30,53	21	474	0.5265	0	0	1	DQB1*05:01 DQB1*05:02 DQB1*05:03 DQB1*06:03 DQB1*06:04
GYP	13,30,55	11	252	0.7428	0	0	1	DQB1*03:02 DQB1*03:03 DQB1*03:05
GYR	13,30,55	14	327	0.7612	0	0	1	DQB1*04:01 DQB1*04:02 DQB1*05:04 DQB1*06:02 DQB1*06:09
GHR	13,30,55	21	474	0.5265	0	0	1	DQB1*05:01 DQB1*05:02 DQB1*05:03 DQB1*06:03 DQB1*06:04
GYL	13,30,56	4	61	0.3082	0	0	1	DQB1*04:01 DQB1*04:02
GHP	13,30,56	21	474	0.5265	0	0	1	DQB1*05:01 DQB1*05:02 DQB1*05:03 DQB1*06:03 DQB1*06:04
GYP	13,30,56	21	489	0.6552	0	0	1	DQB1*03:02 DQB1*03:03 DQB1*03:05 DQB1*05:04 DQB1*06:02 DQB1*06:09
GHS	13,30,57	2	47	0.7125	0	0	1	DQB1*05:02
GHV	13,30,57	14	283	0.3576	0	0	1	DQB1*05:01 DQB1*06:04
GYD	13,30,57	18	392	0.4617	0	0	1	DQB1*03:03 DQB1*04:01 DQB1*04:02 DQB1*06:02
GYD	13,30,66	4	63	0.3197	0	0	1	DQB1*04:01 DQB1*04:02 DQB1*05:04
GHE	13,30,66	21	474	0.5265	0	0	1	DQB1*05:01 DQB1*05:02 DQB1*05:03 DQB1*06:03 DQB1*06:04
GYE	13,30,66	21	488	0.6462	0	0	1	DQB1*03:02 DQB1*03:03 DQB1*03:05 DQB1*06:02 DQB1*06:09
GYI	13,30,67	4	63	0.3197	0	0	1	DQB1*04:01 DQB1*04:02 DQB1*05:04
GHV	13,30,67	21	474	0.5265	0	0	1	DQB1*05:01 DQB1*05:02 DQB1*05:03 DQB1*06:03 DQB1*06:04
GYV	13,30,67	21	488	0.6462	0	0	1	DQB1*03:02 DQB1*03:03 DQB1*03:05 DQB1*06:02 DQB1*06:09
GYE	13,30,70	4	63	0.3197	0	0	1	DQB1*04:01 DQB1*04:02 DQB1*05:04
GHR	13,30,70	5	82	0.3736	0	0	1	DQB1*06:04
GYR	13,30,70	11	261	0.8434	0	0	1	DQB1*03:02 DQB1*03:03 DQB1*03:05 DQB1*06:09
GYG	13,30,70	12	267	0.6441	0	0	1	DQB1*06:02
GHG	13,30,70	19	410	0.4129	0	0	1	DQB1*05:01 DQB1*05:02 DQB1*05:03 DQB1*06:03
GYD	13,30,71	4	63	0.3197	0	0	1	DQB1*04:01 DQB1*04:02 DQB1*05:04
GHA	13,30,71	17	298	0.08652	0	0	1	DQB1*05:01 DQB1*05:02 DQB1*05:03
GYT	13,30,71	21	488	0.6462	0	0	1	DQB1*03:02 DQB1*03:03 DQB1*03:05 DQB1*06:02 DQB1*06:09
GYS	13,30,74	4	63	0.3197	0	0	1	DQB1*04:01 DQB1*04:02 DQB1*05:04
GHS	13,30,74	17	298	0.08652	0	0	1	DQB1*05:01 DQB1*05:02 DQB1*05:03
GYE	13,30,74	21	488	0.6462	0	0	1	DQB1*03:02 DQB1*03:03 DQB1*03:05 DQB1*06:02 DQB1*06:09
GYV	13,30,75	4	63	0.3197	0	0	1	DQB1*04:01 DQB1*04:02 DQB1*05:04
GHV	13,30,75	17	298	0.08652	0	0	1	DQB1*05:01 DQB1*05:02 DQB1*05:03
GYL	13,30,75	21	488	0.6462	0	0	1	DQB1*03:02 DQB1*03:03 DQB1*03:05 DQB1*06:02 DQB1*06:09
GHR	13,30,77	17	298	0.08652	0	0	1	DQB1*05:01 DQB1*05:02 DQB1*05:03
GYT	13,30,77	23	529	0.5676	0	0	1	DQB1*03:02 DQB1*03:03 DQB1*03:05 DQB1*04:01 DQB1*04:02 DQB1*06:02 DQB1*06:09
GYE	13,30,84	12	278	0.7609	0	0	1	DQB1*05:04 DQB1*06:02 DQB1*06:09
GYQ	13,30,84	15	305	0.3469	0	0	1	DQB1*03:02 DQB1*03:03 DQB1*03:05 DQB1*04:01 DQB1*04:02
GHE	13,30,84	21	474	0.5265	0	0	1	DQB1*05:01 DQB1*05:02 DQB1*05:03 DQB1*06:03 DQB1*06:04
GYV	13,30,85	12	278	0.7609	0	0	1	DQB1*05:04 DQB1*06:02 DQB1*06:09
GYL	13,30,85	15	305	0.3469	0	0	1	DQB1*03:02 DQB1*03:03 DQB1*03:05 DQB1*04:01 DQB1*04:02
GHV	13,30,85	21	474	0.5265	0	0	1	DQB1*05:01 DQB1*05:02 DQB1*05:03 DQB1*06:03 DQB1*06:04
GHG	13,30,86	5	82	0.3736	0	0	1	DQB1*06:04
GYA	13,30,86	12	269	0.6651	0	0	1	DQB1*05:04 DQB1*06:02
GYE	13,30,86	15	305	0.3469	0	0	1	DQB1*03:02 DQB1*03:03 DQB1*03:05 DQB1*04:01 DQB1*04:02
GHA	13,30,86	19	410	0.4129	0	0	1	DQB1*05:01 DQB1*05:02 DQB1*05:03 DQB1*06:03
GYF	13,30,87	12	267	0.6441	0	0	1	DQB1*06:02
GYL	13,30,87	15	305	0.3469	0	0	1	DQB1*03:02 DQB1*03:03 DQB1*03:05 DQB1*04:01 DQB1*04:02
GHY	13,30,87	19	369	0.1741	0	0	1	DQB1*05:01 DQB1*05:02 DQB1*05:03 DQB1*06:04
GYG	13,30,89	12	278	0.7609	0	0	1	DQB1*05:04 DQB1*06:02 DQB1*06:09
GYT	13,30,89	15	305	0.3469	0	0	1	DQB1*03:02 DQB1*03:03 DQB1*03:05 DQB1*04:01 DQB1*04:02
GHG	13,30,89	21	474	0.5265	0	0	1	DQB1*05:01 DQB1*05:02 DQB1*05:03 DQB1*06:03 DQB1*06:04
GYI	13,30,90	12	278	0.7609	0	0	1	DQB1*05:04 DQB1*06:02 DQB1*06:09
GYT	13,30,90	15	305	0.3469	0	0	1	DQB1*03:02 DQB1*03:03 DQB1*03:05 DQB1*04:01 DQB1*04:02
GHI	13,30,90	21	474	0.5265	0	0	1	DQB1*05:01 DQB1*05:02 DQB1*05:03 DQB1*06:03 DQB1*06:04
GYV	13,37,38	17	300	0.09217	0	0	1	DQB1*05:01 DQB1*05:02 DQB1*05:03 DQB1*05:04
GYA	13,37,38	29	670	0.4675	0	0	1	DQB1*03:02 DQB1*03:03 DQB1*03:05 DQB1*04:01 DQB1*04:02 DQB1*06:02 DQB1*06:03 DQB1*06:04 DQB1*06:09
GYG	13,37,45	36	829	0.2874	0	0	1	DQB1*03:02 DQB1*03:03 DQB1*03:05 DQB1*04:01 DQB1*04:02 DQB1*05:01 DQB1*05:02 DQB1*05:03 DQB1*05:04 DQB1*06:02 DQB1*06:03 DQB1*06:04 DQB1*06:09
GYV	13,37,46	36	829	0.2874	0	0	1	DQB1*03:02 DQB1*03:03 DQB1*03:05 DQB1*04:01 DQB1*04:02 DQB1*05:01 DQB1*05:02 DQB1*05:03 DQB1*05:04 DQB1*06:02 DQB1*06:03 DQB1*06:04 DQB1*06:09
GYY	13,37,47	36	829	0.2874	0	0	1	DQB1*03:02 DQB1*03:03 DQB1*03:05 DQB1*04:01 DQB1*04:02 DQB1*05:01 DQB1*05:02 DQB1*05:03 DQB1*05:04 DQB1*06:02 DQB1*06:03 DQB1*06:04 DQB1*06:09
GYP	13,37,52	36	829	0.2874	0	0	1	DQB1*03:02 DQB1*03:03 DQB1*03:05 DQB1*04:01 DQB1*04:02 DQB1*05:01 DQB1*05:02 DQB1*05:03 DQB1*05:04 DQB1*06:02 DQB1*06:03 DQB1*06:04 DQB1*06:09
GYL	13,37,53	15	305	0.3469	0	0	1	DQB1*03:02 DQB1*03:03 DQB1*03:05 DQB1*04:01 DQB1*04:02
GYQ	13,37,53	31	670	0.2277	0	0	1	DQB1*05:01 DQB1*05:02 DQB1*05:03 DQB1*05:04 DQB1*06:02 DQB1*06:03 DQB1*06:04 DQB1*06:09
GYP	13,37,55	11	252	0.7428	0	0	1	DQB1*03:02 DQB1*03:03 DQB1*03:05
GYR	13,37,55	32	704	0.218	0	0	1	DQB1*04:01 DQB1*04:02 DQB1*05:01 DQB1*05:02 DQB1*05:03 DQB1*05:04 DQB1*06:02 DQB1*06:03 DQB1*06:04 DQB1*06:09
GYL	13,37,56	4	61	0.3082	0	0	1	DQB1*04:01 DQB1*04:02
GYP	13,37,56	35	803	0.3128	0	0	1	DQB1*03:02 DQB1*03:03 DQB1*03:05 DQB1*05:01 DQB1*05:02 DQB1*05:03 DQB1*05:04 DQB1*06:02 DQB1*06:03 DQB1*06:04 DQB1*06:09
GYS	13,37,57	2	49	1	0	0	1	DQB1*05:02 DQB1*05:04
GYV	13,37,57	14	294	0.4468	0	0	1	DQB1*05:01 DQB1*06:04 DQB1*06:09
GYD	13,37,66	4	63	0.3197	0	0	1	DQB1*04:01 DQB1*04:02 DQB1*05:04
GYE	13,37,66	35	802	0.3125	0	0	1	DQB1*03:02 DQB1*03:03 DQB1*03:05 DQB1*05:01 DQB1*05:02 DQB1*05:03 DQB1*06:02 DQB1*06:03 DQB1*06:04 DQB1*06:09
GYI	13,37,67	4	63	0.3197	0	0	1	DQB1*04:01 DQB1*04:02 DQB1*05:04
GYV	13,37,67	35	802	0.3125	0	0	1	DQB1*03:02 DQB1*03:03 DQB1*03:05 DQB1*05:01 DQB1*05:02 DQB1*05:03 DQB1*06:02 DQB1*06:03 DQB1*06:04 DQB1*06:09
GYE	13,37,70	4	63	0.3197	0	0	1	DQB1*04:01 DQB1*04:02 DQB1*05:04
GYR	13,37,70	16	332	0.3715	0	0	1	DQB1*03:02 DQB1*03:03 DQB1*03:05 DQB1*06:04 DQB1*06:09
GYG	13,37,70	29	607	0.1332	0	0	1	DQB1*05:01 DQB1*05:02 DQB1*05:03 DQB1*06:02 DQB1*06:03
GYD	13,37,71	4	63	0.3197	0	0	1	DQB1*04:01 DQB1*04:02 DQB1*05:04
GYA	13,37,71	17	298	0.08652	0	0	1	DQB1*05:01 DQB1*05:02 DQB1*05:03
GYT	13,37,71	28	636	0.4087	0	0	1	DQB1*03:02 DQB1*03:03 DQB1*03:05 DQB1*06:02 DQB1*06:03 DQB1*06:04 DQB1*06:09
GYS	13,37,74	21	353	0.02623	0	0	1	DQB1*04:01 DQB1*04:02 DQB1*05:01 DQB1*05:02 DQB1*05:03 DQB1*05:04
GYE	13,37,74	28	636	0.4087	0	0	1	DQB1*03:02 DQB1*03:03 DQB1*03:05 DQB1*06:02 DQB1*06:03 DQB1*06:04 DQB1*06:09
GYV	13,37,75	21	353	0.02623	0	0	1	DQB1*04:01 DQB1*04:02 DQB1*05:01 DQB1*05:02 DQB1*05:03 DQB1*05:04
GYL	13,37,75	28	636	0.4087	0	0	1	DQB1*03:02 DQB1*03:03 DQB1*03:05 DQB1*06:02 DQB1*06:03 DQB1*06:04 DQB1*06:09
GYR	13,37,77	17	300	0.09217	0	0	1	DQB1*05:01 DQB1*05:02 DQB1*05:03 DQB1*05:04
GYT	13,37,77	29	670	0.4675	0	0	1	DQB1*03:02 DQB1*03:03 DQB1*03:05 DQB1*04:01 DQB1*04:02 DQB1*06:02 DQB1*06:03 DQB1*06:04 DQB1*06:09
GYQ	13,37,84	15	305	0.3469	0	0	1	DQB1*03:02 DQB1*03:03 DQB1*03:05 DQB1*04:01 DQB1*04:02
GYE	13,37,84	31	670	0.2277	0	0	1	DQB1*05:01 DQB1*05:02 DQB1*05:03 DQB1*05:04 DQB1*06:02 DQB1*06:03 DQB1*06:04 DQB1*06:09
GYL	13,37,85	15	305	0.3469	0	0	1	DQB1*03:02 DQB1*03:03 DQB1*03:05 DQB1*04:01 DQB1*04:02
GYV	13,37,85	31	670	0.2277	0	0	1	DQB1*05:01 DQB1*05:02 DQB1*05:03 DQB1*05:04 DQB1*06:02 DQB1*06:03 DQB1*06:04 DQB1*06:09
GYG	13,37,86	5	93	0.4165	0	0	1	DQB1*06:04 DQB1*06:09
GYE	13,37,86	15	305	0.3469	0	0	1	DQB1*03:02 DQB1*03:03 DQB1*03:05 DQB1*04:01 DQB1*04:02
GYA	13,37,86	29	609	0.1396	0	0	1	DQB1*05:01 DQB1*05:02 DQB1*05:03 DQB1*05:04 DQB1*06:02 DQB1*06:03
GYL	13,37,87	15	305	0.3469	0	0	1	DQB1*03:02 DQB1*03:03 DQB1*03:05 DQB1*04:01 DQB1*04:02
GYY	13,37,87	19	381	0.2308	0	0	1	DQB1*05:01 DQB1*05:02 DQB1*05:03 DQB1*05:04 DQB1*06:04 DQB1*06:09
GYT	13,37,89	15	305	0.3469	0	0	1	DQB1*03:02 DQB1*03:03 DQB1*03:05 DQB1*04:01 DQB1*04:02
GYG	13,37,89	31	670	0.2277	0	0	1	DQB1*05:01 DQB1*05:02 DQB1*05:03 DQB1*05:04 DQB1*06:02 DQB1*06:03 DQB1*06:04 DQB1*06:09
GYT	13,37,90	15	305	0.3469	0	0	1	DQB1*03:02 DQB1*03:03 DQB1*03:05 DQB1*04:01 DQB1*04:02
GYI	13,37,90	31	670	0.2277	0	0	1	DQB1*05:01 DQB1*05:02 DQB1*05:03 DQB1*05:04 DQB1*06:02 DQB1*06:03 DQB1*06:04 DQB1*06:09
GVG	13,38,45	27	622	0.4974	0	0	1	DQB1*02:01 DQB1*02:02 DQB1*05:01 DQB1*05:02 DQB1*05:03 DQB1*05:04
GAG	13,38,45	29	670	0.4675	0	0	1	DQB1*03:02 DQB1*03:03 DQB1*03:05 DQB1*04:01 DQB1*04:02 DQB1*06:02 DQB1*06:03 DQB1*06:04 DQB1*06:09
GVV	13,38,46	17	300	0.09217	0	0	1	DQB1*05:01 DQB1*05:02 DQB1*05:03 DQB1*05:04
GAV	13,38,46	29	670	0.4675	0	0	1	DQB1*03:02 DQB1*03:03 DQB1*03:05 DQB1*04:01 DQB1*04:02 DQB1*06:02 DQB1*06:03 DQB1*06:04 DQB1*06:09
GVY	13,38,47	17	300	0.09217	0	0	1	DQB1*05:01 DQB1*05:02 DQB1*05:03 DQB1*05:04
GAY	13,38,47	29	670	0.4675	0	0	1	DQB1*03:02 DQB1*03:03 DQB1*03:05 DQB1*04:01 DQB1*04:02 DQB1*06:02 DQB1*06:03 DQB1*06:04 DQB1*06:09
GVP	13,38,52	17	300	0.09217	0	0	1	DQB1*05:01 DQB1*05:02 DQB1*05:03 DQB1*05:04
GAP	13,38,52	29	670	0.4675	0	0	1	DQB1*03:02 DQB1*03:03 DQB1*03:05 DQB1*04:01 DQB1*04:02 DQB1*06:02 DQB1*06:03 DQB1*06:04 DQB1*06:09
GVQ	13,38,53	17	300	0.09217	0	0	1	DQB1*05:01 DQB1*05:02 DQB1*05:03 DQB1*05:04
GAL	13,38,53	15	305	0.3469	0	0	1	DQB1*03:02 DQB1*03:03 DQB1*03:05 DQB1*04:01 DQB1*04:02
GAQ	13,38,53	20	460	0.6188	0	0	1	DQB1*06:02 DQB1*06:03 DQB1*06:04 DQB1*06:09
GAP	13,38,55	11	252	0.7428	0	0	1	DQB1*03:02 DQB1*03:03 DQB1*03:05
GVR	13,38,55	17	300	0.09217	0	0	1	DQB1*05:01 DQB1*05:02 DQB1*05:03 DQB1*05:04
GAR	13,38,55	21	502	0.7754	0	0	1	DQB1*04:01 DQB1*04:02 DQB1*06:02 DQB1*06:03 DQB1*06:04 DQB1*06:09
GAL	13,38,56	4	61	0.3082	0	0	1	DQB1*04:01 DQB1*04:02
GVP	13,38,56	27	622	0.4974	0	0	1	DQB1*02:01 DQB1*02:02 DQB1*05:01 DQB1*05:02 DQB1*05:03 DQB1*05:04
GAP	13,38,56	28	636	0.4087	0	0	1	DQB1*03:02 DQB1*03:03 DQB1*03:05 DQB1*06:02 DQB1*06:03 DQB1*06:04 DQB1*06:09
GVS	13,38,57	2	49	1	0	0	1	DQB1*05:02 DQB1*05:04
GVD	13,38,57	3	53	0.4711	0	0	1	DQB1*05:03
GAV	13,38,57	5	93	0.4165	0	0	1	DQB1*06:04 DQB1*06:09
GVV	13,38,57	12	210	0.1731	0	0	1	DQB1*05:01
GAD	13,38,66	4	61	0.3082	0	0	1	DQB1*04:01 DQB1*04:02
GVE	13,38,66	17	298	0.08652	0	0	1	DQB1*05:01 DQB1*05:02 DQB1*05:03
GAE	13,38,66	28	636	0.4087	0	0	1	DQB1*03:02 DQB1*03:03 DQB1*03:05 DQB1*06:02 DQB1*06:03 DQB1*06:04 DQB1*06:09
GAI	13,38,67	4	61	0.3082	0	0	1	DQB1*04:01 DQB1*04:02
GVV	13,38,67	17	298	0.08652	0	0	1	DQB1*05:01 DQB1*05:02 DQB1*05:03
GAV	13,38,67	28	636	0.4087	0	0	1	DQB1*03:02 DQB1*03:03 DQB1*03:05 DQB1*06:02 DQB1*06:03 DQB1*06:04 DQB1*06:09
GAE	13,38,70	4	61	0.3082	0	0	1	DQB1*04:01 DQB1*04:02
GVG	13,38,70	17	298	0.08652	0	0	1	DQB1*05:01 DQB1*05:02 DQB1*05:03
GAR	13,38,70	16	332	0.3715	0	0	1	DQB1*03:02 DQB1*03:03 DQB1*03:05 DQB1*06:04 DQB1*06:09
GAD	13,38,71	4	61	0.3082	0	0	1	DQB1*04:01 DQB1*04:02
GVA	13,38,71	17	298	0.08652	0	0	1	DQB1*05:01 DQB1*05:02 DQB1*05:03
GAT	13,38,71	28	636	0.4087	0	0	1	DQB1*03:02 DQB1*03:03 DQB1*03:05 DQB1*06:02 DQB1*06:03 DQB1*06:04 DQB1*06:09
GAS	13,38,74	4	61	0.3082	0	0	1	DQB1*04:01 DQB1*04:02
GVS	13,38,74	17	300	0.09217	0	0	1	DQB1*05:01 DQB1*05:02 DQB1*05:03 DQB1*05:04
GAE	13,38,74	28	636	0.4087	0	0	1	DQB1*03:02 DQB1*03:03 DQB1*03:05 DQB1*06:02 DQB1*06:03 DQB1*06:04 DQB1*06:09
GAV	13,38,75	4	61	0.3082	0	0	1	DQB1*04:01 DQB1*04:02
GVV	13,38,75	27	622	0.4974	0	0	1	DQB1*02:01 DQB1*02:02 DQB1*05:01 DQB1*05:02 DQB1*05:03 DQB1*05:04
GAL	13,38,75	28	636	0.4087	0	0	1	DQB1*03:02 DQB1*03:03 DQB1*03:05 DQB1*06:02 DQB1*06:03 DQB1*06:04 DQB1*06:09
GVR	13,38,77	27	622	0.4974	0	0	1	DQB1*02:01 DQB1*02:02 DQB1*05:01 DQB1*05:02 DQB1*05:03 DQB1*05:04
GAT	13,38,77	29	670	0.4675	0	0	1	DQB1*03:02 DQB1*03:03 DQB1*03:05 DQB1*04:01 DQB1*04:02 DQB1*06:02 DQB1*06:03 DQB1*06:04 DQB1*06:09
GVE	13,38,84	17	300	0.09217	0	0	1	DQB1*05:01 DQB1*05:02 DQB1*05:03 DQB1*05:04
GAQ	13,38,84	15	305	0.3469	0	0	1	DQB1*03:02 DQB1*03:03 DQB1*03:05 DQB1*04:01 DQB1*04:02
GAE	13,38,84	20	460	0.6188	0	0	1	DQB1*06:02 DQB1*06:03 DQB1*06:04 DQB1*06:09
GVV	13,38,85	17	300	0.09217	0	0	1	DQB1*05:01 DQB1*05:02 DQB1*05:03 DQB1*05:04
GAL	13,38,85	15	305	0.3469	0	0	1	DQB1*03:02 DQB1*03:03 DQB1*03:05 DQB1*04:01 DQB1*04:02
GAV	13,38,85	20	460	0.6188	0	0	1	DQB1*06:02 DQB1*06:03 DQB1*06:04 DQB1*06:09
GAG	13,38,86	5	93	0.4165	0	0	1	DQB1*06:04 DQB1*06:09
GVA	13,38,86	17	300	0.09217	0	0	1	DQB1*05:01 DQB1*05:02 DQB1*05:03 DQB1*05:04
GAE	13,38,86	15	305	0.3469	0	0	1	DQB1*03:02 DQB1*03:03 DQB1*03:05 DQB1*04:01 DQB1*04:02
GAY	13,38,87	5	93	0.4165	0	0	1	DQB1*06:04 DQB1*06:09
GVY	13,38,87	17	300	0.09217	0	0	1	DQB1*05:01 DQB1*05:02 DQB1*05:03 DQB1*05:04
GAL	13,38,87	15	305	0.3469	0	0	1	DQB1*03:02 DQB1*03:03 DQB1*03:05 DQB1*04:01 DQB1*04:02
GVG	13,38,89	17	300	0.09217	0	0	1	DQB1*05:01 DQB1*05:02 DQB1*05:03 DQB1*05:04
GAT	13,38,89	15	305	0.3469	0	0	1	DQB1*03:02 DQB1*03:03 DQB1*03:05 DQB1*04:01 DQB1*04:02
GAG	13,38,89	20	460	0.6188	0	0	1	DQB1*06:02 DQB1*06:03 DQB1*06:04 DQB1*06:09
GVI	13,38,90	17	300	0.09217	0	0	1	DQB1*05:01 DQB1*05:02 DQB1*05:03 DQB1*05:04
GAT	13,38,90	15	305	0.3469	0	0	1	DQB1*03:02 DQB1*03:03 DQB1*03:05 DQB1*04:01 DQB1*04:02
GAI	13,38,90	20	460	0.6188	0	0	1	DQB1*06:02 DQB1*06:03 DQB1*06:04 DQB1*06:09
GGV	13,45,46	36	829	0.2874	0	0	1	DQB1*03:02 DQB1*03:03 DQB1*03:05 DQB1*04:01 DQB1*04:02 DQB1*05:01 DQB1*05:02 DQB1*05:03 DQB1*05:04 DQB1*06:02 DQB1*06:03 DQB1*06:04 DQB1*06:09
GGY	13,45,47	36	829	0.2874	0	0	1	DQB1*03:02 DQB1*03:03 DQB1*03:05 DQB1*04:01 DQB1*04:02 DQB1*05:01 DQB1*05:02 DQB1*05:03 DQB1*05:04 DQB1*06:02 DQB1*06:03 DQB1*06:04 DQB1*06:09
GGP	13,45,52	36	829	0.2874	0	0	1	DQB1*03:02 DQB1*03:03 DQB1*03:05 DQB1*04:01 DQB1*04:02 DQB1*05:01 DQB1*05:02 DQB1*05:03 DQB1*05:04 DQB1*06:02 DQB1*06:03 DQB1*06:04 DQB1*06:09
GGL	13,45,53	25	618	0.9288	0	0	1	DQB1*02:01 DQB1*02:02 DQB1*03:02 DQB1*03:03 DQB1*03:05 DQB1*04:01 DQB1*04:02
GGQ	13,45,53	31	670	0.2277	0	0	1	DQB1*05:01 DQB1*05:02 DQB1*05:03 DQB1*05:04 DQB1*06:02 DQB1*06:03 DQB1*06:04 DQB1*06:09
GGP	13,45,55	11	252	0.7428	0	0	1	DQB1*03:02 DQB1*03:03 DQB1*03:05
GGR	13,45,55	32	704	0.218	0	0	1	DQB1*04:01 DQB1*04:02 DQB1*05:01 DQB1*05:02 DQB1*05:03 DQB1*05:04 DQB1*06:02 DQB1*06:03 DQB1*06:04 DQB1*06:09
GGL	13,45,56	4	61	0.3082	0	0	1	DQB1*04:01 DQB1*04:02
GGP	13,45,56	39	951	0.7171	0	0	1	DQB1*02:01 DQB1*02:02 DQB1*03:02 DQB1*03:03 DQB1*03:05 DQB1*05:01 DQB1*05:02 DQB1*05:03 DQB1*05:04 DQB1*06:02 DQB1*06:03 DQB1*06:04 DQB1*06:09
GGS	13,45,57	2	49	1	0	0	1	DQB1*05:02 DQB1*05:04
GGV	13,45,57	14	294	0.4468	0	0	1	DQB1*05:01 DQB1*06:04 DQB1*06:09
GGE	13,45,66	35	802	0.3125	0	0	1	DQB1*03:02 DQB1*03:03 DQB1*03:05 DQB1*05:01 DQB1*05:02 DQB1*05:03 DQB1*06:02 DQB1*06:03 DQB1*06:04 DQB1*06:09
GGV	13,45,67	35	802	0.3125	0	0	1	DQB1*03:02 DQB1*03:03 DQB1*03:05 DQB1*05:01 DQB1*05:02 DQB1*05:03 DQB1*06:02 DQB1*06:03 DQB1*06:04 DQB1*06:09
GGE	13,45,70	4	63	0.3197	0	0	1	DQB1*04:01 DQB1*04:02 DQB1*05:04
GGG	13,45,70	29	607	0.1332	0	0	1	DQB1*05:01 DQB1*05:02 DQB1*05:03 DQB1*06:02 DQB1*06:03
GGD	13,45,71	4	63	0.3197	0	0	1	DQB1*04:01 DQB1*04:02 DQB1*05:04
GGA	13,45,71	17	298	0.08652	0	0	1	DQB1*05:01 DQB1*05:02 DQB1*05:03
GGT	13,45,71	28	636	0.4087	0	0	1	DQB1*03:02 DQB1*03:03 DQB1*03:05 DQB1*06:02 DQB1*06:03 DQB1*06:04 DQB1*06:09
GGS	13,45,74	21	353	0.02623	0	0	1	DQB1*04:01 DQB1*04:02 DQB1*05:01 DQB1*05:02 DQB1*05:03 DQB1*05:04
GGE	13,45,74	28	636	0.4087	0	0	1	DQB1*03:02 DQB1*03:03 DQB1*03:05 DQB1*06:02 DQB1*06:03 DQB1*06:04 DQB1*06:09
GGL	13,45,75	28	636	0.4087	0	0	1	DQB1*03:02 DQB1*03:03 DQB1*03:05 DQB1*06:02 DQB1*06:03 DQB1*06:04 DQB1*06:09
GGV	13,45,75	30	660	0.2375	0	0	1	DQB1*02:01 DQB1*02:02 DQB1*04:01 DQB1*04:02 DQB1*05:01 DQB1*05:02 DQB1*05:03 DQB1*05:04
GGR	13,45,77	27	622	0.4974	0	0	1	DQB1*02:01 DQB1*02:02 DQB1*05:01 DQB1*05:02 DQB1*05:03 DQB1*05:04
GGT	13,45,77	29	670	0.4675	0	0	1	DQB1*03:02 DQB1*03:03 DQB1*03:05 DQB1*04:01 DQB1*04:02 DQB1*06:02 DQB1*06:03 DQB1*06:04 DQB1*06:09
GGQ	13,45,84	25	618	0.9288	0	0	1	DQB1*02:01 DQB1*02:02 DQB1*03:02 DQB1*03:03 DQB1*03:05 DQB1*04:01 DQB1*04:02
GGE	13,45,84	31	670	0.2277	0	0	1	DQB1*05:01 DQB1*05:02 DQB1*05:03 DQB1*05:04 DQB1*06:02 DQB1*06:03 DQB1*06:04 DQB1*06:09
GGL	13,45,85	25	618	0.9288	0	0	1	DQB1*02:01 DQB1*02:02 DQB1*03:02 DQB1*03:03 DQB1*03:05 DQB1*04:01 DQB1*04:02
GGV	13,45,85	31	670	0.2277	0	0	1	DQB1*05:01 DQB1*05:02 DQB1*05:03 DQB1*05:04 DQB1*06:02 DQB1*06:03 DQB1*06:04 DQB1*06:09
GGG	13,45,86	5	93	0.4165	0	0	1	DQB1*06:04 DQB1*06:09
GGA	13,45,86	29	609	0.1396	0	0	1	DQB1*05:01 DQB1*05:02 DQB1*05:03 DQB1*05:04 DQB1*06:02 DQB1*06:03
GGE	13,45,86	25	618	0.9288	0	0	1	DQB1*02:01 DQB1*02:02 DQB1*03:02 DQB1*03:03 DQB1*03:05 DQB1*04:01 DQB1*04:02
GGY	13,45,87	19	381	0.2308	0	0	1	DQB1*05:01 DQB1*05:02 DQB1*05:03 DQB1*05:04 DQB1*06:04 DQB1*06:09
GGL	13,45,87	25	618	0.9288	0	0	1	DQB1*02:01 DQB1*02:02 DQB1*03:02 DQB1*03:03 DQB1*03:05 DQB1*04:01 DQB1*04:02
GGT	13,45,89	25	618	0.9288	0	0	1	DQB1*02:01 DQB1*02:02 DQB1*03:02 DQB1*03:03 DQB1*03:05 DQB1*04:01 DQB1*04:02
GGG	13,45,89	31	670	0.2277	0	0	1	DQB1*05:01 DQB1*05:02 DQB1*05:03 DQB1*05:04 DQB1*06:02 DQB1*06:03 DQB1*06:04 DQB1*06:09
GGT	13,45,90	25	618	0.9288	0	0	1	DQB1*02:01 DQB1*02:02 DQB1*03:02 DQB1*03:03 DQB1*03:05 DQB1*04:01 DQB1*04:02
GGI	13,45,90	31	670	0.2277	0	0	1	DQB1*05:01 DQB1*05:02 DQB1*05:03 DQB1*05:04 DQB1*06:02 DQB1*06:03 DQB1*06:04 DQB1*06:09
GVY	13,46,47	36	829	0.2874	0	0	1	DQB1*03:02 DQB1*03:03 DQB1*03:05 DQB1*04:01 DQB1*04:02 DQB1*05:01 DQB1*05:02 DQB1*05:03 DQB1*05:04 DQB1*06:02 DQB1*06:03 DQB1*06:04 DQB1*06:09
GVP	13,46,52	36	829	0.2874	0	0	1	DQB1*03:02 DQB1*03:03 DQB1*03:05 DQB1*04:01 DQB1*04:02 DQB1*05:01 DQB1*05:02 DQB1*05:03 DQB1*05:04 DQB1*06:02 DQB1*06:03 DQB1*06:04 DQB1*06:09
GVL	13,46,53	15	305	0.3469	0	0	1	DQB1*03:02 DQB1*03:03 DQB1*03:05 DQB1*04:01 DQB1*04:02
GVQ	13,46,53	31	670	0.2277	0	0	1	DQB1*05:01 DQB1*05:02 DQB1*05:03 DQB1*05:04 DQB1*06:02 DQB1*06:03 DQB1*06:04 DQB1*06:09
GVP	13,46,55	11	252	0.7428	0	0	1	DQB1*03:02 DQB1*03:03 DQB1*03:05
GVR	13,46,55	32	704	0.218	0	0	1	DQB1*04:01 DQB1*04:02 DQB1*05:01 DQB1*05:02 DQB1*05:03 DQB1*05:04 DQB1*06:02 DQB1*06:03 DQB1*06:04 DQB1*06:09
GVL	13,46,56	4	61	0.3082	0	0	1	DQB1*04:01 DQB1*04:02
GVP	13,46,56	35	803	0.3128	0	0	1	DQB1*03:02 DQB1*03:03 DQB1*03:05 DQB1*05:01 DQB1*05:02 DQB1*05:03 DQB1*05:04 DQB1*06:02 DQB1*06:03 DQB1*06:04 DQB1*06:09
GVS	13,46,57	2	49	1	0	0	1	DQB1*05:02 DQB1*05:04
GVV	13,46,57	14	294	0.4468	0	0	1	DQB1*05:01 DQB1*06:04 DQB1*06:09
GVD	13,46,66	4	63	0.3197	0	0	1	DQB1*04:01 DQB1*04:02 DQB1*05:04
GVE	13,46,66	35	802	0.3125	0	0	1	DQB1*03:02 DQB1*03:03 DQB1*03:05 DQB1*05:01 DQB1*05:02 DQB1*05:03 DQB1*06:02 DQB1*06:03 DQB1*06:04 DQB1*06:09
GVI	13,46,67	4	63	0.3197	0	0	1	DQB1*04:01 DQB1*04:02 DQB1*05:04
GVV	13,46,67	35	802	0.3125	0	0	1	DQB1*03:02 DQB1*03:03 DQB1*03:05 DQB1*05:01 DQB1*05:02 DQB1*05:03 DQB1*06:02 DQB1*06:03 DQB1*06:04 DQB1*06:09
GVE	13,46,70	4	63	0.3197	0	0	1	DQB1*04:01 DQB1*04:02 DQB1*05:04
GVR	13,46,70	16	332	0.3715	0	0	1	DQB1*03:02 DQB1*03:03 DQB1*03:05 DQB1*06:04 DQB1*06:09
GVG	13,46,70	29	607	0.1332	0	0	1	DQB1*05:01 DQB1*05:02 DQB1*05:03 DQB1*06:02 DQB1*06:03
GVD	13,46,71	4	63	0.3197	0	0	1	DQB1*04:01 DQB1*04:02 DQB1*05:04
GVA	13,46,71	17	298	0.08652	0	0	1	DQB1*05:01 DQB1*05:02 DQB1*05:03
GVT	13,46,71	28	636	0.4087	0	0	1	DQB1*03:02 DQB1*03:03 DQB1*03:05 DQB1*06:02 DQB1*06:03 DQB1*06:04 DQB1*06:09
GVS	13,46,74	21	353	0.02623	0	0	1	DQB1*04:01 DQB1*04:02 DQB1*05:01 DQB1*05:02 DQB1*05:03 DQB1*05:04
GVE	13,46,74	28	636	0.4087	0	0	1	DQB1*03:02 DQB1*03:03 DQB1*03:05 DQB1*06:02 DQB1*06:03 DQB1*06:04 DQB1*06:09
GVV	13,46,75	21	353	0.02623	0	0	1	DQB1*04:01 DQB1*04:02 DQB1*05:01 DQB1*05:02 DQB1*05:03 DQB1*05:04
GVL	13,46,75	28	636	0.4087	0	0	1	DQB1*03:02 DQB1*03:03 DQB1*03:05 DQB1*06:02 DQB1*06:03 DQB1*06:04 DQB1*06:09
GVR	13,46,77	17	300	0.09217	0	0	1	DQB1*05:01 DQB1*05:02 DQB1*05:03 DQB1*05:04
GVT	13,46,77	29	670	0.4675	0	0	1	DQB1*03:02 DQB1*03:03 DQB1*03:05 DQB1*04:01 DQB1*04:02 DQB1*06:02 DQB1*06:03 DQB1*06:04 DQB1*06:09
GVQ	13,46,84	15	305	0.3469	0	0	1	DQB1*03:02 DQB1*03:03 DQB1*03:05 DQB1*04:01 DQB1*04:02
GVE	13,46,84	31	670	0.2277	0	0	1	DQB1*05:01 DQB1*05:02 DQB1*05:03 DQB1*05:04 DQB1*06:02 DQB1*06:03 DQB1*06:04 DQB1*06:09
GVL	13,46,85	15	305	0.3469	0	0	1	DQB1*03:02 DQB1*03:03 DQB1*03:05 DQB1*04:01 DQB1*04:02
GVV	13,46,85	31	670	0.2277	0	0	1	DQB1*05:01 DQB1*05:02 DQB1*05:03 DQB1*05:04 DQB1*06:02 DQB1*06:03 DQB1*06:04 DQB1*06:09
GVG	13,46,86	5	93	0.4165	0	0	1	DQB1*06:04 DQB1*06:09
GVE	13,46,86	15	305	0.3469	0	0	1	DQB1*03:02 DQB1*03:03 DQB1*03:05 DQB1*04:01 DQB1*04:02
GVA	13,46,86	29	609	0.1396	0	0	1	DQB1*05:01 DQB1*05:02 DQB1*05:03 DQB1*05:04 DQB1*06:02 DQB1*06:03
GVL	13,46,87	15	305	0.3469	0	0	1	DQB1*03:02 DQB1*03:03 DQB1*03:05 DQB1*04:01 DQB1*04:02
GVY	13,46,87	19	381	0.2308	0	0	1	DQB1*05:01 DQB1*05:02 DQB1*05:03 DQB1*05:04 DQB1*06:04 DQB1*06:09
GVT	13,46,89	15	305	0.3469	0	0	1	DQB1*03:02 DQB1*03:03 DQB1*03:05 DQB1*04:01 DQB1*04:02
GVG	13,46,89	31	670	0.2277	0	0	1	DQB1*05:01 DQB1*05:02 DQB1*05:03 DQB1*05:04 DQB1*06:02 DQB1*06:03 DQB1*06:04 DQB1*06:09
GVT	13,46,90	15	305	0.3469	0	0	1	DQB1*03:02 DQB1*03:03 DQB1*03:05 DQB1*04:01 DQB1*04:02
GVI	13,46,90	31	670	0.2277	0	0	1	DQB1*05:01 DQB1*05:02 DQB1*05:03 DQB1*05:04 DQB1*06:02 DQB1*06:03 DQB1*06:04 DQB1*06:09
GYP	13,47,52	36	829	0.2874	0	0	1	DQB1*03:02 DQB1*03:03 DQB1*03:05 DQB1*04:01 DQB1*04:02 DQB1*05:01 DQB1*05:02 DQB1*05:03 DQB1*05:04 DQB1*06:02 DQB1*06:03 DQB1*06:04 DQB1*06:09
GYL	13,47,53	15	305	0.3469	0	0	1	DQB1*03:02 DQB1*03:03 DQB1*03:05 DQB1*04:01 DQB1*04:02
GYQ	13,47,53	31	670	0.2277	0	0	1	DQB1*05:01 DQB1*05:02 DQB1*05:03 DQB1*05:04 DQB1*06:02 DQB1*06:03 DQB1*06:04 DQB1*06:09
GYP	13,47,55	11	252	0.7428	0	0	1	DQB1*03:02 DQB1*03:03 DQB1*03:05
GYR	13,47,55	32	704	0.218	0	0	1	DQB1*04:01 DQB1*04:02 DQB1*05:01 DQB1*05:02 DQB1*05:03 DQB1*05:04 DQB1*06:02 DQB1*06:03 DQB1*06:04 DQB1*06:09
GYL	13,47,56	4	61	0.3082	0	0	1	DQB1*04:01 DQB1*04:02
GYP	13,47,56	35	803	0.3128	0	0	1	DQB1*03:02 DQB1*03:03 DQB1*03:05 DQB1*05:01 DQB1*05:02 DQB1*05:03 DQB1*05:04 DQB1*06:02 DQB1*06:03 DQB1*06:04 DQB1*06:09
GYS	13,47,57	2	49	1	0	0	1	DQB1*05:02 DQB1*05:04
GYV	13,47,57	14	294	0.4468	0	0	1	DQB1*05:01 DQB1*06:04 DQB1*06:09
GYD	13,47,66	4	63	0.3197	0	0	1	DQB1*04:01 DQB1*04:02 DQB1*05:04
GYE	13,47,66	35	802	0.3125	0	0	1	DQB1*03:02 DQB1*03:03 DQB1*03:05 DQB1*05:01 DQB1*05:02 DQB1*05:03 DQB1*06:02 DQB1*06:03 DQB1*06:04 DQB1*06:09
GYI	13,47,67	4	63	0.3197	0	0	1	DQB1*04:01 DQB1*04:02 DQB1*05:04
GYV	13,47,67	35	802	0.3125	0	0	1	DQB1*03:02 DQB1*03:03 DQB1*03:05 DQB1*05:01 DQB1*05:02 DQB1*05:03 DQB1*06:02 DQB1*06:03 DQB1*06:04 DQB1*06:09
GYE	13,47,70	4	63	0.3197	0	0	1	DQB1*04:01 DQB1*04:02 DQB1*05:04
GYR	13,47,70	16	332	0.3715	0	0	1	DQB1*03:02 DQB1*03:03 DQB1*03:05 DQB1*06:04 DQB1*06:09
GYG	13,47,70	29	607	0.1332	0	0	1	DQB1*05:01 DQB1*05:02 DQB1*05:03 DQB1*06:02 DQB1*06:03
GYD	13,47,71	4	63	0.3197	0	0	1	DQB1*04:01 DQB1*04:02 DQB1*05:04
GYA	13,47,71	17	298	0.08652	0	0	1	DQB1*05:01 DQB1*05:02 DQB1*05:03
GYT	13,47,71	28	636	0.4087	0	0	1	DQB1*03:02 DQB1*03:03 DQB1*03:05 DQB1*06:02 DQB1*06:03 DQB1*06:04 DQB1*06:09
GYS	13,47,74	21	353	0.02623	0	0	1	DQB1*04:01 DQB1*04:02 DQB1*05:01 DQB1*05:02 DQB1*05:03 DQB1*05:04
GYE	13,47,74	28	636	0.4087	0	0	1	DQB1*03:02 DQB1*03:03 DQB1*03:05 DQB1*06:02 DQB1*06:03 DQB1*06:04 DQB1*06:09
GYV	13,47,75	21	353	0.02623	0	0	1	DQB1*04:01 DQB1*04:02 DQB1*05:01 DQB1*05:02 DQB1*05:03 DQB1*05:04
GYL	13,47,75	28	636	0.4087	0	0	1	DQB1*03:02 DQB1*03:03 DQB1*03:05 DQB1*06:02 DQB1*06:03 DQB1*06:04 DQB1*06:09
GYR	13,47,77	17	300	0.09217	0	0	1	DQB1*05:01 DQB1*05:02 DQB1*05:03 DQB1*05:04
GYT	13,47,77	29	670	0.4675	0	0	1	DQB1*03:02 DQB1*03:03 DQB1*03:05 DQB1*04:01 DQB1*04:02 DQB1*06:02 DQB1*06:03 DQB1*06:04 DQB1*06:09
GYQ	13,47,84	15	305	0.3469	0	0	1	DQB1*03:02 DQB1*03:03 DQB1*03:05 DQB1*04:01 DQB1*04:02
GYE	13,47,84	31	670	0.2277	0	0	1	DQB1*05:01 DQB1*05:02 DQB1*05:03 DQB1*05:04 DQB1*06:02 DQB1*06:03 DQB1*06:04 DQB1*06:09
GYL	13,47,85	15	305	0.3469	0	0	1	DQB1*03:02 DQB1*03:03 DQB1*03:05 DQB1*04:01 DQB1*04:02
GYV	13,47,85	31	670	0.2277	0	0	1	DQB1*05:01 DQB1*05:02 DQB1*05:03 DQB1*05:04 DQB1*06:02 DQB1*06:03 DQB1*06:04 DQB1*06:09
GYG	13,47,86	5	93	0.4165	0	0	1	DQB1*06:04 DQB1*06:09
GYE	13,47,86	15	305	0.3469	0	0	1	DQB1*03:02 DQB1*03:03 DQB1*03:05 DQB1*04:01 DQB1*04:02
GYA	13,47,86	29	609	0.1396	0	0	1	DQB1*05:01 DQB1*05:02 DQB1*05:03 DQB1*05:04 DQB1*06:02 DQB1*06:03
GYL	13,47,87	15	305	0.3469	0	0	1	DQB1*03:02 DQB1*03:03 DQB1*03:05 DQB1*04:01 DQB1*04:02
GYY	13,47,87	19	381	0.2308	0	0	1	DQB1*05:01 DQB1*05:02 DQB1*05:03 DQB1*05:04 DQB1*06:04 DQB1*06:09
GYT	13,47,89	15	305	0.3469	0	0	1	DQB1*03:02 DQB1*03:03 DQB1*03:05 DQB1*04:01 DQB1*04:02
GYG	13,47,89	31	670	0.2277	0	0	1	DQB1*05:01 DQB1*05:02 DQB1*05:03 DQB1*05:04 DQB1*06:02 DQB1*06:03 DQB1*06:04 DQB1*06:09
GYT	13,47,90	15	305	0.3469	0	0	1	DQB1*03:02 DQB1*03:03 DQB1*03:05 DQB1*04:01 DQB1*04:02
GYI	13,47,90	31	670	0.2277	0	0	1	DQB1*05:01 DQB1*05:02 DQB1*05:03 DQB1*05:04 DQB1*06:02 DQB1*06:03 DQB1*06:04 DQB1*06:09
GPL	13,52,53	15	305	0.3469	0	0	1	DQB1*03:02 DQB1*03:03 DQB1*03:05 DQB1*04:01 DQB1*04:02
GPQ	13,52,53	31	670	0.2277	0	0	1	DQB1*05:01 DQB1*05:02 DQB1*05:03 DQB1*05:04 DQB1*06:02 DQB1*06:03 DQB1*06:04 DQB1*06:09
GPP	13,52,55	11	252	0.7428	0	0	1	DQB1*03:02 DQB1*03:03 DQB1*03:05
GPR	13,52,55	32	704	0.218	0	0	1	DQB1*04:01 DQB1*04:02 DQB1*05:01 DQB1*05:02 DQB1*05:03 DQB1*05:04 DQB1*06:02 DQB1*06:03 DQB1*06:04 DQB1*06:09
GPL	13,52,56	4	61	0.3082	0	0	1	DQB1*04:01 DQB1*04:02
GPP	13,52,56	35	803	0.3128	0	0	1	DQB1*03:02 DQB1*03:03 DQB1*03:05 DQB1*05:01 DQB1*05:02 DQB1*05:03 DQB1*05:04 DQB1*06:02 DQB1*06:03 DQB1*06:04 DQB1*06:09
GPS	13,52,57	2	49	1	0	0	1	DQB1*05:02 DQB1*05:04
GPV	13,52,57	14	294	0.4468	0	0	1	DQB1*05:01 DQB1*06:04 DQB1*06:09
GPD	13,52,66	4	63	0.3197	0	0	1	DQB1*04:01 DQB1*04:02 DQB1*05:04
GPE	13,52,66	35	802	0.3125	0	0	1	DQB1*03:02 DQB1*03:03 DQB1*03:05 DQB1*05:01 DQB1*05:02 DQB1*05:03 DQB1*06:02 DQB1*06:03 DQB1*06:04 DQB1*06:09
GPI	13,52,67	4	63	0.3197	0	0	1	DQB1*04:01 DQB1*04:02 DQB1*05:04
GPV	13,52,67	35	802	0.3125	0	0	1	DQB1*03:02 DQB1*03:03 DQB1*03:05 DQB1*05:01 DQB1*05:02 DQB1*05:03 DQB1*06:02 DQB1*06:03 DQB1*06:04 DQB1*06:09
GPE	13,52,70	4	63	0.3197	0	0	1	DQB1*04:01 DQB1*04:02 DQB1*05:04
GPR	13,52,70	16	332	0.3715	0	0	1	DQB1*03:02 DQB1*03:03 DQB1*03:05 DQB1*06:04 DQB1*06:09
GPG	13,52,70	29	607	0.1332	0	0	1	DQB1*05:01 DQB1*05:02 DQB1*05:03 DQB1*06:02 DQB1*06:03
GPD	13,52,71	4	63	0.3197	0	0	1	DQB1*04:01 DQB1*04:02 DQB1*05:04
GPA	13,52,71	17	298	0.08652	0	0	1	DQB1*05:01 DQB1*05:02 DQB1*05:03
GPT	13,52,71	28	636	0.4087	0	0	1	DQB1*03:02 DQB1*03:03 DQB1*03:05 DQB1*06:02 DQB1*06:03 DQB1*06:04 DQB1*06:09
GPS	13,52,74	21	353	0.02623	0	0	1	DQB1*04:01 DQB1*04:02 DQB1*05:01 DQB1*05:02 DQB1*05:03 DQB1*05:04
GPE	13,52,74	28	636	0.4087	0	0	1	DQB1*03:02 DQB1*03:03 DQB1*03:05 DQB1*06:02 DQB1*06:03 DQB1*06:04 DQB1*06:09
GPV	13,52,75	21	353	0.02623	0	0	1	DQB1*04:01 DQB1*04:02 DQB1*05:01 DQB1*05:02 DQB1*05:03 DQB1*05:04
GPL	13,52,75	28	636	0.4087	0	0	1	DQB1*03:02 DQB1*03:03 DQB1*03:05 DQB1*06:02 DQB1*06:03 DQB1*06:04 DQB1*06:09
GPR	13,52,77	17	300	0.09217	0	0	1	DQB1*05:01 DQB1*05:02 DQB1*05:03 DQB1*05:04
GPT	13,52,77	29	670	0.4675	0	0	1	DQB1*03:02 DQB1*03:03 DQB1*03:05 DQB1*04:01 DQB1*04:02 DQB1*06:02 DQB1*06:03 DQB1*06:04 DQB1*06:09
GPQ	13,52,84	15	305	0.3469	0	0	1	DQB1*03:02 DQB1*03:03 DQB1*03:05 DQB1*04:01 DQB1*04:02
GPE	13,52,84	31	670	0.2277	0	0	1	DQB1*05:01 DQB1*05:02 DQB1*05:03 DQB1*05:04 DQB1*06:02 DQB1*06:03 DQB1*06:04 DQB1*06:09
GPL	13,52,85	15	305	0.3469	0	0	1	DQB1*03:02 DQB1*03:03 DQB1*03:05 DQB1*04:01 DQB1*04:02
GPV	13,52,85	31	670	0.2277	0	0	1	DQB1*05:01 DQB1*05:02 DQB1*05:03 DQB1*05:04 DQB1*06:02 DQB1*06:03 DQB1*06:04 DQB1*06:09
GPG	13,52,86	5	93	0.4165	0	0	1	DQB1*06:04 DQB1*06:09
GPE	13,52,86	15	305	0.3469	0	0	1	DQB1*03:02 DQB1*03:03 DQB1*03:05 DQB1*04:01 DQB1*04:02
GPA	13,52,86	29	609	0.1396	0	0	1	DQB1*05:01 DQB1*05:02 DQB1*05:03 DQB1*05:04 DQB1*06:02 DQB1*06:03
GPL	13,52,87	15	305	0.3469	0	0	1	DQB1*03:02 DQB1*03:03 DQB1*03:05 DQB1*04:01 DQB1*04:02
GPY	13,52,87	19	381	0.2308	0	0	1	DQB1*05:01 DQB1*05:02 DQB1*05:03 DQB1*05:04 DQB1*06:04 DQB1*06:09
GPT	13,52,89	15	305	0.3469	0	0	1	DQB1*03:02 DQB1*03:03 DQB1*03:05 DQB1*04:01 DQB1*04:02
GPG	13,52,89	31	670	0.2277	0	0	1	DQB1*05:01 DQB1*05:02 DQB1*05:03 DQB1*05:04 DQB1*06:02 DQB1*06:03 DQB1*06:04 DQB1*06:09
GPT	13,52,90	15	305	0.3469	0	0	1	DQB1*03:02 DQB1*03:03 DQB1*03:05 DQB1*04:01 DQB1*04:02
GPI	13,52,90	31	670	0.2277	0	0	1	DQB1*05:01 DQB1*05:02 DQB1*05:03 DQB1*05:04 DQB1*06:02 DQB1*06:03 DQB1*06:04 DQB1*06:09
GLR	13,53,55	4	61	0.3082	0	0	1	DQB1*04:01 DQB1*04:02
GLP	13,53,55	11	252	0.7428	0	0	1	DQB1*03:02 DQB1*03:03 DQB1*03:05
GQR	13,53,55	31	670	0.2277	0	0	1	DQB1*05:01 DQB1*05:02 DQB1*05:03 DQB1*05:04 DQB1*06:02 DQB1*06:03 DQB1*06:04 DQB1*06:09
GLL	13,53,56	4	61	0.3082	0	0	1	DQB1*04:01 DQB1*04:02
GQP	13,53,56	31	670	0.2277	0	0	1	DQB1*05:01 DQB1*05:02 DQB1*05:03 DQB1*05:04 DQB1*06:02 DQB1*06:03 DQB1*06:04 DQB1*06:09
GQS	13,53,57	2	49	1	0	0	1	DQB1*05:02 DQB1*05:04
GLD	13,53,57	10	151	0.08963	0	0	1	DQB1*03:03 DQB1*04:01 DQB1*04:02
GQV	13,53,57	14	294	0.4468	0	0	1	DQB1*05:01 DQB1*06:04 DQB1*06:09
GLE	13,53,66	11	252	0.7428	0	0	1	DQB1*03:02 DQB1*03:03 DQB1*03:05
GQE	13,53,66	31	668	0.1732	0	0	1	DQB1*05:01 DQB1*05:02 DQB1*05:03 DQB1*06:02 DQB1*06:03 DQB1*06:04 DQB1*06:09
GLV	13,53,67	11	252	0.7428	0	0	1	DQB1*03:02 DQB1*03:03 DQB1*03:05
GQV	13,53,67	31	668	0.1732	0	0	1	DQB1*05:01 DQB1*05:02 DQB1*05:03 DQB1*06:02 DQB1*06:03 DQB1*06:04 DQB1*06:09
GLE	13,53,70	4	61	0.3082	0	0	1	DQB1*04:01 DQB1*04:02
GQR	13,53,70	5	93	0.4165	0	0	1	DQB1*06:04 DQB1*06:09
GQG	13,53,70	29	607	0.1332	0	0	1	DQB1*05:01 DQB1*05:02 DQB1*05:03 DQB1*06:02 DQB1*06:03
GLD	13,53,71	4	61	0.3082	0	0	1	DQB1*04:01 DQB1*04:02
GLT	13,53,71	11	252	0.7428	0	0	1	DQB1*03:02 DQB1*03:03 DQB1*03:05
GQA	13,53,71	17	298	0.08652	0	0	1	DQB1*05:01 DQB1*05:02 DQB1*05:03
GQT	13,53,71	20	460	0.6188	0	0	1	DQB1*06:02 DQB1*06:03 DQB1*06:04 DQB1*06:09
GLS	13,53,74	4	61	0.3082	0	0	1	DQB1*04:01 DQB1*04:02
GLE	13,53,74	11	252	0.7428	0	0	1	DQB1*03:02 DQB1*03:03 DQB1*03:05
GQS	13,53,74	17	300	0.09217	0	0	1	DQB1*05:01 DQB1*05:02 DQB1*05:03 DQB1*05:04
GQE	13,53,74	20	460	0.6188	0	0	1	DQB1*06:02 DQB1*06:03 DQB1*06:04 DQB1*06:09
GLL	13,53,75	11	252	0.7428	0	0	1	DQB1*03:02 DQB1*03:03 DQB1*03:05
GQV	13,53,75	17	300	0.09217	0	0	1	DQB1*05:01 DQB1*05:02 DQB1*05:03 DQB1*05:04
GQL	13,53,75	20	460	0.6188	0	0	1	DQB1*06:02 DQB1*06:03 DQB1*06:04 DQB1*06:09
GQR	13,53,77	17	300	0.09217	0	0	1	DQB1*05:01 DQB1*05:02 DQB1*05:03 DQB1*05:04
GLT	13,53,77	15	305	0.3469	0	0	1	DQB1*03:02 DQB1*03:03 DQB1*03:05 DQB1*04:01 DQB1*04:02
GQT	13,53,77	20	460	0.6188	0	0	1	DQB1*06:02 DQB1*06:03 DQB1*06:04 DQB1*06:09
GLQ	13,53,84	25	618	0.9288	0	0	1	DQB1*02:01 DQB1*02:02 DQB1*03:02 DQB1*03:03 DQB1*03:05 DQB1*04:01 DQB1*04:02
GQE	13,53,84	31	670	0.2277	0	0	1	DQB1*05:01 DQB1*05:02 DQB1*05:03 DQB1*05:04 DQB1*06:02 DQB1*06:03 DQB1*06:04 DQB1*06:09
GLL	13,53,85	25	618	0.9288	0	0	1	DQB1*02:01 DQB1*02:02 DQB1*03:02 DQB1*03:03 DQB1*03:05 DQB1*04:01 DQB1*04:02
GQV	13,53,85	31	670	0.2277	0	0	1	DQB1*05:01 DQB1*05:02 DQB1*05:03 DQB1*05:04 DQB1*06:02 DQB1*06:03 DQB1*06:04 DQB1*06:09
GQG	13,53,86	5	93	0.4165	0	0	1	DQB1*06:04 DQB1*06:09
GQA	13,53,86	29	609	0.1396	0	0	1	DQB1*05:01 DQB1*05:02 DQB1*05:03 DQB1*05:04 DQB1*06:02 DQB1*06:03
GLE	13,53,86	25	618	0.9288	0	0	1	DQB1*02:01 DQB1*02:02 DQB1*03:02 DQB1*03:03 DQB1*03:05 DQB1*04:01 DQB1*04:02
GQY	13,53,87	19	381	0.2308	0	0	1	DQB1*05:01 DQB1*05:02 DQB1*05:03 DQB1*05:04 DQB1*06:04 DQB1*06:09
GLL	13,53,87	25	618	0.9288	0	0	1	DQB1*02:01 DQB1*02:02 DQB1*03:02 DQB1*03:03 DQB1*03:05 DQB1*04:01 DQB1*04:02
GLT	13,53,89	25	618	0.9288	0	0	1	DQB1*02:01 DQB1*02:02 DQB1*03:02 DQB1*03:03 DQB1*03:05 DQB1*04:01 DQB1*04:02
GQG	13,53,89	31	670	0.2277	0	0	1	DQB1*05:01 DQB1*05:02 DQB1*05:03 DQB1*05:04 DQB1*06:02 DQB1*06:03 DQB1*06:04 DQB1*06:09
GLT	13,53,90	25	618	0.9288	0	0	1	DQB1*02:01 DQB1*02:02 DQB1*03:02 DQB1*03:03 DQB1*03:05 DQB1*04:01 DQB1*04:02
GQI	13,53,90	31	670	0.2277	0	0	1	DQB1*05:01 DQB1*05:02 DQB1*05:03 DQB1*05:04 DQB1*06:02 DQB1*06:03 DQB1*06:04 DQB1*06:09
GRL	13,55,56	4	61	0.3082	0	0	1	DQB1*04:01 DQB1*04:02
GPP	13,55,56	11	252	0.7428	0	0	1	DQB1*03:02 DQB1*03:03 DQB1*03:05
GRP	13,55,56	31	670	0.2277	0	0	1	DQB1*05:01 DQB1*05:02 DQB1*05:03 DQB1*05:04 DQB1*06:02 DQB1*06:03 DQB1*06:04 DQB1*06:09
GRS	13,55,57	2	49	1	0	0	1	DQB1*05:02 DQB1*05:04
GPD	13,55,57	6	91	0.2585	0	0	1	DQB1*03:03
GRV	13,55,57	14	294	0.4468	0	0	1	DQB1*05:01 DQB1*06:04 DQB1*06:09
GRD	13,55,66	4	63	0.3197	0	0	1	DQB1*04:01 DQB1*04:02 DQB1*05:04
GPE	13,55,66	11	252	0.7428	0	0	1	DQB1*03:02 DQB1*03:03 DQB1*03:05
GRE	13,55,66	31	668	0.1732	0	0	1	DQB1*05:01 DQB1*05:02 DQB1*05:03 DQB1*06:02 DQB1*06:03 DQB1*06:04 DQB1*06:09
GRI	13,55,67	4	63	0.3197	0	0	1	DQB1*04:01 DQB1*04:02 DQB1*05:04
GPV	13,55,67	11	252	0.7428	0	0	1	DQB1*03:02 DQB1*03:03 DQB1*03:05
GRV	13,55,67	31	668	0.1732	0	0	1	DQB1*05:01 DQB1*05:02 DQB1*05:03 DQB1*06:02 DQB1*06:03 DQB1*06:04 DQB1*06:09
GRE	13,55,70	4	63	0.3197	0	0	1	DQB1*04:01 DQB1*04:02 DQB1*05:04
GRR	13,55,70	5	93	0.4165	0	0	1	DQB1*06:04 DQB1*06:09
GPR	13,55,70	11	252	0.7428	0	0	1	DQB1*03:02 DQB1*03:03 DQB1*03:05
GRG	13,55,70	29	607	0.1332	0	0	1	DQB1*05:01 DQB1*05:02 DQB1*05:03 DQB1*06:02 DQB1*06:03
GRD	13,55,71	4	63	0.3197	0	0	1	DQB1*04:01 DQB1*04:02 DQB1*05:04
GPT	13,55,71	11	252	0.7428	0	0	1	DQB1*03:02 DQB1*03:03 DQB1*03:05
GRA	13,55,71	17	298	0.08652	0	0	1	DQB1*05:01 DQB1*05:02 DQB1*05:03
GRT	13,55,71	20	460	0.6188	0	0	1	DQB1*06:02 DQB1*06:03 DQB1*06:04 DQB1*06:09
GPE	13,55,74	11	252	0.7428	0	0	1	DQB1*03:02 DQB1*03:03 DQB1*03:05
GRS	13,55,74	21	353	0.02623	0	0	1	DQB1*04:01 DQB1*04:02 DQB1*05:01 DQB1*05:02 DQB1*05:03 DQB1*05:04
GRE	13,55,74	20	460	0.6188	0	0	1	DQB1*06:02 DQB1*06:03 DQB1*06:04 DQB1*06:09
GPL	13,55,75	11	252	0.7428	0	0	1	DQB1*03:02 DQB1*03:03 DQB1*03:05
GRV	13,55,75	21	353	0.02623	0	0	1	DQB1*04:01 DQB1*04:02 DQB1*05:01 DQB1*05:02 DQB1*05:03 DQB1*05:04
GRL	13,55,75	20	460	0.6188	0	0	1	DQB1*06:02 DQB1*06:03 DQB1*06:04 DQB1*06:09
GPT	13,55,77	11	252	0.7428	0	0	1	DQB1*03:02 DQB1*03:03 DQB1*03:05
GRR	13,55,77	17	300	0.09217	0	0	1	DQB1*05:01 DQB1*05:02 DQB1*05:03 DQB1*05:04
GRT	13,55,77	21	502	0.7754	0	0	1	DQB1*04:01 DQB1*04:02 DQB1*06:02 DQB1*06:03 DQB1*06:04 DQB1*06:09
GRQ	13,55,84	4	61	0.3082	0	0	1	DQB1*04:01 DQB1*04:02
GPQ	13,55,84	11	252	0.7428	0	0	1	DQB1*03:02 DQB1*03:03 DQB1*03:05
GRE	13,55,84	31	670	0.2277	0	0	1	DQB1*05:01 DQB1*05:02 DQB1*05:03 DQB1*05:04 DQB1*06:02 DQB1*06:03 DQB1*06:04 DQB1*06:09
GRL	13,55,85	4	61	0.3082	0	0	1	DQB1*04:01 DQB1*04:02
GPL	13,55,85	11	252	0.7428	0	0	1	DQB1*03:02 DQB1*03:03 DQB1*03:05
GRV	13,55,85	31	670	0.2277	0	0	1	DQB1*05:01 DQB1*05:02 DQB1*05:03 DQB1*05:04 DQB1*06:02 DQB1*06:03 DQB1*06:04 DQB1*06:09
GRE	13,55,86	4	61	0.3082	0	0	1	DQB1*04:01 DQB1*04:02
GRG	13,55,86	5	93	0.4165	0	0	1	DQB1*06:04 DQB1*06:09
GPE	13,55,86	11	252	0.7428	0	0	1	DQB1*03:02 DQB1*03:03 DQB1*03:05
GRA	13,55,86	29	609	0.1396	0	0	1	DQB1*05:01 DQB1*05:02 DQB1*05:03 DQB1*05:04 DQB1*06:02 DQB1*06:03
GRL	13,55,87	4	61	0.3082	0	0	1	DQB1*04:01 DQB1*04:02
GPL	13,55,87	11	252	0.7428	0	0	1	DQB1*03:02 DQB1*03:03 DQB1*03:05
GRY	13,55,87	19	381	0.2308	0	0	1	DQB1*05:01 DQB1*05:02 DQB1*05:03 DQB1*05:04 DQB1*06:04 DQB1*06:09
GRT	13,55,89	4	61	0.3082	0	0	1	DQB1*04:01 DQB1*04:02
GPT	13,55,89	11	252	0.7428	0	0	1	DQB1*03:02 DQB1*03:03 DQB1*03:05
GRG	13,55,89	31	670	0.2277	0	0	1	DQB1*05:01 DQB1*05:02 DQB1*05:03 DQB1*05:04 DQB1*06:02 DQB1*06:03 DQB1*06:04 DQB1*06:09
GRT	13,55,90	4	61	0.3082	0	0	1	DQB1*04:01 DQB1*04:02
GPT	13,55,90	11	252	0.7428	0	0	1	DQB1*03:02 DQB1*03:03 DQB1*03:05
GRI	13,55,90	31	670	0.2277	0	0	1	DQB1*05:01 DQB1*05:02 DQB1*05:03 DQB1*05:04 DQB1*06:02 DQB1*06:03 DQB1*06:04 DQB1*06:09
GPS	13,56,57	2	49	1	0	0	1	DQB1*05:02 DQB1*05:04
GLD	13,56,57	4	61	0.3082	0	0	1	DQB1*04:01 DQB1*04:02
GPV	13,56,57	14	294	0.4468	0	0	1	DQB1*05:01 DQB1*06:04 DQB1*06:09
GLD	13,56,66	4	61	0.3082	0	0	1	DQB1*04:01 DQB1*04:02
GPE	13,56,66	35	802	0.3125	0	0	1	DQB1*03:02 DQB1*03:03 DQB1*03:05 DQB1*05:01 DQB1*05:02 DQB1*05:03 DQB1*06:02 DQB1*06:03 DQB1*06:04 DQB1*06:09
GLI	13,56,67	4	61	0.3082	0	0	1	DQB1*04:01 DQB1*04:02
GPV	13,56,67	35	802	0.3125	0	0	1	DQB1*03:02 DQB1*03:03 DQB1*03:05 DQB1*05:01 DQB1*05:02 DQB1*05:03 DQB1*06:02 DQB1*06:03 DQB1*06:04 DQB1*06:09
GLE	13,56,70	4	61	0.3082	0	0	1	DQB1*04:01 DQB1*04:02
GPG	13,56,70	29	607	0.1332	0	0	1	DQB1*05:01 DQB1*05:02 DQB1*05:03 DQB1*06:02 DQB1*06:03
GLD	13,56,71	4	61	0.3082	0	0	1	DQB1*04:01 DQB1*04:02
GPA	13,56,71	17	298	0.08652	0	0	1	DQB1*05:01 DQB1*05:02 DQB1*05:03
GPT	13,56,71	28	636	0.4087	0	0	1	DQB1*03:02 DQB1*03:03 DQB1*03:05 DQB1*06:02 DQB1*06:03 DQB1*06:04 DQB1*06:09
GLS	13,56,74	4	61	0.3082	0	0	1	DQB1*04:01 DQB1*04:02
GPS	13,56,74	17	300	0.09217	0	0	1	DQB1*05:01 DQB1*05:02 DQB1*05:03 DQB1*05:04
GPE	13,56,74	28	636	0.4087	0	0	1	DQB1*03:02 DQB1*03:03 DQB1*03:05 DQB1*06:02 DQB1*06:03 DQB1*06:04 DQB1*06:09
GLV	13,56,75	4	61	0.3082	0	0	1	DQB1*04:01 DQB1*04:02
GPV	13,56,75	27	622	0.4974	0	0	1	DQB1*02:01 DQB1*02:02 DQB1*05:01 DQB1*05:02 DQB1*05:03 DQB1*05:04
GPL	13,56,75	28	636	0.4087	0	0	1	DQB1*03:02 DQB1*03:03 DQB1*03:05 DQB1*06:02 DQB1*06:03 DQB1*06:04 DQB1*06:09
GLT	13,56,77	4	61	0.3082	0	0	1	DQB1*04:01 DQB1*04:02
GPR	13,56,77	27	622	0.4974	0	0	1	DQB1*02:01 DQB1*02:02 DQB1*05:01 DQB1*05:02 DQB1*05:03 DQB1*05:04
GPT	13,56,77	28	636	0.4087	0	0	1	DQB1*03:02 DQB1*03:03 DQB1*03:05 DQB1*06:02 DQB1*06:03 DQB1*06:04 DQB1*06:09
GLQ	13,56,84	4	61	0.3082	0	0	1	DQB1*04:01 DQB1*04:02
GPE	13,56,84	31	670	0.2277	0	0	1	DQB1*05:01 DQB1*05:02 DQB1*05:03 DQB1*05:04 DQB1*06:02 DQB1*06:03 DQB1*06:04 DQB1*06:09
GLL	13,56,85	4	61	0.3082	0	0	1	DQB1*04:01 DQB1*04:02
GPV	13,56,85	31	670	0.2277	0	0	1	DQB1*05:01 DQB1*05:02 DQB1*05:03 DQB1*05:04 DQB1*06:02 DQB1*06:03 DQB1*06:04 DQB1*06:09
GLE	13,56,86	4	61	0.3082	0	0	1	DQB1*04:01 DQB1*04:02
GPG	13,56,86	5	93	0.4165	0	0	1	DQB1*06:04 DQB1*06:09
GPA	13,56,86	29	609	0.1396	0	0	1	DQB1*05:01 DQB1*05:02 DQB1*05:03 DQB1*05:04 DQB1*06:02 DQB1*06:03
GLL	13,56,87	4	61	0.3082	0	0	1	DQB1*04:01 DQB1*04:02
GPY	13,56,87	19	381	0.2308	0	0	1	DQB1*05:01 DQB1*05:02 DQB1*05:03 DQB1*05:04 DQB1*06:04 DQB1*06:09
GLT	13,56,89	4	61	0.3082	0	0	1	DQB1*04:01 DQB1*04:02
GPG	13,56,89	31	670	0.2277	0	0	1	DQB1*05:01 DQB1*05:02 DQB1*05:03 DQB1*05:04 DQB1*06:02 DQB1*06:03 DQB1*06:04 DQB1*06:09
GLT	13,56,90	4	61	0.3082	0	0	1	DQB1*04:01 DQB1*04:02
GPI	13,56,90	31	670	0.2277	0	0	1	DQB1*05:01 DQB1*05:02 DQB1*05:03 DQB1*05:04 DQB1*06:02 DQB1*06:03 DQB1*06:04 DQB1*06:09
GSE	13,57,66	2	47	0.7125	0	0	1	DQB1*05:02
GDD	13,57,66	4	61	0.3082	0	0	1	DQB1*04:01 DQB1*04:02
GVE	13,57,66	14	294	0.4468	0	0	1	DQB1*05:01 DQB1*06:04 DQB1*06:09
GSV	13,57,67	2	47	0.7125	0	0	1	DQB1*05:02
GDI	13,57,67	4	61	0.3082	0	0	1	DQB1*04:01 DQB1*04:02
GVV	13,57,67	14	294	0.4468	0	0	1	DQB1*05:01 DQB1*06:04 DQB1*06:09
GSG	13,57,70	2	47	0.7125	0	0	1	DQB1*05:02
GDE	13,57,70	4	61	0.3082	0	0	1	DQB1*04:01 DQB1*04:02
GDR	13,57,70	6	91	0.2585	0	0	1	DQB1*03:03
GVR	13,57,70	5	93	0.4165	0	0	1	DQB1*06:04 DQB1*06:09
GVG	13,57,70	12	210	0.1731	0	0	1	DQB1*05:01
GSA	13,57,71	2	47	0.7125	0	0	1	DQB1*05:02
GDA	13,57,71	3	53	0.4711	0	0	1	DQB1*05:03
GDD	13,57,71	4	61	0.3082	0	0	1	DQB1*04:01 DQB1*04:02
GVT	13,57,71	5	93	0.4165	0	0	1	DQB1*06:04 DQB1*06:09
GVA	13,57,71	12	210	0.1731	0	0	1	DQB1*05:01
GSS	13,57,74	2	49	1	0	0	1	DQB1*05:02 DQB1*05:04
GVE	13,57,74	5	93	0.4165	0	0	1	DQB1*06:04 DQB1*06:09
GDS	13,57,74	7	112	0.2079	0	0	1	DQB1*04:01 DQB1*04:02 DQB1*05:03
GVS	13,57,74	12	210	0.1731	0	0	1	DQB1*05:01
GSV	13,57,75	2	49	1	0	0	1	DQB1*05:02 DQB1*05:04
GVL	13,57,75	5	93	0.4165	0	0	1	DQB1*06:04 DQB1*06:09
GDV	13,57,75	7	112	0.2079	0	0	1	DQB1*04:01 DQB1*04:02 DQB1*05:03
GVV	13,57,75	12	210	0.1731	0	0	1	DQB1*05:01
GSR	13,57,77	2	49	1	0	0	1	DQB1*05:02 DQB1*05:04
GDR	13,57,77	3	53	0.4711	0	0	1	DQB1*05:03
GVT	13,57,77	5	93	0.4165	0	0	1	DQB1*06:04 DQB1*06:09
GVR	13,57,77	12	210	0.1731	0	0	1	DQB1*05:01
GSE	13,57,84	2	49	1	0	0	1	DQB1*05:02 DQB1*05:04
GDQ	13,57,84	10	151	0.08963	0	0	1	DQB1*03:03 DQB1*04:01 DQB1*04:02
GVE	13,57,84	14	294	0.4468	0	0	1	DQB1*05:01 DQB1*06:04 DQB1*06:09
GSV	13,57,85	2	49	1	0	0	1	DQB1*05:02 DQB1*05:04
GDL	13,57,85	10	151	0.08963	0	0	1	DQB1*03:03 DQB1*04:01 DQB1*04:02
GVV	13,57,85	14	294	0.4468	0	0	1	DQB1*05:01 DQB1*06:04 DQB1*06:09
GSA	13,57,86	2	49	1	0	0	1	DQB1*05:02 DQB1*05:04
GVG	13,57,86	5	93	0.4165	0	0	1	DQB1*06:04 DQB1*06:09
GDE	13,57,86	10	151	0.08963	0	0	1	DQB1*03:03 DQB1*04:01 DQB1*04:02
GVA	13,57,86	12	210	0.1731	0	0	1	DQB1*05:01
GSY	13,57,87	2	49	1	0	0	1	DQB1*05:02 DQB1*05:04
[truncated: 20,836 more rows]
