# Supplementary material for: Pulmonary alveolar proteinosis: An autoimmune disease lacking an HLA association
Source: PLoS One. 2019 Mar 7;14(3):e0213179. doi: 10.1371/journal.pone.0213179 (PMC6405167; doi:10.1371/journal.pone.0213179)
Supplement: S28 Table — (TXT) [file pone.0213179.s028.txt]

Module	Positions	Affected	Control	p-value	Accepted	Accepted	p-adj
YGLR	9,13,14,23	17	300	0.09217	0	0	1	DQB1*05:01 DQB1*05:02 DQB1*05:03 DQB1*05:04
FGMR	9,13,14,23	14	316	0.6505	0	0	1	DQB1*04:02 DQB1*06:02
FGMG	9,13,14,26	4	61	0.3082	0	0	1	DQB1*04:01 DQB1*04:02
FGML	9,13,14,26	12	267	0.6441	0	0	1	DQB1*06:02
YGLG	9,13,14,26	17	300	0.09217	0	0	1	DQB1*05:01 DQB1*05:02 DQB1*05:03 DQB1*05:04
YGLT	9,13,14,28	17	300	0.09217	0	0	1	DQB1*05:01 DQB1*05:02 DQB1*05:03 DQB1*05:04
FGMT	9,13,14,28	14	317	0.6604	0	0	1	DQB1*04:01 DQB1*04:02 DQB1*06:02
YGMT	9,13,14,28	18	440	0.9006	0	0	1	DQB1*03:02 DQB1*03:03 DQB1*03:05 DQB1*06:03 DQB1*06:04 DQB1*06:09
YGMY	9,13,14,30	11	261	0.8434	0	0	1	DQB1*03:02 DQB1*03:03 DQB1*03:05 DQB1*06:09
YGLH	9,13,14,30	17	298	0.08652	0	0	1	DQB1*05:01 DQB1*05:02 DQB1*05:03
FGMY	9,13,14,30	14	317	0.6604	0	0	1	DQB1*04:01 DQB1*04:02 DQB1*06:02
YGLY	9,13,14,37	17	300	0.09217	0	0	1	DQB1*05:01 DQB1*05:02 DQB1*05:03 DQB1*05:04
FGMY	9,13,14,37	14	317	0.6604	0	0	1	DQB1*04:01 DQB1*04:02 DQB1*06:02
YGMY	9,13,14,37	18	440	0.9006	0	0	1	DQB1*03:02 DQB1*03:03 DQB1*03:05 DQB1*06:03 DQB1*06:04 DQB1*06:09
YGLV	9,13,14,38	17	300	0.09217	0	0	1	DQB1*05:01 DQB1*05:02 DQB1*05:03 DQB1*05:04
FGMA	9,13,14,38	14	317	0.6604	0	0	1	DQB1*04:01 DQB1*04:02 DQB1*06:02
YGMA	9,13,14,38	18	440	0.9006	0	0	1	DQB1*03:02 DQB1*03:03 DQB1*03:05 DQB1*06:03 DQB1*06:04 DQB1*06:09
YGLG	9,13,14,45	17	300	0.09217	0	0	1	DQB1*05:01 DQB1*05:02 DQB1*05:03 DQB1*05:04
FGMG	9,13,14,45	14	317	0.6604	0	0	1	DQB1*04:01 DQB1*04:02 DQB1*06:02
YGLV	9,13,14,46	17	300	0.09217	0	0	1	DQB1*05:01 DQB1*05:02 DQB1*05:03 DQB1*05:04
FGMV	9,13,14,46	14	317	0.6604	0	0	1	DQB1*04:01 DQB1*04:02 DQB1*06:02
YGMV	9,13,14,46	18	440	0.9006	0	0	1	DQB1*03:02 DQB1*03:03 DQB1*03:05 DQB1*06:03 DQB1*06:04 DQB1*06:09
YGLY	9,13,14,47	17	300	0.09217	0	0	1	DQB1*05:01 DQB1*05:02 DQB1*05:03 DQB1*05:04
FGMY	9,13,14,47	14	317	0.6604	0	0	1	DQB1*04:01 DQB1*04:02 DQB1*06:02
YGMY	9,13,14,47	18	440	0.9006	0	0	1	DQB1*03:02 DQB1*03:03 DQB1*03:05 DQB1*06:03 DQB1*06:04 DQB1*06:09
YGLP	9,13,14,52	17	300	0.09217	0	0	1	DQB1*05:01 DQB1*05:02 DQB1*05:03 DQB1*05:04
FGMP	9,13,14,52	14	317	0.6604	0	0	1	DQB1*04:01 DQB1*04:02 DQB1*06:02
YGMP	9,13,14,52	18	440	0.9006	0	0	1	DQB1*03:02 DQB1*03:03 DQB1*03:05 DQB1*06:03 DQB1*06:04 DQB1*06:09
FGML	9,13,14,53	4	61	0.3082	0	0	1	DQB1*04:01 DQB1*04:02
FGMQ	9,13,14,53	12	267	0.6441	0	0	1	DQB1*06:02
YGLQ	9,13,14,53	17	300	0.09217	0	0	1	DQB1*05:01 DQB1*05:02 DQB1*05:03 DQB1*05:04
YGMP	9,13,14,55	11	252	0.7428	0	0	1	DQB1*03:02 DQB1*03:03 DQB1*03:05
YGLR	9,13,14,55	17	300	0.09217	0	0	1	DQB1*05:01 DQB1*05:02 DQB1*05:03 DQB1*05:04
FGMR	9,13,14,55	14	317	0.6604	0	0	1	DQB1*04:01 DQB1*04:02 DQB1*06:02
FGML	9,13,14,56	4	61	0.3082	0	0	1	DQB1*04:01 DQB1*04:02
FGMP	9,13,14,56	12	267	0.6441	0	0	1	DQB1*06:02
YGLP	9,13,14,56	17	300	0.09217	0	0	1	DQB1*05:01 DQB1*05:02 DQB1*05:03 DQB1*05:04
YGLS	9,13,14,57	2	49	1	0	0	1	DQB1*05:02 DQB1*05:04
YGLD	9,13,14,57	3	53	0.4711	0	0	1	DQB1*05:03
YGMV	9,13,14,57	5	93	0.4165	0	0	1	DQB1*06:04 DQB1*06:09
YGLV	9,13,14,57	12	210	0.1731	0	0	1	DQB1*05:01
FGMD	9,13,14,57	14	317	0.6604	0	0	1	DQB1*04:01 DQB1*04:02 DQB1*06:02
FGMD	9,13,14,66	4	61	0.3082	0	0	1	DQB1*04:01 DQB1*04:02
FGME	9,13,14,66	12	267	0.6441	0	0	1	DQB1*06:02
YGLE	9,13,14,66	17	298	0.08652	0	0	1	DQB1*05:01 DQB1*05:02 DQB1*05:03
YGME	9,13,14,66	18	440	0.9006	0	0	1	DQB1*03:02 DQB1*03:03 DQB1*03:05 DQB1*06:03 DQB1*06:04 DQB1*06:09
FGMI	9,13,14,67	4	61	0.3082	0	0	1	DQB1*04:01 DQB1*04:02
FGMV	9,13,14,67	12	267	0.6441	0	0	1	DQB1*06:02
YGLV	9,13,14,67	17	298	0.08652	0	0	1	DQB1*05:01 DQB1*05:02 DQB1*05:03
YGMV	9,13,14,67	18	440	0.9006	0	0	1	DQB1*03:02 DQB1*03:03 DQB1*03:05 DQB1*06:03 DQB1*06:04 DQB1*06:09
FGME	9,13,14,70	4	61	0.3082	0	0	1	DQB1*04:01 DQB1*04:02
FGMG	9,13,14,70	12	267	0.6441	0	0	1	DQB1*06:02
YGLG	9,13,14,70	17	298	0.08652	0	0	1	DQB1*05:01 DQB1*05:02 DQB1*05:03
FGMD	9,13,14,71	4	61	0.3082	0	0	1	DQB1*04:01 DQB1*04:02
FGMT	9,13,14,71	12	267	0.6441	0	0	1	DQB1*06:02
YGLA	9,13,14,71	17	298	0.08652	0	0	1	DQB1*05:01 DQB1*05:02 DQB1*05:03
YGMT	9,13,14,71	18	440	0.9006	0	0	1	DQB1*03:02 DQB1*03:03 DQB1*03:05 DQB1*06:03 DQB1*06:04 DQB1*06:09
FGMS	9,13,14,74	4	61	0.3082	0	0	1	DQB1*04:01 DQB1*04:02
FGME	9,13,14,74	12	267	0.6441	0	0	1	DQB1*06:02
YGLS	9,13,14,74	17	300	0.09217	0	0	1	DQB1*05:01 DQB1*05:02 DQB1*05:03 DQB1*05:04
YGME	9,13,14,74	18	440	0.9006	0	0	1	DQB1*03:02 DQB1*03:03 DQB1*03:05 DQB1*06:03 DQB1*06:04 DQB1*06:09
FGMV	9,13,14,75	4	61	0.3082	0	0	1	DQB1*04:01 DQB1*04:02
FGML	9,13,14,75	12	267	0.6441	0	0	1	DQB1*06:02
YGLV	9,13,14,75	17	300	0.09217	0	0	1	DQB1*05:01 DQB1*05:02 DQB1*05:03 DQB1*05:04
YGML	9,13,14,75	18	440	0.9006	0	0	1	DQB1*03:02 DQB1*03:03 DQB1*03:05 DQB1*06:03 DQB1*06:04 DQB1*06:09
YGLR	9,13,14,77	17	300	0.09217	0	0	1	DQB1*05:01 DQB1*05:02 DQB1*05:03 DQB1*05:04
FGMT	9,13,14,77	14	317	0.6604	0	0	1	DQB1*04:01 DQB1*04:02 DQB1*06:02
YGMT	9,13,14,77	18	440	0.9006	0	0	1	DQB1*03:02 DQB1*03:03 DQB1*03:05 DQB1*06:03 DQB1*06:04 DQB1*06:09
FGMQ	9,13,14,84	4	61	0.3082	0	0	1	DQB1*04:01 DQB1*04:02
FGME	9,13,14,84	12	267	0.6441	0	0	1	DQB1*06:02
YGLE	9,13,14,84	17	300	0.09217	0	0	1	DQB1*05:01 DQB1*05:02 DQB1*05:03 DQB1*05:04
FGML	9,13,14,85	4	61	0.3082	0	0	1	DQB1*04:01 DQB1*04:02
FGMV	9,13,14,85	12	267	0.6441	0	0	1	DQB1*06:02
YGLV	9,13,14,85	17	300	0.09217	0	0	1	DQB1*05:01 DQB1*05:02 DQB1*05:03 DQB1*05:04
FGME	9,13,14,86	4	61	0.3082	0	0	1	DQB1*04:01 DQB1*04:02
YGMG	9,13,14,86	5	93	0.4165	0	0	1	DQB1*06:04 DQB1*06:09
FGMA	9,13,14,86	12	267	0.6441	0	0	1	DQB1*06:02
YGLA	9,13,14,86	17	300	0.09217	0	0	1	DQB1*05:01 DQB1*05:02 DQB1*05:03 DQB1*05:04
FGML	9,13,14,87	4	61	0.3082	0	0	1	DQB1*04:01 DQB1*04:02
YGMY	9,13,14,87	5	93	0.4165	0	0	1	DQB1*06:04 DQB1*06:09
FGMF	9,13,14,87	12	267	0.6441	0	0	1	DQB1*06:02
YGLY	9,13,14,87	17	300	0.09217	0	0	1	DQB1*05:01 DQB1*05:02 DQB1*05:03 DQB1*05:04
FGMT	9,13,14,89	4	61	0.3082	0	0	1	DQB1*04:01 DQB1*04:02
FGMG	9,13,14,89	12	267	0.6441	0	0	1	DQB1*06:02
YGLG	9,13,14,89	17	300	0.09217	0	0	1	DQB1*05:01 DQB1*05:02 DQB1*05:03 DQB1*05:04
FGMT	9,13,14,90	4	61	0.3082	0	0	1	DQB1*04:01 DQB1*04:02
FGMI	9,13,14,90	12	267	0.6441	0	0	1	DQB1*06:02
YGLI	9,13,14,90	17	300	0.09217	0	0	1	DQB1*05:01 DQB1*05:02 DQB1*05:03 DQB1*05:04
FGRG	9,13,23,26	4	60	0.3028	0	0	1	DQB1*04:02
FGRL	9,13,23,26	12	267	0.6441	0	0	1	DQB1*06:02
YGRG	9,13,23,26	17	301	0.09509	0	0	1	DQB1*03:05 DQB1*05:01 DQB1*05:02 DQB1*05:03 DQB1*05:04
FGRT	9,13,23,28	14	316	0.6505	0	0	1	DQB1*04:02 DQB1*06:02
YGRT	9,13,23,28	27	657	0.814	0	0	1	DQB1*03:02 DQB1*03:03 DQB1*03:05 DQB1*05:01 DQB1*05:02 DQB1*05:03 DQB1*05:04 DQB1*06:03 DQB1*06:04 DQB1*06:09
YGRY	9,13,23,30	11	262	0.8546	0	0	1	DQB1*03:02 DQB1*03:03 DQB1*03:05 DQB1*05:04 DQB1*06:09
FGRY	9,13,23,30	14	316	0.6505	0	0	1	DQB1*04:02 DQB1*06:02
YGRH	9,13,23,30	21	474	0.5265	0	0	1	DQB1*05:01 DQB1*05:02 DQB1*05:03 DQB1*06:03 DQB1*06:04
FGRY	9,13,23,37	14	316	0.6505	0	0	1	DQB1*04:02 DQB1*06:02
YGRY	9,13,23,37	27	657	0.814	0	0	1	DQB1*03:02 DQB1*03:03 DQB1*03:05 DQB1*05:01 DQB1*05:02 DQB1*05:03 DQB1*05:04 DQB1*06:03 DQB1*06:04 DQB1*06:09
FGRA	9,13,23,38	14	316	0.6505	0	0	1	DQB1*04:02 DQB1*06:02
YGRA	9,13,23,38	18	440	0.9006	0	0	1	DQB1*03:02 DQB1*03:03 DQB1*03:05 DQB1*06:03 DQB1*06:04 DQB1*06:09
YGRV	9,13,23,38	27	622	0.4974	0	0	1	DQB1*02:01 DQB1*02:02 DQB1*05:01 DQB1*05:02 DQB1*05:03 DQB1*05:04
FGRG	9,13,23,45	14	316	0.6505	0	0	1	DQB1*04:02 DQB1*06:02
FGRV	9,13,23,46	14	316	0.6505	0	0	1	DQB1*04:02 DQB1*06:02
YGRV	9,13,23,46	27	657	0.814	0	0	1	DQB1*03:02 DQB1*03:03 DQB1*03:05 DQB1*05:01 DQB1*05:02 DQB1*05:03 DQB1*05:04 DQB1*06:03 DQB1*06:04 DQB1*06:09
FGRY	9,13,23,47	14	316	0.6505	0	0	1	DQB1*04:02 DQB1*06:02
YGRY	9,13,23,47	27	657	0.814	0	0	1	DQB1*03:02 DQB1*03:03 DQB1*03:05 DQB1*05:01 DQB1*05:02 DQB1*05:03 DQB1*05:04 DQB1*06:03 DQB1*06:04 DQB1*06:09
FGRP	9,13,23,52	14	316	0.6505	0	0	1	DQB1*04:02 DQB1*06:02
YGRP	9,13,23,52	27	657	0.814	0	0	1	DQB1*03:02 DQB1*03:03 DQB1*03:05 DQB1*05:01 DQB1*05:02 DQB1*05:03 DQB1*05:04 DQB1*06:03 DQB1*06:04 DQB1*06:09
FGRL	9,13,23,53	4	60	0.3028	0	0	1	DQB1*04:02
FGRQ	9,13,23,53	12	267	0.6441	0	0	1	DQB1*06:02
YGRQ	9,13,23,53	21	486	0.6285	0	0	1	DQB1*05:01 DQB1*05:02 DQB1*05:03 DQB1*05:04 DQB1*06:03 DQB1*06:04 DQB1*06:09
YGRP	9,13,23,55	11	252	0.7428	0	0	1	DQB1*03:02 DQB1*03:03 DQB1*03:05
FGRR	9,13,23,55	14	316	0.6505	0	0	1	DQB1*04:02 DQB1*06:02
YGRR	9,13,23,55	21	486	0.6285	0	0	1	DQB1*05:01 DQB1*05:02 DQB1*05:03 DQB1*05:04 DQB1*06:03 DQB1*06:04 DQB1*06:09
FGRL	9,13,23,56	4	60	0.3028	0	0	1	DQB1*04:02
FGRP	9,13,23,56	12	267	0.6441	0	0	1	DQB1*06:02
YGRS	9,13,23,57	2	49	1	0	0	1	DQB1*05:02 DQB1*05:04
YGRV	9,13,23,57	14	294	0.4468	0	0	1	DQB1*05:01 DQB1*06:04 DQB1*06:09
FGRD	9,13,23,57	14	316	0.6505	0	0	1	DQB1*04:02 DQB1*06:02
FGRD	9,13,23,66	4	60	0.3028	0	0	1	DQB1*04:02
FGRE	9,13,23,66	12	267	0.6441	0	0	1	DQB1*06:02
YGRE	9,13,23,66	27	656	0.804	0	0	1	DQB1*03:02 DQB1*03:03 DQB1*03:05 DQB1*05:01 DQB1*05:02 DQB1*05:03 DQB1*06:03 DQB1*06:04 DQB1*06:09
FGRI	9,13,23,67	4	60	0.3028	0	0	1	DQB1*04:02
FGRV	9,13,23,67	12	267	0.6441	0	0	1	DQB1*06:02
YGRV	9,13,23,67	27	656	0.804	0	0	1	DQB1*03:02 DQB1*03:03 DQB1*03:05 DQB1*05:01 DQB1*05:02 DQB1*05:03 DQB1*06:03 DQB1*06:04 DQB1*06:09
FGRE	9,13,23,70	4	60	0.3028	0	0	1	DQB1*04:02
FGRG	9,13,23,70	12	267	0.6441	0	0	1	DQB1*06:02
YGRG	9,13,23,70	19	410	0.4129	0	0	1	DQB1*05:01 DQB1*05:02 DQB1*05:03 DQB1*06:03
FGRD	9,13,23,71	4	60	0.3028	0	0	1	DQB1*04:02
FGRT	9,13,23,71	12	267	0.6441	0	0	1	DQB1*06:02
YGRA	9,13,23,71	17	298	0.08652	0	0	1	DQB1*05:01 DQB1*05:02 DQB1*05:03
YGRT	9,13,23,71	18	440	0.9006	0	0	1	DQB1*03:02 DQB1*03:03 DQB1*03:05 DQB1*06:03 DQB1*06:04 DQB1*06:09
FGRS	9,13,23,74	4	60	0.3028	0	0	1	DQB1*04:02
FGRE	9,13,23,74	12	267	0.6441	0	0	1	DQB1*06:02
YGRS	9,13,23,74	17	300	0.09217	0	0	1	DQB1*05:01 DQB1*05:02 DQB1*05:03 DQB1*05:04
YGRE	9,13,23,74	18	440	0.9006	0	0	1	DQB1*03:02 DQB1*03:03 DQB1*03:05 DQB1*06:03 DQB1*06:04 DQB1*06:09
FGRV	9,13,23,75	4	60	0.3028	0	0	1	DQB1*04:02
FGRL	9,13,23,75	12	267	0.6441	0	0	1	DQB1*06:02
YGRL	9,13,23,75	18	440	0.9006	0	0	1	DQB1*03:02 DQB1*03:03 DQB1*03:05 DQB1*06:03 DQB1*06:04 DQB1*06:09
YGRV	9,13,23,75	27	622	0.4974	0	0	1	DQB1*02:01 DQB1*02:02 DQB1*05:01 DQB1*05:02 DQB1*05:03 DQB1*05:04
FGRT	9,13,23,77	14	316	0.6505	0	0	1	DQB1*04:02 DQB1*06:02
YGRT	9,13,23,77	18	440	0.9006	0	0	1	DQB1*03:02 DQB1*03:03 DQB1*03:05 DQB1*06:03 DQB1*06:04 DQB1*06:09
YGRR	9,13,23,77	27	622	0.4974	0	0	1	DQB1*02:01 DQB1*02:02 DQB1*05:01 DQB1*05:02 DQB1*05:03 DQB1*05:04
FGRQ	9,13,23,84	4	60	0.3028	0	0	1	DQB1*04:02
FGRE	9,13,23,84	12	267	0.6441	0	0	1	DQB1*06:02
YGRE	9,13,23,84	21	486	0.6285	0	0	1	DQB1*05:01 DQB1*05:02 DQB1*05:03 DQB1*05:04 DQB1*06:03 DQB1*06:04 DQB1*06:09
FGRL	9,13,23,85	4	60	0.3028	0	0	1	DQB1*04:02
FGRV	9,13,23,85	12	267	0.6441	0	0	1	DQB1*06:02
YGRV	9,13,23,85	21	486	0.6285	0	0	1	DQB1*05:01 DQB1*05:02 DQB1*05:03 DQB1*05:04 DQB1*06:03 DQB1*06:04 DQB1*06:09
FGRE	9,13,23,86	4	60	0.3028	0	0	1	DQB1*04:02
YGRG	9,13,23,86	5	93	0.4165	0	0	1	DQB1*06:04 DQB1*06:09
FGRA	9,13,23,86	12	267	0.6441	0	0	1	DQB1*06:02
YGRA	9,13,23,86	19	412	0.4277	0	0	1	DQB1*05:01 DQB1*05:02 DQB1*05:03 DQB1*05:04 DQB1*06:03
FGRL	9,13,23,87	4	60	0.3028	0	0	1	DQB1*04:02
FGRF	9,13,23,87	12	267	0.6441	0	0	1	DQB1*06:02
YGRY	9,13,23,87	19	381	0.2308	0	0	1	DQB1*05:01 DQB1*05:02 DQB1*05:03 DQB1*05:04 DQB1*06:04 DQB1*06:09
FGRT	9,13,23,89	4	60	0.3028	0	0	1	DQB1*04:02
FGRG	9,13,23,89	12	267	0.6441	0	0	1	DQB1*06:02
YGRG	9,13,23,89	21	486	0.6285	0	0	1	DQB1*05:01 DQB1*05:02 DQB1*05:03 DQB1*05:04 DQB1*06:03 DQB1*06:04 DQB1*06:09
FGRT	9,13,23,90	4	60	0.3028	0	0	1	DQB1*04:02
FGRI	9,13,23,90	12	267	0.6441	0	0	1	DQB1*06:02
YGRI	9,13,23,90	21	486	0.6285	0	0	1	DQB1*05:01 DQB1*05:02 DQB1*05:03 DQB1*05:04 DQB1*06:03 DQB1*06:04 DQB1*06:09
FGGT	9,13,26,28	4	61	0.3082	0	0	1	DQB1*04:01 DQB1*04:02
FGLT	9,13,26,28	12	267	0.6441	0	0	1	DQB1*06:02
YGGT	9,13,26,28	17	301	0.09509	0	0	1	DQB1*03:05 DQB1*05:01 DQB1*05:02 DQB1*05:03 DQB1*05:04
YGLT	9,13,26,28	18	440	0.9006	0	0	1	DQB1*03:02 DQB1*03:03 DQB1*06:03 DQB1*06:04 DQB1*06:09
FGGY	9,13,26,30	4	61	0.3082	0	0	1	DQB1*04:01 DQB1*04:02
YGLY	9,13,26,30	11	261	0.8434	0	0	1	DQB1*03:02 DQB1*03:03 DQB1*06:09
FGLY	9,13,26,30	12	267	0.6441	0	0	1	DQB1*06:02
YGGH	9,13,26,30	17	298	0.08652	0	0	1	DQB1*05:01 DQB1*05:02 DQB1*05:03
FGGY	9,13,26,37	4	61	0.3082	0	0	1	DQB1*04:01 DQB1*04:02
FGLY	9,13,26,37	12	267	0.6441	0	0	1	DQB1*06:02
YGGY	9,13,26,37	17	301	0.09509	0	0	1	DQB1*03:05 DQB1*05:01 DQB1*05:02 DQB1*05:03 DQB1*05:04
YGLY	9,13,26,37	18	440	0.9006	0	0	1	DQB1*03:02 DQB1*03:03 DQB1*06:03 DQB1*06:04 DQB1*06:09
FGGA	9,13,26,38	4	61	0.3082	0	0	1	DQB1*04:01 DQB1*04:02
FGLA	9,13,26,38	12	267	0.6441	0	0	1	DQB1*06:02
YGGV	9,13,26,38	17	300	0.09217	0	0	1	DQB1*05:01 DQB1*05:02 DQB1*05:03 DQB1*05:04
YGLA	9,13,26,38	18	440	0.9006	0	0	1	DQB1*03:02 DQB1*03:03 DQB1*06:03 DQB1*06:04 DQB1*06:09
FGGG	9,13,26,45	4	61	0.3082	0	0	1	DQB1*04:01 DQB1*04:02
FGLG	9,13,26,45	12	267	0.6441	0	0	1	DQB1*06:02
YGGG	9,13,26,45	17	301	0.09509	0	0	1	DQB1*03:05 DQB1*05:01 DQB1*05:02 DQB1*05:03 DQB1*05:04
FGGV	9,13,26,46	4	61	0.3082	0	0	1	DQB1*04:01 DQB1*04:02
FGLV	9,13,26,46	12	267	0.6441	0	0	1	DQB1*06:02
YGGV	9,13,26,46	17	301	0.09509	0	0	1	DQB1*03:05 DQB1*05:01 DQB1*05:02 DQB1*05:03 DQB1*05:04
YGLV	9,13,26,46	18	440	0.9006	0	0	1	DQB1*03:02 DQB1*03:03 DQB1*06:03 DQB1*06:04 DQB1*06:09
FGGY	9,13,26,47	4	61	0.3082	0	0	1	DQB1*04:01 DQB1*04:02
FGLY	9,13,26,47	12	267	0.6441	0	0	1	DQB1*06:02
YGGY	9,13,26,47	17	301	0.09509	0	0	1	DQB1*03:05 DQB1*05:01 DQB1*05:02 DQB1*05:03 DQB1*05:04
YGLY	9,13,26,47	18	440	0.9006	0	0	1	DQB1*03:02 DQB1*03:03 DQB1*06:03 DQB1*06:04 DQB1*06:09
FGGP	9,13,26,52	4	61	0.3082	0	0	1	DQB1*04:01 DQB1*04:02
FGLP	9,13,26,52	12	267	0.6441	0	0	1	DQB1*06:02
YGGP	9,13,26,52	17	301	0.09509	0	0	1	DQB1*03:05 DQB1*05:01 DQB1*05:02 DQB1*05:03 DQB1*05:04
YGLP	9,13,26,52	18	440	0.9006	0	0	1	DQB1*03:02 DQB1*03:03 DQB1*06:03 DQB1*06:04 DQB1*06:09
FGGL	9,13,26,53	4	61	0.3082	0	0	1	DQB1*04:01 DQB1*04:02
FGLQ	9,13,26,53	12	267	0.6441	0	0	1	DQB1*06:02
YGGQ	9,13,26,53	17	300	0.09217	0	0	1	DQB1*05:01 DQB1*05:02 DQB1*05:03 DQB1*05:04
FGGR	9,13,26,55	4	61	0.3082	0	0	1	DQB1*04:01 DQB1*04:02
YGLP	9,13,26,55	11	252	0.7428	0	0	1	DQB1*03:02 DQB1*03:03
FGLR	9,13,26,55	12	267	0.6441	0	0	1	DQB1*06:02
YGGR	9,13,26,55	17	300	0.09217	0	0	1	DQB1*05:01 DQB1*05:02 DQB1*05:03 DQB1*05:04
FGGL	9,13,26,56	4	61	0.3082	0	0	1	DQB1*04:01 DQB1*04:02
FGLP	9,13,26,56	12	267	0.6441	0	0	1	DQB1*06:02
YGGP	9,13,26,56	17	301	0.09509	0	0	1	DQB1*03:05 DQB1*05:01 DQB1*05:02 DQB1*05:03 DQB1*05:04
YGGS	9,13,26,57	2	49	1	0	0	1	DQB1*05:02 DQB1*05:04
YGGD	9,13,26,57	3	53	0.4711	0	0	1	DQB1*05:03
FGGD	9,13,26,57	4	61	0.3082	0	0	1	DQB1*04:01 DQB1*04:02
YGLV	9,13,26,57	5	93	0.4165	0	0	1	DQB1*06:04 DQB1*06:09
YGGV	9,13,26,57	12	210	0.1731	0	0	1	DQB1*05:01
FGLD	9,13,26,57	12	267	0.6441	0	0	1	DQB1*06:02
FGGD	9,13,26,66	4	61	0.3082	0	0	1	DQB1*04:01 DQB1*04:02
FGLE	9,13,26,66	12	267	0.6441	0	0	1	DQB1*06:02
YGGE	9,13,26,66	17	299	0.08931	0	0	1	DQB1*03:05 DQB1*05:01 DQB1*05:02 DQB1*05:03
YGLE	9,13,26,66	18	440	0.9006	0	0	1	DQB1*03:02 DQB1*03:03 DQB1*06:03 DQB1*06:04 DQB1*06:09
FGGI	9,13,26,67	4	61	0.3082	0	0	1	DQB1*04:01 DQB1*04:02
FGLV	9,13,26,67	12	267	0.6441	0	0	1	DQB1*06:02
YGGV	9,13,26,67	17	299	0.08931	0	0	1	DQB1*03:05 DQB1*05:01 DQB1*05:02 DQB1*05:03
YGLV	9,13,26,67	18	440	0.9006	0	0	1	DQB1*03:02 DQB1*03:03 DQB1*06:03 DQB1*06:04 DQB1*06:09
FGGE	9,13,26,70	4	61	0.3082	0	0	1	DQB1*04:01 DQB1*04:02
FGLG	9,13,26,70	12	267	0.6441	0	0	1	DQB1*06:02
YGGG	9,13,26,70	17	298	0.08652	0	0	1	DQB1*05:01 DQB1*05:02 DQB1*05:03
FGGD	9,13,26,71	4	61	0.3082	0	0	1	DQB1*04:01 DQB1*04:02
FGLT	9,13,26,71	12	267	0.6441	0	0	1	DQB1*06:02
YGGA	9,13,26,71	17	298	0.08652	0	0	1	DQB1*05:01 DQB1*05:02 DQB1*05:03
YGLT	9,13,26,71	18	440	0.9006	0	0	1	DQB1*03:02 DQB1*03:03 DQB1*06:03 DQB1*06:04 DQB1*06:09
FGGS	9,13,26,74	4	61	0.3082	0	0	1	DQB1*04:01 DQB1*04:02
FGLE	9,13,26,74	12	267	0.6441	0	0	1	DQB1*06:02
YGGS	9,13,26,74	17	300	0.09217	0	0	1	DQB1*05:01 DQB1*05:02 DQB1*05:03 DQB1*05:04
YGLE	9,13,26,74	18	440	0.9006	0	0	1	DQB1*03:02 DQB1*03:03 DQB1*06:03 DQB1*06:04 DQB1*06:09
FGGV	9,13,26,75	4	61	0.3082	0	0	1	DQB1*04:01 DQB1*04:02
FGLL	9,13,26,75	12	267	0.6441	0	0	1	DQB1*06:02
YGGV	9,13,26,75	17	300	0.09217	0	0	1	DQB1*05:01 DQB1*05:02 DQB1*05:03 DQB1*05:04
YGLL	9,13,26,75	18	440	0.9006	0	0	1	DQB1*03:02 DQB1*03:03 DQB1*06:03 DQB1*06:04 DQB1*06:09
FGGT	9,13,26,77	4	61	0.3082	0	0	1	DQB1*04:01 DQB1*04:02
FGLT	9,13,26,77	12	267	0.6441	0	0	1	DQB1*06:02
YGGR	9,13,26,77	17	300	0.09217	0	0	1	DQB1*05:01 DQB1*05:02 DQB1*05:03 DQB1*05:04
YGLT	9,13,26,77	18	440	0.9006	0	0	1	DQB1*03:02 DQB1*03:03 DQB1*06:03 DQB1*06:04 DQB1*06:09
FGGQ	9,13,26,84	4	61	0.3082	0	0	1	DQB1*04:01 DQB1*04:02
FGLE	9,13,26,84	12	267	0.6441	0	0	1	DQB1*06:02
YGGE	9,13,26,84	17	300	0.09217	0	0	1	DQB1*05:01 DQB1*05:02 DQB1*05:03 DQB1*05:04
FGGL	9,13,26,85	4	61	0.3082	0	0	1	DQB1*04:01 DQB1*04:02
FGLV	9,13,26,85	12	267	0.6441	0	0	1	DQB1*06:02
YGGV	9,13,26,85	17	300	0.09217	0	0	1	DQB1*05:01 DQB1*05:02 DQB1*05:03 DQB1*05:04
FGGE	9,13,26,86	4	61	0.3082	0	0	1	DQB1*04:01 DQB1*04:02
YGLG	9,13,26,86	5	93	0.4165	0	0	1	DQB1*06:04 DQB1*06:09
FGLA	9,13,26,86	12	267	0.6441	0	0	1	DQB1*06:02
YGGA	9,13,26,86	17	300	0.09217	0	0	1	DQB1*05:01 DQB1*05:02 DQB1*05:03 DQB1*05:04
FGGL	9,13,26,87	4	61	0.3082	0	0	1	DQB1*04:01 DQB1*04:02
YGLY	9,13,26,87	5	93	0.4165	0	0	1	DQB1*06:04 DQB1*06:09
FGLF	9,13,26,87	12	267	0.6441	0	0	1	DQB1*06:02
YGGY	9,13,26,87	17	300	0.09217	0	0	1	DQB1*05:01 DQB1*05:02 DQB1*05:03 DQB1*05:04
FGGT	9,13,26,89	4	61	0.3082	0	0	1	DQB1*04:01 DQB1*04:02
FGLG	9,13,26,89	12	267	0.6441	0	0	1	DQB1*06:02
YGGG	9,13,26,89	17	300	0.09217	0	0	1	DQB1*05:01 DQB1*05:02 DQB1*05:03 DQB1*05:04
FGGT	9,13,26,90	4	61	0.3082	0	0	1	DQB1*04:01 DQB1*04:02
FGLI	9,13,26,90	12	267	0.6441	0	0	1	DQB1*06:02
YGGI	9,13,26,90	17	300	0.09217	0	0	1	DQB1*05:01 DQB1*05:02 DQB1*05:03 DQB1*05:04
YGTY	9,13,28,30	11	262	0.8546	0	0	1	DQB1*03:02 DQB1*03:03 DQB1*03:05 DQB1*05:04 DQB1*06:09
FGTY	9,13,28,30	14	317	0.6604	0	0	1	DQB1*04:01 DQB1*04:02 DQB1*06:02
YGTH	9,13,28,30	21	474	0.5265	0	0	1	DQB1*05:01 DQB1*05:02 DQB1*05:03 DQB1*06:03 DQB1*06:04
FGTY	9,13,28,37	14	317	0.6604	0	0	1	DQB1*04:01 DQB1*04:02 DQB1*06:02
YGTY	9,13,28,37	27	657	0.814	0	0	1	DQB1*03:02 DQB1*03:03 DQB1*03:05 DQB1*05:01 DQB1*05:02 DQB1*05:03 DQB1*05:04 DQB1*06:03 DQB1*06:04 DQB1*06:09
YGTV	9,13,28,38	17	300	0.09217	0	0	1	DQB1*05:01 DQB1*05:02 DQB1*05:03 DQB1*05:04
FGTA	9,13,28,38	14	317	0.6604	0	0	1	DQB1*04:01 DQB1*04:02 DQB1*06:02
YGTA	9,13,28,38	18	440	0.9006	0	0	1	DQB1*03:02 DQB1*03:03 DQB1*03:05 DQB1*06:03 DQB1*06:04 DQB1*06:09
FGTG	9,13,28,45	14	317	0.6604	0	0	1	DQB1*04:01 DQB1*04:02 DQB1*06:02
YGTG	9,13,28,45	27	657	0.814	0	0	1	DQB1*03:02 DQB1*03:03 DQB1*03:05 DQB1*05:01 DQB1*05:02 DQB1*05:03 DQB1*05:04 DQB1*06:03 DQB1*06:04 DQB1*06:09
FGTV	9,13,28,46	14	317	0.6604	0	0	1	DQB1*04:01 DQB1*04:02 DQB1*06:02
YGTV	9,13,28,46	27	657	0.814	0	0	1	DQB1*03:02 DQB1*03:03 DQB1*03:05 DQB1*05:01 DQB1*05:02 DQB1*05:03 DQB1*05:04 DQB1*06:03 DQB1*06:04 DQB1*06:09
FGTY	9,13,28,47	14	317	0.6604	0	0	1	DQB1*04:01 DQB1*04:02 DQB1*06:02
YGTY	9,13,28,47	27	657	0.814	0	0	1	DQB1*03:02 DQB1*03:03 DQB1*03:05 DQB1*05:01 DQB1*05:02 DQB1*05:03 DQB1*05:04 DQB1*06:03 DQB1*06:04 DQB1*06:09
FGTP	9,13,28,52	14	317	0.6604	0	0	1	DQB1*04:01 DQB1*04:02 DQB1*06:02
YGTP	9,13,28,52	27	657	0.814	0	0	1	DQB1*03:02 DQB1*03:03 DQB1*03:05 DQB1*05:01 DQB1*05:02 DQB1*05:03 DQB1*05:04 DQB1*06:03 DQB1*06:04 DQB1*06:09
FGTL	9,13,28,53	4	61	0.3082	0	0	1	DQB1*04:01 DQB1*04:02
YGTL	9,13,28,53	11	252	0.7428	0	0	1	DQB1*03:02 DQB1*03:03 DQB1*03:05
FGTQ	9,13,28,53	12	267	0.6441	0	0	1	DQB1*06:02
YGTQ	9,13,28,53	21	486	0.6285	0	0	1	DQB1*05:01 DQB1*05:02 DQB1*05:03 DQB1*05:04 DQB1*06:03 DQB1*06:04 DQB1*06:09
YGTP	9,13,28,55	11	252	0.7428	0	0	1	DQB1*03:02 DQB1*03:03 DQB1*03:05
FGTR	9,13,28,55	14	317	0.6604	0	0	1	DQB1*04:01 DQB1*04:02 DQB1*06:02
YGTR	9,13,28,55	21	486	0.6285	0	0	1	DQB1*05:01 DQB1*05:02 DQB1*05:03 DQB1*05:04 DQB1*06:03 DQB1*06:04 DQB1*06:09
FGTL	9,13,28,56	4	61	0.3082	0	0	1	DQB1*04:01 DQB1*04:02
FGTP	9,13,28,56	12	267	0.6441	0	0	1	DQB1*06:02
YGTP	9,13,28,56	27	657	0.814	0	0	1	DQB1*03:02 DQB1*03:03 DQB1*03:05 DQB1*05:01 DQB1*05:02 DQB1*05:03 DQB1*05:04 DQB1*06:03 DQB1*06:04 DQB1*06:09
YGTS	9,13,28,57	2	49	1	0	0	1	DQB1*05:02 DQB1*05:04
YGTV	9,13,28,57	14	294	0.4468	0	0	1	DQB1*05:01 DQB1*06:04 DQB1*06:09
FGTD	9,13,28,57	14	317	0.6604	0	0	1	DQB1*04:01 DQB1*04:02 DQB1*06:02
FGTD	9,13,28,66	4	61	0.3082	0	0	1	DQB1*04:01 DQB1*04:02
FGTE	9,13,28,66	12	267	0.6441	0	0	1	DQB1*06:02
YGTE	9,13,28,66	27	656	0.804	0	0	1	DQB1*03:02 DQB1*03:03 DQB1*03:05 DQB1*05:01 DQB1*05:02 DQB1*05:03 DQB1*06:03 DQB1*06:04 DQB1*06:09
FGTI	9,13,28,67	4	61	0.3082	0	0	1	DQB1*04:01 DQB1*04:02
FGTV	9,13,28,67	12	267	0.6441	0	0	1	DQB1*06:02
YGTV	9,13,28,67	27	656	0.804	0	0	1	DQB1*03:02 DQB1*03:03 DQB1*03:05 DQB1*05:01 DQB1*05:02 DQB1*05:03 DQB1*06:03 DQB1*06:04 DQB1*06:09
FGTE	9,13,28,70	4	61	0.3082	0	0	1	DQB1*04:01 DQB1*04:02
FGTG	9,13,28,70	12	267	0.6441	0	0	1	DQB1*06:02
YGTR	9,13,28,70	16	332	0.3715	0	0	1	DQB1*03:02 DQB1*03:03 DQB1*03:05 DQB1*06:04 DQB1*06:09
YGTG	9,13,28,70	19	410	0.4129	0	0	1	DQB1*05:01 DQB1*05:02 DQB1*05:03 DQB1*06:03
FGTD	9,13,28,71	4	61	0.3082	0	0	1	DQB1*04:01 DQB1*04:02
FGTT	9,13,28,71	12	267	0.6441	0	0	1	DQB1*06:02
YGTA	9,13,28,71	17	298	0.08652	0	0	1	DQB1*05:01 DQB1*05:02 DQB1*05:03
YGTT	9,13,28,71	18	440	0.9006	0	0	1	DQB1*03:02 DQB1*03:03 DQB1*03:05 DQB1*06:03 DQB1*06:04 DQB1*06:09
FGTS	9,13,28,74	4	61	0.3082	0	0	1	DQB1*04:01 DQB1*04:02
FGTE	9,13,28,74	12	267	0.6441	0	0	1	DQB1*06:02
YGTS	9,13,28,74	17	300	0.09217	0	0	1	DQB1*05:01 DQB1*05:02 DQB1*05:03 DQB1*05:04
YGTE	9,13,28,74	18	440	0.9006	0	0	1	DQB1*03:02 DQB1*03:03 DQB1*03:05 DQB1*06:03 DQB1*06:04 DQB1*06:09
FGTV	9,13,28,75	4	61	0.3082	0	0	1	DQB1*04:01 DQB1*04:02
FGTL	9,13,28,75	12	267	0.6441	0	0	1	DQB1*06:02
YGTV	9,13,28,75	17	300	0.09217	0	0	1	DQB1*05:01 DQB1*05:02 DQB1*05:03 DQB1*05:04
YGTL	9,13,28,75	18	440	0.9006	0	0	1	DQB1*03:02 DQB1*03:03 DQB1*03:05 DQB1*06:03 DQB1*06:04 DQB1*06:09
YGTR	9,13,28,77	17	300	0.09217	0	0	1	DQB1*05:01 DQB1*05:02 DQB1*05:03 DQB1*05:04
FGTT	9,13,28,77	14	317	0.6604	0	0	1	DQB1*04:01 DQB1*04:02 DQB1*06:02
YGTT	9,13,28,77	18	440	0.9006	0	0	1	DQB1*03:02 DQB1*03:03 DQB1*03:05 DQB1*06:03 DQB1*06:04 DQB1*06:09
FGTQ	9,13,28,84	4	61	0.3082	0	0	1	DQB1*04:01 DQB1*04:02
YGTQ	9,13,28,84	11	252	0.7428	0	0	1	DQB1*03:02 DQB1*03:03 DQB1*03:05
FGTE	9,13,28,84	12	267	0.6441	0	0	1	DQB1*06:02
YGTE	9,13,28,84	21	486	0.6285	0	0	1	DQB1*05:01 DQB1*05:02 DQB1*05:03 DQB1*05:04 DQB1*06:03 DQB1*06:04 DQB1*06:09
FGTL	9,13,28,85	4	61	0.3082	0	0	1	DQB1*04:01 DQB1*04:02
YGTL	9,13,28,85	11	252	0.7428	0	0	1	DQB1*03:02 DQB1*03:03 DQB1*03:05
FGTV	9,13,28,85	12	267	0.6441	0	0	1	DQB1*06:02
YGTV	9,13,28,85	21	486	0.6285	0	0	1	DQB1*05:01 DQB1*05:02 DQB1*05:03 DQB1*05:04 DQB1*06:03 DQB1*06:04 DQB1*06:09
FGTE	9,13,28,86	4	61	0.3082	0	0	1	DQB1*04:01 DQB1*04:02
YGTG	9,13,28,86	5	93	0.4165	0	0	1	DQB1*06:04 DQB1*06:09
YGTE	9,13,28,86	11	252	0.7428	0	0	1	DQB1*03:02 DQB1*03:03 DQB1*03:05
FGTA	9,13,28,86	12	267	0.6441	0	0	1	DQB1*06:02
YGTA	9,13,28,86	19	412	0.4277	0	0	1	DQB1*05:01 DQB1*05:02 DQB1*05:03 DQB1*05:04 DQB1*06:03
FGTL	9,13,28,87	4	61	0.3082	0	0	1	DQB1*04:01 DQB1*04:02
YGTL	9,13,28,87	11	252	0.7428	0	0	1	DQB1*03:02 DQB1*03:03 DQB1*03:05
FGTF	9,13,28,87	12	267	0.6441	0	0	1	DQB1*06:02
YGTY	9,13,28,87	19	381	0.2308	0	0	1	DQB1*05:01 DQB1*05:02 DQB1*05:03 DQB1*05:04 DQB1*06:04 DQB1*06:09
FGTT	9,13,28,89	4	61	0.3082	0	0	1	DQB1*04:01 DQB1*04:02
YGTT	9,13,28,89	11	252	0.7428	0	0	1	DQB1*03:02 DQB1*03:03 DQB1*03:05
FGTG	9,13,28,89	12	267	0.6441	0	0	1	DQB1*06:02
YGTG	9,13,28,89	21	486	0.6285	0	0	1	DQB1*05:01 DQB1*05:02 DQB1*05:03 DQB1*05:04 DQB1*06:03 DQB1*06:04 DQB1*06:09
FGTT	9,13,28,90	4	61	0.3082	0	0	1	DQB1*04:01 DQB1*04:02
YGTT	9,13,28,90	11	252	0.7428	0	0	1	DQB1*03:02 DQB1*03:03 DQB1*03:05
FGTI	9,13,28,90	12	267	0.6441	0	0	1	DQB1*06:02
YGTI	9,13,28,90	21	486	0.6285	0	0	1	DQB1*05:01 DQB1*05:02 DQB1*05:03 DQB1*05:04 DQB1*06:03 DQB1*06:04 DQB1*06:09
YGYY	9,13,30,37	11	262	0.8546	0	0	1	DQB1*03:02 DQB1*03:03 DQB1*03:05 DQB1*05:04 DQB1*06:09
FGYY	9,13,30,37	14	317	0.6604	0	0	1	DQB1*04:01 DQB1*04:02 DQB1*06:02
YGHY	9,13,30,37	21	474	0.5265	0	0	1	DQB1*05:01 DQB1*05:02 DQB1*05:03 DQB1*06:03 DQB1*06:04
YGYA	9,13,30,38	11	261	0.8434	0	0	1	DQB1*03:02 DQB1*03:03 DQB1*03:05 DQB1*06:09
YGHV	9,13,30,38	17	298	0.08652	0	0	1	DQB1*05:01 DQB1*05:02 DQB1*05:03
FGYA	9,13,30,38	14	317	0.6604	0	0	1	DQB1*04:01 DQB1*04:02 DQB1*06:02
YGYG	9,13,30,45	11	262	0.8546	0	0	1	DQB1*03:02 DQB1*03:03 DQB1*03:05 DQB1*05:04 DQB1*06:09
FGYG	9,13,30,45	14	317	0.6604	0	0	1	DQB1*04:01 DQB1*04:02 DQB1*06:02
YGHG	9,13,30,45	21	474	0.5265	0	0	1	DQB1*05:01 DQB1*05:02 DQB1*05:03 DQB1*06:03 DQB1*06:04
YGYV	9,13,30,46	11	262	0.8546	0	0	1	DQB1*03:02 DQB1*03:03 DQB1*03:05 DQB1*05:04 DQB1*06:09
FGYV	9,13,30,46	14	317	0.6604	0	0	1	DQB1*04:01 DQB1*04:02 DQB1*06:02
YGHV	9,13,30,46	21	474	0.5265	0	0	1	DQB1*05:01 DQB1*05:02 DQB1*05:03 DQB1*06:03 DQB1*06:04
YGYY	9,13,30,47	11	262	0.8546	0	0	1	DQB1*03:02 DQB1*03:03 DQB1*03:05 DQB1*05:04 DQB1*06:09
FGYY	9,13,30,47	14	317	0.6604	0	0	1	DQB1*04:01 DQB1*04:02 DQB1*06:02
YGHY	9,13,30,47	21	474	0.5265	0	0	1	DQB1*05:01 DQB1*05:02 DQB1*05:03 DQB1*06:03 DQB1*06:04
YGYP	9,13,30,52	11	262	0.8546	0	0	1	DQB1*03:02 DQB1*03:03 DQB1*03:05 DQB1*05:04 DQB1*06:09
FGYP	9,13,30,52	14	317	0.6604	0	0	1	DQB1*04:01 DQB1*04:02 DQB1*06:02
YGHP	9,13,30,52	21	474	0.5265	0	0	1	DQB1*05:01 DQB1*05:02 DQB1*05:03 DQB1*06:03 DQB1*06:04
FGYL	9,13,30,53	4	61	0.3082	0	0	1	DQB1*04:01 DQB1*04:02
YGYL	9,13,30,53	11	252	0.7428	0	0	1	DQB1*03:02 DQB1*03:03 DQB1*03:05
FGYQ	9,13,30,53	12	267	0.6441	0	0	1	DQB1*06:02
YGHQ	9,13,30,53	21	474	0.5265	0	0	1	DQB1*05:01 DQB1*05:02 DQB1*05:03 DQB1*06:03 DQB1*06:04
YGYP	9,13,30,55	11	252	0.7428	0	0	1	DQB1*03:02 DQB1*03:03 DQB1*03:05
FGYR	9,13,30,55	14	317	0.6604	0	0	1	DQB1*04:01 DQB1*04:02 DQB1*06:02
YGHR	9,13,30,55	21	474	0.5265	0	0	1	DQB1*05:01 DQB1*05:02 DQB1*05:03 DQB1*06:03 DQB1*06:04
FGYL	9,13,30,56	4	61	0.3082	0	0	1	DQB1*04:01 DQB1*04:02
YGYP	9,13,30,56	11	262	0.8546	0	0	1	DQB1*03:02 DQB1*03:03 DQB1*03:05 DQB1*05:04 DQB1*06:09
FGYP	9,13,30,56	12	267	0.6441	0	0	1	DQB1*06:02
YGHP	9,13,30,56	21	474	0.5265	0	0	1	DQB1*05:01 DQB1*05:02 DQB1*05:03 DQB1*06:03 DQB1*06:04
YGHS	9,13,30,57	2	47	0.7125	0	0	1	DQB1*05:02
YGYD	9,13,30,57	6	91	0.2585	0	0	1	DQB1*03:03
YGHV	9,13,30,57	14	283	0.3576	0	0	1	DQB1*05:01 DQB1*06:04
FGYD	9,13,30,57	14	317	0.6604	0	0	1	DQB1*04:01 DQB1*04:02 DQB1*06:02
FGYD	9,13,30,66	4	61	0.3082	0	0	1	DQB1*04:01 DQB1*04:02
YGYE	9,13,30,66	11	261	0.8434	0	0	1	DQB1*03:02 DQB1*03:03 DQB1*03:05 DQB1*06:09
FGYE	9,13,30,66	12	267	0.6441	0	0	1	DQB1*06:02
YGHE	9,13,30,66	21	474	0.5265	0	0	1	DQB1*05:01 DQB1*05:02 DQB1*05:03 DQB1*06:03 DQB1*06:04
FGYI	9,13,30,67	4	61	0.3082	0	0	1	DQB1*04:01 DQB1*04:02
YGYV	9,13,30,67	11	261	0.8434	0	0	1	DQB1*03:02 DQB1*03:03 DQB1*03:05 DQB1*06:09
FGYV	9,13,30,67	12	267	0.6441	0	0	1	DQB1*06:02
YGHV	9,13,30,67	21	474	0.5265	0	0	1	DQB1*05:01 DQB1*05:02 DQB1*05:03 DQB1*06:03 DQB1*06:04
FGYE	9,13,30,70	4	61	0.3082	0	0	1	DQB1*04:01 DQB1*04:02
YGHR	9,13,30,70	5	82	0.3736	0	0	1	DQB1*06:04
YGYR	9,13,30,70	11	261	0.8434	0	0	1	DQB1*03:02 DQB1*03:03 DQB1*03:05 DQB1*06:09
FGYG	9,13,30,70	12	267	0.6441	0	0	1	DQB1*06:02
YGHG	9,13,30,70	19	410	0.4129	0	0	1	DQB1*05:01 DQB1*05:02 DQB1*05:03 DQB1*06:03
FGYD	9,13,30,71	4	61	0.3082	0	0	1	DQB1*04:01 DQB1*04:02
YGYT	9,13,30,71	11	261	0.8434	0	0	1	DQB1*03:02 DQB1*03:03 DQB1*03:05 DQB1*06:09
FGYT	9,13,30,71	12	267	0.6441	0	0	1	DQB1*06:02
YGHA	9,13,30,71	17	298	0.08652	0	0	1	DQB1*05:01 DQB1*05:02 DQB1*05:03
FGYS	9,13,30,74	4	61	0.3082	0	0	1	DQB1*04:01 DQB1*04:02
YGYE	9,13,30,74	11	261	0.8434	0	0	1	DQB1*03:02 DQB1*03:03 DQB1*03:05 DQB1*06:09
FGYE	9,13,30,74	12	267	0.6441	0	0	1	DQB1*06:02
YGHS	9,13,30,74	17	298	0.08652	0	0	1	DQB1*05:01 DQB1*05:02 DQB1*05:03
FGYV	9,13,30,75	4	61	0.3082	0	0	1	DQB1*04:01 DQB1*04:02
YGYL	9,13,30,75	11	261	0.8434	0	0	1	DQB1*03:02 DQB1*03:03 DQB1*03:05 DQB1*06:09
FGYL	9,13,30,75	12	267	0.6441	0	0	1	DQB1*06:02
YGHV	9,13,30,75	17	298	0.08652	0	0	1	DQB1*05:01 DQB1*05:02 DQB1*05:03
YGYT	9,13,30,77	11	261	0.8434	0	0	1	DQB1*03:02 DQB1*03:03 DQB1*03:05 DQB1*06:09
YGHR	9,13,30,77	17	298	0.08652	0	0	1	DQB1*05:01 DQB1*05:02 DQB1*05:03
FGYT	9,13,30,77	14	317	0.6604	0	0	1	DQB1*04:01 DQB1*04:02 DQB1*06:02
FGYQ	9,13,30,84	4	61	0.3082	0	0	1	DQB1*04:01 DQB1*04:02
YGYQ	9,13,30,84	11	252	0.7428	0	0	1	DQB1*03:02 DQB1*03:03 DQB1*03:05
FGYE	9,13,30,84	12	267	0.6441	0	0	1	DQB1*06:02
YGHE	9,13,30,84	21	474	0.5265	0	0	1	DQB1*05:01 DQB1*05:02 DQB1*05:03 DQB1*06:03 DQB1*06:04
FGYL	9,13,30,85	4	61	0.3082	0	0	1	DQB1*04:01 DQB1*04:02
YGYL	9,13,30,85	11	252	0.7428	0	0	1	DQB1*03:02 DQB1*03:03 DQB1*03:05
FGYV	9,13,30,85	12	267	0.6441	0	0	1	DQB1*06:02
YGHV	9,13,30,85	21	474	0.5265	0	0	1	DQB1*05:01 DQB1*05:02 DQB1*05:03 DQB1*06:03 DQB1*06:04
FGYE	9,13,30,86	4	61	0.3082	0	0	1	DQB1*04:01 DQB1*04:02
YGHG	9,13,30,86	5	82	0.3736	0	0	1	DQB1*06:04
YGYE	9,13,30,86	11	252	0.7428	0	0	1	DQB1*03:02 DQB1*03:03 DQB1*03:05
FGYA	9,13,30,86	12	267	0.6441	0	0	1	DQB1*06:02
YGHA	9,13,30,86	19	410	0.4129	0	0	1	DQB1*05:01 DQB1*05:02 DQB1*05:03 DQB1*06:03
FGYL	9,13,30,87	4	61	0.3082	0	0	1	DQB1*04:01 DQB1*04:02
YGYL	9,13,30,87	11	252	0.7428	0	0	1	DQB1*03:02 DQB1*03:03 DQB1*03:05
FGYF	9,13,30,87	12	267	0.6441	0	0	1	DQB1*06:02
YGHY	9,13,30,87	19	369	0.1741	0	0	1	DQB1*05:01 DQB1*05:02 DQB1*05:03 DQB1*06:04
FGYT	9,13,30,89	4	61	0.3082	0	0	1	DQB1*04:01 DQB1*04:02
YGYT	9,13,30,89	11	252	0.7428	0	0	1	DQB1*03:02 DQB1*03:03 DQB1*03:05
FGYG	9,13,30,89	12	267	0.6441	0	0	1	DQB1*06:02
YGHG	9,13,30,89	21	474	0.5265	0	0	1	DQB1*05:01 DQB1*05:02 DQB1*05:03 DQB1*06:03 DQB1*06:04
FGYT	9,13,30,90	4	61	0.3082	0	0	1	DQB1*04:01 DQB1*04:02
YGYT	9,13,30,90	11	252	0.7428	0	0	1	DQB1*03:02 DQB1*03:03 DQB1*03:05
FGYI	9,13,30,90	12	267	0.6441	0	0	1	DQB1*06:02
YGHI	9,13,30,90	21	474	0.5265	0	0	1	DQB1*05:01 DQB1*05:02 DQB1*05:03 DQB1*06:03 DQB1*06:04
YGYV	9,13,37,38	17	300	0.09217	0	0	1	DQB1*05:01 DQB1*05:02 DQB1*05:03 DQB1*05:04
FGYA	9,13,37,38	14	317	0.6604	0	0	1	DQB1*04:01 DQB1*04:02 DQB1*06:02
YGYA	9,13,37,38	18	440	0.9006	0	0	1	DQB1*03:02 DQB1*03:03 DQB1*03:05 DQB1*06:03 DQB1*06:04 DQB1*06:09
FGYG	9,13,37,45	14	317	0.6604	0	0	1	DQB1*04:01 DQB1*04:02 DQB1*06:02
YGYG	9,13,37,45	27	657	0.814	0	0	1	DQB1*03:02 DQB1*03:03 DQB1*03:05 DQB1*05:01 DQB1*05:02 DQB1*05:03 DQB1*05:04 DQB1*06:03 DQB1*06:04 DQB1*06:09
FGYV	9,13,37,46	14	317	0.6604	0	0	1	DQB1*04:01 DQB1*04:02 DQB1*06:02
YGYV	9,13,37,46	27	657	0.814	0	0	1	DQB1*03:02 DQB1*03:03 DQB1*03:05 DQB1*05:01 DQB1*05:02 DQB1*05:03 DQB1*05:04 DQB1*06:03 DQB1*06:04 DQB1*06:09
FGYY	9,13,37,47	14	317	0.6604	0	0	1	DQB1*04:01 DQB1*04:02 DQB1*06:02
YGYY	9,13,37,47	27	657	0.814	0	0	1	DQB1*03:02 DQB1*03:03 DQB1*03:05 DQB1*05:01 DQB1*05:02 DQB1*05:03 DQB1*05:04 DQB1*06:03 DQB1*06:04 DQB1*06:09
FGYP	9,13,37,52	14	317	0.6604	0	0	1	DQB1*04:01 DQB1*04:02 DQB1*06:02
YGYP	9,13,37,52	27	657	0.814	0	0	1	DQB1*03:02 DQB1*03:03 DQB1*03:05 DQB1*05:01 DQB1*05:02 DQB1*05:03 DQB1*05:04 DQB1*06:03 DQB1*06:04 DQB1*06:09
FGYL	9,13,37,53	4	61	0.3082	0	0	1	DQB1*04:01 DQB1*04:02
YGYL	9,13,37,53	11	252	0.7428	0	0	1	DQB1*03:02 DQB1*03:03 DQB1*03:05
FGYQ	9,13,37,53	12	267	0.6441	0	0	1	DQB1*06:02
YGYQ	9,13,37,53	21	486	0.6285	0	0	1	DQB1*05:01 DQB1*05:02 DQB1*05:03 DQB1*05:04 DQB1*06:03 DQB1*06:04 DQB1*06:09
YGYP	9,13,37,55	11	252	0.7428	0	0	1	DQB1*03:02 DQB1*03:03 DQB1*03:05
FGYR	9,13,37,55	14	317	0.6604	0	0	1	DQB1*04:01 DQB1*04:02 DQB1*06:02
YGYR	9,13,37,55	21	486	0.6285	0	0	1	DQB1*05:01 DQB1*05:02 DQB1*05:03 DQB1*05:04 DQB1*06:03 DQB1*06:04 DQB1*06:09
FGYL	9,13,37,56	4	61	0.3082	0	0	1	DQB1*04:01 DQB1*04:02
FGYP	9,13,37,56	12	267	0.6441	0	0	1	DQB1*06:02
YGYP	9,13,37,56	27	657	0.814	0	0	1	DQB1*03:02 DQB1*03:03 DQB1*03:05 DQB1*05:01 DQB1*05:02 DQB1*05:03 DQB1*05:04 DQB1*06:03 DQB1*06:04 DQB1*06:09
YGYS	9,13,37,57	2	49	1	0	0	1	DQB1*05:02 DQB1*05:04
YGYV	9,13,37,57	14	294	0.4468	0	0	1	DQB1*05:01 DQB1*06:04 DQB1*06:09
FGYD	9,13,37,57	14	317	0.6604	0	0	1	DQB1*04:01 DQB1*04:02 DQB1*06:02
FGYD	9,13,37,66	4	61	0.3082	0	0	1	DQB1*04:01 DQB1*04:02
FGYE	9,13,37,66	12	267	0.6441	0	0	1	DQB1*06:02
YGYE	9,13,37,66	27	656	0.804	0	0	1	DQB1*03:02 DQB1*03:03 DQB1*03:05 DQB1*05:01 DQB1*05:02 DQB1*05:03 DQB1*06:03 DQB1*06:04 DQB1*06:09
FGYI	9,13,37,67	4	61	0.3082	0	0	1	DQB1*04:01 DQB1*04:02
FGYV	9,13,37,67	12	267	0.6441	0	0	1	DQB1*06:02
YGYV	9,13,37,67	27	656	0.804	0	0	1	DQB1*03:02 DQB1*03:03 DQB1*03:05 DQB1*05:01 DQB1*05:02 DQB1*05:03 DQB1*06:03 DQB1*06:04 DQB1*06:09
FGYE	9,13,37,70	4	61	0.3082	0	0	1	DQB1*04:01 DQB1*04:02
FGYG	9,13,37,70	12	267	0.6441	0	0	1	DQB1*06:02
YGYR	9,13,37,70	16	332	0.3715	0	0	1	DQB1*03:02 DQB1*03:03 DQB1*03:05 DQB1*06:04 DQB1*06:09
YGYG	9,13,37,70	19	410	0.4129	0	0	1	DQB1*05:01 DQB1*05:02 DQB1*05:03 DQB1*06:03
FGYD	9,13,37,71	4	61	0.3082	0	0	1	DQB1*04:01 DQB1*04:02
FGYT	9,13,37,71	12	267	0.6441	0	0	1	DQB1*06:02
YGYA	9,13,37,71	17	298	0.08652	0	0	1	DQB1*05:01 DQB1*05:02 DQB1*05:03
YGYT	9,13,37,71	18	440	0.9006	0	0	1	DQB1*03:02 DQB1*03:03 DQB1*03:05 DQB1*06:03 DQB1*06:04 DQB1*06:09
FGYS	9,13,37,74	4	61	0.3082	0	0	1	DQB1*04:01 DQB1*04:02
FGYE	9,13,37,74	12	267	0.6441	0	0	1	DQB1*06:02
YGYS	9,13,37,74	17	300	0.09217	0	0	1	DQB1*05:01 DQB1*05:02 DQB1*05:03 DQB1*05:04
YGYE	9,13,37,74	18	440	0.9006	0	0	1	DQB1*03:02 DQB1*03:03 DQB1*03:05 DQB1*06:03 DQB1*06:04 DQB1*06:09
FGYV	9,13,37,75	4	61	0.3082	0	0	1	DQB1*04:01 DQB1*04:02
FGYL	9,13,37,75	12	267	0.6441	0	0	1	DQB1*06:02
YGYV	9,13,37,75	17	300	0.09217	0	0	1	DQB1*05:01 DQB1*05:02 DQB1*05:03 DQB1*05:04
YGYL	9,13,37,75	18	440	0.9006	0	0	1	DQB1*03:02 DQB1*03:03 DQB1*03:05 DQB1*06:03 DQB1*06:04 DQB1*06:09
YGYR	9,13,37,77	17	300	0.09217	0	0	1	DQB1*05:01 DQB1*05:02 DQB1*05:03 DQB1*05:04
FGYT	9,13,37,77	14	317	0.6604	0	0	1	DQB1*04:01 DQB1*04:02 DQB1*06:02
YGYT	9,13,37,77	18	440	0.9006	0	0	1	DQB1*03:02 DQB1*03:03 DQB1*03:05 DQB1*06:03 DQB1*06:04 DQB1*06:09
FGYQ	9,13,37,84	4	61	0.3082	0	0	1	DQB1*04:01 DQB1*04:02
YGYQ	9,13,37,84	11	252	0.7428	0	0	1	DQB1*03:02 DQB1*03:03 DQB1*03:05
FGYE	9,13,37,84	12	267	0.6441	0	0	1	DQB1*06:02
YGYE	9,13,37,84	21	486	0.6285	0	0	1	DQB1*05:01 DQB1*05:02 DQB1*05:03 DQB1*05:04 DQB1*06:03 DQB1*06:04 DQB1*06:09
FGYL	9,13,37,85	4	61	0.3082	0	0	1	DQB1*04:01 DQB1*04:02
YGYL	9,13,37,85	11	252	0.7428	0	0	1	DQB1*03:02 DQB1*03:03 DQB1*03:05
FGYV	9,13,37,85	12	267	0.6441	0	0	1	DQB1*06:02
YGYV	9,13,37,85	21	486	0.6285	0	0	1	DQB1*05:01 DQB1*05:02 DQB1*05:03 DQB1*05:04 DQB1*06:03 DQB1*06:04 DQB1*06:09
FGYE	9,13,37,86	4	61	0.3082	0	0	1	DQB1*04:01 DQB1*04:02
YGYG	9,13,37,86	5	93	0.4165	0	0	1	DQB1*06:04 DQB1*06:09
YGYE	9,13,37,86	11	252	0.7428	0	0	1	DQB1*03:02 DQB1*03:03 DQB1*03:05
FGYA	9,13,37,86	12	267	0.6441	0	0	1	DQB1*06:02
YGYA	9,13,37,86	19	412	0.4277	0	0	1	DQB1*05:01 DQB1*05:02 DQB1*05:03 DQB1*05:04 DQB1*06:03
FGYL	9,13,37,87	4	61	0.3082	0	0	1	DQB1*04:01 DQB1*04:02
YGYL	9,13,37,87	11	252	0.7428	0	0	1	DQB1*03:02 DQB1*03:03 DQB1*03:05
FGYF	9,13,37,87	12	267	0.6441	0	0	1	DQB1*06:02
YGYY	9,13,37,87	19	381	0.2308	0	0	1	DQB1*05:01 DQB1*05:02 DQB1*05:03 DQB1*05:04 DQB1*06:04 DQB1*06:09
FGYT	9,13,37,89	4	61	0.3082	0	0	1	DQB1*04:01 DQB1*04:02
YGYT	9,13,37,89	11	252	0.7428	0	0	1	DQB1*03:02 DQB1*03:03 DQB1*03:05
FGYG	9,13,37,89	12	267	0.6441	0	0	1	DQB1*06:02
YGYG	9,13,37,89	21	486	0.6285	0	0	1	DQB1*05:01 DQB1*05:02 DQB1*05:03 DQB1*05:04 DQB1*06:03 DQB1*06:04 DQB1*06:09
FGYT	9,13,37,90	4	61	0.3082	0	0	1	DQB1*04:01 DQB1*04:02
YGYT	9,13,37,90	11	252	0.7428	0	0	1	DQB1*03:02 DQB1*03:03 DQB1*03:05
FGYI	9,13,37,90	12	267	0.6441	0	0	1	DQB1*06:02
YGYI	9,13,37,90	21	486	0.6285	0	0	1	DQB1*05:01 DQB1*05:02 DQB1*05:03 DQB1*05:04 DQB1*06:03 DQB1*06:04 DQB1*06:09
FGAG	9,13,38,45	14	317	0.6604	0	0	1	DQB1*04:01 DQB1*04:02 DQB1*06:02
YGAG	9,13,38,45	18	440	0.9006	0	0	1	DQB1*03:02 DQB1*03:03 DQB1*03:05 DQB1*06:03 DQB1*06:04 DQB1*06:09
YGVG	9,13,38,45	27	622	0.4974	0	0	1	DQB1*02:01 DQB1*02:02 DQB1*05:01 DQB1*05:02 DQB1*05:03 DQB1*05:04
YGVV	9,13,38,46	17	300	0.09217	0	0	1	DQB1*05:01 DQB1*05:02 DQB1*05:03 DQB1*05:04
FGAV	9,13,38,46	14	317	0.6604	0	0	1	DQB1*04:01 DQB1*04:02 DQB1*06:02
YGAV	9,13,38,46	18	440	0.9006	0	0	1	DQB1*03:02 DQB1*03:03 DQB1*03:05 DQB1*06:03 DQB1*06:04 DQB1*06:09
YGVY	9,13,38,47	17	300	0.09217	0	0	1	DQB1*05:01 DQB1*05:02 DQB1*05:03 DQB1*05:04
FGAY	9,13,38,47	14	317	0.6604	0	0	1	DQB1*04:01 DQB1*04:02 DQB1*06:02
YGAY	9,13,38,47	18	440	0.9006	0	0	1	DQB1*03:02 DQB1*03:03 DQB1*03:05 DQB1*06:03 DQB1*06:04 DQB1*06:09
YGVP	9,13,38,52	17	300	0.09217	0	0	1	DQB1*05:01 DQB1*05:02 DQB1*05:03 DQB1*05:04
FGAP	9,13,38,52	14	317	0.6604	0	0	1	DQB1*04:01 DQB1*04:02 DQB1*06:02
YGAP	9,13,38,52	18	440	0.9006	0	0	1	DQB1*03:02 DQB1*03:03 DQB1*03:05 DQB1*06:03 DQB1*06:04 DQB1*06:09
FGAL	9,13,38,53	4	61	0.3082	0	0	1	DQB1*04:01 DQB1*04:02
YGAL	9,13,38,53	11	252	0.7428	0	0	1	DQB1*03:02 DQB1*03:03 DQB1*03:05
FGAQ	9,13,38,53	12	267	0.6441	0	0	1	DQB1*06:02
YGVQ	9,13,38,53	17	300	0.09217	0	0	1	DQB1*05:01 DQB1*05:02 DQB1*05:03 DQB1*05:04
YGAP	9,13,38,55	11	252	0.7428	0	0	1	DQB1*03:02 DQB1*03:03 DQB1*03:05
YGVR	9,13,38,55	17	300	0.09217	0	0	1	DQB1*05:01 DQB1*05:02 DQB1*05:03 DQB1*05:04
FGAR	9,13,38,55	14	317	0.6604	0	0	1	DQB1*04:01 DQB1*04:02 DQB1*06:02
FGAL	9,13,38,56	4	61	0.3082	0	0	1	DQB1*04:01 DQB1*04:02
FGAP	9,13,38,56	12	267	0.6441	0	0	1	DQB1*06:02
YGAP	9,13,38,56	18	440	0.9006	0	0	1	DQB1*03:02 DQB1*03:03 DQB1*03:05 DQB1*06:03 DQB1*06:04 DQB1*06:09
YGVP	9,13,38,56	27	622	0.4974	0	0	1	DQB1*02:01 DQB1*02:02 DQB1*05:01 DQB1*05:02 DQB1*05:03 DQB1*05:04
YGVS	9,13,38,57	2	49	1	0	0	1	DQB1*05:02 DQB1*05:04
YGVD	9,13,38,57	3	53	0.4711	0	0	1	DQB1*05:03
YGAV	9,13,38,57	5	93	0.4165	0	0	1	DQB1*06:04 DQB1*06:09
YGVV	9,13,38,57	12	210	0.1731	0	0	1	DQB1*05:01
FGAD	9,13,38,57	14	317	0.6604	0	0	1	DQB1*04:01 DQB1*04:02 DQB1*06:02
FGAD	9,13,38,66	4	61	0.3082	0	0	1	DQB1*04:01 DQB1*04:02
FGAE	9,13,38,66	12	267	0.6441	0	0	1	DQB1*06:02
YGVE	9,13,38,66	17	298	0.08652	0	0	1	DQB1*05:01 DQB1*05:02 DQB1*05:03
YGAE	9,13,38,66	18	440	0.9006	0	0	1	DQB1*03:02 DQB1*03:03 DQB1*03:05 DQB1*06:03 DQB1*06:04 DQB1*06:09
FGAI	9,13,38,67	4	61	0.3082	0	0	1	DQB1*04:01 DQB1*04:02
FGAV	9,13,38,67	12	267	0.6441	0	0	1	DQB1*06:02
YGVV	9,13,38,67	17	298	0.08652	0	0	1	DQB1*05:01 DQB1*05:02 DQB1*05:03
YGAV	9,13,38,67	18	440	0.9006	0	0	1	DQB1*03:02 DQB1*03:03 DQB1*03:05 DQB1*06:03 DQB1*06:04 DQB1*06:09
FGAE	9,13,38,70	4	61	0.3082	0	0	1	DQB1*04:01 DQB1*04:02
FGAG	9,13,38,70	12	267	0.6441	0	0	1	DQB1*06:02
YGVG	9,13,38,70	17	298	0.08652	0	0	1	DQB1*05:01 DQB1*05:02 DQB1*05:03
YGAR	9,13,38,70	16	332	0.3715	0	0	1	DQB1*03:02 DQB1*03:03 DQB1*03:05 DQB1*06:04 DQB1*06:09
FGAD	9,13,38,71	4	61	0.3082	0	0	1	DQB1*04:01 DQB1*04:02
FGAT	9,13,38,71	12	267	0.6441	0	0	1	DQB1*06:02
YGVA	9,13,38,71	17	298	0.08652	0	0	1	DQB1*05:01 DQB1*05:02 DQB1*05:03
YGAT	9,13,38,71	18	440	0.9006	0	0	1	DQB1*03:02 DQB1*03:03 DQB1*03:05 DQB1*06:03 DQB1*06:04 DQB1*06:09
FGAS	9,13,38,74	4	61	0.3082	0	0	1	DQB1*04:01 DQB1*04:02
FGAE	9,13,38,74	12	267	0.6441	0	0	1	DQB1*06:02
YGVS	9,13,38,74	17	300	0.09217	0	0	1	DQB1*05:01 DQB1*05:02 DQB1*05:03 DQB1*05:04
YGAE	9,13,38,74	18	440	0.9006	0	0	1	DQB1*03:02 DQB1*03:03 DQB1*03:05 DQB1*06:03 DQB1*06:04 DQB1*06:09
FGAV	9,13,38,75	4	61	0.3082	0	0	1	DQB1*04:01 DQB1*04:02
FGAL	9,13,38,75	12	267	0.6441	0	0	1	DQB1*06:02
YGAL	9,13,38,75	18	440	0.9006	0	0	1	DQB1*03:02 DQB1*03:03 DQB1*03:05 DQB1*06:03 DQB1*06:04 DQB1*06:09
YGVV	9,13,38,75	27	622	0.4974	0	0	1	DQB1*02:01 DQB1*02:02 DQB1*05:01 DQB1*05:02 DQB1*05:03 DQB1*05:04
FGAT	9,13,38,77	14	317	0.6604	0	0	1	DQB1*04:01 DQB1*04:02 DQB1*06:02
YGAT	9,13,38,77	18	440	0.9006	0	0	1	DQB1*03:02 DQB1*03:03 DQB1*03:05 DQB1*06:03 DQB1*06:04 DQB1*06:09
YGVR	9,13,38,77	27	622	0.4974	0	0	1	DQB1*02:01 DQB1*02:02 DQB1*05:01 DQB1*05:02 DQB1*05:03 DQB1*05:04
FGAQ	9,13,38,84	4	61	0.3082	0	0	1	DQB1*04:01 DQB1*04:02
YGAQ	9,13,38,84	11	252	0.7428	0	0	1	DQB1*03:02 DQB1*03:03 DQB1*03:05
FGAE	9,13,38,84	12	267	0.6441	0	0	1	DQB1*06:02
YGVE	9,13,38,84	17	300	0.09217	0	0	1	DQB1*05:01 DQB1*05:02 DQB1*05:03 DQB1*05:04
FGAL	9,13,38,85	4	61	0.3082	0	0	1	DQB1*04:01 DQB1*04:02
YGAL	9,13,38,85	11	252	0.7428	0	0	1	DQB1*03:02 DQB1*03:03 DQB1*03:05
FGAV	9,13,38,85	12	267	0.6441	0	0	1	DQB1*06:02
YGVV	9,13,38,85	17	300	0.09217	0	0	1	DQB1*05:01 DQB1*05:02 DQB1*05:03 DQB1*05:04
FGAE	9,13,38,86	4	61	0.3082	0	0	1	DQB1*04:01 DQB1*04:02
YGAG	9,13,38,86	5	93	0.4165	0	0	1	DQB1*06:04 DQB1*06:09
YGAE	9,13,38,86	11	252	0.7428	0	0	1	DQB1*03:02 DQB1*03:03 DQB1*03:05
FGAA	9,13,38,86	12	267	0.6441	0	0	1	DQB1*06:02
YGVA	9,13,38,86	17	300	0.09217	0	0	1	DQB1*05:01 DQB1*05:02 DQB1*05:03 DQB1*05:04
FGAL	9,13,38,87	4	61	0.3082	0	0	1	DQB1*04:01 DQB1*04:02
YGAY	9,13,38,87	5	93	0.4165	0	0	1	DQB1*06:04 DQB1*06:09
YGAL	9,13,38,87	11	252	0.7428	0	0	1	DQB1*03:02 DQB1*03:03 DQB1*03:05
FGAF	9,13,38,87	12	267	0.6441	0	0	1	DQB1*06:02
YGVY	9,13,38,87	17	300	0.09217	0	0	1	DQB1*05:01 DQB1*05:02 DQB1*05:03 DQB1*05:04
FGAT	9,13,38,89	4	61	0.3082	0	0	1	DQB1*04:01 DQB1*04:02
YGAT	9,13,38,89	11	252	0.7428	0	0	1	DQB1*03:02 DQB1*03:03 DQB1*03:05
FGAG	9,13,38,89	12	267	0.6441	0	0	1	DQB1*06:02
YGVG	9,13,38,89	17	300	0.09217	0	0	1	DQB1*05:01 DQB1*05:02 DQB1*05:03 DQB1*05:04
FGAT	9,13,38,90	4	61	0.3082	0	0	1	DQB1*04:01 DQB1*04:02
YGAT	9,13,38,90	11	252	0.7428	0	0	1	DQB1*03:02 DQB1*03:03 DQB1*03:05
FGAI	9,13,38,90	12	267	0.6441	0	0	1	DQB1*06:02
YGVI	9,13,38,90	17	300	0.09217	0	0	1	DQB1*05:01 DQB1*05:02 DQB1*05:03 DQB1*05:04
FGGV	9,13,45,46	14	317	0.6604	0	0	1	DQB1*04:01 DQB1*04:02 DQB1*06:02
YGGV	9,13,45,46	27	657	0.814	0	0	1	DQB1*03:02 DQB1*03:03 DQB1*03:05 DQB1*05:01 DQB1*05:02 DQB1*05:03 DQB1*05:04 DQB1*06:03 DQB1*06:04 DQB1*06:09
FGGY	9,13,45,47	14	317	0.6604	0	0	1	DQB1*04:01 DQB1*04:02 DQB1*06:02
YGGY	9,13,45,47	27	657	0.814	0	0	1	DQB1*03:02 DQB1*03:03 DQB1*03:05 DQB1*05:01 DQB1*05:02 DQB1*05:03 DQB1*05:04 DQB1*06:03 DQB1*06:04 DQB1*06:09
FGGP	9,13,45,52	14	317	0.6604	0	0	1	DQB1*04:01 DQB1*04:02 DQB1*06:02
YGGP	9,13,45,52	27	657	0.814	0	0	1	DQB1*03:02 DQB1*03:03 DQB1*03:05 DQB1*05:01 DQB1*05:02 DQB1*05:03 DQB1*05:04 DQB1*06:03 DQB1*06:04 DQB1*06:09
FGGL	9,13,45,53	4	61	0.3082	0	0	1	DQB1*04:01 DQB1*04:02
FGGQ	9,13,45,53	12	267	0.6441	0	0	1	DQB1*06:02
YGGQ	9,13,45,53	21	486	0.6285	0	0	1	DQB1*05:01 DQB1*05:02 DQB1*05:03 DQB1*05:04 DQB1*06:03 DQB1*06:04 DQB1*06:09
YGGP	9,13,45,55	11	252	0.7428	0	0	1	DQB1*03:02 DQB1*03:03 DQB1*03:05
FGGR	9,13,45,55	14	317	0.6604	0	0	1	DQB1*04:01 DQB1*04:02 DQB1*06:02
YGGR	9,13,45,55	21	486	0.6285	0	0	1	DQB1*05:01 DQB1*05:02 DQB1*05:03 DQB1*05:04 DQB1*06:03 DQB1*06:04 DQB1*06:09
FGGL	9,13,45,56	4	61	0.3082	0	0	1	DQB1*04:01 DQB1*04:02
FGGP	9,13,45,56	12	267	0.6441	0	0	1	DQB1*06:02
YGGS	9,13,45,57	2	49	1	0	0	1	DQB1*05:02 DQB1*05:04
YGGV	9,13,45,57	14	294	0.4468	0	0	1	DQB1*05:01 DQB1*06:04 DQB1*06:09
FGGD	9,13,45,57	14	317	0.6604	0	0	1	DQB1*04:01 DQB1*04:02 DQB1*06:02
FGGD	9,13,45,66	4	61	0.3082	0	0	1	DQB1*04:01 DQB1*04:02
FGGE	9,13,45,66	12	267	0.6441	0	0	1	DQB1*06:02
YGGE	9,13,45,66	27	656	0.804	0	0	1	DQB1*03:02 DQB1*03:03 DQB1*03:05 DQB1*05:01 DQB1*05:02 DQB1*05:03 DQB1*06:03 DQB1*06:04 DQB1*06:09
FGGI	9,13,45,67	4	61	0.3082	0	0	1	DQB1*04:01 DQB1*04:02
FGGV	9,13,45,67	12	267	0.6441	0	0	1	DQB1*06:02
YGGV	9,13,45,67	27	656	0.804	0	0	1	DQB1*03:02 DQB1*03:03 DQB1*03:05 DQB1*05:01 DQB1*05:02 DQB1*05:03 DQB1*06:03 DQB1*06:04 DQB1*06:09
FGGE	9,13,45,70	4	61	0.3082	0	0	1	DQB1*04:01 DQB1*04:02
FGGG	9,13,45,70	12	267	0.6441	0	0	1	DQB1*06:02
YGGG	9,13,45,70	19	410	0.4129	0	0	1	DQB1*05:01 DQB1*05:02 DQB1*05:03 DQB1*06:03
FGGD	9,13,45,71	4	61	0.3082	0	0	1	DQB1*04:01 DQB1*04:02
FGGT	9,13,45,71	12	267	0.6441	0	0	1	DQB1*06:02
YGGA	9,13,45,71	17	298	0.08652	0	0	1	DQB1*05:01 DQB1*05:02 DQB1*05:03
YGGT	9,13,45,71	18	440	0.9006	0	0	1	DQB1*03:02 DQB1*03:03 DQB1*03:05 DQB1*06:03 DQB1*06:04 DQB1*06:09
FGGS	9,13,45,74	4	61	0.3082	0	0	1	DQB1*04:01 DQB1*04:02
FGGE	9,13,45,74	12	267	0.6441	0	0	1	DQB1*06:02
YGGS	9,13,45,74	17	300	0.09217	0	0	1	DQB1*05:01 DQB1*05:02 DQB1*05:03 DQB1*05:04
YGGE	9,13,45,74	18	440	0.9006	0	0	1	DQB1*03:02 DQB1*03:03 DQB1*03:05 DQB1*06:03 DQB1*06:04 DQB1*06:09
FGGV	9,13,45,75	4	61	0.3082	0	0	1	DQB1*04:01 DQB1*04:02
FGGL	9,13,45,75	12	267	0.6441	0	0	1	DQB1*06:02
YGGL	9,13,45,75	18	440	0.9006	0	0	1	DQB1*03:02 DQB1*03:03 DQB1*03:05 DQB1*06:03 DQB1*06:04 DQB1*06:09
YGGV	9,13,45,75	27	622	0.4974	0	0	1	DQB1*02:01 DQB1*02:02 DQB1*05:01 DQB1*05:02 DQB1*05:03 DQB1*05:04
FGGT	9,13,45,77	14	317	0.6604	0	0	1	DQB1*04:01 DQB1*04:02 DQB1*06:02
YGGT	9,13,45,77	18	440	0.9006	0	0	1	DQB1*03:02 DQB1*03:03 DQB1*03:05 DQB1*06:03 DQB1*06:04 DQB1*06:09
YGGR	9,13,45,77	27	622	0.4974	0	0	1	DQB1*02:01 DQB1*02:02 DQB1*05:01 DQB1*05:02 DQB1*05:03 DQB1*05:04
FGGQ	9,13,45,84	4	61	0.3082	0	0	1	DQB1*04:01 DQB1*04:02
FGGE	9,13,45,84	12	267	0.6441	0	0	1	DQB1*06:02
YGGE	9,13,45,84	21	486	0.6285	0	0	1	DQB1*05:01 DQB1*05:02 DQB1*05:03 DQB1*05:04 DQB1*06:03 DQB1*06:04 DQB1*06:09
FGGL	9,13,45,85	4	61	0.3082	0	0	1	DQB1*04:01 DQB1*04:02
FGGV	9,13,45,85	12	267	0.6441	0	0	1	DQB1*06:02
YGGV	9,13,45,85	21	486	0.6285	0	0	1	DQB1*05:01 DQB1*05:02 DQB1*05:03 DQB1*05:04 DQB1*06:03 DQB1*06:04 DQB1*06:09
FGGE	9,13,45,86	4	61	0.3082	0	0	1	DQB1*04:01 DQB1*04:02
YGGG	9,13,45,86	5	93	0.4165	0	0	1	DQB1*06:04 DQB1*06:09
FGGA	9,13,45,86	12	267	0.6441	0	0	1	DQB1*06:02
YGGA	9,13,45,86	19	412	0.4277	0	0	1	DQB1*05:01 DQB1*05:02 DQB1*05:03 DQB1*05:04 DQB1*06:03
FGGL	9,13,45,87	4	61	0.3082	0	0	1	DQB1*04:01 DQB1*04:02
FGGF	9,13,45,87	12	267	0.6441	0	0	1	DQB1*06:02
YGGY	9,13,45,87	19	381	0.2308	0	0	1	DQB1*05:01 DQB1*05:02 DQB1*05:03 DQB1*05:04 DQB1*06:04 DQB1*06:09
FGGT	9,13,45,89	4	61	0.3082	0	0	1	DQB1*04:01 DQB1*04:02
FGGG	9,13,45,89	12	267	0.6441	0	0	1	DQB1*06:02
YGGG	9,13,45,89	21	486	0.6285	0	0	1	DQB1*05:01 DQB1*05:02 DQB1*05:03 DQB1*05:04 DQB1*06:03 DQB1*06:04 DQB1*06:09
FGGT	9,13,45,90	4	61	0.3082	0	0	1	DQB1*04:01 DQB1*04:02
FGGI	9,13,45,90	12	267	0.6441	0	0	1	DQB1*06:02
YGGI	9,13,45,90	21	486	0.6285	0	0	1	DQB1*05:01 DQB1*05:02 DQB1*05:03 DQB1*05:04 DQB1*06:03 DQB1*06:04 DQB1*06:09
FGVY	9,13,46,47	14	317	0.6604	0	0	1	DQB1*04:01 DQB1*04:02 DQB1*06:02
YGVY	9,13,46,47	27	657	0.814	0	0	1	DQB1*03:02 DQB1*03:03 DQB1*03:05 DQB1*05:01 DQB1*05:02 DQB1*05:03 DQB1*05:04 DQB1*06:03 DQB1*06:04 DQB1*06:09
FGVP	9,13,46,52	14	317	0.6604	0	0	1	DQB1*04:01 DQB1*04:02 DQB1*06:02
YGVP	9,13,46,52	27	657	0.814	0	0	1	DQB1*03:02 DQB1*03:03 DQB1*03:05 DQB1*05:01 DQB1*05:02 DQB1*05:03 DQB1*05:04 DQB1*06:03 DQB1*06:04 DQB1*06:09
FGVL	9,13,46,53	4	61	0.3082	0	0	1	DQB1*04:01 DQB1*04:02
YGVL	9,13,46,53	11	252	0.7428	0	0	1	DQB1*03:02 DQB1*03:03 DQB1*03:05
FGVQ	9,13,46,53	12	267	0.6441	0	0	1	DQB1*06:02
YGVQ	9,13,46,53	21	486	0.6285	0	0	1	DQB1*05:01 DQB1*05:02 DQB1*05:03 DQB1*05:04 DQB1*06:03 DQB1*06:04 DQB1*06:09
YGVP	9,13,46,55	11	252	0.7428	0	0	1	DQB1*03:02 DQB1*03:03 DQB1*03:05
FGVR	9,13,46,55	14	317	0.6604	0	0	1	DQB1*04:01 DQB1*04:02 DQB1*06:02
YGVR	9,13,46,55	21	486	0.6285	0	0	1	DQB1*05:01 DQB1*05:02 DQB1*05:03 DQB1*05:04 DQB1*06:03 DQB1*06:04 DQB1*06:09
FGVL	9,13,46,56	4	61	0.3082	0	0	1	DQB1*04:01 DQB1*04:02
FGVP	9,13,46,56	12	267	0.6441	0	0	1	DQB1*06:02
YGVP	9,13,46,56	27	657	0.814	0	0	1	DQB1*03:02 DQB1*03:03 DQB1*03:05 DQB1*05:01 DQB1*05:02 DQB1*05:03 DQB1*05:04 DQB1*06:03 DQB1*06:04 DQB1*06:09
YGVS	9,13,46,57	2	49	1	0	0	1	DQB1*05:02 DQB1*05:04
YGVV	9,13,46,57	14	294	0.4468	0	0	1	DQB1*05:01 DQB1*06:04 DQB1*06:09
FGVD	9,13,46,57	14	317	0.6604	0	0	1	DQB1*04:01 DQB1*04:02 DQB1*06:02
FGVD	9,13,46,66	4	61	0.3082	0	0	1	DQB1*04:01 DQB1*04:02
FGVE	9,13,46,66	12	267	0.6441	0	0	1	DQB1*06:02
YGVE	9,13,46,66	27	656	0.804	0	0	1	DQB1*03:02 DQB1*03:03 DQB1*03:05 DQB1*05:01 DQB1*05:02 DQB1*05:03 DQB1*06:03 DQB1*06:04 DQB1*06:09
FGVI	9,13,46,67	4	61	0.3082	0	0	1	DQB1*04:01 DQB1*04:02
FGVV	9,13,46,67	12	267	0.6441	0	0	1	DQB1*06:02
YGVV	9,13,46,67	27	656	0.804	0	0	1	DQB1*03:02 DQB1*03:03 DQB1*03:05 DQB1*05:01 DQB1*05:02 DQB1*05:03 DQB1*06:03 DQB1*06:04 DQB1*06:09
FGVE	9,13,46,70	4	61	0.3082	0	0	1	DQB1*04:01 DQB1*04:02
FGVG	9,13,46,70	12	267	0.6441	0	0	1	DQB1*06:02
YGVR	9,13,46,70	16	332	0.3715	0	0	1	DQB1*03:02 DQB1*03:03 DQB1*03:05 DQB1*06:04 DQB1*06:09
YGVG	9,13,46,70	19	410	0.4129	0	0	1	DQB1*05:01 DQB1*05:02 DQB1*05:03 DQB1*06:03
FGVD	9,13,46,71	4	61	0.3082	0	0	1	DQB1*04:01 DQB1*04:02
FGVT	9,13,46,71	12	267	0.6441	0	0	1	DQB1*06:02
YGVA	9,13,46,71	17	298	0.08652	0	0	1	DQB1*05:01 DQB1*05:02 DQB1*05:03
YGVT	9,13,46,71	18	440	0.9006	0	0	1	DQB1*03:02 DQB1*03:03 DQB1*03:05 DQB1*06:03 DQB1*06:04 DQB1*06:09
FGVS	9,13,46,74	4	61	0.3082	0	0	1	DQB1*04:01 DQB1*04:02
FGVE	9,13,46,74	12	267	0.6441	0	0	1	DQB1*06:02
YGVS	9,13,46,74	17	300	0.09217	0	0	1	DQB1*05:01 DQB1*05:02 DQB1*05:03 DQB1*05:04
YGVE	9,13,46,74	18	440	0.9006	0	0	1	DQB1*03:02 DQB1*03:03 DQB1*03:05 DQB1*06:03 DQB1*06:04 DQB1*06:09
FGVV	9,13,46,75	4	61	0.3082	0	0	1	DQB1*04:01 DQB1*04:02
FGVL	9,13,46,75	12	267	0.6441	0	0	1	DQB1*06:02
YGVV	9,13,46,75	17	300	0.09217	0	0	1	DQB1*05:01 DQB1*05:02 DQB1*05:03 DQB1*05:04
YGVL	9,13,46,75	18	440	0.9006	0	0	1	DQB1*03:02 DQB1*03:03 DQB1*03:05 DQB1*06:03 DQB1*06:04 DQB1*06:09
YGVR	9,13,46,77	17	300	0.09217	0	0	1	DQB1*05:01 DQB1*05:02 DQB1*05:03 DQB1*05:04
FGVT	9,13,46,77	14	317	0.6604	0	0	1	DQB1*04:01 DQB1*04:02 DQB1*06:02
YGVT	9,13,46,77	18	440	0.9006	0	0	1	DQB1*03:02 DQB1*03:03 DQB1*03:05 DQB1*06:03 DQB1*06:04 DQB1*06:09
FGVQ	9,13,46,84	4	61	0.3082	0	0	1	DQB1*04:01 DQB1*04:02
YGVQ	9,13,46,84	11	252	0.7428	0	0	1	DQB1*03:02 DQB1*03:03 DQB1*03:05
FGVE	9,13,46,84	12	267	0.6441	0	0	1	DQB1*06:02
YGVE	9,13,46,84	21	486	0.6285	0	0	1	DQB1*05:01 DQB1*05:02 DQB1*05:03 DQB1*05:04 DQB1*06:03 DQB1*06:04 DQB1*06:09
FGVL	9,13,46,85	4	61	0.3082	0	0	1	DQB1*04:01 DQB1*04:02
YGVL	9,13,46,85	11	252	0.7428	0	0	1	DQB1*03:02 DQB1*03:03 DQB1*03:05
FGVV	9,13,46,85	12	267	0.6441	0	0	1	DQB1*06:02
YGVV	9,13,46,85	21	486	0.6285	0	0	1	DQB1*05:01 DQB1*05:02 DQB1*05:03 DQB1*05:04 DQB1*06:03 DQB1*06:04 DQB1*06:09
FGVE	9,13,46,86	4	61	0.3082	0	0	1	DQB1*04:01 DQB1*04:02
YGVG	9,13,46,86	5	93	0.4165	0	0	1	DQB1*06:04 DQB1*06:09
YGVE	9,13,46,86	11	252	0.7428	0	0	1	DQB1*03:02 DQB1*03:03 DQB1*03:05
FGVA	9,13,46,86	12	267	0.6441	0	0	1	DQB1*06:02
YGVA	9,13,46,86	19	412	0.4277	0	0	1	DQB1*05:01 DQB1*05:02 DQB1*05:03 DQB1*05:04 DQB1*06:03
FGVL	9,13,46,87	4	61	0.3082	0	0	1	DQB1*04:01 DQB1*04:02
YGVL	9,13,46,87	11	252	0.7428	0	0	1	DQB1*03:02 DQB1*03:03 DQB1*03:05
FGVF	9,13,46,87	12	267	0.6441	0	0	1	DQB1*06:02
YGVY	9,13,46,87	19	381	0.2308	0	0	1	DQB1*05:01 DQB1*05:02 DQB1*05:03 DQB1*05:04 DQB1*06:04 DQB1*06:09
FGVT	9,13,46,89	4	61	0.3082	0	0	1	DQB1*04:01 DQB1*04:02
YGVT	9,13,46,89	11	252	0.7428	0	0	1	DQB1*03:02 DQB1*03:03 DQB1*03:05
FGVG	9,13,46,89	12	267	0.6441	0	0	1	DQB1*06:02
YGVG	9,13,46,89	21	486	0.6285	0	0	1	DQB1*05:01 DQB1*05:02 DQB1*05:03 DQB1*05:04 DQB1*06:03 DQB1*06:04 DQB1*06:09
FGVT	9,13,46,90	4	61	0.3082	0	0	1	DQB1*04:01 DQB1*04:02
YGVT	9,13,46,90	11	252	0.7428	0	0	1	DQB1*03:02 DQB1*03:03 DQB1*03:05
FGVI	9,13,46,90	12	267	0.6441	0	0	1	DQB1*06:02
YGVI	9,13,46,90	21	486	0.6285	0	0	1	DQB1*05:01 DQB1*05:02 DQB1*05:03 DQB1*05:04 DQB1*06:03 DQB1*06:04 DQB1*06:09
FGYP	9,13,47,52	14	317	0.6604	0	0	1	DQB1*04:01 DQB1*04:02 DQB1*06:02
YGYP	9,13,47,52	27	657	0.814	0	0	1	DQB1*03:02 DQB1*03:03 DQB1*03:05 DQB1*05:01 DQB1*05:02 DQB1*05:03 DQB1*05:04 DQB1*06:03 DQB1*06:04 DQB1*06:09
FGYL	9,13,47,53	4	61	0.3082	0	0	1	DQB1*04:01 DQB1*04:02
YGYL	9,13,47,53	11	252	0.7428	0	0	1	DQB1*03:02 DQB1*03:03 DQB1*03:05
FGYQ	9,13,47,53	12	267	0.6441	0	0	1	DQB1*06:02
YGYQ	9,13,47,53	21	486	0.6285	0	0	1	DQB1*05:01 DQB1*05:02 DQB1*05:03 DQB1*05:04 DQB1*06:03 DQB1*06:04 DQB1*06:09
YGYP	9,13,47,55	11	252	0.7428	0	0	1	DQB1*03:02 DQB1*03:03 DQB1*03:05
FGYR	9,13,47,55	14	317	0.6604	0	0	1	DQB1*04:01 DQB1*04:02 DQB1*06:02
YGYR	9,13,47,55	21	486	0.6285	0	0	1	DQB1*05:01 DQB1*05:02 DQB1*05:03 DQB1*05:04 DQB1*06:03 DQB1*06:04 DQB1*06:09
FGYL	9,13,47,56	4	61	0.3082	0	0	1	DQB1*04:01 DQB1*04:02
FGYP	9,13,47,56	12	267	0.6441	0	0	1	DQB1*06:02
YGYP	9,13,47,56	27	657	0.814	0	0	1	DQB1*03:02 DQB1*03:03 DQB1*03:05 DQB1*05:01 DQB1*05:02 DQB1*05:03 DQB1*05:04 DQB1*06:03 DQB1*06:04 DQB1*06:09
YGYS	9,13,47,57	2	49	1	0	0	1	DQB1*05:02 DQB1*05:04
YGYV	9,13,47,57	14	294	0.4468	0	0	1	DQB1*05:01 DQB1*06:04 DQB1*06:09
FGYD	9,13,47,57	14	317	0.6604	0	0	1	DQB1*04:01 DQB1*04:02 DQB1*06:02
FGYD	9,13,47,66	4	61	0.3082	0	0	1	DQB1*04:01 DQB1*04:02
FGYE	9,13,47,66	12	267	0.6441	0	0	1	DQB1*06:02
YGYE	9,13,47,66	27	656	0.804	0	0	1	DQB1*03:02 DQB1*03:03 DQB1*03:05 DQB1*05:01 DQB1*05:02 DQB1*05:03 DQB1*06:03 DQB1*06:04 DQB1*06:09
FGYI	9,13,47,67	4	61	0.3082	0	0	1	DQB1*04:01 DQB1*04:02
FGYV	9,13,47,67	12	267	0.6441	0	0	1	DQB1*06:02
YGYV	9,13,47,67	27	656	0.804	0	0	1	DQB1*03:02 DQB1*03:03 DQB1*03:05 DQB1*05:01 DQB1*05:02 DQB1*05:03 DQB1*06:03 DQB1*06:04 DQB1*06:09
FGYE	9,13,47,70	4	61	0.3082	0	0	1	DQB1*04:01 DQB1*04:02
FGYG	9,13,47,70	12	267	0.6441	0	0	1	DQB1*06:02
YGYR	9,13,47,70	16	332	0.3715	0	0	1	DQB1*03:02 DQB1*03:03 DQB1*03:05 DQB1*06:04 DQB1*06:09
YGYG	9,13,47,70	19	410	0.4129	0	0	1	DQB1*05:01 DQB1*05:02 DQB1*05:03 DQB1*06:03
FGYD	9,13,47,71	4	61	0.3082	0	0	1	DQB1*04:01 DQB1*04:02
FGYT	9,13,47,71	12	267	0.6441	0	0	1	DQB1*06:02
YGYA	9,13,47,71	17	298	0.08652	0	0	1	DQB1*05:01 DQB1*05:02 DQB1*05:03
YGYT	9,13,47,71	18	440	0.9006	0	0	1	DQB1*03:02 DQB1*03:03 DQB1*03:05 DQB1*06:03 DQB1*06:04 DQB1*06:09
FGYS	9,13,47,74	4	61	0.3082	0	0	1	DQB1*04:01 DQB1*04:02
FGYE	9,13,47,74	12	267	0.6441	0	0	1	DQB1*06:02
YGYS	9,13,47,74	17	300	0.09217	0	0	1	DQB1*05:01 DQB1*05:02 DQB1*05:03 DQB1*05:04
YGYE	9,13,47,74	18	440	0.9006	0	0	1	DQB1*03:02 DQB1*03:03 DQB1*03:05 DQB1*06:03 DQB1*06:04 DQB1*06:09
FGYV	9,13,47,75	4	61	0.3082	0	0	1	DQB1*04:01 DQB1*04:02
FGYL	9,13,47,75	12	267	0.6441	0	0	1	DQB1*06:02
YGYV	9,13,47,75	17	300	0.09217	0	0	1	DQB1*05:01 DQB1*05:02 DQB1*05:03 DQB1*05:04
YGYL	9,13,47,75	18	440	0.9006	0	0	1	DQB1*03:02 DQB1*03:03 DQB1*03:05 DQB1*06:03 DQB1*06:04 DQB1*06:09
YGYR	9,13,47,77	17	300	0.09217	0	0	1	DQB1*05:01 DQB1*05:02 DQB1*05:03 DQB1*05:04
FGYT	9,13,47,77	14	317	0.6604	0	0	1	DQB1*04:01 DQB1*04:02 DQB1*06:02
YGYT	9,13,47,77	18	440	0.9006	0	0	1	DQB1*03:02 DQB1*03:03 DQB1*03:05 DQB1*06:03 DQB1*06:04 DQB1*06:09
FGYQ	9,13,47,84	4	61	0.3082	0	0	1	DQB1*04:01 DQB1*04:02
YGYQ	9,13,47,84	11	252	0.7428	0	0	1	DQB1*03:02 DQB1*03:03 DQB1*03:05
FGYE	9,13,47,84	12	267	0.6441	0	0	1	DQB1*06:02
YGYE	9,13,47,84	21	486	0.6285	0	0	1	DQB1*05:01 DQB1*05:02 DQB1*05:03 DQB1*05:04 DQB1*06:03 DQB1*06:04 DQB1*06:09
FGYL	9,13,47,85	4	61	0.3082	0	0	1	DQB1*04:01 DQB1*04:02
YGYL	9,13,47,85	11	252	0.7428	0	0	1	DQB1*03:02 DQB1*03:03 DQB1*03:05
FGYV	9,13,47,85	12	267	0.6441	0	0	1	DQB1*06:02
YGYV	9,13,47,85	21	486	0.6285	0	0	1	DQB1*05:01 DQB1*05:02 DQB1*05:03 DQB1*05:04 DQB1*06:03 DQB1*06:04 DQB1*06:09
FGYE	9,13,47,86	4	61	0.3082	0	0	1	DQB1*04:01 DQB1*04:02
YGYG	9,13,47,86	5	93	0.4165	0	0	1	DQB1*06:04 DQB1*06:09
YGYE	9,13,47,86	11	252	0.7428	0	0	1	DQB1*03:02 DQB1*03:03 DQB1*03:05
FGYA	9,13,47,86	12	267	0.6441	0	0	1	DQB1*06:02
YGYA	9,13,47,86	19	412	0.4277	0	0	1	DQB1*05:01 DQB1*05:02 DQB1*05:03 DQB1*05:04 DQB1*06:03
FGYL	9,13,47,87	4	61	0.3082	0	0	1	DQB1*04:01 DQB1*04:02
YGYL	9,13,47,87	11	252	0.7428	0	0	1	DQB1*03:02 DQB1*03:03 DQB1*03:05
FGYF	9,13,47,87	12	267	0.6441	0	0	1	DQB1*06:02
YGYY	9,13,47,87	19	381	0.2308	0	0	1	DQB1*05:01 DQB1*05:02 DQB1*05:03 DQB1*05:04 DQB1*06:04 DQB1*06:09
FGYT	9,13,47,89	4	61	0.3082	0	0	1	DQB1*04:01 DQB1*04:02
YGYT	9,13,47,89	11	252	0.7428	0	0	1	DQB1*03:02 DQB1*03:03 DQB1*03:05
FGYG	9,13,47,89	12	267	0.6441	0	0	1	DQB1*06:02
YGYG	9,13,47,89	21	486	0.6285	0	0	1	DQB1*05:01 DQB1*05:02 DQB1*05:03 DQB1*05:04 DQB1*06:03 DQB1*06:04 DQB1*06:09
FGYT	9,13,47,90	4	61	0.3082	0	0	1	DQB1*04:01 DQB1*04:02
YGYT	9,13,47,90	11	252	0.7428	0	0	1	DQB1*03:02 DQB1*03:03 DQB1*03:05
FGYI	9,13,47,90	12	267	0.6441	0	0	1	DQB1*06:02
YGYI	9,13,47,90	21	486	0.6285	0	0	1	DQB1*05:01 DQB1*05:02 DQB1*05:03 DQB1*05:04 DQB1*06:03 DQB1*06:04 DQB1*06:09
FGPL	9,13,52,53	4	61	0.3082	0	0	1	DQB1*04:01 DQB1*04:02
YGPL	9,13,52,53	11	252	0.7428	0	0	1	DQB1*03:02 DQB1*03:03 DQB1*03:05
FGPQ	9,13,52,53	12	267	0.6441	0	0	1	DQB1*06:02
YGPQ	9,13,52,53	21	486	0.6285	0	0	1	DQB1*05:01 DQB1*05:02 DQB1*05:03 DQB1*05:04 DQB1*06:03 DQB1*06:04 DQB1*06:09
YGPP	9,13,52,55	11	252	0.7428	0	0	1	DQB1*03:02 DQB1*03:03 DQB1*03:05
FGPR	9,13,52,55	14	317	0.6604	0	0	1	DQB1*04:01 DQB1*04:02 DQB1*06:02
YGPR	9,13,52,55	21	486	0.6285	0	0	1	DQB1*05:01 DQB1*05:02 DQB1*05:03 DQB1*05:04 DQB1*06:03 DQB1*06:04 DQB1*06:09
FGPL	9,13,52,56	4	61	0.3082	0	0	1	DQB1*04:01 DQB1*04:02
FGPP	9,13,52,56	12	267	0.6441	0	0	1	DQB1*06:02
YGPP	9,13,52,56	27	657	0.814	0	0	1	DQB1*03:02 DQB1*03:03 DQB1*03:05 DQB1*05:01 DQB1*05:02 DQB1*05:03 DQB1*05:04 DQB1*06:03 DQB1*06:04 DQB1*06:09
YGPS	9,13,52,57	2	49	1	0	0	1	DQB1*05:02 DQB1*05:04
YGPV	9,13,52,57	14	294	0.4468	0	0	1	DQB1*05:01 DQB1*06:04 DQB1*06:09
FGPD	9,13,52,57	14	317	0.6604	0	0	1	DQB1*04:01 DQB1*04:02 DQB1*06:02
FGPD	9,13,52,66	4	61	0.3082	0	0	1	DQB1*04:01 DQB1*04:02
FGPE	9,13,52,66	12	267	0.6441	0	0	1	DQB1*06:02
YGPE	9,13,52,66	27	656	0.804	0	0	1	DQB1*03:02 DQB1*03:03 DQB1*03:05 DQB1*05:01 DQB1*05:02 DQB1*05:03 DQB1*06:03 DQB1*06:04 DQB1*06:09
FGPI	9,13,52,67	4	61	0.3082	0	0	1	DQB1*04:01 DQB1*04:02
FGPV	9,13,52,67	12	267	0.6441	0	0	1	DQB1*06:02
YGPV	9,13,52,67	27	656	0.804	0	0	1	DQB1*03:02 DQB1*03:03 DQB1*03:05 DQB1*05:01 DQB1*05:02 DQB1*05:03 DQB1*06:03 DQB1*06:04 DQB1*06:09
FGPE	9,13,52,70	4	61	0.3082	0	0	1	DQB1*04:01 DQB1*04:02
FGPG	9,13,52,70	12	267	0.6441	0	0	1	DQB1*06:02
YGPR	9,13,52,70	16	332	0.3715	0	0	1	DQB1*03:02 DQB1*03:03 DQB1*03:05 DQB1*06:04 DQB1*06:09
YGPG	9,13,52,70	19	410	0.4129	0	0	1	DQB1*05:01 DQB1*05:02 DQB1*05:03 DQB1*06:03
FGPD	9,13,52,71	4	61	0.3082	0	0	1	DQB1*04:01 DQB1*04:02
FGPT	9,13,52,71	12	267	0.6441	0	0	1	DQB1*06:02
YGPA	9,13,52,71	17	298	0.08652	0	0	1	DQB1*05:01 DQB1*05:02 DQB1*05:03
YGPT	9,13,52,71	18	440	0.9006	0	0	1	DQB1*03:02 DQB1*03:03 DQB1*03:05 DQB1*06:03 DQB1*06:04 DQB1*06:09
FGPS	9,13,52,74	4	61	0.3082	0	0	1	DQB1*04:01 DQB1*04:02
FGPE	9,13,52,74	12	267	0.6441	0	0	1	DQB1*06:02
YGPS	9,13,52,74	17	300	0.09217	0	0	1	DQB1*05:01 DQB1*05:02 DQB1*05:03 DQB1*05:04
YGPE	9,13,52,74	18	440	0.9006	0	0	1	DQB1*03:02 DQB1*03:03 DQB1*03:05 DQB1*06:03 DQB1*06:04 DQB1*06:09
FGPV	9,13,52,75	4	61	0.3082	0	0	1	DQB1*04:01 DQB1*04:02
FGPL	9,13,52,75	12	267	0.6441	0	0	1	DQB1*06:02
YGPV	9,13,52,75	17	300	0.09217	0	0	1	DQB1*05:01 DQB1*05:02 DQB1*05:03 DQB1*05:04
YGPL	9,13,52,75	18	440	0.9006	0	0	1	DQB1*03:02 DQB1*03:03 DQB1*03:05 DQB1*06:03 DQB1*06:04 DQB1*06:09
YGPR	9,13,52,77	17	300	0.09217	0	0	1	DQB1*05:01 DQB1*05:02 DQB1*05:03 DQB1*05:04
FGPT	9,13,52,77	14	317	0.6604	0	0	1	DQB1*04:01 DQB1*04:02 DQB1*06:02
YGPT	9,13,52,77	18	440	0.9006	0	0	1	DQB1*03:02 DQB1*03:03 DQB1*03:05 DQB1*06:03 DQB1*06:04 DQB1*06:09
FGPQ	9,13,52,84	4	61	0.3082	0	0	1	DQB1*04:01 DQB1*04:02
YGPQ	9,13,52,84	11	252	0.7428	0	0	1	DQB1*03:02 DQB1*03:03 DQB1*03:05
FGPE	9,13,52,84	12	267	0.6441	0	0	1	DQB1*06:02
YGPE	9,13,52,84	21	486	0.6285	0	0	1	DQB1*05:01 DQB1*05:02 DQB1*05:03 DQB1*05:04 DQB1*06:03 DQB1*06:04 DQB1*06:09
FGPL	9,13,52,85	4	61	0.3082	0	0	1	DQB1*04:01 DQB1*04:02
YGPL	9,13,52,85	11	252	0.7428	0	0	1	DQB1*03:02 DQB1*03:03 DQB1*03:05
FGPV	9,13,52,85	12	267	0.6441	0	0	1	DQB1*06:02
YGPV	9,13,52,85	21	486	0.6285	0	0	1	DQB1*05:01 DQB1*05:02 DQB1*05:03 DQB1*05:04 DQB1*06:03 DQB1*06:04 DQB1*06:09
FGPE	9,13,52,86	4	61	0.3082	0	0	1	DQB1*04:01 DQB1*04:02
YGPG	9,13,52,86	5	93	0.4165	0	0	1	DQB1*06:04 DQB1*06:09
YGPE	9,13,52,86	11	252	0.7428	0	0	1	DQB1*03:02 DQB1*03:03 DQB1*03:05
FGPA	9,13,52,86	12	267	0.6441	0	0	1	DQB1*06:02
YGPA	9,13,52,86	19	412	0.4277	0	0	1	DQB1*05:01 DQB1*05:02 DQB1*05:03 DQB1*05:04 DQB1*06:03
FGPL	9,13,52,87	4	61	0.3082	0	0	1	DQB1*04:01 DQB1*04:02
YGPL	9,13,52,87	11	252	0.7428	0	0	1	DQB1*03:02 DQB1*03:03 DQB1*03:05
FGPF	9,13,52,87	12	267	0.6441	0	0	1	DQB1*06:02
YGPY	9,13,52,87	19	381	0.2308	0	0	1	DQB1*05:01 DQB1*05:02 DQB1*05:03 DQB1*05:04 DQB1*06:04 DQB1*06:09
FGPT	9,13,52,89	4	61	0.3082	0	0	1	DQB1*04:01 DQB1*04:02
YGPT	9,13,52,89	11	252	0.7428	0	0	1	DQB1*03:02 DQB1*03:03 DQB1*03:05
FGPG	9,13,52,89	12	267	0.6441	0	0	1	DQB1*06:02
YGPG	9,13,52,89	21	486	0.6285	0	0	1	DQB1*05:01 DQB1*05:02 DQB1*05:03 DQB1*05:04 DQB1*06:03 DQB1*06:04 DQB1*06:09
FGPT	9,13,52,90	4	61	0.3082	0	0	1	DQB1*04:01 DQB1*04:02
YGPT	9,13,52,90	11	252	0.7428	0	0	1	DQB1*03:02 DQB1*03:03 DQB1*03:05
FGPI	9,13,52,90	12	267	0.6441	0	0	1	DQB1*06:02
YGPI	9,13,52,90	21	486	0.6285	0	0	1	DQB1*05:01 DQB1*05:02 DQB1*05:03 DQB1*05:04 DQB1*06:03 DQB1*06:04 DQB1*06:09
FGLR	9,13,53,55	4	61	0.3082	0	0	1	DQB1*04:01 DQB1*04:02
YGLP	9,13,53,55	11	252	0.7428	0	0	1	DQB1*03:02 DQB1*03:03 DQB1*03:05
FGQR	9,13,53,55	12	267	0.6441	0	0	1	DQB1*06:02
YGQR	9,13,53,55	21	486	0.6285	0	0	1	DQB1*05:01 DQB1*05:02 DQB1*05:03 DQB1*05:04 DQB1*06:03 DQB1*06:04 DQB1*06:09
FGLL	9,13,53,56	4	61	0.3082	0	0	1	DQB1*04:01 DQB1*04:02
FGQP	9,13,53,56	12	267	0.6441	0	0	1	DQB1*06:02
YGQP	9,13,53,56	21	486	0.6285	0	0	1	DQB1*05:01 DQB1*05:02 DQB1*05:03 DQB1*05:04 DQB1*06:03 DQB1*06:04 DQB1*06:09
YGQS	9,13,53,57	2	49	1	0	0	1	DQB1*05:02 DQB1*05:04
FGLD	9,13,53,57	4	61	0.3082	0	0	1	DQB1*04:01 DQB1*04:02
YGLD	9,13,53,57	6	91	0.2585	0	0	1	DQB1*03:03
FGQD	9,13,53,57	12	267	0.6441	0	0	1	DQB1*06:02
YGQV	9,13,53,57	14	294	0.4468	0	0	1	DQB1*05:01 DQB1*06:04 DQB1*06:09
FGLD	9,13,53,66	4	61	0.3082	0	0	1	DQB1*04:01 DQB1*04:02
YGLE	9,13,53,66	11	252	0.7428	0	0	1	DQB1*03:02 DQB1*03:03 DQB1*03:05
FGQE	9,13,53,66	12	267	0.6441	0	0	1	DQB1*06:02
YGQE	9,13,53,66	21	484	0.6109	0	0	1	DQB1*05:01 DQB1*05:02 DQB1*05:03 DQB1*06:03 DQB1*06:04 DQB1*06:09
FGLI	9,13,53,67	4	61	0.3082	0	0	1	DQB1*04:01 DQB1*04:02
YGLV	9,13,53,67	11	252	0.7428	0	0	1	DQB1*03:02 DQB1*03:03 DQB1*03:05
FGQV	9,13,53,67	12	267	0.6441	0	0	1	DQB1*06:02
YGQV	9,13,53,67	21	484	0.6109	0	0	1	DQB1*05:01 DQB1*05:02 DQB1*05:03 DQB1*06:03 DQB1*06:04 DQB1*06:09
FGLE	9,13,53,70	4	61	0.3082	0	0	1	DQB1*04:01 DQB1*04:02
YGQR	9,13,53,70	5	93	0.4165	0	0	1	DQB1*06:04 DQB1*06:09
FGQG	9,13,53,70	12	267	0.6441	0	0	1	DQB1*06:02
YGQG	9,13,53,70	19	410	0.4129	0	0	1	DQB1*05:01 DQB1*05:02 DQB1*05:03 DQB1*06:03
FGLD	9,13,53,71	4	61	0.3082	0	0	1	DQB1*04:01 DQB1*04:02
YGLT	9,13,53,71	11	252	0.7428	0	0	1	DQB1*03:02 DQB1*03:03 DQB1*03:05
FGQT	9,13,53,71	12	267	0.6441	0	0	1	DQB1*06:02
YGQA	9,13,53,71	17	298	0.08652	0	0	1	DQB1*05:01 DQB1*05:02 DQB1*05:03
FGLS	9,13,53,74	4	61	0.3082	0	0	1	DQB1*04:01 DQB1*04:02
YGLE	9,13,53,74	11	252	0.7428	0	0	1	DQB1*03:02 DQB1*03:03 DQB1*03:05
FGQE	9,13,53,74	12	267	0.6441	0	0	1	DQB1*06:02
YGQS	9,13,53,74	17	300	0.09217	0	0	1	DQB1*05:01 DQB1*05:02 DQB1*05:03 DQB1*05:04
FGLV	9,13,53,75	4	61	0.3082	0	0	1	DQB1*04:01 DQB1*04:02
YGLL	9,13,53,75	11	252	0.7428	0	0	1	DQB1*03:02 DQB1*03:03 DQB1*03:05
FGQL	9,13,53,75	12	267	0.6441	0	0	1	DQB1*06:02
YGQV	9,13,53,75	17	300	0.09217	0	0	1	DQB1*05:01 DQB1*05:02 DQB1*05:03 DQB1*05:04
FGLT	9,13,53,77	4	61	0.3082	0	0	1	DQB1*04:01 DQB1*04:02
YGLT	9,13,53,77	11	252	0.7428	0	0	1	DQB1*03:02 DQB1*03:03 DQB1*03:05
FGQT	9,13,53,77	12	267	0.6441	0	0	1	DQB1*06:02
YGQR	9,13,53,77	17	300	0.09217	0	0	1	DQB1*05:01 DQB1*05:02 DQB1*05:03 DQB1*05:04
FGLQ	9,13,53,84	4	61	0.3082	0	0	1	DQB1*04:01 DQB1*04:02
FGQE	9,13,53,84	12	267	0.6441	0	0	1	DQB1*06:02
YGQE	9,13,53,84	21	486	0.6285	0	0	1	DQB1*05:01 DQB1*05:02 DQB1*05:03 DQB1*05:04 DQB1*06:03 DQB1*06:04 DQB1*06:09
FGLL	9,13,53,85	4	61	0.3082	0	0	1	DQB1*04:01 DQB1*04:02
FGQV	9,13,53,85	12	267	0.6441	0	0	1	DQB1*06:02
YGQV	9,13,53,85	21	486	0.6285	0	0	1	DQB1*05:01 DQB1*05:02 DQB1*05:03 DQB1*05:04 DQB1*06:03 DQB1*06:04 DQB1*06:09
FGLE	9,13,53,86	4	61	0.3082	0	0	1	DQB1*04:01 DQB1*04:02
YGQG	9,13,53,86	5	93	0.4165	0	0	1	DQB1*06:04 DQB1*06:09
FGQA	9,13,53,86	12	267	0.6441	0	0	1	DQB1*06:02
YGQA	9,13,53,86	19	412	0.4277	0	0	1	DQB1*05:01 DQB1*05:02 DQB1*05:03 DQB1*05:04 DQB1*06:03
FGLL	9,13,53,87	4	61	0.3082	0	0	1	DQB1*04:01 DQB1*04:02
FGQF	9,13,53,87	12	267	0.6441	0	0	1	DQB1*06:02
YGQY	9,13,53,87	19	381	0.2308	0	0	1	DQB1*05:01 DQB1*05:02 DQB1*05:03 DQB1*05:04 DQB1*06:04 DQB1*06:09
FGLT	9,13,53,89	4	61	0.3082	0	0	1	DQB1*04:01 DQB1*04:02
FGQG	9,13,53,89	12	267	0.6441	0	0	1	DQB1*06:02
YGQG	9,13,53,89	21	486	0.6285	0	0	1	DQB1*05:01 DQB1*05:02 DQB1*05:03 DQB1*05:04 DQB1*06:03 DQB1*06:04 DQB1*06:09
FGLT	9,13,53,90	4	61	0.3082	0	0	1	DQB1*04:01 DQB1*04:02
FGQI	9,13,53,90	12	267	0.6441	0	0	1	DQB1*06:02
YGQI	9,13,53,90	21	486	0.6285	0	0	1	DQB1*05:01 DQB1*05:02 DQB1*05:03 DQB1*05:04 DQB1*06:03 DQB1*06:04 DQB1*06:09
FGRL	9,13,55,56	4	61	0.3082	0	0	1	DQB1*04:01 DQB1*04:02
YGPP	9,13,55,56	11	252	0.7428	0	0	1	DQB1*03:02 DQB1*03:03 DQB1*03:05
FGRP	9,13,55,56	12	267	0.6441	0	0	1	DQB1*06:02
YGRP	9,13,55,56	21	486	0.6285	0	0	1	DQB1*05:01 DQB1*05:02 DQB1*05:03 DQB1*05:04 DQB1*06:03 DQB1*06:04 DQB1*06:09
YGRS	9,13,55,57	2	49	1	0	0	1	DQB1*05:02 DQB1*05:04
YGPD	9,13,55,57	6	91	0.2585	0	0	1	DQB1*03:03
YGRV	9,13,55,57	14	294	0.4468	0	0	1	DQB1*05:01 DQB1*06:04 DQB1*06:09
FGRD	9,13,55,57	14	317	0.6604	0	0	1	DQB1*04:01 DQB1*04:02 DQB1*06:02
FGRD	9,13,55,66	4	61	0.3082	0	0	1	DQB1*04:01 DQB1*04:02
YGPE	9,13,55,66	11	252	0.7428	0	0	1	DQB1*03:02 DQB1*03:03 DQB1*03:05
FGRE	9,13,55,66	12	267	0.6441	0	0	1	DQB1*06:02
YGRE	9,13,55,66	21	484	0.6109	0	0	1	DQB1*05:01 DQB1*05:02 DQB1*05:03 DQB1*06:03 DQB1*06:04 DQB1*06:09
FGRI	9,13,55,67	4	61	0.3082	0	0	1	DQB1*04:01 DQB1*04:02
YGPV	9,13,55,67	11	252	0.7428	0	0	1	DQB1*03:02 DQB1*03:03 DQB1*03:05
FGRV	9,13,55,67	12	267	0.6441	0	0	1	DQB1*06:02
YGRV	9,13,55,67	21	484	0.6109	0	0	1	DQB1*05:01 DQB1*05:02 DQB1*05:03 DQB1*06:03 DQB1*06:04 DQB1*06:09
FGRE	9,13,55,70	4	61	0.3082	0	0	1	DQB1*04:01 DQB1*04:02
YGRR	9,13,55,70	5	93	0.4165	0	0	1	DQB1*06:04 DQB1*06:09
YGPR	9,13,55,70	11	252	0.7428	0	0	1	DQB1*03:02 DQB1*03:03 DQB1*03:05
FGRG	9,13,55,70	12	267	0.6441	0	0	1	DQB1*06:02
YGRG	9,13,55,70	19	410	0.4129	0	0	1	DQB1*05:01 DQB1*05:02 DQB1*05:03 DQB1*06:03
FGRD	9,13,55,71	4	61	0.3082	0	0	1	DQB1*04:01 DQB1*04:02
YGPT	9,13,55,71	11	252	0.7428	0	0	1	DQB1*03:02 DQB1*03:03 DQB1*03:05
FGRT	9,13,55,71	12	267	0.6441	0	0	1	DQB1*06:02
YGRA	9,13,55,71	17	298	0.08652	0	0	1	DQB1*05:01 DQB1*05:02 DQB1*05:03
FGRS	9,13,55,74	4	61	0.3082	0	0	1	DQB1*04:01 DQB1*04:02
YGPE	9,13,55,74	11	252	0.7428	0	0	1	DQB1*03:02 DQB1*03:03 DQB1*03:05
FGRE	9,13,55,74	12	267	0.6441	0	0	1	DQB1*06:02
YGRS	9,13,55,74	17	300	0.09217	0	0	1	DQB1*05:01 DQB1*05:02 DQB1*05:03 DQB1*05:04
FGRV	9,13,55,75	4	61	0.3082	0	0	1	DQB1*04:01 DQB1*04:02
YGPL	9,13,55,75	11	252	0.7428	0	0	1	DQB1*03:02 DQB1*03:03 DQB1*03:05
FGRL	9,13,55,75	12	267	0.6441	0	0	1	DQB1*06:02
YGRV	9,13,55,75	17	300	0.09217	0	0	1	DQB1*05:01 DQB1*05:02 DQB1*05:03 DQB1*05:04
YGPT	9,13,55,77	11	252	0.7428	0	0	1	DQB1*03:02 DQB1*03:03 DQB1*03:05
YGRR	9,13,55,77	17	300	0.09217	0	0	1	DQB1*05:01 DQB1*05:02 DQB1*05:03 DQB1*05:04
FGRT	9,13,55,77	14	317	0.6604	0	0	1	DQB1*04:01 DQB1*04:02 DQB1*06:02
FGRQ	9,13,55,84	4	61	0.3082	0	0	1	DQB1*04:01 DQB1*04:02
YGPQ	9,13,55,84	11	252	0.7428	0	0	1	DQB1*03:02 DQB1*03:03 DQB1*03:05
FGRE	9,13,55,84	12	267	0.6441	0	0	1	DQB1*06:02
YGRE	9,13,55,84	21	486	0.6285	0	0	1	DQB1*05:01 DQB1*05:02 DQB1*05:03 DQB1*05:04 DQB1*06:03 DQB1*06:04 DQB1*06:09
FGRL	9,13,55,85	4	61	0.3082	0	0	1	DQB1*04:01 DQB1*04:02
YGPL	9,13,55,85	11	252	0.7428	0	0	1	DQB1*03:02 DQB1*03:03 DQB1*03:05
FGRV	9,13,55,85	12	267	0.6441	0	0	1	DQB1*06:02
YGRV	9,13,55,85	21	486	0.6285	0	0	1	DQB1*05:01 DQB1*05:02 DQB1*05:03 DQB1*05:04 DQB1*06:03 DQB1*06:04 DQB1*06:09
FGRE	9,13,55,86	4	61	0.3082	0	0	1	DQB1*04:01 DQB1*04:02
YGRG	9,13,55,86	5	93	0.4165	0	0	1	DQB1*06:04 DQB1*06:09
YGPE	9,13,55,86	11	252	0.7428	0	0	1	DQB1*03:02 DQB1*03:03 DQB1*03:05
FGRA	9,13,55,86	12	267	0.6441	0	0	1	DQB1*06:02
YGRA	9,13,55,86	19	412	0.4277	0	0	1	DQB1*05:01 DQB1*05:02 DQB1*05:03 DQB1*05:04 DQB1*06:03
FGRL	9,13,55,87	4	61	0.3082	0	0	1	DQB1*04:01 DQB1*04:02
YGPL	9,13,55,87	11	252	0.7428	0	0	1	DQB1*03:02 DQB1*03:03 DQB1*03:05
FGRF	9,13,55,87	12	267	0.6441	0	0	1	DQB1*06:02
YGRY	9,13,55,87	19	381	0.2308	0	0	1	DQB1*05:01 DQB1*05:02 DQB1*05:03 DQB1*05:04 DQB1*06:04 DQB1*06:09
FGRT	9,13,55,89	4	61	0.3082	0	0	1	DQB1*04:01 DQB1*04:02
YGPT	9,13,55,89	11	252	0.7428	0	0	1	DQB1*03:02 DQB1*03:03 DQB1*03:05
FGRG	9,13,55,89	12	267	0.6441	0	0	1	DQB1*06:02
YGRG	9,13,55,89	21	486	0.6285	0	0	1	DQB1*05:01 DQB1*05:02 DQB1*05:03 DQB1*05:04 DQB1*06:03 DQB1*06:04 DQB1*06:09
FGRT	9,13,55,90	4	61	0.3082	0	0	1	DQB1*04:01 DQB1*04:02
YGPT	9,13,55,90	11	252	0.7428	0	0	1	DQB1*03:02 DQB1*03:03 DQB1*03:05
FGRI	9,13,55,90	12	267	0.6441	0	0	1	DQB1*06:02
YGRI	9,13,55,90	21	486	0.6285	0	0	1	DQB1*05:01 DQB1*05:02 DQB1*05:03 DQB1*05:04 DQB1*06:03 DQB1*06:04 DQB1*06:09
YGPS	9,13,56,57	2	49	1	0	0	1	DQB1*05:02 DQB1*05:04
FGLD	9,13,56,57	4	61	0.3082	0	0	1	DQB1*04:01 DQB1*04:02
FGPD	9,13,56,57	12	267	0.6441	0	0	1	DQB1*06:02
YGPV	9,13,56,57	14	294	0.4468	0	0	1	DQB1*05:01 DQB1*06:04 DQB1*06:09
FGLD	9,13,56,66	4	61	0.3082	0	0	1	DQB1*04:01 DQB1*04:02
FGPE	9,13,56,66	12	267	0.6441	0	0	1	DQB1*06:02
YGPE	9,13,56,66	27	656	0.804	0	0	1	DQB1*03:02 DQB1*03:03 DQB1*03:05 DQB1*05:01 DQB1*05:02 DQB1*05:03 DQB1*06:03 DQB1*06:04 DQB1*06:09
FGLI	9,13,56,67	4	61	0.3082	0	0	1	DQB1*04:01 DQB1*04:02
FGPV	9,13,56,67	12	267	0.6441	0	0	1	DQB1*06:02
YGPV	9,13,56,67	27	656	0.804	0	0	1	DQB1*03:02 DQB1*03:03 DQB1*03:05 DQB1*05:01 DQB1*05:02 DQB1*05:03 DQB1*06:03 DQB1*06:04 DQB1*06:09
FGLE	9,13,56,70	4	61	0.3082	0	0	1	DQB1*04:01 DQB1*04:02
FGPG	9,13,56,70	12	267	0.6441	0	0	1	DQB1*06:02
YGPG	9,13,56,70	19	410	0.4129	0	0	1	DQB1*05:01 DQB1*05:02 DQB1*05:03 DQB1*06:03
FGLD	9,13,56,71	4	61	0.3082	0	0	1	DQB1*04:01 DQB1*04:02
FGPT	9,13,56,71	12	267	0.6441	0	0	1	DQB1*06:02
YGPA	9,13,56,71	17	298	0.08652	0	0	1	DQB1*05:01 DQB1*05:02 DQB1*05:03
YGPT	9,13,56,71	18	440	0.9006	0	0	1	DQB1*03:02 DQB1*03:03 DQB1*03:05 DQB1*06:03 DQB1*06:04 DQB1*06:09
FGLS	9,13,56,74	4	61	0.3082	0	0	1	DQB1*04:01 DQB1*04:02
FGPE	9,13,56,74	12	267	0.6441	0	0	1	DQB1*06:02
YGPS	9,13,56,74	17	300	0.09217	0	0	1	DQB1*05:01 DQB1*05:02 DQB1*05:03 DQB1*05:04
YGPE	9,13,56,74	18	440	0.9006	0	0	1	DQB1*03:02 DQB1*03:03 DQB1*03:05 DQB1*06:03 DQB1*06:04 DQB1*06:09
FGLV	9,13,56,75	4	61	0.3082	0	0	1	DQB1*04:01 DQB1*04:02
FGPL	9,13,56,75	12	267	0.6441	0	0	1	DQB1*06:02
YGPL	9,13,56,75	18	440	0.9006	0	0	1	DQB1*03:02 DQB1*03:03 DQB1*03:05 DQB1*06:03 DQB1*06:04 DQB1*06:09
YGPV	9,13,56,75	27	622	0.4974	0	0	1	DQB1*02:01 DQB1*02:02 DQB1*05:01 DQB1*05:02 DQB1*05:03 DQB1*05:04
FGLT	9,13,56,77	4	61	0.3082	0	0	1	DQB1*04:01 DQB1*04:02
FGPT	9,13,56,77	12	267	0.6441	0	0	1	DQB1*06:02
YGPT	9,13,56,77	18	440	0.9006	0	0	1	DQB1*03:02 DQB1*03:03 DQB1*03:05 DQB1*06:03 DQB1*06:04 DQB1*06:09
YGPR	9,13,56,77	27	622	0.4974	0	0	1	DQB1*02:01 DQB1*02:02 DQB1*05:01 DQB1*05:02 DQB1*05:03 DQB1*05:04
FGLQ	9,13,56,84	4	61	0.3082	0	0	1	DQB1*04:01 DQB1*04:02
FGPE	9,13,56,84	12	267	0.6441	0	0	1	DQB1*06:02
YGPE	9,13,56,84	21	486	0.6285	0	0	1	DQB1*05:01 DQB1*05:02 DQB1*05:03 DQB1*05:04 DQB1*06:03 DQB1*06:04 DQB1*06:09
FGLL	9,13,56,85	4	61	0.3082	0	0	1	DQB1*04:01 DQB1*04:02
FGPV	9,13,56,85	12	267	0.6441	0	0	1	DQB1*06:02
YGPV	9,13,56,85	21	486	0.6285	0	0	1	DQB1*05:01 DQB1*05:02 DQB1*05:03 DQB1*05:04 DQB1*06:03 DQB1*06:04 DQB1*06:09
FGLE	9,13,56,86	4	61	0.3082	0	0	1	DQB1*04:01 DQB1*04:02
YGPG	9,13,56,86	5	93	0.4165	0	0	1	DQB1*06:04 DQB1*06:09
FGPA	9,13,56,86	12	267	0.6441	0	0	1	DQB1*06:02
YGPA	9,13,56,86	19	412	0.4277	0	0	1	DQB1*05:01 DQB1*05:02 DQB1*05:03 DQB1*05:04 DQB1*06:03
FGLL	9,13,56,87	4	61	0.3082	0	0	1	DQB1*04:01 DQB1*04:02
FGPF	9,13,56,87	12	267	0.6441	0	0	1	DQB1*06:02
YGPY	9,13,56,87	19	381	0.2308	0	0	1	DQB1*05:01 DQB1*05:02 DQB1*05:03 DQB1*05:04 DQB1*06:04 DQB1*06:09
FGLT	9,13,56,89	4	61	0.3082	0	0	1	DQB1*04:01 DQB1*04:02
FGPG	9,13,56,89	12	267	0.6441	0	0	1	DQB1*06:02
YGPG	9,13,56,89	21	486	0.6285	0	0	1	DQB1*05:01 DQB1*05:02 DQB1*05:03 DQB1*05:04 DQB1*06:03 DQB1*06:04 DQB1*06:09
FGLT	9,13,56,90	4	61	0.3082	0	0	1	DQB1*04:01 DQB1*04:02
FGPI	9,13,56,90	12	267	0.6441	0	0	1	DQB1*06:02
YGPI	9,13,56,90	21	486	0.6285	0	0	1	DQB1*05:01 DQB1*05:02 DQB1*05:03 DQB1*05:04 DQB1*06:03 DQB1*06:04 DQB1*06:09
YGSE	9,13,57,66	2	47	0.7125	0	0	1	DQB1*05:02
FGDD	9,13,57,66	4	61	0.3082	0	0	1	DQB1*04:01 DQB1*04:02
FGDE	9,13,57,66	12	267	0.6441	0	0	1	DQB1*06:02
YGVE	9,13,57,66	14	294	0.4468	0	0	1	DQB1*05:01 DQB1*06:04 DQB1*06:09
YGSV	9,13,57,67	2	47	0.7125	0	0	1	DQB1*05:02
FGDI	9,13,57,67	4	61	0.3082	0	0	1	DQB1*04:01 DQB1*04:02
FGDV	9,13,57,67	12	267	0.6441	0	0	1	DQB1*06:02
YGVV	9,13,57,67	14	294	0.4468	0	0	1	DQB1*05:01 DQB1*06:04 DQB1*06:09
YGSG	9,13,57,70	2	47	0.7125	0	0	1	DQB1*05:02
FGDE	9,13,57,70	4	61	0.3082	0	0	1	DQB1*04:01 DQB1*04:02
YGDR	9,13,57,70	6	91	0.2585	0	0	1	DQB1*03:03
YGVR	9,13,57,70	5	93	0.4165	0	0	1	DQB1*06:04 DQB1*06:09
YGVG	9,13,57,70	12	210	0.1731	0	0	1	DQB1*05:01
FGDG	9,13,57,70	12	267	0.6441	0	0	1	DQB1*06:02
YGSA	9,13,57,71	2	47	0.7125	0	0	1	DQB1*05:02
YGDA	9,13,57,71	3	53	0.4711	0	0	1	DQB1*05:03
FGDD	9,13,57,71	4	61	0.3082	0	0	1	DQB1*04:01 DQB1*04:02
YGVT	9,13,57,71	5	93	0.4165	0	0	1	DQB1*06:04 DQB1*06:09
YGVA	9,13,57,71	12	210	0.1731	0	0	1	DQB1*05:01
FGDT	9,13,57,71	12	267	0.6441	0	0	1	DQB1*06:02
YGSS	9,13,57,74	2	49	1	0	0	1	DQB1*05:02 DQB1*05:04
YGDS	9,13,57,74	3	53	0.4711	0	0	1	DQB1*05:03
FGDS	9,13,57,74	4	61	0.3082	0	0	1	DQB1*04:01 DQB1*04:02
YGVE	9,13,57,74	5	93	0.4165	0	0	1	DQB1*06:04 DQB1*06:09
YGVS	9,13,57,74	12	210	0.1731	0	0	1	DQB1*05:01
FGDE	9,13,57,74	12	267	0.6441	0	0	1	DQB1*06:02
YGSV	9,13,57,75	2	49	1	0	0	1	DQB1*05:02 DQB1*05:04
YGDV	9,13,57,75	3	53	0.4711	0	0	1	DQB1*05:03
FGDV	9,13,57,75	4	61	0.3082	0	0	1	DQB1*04:01 DQB1*04:02
YGVL	9,13,57,75	5	93	0.4165	0	0	1	DQB1*06:04 DQB1*06:09
YGVV	9,13,57,75	12	210	0.1731	0	0	1	DQB1*05:01
FGDL	9,13,57,75	12	267	0.6441	0	0	1	DQB1*06:02
YGSR	9,13,57,77	2	49	1	0	0	1	DQB1*05:02 DQB1*05:04
YGDR	9,13,57,77	3	53	0.4711	0	0	1	DQB1*05:03
YGVT	9,13,57,77	5	93	0.4165	0	0	1	DQB1*06:04 DQB1*06:09
YGVR	9,13,57,77	12	210	0.1731	0	0	1	DQB1*05:01
FGDT	9,13,57,77	14	317	0.6604	0	0	1	DQB1*04:01 DQB1*04:02 DQB1*06:02
YGSE	9,13,57,84	2	49	1	0	0	1	DQB1*05:02 DQB1*05:04
FGDQ	9,13,57,84	4	61	0.3082	0	0	1	DQB1*04:01 DQB1*04:02
YGDQ	9,13,57,84	6	91	0.2585	0	0	1	DQB1*03:03
FGDE	9,13,57,84	12	267	0.6441	0	0	1	DQB1*06:02
YGVE	9,13,57,84	14	294	0.4468	0	0	1	DQB1*05:01 DQB1*06:04 DQB1*06:09
YGSV	9,13,57,85	2	49	1	0	0	1	DQB1*05:02 DQB1*05:04
FGDL	9,13,57,85	4	61	0.3082	0	0	1	DQB1*04:01 DQB1*04:02
YGDL	9,13,57,85	6	91	0.2585	0	0	1	DQB1*03:03
FGDV	9,13,57,85	12	267	0.6441	0	0	1	DQB1*06:02
YGVV	9,13,57,85	14	294	0.4468	0	0	1	DQB1*05:01 DQB1*06:04 DQB1*06:09
YGSA	9,13,57,86	2	49	1	0	0	1	DQB1*05:02 DQB1*05:04
FGDE	9,13,57,86	4	61	0.3082	0	0	1	DQB1*04:01 DQB1*04:02
YGDE	9,13,57,86	6	91	0.2585	0	0	1	DQB1*03:03
YGVG	9,13,57,86	5	93	0.4165	0	0	1	DQB1*06:04 DQB1*06:09
YGVA	9,13,57,86	12	210	0.1731	0	0	1	DQB1*05:01
FGDA	9,13,57,86	12	267	0.6441	0	0	1	DQB1*06:02
YGSY	9,13,57,87	2	49	1	0	0	1	DQB1*05:02 DQB1*05:04
YGDY	9,13,57,87	3	53	0.4711	0	0	1	DQB1*05:03
FGDL	9,13,57,87	4	61	0.3082	0	0	1	DQB1*04:01 DQB1*04:02
YGDL	9,13,57,87	6	91	0.2585	0	0	1	DQB1*03:03
FGDF	9,13,57,87	12	267	0.6441	0	0	1	DQB1*06:02
YGVY	9,13,57,87	14	294	0.4468	0	0	1	DQB1*05:01 DQB1*06:04 DQB1*06:09
YGSG	9,13,57,89	2	49	1	0	0	1	DQB1*05:02 DQB1*05:04
FGDT	9,13,57,89	4	61	0.3082	0	0	1	DQB1*04:01 DQB1*04:02
YGDT	9,13,57,89	6	91	0.2585	0	0	1	DQB1*03:03
FGDG	9,13,57,89	12	267	0.6441	0	0	1	DQB1*06:02
YGVG	9,13,57,89	14	294	0.4468	0	0	1	DQB1*05:01 DQB1*06:04 DQB1*06:09
YGSI	9,13,57,90	2	49	1	0	0	1	DQB1*05:02 DQB1*05:04
FGDT	9,13,57,90	4	61	0.3082	0	0	1	DQB1*04:01 DQB1*04:02
YGDT	9,13,57,90	6	91	0.2585	0	0	1	DQB1*03:03
FGDI	9,13,57,90	12	267	0.6441	0	0	1	DQB1*06:02
YGVI	9,13,57,90	14	294	0.4468	0	0	1	DQB1*05:01 DQB1*06:04 DQB1*06:09
FGDI	9,13,66,67	4	61	0.3082	0	0	1	DQB1*04:01 DQB1*04:02
FGEV	9,13,66,67	12	267	0.6441	0	0	1	DQB1*06:02
YGEV	9,13,66,67	27	656	0.804	0	0	1	DQB1*03:02 DQB1*03:03 DQB1*03:05 DQB1*05:01 DQB1*05:02 DQB1*05:03 DQB1*06:03 DQB1*06:04 DQB1*06:09
FGDE	9,13,66,70	4	61	0.3082	0	0	1	DQB1*04:01 DQB1*04:02
FGEG	9,13,66,70	12	267	0.6441	0	0	1	DQB1*06:02
YGER	9,13,66,70	16	332	0.3715	0	0	1	DQB1*03:02 DQB1*03:03 DQB1*03:05 DQB1*06:04 DQB1*06:09
YGEG	9,13,66,70	19	410	0.4129	0	0	1	DQB1*05:01 DQB1*05:02 DQB1*05:03 DQB1*06:03
FGDD	9,13,66,71	4	61	0.3082	0	0	1	DQB1*04:01 DQB1*04:02
FGET	9,13,66,71	12	267	0.6441	0	0	1	DQB1*06:02
YGEA	9,13,66,71	17	298	0.08652	0	0	1	DQB1*05:01 DQB1*05:02 DQB1*05:03
YGET	9,13,66,71	18	440	0.9006	0	0	1	DQB1*03:02 DQB1*03:03 DQB1*03:05 DQB1*06:03 DQB1*06:04 DQB1*06:09
FGDS	9,13,66,74	4	61	0.3082	0	0	1	DQB1*04:01 DQB1*04:02
FGEE	9,13,66,74	12	267	0.6441	0	0	1	DQB1*06:02
YGES	9,13,66,74	17	298	0.08652	0	0	1	DQB1*05:01 DQB1*05:02 DQB1*05:03
YGEE	9,13,66,74	18	440	0.9006	0	0	1	DQB1*03:02 DQB1*03:03 DQB1*03:05 DQB1*06:03 DQB1*06:04 DQB1*06:09
FGDV	9,13,66,75	4	61	0.3082	0	0	1	DQB1*04:01 DQB1*04:02
FGEL	9,13,66,75	12	267	0.6441	0	0	1	DQB1*06:02
YGEV	9,13,66,75	17	298	0.08652	0	0	1	DQB1*05:01 DQB1*05:02 DQB1*05:03
YGEL	9,13,66,75	18	440	0.9006	0	0	1	DQB1*03:02 DQB1*03:03 DQB1*03:05 DQB1*06:03 DQB1*06:04 DQB1*06:09
FGDT	9,13,66,77	4	61	0.3082	0	0	1	DQB1*04:01 DQB1*04:02
FGET	9,13,66,77	12	267	0.6441	0	0	1	DQB1*06:02
YGER	9,13,66,77	17	298	0.08652	0	0	1	DQB1*05:01 DQB1*05:02 DQB1*05:03
YGET	9,13,66,77	18	440	0.9006	0	0	1	DQB1*03:02 DQB1*03:03 DQB1*03:05 DQB1*06:03 DQB1*06:04 DQB1*06:09
FGDQ	9,13,66,84	4	61	0.3082	0	0	1	DQB1*04:01 DQB1*04:02
YGEQ	9,13,66,84	11	252	0.7428	0	0	1	DQB1*03:02 DQB1*03:03 DQB1*03:05
FGEE	9,13,66,84	12	267	0.6441	0	0	1	DQB1*06:02
YGEE	9,13,66,84	21	484	0.6109	0	0	1	DQB1*05:01 DQB1*05:02 DQB1*05:03 DQB1*06:03 DQB1*06:04 DQB1*06:09
FGDL	9,13,66,85	4	61	0.3082	0	0	1	DQB1*04:01 DQB1*04:02
YGEL	9,13,66,85	11	252	0.7428	0	0	1	DQB1*03:02 DQB1*03:03 DQB1*03:05
FGEV	9,13,66,85	12	267	0.6441	0	0	1	DQB1*06:02
YGEV	9,13,66,85	21	484	0.6109	0	0	1	DQB1*05:01 DQB1*05:02 DQB1*05:03 DQB1*06:03 DQB1*06:04 DQB1*06:09
FGDE	9,13,66,86	4	61	0.3082	0	0	1	DQB1*04:01 DQB1*04:02
YGEG	9,13,66,86	5	93	0.4165	0	0	1	DQB1*06:04 DQB1*06:09
YGEE	9,13,66,86	11	252	0.7428	0	0	1	DQB1*03:02 DQB1*03:03 DQB1*03:05
FGEA	9,13,66,86	12	267	0.6441	0	0	1	DQB1*06:02
YGEA	9,13,66,86	19	410	0.4129	0	0	1	DQB1*05:01 DQB1*05:02 DQB1*05:03 DQB1*06:03
FGDL	9,13,66,87	4	61	0.3082	0	0	1	DQB1*04:01 DQB1*04:02
YGEL	9,13,66,87	11	252	0.7428	0	0	1	DQB1*03:02 DQB1*03:03 DQB1*03:05
FGEF	9,13,66,87	12	267	0.6441	0	0	1	DQB1*06:02
YGEY	9,13,66,87	19	379	0.2206	0	0	1	DQB1*05:01 DQB1*05:02 DQB1*05:03 DQB1*06:04 DQB1*06:09
FGDT	9,13,66,89	4	61	0.3082	0	0	1	DQB1*04:01 DQB1*04:02
YGET	9,13,66,89	11	252	0.7428	0	0	1	DQB1*03:02 DQB1*03:03 DQB1*03:05
FGEG	9,13,66,89	12	267	0.6441	0	0	1	DQB1*06:02
YGEG	9,13,66,89	21	484	0.6109	0	0	1	DQB1*05:01 DQB1*05:02 DQB1*05:03 DQB1*06:03 DQB1*06:04 DQB1*06:09
FGDT	9,13,66,90	4	61	0.3082	0	0	1	DQB1*04:01 DQB1*04:02
YGET	9,13,66,90	11	252	0.7428	0	0	1	DQB1*03:02 DQB1*03:03 DQB1*03:05
FGEI	9,13,66,90	12	267	0.6441	0	0	1	DQB1*06:02
YGEI	9,13,66,90	21	484	0.6109	0	0	1	DQB1*05:01 DQB1*05:02 DQB1*05:03 DQB1*06:03 DQB1*06:04 DQB1*06:09
FGIE	9,13,67,70	4	61	0.3082	0	0	1	DQB1*04:01 DQB1*04:02
FGVG	9,13,67,70	12	267	0.6441	0	0	1	DQB1*06:02
YGVR	9,13,67,70	16	332	0.3715	0	0	1	DQB1*03:02 DQB1*03:03 DQB1*03:05 DQB1*06:04 DQB1*06:09
YGVG	9,13,67,70	19	410	0.4129	0	0	1	DQB1*05:01 DQB1*05:02 DQB1*05:03 DQB1*06:03
FGID	9,13,67,71	4	61	0.3082	0	0	1	DQB1*04:01 DQB1*04:02
FGVT	9,13,67,71	12	267	0.6441	0	0	1	DQB1*06:02
YGVA	9,13,67,71	17	298	0.08652	0	0	1	DQB1*05:01 DQB1*05:02 DQB1*05:03
YGVT	9,13,67,71	18	440	0.9006	0	0	1	DQB1*03:02 DQB1*03:03 DQB1*03:05 DQB1*06:03 DQB1*06:04 DQB1*06:09
FGIS	9,13,67,74	4	61	0.3082	0	0	1	DQB1*04:01 DQB1*04:02
FGVE	9,13,67,74	12	267	0.6441	0	0	1	DQB1*06:02
YGVS	9,13,67,74	17	298	0.08652	0	0	1	DQB1*05:01 DQB1*05:02 DQB1*05:03
YGVE	9,13,67,74	18	440	0.9006	0	0	1	DQB1*03:02 DQB1*03:03 DQB1*03:05 DQB1*06:03 DQB1*06:04 DQB1*06:09
FGIV	9,13,67,75	4	61	0.3082	0	0	1	DQB1*04:01 DQB1*04:02
FGVL	9,13,67,75	12	267	0.6441	0	0	1	DQB1*06:02
YGVV	9,13,67,75	17	298	0.08652	0	0	1	DQB1*05:01 DQB1*05:02 DQB1*05:03
YGVL	9,13,67,75	18	440	0.9006	0	0	1	DQB1*03:02 DQB1*03:03 DQB1*03:05 DQB1*06:03 DQB1*06:04 DQB1*06:09
FGIT	9,13,67,77	4	61	0.3082	0	0	1	DQB1*04:01 DQB1*04:02
FGVT	9,13,67,77	12	267	0.6441	0	0	1	DQB1*06:02
YGVR	9,13,67,77	17	298	0.08652	0	0	1	DQB1*05:01 DQB1*05:02 DQB1*05:03
YGVT	9,13,67,77	18	440	0.9006	0	0	1	DQB1*03:02 DQB1*03:03 DQB1*03:05 DQB1*06:03 DQB1*06:04 DQB1*06:09
FGIQ	9,13,67,84	4	61	0.3082	0	0	1	DQB1*04:01 DQB1*04:02
YGVQ	9,13,67,84	11	252	0.7428	0	0	1	DQB1*03:02 DQB1*03:03 DQB1*03:05
FGVE	9,13,67,84	12	267	0.6441	0	0	1	DQB1*06:02
YGVE	9,13,67,84	21	484	0.6109	0	0	1	DQB1*05:01 DQB1*05:02 DQB1*05:03 DQB1*06:03 DQB1*06:04 DQB1*06:09
FGIL	9,13,67,85	4	61	0.3082	0	0	1	DQB1*04:01 DQB1*04:02
YGVL	9,13,67,85	11	252	0.7428	0	0	1	DQB1*03:02 DQB1*03:03 DQB1*03:05
FGVV	9,13,67,85	12	267	0.6441	0	0	1	DQB1*06:02
YGVV	9,13,67,85	21	484	0.6109	0	0	1	DQB1*05:01 DQB1*05:02 DQB1*05:03 DQB1*06:03 DQB1*06:04 DQB1*06:09
FGIE	9,13,67,86	4	61	0.3082	0	0	1	DQB1*04:01 DQB1*04:02
YGVG	9,13,67,86	5	93	0.4165	0	0	1	DQB1*06:04 DQB1*06:09
YGVE	9,13,67,86	11	252	0.7428	0	0	1	DQB1*03:02 DQB1*03:03 DQB1*03:05
FGVA	9,13,67,86	12	267	0.6441	0	0	1	DQB1*06:02
YGVA	9,13,67,86	19	410	0.4129	0	0	1	DQB1*05:01 DQB1*05:02 DQB1*05:03 DQB1*06:03
FGIL	9,13,67,87	4	61	0.3082	0	0	1	DQB1*04:01 DQB1*04:02
YGVL	9,13,67,87	11	252	0.7428	0	0	1	DQB1*03:02 DQB1*03:03 DQB1*03:05
FGVF	9,13,67,87	12	267	0.6441	0	0	1	DQB1*06:02
YGVY	9,13,67,87	19	379	0.2206	0	0	1	DQB1*05:01 DQB1*05:02 DQB1*05:03 DQB1*06:04 DQB1*06:09
FGIT	9,13,67,89	4	61	0.3082	0	0	1	DQB1*04:01 DQB1*04:02
YGVT	9,13,67,89	11	252	0.7428	0	0	1	DQB1*03:02 DQB1*03:03 DQB1*03:05
FGVG	9,13,67,89	12	267	0.6441	0	0	1	DQB1*06:02
YGVG	9,13,67,89	21	484	0.6109	0	0	1	DQB1*05:01 DQB1*05:02 DQB1*05:03 DQB1*06:03 DQB1*06:04 DQB1*06:09
FGIT	9,13,67,90	4	61	0.3082	0	0	1	DQB1*04:01 DQB1*04:02
YGVT	9,13,67,90	11	252	0.7428	0	0	1	DQB1*03:02 DQB1*03:03 DQB1*03:05
FGVI	9,13,67,90	12	267	0.6441	0	0	1	DQB1*06:02
YGVI	9,13,67,90	21	484	0.6109	0	0	1	DQB1*05:01 DQB1*05:02 DQB1*05:03 DQB1*06:03 DQB1*06:04 DQB1*06:09
FGED	9,13,70,71	4	61	0.3082	0	0	1	DQB1*04:01 DQB1*04:02
FGGT	9,13,70,71	12	267	0.6441	0	0	1	DQB1*06:02
YGGA	9,13,70,71	17	298	0.08652	0	0	1	DQB1*05:01 DQB1*05:02 DQB1*05:03
YGRT	9,13,70,71	16	332	0.3715	0	0	1	DQB1*03:02 DQB1*03:03 DQB1*03:05 DQB1*06:04 DQB1*06:09
FGES	9,13,70,74	4	61	0.3082	0	0	1	DQB1*04:01 DQB1*04:02
FGGE	9,13,70,74	12	267	0.6441	0	0	1	DQB1*06:02
YGGS	9,13,70,74	17	298	0.08652	0	0	1	DQB1*05:01 DQB1*05:02 DQB1*05:03
YGRE	9,13,70,74	16	332	0.3715	0	0	1	DQB1*03:02 DQB1*03:03 DQB1*03:05 DQB1*06:04 DQB1*06:09
FGEV	9,13,70,75	4	61	0.3082	0	0	1	DQB1*04:01 DQB1*04:02
FGGL	9,13,70,75	12	267	0.6441	0	0	1	DQB1*06:02
YGGV	9,13,70,75	17	298	0.08652	0	0	1	DQB1*05:01 DQB1*05:02 DQB1*05:03
YGRL	9,13,70,75	16	332	0.3715	0	0	1	DQB1*03:02 DQB1*03:03 DQB1*03:05 DQB1*06:04 DQB1*06:09
FGET	9,13,70,77	4	61	0.3082	0	0	1	DQB1*04:01 DQB1*04:02
FGGT	9,13,70,77	12	267	0.6441	0	0	1	DQB1*06:02
YGGR	9,13,70,77	17	298	0.08652	0	0	1	DQB1*05:01 DQB1*05:02 DQB1*05:03
YGRT	9,13,70,77	16	332	0.3715	0	0	1	DQB1*03:02 DQB1*03:03 DQB1*03:05 DQB1*06:04 DQB1*06:09
FGEQ	9,13,70,84	4	61	0.3082	0	0	1	DQB1*04:01 DQB1*04:02
YGRE	9,13,70,84	5	93	0.4165	0	0	1	DQB1*06:04 DQB1*06:09
FGGE	9,13,70,84	12	267	0.6441	0	0	1	DQB1*06:02
YGGE	9,13,70,84	19	410	0.4129	0	0	1	DQB1*05:01 DQB1*05:02 DQB1*05:03 DQB1*06:03
FGEL	9,13,70,85	4	61	0.3082	0	0	1	DQB1*04:01 DQB1*04:02
YGRV	9,13,70,85	5	93	0.4165	0	0	1	DQB1*06:04 DQB1*06:09
FGGV	9,13,70,85	12	267	0.6441	0	0	1	DQB1*06:02
YGGV	9,13,70,85	19	410	0.4129	0	0	1	DQB1*05:01 DQB1*05:02 DQB1*05:03 DQB1*06:03
FGEE	9,13,70,86	4	61	0.3082	0	0	1	DQB1*04:01 DQB1*04:02
YGRG	9,13,70,86	5	93	0.4165	0	0	1	DQB1*06:04 DQB1*06:09
FGGA	9,13,70,86	12	267	0.6441	0	0	1	DQB1*06:02
YGGA	9,13,70,86	19	410	0.4129	0	0	1	DQB1*05:01 DQB1*05:02 DQB1*05:03 DQB1*06:03
FGEL	9,13,70,87	4	61	0.3082	0	0	1	DQB1*04:01 DQB1*04:02
YGRY	9,13,70,87	5	93	0.4165	0	0	1	DQB1*06:04 DQB1*06:09
FGGF	9,13,70,87	12	267	0.6441	0	0	1	DQB1*06:02
YGGY	9,13,70,87	17	298	0.08652	0	0	1	DQB1*05:01 DQB1*05:02 DQB1*05:03
FGET	9,13,70,89	4	61	0.3082	0	0	1	DQB1*04:01 DQB1*04:02
YGRG	9,13,70,89	5	93	0.4165	0	0	1	DQB1*06:04 DQB1*06:09
FGGG	9,13,70,89	12	267	0.6441	0	0	1	DQB1*06:02
YGGG	9,13,70,89	19	410	0.4129	0	0	1	DQB1*05:01 DQB1*05:02 DQB1*05:03 DQB1*06:03
FGET	9,13,70,90	4	61	0.3082	0	0	1	DQB1*04:01 DQB1*04:02
YGRI	9,13,70,90	5	93	0.4165	0	0	1	DQB1*06:04 DQB1*06:09
FGGI	9,13,70,90	12	267	0.6441	0	0	1	DQB1*06:02
YGGI	9,13,70,90	19	410	0.4129	0	0	1	DQB1*05:01 DQB1*05:02 DQB1*05:03 DQB1*06:03
FGDS	9,13,71,74	4	61	0.3082	0	0	1	DQB1*04:01 DQB1*04:02
FGTE	9,13,71,74	12	267	0.6441	0	0	1	DQB1*06:02
YGAS	9,13,71,74	17	298	0.08652	0	0	1	DQB1*05:01 DQB1*05:02 DQB1*05:03
YGTE	9,13,71,74	18	440	0.9006	0	0	1	DQB1*03:02 DQB1*03:03 DQB1*03:05 DQB1*06:03 DQB1*06:04 DQB1*06:09
FGDV	9,13,71,75	4	61	0.3082	0	0	1	DQB1*04:01 DQB1*04:02
FGTL	9,13,71,75	12	267	0.6441	0	0	1	DQB1*06:02
YGAV	9,13,71,75	17	298	0.08652	0	0	1	DQB1*05:01 DQB1*05:02 DQB1*05:03
YGTL	9,13,71,75	18	440	0.9006	0	0	1	DQB1*03:02 DQB1*03:03 DQB1*03:05 DQB1*06:03 DQB1*06:04 DQB1*06:09
FGDT	9,13,71,77	4	61	0.3082	0	0	1	DQB1*04:01 DQB1*04:02
FGTT	9,13,71,77	12	267	0.6441	0	0	1	DQB1*06:02
YGAR	9,13,71,77	17	298	0.08652	0	0	1	DQB1*05:01 DQB1*05:02 DQB1*05:03
YGTT	9,13,71,77	18	440	0.9006	0	0	1	DQB1*03:02 DQB1*03:03 DQB1*03:05 DQB1*06:03 DQB1*06:04 DQB1*06:09
FGDQ	9,13,71,84	4	61	0.3082	0	0	1	DQB1*04:01 DQB1*04:02
YGTQ	9,13,71,84	11	252	0.7428	0	0	1	DQB1*03:02 DQB1*03:03 DQB1*03:05
FGTE	9,13,71,84	12	267	0.6441	0	0	1	DQB1*06:02
YGAE	9,13,71,84	17	298	0.08652	0	0	1	DQB1*05:01 DQB1*05:02 DQB1*05:03
FGDL	9,13,71,85	4	61	0.3082	0	0	1	DQB1*04:01 DQB1*04:02
YGTL	9,13,71,85	11	252	0.7428	0	0	1	DQB1*03:02 DQB1*03:03 DQB1*03:05
FGTV	9,13,71,85	12	267	0.6441	0	0	1	DQB1*06:02
YGAV	9,13,71,85	17	298	0.08652	0	0	1	DQB1*05:01 DQB1*05:02 DQB1*05:03
FGDE	9,13,71,86	4	61	0.3082	0	0	1	DQB1*04:01 DQB1*04:02
YGTG	9,13,71,86	5	93	0.4165	0	0	1	DQB1*06:04 DQB1*06:09
YGTE	9,13,71,86	11	252	0.7428	0	0	1	DQB1*03:02 DQB1*03:03 DQB1*03:05
FGTA	9,13,71,86	12	267	0.6441	0	0	1	DQB1*06:02
YGAA	9,13,71,86	17	298	0.08652	0	0	1	DQB1*05:01 DQB1*05:02 DQB1*05:03
FGDL	9,13,71,87	4	61	0.3082	0	0	1	DQB1*04:01 DQB1*04:02
YGTY	9,13,71,87	5	93	0.4165	0	0	1	DQB1*06:04 DQB1*06:09
YGTL	9,13,71,87	11	252	0.7428	0	0	1	DQB1*03:02 DQB1*03:03 DQB1*03:05
FGTF	9,13,71,87	12	267	0.6441	0	0	1	DQB1*06:02
YGAY	9,13,71,87	17	298	0.08652	0	0	1	DQB1*05:01 DQB1*05:02 DQB1*05:03
FGDT	9,13,71,89	4	61	0.3082	0	0	1	DQB1*04:01 DQB1*04:02
YGTT	9,13,71,89	11	252	0.7428	0	0	1	DQB1*03:02 DQB1*03:03 DQB1*03:05
FGTG	9,13,71,89	12	267	0.6441	0	0	1	DQB1*06:02
YGAG	9,13,71,89	17	298	0.08652	0	0	1	DQB1*05:01 DQB1*05:02 DQB1*05:03
FGDT	9,13,71,90	4	61	0.3082	0	0	1	DQB1*04:01 DQB1*04:02
YGTT	9,13,71,90	11	252	0.7428	0	0	1	DQB1*03:02 DQB1*03:03 DQB1*03:05
FGTI	9,13,71,90	12	267	0.6441	0	0	1	DQB1*06:02
YGAI	9,13,71,90	17	298	0.08652	0	0	1	DQB1*05:01 DQB1*05:02 DQB1*05:03
FGSV	9,13,74,75	4	61	0.3082	0	0	1	DQB1*04:01 DQB1*04:02
FGEL	9,13,74,75	12	267	0.6441	0	0	1	DQB1*06:02
YGSV	9,13,74,75	17	300	0.09217	0	0	1	DQB1*05:01 DQB1*05:02 DQB1*05:03 DQB1*05:04
YGEL	9,13,74,75	18	440	0.9006	0	0	1	DQB1*03:02 DQB1*03:03 DQB1*03:05 DQB1*06:03 DQB1*06:04 DQB1*06:09
FGST	9,13,74,77	4	61	0.3082	0	0	1	DQB1*04:01 DQB1*04:02
FGET	9,13,74,77	12	267	0.6441	0	0	1	DQB1*06:02
YGSR	9,13,74,77	17	300	0.09217	0	0	1	DQB1*05:01 DQB1*05:02 DQB1*05:03 DQB1*05:04
YGET	9,13,74,77	18	440	0.9006	0	0	1	DQB1*03:02 DQB1*03:03 DQB1*03:05 DQB1*06:03 DQB1*06:04 DQB1*06:09
FGSQ	9,13,74,84	4	61	0.3082	0	0	1	DQB1*04:01 DQB1*04:02
YGEQ	9,13,74,84	11	252	0.7428	0	0	1	DQB1*03:02 DQB1*03:03 DQB1*03:05
FGEE	9,13,74,84	12	267	0.6441	0	0	1	DQB1*06:02
YGSE	9,13,74,84	17	300	0.09217	0	0	1	DQB1*05:01 DQB1*05:02 DQB1*05:03 DQB1*05:04
FGSL	9,13,74,85	4	61	0.3082	0	0	1	DQB1*04:01 DQB1*04:02
YGEL	9,13,74,85	11	252	0.7428	0	0	1	DQB1*03:02 DQB1*03:03 DQB1*03:05
FGEV	9,13,74,85	12	267	0.6441	0	0	1	DQB1*06:02
YGSV	9,13,74,85	17	300	0.09217	0	0	1	DQB1*05:01 DQB1*05:02 DQB1*05:03 DQB1*05:04
FGSE	9,13,74,86	4	61	0.3082	0	0	1	DQB1*04:01 DQB1*04:02
YGEG	9,13,74,86	5	93	0.4165	0	0	1	DQB1*06:04 DQB1*06:09
YGEE	9,13,74,86	11	252	0.7428	0	0	1	DQB1*03:02 DQB1*03:03 DQB1*03:05
FGEA	9,13,74,86	12	267	0.6441	0	0	1	DQB1*06:02
YGSA	9,13,74,86	17	300	0.09217	0	0	1	DQB1*05:01 DQB1*05:02 DQB1*05:03 DQB1*05:04
FGSL	9,13,74,87	4	61	0.3082	0	0	1	DQB1*04:01 DQB1*04:02
YGEY	9,13,74,87	5	93	0.4165	0	0	1	DQB1*06:04 DQB1*06:09
YGEL	9,13,74,87	11	252	0.7428	0	0	1	DQB1*03:02 DQB1*03:03 DQB1*03:05
FGEF	9,13,74,87	12	267	0.6441	0	0	1	DQB1*06:02
YGSY	9,13,74,87	17	300	0.09217	0	0	1	DQB1*05:01 DQB1*05:02 DQB1*05:03 DQB1*05:04
FGST	9,13,74,89	4	61	0.3082	0	0	1	DQB1*04:01 DQB1*04:02
YGET	9,13,74,89	11	252	0.7428	0	0	1	DQB1*03:02 DQB1*03:03 DQB1*03:05
FGEG	9,13,74,89	12	267	0.6441	0	0	1	DQB1*06:02
YGSG	9,13,74,89	17	300	0.09217	0	0	1	DQB1*05:01 DQB1*05:02 DQB1*05:03 DQB1*05:04
FGST	9,13,74,90	4	61	0.3082	0	0	1	DQB1*04:01 DQB1*04:02
YGET	9,13,74,90	11	252	0.7428	0	0	1	DQB1*03:02 DQB1*03:03 DQB1*03:05
FGEI	9,13,74,90	12	267	0.6441	0	0	1	DQB1*06:02
YGSI	9,13,74,90	17	300	0.09217	0	0	1	DQB1*05:01 DQB1*05:02 DQB1*05:03 DQB1*05:04
FGVT	9,13,75,77	4	61	0.3082	0	0	1	DQB1*04:01 DQB1*04:02
FGLT	9,13,75,77	12	267	0.6441	0	0	1	DQB1*06:02
YGLT	9,13,75,77	18	440	0.9006	0	0	1	DQB1*03:02 DQB1*03:03 DQB1*03:05 DQB1*06:03 DQB1*06:04 DQB1*06:09
YGVR	9,13,75,77	27	622	0.4974	0	0	1	DQB1*02:01 DQB1*02:02 DQB1*05:01 DQB1*05:02 DQB1*05:03 DQB1*05:04
FGVQ	9,13,75,84	4	61	0.3082	0	0	1	DQB1*04:01 DQB1*04:02
YGLQ	9,13,75,84	11	252	0.7428	0	0	1	DQB1*03:02 DQB1*03:03 DQB1*03:05
FGLE	9,13,75,84	12	267	0.6441	0	0	1	DQB1*06:02
YGVE	9,13,75,84	17	300	0.09217	0	0	1	DQB1*05:01 DQB1*05:02 DQB1*05:03 DQB1*05:04
FGVL	9,13,75,85	4	61	0.3082	0	0	1	DQB1*04:01 DQB1*04:02
YGLL	9,13,75,85	11	252	0.7428	0	0	1	DQB1*03:02 DQB1*03:03 DQB1*03:05
FGLV	9,13,75,85	12	267	0.6441	0	0	1	DQB1*06:02
YGVV	9,13,75,85	17	300	0.09217	0	0	1	DQB1*05:01 DQB1*05:02 DQB1*05:03 DQB1*05:04
FGVE	9,13,75,86	4	61	0.3082	0	0	1	DQB1*04:01 DQB1*04:02
YGLG	9,13,75,86	5	93	0.4165	0	0	1	DQB1*06:04 DQB1*06:09
YGLE	9,13,75,86	11	252	0.7428	0	0	1	DQB1*03:02 DQB1*03:03 DQB1*03:05
FGLA	9,13,75,86	12	267	0.6441	0	0	1	DQB1*06:02
YGVA	9,13,75,86	17	300	0.09217	0	0	1	DQB1*05:01 DQB1*05:02 DQB1*05:03 DQB1*05:04
FGVL	9,13,75,87	4	61	0.3082	0	0	1	DQB1*04:01 DQB1*04:02
YGLY	9,13,75,87	5	93	0.4165	0	0	1	DQB1*06:04 DQB1*06:09
YGLL	9,13,75,87	11	252	0.7428	0	0	1	DQB1*03:02 DQB1*03:03 DQB1*03:05
FGLF	9,13,75,87	12	267	0.6441	0	0	1	DQB1*06:02
YGVY	9,13,75,87	17	300	0.09217	0	0	1	DQB1*05:01 DQB1*05:02 DQB1*05:03 DQB1*05:04
FGVT	9,13,75,89	4	61	0.3082	0	0	1	DQB1*04:01 DQB1*04:02
YGLT	9,13,75,89	11	252	0.7428	0	0	1	DQB1*03:02 DQB1*03:03 DQB1*03:05
FGLG	9,13,75,89	12	267	0.6441	0	0	1	DQB1*06:02
YGVG	9,13,75,89	17	300	0.09217	0	0	1	DQB1*05:01 DQB1*05:02 DQB1*05:03 DQB1*05:04
FGVT	9,13,75,90	4	61	0.3082	0	0	1	DQB1*04:01 DQB1*04:02
YGLT	9,13,75,90	11	252	0.7428	0	0	1	DQB1*03:02 DQB1*03:03 DQB1*03:05
FGLI	9,13,75,90	12	267	0.6441	0	0	1	DQB1*06:02
YGVI	9,13,75,90	17	300	0.09217	0	0	1	DQB1*05:01 DQB1*05:02 DQB1*05:03 DQB1*05:04
FGTQ	9,13,77,84	4	61	0.3082	0	0	1	DQB1*04:01 DQB1*04:02
YGTQ	9,13,77,84	11	252	0.7428	0	0	1	DQB1*03:02 DQB1*03:03 DQB1*03:05
FGTE	9,13,77,84	12	267	0.6441	0	0	1	DQB1*06:02
YGRE	9,13,77,84	17	300	0.09217	0	0	1	DQB1*05:01 DQB1*05:02 DQB1*05:03 DQB1*05:04
FGTL	9,13,77,85	4	61	0.3082	0	0	1	DQB1*04:01 DQB1*04:02
YGTL	9,13,77,85	11	252	0.7428	0	0	1	DQB1*03:02 DQB1*03:03 DQB1*03:05
FGTV	9,13,77,85	12	267	0.6441	0	0	1	DQB1*06:02
YGRV	9,13,77,85	17	300	0.09217	0	0	1	DQB1*05:01 DQB1*05:02 DQB1*05:03 DQB1*05:04
FGTE	9,13,77,86	4	61	0.3082	0	0	1	DQB1*04:01 DQB1*04:02
YGTG	9,13,77,86	5	93	0.4165	0	0	1	DQB1*06:04 DQB1*06:09
YGTE	9,13,77,86	11	252	0.7428	0	0	1	DQB1*03:02 DQB1*03:03 DQB1*03:05
FGTA	9,13,77,86	12	267	0.6441	0	0	1	DQB1*06:02
YGRA	9,13,77,86	17	300	0.09217	0	0	1	DQB1*05:01 DQB1*05:02 DQB1*05:03 DQB1*05:04
FGTL	9,13,77,87	4	61	0.3082	0	0	1	DQB1*04:01 DQB1*04:02
YGTY	9,13,77,87	5	93	0.4165	0	0	1	DQB1*06:04 DQB1*06:09
YGTL	9,13,77,87	11	252	0.7428	0	0	1	DQB1*03:02 DQB1*03:03 DQB1*03:05
FGTF	9,13,77,87	12	267	0.6441	0	0	1	DQB1*06:02
YGRY	9,13,77,87	17	300	0.09217	0	0	1	DQB1*05:01 DQB1*05:02 DQB1*05:03 DQB1*05:04
FGTT	9,13,77,89	4	61	0.3082	0	0	1	DQB1*04:01 DQB1*04:02
YGTT	9,13,77,89	11	252	0.7428	0	0	1	DQB1*03:02 DQB1*03:03 DQB1*03:05
FGTG	9,13,77,89	12	267	0.6441	0	0	1	DQB1*06:02
YGRG	9,13,77,89	17	300	0.09217	0	0	1	DQB1*05:01 DQB1*05:02 DQB1*05:03 DQB1*05:04
FGTT	9,13,77,90	4	61	0.3082	0	0	1	DQB1*04:01 DQB1*04:02
YGTT	9,13,77,90	11	252	0.7428	0	0	1	DQB1*03:02 DQB1*03:03 DQB1*03:05
FGTI	9,13,77,90	12	267	0.6441	0	0	1	DQB1*06:02
YGRI	9,13,77,90	17	300	0.09217	0	0	1	DQB1*05:01 DQB1*05:02 DQB1*05:03 DQB1*05:04
FGQL	9,13,84,85	4	61	0.3082	0	0	1	DQB1*04:01 DQB1*04:02
FGEV	9,13,84,85	12	267	0.6441	0	0	1	DQB1*06:02
YGEV	9,13,84,85	21	486	0.6285	0	0	1	DQB1*05:01 DQB1*05:02 DQB1*05:03 DQB1*05:04 DQB1*06:03 DQB1*06:04 DQB1*06:09
FGQE	9,13,84,86	4	61	0.3082	0	0	1	DQB1*04:01 DQB1*04:02
YGEG	9,13,84,86	5	93	0.4165	0	0	1	DQB1*06:04 DQB1*06:09
FGEA	9,13,84,86	12	267	0.6441	0	0	1	DQB1*06:02
YGEA	9,13,84,86	19	412	0.4277	0	0	1	DQB1*05:01 DQB1*05:02 DQB1*05:03 DQB1*05:04 DQB1*06:03
FGQL	9,13,84,87	4	61	0.3082	0	0	1	DQB1*04:01 DQB1*04:02
FGEF	9,13,84,87	12	267	0.6441	0	0	1	DQB1*06:02
YGEY	9,13,84,87	19	381	0.2308	0	0	1	DQB1*05:01 DQB1*05:02 DQB1*05:03 DQB1*05:04 DQB1*06:04 DQB1*06:09
FGQT	9,13,84,89	4	61	0.3082	0	0	1	DQB1*04:01 DQB1*04:02
FGEG	9,13,84,89	12	267	0.6441	0	0	1	DQB1*06:02
YGEG	9,13,84,89	21	486	0.6285	0	0	1	DQB1*05:01 DQB1*05:02 DQB1*05:03 DQB1*05:04 DQB1*06:03 DQB1*06:04 DQB1*06:09
FGQT	9,13,84,90	4	61	0.3082	0	0	1	DQB1*04:01 DQB1*04:02
FGEI	9,13,84,90	12	267	0.6441	0	0	1	DQB1*06:02
YGEI	9,13,84,90	21	486	0.6285	0	0	1	DQB1*05:01 DQB1*05:02 DQB1*05:03 DQB1*05:04 DQB1*06:03 DQB1*06:04 DQB1*06:09
FGLE	9,13,85,86	4	61	0.3082	0	0	1	DQB1*04:01 DQB1*04:02
YGVG	9,13,85,86	5	93	0.4165	0	0	1	DQB1*06:04 DQB1*06:09
FGVA	9,13,85,86	12	267	0.6441	0	0	1	DQB1*06:02
YGVA	9,13,85,86	19	412	0.4277	0	0	1	DQB1*05:01 DQB1*05:02 DQB1*05:03 DQB1*05:04 DQB1*06:03
FGLL	9,13,85,87	4	61	0.3082	0	0	1	DQB1*04:01 DQB1*04:02
FGVF	9,13,85,87	12	267	0.6441	0	0	1	DQB1*06:02
YGVY	9,13,85,87	19	381	0.2308	0	0	1	DQB1*05:01 DQB1*05:02 DQB1*05:03 DQB1*05:04 DQB1*06:04 DQB1*06:09
FGLT	9,13,85,89	4	61	0.3082	0	0	1	DQB1*04:01 DQB1*04:02
FGVG	9,13,85,89	12	267	0.6441	0	0	1	DQB1*06:02
YGVG	9,13,85,89	21	486	0.6285	0	0	1	DQB1*05:01 DQB1*05:02 DQB1*05:03 DQB1*05:04 DQB1*06:03 DQB1*06:04 DQB1*06:09
FGLT	9,13,85,90	4	61	0.3082	0	0	1	DQB1*04:01 DQB1*04:02
FGVI	9,13,85,90	12	267	0.6441	0	0	1	DQB1*06:02
YGVI	9,13,85,90	21	486	0.6285	0	0	1	DQB1*05:01 DQB1*05:02 DQB1*05:03 DQB1*05:04 DQB1*06:03 DQB1*06:04 DQB1*06:09
FGEL	9,13,86,87	4	61	0.3082	0	0	1	DQB1*04:01 DQB1*04:02
YGGY	9,13,86,87	5	93	0.4165	0	0	1	DQB1*06:04 DQB1*06:09
FGAF	9,13,86,87	12	267	0.6441	0	0	1	DQB1*06:02
YGAY	9,13,86,87	17	300	0.09217	0	0	1	DQB1*05:01 DQB1*05:02 DQB1*05:03 DQB1*05:04
FGET	9,13,86,89	4	61	0.3082	0	0	1	DQB1*04:01 DQB1*04:02
YGGG	9,13,86,89	5	93	0.4165	0	0	1	DQB1*06:04 DQB1*06:09
FGAG	9,13,86,89	12	267	0.6441	0	0	1	DQB1*06:02
YGAG	9,13,86,89	19	412	0.4277	0	0	1	DQB1*05:01 DQB1*05:02 DQB1*05:03 DQB1*05:04 DQB1*06:03
FGET	9,13,86,90	4	61	0.3082	0	0	1	DQB1*04:01 DQB1*04:02
YGGI	9,13,86,90	5	93	0.4165	0	0	1	DQB1*06:04 DQB1*06:09
FGAI	9,13,86,90	12	267	0.6441	0	0	1	DQB1*06:02
YGAI	9,13,86,90	19	412	0.4277	0	0	1	DQB1*05:01 DQB1*05:02 DQB1*05:03 DQB1*05:04 DQB1*06:03
FGLT	9,13,87,89	4	61	0.3082	0	0	1	DQB1*04:01 DQB1*04:02
FGFG	9,13,87,89	12	267	0.6441	0	0	1	DQB1*06:02
YGYG	9,13,87,89	19	381	0.2308	0	0	1	DQB1*05:01 DQB1*05:02 DQB1*05:03 DQB1*05:04 DQB1*06:04 DQB1*06:09
FGLT	9,13,87,90	4	61	0.3082	0	0	1	DQB1*04:01 DQB1*04:02
FGFI	9,13,87,90	12	267	0.6441	0	0	1	DQB1*06:02
YGYI	9,13,87,90	19	381	0.2308	0	0	1	DQB1*05:01 DQB1*05:02 DQB1*05:03 DQB1*05:04 DQB1*06:04 DQB1*06:09
FGTT	9,13,89,90	4	61	0.3082	0	0	1	DQB1*04:01 DQB1*04:02
FGGI	9,13,89,90	12	267	0.6441	0	0	1	DQB1*06:02
YGGI	9,13,89,90	21	486	0.6285	0	0	1	DQB1*05:01 DQB1*05:02 DQB1*05:03 DQB1*05:04 DQB1*06:03 DQB1*06:04 DQB1*06:09
FMRG	9,14,23,26	4	60	0.3028	0	0	1	DQB1*04:02
FMRL	9,14,23,26	12	267	0.6441	0	0	1	DQB1*06:02
YLRG	9,14,23,26	17	300	0.09217	0	0	1	DQB1*05:01 DQB1*05:02 DQB1*05:03 DQB1*05:04
YLRT	9,14,23,28	17	300	0.09217	0	0	1	DQB1*05:01 DQB1*05:02 DQB1*05:03 DQB1*05:04
FMRT	9,14,23,28	14	316	0.6505	0	0	1	DQB1*04:02 DQB1*06:02
YMRT	9,14,23,28	28	689	0.8828	0	0	1	DQB1*03:01 DQB1*03:02 DQB1*03:03 DQB1*03:04 DQB1*03:05 DQB1*06:03 DQB1*06:04 DQB1*06:09
YLRH	9,14,23,30	17	298	0.08652	0	0	1	DQB1*05:01 DQB1*05:02 DQB1*05:03
FMRY	9,14,23,30	14	316	0.6505	0	0	1	DQB1*04:02 DQB1*06:02
YLRY	9,14,23,37	17	300	0.09217	0	0	1	DQB1*05:01 DQB1*05:02 DQB1*05:03 DQB1*05:04
FMRY	9,14,23,37	14	316	0.6505	0	0	1	DQB1*04:02 DQB1*06:02
YMRY	9,14,23,37	28	689	0.8828	0	0	1	DQB1*03:01 DQB1*03:02 DQB1*03:03 DQB1*03:04 DQB1*03:05 DQB1*06:03 DQB1*06:04 DQB1*06:09
YLRV	9,14,23,38	17	300	0.09217	0	0	1	DQB1*05:01 DQB1*05:02 DQB1*05:03 DQB1*05:04
FMRA	9,14,23,38	14	316	0.6505	0	0	1	DQB1*04:02 DQB1*06:02
YMRA	9,14,23,38	28	689	0.8828	0	0	1	DQB1*03:01 DQB1*03:02 DQB1*03:03 DQB1*03:04 DQB1*03:05 DQB1*06:03 DQB1*06:04 DQB1*06:09
YLRG	9,14,23,45	17	300	0.09217	0	0	1	DQB1*05:01 DQB1*05:02 DQB1*05:03 DQB1*05:04
FMRG	9,14,23,45	14	316	0.6505	0	0	1	DQB1*04:02 DQB1*06:02
YLRV	9,14,23,46	17	300	0.09217	0	0	1	DQB1*05:01 DQB1*05:02 DQB1*05:03 DQB1*05:04
FMRV	9,14,23,46	14	316	0.6505	0	0	1	DQB1*04:02 DQB1*06:02
YMRV	9,14,23,46	28	689	0.8828	0	0	1	DQB1*03:01 DQB1*03:02 DQB1*03:03 DQB1*03:04 DQB1*03:05 DQB1*06:03 DQB1*06:04 DQB1*06:09
YLRY	9,14,23,47	17	300	0.09217	0	0	1	DQB1*05:01 DQB1*05:02 DQB1*05:03 DQB1*05:04
FMRY	9,14,23,47	14	316	0.6505	0	0	1	DQB1*04:02 DQB1*06:02
YMRY	9,14,23,47	28	689	0.8828	0	0	1	DQB1*03:01 DQB1*03:02 DQB1*03:03 DQB1*03:04 DQB1*03:05 DQB1*06:03 DQB1*06:04 DQB1*06:09
YLRP	9,14,23,52	17	300	0.09217	0	0	1	DQB1*05:01 DQB1*05:02 DQB1*05:03 DQB1*05:04
FMRP	9,14,23,52	14	316	0.6505	0	0	1	DQB1*04:02 DQB1*06:02
YMRP	9,14,23,52	28	689	0.8828	0	0	1	DQB1*03:01 DQB1*03:02 DQB1*03:03 DQB1*03:04 DQB1*03:05 DQB1*06:03 DQB1*06:04 DQB1*06:09
FMRL	9,14,23,53	4	60	0.3028	0	0	1	DQB1*04:02
FMRQ	9,14,23,53	12	267	0.6441	0	0	1	DQB1*06:02
YLRQ	9,14,23,53	17	300	0.09217	0	0	1	DQB1*05:01 DQB1*05:02 DQB1*05:03 DQB1*05:04
YLRR	9,14,23,55	17	300	0.09217	0	0	1	DQB1*05:01 DQB1*05:02 DQB1*05:03 DQB1*05:04
FMRR	9,14,23,55	14	316	0.6505	0	0	1	DQB1*04:02 DQB1*06:02
FMRL	9,14,23,56	4	60	0.3028	0	0	1	DQB1*04:02
FMRP	9,14,23,56	12	267	0.6441	0	0	1	DQB1*06:02
YLRP	9,14,23,56	17	300	0.09217	0	0	1	DQB1*05:01 DQB1*05:02 DQB1*05:03 DQB1*05:04
YLRS	9,14,23,57	2	49	1	0	0	1	DQB1*05:02 DQB1*05:04
YLRD	9,14,23,57	3	53	0.4711	0	0	1	DQB1*05:03
YMRV	9,14,23,57	5	93	0.4165	0	0	1	DQB1*06:04 DQB1*06:09
YLRV	9,14,23,57	12	210	0.1731	0	0	1	DQB1*05:01
FMRD	9,14,23,57	14	316	0.6505	0	0	1	DQB1*04:02 DQB1*06:02
FMRD	9,14,23,66	4	60	0.3028	0	0	1	DQB1*04:02
FMRE	9,14,23,66	12	267	0.6441	0	0	1	DQB1*06:02
YLRE	9,14,23,66	17	298	0.08652	0	0	1	DQB1*05:01 DQB1*05:02 DQB1*05:03
YMRE	9,14,23,66	28	689	0.8828	0	0	1	DQB1*03:01 DQB1*03:02 DQB1*03:03 DQB1*03:04 DQB1*03:05 DQB1*06:03 DQB1*06:04 DQB1*06:09
FMRI	9,14,23,67	4	60	0.3028	0	0	1	DQB1*04:02
FMRV	9,14,23,67	12	267	0.6441	0	0	1	DQB1*06:02
YLRV	9,14,23,67	17	298	0.08652	0	0	1	DQB1*05:01 DQB1*05:02 DQB1*05:03
YMRV	9,14,23,67	28	689	0.8828	0	0	1	DQB1*03:01 DQB1*03:02 DQB1*03:03 DQB1*03:04 DQB1*03:05 DQB1*06:03 DQB1*06:04 DQB1*06:09
FMRE	9,14,23,70	4	60	0.3028	0	0	1	DQB1*04:02
FMRG	9,14,23,70	12	267	0.6441	0	0	1	DQB1*06:02
YLRG	9,14,23,70	17	298	0.08652	0	0	1	DQB1*05:01 DQB1*05:02 DQB1*05:03
YMRR	9,14,23,70	33	824	1	0	0	1	DQB1*02:01 DQB1*02:02 DQB1*03:01 DQB1*03:02 DQB1*03:03 DQB1*03:04 DQB1*03:05 DQB1*06:04 DQB1*06:09
FMRD	9,14,23,71	4	60	0.3028	0	0	1	DQB1*04:02
FMRT	9,14,23,71	12	267	0.6441	0	0	1	DQB1*06:02
YLRA	9,14,23,71	17	298	0.08652	0	0	1	DQB1*05:01 DQB1*05:02 DQB1*05:03
YMRT	9,14,23,71	28	689	0.8828	0	0	1	DQB1*03:01 DQB1*03:02 DQB1*03:03 DQB1*03:04 DQB1*03:05 DQB1*06:03 DQB1*06:04 DQB1*06:09
FMRS	9,14,23,74	4	60	0.3028	0	0	1	DQB1*04:02
FMRE	9,14,23,74	12	267	0.6441	0	0	1	DQB1*06:02
YLRS	9,14,23,74	17	300	0.09217	0	0	1	DQB1*05:01 DQB1*05:02 DQB1*05:03 DQB1*05:04
YMRE	9,14,23,74	28	689	0.8828	0	0	1	DQB1*03:01 DQB1*03:02 DQB1*03:03 DQB1*03:04 DQB1*03:05 DQB1*06:03 DQB1*06:04 DQB1*06:09
FMRV	9,14,23,75	4	60	0.3028	0	0	1	DQB1*04:02
FMRL	9,14,23,75	12	267	0.6441	0	0	1	DQB1*06:02
YLRV	9,14,23,75	17	300	0.09217	0	0	1	DQB1*05:01 DQB1*05:02 DQB1*05:03 DQB1*05:04
YMRL	9,14,23,75	28	689	0.8828	0	0	1	DQB1*03:01 DQB1*03:02 DQB1*03:03 DQB1*03:04 DQB1*03:05 DQB1*06:03 DQB1*06:04 DQB1*06:09
YLRR	9,14,23,77	17	300	0.09217	0	0	1	DQB1*05:01 DQB1*05:02 DQB1*05:03 DQB1*05:04
FMRT	9,14,23,77	14	316	0.6505	0	0	1	DQB1*04:02 DQB1*06:02
YMRT	9,14,23,77	28	689	0.8828	0	0	1	DQB1*03:01 DQB1*03:02 DQB1*03:03 DQB1*03:04 DQB1*03:05 DQB1*06:03 DQB1*06:04 DQB1*06:09
FMRQ	9,14,23,84	4	60	0.3028	0	0	1	DQB1*04:02
FMRE	9,14,23,84	12	267	0.6441	0	0	1	DQB1*06:02
YLRE	9,14,23,84	17	300	0.09217	0	0	1	DQB1*05:01 DQB1*05:02 DQB1*05:03 DQB1*05:04
FMRL	9,14,23,85	4	60	0.3028	0	0	1	DQB1*04:02
FMRV	9,14,23,85	12	267	0.6441	0	0	1	DQB1*06:02
YLRV	9,14,23,85	17	300	0.09217	0	0	1	DQB1*05:01 DQB1*05:02 DQB1*05:03 DQB1*05:04
FMRE	9,14,23,86	4	60	0.3028	0	0	1	DQB1*04:02
YMRG	9,14,23,86	5	93	0.4165	0	0	1	DQB1*06:04 DQB1*06:09
FMRA	9,14,23,86	12	267	0.6441	0	0	1	DQB1*06:02
YLRA	9,14,23,86	17	300	0.09217	0	0	1	DQB1*05:01 DQB1*05:02 DQB1*05:03 DQB1*05:04
FMRL	9,14,23,87	4	60	0.3028	0	0	1	DQB1*04:02
YMRY	9,14,23,87	5	93	0.4165	0	0	1	DQB1*06:04 DQB1*06:09
FMRF	9,14,23,87	12	267	0.6441	0	0	1	DQB1*06:02
YLRY	9,14,23,87	17	300	0.09217	0	0	1	DQB1*05:01 DQB1*05:02 DQB1*05:03 DQB1*05:04
FMRT	9,14,23,89	4	60	0.3028	0	0	1	DQB1*04:02
FMRG	9,14,23,89	12	267	0.6441	0	0	1	DQB1*06:02
YLRG	9,14,23,89	17	300	0.09217	0	0	1	DQB1*05:01 DQB1*05:02 DQB1*05:03 DQB1*05:04
FMRT	9,14,23,90	4	60	0.3028	0	0	1	DQB1*04:02
FMRI	9,14,23,90	12	267	0.6441	0	0	1	DQB1*06:02
YLRI	9,14,23,90	17	300	0.09217	0	0	1	DQB1*05:01 DQB1*05:02 DQB1*05:03 DQB1*05:04
FMGT	9,14,26,28	4	61	0.3082	0	0	1	DQB1*04:01 DQB1*04:02
FMLT	9,14,26,28	12	267	0.6441	0	0	1	DQB1*06:02
YLGT	9,14,26,28	17	300	0.09217	0	0	1	DQB1*05:01 DQB1*05:02 DQB1*05:03 DQB1*05:04
YMLT	9,14,26,28	18	440	0.9006	0	0	1	DQB1*03:02 DQB1*03:03 DQB1*06:03 DQB1*06:04 DQB1*06:09
FMGY	9,14,26,30	4	61	0.3082	0	0	1	DQB1*04:01 DQB1*04:02
YMLY	9,14,26,30	11	261	0.8434	0	0	1	DQB1*03:02 DQB1*03:03 DQB1*06:09
FMLY	9,14,26,30	12	267	0.6441	0	0	1	DQB1*06:02
YLGH	9,14,26,30	17	298	0.08652	0	0	1	DQB1*05:01 DQB1*05:02 DQB1*05:03
FMGY	9,14,26,37	4	61	0.3082	0	0	1	DQB1*04:01 DQB1*04:02
FMLY	9,14,26,37	12	267	0.6441	0	0	1	DQB1*06:02
YLGY	9,14,26,37	17	300	0.09217	0	0	1	DQB1*05:01 DQB1*05:02 DQB1*05:03 DQB1*05:04
YMLY	9,14,26,37	18	440	0.9006	0	0	1	DQB1*03:02 DQB1*03:03 DQB1*06:03 DQB1*06:04 DQB1*06:09
FMGA	9,14,26,38	4	61	0.3082	0	0	1	DQB1*04:01 DQB1*04:02
FMLA	9,14,26,38	12	267	0.6441	0	0	1	DQB1*06:02
YLGV	9,14,26,38	17	300	0.09217	0	0	1	DQB1*05:01 DQB1*05:02 DQB1*05:03 DQB1*05:04
YMLA	9,14,26,38	18	440	0.9006	0	0	1	DQB1*03:02 DQB1*03:03 DQB1*06:03 DQB1*06:04 DQB1*06:09
FMGG	9,14,26,45	4	61	0.3082	0	0	1	DQB1*04:01 DQB1*04:02
FMLG	9,14,26,45	12	267	0.6441	0	0	1	DQB1*06:02
YLGG	9,14,26,45	17	300	0.09217	0	0	1	DQB1*05:01 DQB1*05:02 DQB1*05:03 DQB1*05:04
FMGV	9,14,26,46	4	61	0.3082	0	0	1	DQB1*04:01 DQB1*04:02
FMLV	9,14,26,46	12	267	0.6441	0	0	1	DQB1*06:02
YLGV	9,14,26,46	17	300	0.09217	0	0	1	DQB1*05:01 DQB1*05:02 DQB1*05:03 DQB1*05:04
YMLV	9,14,26,46	18	440	0.9006	0	0	1	DQB1*03:02 DQB1*03:03 DQB1*06:03 DQB1*06:04 DQB1*06:09
FMGY	9,14,26,47	4	61	0.3082	0	0	1	DQB1*04:01 DQB1*04:02
FMLY	9,14,26,47	12	267	0.6441	0	0	1	DQB1*06:02
YLGY	9,14,26,47	17	300	0.09217	0	0	1	DQB1*05:01 DQB1*05:02 DQB1*05:03 DQB1*05:04
YMLY	9,14,26,47	18	440	0.9006	0	0	1	DQB1*03:02 DQB1*03:03 DQB1*06:03 DQB1*06:04 DQB1*06:09
FMGP	9,14,26,52	4	61	0.3082	0	0	1	DQB1*04:01 DQB1*04:02
FMLP	9,14,26,52	12	267	0.6441	0	0	1	DQB1*06:02
YLGP	9,14,26,52	17	300	0.09217	0	0	1	DQB1*05:01 DQB1*05:02 DQB1*05:03 DQB1*05:04
YMLP	9,14,26,52	18	440	0.9006	0	0	1	DQB1*03:02 DQB1*03:03 DQB1*06:03 DQB1*06:04 DQB1*06:09
FMGL	9,14,26,53	4	61	0.3082	0	0	1	DQB1*04:01 DQB1*04:02
FMLQ	9,14,26,53	12	267	0.6441	0	0	1	DQB1*06:02
YLGQ	9,14,26,53	17	300	0.09217	0	0	1	DQB1*05:01 DQB1*05:02 DQB1*05:03 DQB1*05:04
FMGR	9,14,26,55	4	61	0.3082	0	0	1	DQB1*04:01 DQB1*04:02
YMLP	9,14,26,55	11	252	0.7428	0	0	1	DQB1*03:02 DQB1*03:03
FMLR	9,14,26,55	12	267	0.6441	0	0	1	DQB1*06:02
YLGR	9,14,26,55	17	300	0.09217	0	0	1	DQB1*05:01 DQB1*05:02 DQB1*05:03 DQB1*05:04
FMGL	9,14,26,56	4	61	0.3082	0	0	1	DQB1*04:01 DQB1*04:02
FMLP	9,14,26,56	12	267	0.6441	0	0	1	DQB1*06:02
YLGP	9,14,26,56	17	300	0.09217	0	0	1	DQB1*05:01 DQB1*05:02 DQB1*05:03 DQB1*05:04
YLGS	9,14,26,57	2	49	1	0	0	1	DQB1*05:02 DQB1*05:04
YLGD	9,14,26,57	3	53	0.4711	0	0	1	DQB1*05:03
FMGD	9,14,26,57	4	61	0.3082	0	0	1	DQB1*04:01 DQB1*04:02
YMLV	9,14,26,57	5	93	0.4165	0	0	1	DQB1*06:04 DQB1*06:09
YLGV	9,14,26,57	12	210	0.1731	0	0	1	DQB1*05:01
FMLD	9,14,26,57	12	267	0.6441	0	0	1	DQB1*06:02
FMGD	9,14,26,66	4	61	0.3082	0	0	1	DQB1*04:01 DQB1*04:02
FMLE	9,14,26,66	12	267	0.6441	0	0	1	DQB1*06:02
YLGE	9,14,26,66	17	298	0.08652	0	0	1	DQB1*05:01 DQB1*05:02 DQB1*05:03
YMLE	9,14,26,66	18	440	0.9006	0	0	1	DQB1*03:02 DQB1*03:03 DQB1*06:03 DQB1*06:04 DQB1*06:09
FMGI	9,14,26,67	4	61	0.3082	0	0	1	DQB1*04:01 DQB1*04:02
FMLV	9,14,26,67	12	267	0.6441	0	0	1	DQB1*06:02
YLGV	9,14,26,67	17	298	0.08652	0	0	1	DQB1*05:01 DQB1*05:02 DQB1*05:03
YMLV	9,14,26,67	18	440	0.9006	0	0	1	DQB1*03:02 DQB1*03:03 DQB1*06:03 DQB1*06:04 DQB1*06:09
FMGE	9,14,26,70	4	61	0.3082	0	0	1	DQB1*04:01 DQB1*04:02
FMLG	9,14,26,70	12	267	0.6441	0	0	1	DQB1*06:02
YLGG	9,14,26,70	17	298	0.08652	0	0	1	DQB1*05:01 DQB1*05:02 DQB1*05:03
FMGD	9,14,26,71	4	61	0.3082	0	0	1	DQB1*04:01 DQB1*04:02
FMLT	9,14,26,71	12	267	0.6441	0	0	1	DQB1*06:02
YLGA	9,14,26,71	17	298	0.08652	0	0	1	DQB1*05:01 DQB1*05:02 DQB1*05:03
YMLT	9,14,26,71	18	440	0.9006	0	0	1	DQB1*03:02 DQB1*03:03 DQB1*06:03 DQB1*06:04 DQB1*06:09
FMGS	9,14,26,74	4	61	0.3082	0	0	1	DQB1*04:01 DQB1*04:02
FMLE	9,14,26,74	12	267	0.6441	0	0	1	DQB1*06:02
YLGS	9,14,26,74	17	300	0.09217	0	0	1	DQB1*05:01 DQB1*05:02 DQB1*05:03 DQB1*05:04
YMLE	9,14,26,74	18	440	0.9006	0	0	1	DQB1*03:02 DQB1*03:03 DQB1*06:03 DQB1*06:04 DQB1*06:09
FMGV	9,14,26,75	4	61	0.3082	0	0	1	DQB1*04:01 DQB1*04:02
FMLL	9,14,26,75	12	267	0.6441	0	0	1	DQB1*06:02
YLGV	9,14,26,75	17	300	0.09217	0	0	1	DQB1*05:01 DQB1*05:02 DQB1*05:03 DQB1*05:04
YMLL	9,14,26,75	18	440	0.9006	0	0	1	DQB1*03:02 DQB1*03:03 DQB1*06:03 DQB1*06:04 DQB1*06:09
FMGT	9,14,26,77	4	61	0.3082	0	0	1	DQB1*04:01 DQB1*04:02
FMLT	9,14,26,77	12	267	0.6441	0	0	1	DQB1*06:02
YLGR	9,14,26,77	17	300	0.09217	0	0	1	DQB1*05:01 DQB1*05:02 DQB1*05:03 DQB1*05:04
YMLT	9,14,26,77	18	440	0.9006	0	0	1	DQB1*03:02 DQB1*03:03 DQB1*06:03 DQB1*06:04 DQB1*06:09
FMGQ	9,14,26,84	4	61	0.3082	0	0	1	DQB1*04:01 DQB1*04:02
FMLE	9,14,26,84	12	267	0.6441	0	0	1	DQB1*06:02
YLGE	9,14,26,84	17	300	0.09217	0	0	1	DQB1*05:01 DQB1*05:02 DQB1*05:03 DQB1*05:04
FMGL	9,14,26,85	4	61	0.3082	0	0	1	DQB1*04:01 DQB1*04:02
FMLV	9,14,26,85	12	267	0.6441	0	0	1	DQB1*06:02
YLGV	9,14,26,85	17	300	0.09217	0	0	1	DQB1*05:01 DQB1*05:02 DQB1*05:03 DQB1*05:04
FMGE	9,14,26,86	4	61	0.3082	0	0	1	DQB1*04:01 DQB1*04:02
YMLG	9,14,26,86	5	93	0.4165	0	0	1	DQB1*06:04 DQB1*06:09
FMLA	9,14,26,86	12	267	0.6441	0	0	1	DQB1*06:02
YLGA	9,14,26,86	17	300	0.09217	0	0	1	DQB1*05:01 DQB1*05:02 DQB1*05:03 DQB1*05:04
FMGL	9,14,26,87	4	61	0.3082	0	0	1	DQB1*04:01 DQB1*04:02
YMLY	9,14,26,87	5	93	0.4165	0	0	1	DQB1*06:04 DQB1*06:09
FMLF	9,14,26,87	12	267	0.6441	0	0	1	DQB1*06:02
YLGY	9,14,26,87	17	300	0.09217	0	0	1	DQB1*05:01 DQB1*05:02 DQB1*05:03 DQB1*05:04
FMGT	9,14,26,89	4	61	0.3082	0	0	1	DQB1*04:01 DQB1*04:02
FMLG	9,14,26,89	12	267	0.6441	0	0	1	DQB1*06:02
YLGG	9,14,26,89	17	300	0.09217	0	0	1	DQB1*05:01 DQB1*05:02 DQB1*05:03 DQB1*05:04
FMGT	9,14,26,90	4	61	0.3082	0	0	1	DQB1*04:01 DQB1*04:02
FMLI	9,14,26,90	12	267	0.6441	0	0	1	DQB1*06:02
YLGI	9,14,26,90	17	300	0.09217	0	0	1	DQB1*05:01 DQB1*05:02 DQB1*05:03 DQB1*05:04
YLTH	9,14,28,30	17	298	0.08652	0	0	1	DQB1*05:01 DQB1*05:02 DQB1*05:03
FMTY	9,14,28,30	14	317	0.6604	0	0	1	DQB1*04:01 DQB1*04:02 DQB1*06:02
YLTY	9,14,28,37	17	300	0.09217	0	0	1	DQB1*05:01 DQB1*05:02 DQB1*05:03 DQB1*05:04
FMTY	9,14,28,37	14	317	0.6604	0	0	1	DQB1*04:01 DQB1*04:02 DQB1*06:02
YMTY	9,14,28,37	28	689	0.8828	0	0	1	DQB1*03:01 DQB1*03:02 DQB1*03:03 DQB1*03:04 DQB1*03:05 DQB1*06:03 DQB1*06:04 DQB1*06:09
YLTV	9,14,28,38	17	300	0.09217	0	0	1	DQB1*05:01 DQB1*05:02 DQB1*05:03 DQB1*05:04
FMTA	9,14,28,38	14	317	0.6604	0	0	1	DQB1*04:01 DQB1*04:02 DQB1*06:02
YMTA	9,14,28,38	28	689	0.8828	0	0	1	DQB1*03:01 DQB1*03:02 DQB1*03:03 DQB1*03:04 DQB1*03:05 DQB1*06:03 DQB1*06:04 DQB1*06:09
YLTG	9,14,28,45	17	300	0.09217	0	0	1	DQB1*05:01 DQB1*05:02 DQB1*05:03 DQB1*05:04
FMTG	9,14,28,45	14	317	0.6604	0	0	1	DQB1*04:01 DQB1*04:02 DQB1*06:02
YMTG	9,14,28,45	18	440	0.9006	0	0	1	DQB1*03:02 DQB1*03:03 DQB1*03:05 DQB1*06:03 DQB1*06:04 DQB1*06:09
YLTV	9,14,28,46	17	300	0.09217	0	0	1	DQB1*05:01 DQB1*05:02 DQB1*05:03 DQB1*05:04
FMTV	9,14,28,46	14	317	0.6604	0	0	1	DQB1*04:01 DQB1*04:02 DQB1*06:02
YMTV	9,14,28,46	28	689	0.8828	0	0	1	DQB1*03:01 DQB1*03:02 DQB1*03:03 DQB1*03:04 DQB1*03:05 DQB1*06:03 DQB1*06:04 DQB1*06:09
YLTY	9,14,28,47	17	300	0.09217	0	0	1	DQB1*05:01 DQB1*05:02 DQB1*05:03 DQB1*05:04
FMTY	9,14,28,47	14	317	0.6604	0	0	1	DQB1*04:01 DQB1*04:02 DQB1*06:02
YMTY	9,14,28,47	28	689	0.8828	0	0	1	DQB1*03:01 DQB1*03:02 DQB1*03:03 DQB1*03:04 DQB1*03:05 DQB1*06:03 DQB1*06:04 DQB1*06:09
YLTP	9,14,28,52	17	300	0.09217	0	0	1	DQB1*05:01 DQB1*05:02 DQB1*05:03 DQB1*05:04
FMTP	9,14,28,52	14	317	0.6604	0	0	1	DQB1*04:01 DQB1*04:02 DQB1*06:02
YMTP	9,14,28,52	28	689	0.8828	0	0	1	DQB1*03:01 DQB1*03:02 DQB1*03:03 DQB1*03:04 DQB1*03:05 DQB1*06:03 DQB1*06:04 DQB1*06:09
FMTL	9,14,28,53	4	61	0.3082	0	0	1	DQB1*04:01 DQB1*04:02
FMTQ	9,14,28,53	12	267	0.6441	0	0	1	DQB1*06:02
YLTQ	9,14,28,53	17	300	0.09217	0	0	1	DQB1*05:01 DQB1*05:02 DQB1*05:03 DQB1*05:04
YLTR	9,14,28,55	17	300	0.09217	0	0	1	DQB1*05:01 DQB1*05:02 DQB1*05:03 DQB1*05:04
FMTR	9,14,28,55	14	317	0.6604	0	0	1	DQB1*04:01 DQB1*04:02 DQB1*06:02
FMTL	9,14,28,56	4	61	0.3082	0	0	1	DQB1*04:01 DQB1*04:02
FMTP	9,14,28,56	12	267	0.6441	0	0	1	DQB1*06:02
YLTP	9,14,28,56	17	300	0.09217	0	0	1	DQB1*05:01 DQB1*05:02 DQB1*05:03 DQB1*05:04
YMTP	9,14,28,56	28	689	0.8828	0	0	1	DQB1*03:01 DQB1*03:02 DQB1*03:03 DQB1*03:04 DQB1*03:05 DQB1*06:03 DQB1*06:04 DQB1*06:09
YLTS	9,14,28,57	2	49	1	0	0	1	DQB1*05:02 DQB1*05:04
YLTD	9,14,28,57	3	53	0.4711	0	0	1	DQB1*05:03
YMTV	9,14,28,57	5	93	0.4165	0	0	1	DQB1*06:04 DQB1*06:09
YLTV	9,14,28,57	12	210	0.1731	0	0	1	DQB1*05:01
FMTD	9,14,28,57	14	317	0.6604	0	0	1	DQB1*04:01 DQB1*04:02 DQB1*06:02
FMTD	9,14,28,66	4	61	0.3082	0	0	1	DQB1*04:01 DQB1*04:02
FMTE	9,14,28,66	12	267	0.6441	0	0	1	DQB1*06:02
YLTE	9,14,28,66	17	298	0.08652	0	0	1	DQB1*05:01 DQB1*05:02 DQB1*05:03
YMTE	9,14,28,66	28	689	0.8828	0	0	1	DQB1*03:01 DQB1*03:02 DQB1*03:03 DQB1*03:04 DQB1*03:05 DQB1*06:03 DQB1*06:04 DQB1*06:09
FMTI	9,14,28,67	4	61	0.3082	0	0	1	DQB1*04:01 DQB1*04:02
FMTV	9,14,28,67	12	267	0.6441	0	0	1	DQB1*06:02
YLTV	9,14,28,67	17	298	0.08652	0	0	1	DQB1*05:01 DQB1*05:02 DQB1*05:03
YMTV	9,14,28,67	28	689	0.8828	0	0	1	DQB1*03:01 DQB1*03:02 DQB1*03:03 DQB1*03:04 DQB1*03:05 DQB1*06:03 DQB1*06:04 DQB1*06:09
FMTE	9,14,28,70	4	61	0.3082	0	0	1	DQB1*04:01 DQB1*04:02
FMTG	9,14,28,70	12	267	0.6441	0	0	1	DQB1*06:02
YLTG	9,14,28,70	17	298	0.08652	0	0	1	DQB1*05:01 DQB1*05:02 DQB1*05:03
YMTR	9,14,28,70	26	607	0.5848	0	0	1	DQB1*03:01 DQB1*03:02 DQB1*03:03 DQB1*03:04 DQB1*03:05 DQB1*06:04 DQB1*06:09
FMTD	9,14,28,71	4	61	0.3082	0	0	1	DQB1*04:01 DQB1*04:02
FMTT	9,14,28,71	12	267	0.6441	0	0	1	DQB1*06:02
YLTA	9,14,28,71	17	298	0.08652	0	0	1	DQB1*05:01 DQB1*05:02 DQB1*05:03
YMTT	9,14,28,71	28	689	0.8828	0	0	1	DQB1*03:01 DQB1*03:02 DQB1*03:03 DQB1*03:04 DQB1*03:05 DQB1*06:03 DQB1*06:04 DQB1*06:09
FMTS	9,14,28,74	4	61	0.3082	0	0	1	DQB1*04:01 DQB1*04:02
FMTE	9,14,28,74	12	267	0.6441	0	0	1	DQB1*06:02
YLTS	9,14,28,74	17	300	0.09217	0	0	1	DQB1*05:01 DQB1*05:02 DQB1*05:03 DQB1*05:04
YMTE	9,14,28,74	28	689	0.8828	0	0	1	DQB1*03:01 DQB1*03:02 DQB1*03:03 DQB1*03:04 DQB1*03:05 DQB1*06:03 DQB1*06:04 DQB1*06:09
FMTV	9,14,28,75	4	61	0.3082	0	0	1	DQB1*04:01 DQB1*04:02
FMTL	9,14,28,75	12	267	0.6441	0	0	1	DQB1*06:02
YLTV	9,14,28,75	17	300	0.09217	0	0	1	DQB1*05:01 DQB1*05:02 DQB1*05:03 DQB1*05:04
YMTL	9,14,28,75	28	689	0.8828	0	0	1	DQB1*03:01 DQB1*03:02 DQB1*03:03 DQB1*03:04 DQB1*03:05 DQB1*06:03 DQB1*06:04 DQB1*06:09
YLTR	9,14,28,77	17	300	0.09217	0	0	1	DQB1*05:01 DQB1*05:02 DQB1*05:03 DQB1*05:04
FMTT	9,14,28,77	14	317	0.6604	0	0	1	DQB1*04:01 DQB1*04:02 DQB1*06:02
YMTT	9,14,28,77	28	689	0.8828	0	0	1	DQB1*03:01 DQB1*03:02 DQB1*03:03 DQB1*03:04 DQB1*03:05 DQB1*06:03 DQB1*06:04 DQB1*06:09
FMTQ	9,14,28,84	4	61	0.3082	0	0	1	DQB1*04:01 DQB1*04:02
FMTE	9,14,28,84	12	267	0.6441	0	0	1	DQB1*06:02
YLTE	9,14,28,84	17	300	0.09217	0	0	1	DQB1*05:01 DQB1*05:02 DQB1*05:03 DQB1*05:04
FMTL	9,14,28,85	4	61	0.3082	0	0	1	DQB1*04:01 DQB1*04:02
FMTV	9,14,28,85	12	267	0.6441	0	0	1	DQB1*06:02
YLTV	9,14,28,85	17	300	0.09217	0	0	1	DQB1*05:01 DQB1*05:02 DQB1*05:03 DQB1*05:04
FMTE	9,14,28,86	4	61	0.3082	0	0	1	DQB1*04:01 DQB1*04:02
YMTG	9,14,28,86	5	93	0.4165	0	0	1	DQB1*06:04 DQB1*06:09
FMTA	9,14,28,86	12	267	0.6441	0	0	1	DQB1*06:02
YLTA	9,14,28,86	17	300	0.09217	0	0	1	DQB1*05:01 DQB1*05:02 DQB1*05:03 DQB1*05:04
FMTL	9,14,28,87	4	61	0.3082	0	0	1	DQB1*04:01 DQB1*04:02
YMTY	9,14,28,87	5	93	0.4165	0	0	1	DQB1*06:04 DQB1*06:09
FMTF	9,14,28,87	12	267	0.6441	0	0	1	DQB1*06:02
YLTY	9,14,28,87	17	300	0.09217	0	0	1	DQB1*05:01 DQB1*05:02 DQB1*05:03 DQB1*05:04
FMTT	9,14,28,89	4	61	0.3082	0	0	1	DQB1*04:01 DQB1*04:02
FMTG	9,14,28,89	12	267	0.6441	0	0	1	DQB1*06:02
YLTG	9,14,28,89	17	300	0.09217	0	0	1	DQB1*05:01 DQB1*05:02 DQB1*05:03 DQB1*05:04
FMTT	9,14,28,90	4	61	0.3082	0	0	1	DQB1*04:01 DQB1*04:02
FMTI	9,14,28,90	12	267	0.6441	0	0	1	DQB1*06:02
YLTI	9,14,28,90	17	300	0.09217	0	0	1	DQB1*05:01 DQB1*05:02 DQB1*05:03 DQB1*05:04
YLHY	9,14,30,37	17	298	0.08652	0	0	1	DQB1*05:01 DQB1*05:02 DQB1*05:03
FMYY	9,14,30,37	14	317	0.6604	0	0	1	DQB1*04:01 DQB1*04:02 DQB1*06:02
YLHV	9,14,30,38	17	298	0.08652	0	0	1	DQB1*05:01 DQB1*05:02 DQB1*05:03
FMYA	9,14,30,38	14	317	0.6604	0	0	1	DQB1*04:01 DQB1*04:02 DQB1*06:02
YMYG	9,14,30,45	11	261	0.8434	0	0	1	DQB1*03:02 DQB1*03:03 DQB1*03:05 DQB1*06:09
YLHG	9,14,30,45	17	298	0.08652	0	0	1	DQB1*05:01 DQB1*05:02 DQB1*05:03
FMYG	9,14,30,45	14	317	0.6604	0	0	1	DQB1*04:01 DQB1*04:02 DQB1*06:02
YLHV	9,14,30,46	17	298	0.08652	0	0	1	DQB1*05:01 DQB1*05:02 DQB1*05:03
FMYV	9,14,30,46	14	317	0.6604	0	0	1	DQB1*04:01 DQB1*04:02 DQB1*06:02
YLHY	9,14,30,47	17	298	0.08652	0	0	1	DQB1*05:01 DQB1*05:02 DQB1*05:03
FMYY	9,14,30,47	14	317	0.6604	0	0	1	DQB1*04:01 DQB1*04:02 DQB1*06:02
YLHP	9,14,30,52	17	298	0.08652	0	0	1	DQB1*05:01 DQB1*05:02 DQB1*05:03
FMYP	9,14,30,52	14	317	0.6604	0	0	1	DQB1*04:01 DQB1*04:02 DQB1*06:02
FMYL	9,14,30,53	4	61	0.3082	0	0	1	DQB1*04:01 DQB1*04:02
FMYQ	9,14,30,53	12	267	0.6441	0	0	1	DQB1*06:02
YLHQ	9,14,30,53	17	298	0.08652	0	0	1	DQB1*05:01 DQB1*05:02 DQB1*05:03
YLHR	9,14,30,55	17	298	0.08652	0	0	1	DQB1*05:01 DQB1*05:02 DQB1*05:03
FMYR	9,14,30,55	14	317	0.6604	0	0	1	DQB1*04:01 DQB1*04:02 DQB1*06:02
FMYL	9,14,30,56	4	61	0.3082	0	0	1	DQB1*04:01 DQB1*04:02
FMYP	9,14,30,56	12	267	0.6441	0	0	1	DQB1*06:02
YLHP	9,14,30,56	17	298	0.08652	0	0	1	DQB1*05:01 DQB1*05:02 DQB1*05:03
YLHS	9,14,30,57	2	47	0.7125	0	0	1	DQB1*05:02
YLHD	9,14,30,57	3	53	0.4711	0	0	1	DQB1*05:03
YMHV	9,14,30,57	5	82	0.3736	0	0	1	DQB1*06:04
YLHV	9,14,30,57	12	210	0.1731	0	0	1	DQB1*05:01
FMYD	9,14,30,57	14	317	0.6604	0	0	1	DQB1*04:01 DQB1*04:02 DQB1*06:02
YMYD	9,14,30,57	18	421	0.7157	0	0	1	DQB1*03:01 DQB1*03:03
FMYD	9,14,30,66	4	61	0.3082	0	0	1	DQB1*04:01 DQB1*04:02
FMYE	9,14,30,66	12	267	0.6441	0	0	1	DQB1*06:02
YLHE	9,14,30,66	17	298	0.08652	0	0	1	DQB1*05:01 DQB1*05:02 DQB1*05:03
FMYI	9,14,30,67	4	61	0.3082	0	0	1	DQB1*04:01 DQB1*04:02
FMYV	9,14,30,67	12	267	0.6441	0	0	1	DQB1*06:02
YLHV	9,14,30,67	17	298	0.08652	0	0	1	DQB1*05:01 DQB1*05:02 DQB1*05:03
FMYE	9,14,30,70	4	61	0.3082	0	0	1	DQB1*04:01 DQB1*04:02
YMHR	9,14,30,70	5	82	0.3736	0	0	1	DQB1*06:04
FMYG	9,14,30,70	12	267	0.6441	0	0	1	DQB1*06:02
YLHG	9,14,30,70	17	298	0.08652	0	0	1	DQB1*05:01 DQB1*05:02 DQB1*05:03
FMYD	9,14,30,71	4	61	0.3082	0	0	1	DQB1*04:01 DQB1*04:02
FMYT	9,14,30,71	12	267	0.6441	0	0	1	DQB1*06:02
YLHA	9,14,30,71	17	298	0.08652	0	0	1	DQB1*05:01 DQB1*05:02 DQB1*05:03
FMYS	9,14,30,74	4	61	0.3082	0	0	1	DQB1*04:01 DQB1*04:02
FMYE	9,14,30,74	12	267	0.6441	0	0	1	DQB1*06:02
YLHS	9,14,30,74	17	298	0.08652	0	0	1	DQB1*05:01 DQB1*05:02 DQB1*05:03
FMYV	9,14,30,75	4	61	0.3082	0	0	1	DQB1*04:01 DQB1*04:02
FMYL	9,14,30,75	12	267	0.6441	0	0	1	DQB1*06:02
YLHV	9,14,30,75	17	298	0.08652	0	0	1	DQB1*05:01 DQB1*05:02 DQB1*05:03
YLHR	9,14,30,77	17	298	0.08652	0	0	1	DQB1*05:01 DQB1*05:02 DQB1*05:03
FMYT	9,14,30,77	14	317	0.6604	0	0	1	DQB1*04:01 DQB1*04:02 DQB1*06:02
FMYQ	9,14,30,84	4	61	0.3082	0	0	1	DQB1*04:01 DQB1*04:02
FMYE	9,14,30,84	12	267	0.6441	0	0	1	DQB1*06:02
YLHE	9,14,30,84	17	298	0.08652	0	0	1	DQB1*05:01 DQB1*05:02 DQB1*05:03
FMYL	9,14,30,85	4	61	0.3082	0	0	1	DQB1*04:01 DQB1*04:02
FMYV	9,14,30,85	12	267	0.6441	0	0	1	DQB1*06:02
YLHV	9,14,30,85	17	298	0.08652	0	0	1	DQB1*05:01 DQB1*05:02 DQB1*05:03
FMYE	9,14,30,86	4	61	0.3082	0	0	1	DQB1*04:01 DQB1*04:02
YMHG	9,14,30,86	5	82	0.3736	0	0	1	DQB1*06:04
FMYA	9,14,30,86	12	267	0.6441	0	0	1	DQB1*06:02
YLHA	9,14,30,86	17	298	0.08652	0	0	1	DQB1*05:01 DQB1*05:02 DQB1*05:03
FMYL	9,14,30,87	4	61	0.3082	0	0	1	DQB1*04:01 DQB1*04:02
YMHY	9,14,30,87	5	82	0.3736	0	0	1	DQB1*06:04
FMYF	9,14,30,87	12	267	0.6441	0	0	1	DQB1*06:02
YLHY	9,14,30,87	17	298	0.08652	0	0	1	DQB1*05:01 DQB1*05:02 DQB1*05:03
FMYT	9,14,30,89	4	61	0.3082	0	0	1	DQB1*04:01 DQB1*04:02
FMYG	9,14,30,89	12	267	0.6441	0	0	1	DQB1*06:02
YLHG	9,14,30,89	17	298	0.08652	0	0	1	DQB1*05:01 DQB1*05:02 DQB1*05:03
FMYT	9,14,30,90	4	61	0.3082	0	0	1	DQB1*04:01 DQB1*04:02
FMYI	9,14,30,90	12	267	0.6441	0	0	1	DQB1*06:02
YLHI	9,14,30,90	17	298	0.08652	0	0	1	DQB1*05:01 DQB1*05:02 DQB1*05:03
YLYV	9,14,37,38	17	300	0.09217	0	0	1	DQB1*05:01 DQB1*05:02 DQB1*05:03 DQB1*05:04
FMYA	9,14,37,38	14	317	0.6604	0	0	1	DQB1*04:01 DQB1*04:02 DQB1*06:02
YMYA	9,14,37,38	28	689	0.8828	0	0	1	DQB1*03:01 DQB1*03:02 DQB1*03:03 DQB1*03:04 DQB1*03:05 DQB1*06:03 DQB1*06:04 DQB1*06:09
YLYG	9,14,37,45	17	300	0.09217	0	0	1	DQB1*05:01 DQB1*05:02 DQB1*05:03 DQB1*05:04
FMYG	9,14,37,45	14	317	0.6604	0	0	1	DQB1*04:01 DQB1*04:02 DQB1*06:02
YMYG	9,14,37,45	18	440	0.9006	0	0	1	DQB1*03:02 DQB1*03:03 DQB1*03:05 DQB1*06:03 DQB1*06:04 DQB1*06:09
YLYV	9,14,37,46	17	300	0.09217	0	0	1	DQB1*05:01 DQB1*05:02 DQB1*05:03 DQB1*05:04
FMYV	9,14,37,46	14	317	0.6604	0	0	1	DQB1*04:01 DQB1*04:02 DQB1*06:02
YMYV	9,14,37,46	28	689	0.8828	0	0	1	DQB1*03:01 DQB1*03:02 DQB1*03:03 DQB1*03:04 DQB1*03:05 DQB1*06:03 DQB1*06:04 DQB1*06:09
YLYY	9,14,37,47	17	300	0.09217	0	0	1	DQB1*05:01 DQB1*05:02 DQB1*05:03 DQB1*05:04
FMYY	9,14,37,47	14	317	0.6604	0	0	1	DQB1*04:01 DQB1*04:02 DQB1*06:02
YMYY	9,14,37,47	28	689	0.8828	0	0	1	DQB1*03:01 DQB1*03:02 DQB1*03:03 DQB1*03:04 DQB1*03:05 DQB1*06:03 DQB1*06:04 DQB1*06:09
YLYP	9,14,37,52	17	300	0.09217	0	0	1	DQB1*05:01 DQB1*05:02 DQB1*05:03 DQB1*05:04
FMYP	9,14,37,52	14	317	0.6604	0	0	1	DQB1*04:01 DQB1*04:02 DQB1*06:02
YMYP	9,14,37,52	28	689	0.8828	0	0	1	DQB1*03:01 DQB1*03:02 DQB1*03:03 DQB1*03:04 DQB1*03:05 DQB1*06:03 DQB1*06:04 DQB1*06:09
FMYL	9,14,37,53	4	61	0.3082	0	0	1	DQB1*04:01 DQB1*04:02
FMYQ	9,14,37,53	12	267	0.6441	0	0	1	DQB1*06:02
YLYQ	9,14,37,53	17	300	0.09217	0	0	1	DQB1*05:01 DQB1*05:02 DQB1*05:03 DQB1*05:04
YLYR	9,14,37,55	17	300	0.09217	0	0	1	DQB1*05:01 DQB1*05:02 DQB1*05:03 DQB1*05:04
FMYR	9,14,37,55	14	317	0.6604	0	0	1	DQB1*04:01 DQB1*04:02 DQB1*06:02
FMYL	9,14,37,56	4	61	0.3082	0	0	1	DQB1*04:01 DQB1*04:02
FMYP	9,14,37,56	12	267	0.6441	0	0	1	DQB1*06:02
YLYP	9,14,37,56	17	300	0.09217	0	0	1	DQB1*05:01 DQB1*05:02 DQB1*05:03 DQB1*05:04
YMYP	9,14,37,56	28	689	0.8828	0	0	1	DQB1*03:01 DQB1*03:02 DQB1*03:03 DQB1*03:04 DQB1*03:05 DQB1*06:03 DQB1*06:04 DQB1*06:09
YLYS	9,14,37,57	2	49	1	0	0	1	DQB1*05:02 DQB1*05:04
YLYD	9,14,37,57	3	53	0.4711	0	0	1	DQB1*05:03
YMYV	9,14,37,57	5	93	0.4165	0	0	1	DQB1*06:04 DQB1*06:09
YLYV	9,14,37,57	12	210	0.1731	0	0	1	DQB1*05:01
FMYD	9,14,37,57	14	317	0.6604	0	0	1	DQB1*04:01 DQB1*04:02 DQB1*06:02
FMYD	9,14,37,66	4	61	0.3082	0	0	1	DQB1*04:01 DQB1*04:02
FMYE	9,14,37,66	12	267	0.6441	0	0	1	DQB1*06:02
YLYE	9,14,37,66	17	298	0.08652	0	0	1	DQB1*05:01 DQB1*05:02 DQB1*05:03
YMYE	9,14,37,66	28	689	0.8828	0	0	1	DQB1*03:01 DQB1*03:02 DQB1*03:03 DQB1*03:04 DQB1*03:05 DQB1*06:03 DQB1*06:04 DQB1*06:09
FMYI	9,14,37,67	4	61	0.3082	0	0	1	DQB1*04:01 DQB1*04:02
FMYV	9,14,37,67	12	267	0.6441	0	0	1	DQB1*06:02
YLYV	9,14,37,67	17	298	0.08652	0	0	1	DQB1*05:01 DQB1*05:02 DQB1*05:03
YMYV	9,14,37,67	28	689	0.8828	0	0	1	DQB1*03:01 DQB1*03:02 DQB1*03:03 DQB1*03:04 DQB1*03:05 DQB1*06:03 DQB1*06:04 DQB1*06:09
FMYE	9,14,37,70	4	61	0.3082	0	0	1	DQB1*04:01 DQB1*04:02
FMYG	9,14,37,70	12	267	0.6441	0	0	1	DQB1*06:02
YLYG	9,14,37,70	17	298	0.08652	0	0	1	DQB1*05:01 DQB1*05:02 DQB1*05:03
YMYR	9,14,37,70	26	607	0.5848	0	0	1	DQB1*03:01 DQB1*03:02 DQB1*03:03 DQB1*03:04 DQB1*03:05 DQB1*06:04 DQB1*06:09
FMYD	9,14,37,71	4	61	0.3082	0	0	1	DQB1*04:01 DQB1*04:02
FMYT	9,14,37,71	12	267	0.6441	0	0	1	DQB1*06:02
YLYA	9,14,37,71	17	298	0.08652	0	0	1	DQB1*05:01 DQB1*05:02 DQB1*05:03
YMYT	9,14,37,71	28	689	0.8828	0	0	1	DQB1*03:01 DQB1*03:02 DQB1*03:03 DQB1*03:04 DQB1*03:05 DQB1*06:03 DQB1*06:04 DQB1*06:09
FMYS	9,14,37,74	4	61	0.3082	0	0	1	DQB1*04:01 DQB1*04:02
FMYE	9,14,37,74	12	267	0.6441	0	0	1	DQB1*06:02
YLYS	9,14,37,74	17	300	0.09217	0	0	1	DQB1*05:01 DQB1*05:02 DQB1*05:03 DQB1*05:04
YMYE	9,14,37,74	28	689	0.8828	0	0	1	DQB1*03:01 DQB1*03:02 DQB1*03:03 DQB1*03:04 DQB1*03:05 DQB1*06:03 DQB1*06:04 DQB1*06:09
FMYV	9,14,37,75	4	61	0.3082	0	0	1	DQB1*04:01 DQB1*04:02
FMYL	9,14,37,75	12	267	0.6441	0	0	1	DQB1*06:02
YLYV	9,14,37,75	17	300	0.09217	0	0	1	DQB1*05:01 DQB1*05:02 DQB1*05:03 DQB1*05:04
YMYL	9,14,37,75	28	689	0.8828	0	0	1	DQB1*03:01 DQB1*03:02 DQB1*03:03 DQB1*03:04 DQB1*03:05 DQB1*06:03 DQB1*06:04 DQB1*06:09
YLYR	9,14,37,77	17	300	0.09217	0	0	1	DQB1*05:01 DQB1*05:02 DQB1*05:03 DQB1*05:04
FMYT	9,14,37,77	14	317	0.6604	0	0	1	DQB1*04:01 DQB1*04:02 DQB1*06:02
YMYT	9,14,37,77	28	689	0.8828	0	0	1	DQB1*03:01 DQB1*03:02 DQB1*03:03 DQB1*03:04 DQB1*03:05 DQB1*06:03 DQB1*06:04 DQB1*06:09
FMYQ	9,14,37,84	4	61	0.3082	0	0	1	DQB1*04:01 DQB1*04:02
FMYE	9,14,37,84	12	267	0.6441	0	0	1	DQB1*06:02
YLYE	9,14,37,84	17	300	0.09217	0	0	1	DQB1*05:01 DQB1*05:02 DQB1*05:03 DQB1*05:04
FMYL	9,14,37,85	4	61	0.3082	0	0	1	DQB1*04:01 DQB1*04:02
FMYV	9,14,37,85	12	267	0.6441	0	0	1	DQB1*06:02
YLYV	9,14,37,85	17	300	0.09217	0	0	1	DQB1*05:01 DQB1*05:02 DQB1*05:03 DQB1*05:04
FMYE	9,14,37,86	4	61	0.3082	0	0	1	DQB1*04:01 DQB1*04:02
YMYG	9,14,37,86	5	93	0.4165	0	0	1	DQB1*06:04 DQB1*06:09
FMYA	9,14,37,86	12	267	0.6441	0	0	1	DQB1*06:02
YLYA	9,14,37,86	17	300	0.09217	0	0	1	DQB1*05:01 DQB1*05:02 DQB1*05:03 DQB1*05:04
FMYL	9,14,37,87	4	61	0.3082	0	0	1	DQB1*04:01 DQB1*04:02
YMYY	9,14,37,87	5	93	0.4165	0	0	1	DQB1*06:04 DQB1*06:09
FMYF	9,14,37,87	12	267	0.6441	0	0	1	DQB1*06:02
YLYY	9,14,37,87	17	300	0.09217	0	0	1	DQB1*05:01 DQB1*05:02 DQB1*05:03 DQB1*05:04
FMYT	9,14,37,89	4	61	0.3082	0	0	1	DQB1*04:01 DQB1*04:02
FMYG	9,14,37,89	12	267	0.6441	0	0	1	DQB1*06:02
YLYG	9,14,37,89	17	300	0.09217	0	0	1	DQB1*05:01 DQB1*05:02 DQB1*05:03 DQB1*05:04
FMYT	9,14,37,90	4	61	0.3082	0	0	1	DQB1*04:01 DQB1*04:02
FMYI	9,14,37,90	12	267	0.6441	0	0	1	DQB1*06:02
YLYI	9,14,37,90	17	300	0.09217	0	0	1	DQB1*05:01 DQB1*05:02 DQB1*05:03 DQB1*05:04
YLVG	9,14,38,45	17	300	0.09217	0	0	1	DQB1*05:01 DQB1*05:02 DQB1*05:03 DQB1*05:04
FMAG	9,14,38,45	14	317	0.6604	0	0	1	DQB1*04:01 DQB1*04:02 DQB1*06:02
YMAG	9,14,38,45	18	440	0.9006	0	0	1	DQB1*03:02 DQB1*03:03 DQB1*03:05 DQB1*06:03 DQB1*06:04 DQB1*06:09
YLVV	9,14,38,46	17	300	0.09217	0	0	1	DQB1*05:01 DQB1*05:02 DQB1*05:03 DQB1*05:04
FMAV	9,14,38,46	14	317	0.6604	0	0	1	DQB1*04:01 DQB1*04:02 DQB1*06:02
YMAV	9,14,38,46	28	689	0.8828	0	0	1	DQB1*03:01 DQB1*03:02 DQB1*03:03 DQB1*03:04 DQB1*03:05 DQB1*06:03 DQB1*06:04 DQB1*06:09
YLVY	9,14,38,47	17	300	0.09217	0	0	1	DQB1*05:01 DQB1*05:02 DQB1*05:03 DQB1*05:04
FMAY	9,14,38,47	14	317	0.6604	0	0	1	DQB1*04:01 DQB1*04:02 DQB1*06:02
YMAY	9,14,38,47	28	689	0.8828	0	0	1	DQB1*03:01 DQB1*03:02 DQB1*03:03 DQB1*03:04 DQB1*03:05 DQB1*06:03 DQB1*06:04 DQB1*06:09
YLVP	9,14,38,52	17	300	0.09217	0	0	1	DQB1*05:01 DQB1*05:02 DQB1*05:03 DQB1*05:04
FMAP	9,14,38,52	14	317	0.6604	0	0	1	DQB1*04:01 DQB1*04:02 DQB1*06:02
YMAP	9,14,38,52	28	689	0.8828	0	0	1	DQB1*03:01 DQB1*03:02 DQB1*03:03 DQB1*03:04 DQB1*03:05 DQB1*06:03 DQB1*06:04 DQB1*06:09
FMAL	9,14,38,53	4	61	0.3082	0	0	1	DQB1*04:01 DQB1*04:02
FMAQ	9,14,38,53	12	267	0.6441	0	0	1	DQB1*06:02
YLVQ	9,14,38,53	17	300	0.09217	0	0	1	DQB1*05:01 DQB1*05:02 DQB1*05:03 DQB1*05:04
YLVR	9,14,38,55	17	300	0.09217	0	0	1	DQB1*05:01 DQB1*05:02 DQB1*05:03 DQB1*05:04
FMAR	9,14,38,55	14	317	0.6604	0	0	1	DQB1*04:01 DQB1*04:02 DQB1*06:02
FMAL	9,14,38,56	4	61	0.3082	0	0	1	DQB1*04:01 DQB1*04:02
FMAP	9,14,38,56	12	267	0.6441	0	0	1	DQB1*06:02
YLVP	9,14,38,56	17	300	0.09217	0	0	1	DQB1*05:01 DQB1*05:02 DQB1*05:03 DQB1*05:04
YMAP	9,14,38,56	28	689	0.8828	0	0	1	DQB1*03:01 DQB1*03:02 DQB1*03:03 DQB1*03:04 DQB1*03:05 DQB1*06:03 DQB1*06:04 DQB1*06:09
YLVS	9,14,38,57	2	49	1	0	0	1	DQB1*05:02 DQB1*05:04
YLVD	9,14,38,57	3	53	0.4711	0	0	1	DQB1*05:03
YMAV	9,14,38,57	5	93	0.4165	0	0	1	DQB1*06:04 DQB1*06:09
YLVV	9,14,38,57	12	210	0.1731	0	0	1	DQB1*05:01
FMAD	9,14,38,57	14	317	0.6604	0	0	1	DQB1*04:01 DQB1*04:02 DQB1*06:02
FMAD	9,14,38,66	4	61	0.3082	0	0	1	DQB1*04:01 DQB1*04:02
FMAE	9,14,38,66	12	267	0.6441	0	0	1	DQB1*06:02
YLVE	9,14,38,66	17	298	0.08652	0	0	1	DQB1*05:01 DQB1*05:02 DQB1*05:03
YMAE	9,14,38,66	28	689	0.8828	0	0	1	DQB1*03:01 DQB1*03:02 DQB1*03:03 DQB1*03:04 DQB1*03:05 DQB1*06:03 DQB1*06:04 DQB1*06:09
FMAI	9,14,38,67	4	61	0.3082	0	0	1	DQB1*04:01 DQB1*04:02
FMAV	9,14,38,67	12	267	0.6441	0	0	1	DQB1*06:02
YLVV	9,14,38,67	17	298	0.08652	0	0	1	DQB1*05:01 DQB1*05:02 DQB1*05:03
YMAV	9,14,38,67	28	689	0.8828	0	0	1	DQB1*03:01 DQB1*03:02 DQB1*03:03 DQB1*03:04 DQB1*03:05 DQB1*06:03 DQB1*06:04 DQB1*06:09
FMAE	9,14,38,70	4	61	0.3082	0	0	1	DQB1*04:01 DQB1*04:02
FMAG	9,14,38,70	12	267	0.6441	0	0	1	DQB1*06:02
YLVG	9,14,38,70	17	298	0.08652	0	0	1	DQB1*05:01 DQB1*05:02 DQB1*05:03
YMAR	9,14,38,70	26	607	0.5848	0	0	1	DQB1*03:01 DQB1*03:02 DQB1*03:03 DQB1*03:04 DQB1*03:05 DQB1*06:04 DQB1*06:09
FMAD	9,14,38,71	4	61	0.3082	0	0	1	DQB1*04:01 DQB1*04:02
FMAT	9,14,38,71	12	267	0.6441	0	0	1	DQB1*06:02
YLVA	9,14,38,71	17	298	0.08652	0	0	1	DQB1*05:01 DQB1*05:02 DQB1*05:03
YMAT	9,14,38,71	28	689	0.8828	0	0	1	DQB1*03:01 DQB1*03:02 DQB1*03:03 DQB1*03:04 DQB1*03:05 DQB1*06:03 DQB1*06:04 DQB1*06:09
FMAS	9,14,38,74	4	61	0.3082	0	0	1	DQB1*04:01 DQB1*04:02
FMAE	9,14,38,74	12	267	0.6441	0	0	1	DQB1*06:02
YLVS	9,14,38,74	17	300	0.09217	0	0	1	DQB1*05:01 DQB1*05:02 DQB1*05:03 DQB1*05:04
YMAE	9,14,38,74	28	689	0.8828	0	0	1	DQB1*03:01 DQB1*03:02 DQB1*03:03 DQB1*03:04 DQB1*03:05 DQB1*06:03 DQB1*06:04 DQB1*06:09
FMAV	9,14,38,75	4	61	0.3082	0	0	1	DQB1*04:01 DQB1*04:02
FMAL	9,14,38,75	12	267	0.6441	0	0	1	DQB1*06:02
YLVV	9,14,38,75	17	300	0.09217	0	0	1	DQB1*05:01 DQB1*05:02 DQB1*05:03 DQB1*05:04
YMAL	9,14,38,75	28	689	0.8828	0	0	1	DQB1*03:01 DQB1*03:02 DQB1*03:03 DQB1*03:04 DQB1*03:05 DQB1*06:03 DQB1*06:04 DQB1*06:09
YLVR	9,14,38,77	17	300	0.09217	0	0	1	DQB1*05:01 DQB1*05:02 DQB1*05:03 DQB1*05:04
FMAT	9,14,38,77	14	317	0.6604	0	0	1	DQB1*04:01 DQB1*04:02 DQB1*06:02
YMAT	9,14,38,77	28	689	0.8828	0	0	1	DQB1*03:01 DQB1*03:02 DQB1*03:03 DQB1*03:04 DQB1*03:05 DQB1*06:03 DQB1*06:04 DQB1*06:09
FMAQ	9,14,38,84	4	61	0.3082	0	0	1	DQB1*04:01 DQB1*04:02
FMAE	9,14,38,84	12	267	0.6441	0	0	1	DQB1*06:02
YLVE	9,14,38,84	17	300	0.09217	0	0	1	DQB1*05:01 DQB1*05:02 DQB1*05:03 DQB1*05:04
FMAL	9,14,38,85	4	61	0.3082	0	0	1	DQB1*04:01 DQB1*04:02
FMAV	9,14,38,85	12	267	0.6441	0	0	1	DQB1*06:02
YLVV	9,14,38,85	17	300	0.09217	0	0	1	DQB1*05:01 DQB1*05:02 DQB1*05:03 DQB1*05:04
FMAE	9,14,38,86	4	61	0.3082	0	0	1	DQB1*04:01 DQB1*04:02
YMAG	9,14,38,86	5	93	0.4165	0	0	1	DQB1*06:04 DQB1*06:09
FMAA	9,14,38,86	12	267	0.6441	0	0	1	DQB1*06:02
YLVA	9,14,38,86	17	300	0.09217	0	0	1	DQB1*05:01 DQB1*05:02 DQB1*05:03 DQB1*05:04
FMAL	9,14,38,87	4	61	0.3082	0	0	1	DQB1*04:01 DQB1*04:02
YMAY	9,14,38,87	5	93	0.4165	0	0	1	DQB1*06:04 DQB1*06:09
FMAF	9,14,38,87	12	267	0.6441	0	0	1	DQB1*06:02
YLVY	9,14,38,87	17	300	0.09217	0	0	1	DQB1*05:01 DQB1*05:02 DQB1*05:03 DQB1*05:04
FMAT	9,14,38,89	4	61	0.3082	0	0	1	DQB1*04:01 DQB1*04:02
FMAG	9,14,38,89	12	267	0.6441	0	0	1	DQB1*06:02
YLVG	9,14,38,89	17	300	0.09217	0	0	1	DQB1*05:01 DQB1*05:02 DQB1*05:03 DQB1*05:04
FMAT	9,14,38,90	4	61	0.3082	0	0	1	DQB1*04:01 DQB1*04:02
FMAI	9,14,38,90	12	267	0.6441	0	0	1	DQB1*06:02
YLVI	9,14,38,90	17	300	0.09217	0	0	1	DQB1*05:01 DQB1*05:02 DQB1*05:03 DQB1*05:04
YLGV	9,14,45,46	17	300	0.09217	0	0	1	DQB1*05:01 DQB1*05:02 DQB1*05:03 DQB1*05:04
FMGV	9,14,45,46	14	317	0.6604	0	0	1	DQB1*04:01 DQB1*04:02 DQB1*06:02
YMGV	9,14,45,46	18	440	0.9006	0	0	1	DQB1*03:02 DQB1*03:03 DQB1*03:05 DQB1*06:03 DQB1*06:04 DQB1*06:09
YLGY	9,14,45,47	17	300	0.09217	0	0	1	DQB1*05:01 DQB1*05:02 DQB1*05:03 DQB1*05:04
FMGY	9,14,45,47	14	317	0.6604	0	0	1	DQB1*04:01 DQB1*04:02 DQB1*06:02
YMGY	9,14,45,47	18	440	0.9006	0	0	1	DQB1*03:02 DQB1*03:03 DQB1*03:05 DQB1*06:03 DQB1*06:04 DQB1*06:09
YLGP	9,14,45,52	17	300	0.09217	0	0	1	DQB1*05:01 DQB1*05:02 DQB1*05:03 DQB1*05:04
FMGP	9,14,45,52	14	317	0.6604	0	0	1	DQB1*04:01 DQB1*04:02 DQB1*06:02
YMGP	9,14,45,52	18	440	0.9006	0	0	1	DQB1*03:02 DQB1*03:03 DQB1*03:05 DQB1*06:03 DQB1*06:04 DQB1*06:09
FMGL	9,14,45,53	4	61	0.3082	0	0	1	DQB1*04:01 DQB1*04:02
FMGQ	9,14,45,53	12	267	0.6441	0	0	1	DQB1*06:02
YLGQ	9,14,45,53	17	300	0.09217	0	0	1	DQB1*05:01 DQB1*05:02 DQB1*05:03 DQB1*05:04
YMGP	9,14,45,55	11	252	0.7428	0	0	1	DQB1*03:02 DQB1*03:03 DQB1*03:05
YLGR	9,14,45,55	17	300	0.09217	0	0	1	DQB1*05:01 DQB1*05:02 DQB1*05:03 DQB1*05:04
FMGR	9,14,45,55	14	317	0.6604	0	0	1	DQB1*04:01 DQB1*04:02 DQB1*06:02
FMGL	9,14,45,56	4	61	0.3082	0	0	1	DQB1*04:01 DQB1*04:02
FMGP	9,14,45,56	12	267	0.6441	0	0	1	DQB1*06:02
YLGP	9,14,45,56	17	300	0.09217	0	0	1	DQB1*05:01 DQB1*05:02 DQB1*05:03 DQB1*05:04
YLGS	9,14,45,57	2	49	1	0	0	1	DQB1*05:02 DQB1*05:04
YLGD	9,14,45,57	3	53	0.4711	0	0	1	DQB1*05:03
YMGV	9,14,45,57	5	93	0.4165	0	0	1	DQB1*06:04 DQB1*06:09
YLGV	9,14,45,57	12	210	0.1731	0	0	1	DQB1*05:01
FMGD	9,14,45,57	14	317	0.6604	0	0	1	DQB1*04:01 DQB1*04:02 DQB1*06:02
FMGD	9,14,45,66	4	61	0.3082	0	0	1	DQB1*04:01 DQB1*04:02
FMGE	9,14,45,66	12	267	0.6441	0	0	1	DQB1*06:02
YLGE	9,14,45,66	17	298	0.08652	0	0	1	DQB1*05:01 DQB1*05:02 DQB1*05:03
YMGE	9,14,45,66	18	440	0.9006	0	0	1	DQB1*03:02 DQB1*03:03 DQB1*03:05 DQB1*06:03 DQB1*06:04 DQB1*06:09
FMGI	9,14,45,67	4	61	0.3082	0	0	1	DQB1*04:01 DQB1*04:02
FMGV	9,14,45,67	12	267	0.6441	0	0	1	DQB1*06:02
YLGV	9,14,45,67	17	298	0.08652	0	0	1	DQB1*05:01 DQB1*05:02 DQB1*05:03
YMGV	9,14,45,67	18	440	0.9006	0	0	1	DQB1*03:02 DQB1*03:03 DQB1*03:05 DQB1*06:03 DQB1*06:04 DQB1*06:09
FMGE	9,14,45,70	4	61	0.3082	0	0	1	DQB1*04:01 DQB1*04:02
FMGG	9,14,45,70	12	267	0.6441	0	0	1	DQB1*06:02
YLGG	9,14,45,70	17	298	0.08652	0	0	1	DQB1*05:01 DQB1*05:02 DQB1*05:03
FMGD	9,14,45,71	4	61	0.3082	0	0	1	DQB1*04:01 DQB1*04:02
FMGT	9,14,45,71	12	267	0.6441	0	0	1	DQB1*06:02
YLGA	9,14,45,71	17	298	0.08652	0	0	1	DQB1*05:01 DQB1*05:02 DQB1*05:03
YMGT	9,14,45,71	18	440	0.9006	0	0	1	DQB1*03:02 DQB1*03:03 DQB1*03:05 DQB1*06:03 DQB1*06:04 DQB1*06:09
FMGS	9,14,45,74	4	61	0.3082	0	0	1	DQB1*04:01 DQB1*04:02
FMGE	9,14,45,74	12	267	0.6441	0	0	1	DQB1*06:02
YLGS	9,14,45,74	17	300	0.09217	0	0	1	DQB1*05:01 DQB1*05:02 DQB1*05:03 DQB1*05:04
YMGE	9,14,45,74	18	440	0.9006	0	0	1	DQB1*03:02 DQB1*03:03 DQB1*03:05 DQB1*06:03 DQB1*06:04 DQB1*06:09
FMGV	9,14,45,75	4	61	0.3082	0	0	1	DQB1*04:01 DQB1*04:02
FMGL	9,14,45,75	12	267	0.6441	0	0	1	DQB1*06:02
YLGV	9,14,45,75	17	300	0.09217	0	0	1	DQB1*05:01 DQB1*05:02 DQB1*05:03 DQB1*05:04
YMGL	9,14,45,75	18	440	0.9006	0	0	1	DQB1*03:02 DQB1*03:03 DQB1*03:05 DQB1*06:03 DQB1*06:04 DQB1*06:09
YLGR	9,14,45,77	17	300	0.09217	0	0	1	DQB1*05:01 DQB1*05:02 DQB1*05:03 DQB1*05:04
FMGT	9,14,45,77	14	317	0.6604	0	0	1	DQB1*04:01 DQB1*04:02 DQB1*06:02
YMGT	9,14,45,77	18	440	0.9006	0	0	1	DQB1*03:02 DQB1*03:03 DQB1*03:05 DQB1*06:03 DQB1*06:04 DQB1*06:09
FMGQ	9,14,45,84	4	61	0.3082	0	0	1	DQB1*04:01 DQB1*04:02
FMGE	9,14,45,84	12	267	0.6441	0	0	1	DQB1*06:02
YLGE	9,14,45,84	17	300	0.09217	0	0	1	DQB1*05:01 DQB1*05:02 DQB1*05:03 DQB1*05:04
FMGL	9,14,45,85	4	61	0.3082	0	0	1	DQB1*04:01 DQB1*04:02
FMGV	9,14,45,85	12	267	0.6441	0	0	1	DQB1*06:02
YLGV	9,14,45,85	17	300	0.09217	0	0	1	DQB1*05:01 DQB1*05:02 DQB1*05:03 DQB1*05:04
FMGE	9,14,45,86	4	61	0.3082	0	0	1	DQB1*04:01 DQB1*04:02
YMGG	9,14,45,86	5	93	0.4165	0	0	1	DQB1*06:04 DQB1*06:09
FMGA	9,14,45,86	12	267	0.6441	0	0	1	DQB1*06:02
YLGA	9,14,45,86	17	300	0.09217	0	0	1	DQB1*05:01 DQB1*05:02 DQB1*05:03 DQB1*05:04
FMGL	9,14,45,87	4	61	0.3082	0	0	1	DQB1*04:01 DQB1*04:02
YMGY	9,14,45,87	5	93	0.4165	0	0	1	DQB1*06:04 DQB1*06:09
FMGF	9,14,45,87	12	267	0.6441	0	0	1	DQB1*06:02
YLGY	9,14,45,87	17	300	0.09217	0	0	1	DQB1*05:01 DQB1*05:02 DQB1*05:03 DQB1*05:04
FMGT	9,14,45,89	4	61	0.3082	0	0	1	DQB1*04:01 DQB1*04:02
FMGG	9,14,45,89	12	267	0.6441	0	0	1	DQB1*06:02
YLGG	9,14,45,89	17	300	0.09217	0	0	1	DQB1*05:01 DQB1*05:02 DQB1*05:03 DQB1*05:04
FMGT	9,14,45,90	4	61	0.3082	0	0	1	DQB1*04:01 DQB1*04:02
FMGI	9,14,45,90	12	267	0.6441	0	0	1	DQB1*06:02
YLGI	9,14,45,90	17	300	0.09217	0	0	1	DQB1*05:01 DQB1*05:02 DQB1*05:03 DQB1*05:04
YLVY	9,14,46,47	17	300	0.09217	0	0	1	DQB1*05:01 DQB1*05:02 DQB1*05:03 DQB1*05:04
FMVY	9,14,46,47	14	317	0.6604	0	0	1	DQB1*04:01 DQB1*04:02 DQB1*06:02
YMVY	9,14,46,47	28	689	0.8828	0	0	1	DQB1*03:01 DQB1*03:02 DQB1*03:03 DQB1*03:04 DQB1*03:05 DQB1*06:03 DQB1*06:04 DQB1*06:09
YLVP	9,14,46,52	17	300	0.09217	0	0	1	DQB1*05:01 DQB1*05:02 DQB1*05:03 DQB1*05:04
FMVP	9,14,46,52	14	317	0.6604	0	0	1	DQB1*04:01 DQB1*04:02 DQB1*06:02
YMVP	9,14,46,52	28	689	0.8828	0	0	1	DQB1*03:01 DQB1*03:02 DQB1*03:03 DQB1*03:04 DQB1*03:05 DQB1*06:03 DQB1*06:04 DQB1*06:09
FMVL	9,14,46,53	4	61	0.3082	0	0	1	DQB1*04:01 DQB1*04:02
FMVQ	9,14,46,53	12	267	0.6441	0	0	1	DQB1*06:02
YLVQ	9,14,46,53	17	300	0.09217	0	0	1	DQB1*05:01 DQB1*05:02 DQB1*05:03 DQB1*05:04
YLVR	9,14,46,55	17	300	0.09217	0	0	1	DQB1*05:01 DQB1*05:02 DQB1*05:03 DQB1*05:04
FMVR	9,14,46,55	14	317	0.6604	0	0	1	DQB1*04:01 DQB1*04:02 DQB1*06:02
FMVL	9,14,46,56	4	61	0.3082	0	0	1	DQB1*04:01 DQB1*04:02
FMVP	9,14,46,56	12	267	0.6441	0	0	1	DQB1*06:02
YLVP	9,14,46,56	17	300	0.09217	0	0	1	DQB1*05:01 DQB1*05:02 DQB1*05:03 DQB1*05:04
YMVP	9,14,46,56	28	689	0.8828	0	0	1	DQB1*03:01 DQB1*03:02 DQB1*03:03 DQB1*03:04 DQB1*03:05 DQB1*06:03 DQB1*06:04 DQB1*06:09
YLVS	9,14,46,57	2	49	1	0	0	1	DQB1*05:02 DQB1*05:04
YLVD	9,14,46,57	3	53	0.4711	0	0	1	DQB1*05:03
YMVV	9,14,46,57	5	93	0.4165	0	0	1	DQB1*06:04 DQB1*06:09
YLVV	9,14,46,57	12	210	0.1731	0	0	1	DQB1*05:01
FMVD	9,14,46,57	14	317	0.6604	0	0	1	DQB1*04:01 DQB1*04:02 DQB1*06:02
FMVD	9,14,46,66	4	61	0.3082	0	0	1	DQB1*04:01 DQB1*04:02
FMVE	9,14,46,66	12	267	0.6441	0	0	1	DQB1*06:02
YLVE	9,14,46,66	17	298	0.08652	0	0	1	DQB1*05:01 DQB1*05:02 DQB1*05:03
YMVE	9,14,46,66	28	689	0.8828	0	0	1	DQB1*03:01 DQB1*03:02 DQB1*03:03 DQB1*03:04 DQB1*03:05 DQB1*06:03 DQB1*06:04 DQB1*06:09
FMVI	9,14,46,67	4	61	0.3082	0	0	1	DQB1*04:01 DQB1*04:02
FMVV	9,14,46,67	12	267	0.6441	0	0	1	DQB1*06:02
YLVV	9,14,46,67	17	298	0.08652	0	0	1	DQB1*05:01 DQB1*05:02 DQB1*05:03
YMVV	9,14,46,67	28	689	0.8828	0	0	1	DQB1*03:01 DQB1*03:02 DQB1*03:03 DQB1*03:04 DQB1*03:05 DQB1*06:03 DQB1*06:04 DQB1*06:09
FMVE	9,14,46,70	4	61	0.3082	0	0	1	DQB1*04:01 DQB1*04:02
FMVG	9,14,46,70	12	267	0.6441	0	0	1	DQB1*06:02
YLVG	9,14,46,70	17	298	0.08652	0	0	1	DQB1*05:01 DQB1*05:02 DQB1*05:03
YMVR	9,14,46,70	26	607	0.5848	0	0	1	DQB1*03:01 DQB1*03:02 DQB1*03:03 DQB1*03:04 DQB1*03:05 DQB1*06:04 DQB1*06:09
FMVD	9,14,46,71	4	61	0.3082	0	0	1	DQB1*04:01 DQB1*04:02
FMVT	9,14,46,71	12	267	0.6441	0	0	1	DQB1*06:02
YLVA	9,14,46,71	17	298	0.08652	0	0	1	DQB1*05:01 DQB1*05:02 DQB1*05:03
YMVT	9,14,46,71	28	689	0.8828	0	0	1	DQB1*03:01 DQB1*03:02 DQB1*03:03 DQB1*03:04 DQB1*03:05 DQB1*06:03 DQB1*06:04 DQB1*06:09
FMVS	9,14,46,74	4	61	0.3082	0	0	1	DQB1*04:01 DQB1*04:02
FMVE	9,14,46,74	12	267	0.6441	0	0	1	DQB1*06:02
YLVS	9,14,46,74	17	300	0.09217	0	0	1	DQB1*05:01 DQB1*05:02 DQB1*05:03 DQB1*05:04
YMVE	9,14,46,74	28	689	0.8828	0	0	1	DQB1*03:01 DQB1*03:02 DQB1*03:03 DQB1*03:04 DQB1*03:05 DQB1*06:03 DQB1*06:04 DQB1*06:09
FMVV	9,14,46,75	4	61	0.3082	0	0	1	DQB1*04:01 DQB1*04:02
FMVL	9,14,46,75	12	267	0.6441	0	0	1	DQB1*06:02
YLVV	9,14,46,75	17	300	0.09217	0	0	1	DQB1*05:01 DQB1*05:02 DQB1*05:03 DQB1*05:04
YMVL	9,14,46,75	28	689	0.8828	0	0	1	DQB1*03:01 DQB1*03:02 DQB1*03:03 DQB1*03:04 DQB1*03:05 DQB1*06:03 DQB1*06:04 DQB1*06:09
YLVR	9,14,46,77	17	300	0.09217	0	0	1	DQB1*05:01 DQB1*05:02 DQB1*05:03 DQB1*05:04
FMVT	9,14,46,77	14	317	0.6604	0	0	1	DQB1*04:01 DQB1*04:02 DQB1*06:02
YMVT	9,14,46,77	28	689	0.8828	0	0	1	DQB1*03:01 DQB1*03:02 DQB1*03:03 DQB1*03:04 DQB1*03:05 DQB1*06:03 DQB1*06:04 DQB1*06:09
FMVQ	9,14,46,84	4	61	0.3082	0	0	1	DQB1*04:01 DQB1*04:02
FMVE	9,14,46,84	12	267	0.6441	0	0	1	DQB1*06:02
YLVE	9,14,46,84	17	300	0.09217	0	0	1	DQB1*05:01 DQB1*05:02 DQB1*05:03 DQB1*05:04
FMVL	9,14,46,85	4	61	0.3082	0	0	1	DQB1*04:01 DQB1*04:02
FMVV	9,14,46,85	12	267	0.6441	0	0	1	DQB1*06:02
YLVV	9,14,46,85	17	300	0.09217	0	0	1	DQB1*05:01 DQB1*05:02 DQB1*05:03 DQB1*05:04
FMVE	9,14,46,86	4	61	0.3082	0	0	1	DQB1*04:01 DQB1*04:02
YMVG	9,14,46,86	5	93	0.4165	0	0	1	DQB1*06:04 DQB1*06:09
FMVA	9,14,46,86	12	267	0.6441	0	0	1	DQB1*06:02
YLVA	9,14,46,86	17	300	0.09217	0	0	1	DQB1*05:01 DQB1*05:02 DQB1*05:03 DQB1*05:04
FMVL	9,14,46,87	4	61	0.3082	0	0	1	DQB1*04:01 DQB1*04:02
YMVY	9,14,46,87	5	93	0.4165	0	0	1	DQB1*06:04 DQB1*06:09
FMVF	9,14,46,87	12	267	0.6441	0	0	1	DQB1*06:02
YLVY	9,14,46,87	17	300	0.09217	0	0	1	DQB1*05:01 DQB1*05:02 DQB1*05:03 DQB1*05:04
FMVT	9,14,46,89	4	61	0.3082	0	0	1	DQB1*04:01 DQB1*04:02
FMVG	9,14,46,89	12	267	0.6441	0	0	1	DQB1*06:02
YLVG	9,14,46,89	17	300	0.09217	0	0	1	DQB1*05:01 DQB1*05:02 DQB1*05:03 DQB1*05:04
FMVT	9,14,46,90	4	61	0.3082	0	0	1	DQB1*04:01 DQB1*04:02
FMVI	9,14,46,90	12	267	0.6441	0	0	1	DQB1*06:02
YLVI	9,14,46,90	17	300	0.09217	0	0	1	DQB1*05:01 DQB1*05:02 DQB1*05:03 DQB1*05:04
YLYP	9,14,47,52	17	300	0.09217	0	0	1	DQB1*05:01 DQB1*05:02 DQB1*05:03 DQB1*05:04
FMYP	9,14,47,52	14	317	0.6604	0	0	1	DQB1*04:01 DQB1*04:02 DQB1*06:02
YMYP	9,14,47,52	28	689	0.8828	0	0	1	DQB1*03:01 DQB1*03:02 DQB1*03:03 DQB1*03:04 DQB1*03:05 DQB1*06:03 DQB1*06:04 DQB1*06:09
FMYL	9,14,47,53	4	61	0.3082	0	0	1	DQB1*04:01 DQB1*04:02
FMYQ	9,14,47,53	12	267	0.6441	0	0	1	DQB1*06:02
YLYQ	9,14,47,53	17	300	0.09217	0	0	1	DQB1*05:01 DQB1*05:02 DQB1*05:03 DQB1*05:04
YLYR	9,14,47,55	17	300	0.09217	0	0	1	DQB1*05:01 DQB1*05:02 DQB1*05:03 DQB1*05:04
[truncated: 187,174 more rows]
