# Supplementary material for: Pulmonary alveolar proteinosis: An autoimmune disease lacking an HLA association
Source: PLoS One. 2019 Mar 7;14(3):e0213179. doi: 10.1371/journal.pone.0213179 (PMC6405167; doi:10.1371/journal.pone.0213179)
Supplement: S29 Table — (TXT) [file pone.0213179.s029.txt]

Module	Positions	Affected	Control	p-value	Accepted	Accepted	p-adj
H	9	5	94	0.578	0	0	1	DPB1*09:01 DPB1*10:01 DPB1*14:01 DPB1*17:01 DPB1*45:01
Q	33	3	41	0.237	0	0	1	DPB1*11:01 DPB1*15:01
E	33	40	999	1	0	0	1	DPB1*01:01 DPB1*02:01 DPB1*02:02 DPB1*03:01 DPB1*04:01 DPB1*04:02 DPB1*05:01 DPB1*06:01 DPB1*09:01 DPB1*10:01 DPB1*13:01 DPB1*14:01 DPB1*16:01 DPB1*17:01 DPB1*19:01 DPB1*20:01 DPB1*23:01 DPB1*26:01 DPB1*340:01 DPB1*36:01 DPB1*45:01 DPB1*49:01 DPB1*51:01 DPB1*71:01 DPB1*81:01
L	35	3	39	0.2163	0	0	1	DPB1*02:02 DPB1*05:01 DPB1*36:01
Y	35	10	176	0.2311	0	0	1	DPB1*01:01 DPB1*11:01 DPB1*13:01 DPB1*15:01 DPB1*26:01 DPB1*49:01
F	35	40	988	1	0	0	1	DPB1*02:01 DPB1*03:01 DPB1*04:01 DPB1*04:02 DPB1*06:01 DPB1*09:01 DPB1*10:01 DPB1*14:01 DPB1*16:01 DPB1*17:01 DPB1*19:01 DPB1*20:01 DPB1*23:01 DPB1*340:01 DPB1*45:01 DPB1*51:01 DPB1*71:01 DPB1*81:01
V	36	33	753	0.3523	0	0	1	DPB1*02:01 DPB1*02:02 DPB1*03:01 DPB1*04:02 DPB1*05:01 DPB1*06:01 DPB1*09:01 DPB1*10:01 DPB1*14:01 DPB1*16:01 DPB1*17:01 DPB1*19:01 DPB1*20:01 DPB1*23:01 DPB1*340:01 DPB1*36:01 DPB1*45:01 DPB1*71:01
E	55	4	56	0.2834	0	0	1	DPB1*02:02 DPB1*05:01 DPB1*19:01 DPB1*36:01
D	55	31	709	0.4767	0	0	1	DPB1*02:01 DPB1*03:01 DPB1*04:02 DPB1*06:01 DPB1*09:01 DPB1*10:01 DPB1*14:01 DPB1*16:01 DPB1*17:01 DPB1*20:01 DPB1*45:01 DPB1*49:01 DPB1*51:01 DPB1*81:01
E	56	31	709	0.4767	0	0	1	DPB1*02:01 DPB1*03:01 DPB1*04:02 DPB1*06:01 DPB1*09:01 DPB1*10:01 DPB1*14:01 DPB1*16:01 DPB1*17:01 DPB1*20:01 DPB1*45:01 DPB1*49:01 DPB1*51:01 DPB1*81:01
R	69	3	41	0.237	0	0	1	DPB1*11:01 DPB1*15:01
K	69	40	930	0.1045	0	0	1	DPB1*01:01 DPB1*03:01 DPB1*04:01 DPB1*04:02 DPB1*05:01 DPB1*14:01 DPB1*20:01 DPB1*23:01 DPB1*26:01 DPB1*36:01 DPB1*45:01 DPB1*49:01 DPB1*51:01
V	76	16	351	0.5248	0	0	1	DPB1*01:01 DPB1*03:01 DPB1*09:01 DPB1*10:01 DPB1*14:01 DPB1*26:01 DPB1*45:01
M	76	39	962	1	0	0	1	DPB1*02:01 DPB1*02:02 DPB1*04:01 DPB1*04:02 DPB1*05:01 DPB1*06:01 DPB1*11:01 DPB1*15:01 DPB1*16:01 DPB1*17:01 DPB1*20:01 DPB1*23:01 DPB1*36:01 DPB1*49:01 DPB1*51:01 DPB1*71:01 DPB1*81:01
D	84	21	518	0.9308	0	0	1	DPB1*01:01 DPB1*03:01 DPB1*05:01 DPB1*06:01 DPB1*09:01 DPB1*10:01 DPB1*11:01 DPB1*13:01 DPB1*14:01 DPB1*16:01 DPB1*17:01 DPB1*19:01 DPB1*20:01 DPB1*26:01 DPB1*340:01 DPB1*36:01 DPB1*45:01
E	85	21	518	0.9308	0	0	1	DPB1*01:01 DPB1*03:01 DPB1*05:01 DPB1*06:01 DPB1*09:01 DPB1*10:01 DPB1*11:01 DPB1*13:01 DPB1*14:01 DPB1*16:01 DPB1*17:01 DPB1*19:01 DPB1*20:01 DPB1*26:01 DPB1*340:01 DPB1*36:01 DPB1*45:01
A	86	21	518	0.9308	0	0	1	DPB1*01:01 DPB1*03:01 DPB1*05:01 DPB1*06:01 DPB1*09:01 DPB1*10:01 DPB1*11:01 DPB1*13:01 DPB1*14:01 DPB1*16:01 DPB1*17:01 DPB1*19:01 DPB1*20:01 DPB1*26:01 DPB1*340:01 DPB1*36:01 DPB1*45:01
V	87	21	518	0.9308	0	0	1	DPB1*01:01 DPB1*03:01 DPB1*05:01 DPB1*06:01 DPB1*09:01 DPB1*10:01 DPB1*11:01 DPB1*13:01 DPB1*14:01 DPB1*16:01 DPB1*17:01 DPB1*19:01 DPB1*20:01 DPB1*26:01 DPB1*340:01 DPB1*36:01 DPB1*45:01
V	8	18	479	0.7188	0	0	1	DPB1*01:01 DPB1*03:01 DPB1*06:01 DPB1*09:01 DPB1*10:01 DPB1*11:01 DPB1*13:01 DPB1*14:01 DPB1*15:01 DPB1*17:01 DPB1*20:01 DPB1*26:01 DPB1*36:01 DPB1*45:01
L	8	35	940	0.09821	0	0	1	DPB1*02:01 DPB1*02:02 DPB1*04:01 DPB1*04:02 DPB1*05:01 DPB1*16:01 DPB1*19:01 DPB1*23:01 DPB1*340:01 DPB1*49:01 DPB1*51:01 DPB1*71:01 DPB1*81:01
Y	9	14	404	0.4946	0	0	1	DPB1*01:01 DPB1*03:01 DPB1*06:01 DPB1*11:01 DPB1*13:01 DPB1*15:01 DPB1*20:01 DPB1*26:01 DPB1*36:01
F	9	35	940	0.09821	0	0	1	DPB1*02:01 DPB1*02:02 DPB1*04:01 DPB1*04:02 DPB1*05:01 DPB1*16:01 DPB1*19:01 DPB1*23:01 DPB1*340:01 DPB1*49:01 DPB1*51:01 DPB1*71:01 DPB1*81:01
L	11	13	391	0.401	0	0	1	DPB1*03:01 DPB1*06:01 DPB1*09:01 DPB1*10:01 DPB1*11:01 DPB1*13:01 DPB1*14:01 DPB1*17:01 DPB1*20:01 DPB1*26:01 DPB1*36:01 DPB1*45:01
G	11	36	965	0.05834	0	0	1	DPB1*01:01 DPB1*02:01 DPB1*02:02 DPB1*04:01 DPB1*04:02 DPB1*05:01 DPB1*15:01 DPB1*16:01 DPB1*19:01 DPB1*23:01 DPB1*340:01 DPB1*49:01 DPB1*51:01 DPB1*71:01 DPB1*81:01
A	36	27	785	0.09917	0	0	1	DPB1*01:01 DPB1*04:01 DPB1*11:01 DPB1*13:01 DPB1*15:01 DPB1*26:01 DPB1*49:01 DPB1*51:01 DPB1*81:01
A	55	27	792	0.0761	0	0	1	DPB1*01:01 DPB1*04:01 DPB1*11:01 DPB1*13:01 DPB1*15:01 DPB1*23:01 DPB1*26:01 DPB1*340:01 DPB1*71:01
A	56	29	813	0.1645	0	0	1	DPB1*01:01 DPB1*02:02 DPB1*04:01 DPB1*05:01 DPB1*11:01 DPB1*13:01 DPB1*15:01 DPB1*19:01 DPB1*23:01 DPB1*26:01 DPB1*340:01 DPB1*36:01 DPB1*71:01
D	57	10	305	0.4579	0	0	1	DPB1*03:01 DPB1*06:01 DPB1*09:01 DPB1*14:01 DPB1*17:01 DPB1*20:01
E	57	38	980	0.2059	0	0	1	DPB1*01:01 DPB1*02:01 DPB1*02:02 DPB1*04:01 DPB1*04:02 DPB1*05:01 DPB1*10:01 DPB1*11:01 DPB1*13:01 DPB1*15:01 DPB1*16:01 DPB1*19:01 DPB1*23:01 DPB1*26:01 DPB1*340:01 DPB1*36:01 DPB1*45:01 DPB1*49:01 DPB1*51:01 DPB1*71:01 DPB1*81:01
L	65	10	304	0.4657	0	0	1	DPB1*03:01 DPB1*06:01 DPB1*11:01 DPB1*14:01 DPB1*15:01 DPB1*20:01 DPB1*45:01
I	65	37	977	0.07425	0	0	1	DPB1*01:01 DPB1*02:01 DPB1*02:02 DPB1*04:01 DPB1*04:02 DPB1*05:01 DPB1*09:01 DPB1*10:01 DPB1*13:01 DPB1*16:01 DPB1*17:01 DPB1*19:01 DPB1*23:01 DPB1*26:01 DPB1*340:01 DPB1*36:01 DPB1*49:01 DPB1*51:01 DPB1*71:01 DPB1*81:01
E	69	15	417	0.5971	0	0	1	DPB1*02:01 DPB1*02:02 DPB1*06:01 DPB1*09:01 DPB1*10:01 DPB1*13:01 DPB1*16:01 DPB1*17:01 DPB1*19:01 DPB1*340:01 DPB1*71:01 DPB1*81:01
I	76	2	54	1	0	0	1	DPB1*13:01 DPB1*19:01 DPB1*340:01
V	84	0	11	1	0	0	1	DPB1*15:01
G	84	35	925	0.2259	0	0	1	DPB1*02:01 DPB1*02:02 DPB1*04:01 DPB1*04:02 DPB1*23:01 DPB1*49:01 DPB1*51:01 DPB1*71:01 DPB1*81:01
G	85	35	928	0.2111	0	0	1	DPB1*02:01 DPB1*02:02 DPB1*04:01 DPB1*04:02 DPB1*15:01 DPB1*23:01 DPB1*49:01 DPB1*51:01 DPB1*71:01 DPB1*81:01
P	86	35	928	0.2111	0	0	1	DPB1*02:01 DPB1*02:02 DPB1*04:01 DPB1*04:02 DPB1*15:01 DPB1*23:01 DPB1*49:01 DPB1*51:01 DPB1*71:01 DPB1*81:01
M	87	35	928	0.2111	0	0	1	DPB1*02:01 DPB1*02:02 DPB1*04:01 DPB1*04:02 DPB1*15:01 DPB1*23:01 DPB1*49:01 DPB1*51:01 DPB1*71:01 DPB1*81:01
