# Supplementary material for: Pulmonary alveolar proteinosis: An autoimmune disease lacking an HLA association
Source: PLoS One. 2019 Mar 7;14(3):e0213179. doi: 10.1371/journal.pone.0213179 (PMC6405167; doi:10.1371/journal.pone.0213179)
Supplement: S30 Table — (TXT) [file pone.0213179.s030.txt]

Module	Positions	Affected	Control	p-value	Accepted	Accepted	p-adj
VH	8,9	5	94	0.578	0	0	1	DPB1*09:01 DPB1*10:01 DPB1*14:01 DPB1*17:01 DPB1*45:01
VG	8,11	6	110	0.4387	0	0	1	DPB1*01:01 DPB1*15:01
VQ	8,33	3	41	0.237	0	0	1	DPB1*11:01 DPB1*15:01
LL	8,35	3	38	0.206	0	0	1	DPB1*02:02 DPB1*05:01
VY	8,35	10	175	0.2239	0	0	1	DPB1*01:01 DPB1*11:01 DPB1*13:01 DPB1*15:01 DPB1*26:01
VA	8,36	10	175	0.2239	0	0	1	DPB1*01:01 DPB1*11:01 DPB1*13:01 DPB1*15:01 DPB1*26:01
LV	8,36	23	523	0.5184	0	0	1	DPB1*02:01 DPB1*02:02 DPB1*04:02 DPB1*05:01 DPB1*16:01 DPB1*19:01 DPB1*23:01 DPB1*340:01 DPB1*71:01
LE	8,55	4	55	0.2791	0	0	1	DPB1*02:02 DPB1*05:01 DPB1*19:01
VA	8,55	10	175	0.2239	0	0	1	DPB1*01:01 DPB1*11:01 DPB1*13:01 DPB1*15:01 DPB1*26:01
LD	8,55	21	470	0.4944	0	0	1	DPB1*02:01 DPB1*04:02 DPB1*16:01 DPB1*49:01 DPB1*51:01 DPB1*81:01
VA	8,56	10	176	0.2311	0	0	1	DPB1*01:01 DPB1*11:01 DPB1*13:01 DPB1*15:01 DPB1*26:01 DPB1*36:01
LE	8,56	21	470	0.4944	0	0	1	DPB1*02:01 DPB1*04:02 DPB1*16:01 DPB1*49:01 DPB1*51:01 DPB1*81:01
VE	8,57	11	202	0.2619	0	0	1	DPB1*01:01 DPB1*10:01 DPB1*11:01 DPB1*13:01 DPB1*15:01 DPB1*26:01 DPB1*36:01 DPB1*45:01
VI	8,65	10	200	0.4399	0	0	1	DPB1*01:01 DPB1*09:01 DPB1*10:01 DPB1*13:01 DPB1*17:01 DPB1*26:01 DPB1*36:01
VR	8,69	3	41	0.237	0	0	1	DPB1*11:01 DPB1*15:01
VK	8,69	14	325	0.7408	0	0	1	DPB1*01:01 DPB1*03:01 DPB1*14:01 DPB1*20:01 DPB1*26:01 DPB1*36:01 DPB1*45:01
LK	8,69	33	822	1	0	0	1	DPB1*04:01 DPB1*04:02 DPB1*05:01 DPB1*23:01 DPB1*49:01 DPB1*51:01
LI	8,76	1	19	0.547	0	0	1	DPB1*19:01 DPB1*340:01
VM	8,76	5	120	0.8076	0	0	1	DPB1*06:01 DPB1*11:01 DPB1*15:01 DPB1*17:01 DPB1*20:01 DPB1*36:01
VV	8,76	16	351	0.5248	0	0	1	DPB1*01:01 DPB1*03:01 DPB1*09:01 DPB1*10:01 DPB1*14:01 DPB1*26:01 DPB1*45:01
LD	8,84	3	59	0.7277	0	0	1	DPB1*05:01 DPB1*16:01 DPB1*19:01 DPB1*340:01
LE	8,85	3	59	0.7277	0	0	1	DPB1*05:01 DPB1*16:01 DPB1*19:01 DPB1*340:01
LA	8,86	3	59	0.7277	0	0	1	DPB1*05:01 DPB1*16:01 DPB1*19:01 DPB1*340:01
LV	8,87	3	59	0.7277	0	0	1	DPB1*05:01 DPB1*16:01 DPB1*19:01 DPB1*340:01
HL	9,11	5	94	0.578	0	0	1	DPB1*09:01 DPB1*10:01 DPB1*14:01 DPB1*17:01 DPB1*45:01
YG	9,11	6	110	0.4387	0	0	1	DPB1*01:01 DPB1*15:01
YQ	9,33	3	41	0.237	0	0	1	DPB1*11:01 DPB1*15:01
HE	9,33	5	94	0.578	0	0	1	DPB1*09:01 DPB1*10:01 DPB1*14:01 DPB1*17:01 DPB1*45:01
FL	9,35	3	38	0.206	0	0	1	DPB1*02:02 DPB1*05:01
HF	9,35	5	94	0.578	0	0	1	DPB1*09:01 DPB1*10:01 DPB1*14:01 DPB1*17:01 DPB1*45:01
YY	9,35	10	175	0.2239	0	0	1	DPB1*01:01 DPB1*11:01 DPB1*13:01 DPB1*15:01 DPB1*26:01
HV	9,36	5	94	0.578	0	0	1	DPB1*09:01 DPB1*10:01 DPB1*14:01 DPB1*17:01 DPB1*45:01
YA	9,36	10	175	0.2239	0	0	1	DPB1*01:01 DPB1*11:01 DPB1*13:01 DPB1*15:01 DPB1*26:01
FV	9,36	23	523	0.5184	0	0	1	DPB1*02:01 DPB1*02:02 DPB1*04:02 DPB1*05:01 DPB1*16:01 DPB1*19:01 DPB1*23:01 DPB1*340:01 DPB1*71:01
FE	9,55	4	55	0.2791	0	0	1	DPB1*02:02 DPB1*05:01 DPB1*19:01
HD	9,55	5	94	0.578	0	0	1	DPB1*09:01 DPB1*10:01 DPB1*14:01 DPB1*17:01 DPB1*45:01
YA	9,55	10	175	0.2239	0	0	1	DPB1*01:01 DPB1*11:01 DPB1*13:01 DPB1*15:01 DPB1*26:01
FD	9,55	21	470	0.4944	0	0	1	DPB1*02:01 DPB1*04:02 DPB1*16:01 DPB1*49:01 DPB1*51:01 DPB1*81:01
HE	9,56	5	94	0.578	0	0	1	DPB1*09:01 DPB1*10:01 DPB1*14:01 DPB1*17:01 DPB1*45:01
YA	9,56	10	176	0.2311	0	0	1	DPB1*01:01 DPB1*11:01 DPB1*13:01 DPB1*15:01 DPB1*26:01 DPB1*36:01
FE	9,56	21	470	0.4944	0	0	1	DPB1*02:01 DPB1*04:02 DPB1*16:01 DPB1*49:01 DPB1*51:01 DPB1*81:01
HD	9,57	4	65	0.3319	0	0	1	DPB1*09:01 DPB1*14:01 DPB1*17:01
YE	9,57	10	176	0.2311	0	0	1	DPB1*01:01 DPB1*11:01 DPB1*13:01 DPB1*15:01 DPB1*26:01 DPB1*36:01
HL	9,65	3	25	0.08876	0	0	1	DPB1*14:01 DPB1*45:01
HI	9,65	3	69	0.7528	0	0	1	DPB1*09:01 DPB1*10:01 DPB1*17:01
YI	9,65	7	136	0.4813	0	0	1	DPB1*01:01 DPB1*13:01 DPB1*26:01 DPB1*36:01
HK	9,69	3	25	0.08876	0	0	1	DPB1*14:01 DPB1*45:01
YR	9,69	3	41	0.237	0	0	1	DPB1*11:01 DPB1*15:01
HE	9,69	3	69	0.7528	0	0	1	DPB1*09:01 DPB1*10:01 DPB1*17:01
FK	9,69	33	822	1	0	0	1	DPB1*04:01 DPB1*04:02 DPB1*05:01 DPB1*23:01 DPB1*49:01 DPB1*51:01
FI	9,76	1	19	0.547	0	0	1	DPB1*19:01 DPB1*340:01
HV	9,76	5	63	0.1773	0	0	1	DPB1*09:01 DPB1*10:01 DPB1*14:01 DPB1*45:01
YM	9,76	4	90	0.7777	0	0	1	DPB1*06:01 DPB1*11:01 DPB1*15:01 DPB1*20:01 DPB1*36:01
FD	9,84	3	59	0.7277	0	0	1	DPB1*05:01 DPB1*16:01 DPB1*19:01 DPB1*340:01
HD	9,84	5	94	0.578	0	0	1	DPB1*09:01 DPB1*10:01 DPB1*14:01 DPB1*17:01 DPB1*45:01
FE	9,85	3	59	0.7277	0	0	1	DPB1*05:01 DPB1*16:01 DPB1*19:01 DPB1*340:01
HE	9,85	5	94	0.578	0	0	1	DPB1*09:01 DPB1*10:01 DPB1*14:01 DPB1*17:01 DPB1*45:01
FA	9,86	3	59	0.7277	0	0	1	DPB1*05:01 DPB1*16:01 DPB1*19:01 DPB1*340:01
HA	9,86	5	94	0.578	0	0	1	DPB1*09:01 DPB1*10:01 DPB1*14:01 DPB1*17:01 DPB1*45:01
FV	9,87	3	59	0.7277	0	0	1	DPB1*05:01 DPB1*16:01 DPB1*19:01 DPB1*340:01
HV	9,87	5	94	0.578	0	0	1	DPB1*09:01 DPB1*10:01 DPB1*14:01 DPB1*17:01 DPB1*45:01
LQ	11,33	3	30	0.1297	0	0	1	DPB1*11:01
GL	11,35	3	38	0.206	0	0	1	DPB1*02:02 DPB1*05:01
LY	11,35	4	67	0.3448	0	0	1	DPB1*11:01 DPB1*13:01 DPB1*26:01
GY	11,35	6	111	0.4413	0	0	1	DPB1*01:01 DPB1*15:01 DPB1*49:01
LA	11,36	4	67	0.3448	0	0	1	DPB1*11:01 DPB1*13:01 DPB1*26:01
GV	11,36	23	523	0.5184	0	0	1	DPB1*02:01 DPB1*02:02 DPB1*04:02 DPB1*05:01 DPB1*16:01 DPB1*19:01 DPB1*23:01 DPB1*340:01 DPB1*71:01
GE	11,55	4	55	0.2791	0	0	1	DPB1*02:02 DPB1*05:01 DPB1*19:01
LA	11,55	4	67	0.3448	0	0	1	DPB1*11:01 DPB1*13:01 DPB1*26:01
GD	11,55	21	470	0.4944	0	0	1	DPB1*02:01 DPB1*04:02 DPB1*16:01 DPB1*49:01 DPB1*51:01 DPB1*81:01
LA	11,56	4	68	0.3514	0	0	1	DPB1*11:01 DPB1*13:01 DPB1*26:01 DPB1*36:01
GE	11,56	21	470	0.4944	0	0	1	DPB1*02:01 DPB1*04:02 DPB1*16:01 DPB1*49:01 DPB1*51:01 DPB1*81:01
LE	11,57	5	96	0.5815	0	0	1	DPB1*10:01 DPB1*11:01 DPB1*13:01 DPB1*26:01 DPB1*36:01 DPB1*45:01
LR	11,69	3	30	0.1297	0	0	1	DPB1*11:01
GK	11,69	36	864	0.6414	0	0	1	DPB1*01:01 DPB1*04:01 DPB1*04:02 DPB1*05:01 DPB1*23:01 DPB1*49:01 DPB1*51:01
GI	11,76	1	19	0.547	0	0	1	DPB1*19:01 DPB1*340:01
GV	11,76	6	99	0.2829	0	0	1	DPB1*01:01
LM	11,76	5	109	0.7946	0	0	1	DPB1*06:01 DPB1*11:01 DPB1*17:01 DPB1*20:01 DPB1*36:01
LV	11,76	11	265	0.8883	0	0	1	DPB1*03:01 DPB1*09:01 DPB1*10:01 DPB1*14:01 DPB1*26:01 DPB1*45:01
GD	11,84	9	154	0.2637	0	0	1	DPB1*01:01 DPB1*05:01 DPB1*16:01 DPB1*19:01 DPB1*340:01
GE	11,85	9	154	0.2637	0	0	1	DPB1*01:01 DPB1*05:01 DPB1*16:01 DPB1*19:01 DPB1*340:01
GA	11,86	9	154	0.2637	0	0	1	DPB1*01:01 DPB1*05:01 DPB1*16:01 DPB1*19:01 DPB1*340:01
GV	11,87	9	154	0.2637	0	0	1	DPB1*01:01 DPB1*05:01 DPB1*16:01 DPB1*19:01 DPB1*340:01
EL	33,35	3	39	0.2163	0	0	1	DPB1*02:02 DPB1*05:01 DPB1*36:01
QY	33,35	3	41	0.237	0	0	1	DPB1*11:01 DPB1*15:01
EY	33,35	7	136	0.4813	0	0	1	DPB1*01:01 DPB1*13:01 DPB1*26:01 DPB1*49:01
EF	33,35	40	988	1	0	0	1	DPB1*02:01 DPB1*03:01 DPB1*04:01 DPB1*04:02 DPB1*06:01 DPB1*09:01 DPB1*10:01 DPB1*14:01 DPB1*16:01 DPB1*17:01 DPB1*19:01 DPB1*20:01 DPB1*23:01 DPB1*340:01 DPB1*45:01 DPB1*51:01 DPB1*71:01 DPB1*81:01
QA	33,36	3	41	0.237	0	0	1	DPB1*11:01 DPB1*15:01
EV	33,36	33	753	0.3523	0	0	1	DPB1*02:01 DPB1*02:02 DPB1*03:01 DPB1*04:02 DPB1*05:01 DPB1*06:01 DPB1*09:01 DPB1*10:01 DPB1*14:01 DPB1*16:01 DPB1*17:01 DPB1*19:01 DPB1*20:01 DPB1*23:01 DPB1*340:01 DPB1*36:01 DPB1*45:01 DPB1*71:01
QA	33,55	3	41	0.237	0	0	1	DPB1*11:01 DPB1*15:01
EE	33,55	4	56	0.2834	0	0	1	DPB1*02:02 DPB1*05:01 DPB1*19:01 DPB1*36:01
ED	33,55	31	709	0.4767	0	0	1	DPB1*02:01 DPB1*03:01 DPB1*04:02 DPB1*06:01 DPB1*09:01 DPB1*10:01 DPB1*14:01 DPB1*16:01 DPB1*17:01 DPB1*20:01 DPB1*45:01 DPB1*49:01 DPB1*51:01 DPB1*81:01
QA	33,56	3	41	0.237	0	0	1	DPB1*11:01 DPB1*15:01
EE	33,56	31	709	0.4767	0	0	1	DPB1*02:01 DPB1*03:01 DPB1*04:02 DPB1*06:01 DPB1*09:01 DPB1*10:01 DPB1*14:01 DPB1*16:01 DPB1*17:01 DPB1*20:01 DPB1*45:01 DPB1*49:01 DPB1*51:01 DPB1*81:01
QE	33,57	3	41	0.237	0	0	1	DPB1*11:01 DPB1*15:01
QL	33,65	3	41	0.237	0	0	1	DPB1*11:01 DPB1*15:01
QR	33,69	3	41	0.237	0	0	1	DPB1*11:01 DPB1*15:01
EK	33,69	40	930	0.1045	0	0	1	DPB1*01:01 DPB1*03:01 DPB1*04:01 DPB1*04:02 DPB1*05:01 DPB1*14:01 DPB1*20:01 DPB1*23:01 DPB1*26:01 DPB1*36:01 DPB1*45:01 DPB1*49:01 DPB1*51:01
QM	33,76	3	41	0.237	0	0	1	DPB1*11:01 DPB1*15:01
EV	33,76	16	351	0.5248	0	0	1	DPB1*01:01 DPB1*03:01 DPB1*09:01 DPB1*10:01 DPB1*14:01 DPB1*26:01 DPB1*45:01
QD	33,84	3	30	0.1297	0	0	1	DPB1*11:01
ED	33,84	20	495	0.9505	0	0	1	DPB1*01:01 DPB1*03:01 DPB1*05:01 DPB1*06:01 DPB1*09:01 DPB1*10:01 DPB1*13:01 DPB1*14:01 DPB1*16:01 DPB1*17:01 DPB1*19:01 DPB1*20:01 DPB1*26:01 DPB1*340:01 DPB1*36:01 DPB1*45:01
QE	33,85	3	30	0.1297	0	0	1	DPB1*11:01
EE	33,85	20	495	0.9505	0	0	1	DPB1*01:01 DPB1*03:01 DPB1*05:01 DPB1*06:01 DPB1*09:01 DPB1*10:01 DPB1*13:01 DPB1*14:01 DPB1*16:01 DPB1*17:01 DPB1*19:01 DPB1*20:01 DPB1*26:01 DPB1*340:01 DPB1*36:01 DPB1*45:01
QA	33,86	3	30	0.1297	0	0	1	DPB1*11:01
EA	33,86	20	495	0.9505	0	0	1	DPB1*01:01 DPB1*03:01 DPB1*05:01 DPB1*06:01 DPB1*09:01 DPB1*10:01 DPB1*13:01 DPB1*14:01 DPB1*16:01 DPB1*17:01 DPB1*19:01 DPB1*20:01 DPB1*26:01 DPB1*340:01 DPB1*36:01 DPB1*45:01
QV	33,87	3	30	0.1297	0	0	1	DPB1*11:01
EV	33,87	20	495	0.9505	0	0	1	DPB1*01:01 DPB1*03:01 DPB1*05:01 DPB1*06:01 DPB1*09:01 DPB1*10:01 DPB1*13:01 DPB1*14:01 DPB1*16:01 DPB1*17:01 DPB1*19:01 DPB1*20:01 DPB1*26:01 DPB1*340:01 DPB1*36:01 DPB1*45:01
LV	35,36	3	39	0.2163	0	0	1	DPB1*02:02 DPB1*05:01 DPB1*36:01
YA	35,36	10	176	0.2311	0	0	1	DPB1*01:01 DPB1*11:01 DPB1*13:01 DPB1*15:01 DPB1*26:01 DPB1*49:01
FV	35,36	31	728	0.5894	0	0	1	DPB1*02:01 DPB1*03:01 DPB1*04:02 DPB1*06:01 DPB1*09:01 DPB1*10:01 DPB1*14:01 DPB1*16:01 DPB1*17:01 DPB1*19:01 DPB1*20:01 DPB1*23:01 DPB1*340:01 DPB1*45:01 DPB1*71:01
FE	35,55	1	18	0.5285	0	0	1	DPB1*19:01
LE	35,55	3	39	0.2163	0	0	1	DPB1*02:02 DPB1*05:01 DPB1*36:01
YA	35,55	10	175	0.2239	0	0	1	DPB1*01:01 DPB1*11:01 DPB1*13:01 DPB1*15:01 DPB1*26:01
FD	35,55	31	709	0.4767	0	0	1	DPB1*02:01 DPB1*03:01 DPB1*04:02 DPB1*06:01 DPB1*09:01 DPB1*10:01 DPB1*14:01 DPB1*16:01 DPB1*17:01 DPB1*20:01 DPB1*45:01 DPB1*51:01 DPB1*81:01
LA	35,56	3	39	0.2163	0	0	1	DPB1*02:02 DPB1*05:01 DPB1*36:01
YA	35,56	10	175	0.2239	0	0	1	DPB1*01:01 DPB1*11:01 DPB1*13:01 DPB1*15:01 DPB1*26:01
FE	35,56	31	709	0.4767	0	0	1	DPB1*02:01 DPB1*03:01 DPB1*04:02 DPB1*06:01 DPB1*09:01 DPB1*10:01 DPB1*14:01 DPB1*16:01 DPB1*17:01 DPB1*20:01 DPB1*45:01 DPB1*51:01 DPB1*81:01
LE	35,57	3	39	0.2163	0	0	1	DPB1*02:02 DPB1*05:01 DPB1*36:01
YE	35,57	10	176	0.2311	0	0	1	DPB1*01:01 DPB1*11:01 DPB1*13:01 DPB1*15:01 DPB1*26:01 DPB1*49:01
LI	35,65	3	39	0.2163	0	0	1	DPB1*02:02 DPB1*05:01 DPB1*36:01
YL	35,65	3	41	0.237	0	0	1	DPB1*11:01 DPB1*15:01
YI	35,65	7	136	0.4813	0	0	1	DPB1*01:01 DPB1*13:01 DPB1*26:01 DPB1*49:01
LE	35,69	1	11	0.377	0	0	1	DPB1*02:02
LK	35,69	2	28	0.3223	0	0	1	DPB1*05:01 DPB1*36:01
YR	35,69	3	41	0.237	0	0	1	DPB1*11:01 DPB1*15:01
YK	35,69	6	101	0.2907	0	0	1	DPB1*01:01 DPB1*26:01 DPB1*49:01
FK	35,69	38	891	0.3042	0	0	1	DPB1*03:01 DPB1*04:01 DPB1*04:02 DPB1*14:01 DPB1*20:01 DPB1*23:01 DPB1*45:01 DPB1*51:01
FI	35,76	1	19	0.547	0	0	1	DPB1*19:01 DPB1*340:01
LM	35,76	3	39	0.2163	0	0	1	DPB1*02:02 DPB1*05:01 DPB1*36:01
YM	35,76	3	42	0.2476	0	0	1	DPB1*11:01 DPB1*15:01 DPB1*49:01
YV	35,76	6	100	0.2867	0	0	1	DPB1*01:01 DPB1*26:01
FV	35,76	11	264	0.8771	0	0	1	DPB1*03:01 DPB1*09:01 DPB1*10:01 DPB1*14:01 DPB1*45:01
LG	35,84	1	11	0.377	0	0	1	DPB1*02:02
LD	35,84	2	28	0.3223	0	0	1	DPB1*05:01 DPB1*36:01
YD	35,84	10	164	0.153	0	0	1	DPB1*01:01 DPB1*11:01 DPB1*13:01 DPB1*26:01
LG	35,85	1	11	0.377	0	0	1	DPB1*02:02
LE	35,85	2	28	0.3223	0	0	1	DPB1*05:01 DPB1*36:01
YE	35,85	10	164	0.153	0	0	1	DPB1*01:01 DPB1*11:01 DPB1*13:01 DPB1*26:01
LP	35,86	1	11	0.377	0	0	1	DPB1*02:02
LA	35,86	2	28	0.3223	0	0	1	DPB1*05:01 DPB1*36:01
YA	35,86	10	164	0.153	0	0	1	DPB1*01:01 DPB1*11:01 DPB1*13:01 DPB1*26:01
LM	35,87	1	11	0.377	0	0	1	DPB1*02:02
LV	35,87	2	28	0.3223	0	0	1	DPB1*05:01 DPB1*36:01
YV	35,87	10	164	0.153	0	0	1	DPB1*01:01 DPB1*11:01 DPB1*13:01 DPB1*26:01
VE	36,55	4	56	0.2834	0	0	1	DPB1*02:02 DPB1*05:01 DPB1*19:01 DPB1*36:01
VD	36,55	31	708	0.4769	0	0	1	DPB1*02:01 DPB1*03:01 DPB1*04:02 DPB1*06:01 DPB1*09:01 DPB1*10:01 DPB1*14:01 DPB1*16:01 DPB1*17:01 DPB1*20:01 DPB1*45:01
VA	36,56	4	72	0.5279	0	0	1	DPB1*02:02 DPB1*05:01 DPB1*19:01 DPB1*23:01 DPB1*340:01 DPB1*36:01 DPB1*71:01
VE	36,56	31	708	0.4769	0	0	1	DPB1*02:01 DPB1*03:01 DPB1*04:02 DPB1*06:01 DPB1*09:01 DPB1*10:01 DPB1*14:01 DPB1*16:01 DPB1*17:01 DPB1*20:01 DPB1*45:01
VE	36,57	24	541	0.4626	0	0	1	DPB1*02:01 DPB1*02:02 DPB1*04:02 DPB1*05:01 DPB1*10:01 DPB1*16:01 DPB1*19:01 DPB1*23:01 DPB1*340:01 DPB1*36:01 DPB1*45:01 DPB1*71:01
AL	36,65	3	41	0.237	0	0	1	DPB1*11:01 DPB1*15:01
VI	36,65	25	572	0.5062	0	0	1	DPB1*02:01 DPB1*02:02 DPB1*04:02 DPB1*05:01 DPB1*09:01 DPB1*10:01 DPB1*16:01 DPB1*17:01 DPB1*19:01 DPB1*23:01 DPB1*340:01 DPB1*36:01 DPB1*71:01
AR	36,69	3	41	0.237	0	0	1	DPB1*11:01 DPB1*15:01
VK	36,69	27	466	0.009436	1	0	1	DPB1*03:01 DPB1*04:02 DPB1*05:01 DPB1*14:01 DPB1*20:01 DPB1*23:01 DPB1*36:01 DPB1*45:01
VI	36,76	1	19	0.547	0	0	1	DPB1*19:01 DPB1*340:01
AV	36,76	6	100	0.2867	0	0	1	DPB1*01:01 DPB1*26:01
VV	36,76	11	264	0.8771	0	0	1	DPB1*03:01 DPB1*09:01 DPB1*10:01 DPB1*14:01 DPB1*45:01
VM	36,76	25	568	0.4752	0	0	1	DPB1*02:01 DPB1*02:02 DPB1*04:02 DPB1*05:01 DPB1*06:01 DPB1*16:01 DPB1*17:01 DPB1*20:01 DPB1*23:01 DPB1*36:01 DPB1*71:01
AD	36,84	10	164	0.153	0	0	1	DPB1*01:01 DPB1*11:01 DPB1*13:01 DPB1*26:01
VG	36,84	22	479	0.3782	0	0	1	DPB1*02:01 DPB1*02:02 DPB1*04:02 DPB1*23:01 DPB1*71:01
AE	36,85	10	164	0.153	0	0	1	DPB1*01:01 DPB1*11:01 DPB1*13:01 DPB1*26:01
VG	36,85	22	479	0.3782	0	0	1	DPB1*02:01 DPB1*02:02 DPB1*04:02 DPB1*23:01 DPB1*71:01
AA	36,86	10	164	0.153	0	0	1	DPB1*01:01 DPB1*11:01 DPB1*13:01 DPB1*26:01
VP	36,86	22	479	0.3782	0	0	1	DPB1*02:01 DPB1*02:02 DPB1*04:02 DPB1*23:01 DPB1*71:01
AV	36,87	10	164	0.153	0	0	1	DPB1*01:01 DPB1*11:01 DPB1*13:01 DPB1*26:01
VM	36,87	22	479	0.3782	0	0	1	DPB1*02:01 DPB1*02:02 DPB1*04:02 DPB1*23:01 DPB1*71:01
EA	55,56	4	56	0.2834	0	0	1	DPB1*02:02 DPB1*05:01 DPB1*19:01 DPB1*36:01
DE	55,56	31	709	0.4767	0	0	1	DPB1*02:01 DPB1*03:01 DPB1*04:02 DPB1*06:01 DPB1*09:01 DPB1*10:01 DPB1*14:01 DPB1*16:01 DPB1*17:01 DPB1*20:01 DPB1*45:01 DPB1*49:01 DPB1*51:01 DPB1*81:01
EE	55,57	4	56	0.2834	0	0	1	DPB1*02:02 DPB1*05:01 DPB1*19:01 DPB1*36:01
DE	55,57	22	489	0.4492	0	0	1	DPB1*02:01 DPB1*04:02 DPB1*10:01 DPB1*16:01 DPB1*45:01 DPB1*49:01 DPB1*51:01 DPB1*81:01
AL	55,65	3	41	0.237	0	0	1	DPB1*11:01 DPB1*15:01
EI	55,65	4	56	0.2834	0	0	1	DPB1*02:02 DPB1*05:01 DPB1*19:01 DPB1*36:01
DI	55,65	23	520	0.4947	0	0	1	DPB1*02:01 DPB1*04:02 DPB1*09:01 DPB1*10:01 DPB1*16:01 DPB1*17:01 DPB1*49:01 DPB1*51:01 DPB1*81:01
EK	55,69	2	28	0.3223	0	0	1	DPB1*05:01 DPB1*36:01
EE	55,69	2	29	0.3368	0	0	1	DPB1*02:02 DPB1*19:01
AR	55,69	3	41	0.237	0	0	1	DPB1*11:01 DPB1*15:01
DK	55,69	26	430	0.005966	1	0	1	DPB1*03:01 DPB1*04:02 DPB1*14:01 DPB1*20:01 DPB1*45:01 DPB1*49:01 DPB1*51:01
EI	55,76	1	18	0.5285	0	0	1	DPB1*19:01
EM	55,76	3	39	0.2163	0	0	1	DPB1*02:02 DPB1*05:01 DPB1*36:01
AV	55,76	6	100	0.2867	0	0	1	DPB1*01:01 DPB1*26:01
DV	55,76	11	264	0.8771	0	0	1	DPB1*03:01 DPB1*09:01 DPB1*10:01 DPB1*14:01 DPB1*45:01
DM	55,76	23	531	0.5844	0	0	1	DPB1*02:01 DPB1*04:02 DPB1*06:01 DPB1*16:01 DPB1*17:01 DPB1*20:01 DPB1*49:01 DPB1*51:01 DPB1*81:01
EG	55,84	1	11	0.377	0	0	1	DPB1*02:02
ED	55,84	3	45	0.4251	0	0	1	DPB1*05:01 DPB1*19:01 DPB1*36:01
AD	55,84	10	165	0.1588	0	0	1	DPB1*01:01 DPB1*11:01 DPB1*13:01 DPB1*26:01 DPB1*340:01
DG	55,84	21	463	0.4408	0	0	1	DPB1*02:01 DPB1*04:02 DPB1*49:01 DPB1*51:01 DPB1*81:01
EG	55,85	1	11	0.377	0	0	1	DPB1*02:02
EE	55,85	3	45	0.4251	0	0	1	DPB1*05:01 DPB1*19:01 DPB1*36:01
AE	55,85	10	165	0.1588	0	0	1	DPB1*01:01 DPB1*11:01 DPB1*13:01 DPB1*26:01 DPB1*340:01
DG	55,85	21	463	0.4408	0	0	1	DPB1*02:01 DPB1*04:02 DPB1*49:01 DPB1*51:01 DPB1*81:01
EP	55,86	1	11	0.377	0	0	1	DPB1*02:02
EA	55,86	3	45	0.4251	0	0	1	DPB1*05:01 DPB1*19:01 DPB1*36:01
AA	55,86	10	165	0.1588	0	0	1	DPB1*01:01 DPB1*11:01 DPB1*13:01 DPB1*26:01 DPB1*340:01
DP	55,86	21	463	0.4408	0	0	1	DPB1*02:01 DPB1*04:02 DPB1*49:01 DPB1*51:01 DPB1*81:01
EM	55,87	1	11	0.377	0	0	1	DPB1*02:02
EV	55,87	3	45	0.4251	0	0	1	DPB1*05:01 DPB1*19:01 DPB1*36:01
AV	55,87	10	165	0.1588	0	0	1	DPB1*01:01 DPB1*11:01 DPB1*13:01 DPB1*26:01 DPB1*340:01
DM	55,87	21	463	0.4408	0	0	1	DPB1*02:01 DPB1*04:02 DPB1*49:01 DPB1*51:01 DPB1*81:01
EE	56,57	22	489	0.4492	0	0	1	DPB1*02:01 DPB1*04:02 DPB1*10:01 DPB1*16:01 DPB1*45:01 DPB1*49:01 DPB1*51:01 DPB1*81:01
AL	56,65	3	41	0.237	0	0	1	DPB1*11:01 DPB1*15:01
EI	56,65	23	520	0.4947	0	0	1	DPB1*02:01 DPB1*04:02 DPB1*09:01 DPB1*10:01 DPB1*16:01 DPB1*17:01 DPB1*49:01 DPB1*51:01 DPB1*81:01
AR	56,69	3	41	0.237	0	0	1	DPB1*11:01 DPB1*15:01
AE	56,69	3	66	0.7442	0	0	1	DPB1*02:02 DPB1*13:01 DPB1*19:01 DPB1*340:01 DPB1*71:01
EK	56,69	26	430	0.005966	1	0	1	DPB1*03:01 DPB1*04:02 DPB1*14:01 DPB1*20:01 DPB1*45:01 DPB1*49:01 DPB1*51:01
AV	56,76	6	100	0.2867	0	0	1	DPB1*01:01 DPB1*26:01
EV	56,76	11	264	0.8771	0	0	1	DPB1*03:01 DPB1*09:01 DPB1*10:01 DPB1*14:01 DPB1*45:01
EM	56,76	23	531	0.5844	0	0	1	DPB1*02:01 DPB1*04:02 DPB1*06:01 DPB1*16:01 DPB1*17:01 DPB1*20:01 DPB1*49:01 DPB1*51:01 DPB1*81:01
AD	56,84	13	206	0.07028	0	0	1	DPB1*01:01 DPB1*05:01 DPB1*11:01 DPB1*13:01 DPB1*19:01 DPB1*26:01 DPB1*340:01 DPB1*36:01
EG	56,84	21	463	0.4408	0	0	1	DPB1*02:01 DPB1*04:02 DPB1*49:01 DPB1*51:01 DPB1*81:01
AE	56,85	13	206	0.07028	0	0	1	DPB1*01:01 DPB1*05:01 DPB1*11:01 DPB1*13:01 DPB1*19:01 DPB1*26:01 DPB1*340:01 DPB1*36:01
EG	56,85	21	463	0.4408	0	0	1	DPB1*02:01 DPB1*04:02 DPB1*49:01 DPB1*51:01 DPB1*81:01
AA	56,86	13	206	0.07028	0	0	1	DPB1*01:01 DPB1*05:01 DPB1*11:01 DPB1*13:01 DPB1*19:01 DPB1*26:01 DPB1*340:01 DPB1*36:01
EP	56,86	21	463	0.4408	0	0	1	DPB1*02:01 DPB1*04:02 DPB1*49:01 DPB1*51:01 DPB1*81:01
AV	56,87	13	206	0.07028	0	0	1	DPB1*01:01 DPB1*05:01 DPB1*11:01 DPB1*13:01 DPB1*19:01 DPB1*26:01 DPB1*340:01 DPB1*36:01
EM	56,87	21	463	0.4408	0	0	1	DPB1*02:01 DPB1*04:02 DPB1*49:01 DPB1*51:01 DPB1*81:01
DI	57,65	2	41	0.6792	0	0	1	DPB1*09:01 DPB1*17:01
EL	57,65	3	42	0.2476	0	0	1	DPB1*11:01 DPB1*15:01 DPB1*45:01
ER	57,69	3	41	0.237	0	0	1	DPB1*11:01 DPB1*15:01
EK	57,69	36	865	0.6417	0	0	1	DPB1*01:01 DPB1*04:01 DPB1*04:02 DPB1*05:01 DPB1*23:01 DPB1*26:01 DPB1*36:01 DPB1*45:01 DPB1*49:01 DPB1*51:01
EV	57,76	7	128	0.3436	0	0	1	DPB1*01:01 DPB1*10:01 DPB1*26:01 DPB1*45:01
DV	57,76	10	236	0.8381	0	0	1	DPB1*03:01 DPB1*09:01 DPB1*14:01
ED	57,84	14	244	0.128	0	0	1	DPB1*01:01 DPB1*05:01 DPB1*10:01 DPB1*11:01 DPB1*13:01 DPB1*16:01 DPB1*19:01 DPB1*26:01 DPB1*340:01 DPB1*36:01 DPB1*45:01
EE	57,85	14	244	0.128	0	0	1	DPB1*01:01 DPB1*05:01 DPB1*10:01 DPB1*11:01 DPB1*13:01 DPB1*16:01 DPB1*19:01 DPB1*26:01 DPB1*340:01 DPB1*36:01 DPB1*45:01
EA	57,86	14	244	0.128	0	0	1	DPB1*01:01 DPB1*05:01 DPB1*10:01 DPB1*11:01 DPB1*13:01 DPB1*16:01 DPB1*19:01 DPB1*26:01 DPB1*340:01 DPB1*36:01 DPB1*45:01
EV	57,87	14	244	0.128	0	0	1	DPB1*01:01 DPB1*05:01 DPB1*10:01 DPB1*11:01 DPB1*13:01 DPB1*16:01 DPB1*19:01 DPB1*26:01 DPB1*340:01 DPB1*36:01 DPB1*45:01
LR	65,69	3	41	0.237	0	0	1	DPB1*11:01 DPB1*15:01
IK	65,69	36	865	0.6417	0	0	1	DPB1*01:01 DPB1*04:01 DPB1*04:02 DPB1*05:01 DPB1*23:01 DPB1*26:01 DPB1*36:01 DPB1*49:01 DPB1*51:01
LM	65,76	4	89	0.776	0	0	1	DPB1*06:01 DPB1*11:01 DPB1*15:01 DPB1*20:01
IV	65,76	8	136	0.2443	0	0	1	DPB1*01:01 DPB1*09:01 DPB1*10:01 DPB1*26:01
ID	65,84	13	253	0.3061	0	0	1	DPB1*01:01 DPB1*05:01 DPB1*09:01 DPB1*10:01 DPB1*13:01 DPB1*16:01 DPB1*17:01 DPB1*19:01 DPB1*26:01 DPB1*340:01 DPB1*36:01
IE	65,85	13	253	0.3061	0	0	1	DPB1*01:01 DPB1*05:01 DPB1*09:01 DPB1*10:01 DPB1*13:01 DPB1*16:01 DPB1*17:01 DPB1*19:01 DPB1*26:01 DPB1*340:01 DPB1*36:01
IA	65,86	13	253	0.3061	0	0	1	DPB1*01:01 DPB1*05:01 DPB1*09:01 DPB1*10:01 DPB1*13:01 DPB1*16:01 DPB1*17:01 DPB1*19:01 DPB1*26:01 DPB1*340:01 DPB1*36:01
IV	65,87	13	253	0.3061	0	0	1	DPB1*01:01 DPB1*05:01 DPB1*09:01 DPB1*10:01 DPB1*13:01 DPB1*16:01 DPB1*17:01 DPB1*19:01 DPB1*26:01 DPB1*340:01 DPB1*36:01
EV	69,76	2	38	0.6637	0	0	1	DPB1*09:01 DPB1*10:01
RM	69,76	3	41	0.237	0	0	1	DPB1*11:01 DPB1*15:01
KV	69,76	14	317	0.6604	0	0	1	DPB1*01:01 DPB1*03:01 DPB1*14:01 DPB1*26:01 DPB1*45:01
KM	69,76	33	824	1	0	0	1	DPB1*04:01 DPB1*04:02 DPB1*05:01 DPB1*20:01 DPB1*23:01 DPB1*36:01 DPB1*49:01 DPB1*51:01
RD	69,84	3	30	0.1297	0	0	1	DPB1*11:01
KD	69,84	16	349	0.5075	0	0	1	DPB1*01:01 DPB1*03:01 DPB1*05:01 DPB1*14:01 DPB1*20:01 DPB1*26:01 DPB1*36:01 DPB1*45:01
KG	69,84	33	813	1	0	0	1	DPB1*04:01 DPB1*04:02 DPB1*23:01 DPB1*49:01 DPB1*51:01
RE	69,85	3	30	0.1297	0	0	1	DPB1*11:01
KE	69,85	16	349	0.5075	0	0	1	DPB1*01:01 DPB1*03:01 DPB1*05:01 DPB1*14:01 DPB1*20:01 DPB1*26:01 DPB1*36:01 DPB1*45:01
KG	69,85	33	813	1	0	0	1	DPB1*04:01 DPB1*04:02 DPB1*23:01 DPB1*49:01 DPB1*51:01
RA	69,86	3	30	0.1297	0	0	1	DPB1*11:01
KA	69,86	16	349	0.5075	0	0	1	DPB1*01:01 DPB1*03:01 DPB1*05:01 DPB1*14:01 DPB1*20:01 DPB1*26:01 DPB1*36:01 DPB1*45:01
KP	69,86	33	813	1	0	0	1	DPB1*04:01 DPB1*04:02 DPB1*23:01 DPB1*49:01 DPB1*51:01
RV	69,87	3	30	0.1297	0	0	1	DPB1*11:01
KV	69,87	16	349	0.5075	0	0	1	DPB1*01:01 DPB1*03:01 DPB1*05:01 DPB1*14:01 DPB1*20:01 DPB1*26:01 DPB1*36:01 DPB1*45:01
KM	69,87	33	813	1	0	0	1	DPB1*04:01 DPB1*04:02 DPB1*23:01 DPB1*49:01 DPB1*51:01
MD	76,84	7	148	0.6497	0	0	1	DPB1*05:01 DPB1*06:01 DPB1*11:01 DPB1*16:01 DPB1*17:01 DPB1*20:01 DPB1*36:01
VD	76,84	16	351	0.5248	0	0	1	DPB1*01:01 DPB1*03:01 DPB1*09:01 DPB1*10:01 DPB1*14:01 DPB1*26:01 DPB1*45:01
ME	76,85	7	148	0.6497	0	0	1	DPB1*05:01 DPB1*06:01 DPB1*11:01 DPB1*16:01 DPB1*17:01 DPB1*20:01 DPB1*36:01
VE	76,85	16	351	0.5248	0	0	1	DPB1*01:01 DPB1*03:01 DPB1*09:01 DPB1*10:01 DPB1*14:01 DPB1*26:01 DPB1*45:01
MA	76,86	7	148	0.6497	0	0	1	DPB1*05:01 DPB1*06:01 DPB1*11:01 DPB1*16:01 DPB1*17:01 DPB1*20:01 DPB1*36:01
VA	76,86	16	351	0.5248	0	0	1	DPB1*01:01 DPB1*03:01 DPB1*09:01 DPB1*10:01 DPB1*14:01 DPB1*26:01 DPB1*45:01
MV	76,87	7	148	0.6497	0	0	1	DPB1*05:01 DPB1*06:01 DPB1*11:01 DPB1*16:01 DPB1*17:01 DPB1*20:01 DPB1*36:01
VV	76,87	16	351	0.5248	0	0	1	DPB1*01:01 DPB1*03:01 DPB1*09:01 DPB1*10:01 DPB1*14:01 DPB1*26:01 DPB1*45:01
DE	84,85	21	518	0.9308	0	0	1	DPB1*01:01 DPB1*03:01 DPB1*05:01 DPB1*06:01 DPB1*09:01 DPB1*10:01 DPB1*11:01 DPB1*13:01 DPB1*14:01 DPB1*16:01 DPB1*17:01 DPB1*19:01 DPB1*20:01 DPB1*26:01 DPB1*340:01 DPB1*36:01 DPB1*45:01
DA	84,86	21	518	0.9308	0	0	1	DPB1*01:01 DPB1*03:01 DPB1*05:01 DPB1*06:01 DPB1*09:01 DPB1*10:01 DPB1*11:01 DPB1*13:01 DPB1*14:01 DPB1*16:01 DPB1*17:01 DPB1*19:01 DPB1*20:01 DPB1*26:01 DPB1*340:01 DPB1*36:01 DPB1*45:01
DV	84,87	21	518	0.9308	0	0	1	DPB1*01:01 DPB1*03:01 DPB1*05:01 DPB1*06:01 DPB1*09:01 DPB1*10:01 DPB1*11:01 DPB1*13:01 DPB1*14:01 DPB1*16:01 DPB1*17:01 DPB1*19:01 DPB1*20:01 DPB1*26:01 DPB1*340:01 DPB1*36:01 DPB1*45:01
EA	85,86	21	518	0.9308	0	0	1	DPB1*01:01 DPB1*03:01 DPB1*05:01 DPB1*06:01 DPB1*09:01 DPB1*10:01 DPB1*11:01 DPB1*13:01 DPB1*14:01 DPB1*16:01 DPB1*17:01 DPB1*19:01 DPB1*20:01 DPB1*26:01 DPB1*340:01 DPB1*36:01 DPB1*45:01
EV	85,87	21	518	0.9308	0	0	1	DPB1*01:01 DPB1*03:01 DPB1*05:01 DPB1*06:01 DPB1*09:01 DPB1*10:01 DPB1*11:01 DPB1*13:01 DPB1*14:01 DPB1*16:01 DPB1*17:01 DPB1*19:01 DPB1*20:01 DPB1*26:01 DPB1*340:01 DPB1*36:01 DPB1*45:01
AV	86,87	21	518	0.9308	0	0	1	DPB1*01:01 DPB1*03:01 DPB1*05:01 DPB1*06:01 DPB1*09:01 DPB1*10:01 DPB1*11:01 DPB1*13:01 DPB1*14:01 DPB1*16:01 DPB1*17:01 DPB1*19:01 DPB1*20:01 DPB1*26:01 DPB1*340:01 DPB1*36:01 DPB1*45:01
VY	8,9	14	404	0.4946	0	0	1	DPB1*01:01 DPB1*03:01 DPB1*06:01 DPB1*11:01 DPB1*13:01 DPB1*15:01 DPB1*20:01 DPB1*26:01 DPB1*36:01
LF	8,9	35	940	0.09821	0	0	1	DPB1*02:01 DPB1*02:02 DPB1*04:01 DPB1*04:02 DPB1*05:01 DPB1*16:01 DPB1*19:01 DPB1*23:01 DPB1*340:01 DPB1*49:01 DPB1*51:01 DPB1*71:01 DPB1*81:01
VL	8,11	13	391	0.401	0	0	1	DPB1*03:01 DPB1*06:01 DPB1*09:01 DPB1*10:01 DPB1*11:01 DPB1*13:01 DPB1*14:01 DPB1*17:01 DPB1*20:01 DPB1*26:01 DPB1*36:01 DPB1*45:01
LG	8,11	35	940	0.09821	0	0	1	DPB1*02:01 DPB1*02:02 DPB1*04:01 DPB1*04:02 DPB1*05:01 DPB1*16:01 DPB1*19:01 DPB1*23:01 DPB1*340:01 DPB1*49:01 DPB1*51:01 DPB1*71:01 DPB1*81:01
VE	8,33	17	448	0.7742	0	0	1	DPB1*01:01 DPB1*03:01 DPB1*06:01 DPB1*09:01 DPB1*10:01 DPB1*13:01 DPB1*14:01 DPB1*17:01 DPB1*20:01 DPB1*26:01 DPB1*36:01 DPB1*45:01
LE	8,33	35	940	0.09821	0	0	1	DPB1*02:01 DPB1*02:02 DPB1*04:01 DPB1*04:02 DPB1*05:01 DPB1*16:01 DPB1*19:01 DPB1*23:01 DPB1*340:01 DPB1*49:01 DPB1*51:01 DPB1*71:01 DPB1*81:01
LY	8,35	0	1	1	0	0	1	DPB1*49:01
VL	8,35	0	1	1	0	0	1	DPB1*36:01
VF	8,35	11	333	0.4446	0	0	1	DPB1*03:01 DPB1*06:01 DPB1*09:01 DPB1*10:01 DPB1*14:01 DPB1*17:01 DPB1*20:01 DPB1*45:01
LF	8,35	35	932	0.194	0	0	1	DPB1*02:01 DPB1*04:01 DPB1*04:02 DPB1*16:01 DPB1*19:01 DPB1*23:01 DPB1*340:01 DPB1*51:01 DPB1*71:01 DPB1*81:01
VV	8,36	11	334	0.4371	0	0	1	DPB1*03:01 DPB1*06:01 DPB1*09:01 DPB1*10:01 DPB1*14:01 DPB1*17:01 DPB1*20:01 DPB1*36:01 DPB1*45:01
LA	8,36	21	678	0.04325	0	0	1	DPB1*04:01 DPB1*49:01 DPB1*51:01 DPB1*81:01
VE	8,55	0	1	1	0	0	1	DPB1*36:01
VD	8,55	11	333	0.4446	0	0	1	DPB1*03:01 DPB1*06:01 DPB1*09:01 DPB1*10:01 DPB1*14:01 DPB1*17:01 DPB1*20:01 DPB1*45:01
LA	8,55	21	686	0.03234	0	0	1	DPB1*04:01 DPB1*23:01 DPB1*340:01 DPB1*71:01
VE	8,56	11	333	0.4446	0	0	1	DPB1*03:01 DPB1*06:01 DPB1*09:01 DPB1*10:01 DPB1*14:01 DPB1*17:01 DPB1*20:01 DPB1*45:01
LA	8,56	23	712	0.062	0	0	1	DPB1*02:02 DPB1*04:01 DPB1*05:01 DPB1*19:01 DPB1*23:01 DPB1*340:01 DPB1*71:01
VD	8,57	10	305	0.4579	0	0	1	DPB1*03:01 DPB1*06:01 DPB1*09:01 DPB1*14:01 DPB1*17:01 DPB1*20:01
LE	8,57	35	940	0.09821	0	0	1	DPB1*02:01 DPB1*02:02 DPB1*04:01 DPB1*04:02 DPB1*05:01 DPB1*16:01 DPB1*19:01 DPB1*23:01 DPB1*340:01 DPB1*49:01 DPB1*51:01 DPB1*71:01 DPB1*81:01
VL	8,65	10	304	0.4657	0	0	1	DPB1*03:01 DPB1*06:01 DPB1*11:01 DPB1*14:01 DPB1*15:01 DPB1*20:01 DPB1*45:01
LI	8,65	35	940	0.09821	0	0	1	DPB1*02:01 DPB1*02:02 DPB1*04:01 DPB1*04:02 DPB1*05:01 DPB1*16:01 DPB1*19:01 DPB1*23:01 DPB1*340:01 DPB1*49:01 DPB1*51:01 DPB1*71:01 DPB1*81:01
VE	8,69	5	143	1	0	0	1	DPB1*06:01 DPB1*09:01 DPB1*10:01 DPB1*13:01 DPB1*17:01
LE	8,69	10	299	0.5061	0	0	1	DPB1*02:01 DPB1*02:02 DPB1*16:01 DPB1*19:01 DPB1*340:01 DPB1*71:01 DPB1*81:01
VI	8,76	1	36	1	0	0	1	DPB1*13:01
LM	8,76	35	935	0.1833	0	0	1	DPB1*02:01 DPB1*02:02 DPB1*04:01 DPB1*04:02 DPB1*05:01 DPB1*16:01 DPB1*23:01 DPB1*49:01 DPB1*51:01 DPB1*71:01 DPB1*81:01
VV	8,84	0	11	1	0	0	1	DPB1*15:01
VD	8,84	18	471	0.7941	0	0	1	DPB1*01:01 DPB1*03:01 DPB1*06:01 DPB1*09:01 DPB1*10:01 DPB1*11:01 DPB1*13:01 DPB1*14:01 DPB1*17:01 DPB1*20:01 DPB1*26:01 DPB1*36:01 DPB1*45:01
LG	8,84	35	925	0.2259	0	0	1	DPB1*02:01 DPB1*02:02 DPB1*04:01 DPB1*04:02 DPB1*23:01 DPB1*49:01 DPB1*51:01 DPB1*71:01 DPB1*81:01
VG	8,85	0	11	1	0	0	1	DPB1*15:01
VE	8,85	18	471	0.7941	0	0	1	DPB1*01:01 DPB1*03:01 DPB1*06:01 DPB1*09:01 DPB1*10:01 DPB1*11:01 DPB1*13:01 DPB1*14:01 DPB1*17:01 DPB1*20:01 DPB1*26:01 DPB1*36:01 DPB1*45:01
LG	8,85	35	925	0.2259	0	0	1	DPB1*02:01 DPB1*02:02 DPB1*04:01 DPB1*04:02 DPB1*23:01 DPB1*49:01 DPB1*51:01 DPB1*71:01 DPB1*81:01
VP	8,86	0	11	1	0	0	1	DPB1*15:01
VA	8,86	18	471	0.7941	0	0	1	DPB1*01:01 DPB1*03:01 DPB1*06:01 DPB1*09:01 DPB1*10:01 DPB1*11:01 DPB1*13:01 DPB1*14:01 DPB1*17:01 DPB1*20:01 DPB1*26:01 DPB1*36:01 DPB1*45:01
LP	8,86	35	925	0.2259	0	0	1	DPB1*02:01 DPB1*02:02 DPB1*04:01 DPB1*04:02 DPB1*23:01 DPB1*49:01 DPB1*51:01 DPB1*71:01 DPB1*81:01
VM	8,87	0	11	1	0	0	1	DPB1*15:01
VV	8,87	18	471	0.7941	0	0	1	DPB1*01:01 DPB1*03:01 DPB1*06:01 DPB1*09:01 DPB1*10:01 DPB1*11:01 DPB1*13:01 DPB1*14:01 DPB1*17:01 DPB1*20:01 DPB1*26:01 DPB1*36:01 DPB1*45:01
LM	8,87	35	925	0.2259	0	0	1	DPB1*02:01 DPB1*02:02 DPB1*04:01 DPB1*04:02 DPB1*23:01 DPB1*49:01 DPB1*51:01 DPB1*71:01 DPB1*81:01
YL	9,11	9	310	0.2969	0	0	1	DPB1*03:01 DPB1*06:01 DPB1*11:01 DPB1*13:01 DPB1*20:01 DPB1*26:01 DPB1*36:01
FG	9,11	35	940	0.09821	0	0	1	DPB1*02:01 DPB1*02:02 DPB1*04:01 DPB1*04:02 DPB1*05:01 DPB1*16:01 DPB1*19:01 DPB1*23:01 DPB1*340:01 DPB1*49:01 DPB1*51:01 DPB1*71:01 DPB1*81:01
YE	9,33	12	372	0.3548	0	0	1	DPB1*01:01 DPB1*03:01 DPB1*06:01 DPB1*13:01 DPB1*20:01 DPB1*26:01 DPB1*36:01
FE	9,33	35	940	0.09821	0	0	1	DPB1*02:01 DPB1*02:02 DPB1*04:01 DPB1*04:02 DPB1*05:01 DPB1*16:01 DPB1*19:01 DPB1*23:01 DPB1*340:01 DPB1*49:01 DPB1*51:01 DPB1*71:01 DPB1*81:01
FY	9,35	0	1	1	0	0	1	DPB1*49:01
YL	9,35	0	1	1	0	0	1	DPB1*36:01
YF	9,35	6	250	0.1901	0	0	1	DPB1*03:01 DPB1*06:01 DPB1*20:01
FF	9,35	35	932	0.194	0	0	1	DPB1*02:01 DPB1*04:01 DPB1*04:02 DPB1*16:01 DPB1*19:01 DPB1*23:01 DPB1*340:01 DPB1*51:01 DPB1*71:01 DPB1*81:01
YV	9,36	6	251	0.1901	0	0	1	DPB1*03:01 DPB1*06:01 DPB1*20:01 DPB1*36:01
FA	9,36	21	678	0.04325	0	0	1	DPB1*04:01 DPB1*49:01 DPB1*51:01 DPB1*81:01
YE	9,55	0	1	1	0	0	1	DPB1*36:01
YD	9,55	6	250	0.1901	0	0	1	DPB1*03:01 DPB1*06:01 DPB1*20:01
FA	9,55	21	686	0.03234	0	0	1	DPB1*04:01 DPB1*23:01 DPB1*340:01 DPB1*71:01
YE	9,56	6	250	0.1901	0	0	1	DPB1*03:01 DPB1*06:01 DPB1*20:01
FA	9,56	23	712	0.062	0	0	1	DPB1*02:02 DPB1*04:01 DPB1*05:01 DPB1*19:01 DPB1*23:01 DPB1*340:01 DPB1*71:01
HE	9,57	1	30	1	0	0	1	DPB1*10:01 DPB1*45:01
YD	9,57	6	250	0.1901	0	0	1	DPB1*03:01 DPB1*06:01 DPB1*20:01
FE	9,57	35	940	0.09821	0	0	1	DPB1*02:01 DPB1*02:02 DPB1*04:01 DPB1*04:02 DPB1*05:01 DPB1*16:01 DPB1*19:01 DPB1*23:01 DPB1*340:01 DPB1*49:01 DPB1*51:01 DPB1*71:01 DPB1*81:01
YL	9,65	8	283	0.286	0	0	1	DPB1*03:01 DPB1*06:01 DPB1*11:01 DPB1*15:01 DPB1*20:01
FI	9,65	35	940	0.09821	0	0	1	DPB1*02:01 DPB1*02:02 DPB1*04:01 DPB1*04:02 DPB1*05:01 DPB1*16:01 DPB1*19:01 DPB1*23:01 DPB1*340:01 DPB1*49:01 DPB1*51:01 DPB1*71:01 DPB1*81:01
YE	9,69	2	76	0.7625	0	0	1	DPB1*06:01 DPB1*13:01
FE	9,69	10	299	0.5061	0	0	1	DPB1*02:01 DPB1*02:02 DPB1*16:01 DPB1*19:01 DPB1*340:01 DPB1*71:01 DPB1*81:01
YK	9,69	11	305	0.6858	0	0	1	DPB1*01:01 DPB1*03:01 DPB1*20:01 DPB1*26:01 DPB1*36:01
HM	9,76	1	31	1	0	0	1	DPB1*17:01
YI	9,76	1	36	1	0	0	1	DPB1*13:01
YV	9,76	11	297	0.7651	0	0	1	DPB1*01:01 DPB1*03:01 DPB1*26:01
FM	9,76	35	935	0.1833	0	0	1	DPB1*02:01 DPB1*02:02 DPB1*04:01 DPB1*04:02 DPB1*05:01 DPB1*16:01 DPB1*23:01 DPB1*49:01 DPB1*51:01 DPB1*71:01 DPB1*81:01
YV	9,84	0	11	1	0	0	1	DPB1*15:01
YD	9,84	14	396	0.5594	0	0	1	DPB1*01:01 DPB1*03:01 DPB1*06:01 DPB1*11:01 DPB1*13:01 DPB1*20:01 DPB1*26:01 DPB1*36:01
FG	9,84	35	925	0.2259	0	0	1	DPB1*02:01 DPB1*02:02 DPB1*04:01 DPB1*04:02 DPB1*23:01 DPB1*49:01 DPB1*51:01 DPB1*71:01 DPB1*81:01
YG	9,85	0	11	1	0	0	1	DPB1*15:01
YE	9,85	14	396	0.5594	0	0	1	DPB1*01:01 DPB1*03:01 DPB1*06:01 DPB1*11:01 DPB1*13:01 DPB1*20:01 DPB1*26:01 DPB1*36:01
FG	9,85	35	925	0.2259	0	0	1	DPB1*02:01 DPB1*02:02 DPB1*04:01 DPB1*04:02 DPB1*23:01 DPB1*49:01 DPB1*51:01 DPB1*71:01 DPB1*81:01
YP	9,86	0	11	1	0	0	1	DPB1*15:01
YA	9,86	14	396	0.5594	0	0	1	DPB1*01:01 DPB1*03:01 DPB1*06:01 DPB1*11:01 DPB1*13:01 DPB1*20:01 DPB1*26:01 DPB1*36:01
FP	9,86	35	925	0.2259	0	0	1	DPB1*02:01 DPB1*02:02 DPB1*04:01 DPB1*04:02 DPB1*23:01 DPB1*49:01 DPB1*51:01 DPB1*71:01 DPB1*81:01
YM	9,87	0	11	1	0	0	1	DPB1*15:01
YV	9,87	14	396	0.5594	0	0	1	DPB1*01:01 DPB1*03:01 DPB1*06:01 DPB1*11:01 DPB1*13:01 DPB1*20:01 DPB1*26:01 DPB1*36:01
FM	9,87	35	925	0.2259	0	0	1	DPB1*02:01 DPB1*02:02 DPB1*04:01 DPB1*04:02 DPB1*23:01 DPB1*49:01 DPB1*51:01 DPB1*71:01 DPB1*81:01
GQ	11,33	0	11	1	0	0	1	DPB1*15:01
LE	11,33	12	367	0.3879	0	0	1	DPB1*03:01 DPB1*06:01 DPB1*09:01 DPB1*10:01 DPB1*13:01 DPB1*14:01 DPB1*17:01 DPB1*20:01 DPB1*26:01 DPB1*36:01 DPB1*45:01
GE	11,33	36	962	0.07308	0	0	1	DPB1*01:01 DPB1*02:01 DPB1*02:02 DPB1*04:01 DPB1*04:02 DPB1*05:01 DPB1*16:01 DPB1*19:01 DPB1*23:01 DPB1*340:01 DPB1*49:01 DPB1*51:01 DPB1*71:01 DPB1*81:01
LL	11,35	0	1	1	0	0	1	DPB1*36:01
LF	11,35	11	333	0.4446	0	0	1	DPB1*03:01 DPB1*06:01 DPB1*09:01 DPB1*10:01 DPB1*14:01 DPB1*17:01 DPB1*20:01 DPB1*45:01
GF	11,35	35	932	0.194	0	0	1	DPB1*02:01 DPB1*04:01 DPB1*04:02 DPB1*16:01 DPB1*19:01 DPB1*23:01 DPB1*340:01 DPB1*51:01 DPB1*71:01 DPB1*81:01
LV	11,36	11	334	0.4371	0	0	1	DPB1*03:01 DPB1*06:01 DPB1*09:01 DPB1*10:01 DPB1*14:01 DPB1*17:01 DPB1*20:01 DPB1*36:01 DPB1*45:01
GA	11,36	25	744	0.0927	0	0	1	DPB1*01:01 DPB1*04:01 DPB1*15:01 DPB1*49:01 DPB1*51:01 DPB1*81:01
LE	11,55	0	1	1	0	0	1	DPB1*36:01
LD	11,55	11	333	0.4446	0	0	1	DPB1*03:01 DPB1*06:01 DPB1*09:01 DPB1*10:01 DPB1*14:01 DPB1*17:01 DPB1*20:01 DPB1*45:01
GA	11,55	25	751	0.07257	0	0	1	DPB1*01:01 DPB1*04:01 DPB1*15:01 DPB1*23:01 DPB1*340:01 DPB1*71:01
LE	11,56	11	333	0.4446	0	0	1	DPB1*03:01 DPB1*06:01 DPB1*09:01 DPB1*10:01 DPB1*14:01 DPB1*17:01 DPB1*20:01 DPB1*45:01
GA	11,56	27	773	0.1492	0	0	1	DPB1*01:01 DPB1*02:02 DPB1*04:01 DPB1*05:01 DPB1*15:01 DPB1*19:01 DPB1*23:01 DPB1*340:01 DPB1*71:01
LD	11,57	10	305	0.4579	0	0	1	DPB1*03:01 DPB1*06:01 DPB1*09:01 DPB1*14:01 DPB1*17:01 DPB1*20:01
GE	11,57	36	965	0.05834	0	0	1	DPB1*01:01 DPB1*02:01 DPB1*02:02 DPB1*04:01 DPB1*04:02 DPB1*05:01 DPB1*15:01 DPB1*16:01 DPB1*19:01 DPB1*23:01 DPB1*340:01 DPB1*49:01 DPB1*51:01 DPB1*71:01 DPB1*81:01
GL	11,65	0	11	1	0	0	1	DPB1*15:01
LI	11,65	4	106	1	0	0	1	DPB1*09:01 DPB1*10:01 DPB1*13:01 DPB1*17:01 DPB1*26:01 DPB1*36:01
LL	11,65	10	296	0.5313	0	0	1	DPB1*03:01 DPB1*06:01 DPB1*11:01 DPB1*14:01 DPB1*20:01 DPB1*45:01
GI	11,65	36	962	0.07308	0	0	1	DPB1*01:01 DPB1*02:01 DPB1*02:02 DPB1*04:01 DPB1*04:02 DPB1*05:01 DPB1*16:01 DPB1*19:01 DPB1*23:01 DPB1*340:01 DPB1*49:01 DPB1*51:01 DPB1*71:01 DPB1*81:01
GR	11,69	0	11	1	0	0	1	DPB1*15:01
LE	11,69	5	143	1	0	0	1	DPB1*06:01 DPB1*09:01 DPB1*10:01 DPB1*13:01 DPB1*17:01
LK	11,69	9	237	1	0	0	1	DPB1*03:01 DPB1*14:01 DPB1*20:01 DPB1*26:01 DPB1*36:01 DPB1*45:01
GE	11,69	10	299	0.5061	0	0	1	DPB1*02:01 DPB1*02:02 DPB1*16:01 DPB1*19:01 DPB1*340:01 DPB1*71:01 DPB1*81:01
LI	11,76	1	36	1	0	0	1	DPB1*13:01
GM	11,76	35	938	0.1746	0	0	1	DPB1*02:01 DPB1*02:02 DPB1*04:01 DPB1*04:02 DPB1*05:01 DPB1*15:01 DPB1*16:01 DPB1*23:01 DPB1*49:01 DPB1*51:01 DPB1*71:01 DPB1*81:01
GV	11,84	0	11	1	0	0	1	DPB1*15:01
LD	11,84	13	391	0.401	0	0	1	DPB1*03:01 DPB1*06:01 DPB1*09:01 DPB1*10:01 DPB1*11:01 DPB1*13:01 DPB1*14:01 DPB1*17:01 DPB1*20:01 DPB1*26:01 DPB1*36:01 DPB1*45:01
GG	11,84	35	925	0.2259	0	0	1	DPB1*02:01 DPB1*02:02 DPB1*04:01 DPB1*04:02 DPB1*23:01 DPB1*49:01 DPB1*51:01 DPB1*71:01 DPB1*81:01
LE	11,85	13	391	0.401	0	0	1	DPB1*03:01 DPB1*06:01 DPB1*09:01 DPB1*10:01 DPB1*11:01 DPB1*13:01 DPB1*14:01 DPB1*17:01 DPB1*20:01 DPB1*26:01 DPB1*36:01 DPB1*45:01
GG	11,85	35	928	0.2111	0	0	1	DPB1*02:01 DPB1*02:02 DPB1*04:01 DPB1*04:02 DPB1*15:01 DPB1*23:01 DPB1*49:01 DPB1*51:01 DPB1*71:01 DPB1*81:01
LA	11,86	13	391	0.401	0	0	1	DPB1*03:01 DPB1*06:01 DPB1*09:01 DPB1*10:01 DPB1*11:01 DPB1*13:01 DPB1*14:01 DPB1*17:01 DPB1*20:01 DPB1*26:01 DPB1*36:01 DPB1*45:01
GP	11,86	35	928	0.2111	0	0	1	DPB1*02:01 DPB1*02:02 DPB1*04:01 DPB1*04:02 DPB1*15:01 DPB1*23:01 DPB1*49:01 DPB1*51:01 DPB1*71:01 DPB1*81:01
LV	11,87	13	391	0.401	0	0	1	DPB1*03:01 DPB1*06:01 DPB1*09:01 DPB1*10:01 DPB1*11:01 DPB1*13:01 DPB1*14:01 DPB1*17:01 DPB1*20:01 DPB1*26:01 DPB1*36:01 DPB1*45:01
GM	11,87	35	928	0.2111	0	0	1	DPB1*02:01 DPB1*02:02 DPB1*04:01 DPB1*04:02 DPB1*15:01 DPB1*23:01 DPB1*49:01 DPB1*51:01 DPB1*71:01 DPB1*81:01
EA	33,36	25	761	0.04963	0	0	1	DPB1*01:01 DPB1*04:01 DPB1*13:01 DPB1*26:01 DPB1*49:01 DPB1*51:01 DPB1*81:01
EA	33,55	25	768	0.03716	0	0	1	DPB1*01:01 DPB1*04:01 DPB1*13:01 DPB1*23:01 DPB1*26:01 DPB1*340:01 DPB1*71:01
EA	33,56	27	790	0.08226	0	0	1	DPB1*01:01 DPB1*02:02 DPB1*04:01 DPB1*05:01 DPB1*13:01 DPB1*19:01 DPB1*23:01 DPB1*26:01 DPB1*340:01 DPB1*36:01 DPB1*71:01
ED	33,57	10	305	0.4579	0	0	1	DPB1*03:01 DPB1*06:01 DPB1*09:01 DPB1*14:01 DPB1*17:01 DPB1*20:01
EE	33,57	36	971	0.03426	0	0	1	DPB1*01:01 DPB1*02:01 DPB1*02:02 DPB1*04:01 DPB1*04:02 DPB1*05:01 DPB1*10:01 DPB1*13:01 DPB1*16:01 DPB1*19:01 DPB1*23:01 DPB1*26:01 DPB1*340:01 DPB1*36:01 DPB1*45:01 DPB1*49:01 DPB1*51:01 DPB1*71:01 DPB1*81:01
EL	33,65	9	271	0.5898	0	0	1	DPB1*03:01 DPB1*06:01 DPB1*14:01 DPB1*20:01 DPB1*45:01
EI	33,65	37	977	0.07425	0	0	1	DPB1*01:01 DPB1*02:01 DPB1*02:02 DPB1*04:01 DPB1*04:02 DPB1*05:01 DPB1*09:01 DPB1*10:01 DPB1*13:01 DPB1*16:01 DPB1*17:01 DPB1*19:01 DPB1*23:01 DPB1*26:01 DPB1*340:01 DPB1*36:01 DPB1*49:01 DPB1*51:01 DPB1*71:01 DPB1*81:01
EE	33,69	15	417	0.5971	0	0	1	DPB1*02:01 DPB1*02:02 DPB1*06:01 DPB1*09:01 DPB1*10:01 DPB1*13:01 DPB1*16:01 DPB1*17:01 DPB1*19:01 DPB1*340:01 DPB1*71:01 DPB1*81:01
EI	33,76	2	54	1	0	0	1	DPB1*13:01 DPB1*19:01 DPB1*340:01
EM	33,76	37	951	0.4464	0	0	1	DPB1*02:01 DPB1*02:02 DPB1*04:01 DPB1*04:02 DPB1*05:01 DPB1*06:01 DPB1*16:01 DPB1*17:01 DPB1*20:01 DPB1*23:01 DPB1*36:01 DPB1*49:01 DPB1*51:01 DPB1*71:01 DPB1*81:01
QV	33,84	0	11	1	0	0	1	DPB1*15:01
EG	33,84	35	925	0.2259	0	0	1	DPB1*02:01 DPB1*02:02 DPB1*04:01 DPB1*04:02 DPB1*23:01 DPB1*49:01 DPB1*51:01 DPB1*71:01 DPB1*81:01
QG	33,85	0	11	1	0	0	1	DPB1*15:01
EG	33,85	35	925	0.2259	0	0	1	DPB1*02:01 DPB1*02:02 DPB1*04:01 DPB1*04:02 DPB1*23:01 DPB1*49:01 DPB1*51:01 DPB1*71:01 DPB1*81:01
QP	33,86	0	11	1	0	0	1	DPB1*15:01
EP	33,86	35	925	0.2259	0	0	1	DPB1*02:01 DPB1*02:02 DPB1*04:01 DPB1*04:02 DPB1*23:01 DPB1*49:01 DPB1*51:01 DPB1*71:01 DPB1*81:01
QM	33,87	0	11	1	0	0	1	DPB1*15:01
EM	33,87	35	925	0.2259	0	0	1	DPB1*02:01 DPB1*02:02 DPB1*04:01 DPB1*04:02 DPB1*23:01 DPB1*49:01 DPB1*51:01 DPB1*71:01 DPB1*81:01
FA	35,36	21	677	0.0448	0	0	1	DPB1*04:01 DPB1*51:01 DPB1*81:01
YD	35,55	0	1	1	0	0	1	DPB1*49:01
FA	35,55	21	686	0.03234	0	0	1	DPB1*04:01 DPB1*23:01 DPB1*340:01 DPB1*71:01
YE	35,56	0	1	1	0	0	1	DPB1*49:01
FA	35,56	22	696	0.05018	0	0	1	DPB1*04:01 DPB1*19:01 DPB1*23:01 DPB1*340:01 DPB1*71:01
FD	35,57	10	305	0.4579	0	0	1	DPB1*03:01 DPB1*06:01 DPB1*09:01 DPB1*14:01 DPB1*17:01 DPB1*20:01
FE	35,57	35	939	0.1033	0	0	1	DPB1*02:01 DPB1*04:01 DPB1*04:02 DPB1*10:01 DPB1*16:01 DPB1*19:01 DPB1*23:01 DPB1*340:01 DPB1*45:01 DPB1*51:01 DPB1*71:01 DPB1*81:01
FL	35,65	9	271	0.5898	0	0	1	DPB1*03:01 DPB1*06:01 DPB1*14:01 DPB1*20:01 DPB1*45:01
FI	35,65	36	947	0.2715	0	0	1	DPB1*02:01 DPB1*04:01 DPB1*04:02 DPB1*09:01 DPB1*10:01 DPB1*16:01 DPB1*17:01 DPB1*19:01 DPB1*23:01 DPB1*340:01 DPB1*51:01 DPB1*71:01 DPB1*81:01
YE	35,69	1	36	1	0	0	1	DPB1*13:01
FE	35,69	13	384	0.4513	0	0	1	DPB1*02:01 DPB1*06:01 DPB1*09:01 DPB1*10:01 DPB1*16:01 DPB1*17:01 DPB1*19:01 DPB1*340:01 DPB1*71:01 DPB1*81:01
YI	35,76	1	36	1	0	0	1	DPB1*13:01
FM	35,76	37	944	0.4913	0	0	1	DPB1*02:01 DPB1*04:01 DPB1*04:02 DPB1*06:01 DPB1*16:01 DPB1*17:01 DPB1*20:01 DPB1*23:01 DPB1*51:01 DPB1*71:01 DPB1*81:01
YG	35,84	0	1	1	0	0	1	DPB1*49:01
YV	35,84	0	11	1	0	0	1	DPB1*15:01
FD	35,84	12	363	0.4158	0	0	1	DPB1*03:01 DPB1*06:01 DPB1*09:01 DPB1*10:01 DPB1*14:01 DPB1*16:01 DPB1*17:01 DPB1*19:01 DPB1*20:01 DPB1*340:01 DPB1*45:01
FG	35,84	35	923	0.2366	0	0	1	DPB1*02:01 DPB1*04:01 DPB1*04:02 DPB1*23:01 DPB1*51:01 DPB1*71:01 DPB1*81:01
YG	35,85	0	12	1	0	0	1	DPB1*15:01 DPB1*49:01
FE	35,85	12	363	0.4158	0	0	1	DPB1*03:01 DPB1*06:01 DPB1*09:01 DPB1*10:01 DPB1*14:01 DPB1*16:01 DPB1*17:01 DPB1*19:01 DPB1*20:01 DPB1*340:01 DPB1*45:01
FG	35,85	35	923	0.2366	0	0	1	DPB1*02:01 DPB1*04:01 DPB1*04:02 DPB1*23:01 DPB1*51:01 DPB1*71:01 DPB1*81:01
YP	35,86	0	12	1	0	0	1	DPB1*15:01 DPB1*49:01
FA	35,86	12	363	0.4158	0	0	1	DPB1*03:01 DPB1*06:01 DPB1*09:01 DPB1*10:01 DPB1*14:01 DPB1*16:01 DPB1*17:01 DPB1*19:01 DPB1*20:01 DPB1*340:01 DPB1*45:01
FP	35,86	35	923	0.2366	0	0	1	DPB1*02:01 DPB1*04:01 DPB1*04:02 DPB1*23:01 DPB1*51:01 DPB1*71:01 DPB1*81:01
YM	35,87	0	12	1	0	0	1	DPB1*15:01 DPB1*49:01
FV	35,87	12	363	0.4158	0	0	1	DPB1*03:01 DPB1*06:01 DPB1*09:01 DPB1*10:01 DPB1*14:01 DPB1*16:01 DPB1*17:01 DPB1*19:01 DPB1*20:01 DPB1*340:01 DPB1*45:01
FM	35,87	35	923	0.2366	0	0	1	DPB1*02:01 DPB1*04:01 DPB1*04:02 DPB1*23:01 DPB1*51:01 DPB1*71:01 DPB1*81:01
AD	36,55	0	4	1	0	0	1	DPB1*49:01 DPB1*51:01 DPB1*81:01
VA	36,55	0	17	1	0	0	1	DPB1*23:01 DPB1*340:01 DPB1*71:01
AA	36,55	27	782	0.1104	0	0	1	DPB1*01:01 DPB1*04:01 DPB1*11:01 DPB1*13:01 DPB1*15:01 DPB1*26:01
AE	36,56	0	4	1	0	0	1	DPB1*49:01 DPB1*51:01 DPB1*81:01
AA	36,56	27	782	0.1104	0	0	1	DPB1*01:01 DPB1*04:01 DPB1*11:01 DPB1*13:01 DPB1*15:01 DPB1*26:01
VD	36,57	10	305	0.4579	0	0	1	DPB1*03:01 DPB1*06:01 DPB1*09:01 DPB1*14:01 DPB1*17:01 DPB1*20:01
AE	36,57	27	785	0.09917	0	0	1	DPB1*01:01 DPB1*04:01 DPB1*11:01 DPB1*13:01 DPB1*15:01 DPB1*26:01 DPB1*49:01 DPB1*51:01 DPB1*81:01
VL	36,65	9	271	0.5898	0	0	1	DPB1*03:01 DPB1*06:01 DPB1*14:01 DPB1*20:01 DPB1*45:01
AI	36,65	25	761	0.04963	0	0	1	DPB1*01:01 DPB1*04:01 DPB1*13:01 DPB1*26:01 DPB1*49:01 DPB1*51:01 DPB1*81:01
AE	36,69	1	37	1	0	0	1	DPB1*13:01 DPB1*81:01
VE	36,69	14	393	0.5848	0	0	1	DPB1*02:01 DPB1*02:02 DPB1*06:01 DPB1*09:01 DPB1*10:01 DPB1*16:01 DPB1*17:01 DPB1*19:01 DPB1*340:01 DPB1*71:01
AK	36,69	25	738	0.1129	0	0	1	DPB1*01:01 DPB1*04:01 DPB1*26:01 DPB1*49:01 DPB1*51:01
AI	36,76	1	36	1	0	0	1	DPB1*13:01
AM	36,76	23	703	0.08379	0	0	1	DPB1*04:01 DPB1*11:01 DPB1*15:01 DPB1*49:01 DPB1*51:01 DPB1*81:01
AV	36,84	0	11	1	0	0	1	DPB1*15:01
VD	36,84	14	386	0.6463	0	0	1	DPB1*03:01 DPB1*05:01 DPB1*06:01 DPB1*09:01 DPB1*10:01 DPB1*14:01 DPB1*16:01 DPB1*17:01 DPB1*19:01 DPB1*20:01 DPB1*340:01 DPB1*36:01 DPB1*45:01
AG	36,84	21	678	0.04325	0	0	1	DPB1*04:01 DPB1*49:01 DPB1*51:01 DPB1*81:01
VE	36,85	14	386	0.6463	0	0	1	DPB1*03:01 DPB1*05:01 DPB1*06:01 DPB1*09:01 DPB1*10:01 DPB1*14:01 DPB1*16:01 DPB1*17:01 DPB1*19:01 DPB1*20:01 DPB1*340:01 DPB1*36:01 DPB1*45:01
AG	36,85	21	683	0.03614	0	0	1	DPB1*04:01 DPB1*15:01 DPB1*49:01 DPB1*51:01 DPB1*81:01
VA	36,86	14	386	0.6463	0	0	1	DPB1*03:01 DPB1*05:01 DPB1*06:01 DPB1*09:01 DPB1*10:01 DPB1*14:01 DPB1*16:01 DPB1*17:01 DPB1*19:01 DPB1*20:01 DPB1*340:01 DPB1*36:01 DPB1*45:01
AP	36,86	21	683	0.03614	0	0	1	DPB1*04:01 DPB1*15:01 DPB1*49:01 DPB1*51:01 DPB1*81:01
VV	36,87	14	386	0.6463	0	0	1	DPB1*03:01 DPB1*05:01 DPB1*06:01 DPB1*09:01 DPB1*10:01 DPB1*14:01 DPB1*16:01 DPB1*17:01 DPB1*19:01 DPB1*20:01 DPB1*340:01 DPB1*36:01 DPB1*45:01
AM	36,87	21	683	0.03614	0	0	1	DPB1*04:01 DPB1*15:01 DPB1*49:01 DPB1*51:01 DPB1*81:01
AA	55,56	27	792	0.0761	0	0	1	DPB1*01:01 DPB1*04:01 DPB1*11:01 DPB1*13:01 DPB1*15:01 DPB1*23:01 DPB1*26:01 DPB1*340:01 DPB1*71:01
DD	55,57	10	305	0.4579	0	0	1	DPB1*03:01 DPB1*06:01 DPB1*09:01 DPB1*14:01 DPB1*17:01 DPB1*20:01
AE	55,57	27	792	0.0761	0	0	1	DPB1*01:01 DPB1*04:01 DPB1*11:01 DPB1*13:01 DPB1*15:01 DPB1*23:01 DPB1*26:01 DPB1*340:01 DPB1*71:01
DL	55,65	9	271	0.5898	0	0	1	DPB1*03:01 DPB1*06:01 DPB1*14:01 DPB1*20:01 DPB1*45:01
AI	55,65	25	768	0.03716	0	0	1	DPB1*01:01 DPB1*04:01 DPB1*13:01 DPB1*23:01 DPB1*26:01 DPB1*340:01 DPB1*71:01
AE	55,69	1	38	1	0	0	1	DPB1*13:01 DPB1*340:01 DPB1*71:01
DE	55,69	12	368	0.3812	0	0	1	DPB1*02:01 DPB1*06:01 DPB1*09:01 DPB1*10:01 DPB1*16:01 DPB1*17:01 DPB1*81:01
AK	55,69	25	745	0.08961	0	0	1	DPB1*01:01 DPB1*04:01 DPB1*23:01 DPB1*26:01
AI	55,76	1	37	1	0	0	1	DPB1*13:01 DPB1*340:01
AM	55,76	23	711	0.06419	0	0	1	DPB1*04:01 DPB1*11:01 DPB1*15:01 DPB1*23:01 DPB1*71:01
AV	55,84	0	11	1	0	0	1	DPB1*15:01
DD	55,84	11	345	0.3602	0	0	1	DPB1*03:01 DPB1*06:01 DPB1*09:01 DPB1*10:01 DPB1*14:01 DPB1*16:01 DPB1*17:01 DPB1*20:01 DPB1*45:01
AG	55,84	21	686	0.03234	0	0	1	DPB1*04:01 DPB1*23:01 DPB1*71:01
DE	55,85	11	345	0.3602	0	0	1	DPB1*03:01 DPB1*06:01 DPB1*09:01 DPB1*10:01 DPB1*14:01 DPB1*16:01 DPB1*17:01 DPB1*20:01 DPB1*45:01
AG	55,85	21	691	0.02672	0	0	1	DPB1*04:01 DPB1*15:01 DPB1*23:01 DPB1*71:01
DA	55,86	11	345	0.3602	0	0	1	DPB1*03:01 DPB1*06:01 DPB1*09:01 DPB1*10:01 DPB1*14:01 DPB1*16:01 DPB1*17:01 DPB1*20:01 DPB1*45:01
AP	55,86	21	691	0.02672	0	0	1	DPB1*04:01 DPB1*15:01 DPB1*23:01 DPB1*71:01
DV	55,87	11	345	0.3602	0	0	1	DPB1*03:01 DPB1*06:01 DPB1*09:01 DPB1*10:01 DPB1*14:01 DPB1*16:01 DPB1*17:01 DPB1*20:01 DPB1*45:01
AM	55,87	21	691	0.02672	0	0	1	DPB1*04:01 DPB1*15:01 DPB1*23:01 DPB1*71:01
ED	56,57	10	305	0.4579	0	0	1	DPB1*03:01 DPB1*06:01 DPB1*09:01 DPB1*14:01 DPB1*17:01 DPB1*20:01
AE	56,57	29	813	0.1645	0	0	1	DPB1*01:01 DPB1*02:02 DPB1*04:01 DPB1*05:01 DPB1*11:01 DPB1*13:01 DPB1*15:01 DPB1*19:01 DPB1*23:01 DPB1*26:01 DPB1*340:01 DPB1*36:01 DPB1*71:01
EL	56,65	9	271	0.5898	0	0	1	DPB1*03:01 DPB1*06:01 DPB1*14:01 DPB1*20:01 DPB1*45:01
AI	56,65	27	790	0.08226	0	0	1	DPB1*01:01 DPB1*02:02 DPB1*04:01 DPB1*05:01 DPB1*13:01 DPB1*19:01 DPB1*23:01 DPB1*26:01 DPB1*340:01 DPB1*36:01 DPB1*71:01
EE	56,69	12	368	0.3812	0	0	1	DPB1*02:01 DPB1*06:01 DPB1*09:01 DPB1*10:01 DPB1*16:01 DPB1*17:01 DPB1*81:01
AK	56,69	26	755	0.1321	0	0	1	DPB1*01:01 DPB1*04:01 DPB1*05:01 DPB1*23:01 DPB1*26:01 DPB1*36:01
AI	56,76	2	54	1	0	0	1	DPB1*13:01 DPB1*19:01 DPB1*340:01
AM	56,76	24	728	0.07606	0	0	1	DPB1*02:02 DPB1*04:01 DPB1*05:01 DPB1*11:01 DPB1*15:01 DPB1*23:01 DPB1*36:01 DPB1*71:01
AV	56,84	0	11	1	0	0	1	DPB1*15:01
ED	56,84	11	345	0.3602	0	0	1	DPB1*03:01 DPB1*06:01 DPB1*09:01 DPB1*10:01 DPB1*14:01 DPB1*16:01 DPB1*17:01 DPB1*20:01 DPB1*45:01
AG	56,84	21	693	0.02471	0	0	1	DPB1*02:02 DPB1*04:01 DPB1*23:01 DPB1*71:01
EE	56,85	11	345	0.3602	0	0	1	DPB1*03:01 DPB1*06:01 DPB1*09:01 DPB1*10:01 DPB1*14:01 DPB1*16:01 DPB1*17:01 DPB1*20:01 DPB1*45:01
AG	56,85	21	698	0.0202	0	0	1	DPB1*02:02 DPB1*04:01 DPB1*15:01 DPB1*23:01 DPB1*71:01
EA	56,86	11	345	0.3602	0	0	1	DPB1*03:01 DPB1*06:01 DPB1*09:01 DPB1*10:01 DPB1*14:01 DPB1*16:01 DPB1*17:01 DPB1*20:01 DPB1*45:01
AP	56,86	21	698	0.0202	0	0	1	DPB1*02:02 DPB1*04:01 DPB1*15:01 DPB1*23:01 DPB1*71:01
EV	56,87	11	345	0.3602	0	0	1	DPB1*03:01 DPB1*06:01 DPB1*09:01 DPB1*10:01 DPB1*14:01 DPB1*16:01 DPB1*17:01 DPB1*20:01 DPB1*45:01
AM	56,87	21	698	0.0202	0	0	1	DPB1*02:02 DPB1*04:01 DPB1*15:01 DPB1*23:01 DPB1*71:01
DL	57,65	9	270	0.5902	0	0	1	DPB1*03:01 DPB1*06:01 DPB1*14:01 DPB1*20:01
EI	57,65	36	971	0.03426	0	0	1	DPB1*01:01 DPB1*02:01 DPB1*02:02 DPB1*04:01 DPB1*04:02 DPB1*05:01 DPB1*10:01 DPB1*13:01 DPB1*16:01 DPB1*19:01 DPB1*23:01 DPB1*26:01 DPB1*340:01 DPB1*36:01 DPB1*49:01 DPB1*51:01 DPB1*71:01 DPB1*81:01
DE	57,69	3	81	1	0	0	1	DPB1*06:01 DPB1*09:01 DPB1*17:01
DK	57,69	9	234	1	0	0	1	DPB1*03:01 DPB1*14:01 DPB1*20:01
EE	57,69	12	347	0.5398	0	0	1	DPB1*02:01 DPB1*02:02 DPB1*10:01 DPB1*13:01 DPB1*16:01 DPB1*19:01 DPB1*340:01 DPB1*71:01 DPB1*81:01
EI	57,76	2	54	1	0	0	1	DPB1*13:01 DPB1*19:01 DPB1*340:01
DM	57,76	2	78	0.7629	0	0	1	DPB1*06:01 DPB1*17:01 DPB1*20:01
EM	57,76	37	946	0.4777	0	0	1	DPB1*02:01 DPB1*02:02 DPB1*04:01 DPB1*04:02 DPB1*05:01 DPB1*11:01 DPB1*15:01 DPB1*16:01 DPB1*23:01 DPB1*36:01 DPB1*49:01 DPB1*51:01 DPB1*71:01 DPB1*81:01
EV	57,84	0	11	1	0	0	1	DPB1*15:01
DD	57,84	10	305	0.4579	0	0	1	DPB1*03:01 DPB1*06:01 DPB1*09:01 DPB1*14:01 DPB1*17:01 DPB1*20:01
EG	57,84	35	925	0.2259	0	0	1	DPB1*02:01 DPB1*02:02 DPB1*04:01 DPB1*04:02 DPB1*23:01 DPB1*49:01 DPB1*51:01 DPB1*71:01 DPB1*81:01
DE	57,85	10	305	0.4579	0	0	1	DPB1*03:01 DPB1*06:01 DPB1*09:01 DPB1*14:01 DPB1*17:01 DPB1*20:01
EG	57,85	35	928	0.2111	0	0	1	DPB1*02:01 DPB1*02:02 DPB1*04:01 DPB1*04:02 DPB1*15:01 DPB1*23:01 DPB1*49:01 DPB1*51:01 DPB1*71:01 DPB1*81:01
DA	57,86	10	305	0.4579	0	0	1	DPB1*03:01 DPB1*06:01 DPB1*09:01 DPB1*14:01 DPB1*17:01 DPB1*20:01
EP	57,86	35	928	0.2111	0	0	1	DPB1*02:01 DPB1*02:02 DPB1*04:01 DPB1*04:02 DPB1*15:01 DPB1*23:01 DPB1*49:01 DPB1*51:01 DPB1*71:01 DPB1*81:01
DV	57,87	10	305	0.4579	0	0	1	DPB1*03:01 DPB1*06:01 DPB1*09:01 DPB1*14:01 DPB1*17:01 DPB1*20:01
EM	57,87	35	928	0.2111	0	0	1	DPB1*02:01 DPB1*02:02 DPB1*04:01 DPB1*04:02 DPB1*15:01 DPB1*23:01 DPB1*49:01 DPB1*51:01 DPB1*71:01 DPB1*81:01
LE	65,69	1	41	1	0	0	1	DPB1*06:01
LK	65,69	9	235	1	0	0	1	DPB1*03:01 DPB1*14:01 DPB1*20:01 DPB1*45:01
IE	65,69	14	381	0.692	0	0	1	DPB1*02:01 DPB1*02:02 DPB1*09:01 DPB1*10:01 DPB1*13:01 DPB1*16:01 DPB1*17:01 DPB1*19:01 DPB1*340:01 DPB1*71:01 DPB1*81:01
II	65,76	2	54	1	0	0	1	DPB1*13:01 DPB1*19:01 DPB1*340:01
LV	65,76	9	228	1	0	0	1	DPB1*03:01 DPB1*14:01 DPB1*45:01
IM	65,76	36	942	0.2926	0	0	1	DPB1*02:01 DPB1*02:02 DPB1*04:01 DPB1*04:02 DPB1*05:01 DPB1*16:01 DPB1*17:01 DPB1*23:01 DPB1*36:01 DPB1*49:01 DPB1*51:01 DPB1*71:01 DPB1*81:01
LV	65,84	0	11	1	0	0	1	DPB1*15:01
LD	65,84	10	296	0.5313	0	0	1	DPB1*03:01 DPB1*06:01 DPB1*11:01 DPB1*14:01 DPB1*20:01 DPB1*45:01
IG	65,84	35	925	0.2259	0	0	1	DPB1*02:01 DPB1*02:02 DPB1*04:01 DPB1*04:02 DPB1*23:01 DPB1*49:01 DPB1*51:01 DPB1*71:01 DPB1*81:01
LG	65,85	0	11	1	0	0	1	DPB1*15:01
LE	65,85	10	296	0.5313	0	0	1	DPB1*03:01 DPB1*06:01 DPB1*11:01 DPB1*14:01 DPB1*20:01 DPB1*45:01
IG	65,85	35	925	0.2259	0	0	1	DPB1*02:01 DPB1*02:02 DPB1*04:01 DPB1*04:02 DPB1*23:01 DPB1*49:01 DPB1*51:01 DPB1*71:01 DPB1*81:01
LP	65,86	0	11	1	0	0	1	DPB1*15:01
LA	65,86	10	296	0.5313	0	0	1	DPB1*03:01 DPB1*06:01 DPB1*11:01 DPB1*14:01 DPB1*20:01 DPB1*45:01
IP	65,86	35	925	0.2259	0	0	1	DPB1*02:01 DPB1*02:02 DPB1*04:01 DPB1*04:02 DPB1*23:01 DPB1*49:01 DPB1*51:01 DPB1*71:01 DPB1*81:01
LM	65,87	0	11	1	0	0	1	DPB1*15:01
LV	65,87	10	296	0.5313	0	0	1	DPB1*03:01 DPB1*06:01 DPB1*11:01 DPB1*14:01 DPB1*20:01 DPB1*45:01
IM	65,87	35	925	0.2259	0	0	1	DPB1*02:01 DPB1*02:02 DPB1*04:01 DPB1*04:02 DPB1*23:01 DPB1*49:01 DPB1*51:01 DPB1*71:01 DPB1*81:01
EI	69,76	2	54	1	0	0	1	DPB1*13:01 DPB1*19:01 DPB1*340:01
EM	69,76	11	346	0.3537	0	0	1	DPB1*02:01 DPB1*02:02 DPB1*06:01 DPB1*16:01 DPB1*17:01 DPB1*71:01 DPB1*81:01
RV	69,84	0	11	1	0	0	1	DPB1*15:01
ED	69,84	6	175	0.8328	0	0	1	DPB1*06:01 DPB1*09:01 DPB1*10:01 DPB1*13:01 DPB1*16:01 DPB1*17:01 DPB1*19:01 DPB1*340:01
EG	69,84	9	271	0.5898	0	0	1	DPB1*02:01 DPB1*02:02 DPB1*71:01 DPB1*81:01
RG	69,85	0	11	1	0	0	1	DPB1*15:01
EE	69,85	6	175	0.8328	0	0	1	DPB1*06:01 DPB1*09:01 DPB1*10:01 DPB1*13:01 DPB1*16:01 DPB1*17:01 DPB1*19:01 DPB1*340:01
EG	69,85	9	271	0.5898	0	0	1	DPB1*02:01 DPB1*02:02 DPB1*71:01 DPB1*81:01
RP	69,86	0	11	1	0	0	1	DPB1*15:01
EA	69,86	6	175	0.8328	0	0	1	DPB1*06:01 DPB1*09:01 DPB1*10:01 DPB1*13:01 DPB1*16:01 DPB1*17:01 DPB1*19:01 DPB1*340:01
EP	69,86	9	271	0.5898	0	0	1	DPB1*02:01 DPB1*02:02 DPB1*71:01 DPB1*81:01
RM	69,87	0	11	1	0	0	1	DPB1*15:01
EV	69,87	6	175	0.8328	0	0	1	DPB1*06:01 DPB1*09:01 DPB1*10:01 DPB1*13:01 DPB1*16:01 DPB1*17:01 DPB1*19:01 DPB1*340:01
EM	69,87	9	271	0.5898	0	0	1	DPB1*02:01 DPB1*02:02 DPB1*71:01 DPB1*81:01
MV	76,84	0	11	1	0	0	1	DPB1*15:01
ID	76,84	2	54	1	0	0	1	DPB1*13:01 DPB1*19:01 DPB1*340:01
MG	76,84	35	925	0.2259	0	0	1	DPB1*02:01 DPB1*02:02 DPB1*04:01 DPB1*04:02 DPB1*23:01 DPB1*49:01 DPB1*51:01 DPB1*71:01 DPB1*81:01
IE	76,85	2	54	1	0	0	1	DPB1*13:01 DPB1*19:01 DPB1*340:01
MG	76,85	35	928	0.2111	0	0	1	DPB1*02:01 DPB1*02:02 DPB1*04:01 DPB1*04:02 DPB1*15:01 DPB1*23:01 DPB1*49:01 DPB1*51:01 DPB1*71:01 DPB1*81:01
IA	76,86	2	54	1	0	0	1	DPB1*13:01 DPB1*19:01 DPB1*340:01
MP	76,86	35	928	0.2111	0	0	1	DPB1*02:01 DPB1*02:02 DPB1*04:01 DPB1*04:02 DPB1*15:01 DPB1*23:01 DPB1*49:01 DPB1*51:01 DPB1*71:01 DPB1*81:01
IV	76,87	2	54	1	0	0	1	DPB1*13:01 DPB1*19:01 DPB1*340:01
MM	76,87	35	928	0.2111	0	0	1	DPB1*02:01 DPB1*02:02 DPB1*04:01 DPB1*04:02 DPB1*15:01 DPB1*23:01 DPB1*49:01 DPB1*51:01 DPB1*71:01 DPB1*81:01
VG	84,85	0	11	1	0	0	1	DPB1*15:01
GG	84,85	35	925	0.2259	0	0	1	DPB1*02:01 DPB1*02:02 DPB1*04:01 DPB1*04:02 DPB1*23:01 DPB1*49:01 DPB1*51:01 DPB1*71:01 DPB1*81:01
VP	84,86	0	11	1	0	0	1	DPB1*15:01
GP	84,86	35	925	0.2259	0	0	1	DPB1*02:01 DPB1*02:02 DPB1*04:01 DPB1*04:02 DPB1*23:01 DPB1*49:01 DPB1*51:01 DPB1*71:01 DPB1*81:01
VM	84,87	0	11	1	0	0	1	DPB1*15:01
GM	84,87	35	925	0.2259	0	0	1	DPB1*02:01 DPB1*02:02 DPB1*04:01 DPB1*04:02 DPB1*23:01 DPB1*49:01 DPB1*51:01 DPB1*71:01 DPB1*81:01
GP	85,86	35	928	0.2111	0	0	1	DPB1*02:01 DPB1*02:02 DPB1*04:01 DPB1*04:02 DPB1*15:01 DPB1*23:01 DPB1*49:01 DPB1*51:01 DPB1*71:01 DPB1*81:01
GM	85,87	35	928	0.2111	0	0	1	DPB1*02:01 DPB1*02:02 DPB1*04:01 DPB1*04:02 DPB1*15:01 DPB1*23:01 DPB1*49:01 DPB1*51:01 DPB1*71:01 DPB1*81:01
PM	86,87	35	928	0.2111	0	0	1	DPB1*02:01 DPB1*02:02 DPB1*04:01 DPB1*04:02 DPB1*15:01 DPB1*23:01 DPB1*49:01 DPB1*51:01 DPB1*71:01 DPB1*81:01
