# Supplementary material for: Pulmonary alveolar proteinosis: An autoimmune disease lacking an HLA association
Source: PLoS One. 2019 Mar 7;14(3):e0213179. doi: 10.1371/journal.pone.0213179 (PMC6405167; doi:10.1371/journal.pone.0213179)
Supplement: S31 Table — (TXT) [file pone.0213179.s031.txt]

Module	Positions	Affected	Control	p-value	Accepted	Accepted	p-adj
VHL	8,9,11	5	94	0.578	0	0	1	DPB1*09:01 DPB1*10:01 DPB1*14:01 DPB1*17:01 DPB1*45:01
VYG	8,9,11	6	110	0.4387	0	0	1	DPB1*01:01 DPB1*15:01
VYQ	8,9,33	3	41	0.237	0	0	1	DPB1*11:01 DPB1*15:01
VHE	8,9,33	5	94	0.578	0	0	1	DPB1*09:01 DPB1*10:01 DPB1*14:01 DPB1*17:01 DPB1*45:01
LFL	8,9,35	3	38	0.206	0	0	1	DPB1*02:02 DPB1*05:01
VHF	8,9,35	5	94	0.578	0	0	1	DPB1*09:01 DPB1*10:01 DPB1*14:01 DPB1*17:01 DPB1*45:01
VYY	8,9,35	10	175	0.2239	0	0	1	DPB1*01:01 DPB1*11:01 DPB1*13:01 DPB1*15:01 DPB1*26:01
VHV	8,9,36	5	94	0.578	0	0	1	DPB1*09:01 DPB1*10:01 DPB1*14:01 DPB1*17:01 DPB1*45:01
VYA	8,9,36	10	175	0.2239	0	0	1	DPB1*01:01 DPB1*11:01 DPB1*13:01 DPB1*15:01 DPB1*26:01
LFV	8,9,36	23	523	0.5184	0	0	1	DPB1*02:01 DPB1*02:02 DPB1*04:02 DPB1*05:01 DPB1*16:01 DPB1*19:01 DPB1*23:01 DPB1*340:01 DPB1*71:01
LFE	8,9,55	4	55	0.2791	0	0	1	DPB1*02:02 DPB1*05:01 DPB1*19:01
VHD	8,9,55	5	94	0.578	0	0	1	DPB1*09:01 DPB1*10:01 DPB1*14:01 DPB1*17:01 DPB1*45:01
VYA	8,9,55	10	175	0.2239	0	0	1	DPB1*01:01 DPB1*11:01 DPB1*13:01 DPB1*15:01 DPB1*26:01
LFD	8,9,55	21	470	0.4944	0	0	1	DPB1*02:01 DPB1*04:02 DPB1*16:01 DPB1*49:01 DPB1*51:01 DPB1*81:01
VHE	8,9,56	5	94	0.578	0	0	1	DPB1*09:01 DPB1*10:01 DPB1*14:01 DPB1*17:01 DPB1*45:01
VYA	8,9,56	10	176	0.2311	0	0	1	DPB1*01:01 DPB1*11:01 DPB1*13:01 DPB1*15:01 DPB1*26:01 DPB1*36:01
LFE	8,9,56	21	470	0.4944	0	0	1	DPB1*02:01 DPB1*04:02 DPB1*16:01 DPB1*49:01 DPB1*51:01 DPB1*81:01
VHD	8,9,57	4	65	0.3319	0	0	1	DPB1*09:01 DPB1*14:01 DPB1*17:01
VYE	8,9,57	10	176	0.2311	0	0	1	DPB1*01:01 DPB1*11:01 DPB1*13:01 DPB1*15:01 DPB1*26:01 DPB1*36:01
VHL	8,9,65	3	25	0.08876	0	0	1	DPB1*14:01 DPB1*45:01
VHI	8,9,65	3	69	0.7528	0	0	1	DPB1*09:01 DPB1*10:01 DPB1*17:01
VYI	8,9,65	7	136	0.4813	0	0	1	DPB1*01:01 DPB1*13:01 DPB1*26:01 DPB1*36:01
VHK	8,9,69	3	25	0.08876	0	0	1	DPB1*14:01 DPB1*45:01
VYR	8,9,69	3	41	0.237	0	0	1	DPB1*11:01 DPB1*15:01
VHE	8,9,69	3	69	0.7528	0	0	1	DPB1*09:01 DPB1*10:01 DPB1*17:01
LFK	8,9,69	33	822	1	0	0	1	DPB1*04:01 DPB1*04:02 DPB1*05:01 DPB1*23:01 DPB1*49:01 DPB1*51:01
LFI	8,9,76	1	19	0.547	0	0	1	DPB1*19:01 DPB1*340:01
VHV	8,9,76	5	63	0.1773	0	0	1	DPB1*09:01 DPB1*10:01 DPB1*14:01 DPB1*45:01
VYM	8,9,76	4	90	0.7777	0	0	1	DPB1*06:01 DPB1*11:01 DPB1*15:01 DPB1*20:01 DPB1*36:01
LFD	8,9,84	3	59	0.7277	0	0	1	DPB1*05:01 DPB1*16:01 DPB1*19:01 DPB1*340:01
VHD	8,9,84	5	94	0.578	0	0	1	DPB1*09:01 DPB1*10:01 DPB1*14:01 DPB1*17:01 DPB1*45:01
LFE	8,9,85	3	59	0.7277	0	0	1	DPB1*05:01 DPB1*16:01 DPB1*19:01 DPB1*340:01
VHE	8,9,85	5	94	0.578	0	0	1	DPB1*09:01 DPB1*10:01 DPB1*14:01 DPB1*17:01 DPB1*45:01
LFA	8,9,86	3	59	0.7277	0	0	1	DPB1*05:01 DPB1*16:01 DPB1*19:01 DPB1*340:01
VHA	8,9,86	5	94	0.578	0	0	1	DPB1*09:01 DPB1*10:01 DPB1*14:01 DPB1*17:01 DPB1*45:01
LFV	8,9,87	3	59	0.7277	0	0	1	DPB1*05:01 DPB1*16:01 DPB1*19:01 DPB1*340:01
VHV	8,9,87	5	94	0.578	0	0	1	DPB1*09:01 DPB1*10:01 DPB1*14:01 DPB1*17:01 DPB1*45:01
VLQ	8,11,33	3	30	0.1297	0	0	1	DPB1*11:01
VGE	8,11,33	6	99	0.2829	0	0	1	DPB1*01:01
LGL	8,11,35	3	38	0.206	0	0	1	DPB1*02:02 DPB1*05:01
VLY	8,11,35	4	67	0.3448	0	0	1	DPB1*11:01 DPB1*13:01 DPB1*26:01
VGY	8,11,35	6	110	0.4387	0	0	1	DPB1*01:01 DPB1*15:01
VLA	8,11,36	4	67	0.3448	0	0	1	DPB1*11:01 DPB1*13:01 DPB1*26:01
VGA	8,11,36	6	110	0.4387	0	0	1	DPB1*01:01 DPB1*15:01
LGV	8,11,36	23	523	0.5184	0	0	1	DPB1*02:01 DPB1*02:02 DPB1*04:02 DPB1*05:01 DPB1*16:01 DPB1*19:01 DPB1*23:01 DPB1*340:01 DPB1*71:01
LGE	8,11,55	4	55	0.2791	0	0	1	DPB1*02:02 DPB1*05:01 DPB1*19:01
VLA	8,11,55	4	67	0.3448	0	0	1	DPB1*11:01 DPB1*13:01 DPB1*26:01
VGA	8,11,55	6	110	0.4387	0	0	1	DPB1*01:01 DPB1*15:01
LGD	8,11,55	21	470	0.4944	0	0	1	DPB1*02:01 DPB1*04:02 DPB1*16:01 DPB1*49:01 DPB1*51:01 DPB1*81:01
VLA	8,11,56	4	68	0.3514	0	0	1	DPB1*11:01 DPB1*13:01 DPB1*26:01 DPB1*36:01
VGA	8,11,56	6	110	0.4387	0	0	1	DPB1*01:01 DPB1*15:01
LGE	8,11,56	21	470	0.4944	0	0	1	DPB1*02:01 DPB1*04:02 DPB1*16:01 DPB1*49:01 DPB1*51:01 DPB1*81:01
VLE	8,11,57	5	96	0.5815	0	0	1	DPB1*10:01 DPB1*11:01 DPB1*13:01 DPB1*26:01 DPB1*36:01 DPB1*45:01
VGE	8,11,57	6	110	0.4387	0	0	1	DPB1*01:01 DPB1*15:01
VGI	8,11,65	6	99	0.2829	0	0	1	DPB1*01:01
VLR	8,11,69	3	30	0.1297	0	0	1	DPB1*11:01
VGK	8,11,69	6	99	0.2829	0	0	1	DPB1*01:01
LGK	8,11,69	33	822	1	0	0	1	DPB1*04:01 DPB1*04:02 DPB1*05:01 DPB1*23:01 DPB1*49:01 DPB1*51:01
LGI	8,11,76	1	19	0.547	0	0	1	DPB1*19:01 DPB1*340:01
VGV	8,11,76	6	99	0.2829	0	0	1	DPB1*01:01
VLM	8,11,76	5	109	0.7946	0	0	1	DPB1*06:01 DPB1*11:01 DPB1*17:01 DPB1*20:01 DPB1*36:01
VLV	8,11,76	11	265	0.8883	0	0	1	DPB1*03:01 DPB1*09:01 DPB1*10:01 DPB1*14:01 DPB1*26:01 DPB1*45:01
LGD	8,11,84	3	59	0.7277	0	0	1	DPB1*05:01 DPB1*16:01 DPB1*19:01 DPB1*340:01
VGD	8,11,84	6	99	0.2829	0	0	1	DPB1*01:01
LGE	8,11,85	3	59	0.7277	0	0	1	DPB1*05:01 DPB1*16:01 DPB1*19:01 DPB1*340:01
VGE	8,11,85	6	99	0.2829	0	0	1	DPB1*01:01
LGA	8,11,86	3	59	0.7277	0	0	1	DPB1*05:01 DPB1*16:01 DPB1*19:01 DPB1*340:01
VGA	8,11,86	6	99	0.2829	0	0	1	DPB1*01:01
LGV	8,11,87	3	59	0.7277	0	0	1	DPB1*05:01 DPB1*16:01 DPB1*19:01 DPB1*340:01
VGV	8,11,87	6	99	0.2829	0	0	1	DPB1*01:01
LEL	8,33,35	3	38	0.206	0	0	1	DPB1*02:02 DPB1*05:01
VQY	8,33,35	3	41	0.237	0	0	1	DPB1*11:01 DPB1*15:01
VEY	8,33,35	7	135	0.4792	0	0	1	DPB1*01:01 DPB1*13:01 DPB1*26:01
VQA	8,33,36	3	41	0.237	0	0	1	DPB1*11:01 DPB1*15:01
VEA	8,33,36	7	135	0.4792	0	0	1	DPB1*01:01 DPB1*13:01 DPB1*26:01
LEV	8,33,36	23	523	0.5184	0	0	1	DPB1*02:01 DPB1*02:02 DPB1*04:02 DPB1*05:01 DPB1*16:01 DPB1*19:01 DPB1*23:01 DPB1*340:01 DPB1*71:01
VQA	8,33,55	3	41	0.237	0	0	1	DPB1*11:01 DPB1*15:01
LEE	8,33,55	4	55	0.2791	0	0	1	DPB1*02:02 DPB1*05:01 DPB1*19:01
VEA	8,33,55	7	135	0.4792	0	0	1	DPB1*01:01 DPB1*13:01 DPB1*26:01
LED	8,33,55	21	470	0.4944	0	0	1	DPB1*02:01 DPB1*04:02 DPB1*16:01 DPB1*49:01 DPB1*51:01 DPB1*81:01
VQA	8,33,56	3	41	0.237	0	0	1	DPB1*11:01 DPB1*15:01
VEA	8,33,56	7	136	0.4813	0	0	1	DPB1*01:01 DPB1*13:01 DPB1*26:01 DPB1*36:01
LEE	8,33,56	21	470	0.4944	0	0	1	DPB1*02:01 DPB1*04:02 DPB1*16:01 DPB1*49:01 DPB1*51:01 DPB1*81:01
VQE	8,33,57	3	41	0.237	0	0	1	DPB1*11:01 DPB1*15:01
VEE	8,33,57	8	163	0.5156	0	0	1	DPB1*01:01 DPB1*10:01 DPB1*13:01 DPB1*26:01 DPB1*36:01 DPB1*45:01
VQL	8,33,65	3	41	0.237	0	0	1	DPB1*11:01 DPB1*15:01
VEI	8,33,65	10	200	0.4399	0	0	1	DPB1*01:01 DPB1*09:01 DPB1*10:01 DPB1*13:01 DPB1*17:01 DPB1*26:01 DPB1*36:01
VQR	8,33,69	3	41	0.237	0	0	1	DPB1*11:01 DPB1*15:01
VEK	8,33,69	14	325	0.7408	0	0	1	DPB1*01:01 DPB1*03:01 DPB1*14:01 DPB1*20:01 DPB1*26:01 DPB1*36:01 DPB1*45:01
LEK	8,33,69	33	822	1	0	0	1	DPB1*04:01 DPB1*04:02 DPB1*05:01 DPB1*23:01 DPB1*49:01 DPB1*51:01
LEI	8,33,76	1	19	0.547	0	0	1	DPB1*19:01 DPB1*340:01
VQM	8,33,76	3	41	0.237	0	0	1	DPB1*11:01 DPB1*15:01
VEV	8,33,76	16	351	0.5248	0	0	1	DPB1*01:01 DPB1*03:01 DPB1*09:01 DPB1*10:01 DPB1*14:01 DPB1*26:01 DPB1*45:01
VQD	8,33,84	3	30	0.1297	0	0	1	DPB1*11:01
LED	8,33,84	3	59	0.7277	0	0	1	DPB1*05:01 DPB1*16:01 DPB1*19:01 DPB1*340:01
VQE	8,33,85	3	30	0.1297	0	0	1	DPB1*11:01
LEE	8,33,85	3	59	0.7277	0	0	1	DPB1*05:01 DPB1*16:01 DPB1*19:01 DPB1*340:01
VQA	8,33,86	3	30	0.1297	0	0	1	DPB1*11:01
LEA	8,33,86	3	59	0.7277	0	0	1	DPB1*05:01 DPB1*16:01 DPB1*19:01 DPB1*340:01
VQV	8,33,87	3	30	0.1297	0	0	1	DPB1*11:01
LEV	8,33,87	3	59	0.7277	0	0	1	DPB1*05:01 DPB1*16:01 DPB1*19:01 DPB1*340:01
LLV	8,35,36	3	38	0.206	0	0	1	DPB1*02:02 DPB1*05:01
VYA	8,35,36	10	175	0.2239	0	0	1	DPB1*01:01 DPB1*11:01 DPB1*13:01 DPB1*15:01 DPB1*26:01
LFV	8,35,36	21	494	0.7006	0	0	1	DPB1*02:01 DPB1*04:02 DPB1*16:01 DPB1*19:01 DPB1*23:01 DPB1*340:01 DPB1*71:01
LFE	8,35,55	1	18	0.5285	0	0	1	DPB1*19:01
LLE	8,35,55	3	38	0.206	0	0	1	DPB1*02:02 DPB1*05:01
VYA	8,35,55	10	175	0.2239	0	0	1	DPB1*01:01 DPB1*11:01 DPB1*13:01 DPB1*15:01 DPB1*26:01
LFD	8,35,55	21	470	0.4944	0	0	1	DPB1*02:01 DPB1*04:02 DPB1*16:01 DPB1*51:01 DPB1*81:01
LLA	8,35,56	3	38	0.206	0	0	1	DPB1*02:02 DPB1*05:01
VYA	8,35,56	10	175	0.2239	0	0	1	DPB1*01:01 DPB1*11:01 DPB1*13:01 DPB1*15:01 DPB1*26:01
LFE	8,35,56	21	470	0.4944	0	0	1	DPB1*02:01 DPB1*04:02 DPB1*16:01 DPB1*51:01 DPB1*81:01
LLE	8,35,57	3	38	0.206	0	0	1	DPB1*02:02 DPB1*05:01
VYE	8,35,57	10	175	0.2239	0	0	1	DPB1*01:01 DPB1*11:01 DPB1*13:01 DPB1*15:01 DPB1*26:01
LLI	8,35,65	3	38	0.206	0	0	1	DPB1*02:02 DPB1*05:01
VYL	8,35,65	3	41	0.237	0	0	1	DPB1*11:01 DPB1*15:01
VFI	8,35,65	3	69	0.7528	0	0	1	DPB1*09:01 DPB1*10:01 DPB1*17:01
VYI	8,35,65	7	135	0.4792	0	0	1	DPB1*01:01 DPB1*13:01 DPB1*26:01
LLE	8,35,69	1	11	0.377	0	0	1	DPB1*02:02
LLK	8,35,69	2	27	0.3078	0	0	1	DPB1*05:01
VYR	8,35,69	3	41	0.237	0	0	1	DPB1*11:01 DPB1*15:01
VYK	8,35,69	6	100	0.2867	0	0	1	DPB1*01:01 DPB1*26:01
LFK	8,35,69	33	813	1	0	0	1	DPB1*04:01 DPB1*04:02 DPB1*23:01 DPB1*51:01
LFI	8,35,76	1	19	0.547	0	0	1	DPB1*19:01 DPB1*340:01
LLM	8,35,76	3	38	0.206	0	0	1	DPB1*02:02 DPB1*05:01
VYM	8,35,76	3	41	0.237	0	0	1	DPB1*11:01 DPB1*15:01
VYV	8,35,76	6	100	0.2867	0	0	1	DPB1*01:01 DPB1*26:01
VFV	8,35,76	11	264	0.8771	0	0	1	DPB1*03:01 DPB1*09:01 DPB1*10:01 DPB1*14:01 DPB1*45:01
LLG	8,35,84	1	11	0.377	0	0	1	DPB1*02:02
LLD	8,35,84	2	27	0.3078	0	0	1	DPB1*05:01
VYD	8,35,84	10	164	0.153	0	0	1	DPB1*01:01 DPB1*11:01 DPB1*13:01 DPB1*26:01
LLG	8,35,85	1	11	0.377	0	0	1	DPB1*02:02
LLE	8,35,85	2	27	0.3078	0	0	1	DPB1*05:01
VYE	8,35,85	10	164	0.153	0	0	1	DPB1*01:01 DPB1*11:01 DPB1*13:01 DPB1*26:01
LLP	8,35,86	1	11	0.377	0	0	1	DPB1*02:02
LLA	8,35,86	2	27	0.3078	0	0	1	DPB1*05:01
VYA	8,35,86	10	164	0.153	0	0	1	DPB1*01:01 DPB1*11:01 DPB1*13:01 DPB1*26:01
LLM	8,35,87	1	11	0.377	0	0	1	DPB1*02:02
LLV	8,35,87	2	27	0.3078	0	0	1	DPB1*05:01
VYV	8,35,87	10	164	0.153	0	0	1	DPB1*01:01 DPB1*11:01 DPB1*13:01 DPB1*26:01
LVE	8,36,55	4	55	0.2791	0	0	1	DPB1*02:02 DPB1*05:01 DPB1*19:01
VAA	8,36,55	10	175	0.2239	0	0	1	DPB1*01:01 DPB1*11:01 DPB1*13:01 DPB1*15:01 DPB1*26:01
LVD	8,36,55	21	469	0.4866	0	0	1	DPB1*02:01 DPB1*04:02 DPB1*16:01
LVA	8,36,56	4	71	0.525	0	0	1	DPB1*02:02 DPB1*05:01 DPB1*19:01 DPB1*23:01 DPB1*340:01 DPB1*71:01
VAA	8,36,56	10	175	0.2239	0	0	1	DPB1*01:01 DPB1*11:01 DPB1*13:01 DPB1*15:01 DPB1*26:01
LVE	8,36,56	21	469	0.4866	0	0	1	DPB1*02:01 DPB1*04:02 DPB1*16:01
VAE	8,36,57	10	175	0.2239	0	0	1	DPB1*01:01 DPB1*11:01 DPB1*13:01 DPB1*15:01 DPB1*26:01
LVE	8,36,57	23	523	0.5184	0	0	1	DPB1*02:01 DPB1*02:02 DPB1*04:02 DPB1*05:01 DPB1*16:01 DPB1*19:01 DPB1*23:01 DPB1*340:01 DPB1*71:01
VAL	8,36,65	3	41	0.237	0	0	1	DPB1*11:01 DPB1*15:01
VVI	8,36,65	3	70	0.7558	0	0	1	DPB1*09:01 DPB1*10:01 DPB1*17:01 DPB1*36:01
VAI	8,36,65	7	135	0.4792	0	0	1	DPB1*01:01 DPB1*13:01 DPB1*26:01
LVI	8,36,65	23	523	0.5184	0	0	1	DPB1*02:01 DPB1*02:02 DPB1*04:02 DPB1*05:01 DPB1*16:01 DPB1*19:01 DPB1*23:01 DPB1*340:01 DPB1*71:01
VAR	8,36,69	3	41	0.237	0	0	1	DPB1*11:01 DPB1*15:01
VAK	8,36,69	6	100	0.2867	0	0	1	DPB1*01:01 DPB1*26:01
LVK	8,36,69	18	268	0.01148	0	0	1	DPB1*04:02 DPB1*05:01 DPB1*23:01
LVI	8,36,76	1	19	0.547	0	0	1	DPB1*19:01 DPB1*340:01
VAM	8,36,76	3	41	0.237	0	0	1	DPB1*11:01 DPB1*15:01
VAV	8,36,76	6	100	0.2867	0	0	1	DPB1*01:01 DPB1*26:01
VVV	8,36,76	11	264	0.8771	0	0	1	DPB1*03:01 DPB1*09:01 DPB1*10:01 DPB1*14:01 DPB1*45:01
LVM	8,36,76	23	510	0.42	0	0	1	DPB1*02:01 DPB1*02:02 DPB1*04:02 DPB1*05:01 DPB1*16:01 DPB1*23:01 DPB1*71:01
LVD	8,36,84	3	59	0.7277	0	0	1	DPB1*05:01 DPB1*16:01 DPB1*19:01 DPB1*340:01
VAD	8,36,84	10	164	0.153	0	0	1	DPB1*01:01 DPB1*11:01 DPB1*13:01 DPB1*26:01
LVG	8,36,84	22	479	0.3782	0	0	1	DPB1*02:01 DPB1*02:02 DPB1*04:02 DPB1*23:01 DPB1*71:01
LVE	8,36,85	3	59	0.7277	0	0	1	DPB1*05:01 DPB1*16:01 DPB1*19:01 DPB1*340:01
VAE	8,36,85	10	164	0.153	0	0	1	DPB1*01:01 DPB1*11:01 DPB1*13:01 DPB1*26:01
LVG	8,36,85	22	479	0.3782	0	0	1	DPB1*02:01 DPB1*02:02 DPB1*04:02 DPB1*23:01 DPB1*71:01
LVA	8,36,86	3	59	0.7277	0	0	1	DPB1*05:01 DPB1*16:01 DPB1*19:01 DPB1*340:01
VAA	8,36,86	10	164	0.153	0	0	1	DPB1*01:01 DPB1*11:01 DPB1*13:01 DPB1*26:01
LVP	8,36,86	22	479	0.3782	0	0	1	DPB1*02:01 DPB1*02:02 DPB1*04:02 DPB1*23:01 DPB1*71:01
LVV	8,36,87	3	59	0.7277	0	0	1	DPB1*05:01 DPB1*16:01 DPB1*19:01 DPB1*340:01
VAV	8,36,87	10	164	0.153	0	0	1	DPB1*01:01 DPB1*11:01 DPB1*13:01 DPB1*26:01
LVM	8,36,87	22	479	0.3782	0	0	1	DPB1*02:01 DPB1*02:02 DPB1*04:02 DPB1*23:01 DPB1*71:01
LEA	8,55,56	4	55	0.2791	0	0	1	DPB1*02:02 DPB1*05:01 DPB1*19:01
VAA	8,55,56	10	175	0.2239	0	0	1	DPB1*01:01 DPB1*11:01 DPB1*13:01 DPB1*15:01 DPB1*26:01
LDE	8,55,56	21	470	0.4944	0	0	1	DPB1*02:01 DPB1*04:02 DPB1*16:01 DPB1*49:01 DPB1*51:01 DPB1*81:01
LEE	8,55,57	4	55	0.2791	0	0	1	DPB1*02:02 DPB1*05:01 DPB1*19:01
VAE	8,55,57	10	175	0.2239	0	0	1	DPB1*01:01 DPB1*11:01 DPB1*13:01 DPB1*15:01 DPB1*26:01
LDE	8,55,57	21	470	0.4944	0	0	1	DPB1*02:01 DPB1*04:02 DPB1*16:01 DPB1*49:01 DPB1*51:01 DPB1*81:01
VAL	8,55,65	3	41	0.237	0	0	1	DPB1*11:01 DPB1*15:01
LEI	8,55,65	4	55	0.2791	0	0	1	DPB1*02:02 DPB1*05:01 DPB1*19:01
VDI	8,55,65	3	69	0.7528	0	0	1	DPB1*09:01 DPB1*10:01 DPB1*17:01
VAI	8,55,65	7	135	0.4792	0	0	1	DPB1*01:01 DPB1*13:01 DPB1*26:01
LDI	8,55,65	21	470	0.4944	0	0	1	DPB1*02:01 DPB1*04:02 DPB1*16:01 DPB1*49:01 DPB1*51:01 DPB1*81:01
LEK	8,55,69	2	27	0.3078	0	0	1	DPB1*05:01
LEE	8,55,69	2	29	0.3368	0	0	1	DPB1*02:02 DPB1*19:01
VAR	8,55,69	3	41	0.237	0	0	1	DPB1*11:01 DPB1*15:01
VAK	8,55,69	6	100	0.2867	0	0	1	DPB1*01:01 DPB1*26:01
LDK	8,55,69	17	228	0.003989	1	0	1	DPB1*04:02 DPB1*49:01 DPB1*51:01
LEI	8,55,76	1	18	0.5285	0	0	1	DPB1*19:01
LEM	8,55,76	3	38	0.206	0	0	1	DPB1*02:02 DPB1*05:01
VAM	8,55,76	3	41	0.237	0	0	1	DPB1*11:01 DPB1*15:01
VAV	8,55,76	6	100	0.2867	0	0	1	DPB1*01:01 DPB1*26:01
VDV	8,55,76	11	264	0.8771	0	0	1	DPB1*03:01 DPB1*09:01 DPB1*10:01 DPB1*14:01 DPB1*45:01
LDM	8,55,76	21	470	0.4944	0	0	1	DPB1*02:01 DPB1*04:02 DPB1*16:01 DPB1*49:01 DPB1*51:01 DPB1*81:01
LEG	8,55,84	1	11	0.377	0	0	1	DPB1*02:02
LED	8,55,84	3	44	0.4205	0	0	1	DPB1*05:01 DPB1*19:01
VAD	8,55,84	10	164	0.153	0	0	1	DPB1*01:01 DPB1*11:01 DPB1*13:01 DPB1*26:01
LDG	8,55,84	21	463	0.4408	0	0	1	DPB1*02:01 DPB1*04:02 DPB1*49:01 DPB1*51:01 DPB1*81:01
LEG	8,55,85	1	11	0.377	0	0	1	DPB1*02:02
LEE	8,55,85	3	44	0.4205	0	0	1	DPB1*05:01 DPB1*19:01
VAE	8,55,85	10	164	0.153	0	0	1	DPB1*01:01 DPB1*11:01 DPB1*13:01 DPB1*26:01
LDG	8,55,85	21	463	0.4408	0	0	1	DPB1*02:01 DPB1*04:02 DPB1*49:01 DPB1*51:01 DPB1*81:01
LEP	8,55,86	1	11	0.377	0	0	1	DPB1*02:02
LEA	8,55,86	3	44	0.4205	0	0	1	DPB1*05:01 DPB1*19:01
VAA	8,55,86	10	164	0.153	0	0	1	DPB1*01:01 DPB1*11:01 DPB1*13:01 DPB1*26:01
LDP	8,55,86	21	463	0.4408	0	0	1	DPB1*02:01 DPB1*04:02 DPB1*49:01 DPB1*51:01 DPB1*81:01
LEM	8,55,87	1	11	0.377	0	0	1	DPB1*02:02
LEV	8,55,87	3	44	0.4205	0	0	1	DPB1*05:01 DPB1*19:01
VAV	8,55,87	10	164	0.153	0	0	1	DPB1*01:01 DPB1*11:01 DPB1*13:01 DPB1*26:01
LDM	8,55,87	21	463	0.4408	0	0	1	DPB1*02:01 DPB1*04:02 DPB1*49:01 DPB1*51:01 DPB1*81:01
VAE	8,56,57	10	176	0.2311	0	0	1	DPB1*01:01 DPB1*11:01 DPB1*13:01 DPB1*15:01 DPB1*26:01 DPB1*36:01
LEE	8,56,57	21	470	0.4944	0	0	1	DPB1*02:01 DPB1*04:02 DPB1*16:01 DPB1*49:01 DPB1*51:01 DPB1*81:01
VAL	8,56,65	3	41	0.237	0	0	1	DPB1*11:01 DPB1*15:01
VEI	8,56,65	3	69	0.7528	0	0	1	DPB1*09:01 DPB1*10:01 DPB1*17:01
VAI	8,56,65	7	136	0.4813	0	0	1	DPB1*01:01 DPB1*13:01 DPB1*26:01 DPB1*36:01
LEI	8,56,65	21	470	0.4944	0	0	1	DPB1*02:01 DPB1*04:02 DPB1*16:01 DPB1*49:01 DPB1*51:01 DPB1*81:01
LAE	8,56,69	2	31	0.3654	0	0	1	DPB1*02:02 DPB1*19:01 DPB1*340:01 DPB1*71:01
VAR	8,56,69	3	41	0.237	0	0	1	DPB1*11:01 DPB1*15:01
VAK	8,56,69	6	101	0.2907	0	0	1	DPB1*01:01 DPB1*26:01 DPB1*36:01
LEK	8,56,69	17	228	0.003989	1	0	1	DPB1*04:02 DPB1*49:01 DPB1*51:01
LAI	8,56,76	1	19	0.547	0	0	1	DPB1*19:01 DPB1*340:01
VAM	8,56,76	3	42	0.2476	0	0	1	DPB1*11:01 DPB1*15:01 DPB1*36:01
VAV	8,56,76	6	100	0.2867	0	0	1	DPB1*01:01 DPB1*26:01
VEV	8,56,76	11	264	0.8771	0	0	1	DPB1*03:01 DPB1*09:01 DPB1*10:01 DPB1*14:01 DPB1*45:01
LEM	8,56,76	21	470	0.4944	0	0	1	DPB1*02:01 DPB1*04:02 DPB1*16:01 DPB1*49:01 DPB1*51:01 DPB1*81:01
LAD	8,56,84	3	45	0.4251	0	0	1	DPB1*05:01 DPB1*19:01 DPB1*340:01
VAD	8,56,84	10	165	0.1588	0	0	1	DPB1*01:01 DPB1*11:01 DPB1*13:01 DPB1*26:01 DPB1*36:01
LEG	8,56,84	21	463	0.4408	0	0	1	DPB1*02:01 DPB1*04:02 DPB1*49:01 DPB1*51:01 DPB1*81:01
LAE	8,56,85	3	45	0.4251	0	0	1	DPB1*05:01 DPB1*19:01 DPB1*340:01
VAE	8,56,85	10	165	0.1588	0	0	1	DPB1*01:01 DPB1*11:01 DPB1*13:01 DPB1*26:01 DPB1*36:01
LEG	8,56,85	21	463	0.4408	0	0	1	DPB1*02:01 DPB1*04:02 DPB1*49:01 DPB1*51:01 DPB1*81:01
LAA	8,56,86	3	45	0.4251	0	0	1	DPB1*05:01 DPB1*19:01 DPB1*340:01
VAA	8,56,86	10	165	0.1588	0	0	1	DPB1*01:01 DPB1*11:01 DPB1*13:01 DPB1*26:01 DPB1*36:01
LEP	8,56,86	21	463	0.4408	0	0	1	DPB1*02:01 DPB1*04:02 DPB1*49:01 DPB1*51:01 DPB1*81:01
LAV	8,56,87	3	45	0.4251	0	0	1	DPB1*05:01 DPB1*19:01 DPB1*340:01
VAV	8,56,87	10	165	0.1588	0	0	1	DPB1*01:01 DPB1*11:01 DPB1*13:01 DPB1*26:01 DPB1*36:01
LEM	8,56,87	21	463	0.4408	0	0	1	DPB1*02:01 DPB1*04:02 DPB1*49:01 DPB1*51:01 DPB1*81:01
VDI	8,57,65	2	41	0.6792	0	0	1	DPB1*09:01 DPB1*17:01
VEL	8,57,65	3	42	0.2476	0	0	1	DPB1*11:01 DPB1*15:01 DPB1*45:01
VEI	8,57,65	8	162	0.5137	0	0	1	DPB1*01:01 DPB1*10:01 DPB1*13:01 DPB1*26:01 DPB1*36:01
VER	8,57,69	3	41	0.237	0	0	1	DPB1*11:01 DPB1*15:01
VEK	8,57,69	6	102	0.2948	0	0	1	DPB1*01:01 DPB1*26:01 DPB1*36:01 DPB1*45:01
LEK	8,57,69	33	822	1	0	0	1	DPB1*04:01 DPB1*04:02 DPB1*05:01 DPB1*23:01 DPB1*49:01 DPB1*51:01
LEI	8,57,76	1	19	0.547	0	0	1	DPB1*19:01 DPB1*340:01
VEM	8,57,76	3	42	0.2476	0	0	1	DPB1*11:01 DPB1*15:01 DPB1*36:01
VEV	8,57,76	7	128	0.3436	0	0	1	DPB1*01:01 DPB1*10:01 DPB1*26:01 DPB1*45:01
VDV	8,57,76	10	236	0.8381	0	0	1	DPB1*03:01 DPB1*09:01 DPB1*14:01
LED	8,57,84	3	59	0.7277	0	0	1	DPB1*05:01 DPB1*16:01 DPB1*19:01 DPB1*340:01
VED	8,57,84	11	191	0.1879	0	0	1	DPB1*01:01 DPB1*10:01 DPB1*11:01 DPB1*13:01 DPB1*26:01 DPB1*36:01 DPB1*45:01
LEE	8,57,85	3	59	0.7277	0	0	1	DPB1*05:01 DPB1*16:01 DPB1*19:01 DPB1*340:01
VEE	8,57,85	11	191	0.1879	0	0	1	DPB1*01:01 DPB1*10:01 DPB1*11:01 DPB1*13:01 DPB1*26:01 DPB1*36:01 DPB1*45:01
LEA	8,57,86	3	59	0.7277	0	0	1	DPB1*05:01 DPB1*16:01 DPB1*19:01 DPB1*340:01
VEA	8,57,86	11	191	0.1879	0	0	1	DPB1*01:01 DPB1*10:01 DPB1*11:01 DPB1*13:01 DPB1*26:01 DPB1*36:01 DPB1*45:01
LEV	8,57,87	3	59	0.7277	0	0	1	DPB1*05:01 DPB1*16:01 DPB1*19:01 DPB1*340:01
VEV	8,57,87	11	191	0.1879	0	0	1	DPB1*01:01 DPB1*10:01 DPB1*11:01 DPB1*13:01 DPB1*26:01 DPB1*36:01 DPB1*45:01
VLR	8,65,69	3	41	0.237	0	0	1	DPB1*11:01 DPB1*15:01
VIK	8,65,69	6	101	0.2907	0	0	1	DPB1*01:01 DPB1*26:01 DPB1*36:01
LIK	8,65,69	33	822	1	0	0	1	DPB1*04:01 DPB1*04:02 DPB1*05:01 DPB1*23:01 DPB1*49:01 DPB1*51:01
LII	8,65,76	1	19	0.547	0	0	1	DPB1*19:01 DPB1*340:01
VLM	8,65,76	4	89	0.776	0	0	1	DPB1*06:01 DPB1*11:01 DPB1*15:01 DPB1*20:01
VIV	8,65,76	8	136	0.2443	0	0	1	DPB1*01:01 DPB1*09:01 DPB1*10:01 DPB1*26:01
LID	8,65,84	3	59	0.7277	0	0	1	DPB1*05:01 DPB1*16:01 DPB1*19:01 DPB1*340:01
VID	8,65,84	10	200	0.4399	0	0	1	DPB1*01:01 DPB1*09:01 DPB1*10:01 DPB1*13:01 DPB1*17:01 DPB1*26:01 DPB1*36:01
LIE	8,65,85	3	59	0.7277	0	0	1	DPB1*05:01 DPB1*16:01 DPB1*19:01 DPB1*340:01
VIE	8,65,85	10	200	0.4399	0	0	1	DPB1*01:01 DPB1*09:01 DPB1*10:01 DPB1*13:01 DPB1*17:01 DPB1*26:01 DPB1*36:01
LIA	8,65,86	3	59	0.7277	0	0	1	DPB1*05:01 DPB1*16:01 DPB1*19:01 DPB1*340:01
VIA	8,65,86	10	200	0.4399	0	0	1	DPB1*01:01 DPB1*09:01 DPB1*10:01 DPB1*13:01 DPB1*17:01 DPB1*26:01 DPB1*36:01
LIV	8,65,87	3	59	0.7277	0	0	1	DPB1*05:01 DPB1*16:01 DPB1*19:01 DPB1*340:01
VIV	8,65,87	10	200	0.4399	0	0	1	DPB1*01:01 DPB1*09:01 DPB1*10:01 DPB1*13:01 DPB1*17:01 DPB1*26:01 DPB1*36:01
LEI	8,69,76	1	19	0.547	0	0	1	DPB1*19:01 DPB1*340:01
VEV	8,69,76	2	38	0.6637	0	0	1	DPB1*09:01 DPB1*10:01
VRM	8,69,76	3	41	0.237	0	0	1	DPB1*11:01 DPB1*15:01
VKV	8,69,76	14	317	0.6604	0	0	1	DPB1*01:01 DPB1*03:01 DPB1*14:01 DPB1*26:01 DPB1*45:01
LKM	8,69,76	33	822	1	0	0	1	DPB1*04:01 DPB1*04:02 DPB1*05:01 DPB1*23:01 DPB1*49:01 DPB1*51:01
LKD	8,69,84	2	27	0.3078	0	0	1	DPB1*05:01
VRD	8,69,84	3	30	0.1297	0	0	1	DPB1*11:01
VKD	8,69,84	14	325	0.7408	0	0	1	DPB1*01:01 DPB1*03:01 DPB1*14:01 DPB1*20:01 DPB1*26:01 DPB1*36:01 DPB1*45:01
LKG	8,69,84	33	813	1	0	0	1	DPB1*04:01 DPB1*04:02 DPB1*23:01 DPB1*49:01 DPB1*51:01
LKE	8,69,85	2	27	0.3078	0	0	1	DPB1*05:01
VRE	8,69,85	3	30	0.1297	0	0	1	DPB1*11:01
VKE	8,69,85	14	325	0.7408	0	0	1	DPB1*01:01 DPB1*03:01 DPB1*14:01 DPB1*20:01 DPB1*26:01 DPB1*36:01 DPB1*45:01
LKG	8,69,85	33	813	1	0	0	1	DPB1*04:01 DPB1*04:02 DPB1*23:01 DPB1*49:01 DPB1*51:01
LKA	8,69,86	2	27	0.3078	0	0	1	DPB1*05:01
VRA	8,69,86	3	30	0.1297	0	0	1	DPB1*11:01
VKA	8,69,86	14	325	0.7408	0	0	1	DPB1*01:01 DPB1*03:01 DPB1*14:01 DPB1*20:01 DPB1*26:01 DPB1*36:01 DPB1*45:01
LKP	8,69,86	33	813	1	0	0	1	DPB1*04:01 DPB1*04:02 DPB1*23:01 DPB1*49:01 DPB1*51:01
LKV	8,69,87	2	27	0.3078	0	0	1	DPB1*05:01
VRV	8,69,87	3	30	0.1297	0	0	1	DPB1*11:01
VKV	8,69,87	14	325	0.7408	0	0	1	DPB1*01:01 DPB1*03:01 DPB1*14:01 DPB1*20:01 DPB1*26:01 DPB1*36:01 DPB1*45:01
LKM	8,69,87	33	813	1	0	0	1	DPB1*04:01 DPB1*04:02 DPB1*23:01 DPB1*49:01 DPB1*51:01
LID	8,76,84	1	19	0.547	0	0	1	DPB1*19:01 DPB1*340:01
LMD	8,76,84	2	41	0.6792	0	0	1	DPB1*05:01 DPB1*16:01
VMD	8,76,84	5	109	0.7946	0	0	1	DPB1*06:01 DPB1*11:01 DPB1*17:01 DPB1*20:01 DPB1*36:01
VVD	8,76,84	16	351	0.5248	0	0	1	DPB1*01:01 DPB1*03:01 DPB1*09:01 DPB1*10:01 DPB1*14:01 DPB1*26:01 DPB1*45:01
LIE	8,76,85	1	19	0.547	0	0	1	DPB1*19:01 DPB1*340:01
LME	8,76,85	2	41	0.6792	0	0	1	DPB1*05:01 DPB1*16:01
VME	8,76,85	5	109	0.7946	0	0	1	DPB1*06:01 DPB1*11:01 DPB1*17:01 DPB1*20:01 DPB1*36:01
VVE	8,76,85	16	351	0.5248	0	0	1	DPB1*01:01 DPB1*03:01 DPB1*09:01 DPB1*10:01 DPB1*14:01 DPB1*26:01 DPB1*45:01
LIA	8,76,86	1	19	0.547	0	0	1	DPB1*19:01 DPB1*340:01
LMA	8,76,86	2	41	0.6792	0	0	1	DPB1*05:01 DPB1*16:01
VMA	8,76,86	5	109	0.7946	0	0	1	DPB1*06:01 DPB1*11:01 DPB1*17:01 DPB1*20:01 DPB1*36:01
VVA	8,76,86	16	351	0.5248	0	0	1	DPB1*01:01 DPB1*03:01 DPB1*09:01 DPB1*10:01 DPB1*14:01 DPB1*26:01 DPB1*45:01
LIV	8,76,87	1	19	0.547	0	0	1	DPB1*19:01 DPB1*340:01
LMV	8,76,87	2	41	0.6792	0	0	1	DPB1*05:01 DPB1*16:01
VMV	8,76,87	5	109	0.7946	0	0	1	DPB1*06:01 DPB1*11:01 DPB1*17:01 DPB1*20:01 DPB1*36:01
VVV	8,76,87	16	351	0.5248	0	0	1	DPB1*01:01 DPB1*03:01 DPB1*09:01 DPB1*10:01 DPB1*14:01 DPB1*26:01 DPB1*45:01
LDE	8,84,85	3	59	0.7277	0	0	1	DPB1*05:01 DPB1*16:01 DPB1*19:01 DPB1*340:01
LDA	8,84,86	3	59	0.7277	0	0	1	DPB1*05:01 DPB1*16:01 DPB1*19:01 DPB1*340:01
LDV	8,84,87	3	59	0.7277	0	0	1	DPB1*05:01 DPB1*16:01 DPB1*19:01 DPB1*340:01
LEA	8,85,86	3	59	0.7277	0	0	1	DPB1*05:01 DPB1*16:01 DPB1*19:01 DPB1*340:01
LEV	8,85,87	3	59	0.7277	0	0	1	DPB1*05:01 DPB1*16:01 DPB1*19:01 DPB1*340:01
LAV	8,86,87	3	59	0.7277	0	0	1	DPB1*05:01 DPB1*16:01 DPB1*19:01 DPB1*340:01
YLQ	9,11,33	3	30	0.1297	0	0	1	DPB1*11:01
HLE	9,11,33	5	94	0.578	0	0	1	DPB1*09:01 DPB1*10:01 DPB1*14:01 DPB1*17:01 DPB1*45:01
YGE	9,11,33	6	99	0.2829	0	0	1	DPB1*01:01
FGL	9,11,35	3	38	0.206	0	0	1	DPB1*02:02 DPB1*05:01
YLY	9,11,35	4	67	0.3448	0	0	1	DPB1*11:01 DPB1*13:01 DPB1*26:01
HLF	9,11,35	5	94	0.578	0	0	1	DPB1*09:01 DPB1*10:01 DPB1*14:01 DPB1*17:01 DPB1*45:01
YGY	9,11,35	6	110	0.4387	0	0	1	DPB1*01:01 DPB1*15:01
YLA	9,11,36	4	67	0.3448	0	0	1	DPB1*11:01 DPB1*13:01 DPB1*26:01
HLV	9,11,36	5	94	0.578	0	0	1	DPB1*09:01 DPB1*10:01 DPB1*14:01 DPB1*17:01 DPB1*45:01
YGA	9,11,36	6	110	0.4387	0	0	1	DPB1*01:01 DPB1*15:01
FGV	9,11,36	23	523	0.5184	0	0	1	DPB1*02:01 DPB1*02:02 DPB1*04:02 DPB1*05:01 DPB1*16:01 DPB1*19:01 DPB1*23:01 DPB1*340:01 DPB1*71:01
FGE	9,11,55	4	55	0.2791	0	0	1	DPB1*02:02 DPB1*05:01 DPB1*19:01
YLA	9,11,55	4	67	0.3448	0	0	1	DPB1*11:01 DPB1*13:01 DPB1*26:01
HLD	9,11,55	5	94	0.578	0	0	1	DPB1*09:01 DPB1*10:01 DPB1*14:01 DPB1*17:01 DPB1*45:01
YGA	9,11,55	6	110	0.4387	0	0	1	DPB1*01:01 DPB1*15:01
FGD	9,11,55	21	470	0.4944	0	0	1	DPB1*02:01 DPB1*04:02 DPB1*16:01 DPB1*49:01 DPB1*51:01 DPB1*81:01
YLA	9,11,56	4	68	0.3514	0	0	1	DPB1*11:01 DPB1*13:01 DPB1*26:01 DPB1*36:01
HLE	9,11,56	5	94	0.578	0	0	1	DPB1*09:01 DPB1*10:01 DPB1*14:01 DPB1*17:01 DPB1*45:01
YGA	9,11,56	6	110	0.4387	0	0	1	DPB1*01:01 DPB1*15:01
FGE	9,11,56	21	470	0.4944	0	0	1	DPB1*02:01 DPB1*04:02 DPB1*16:01 DPB1*49:01 DPB1*51:01 DPB1*81:01
HLD	9,11,57	4	65	0.3319	0	0	1	DPB1*09:01 DPB1*14:01 DPB1*17:01
YLE	9,11,57	4	68	0.3514	0	0	1	DPB1*11:01 DPB1*13:01 DPB1*26:01 DPB1*36:01
YGE	9,11,57	6	110	0.4387	0	0	1	DPB1*01:01 DPB1*15:01
HLL	9,11,65	3	25	0.08876	0	0	1	DPB1*14:01 DPB1*45:01
HLI	9,11,65	3	69	0.7528	0	0	1	DPB1*09:01 DPB1*10:01 DPB1*17:01
YGI	9,11,65	6	99	0.2829	0	0	1	DPB1*01:01
HLK	9,11,69	3	25	0.08876	0	0	1	DPB1*14:01 DPB1*45:01
YLR	9,11,69	3	30	0.1297	0	0	1	DPB1*11:01
HLE	9,11,69	3	69	0.7528	0	0	1	DPB1*09:01 DPB1*10:01 DPB1*17:01
YGK	9,11,69	6	99	0.2829	0	0	1	DPB1*01:01
FGK	9,11,69	33	822	1	0	0	1	DPB1*04:01 DPB1*04:02 DPB1*05:01 DPB1*23:01 DPB1*49:01 DPB1*51:01
FGI	9,11,76	1	19	0.547	0	0	1	DPB1*19:01 DPB1*340:01
HLV	9,11,76	5	63	0.1773	0	0	1	DPB1*09:01 DPB1*10:01 DPB1*14:01 DPB1*45:01
YLM	9,11,76	4	79	0.553	0	0	1	DPB1*06:01 DPB1*11:01 DPB1*20:01 DPB1*36:01
YGV	9,11,76	6	99	0.2829	0	0	1	DPB1*01:01
FGD	9,11,84	3	59	0.7277	0	0	1	DPB1*05:01 DPB1*16:01 DPB1*19:01 DPB1*340:01
HLD	9,11,84	5	94	0.578	0	0	1	DPB1*09:01 DPB1*10:01 DPB1*14:01 DPB1*17:01 DPB1*45:01
YGD	9,11,84	6	99	0.2829	0	0	1	DPB1*01:01
FGE	9,11,85	3	59	0.7277	0	0	1	DPB1*05:01 DPB1*16:01 DPB1*19:01 DPB1*340:01
HLE	9,11,85	5	94	0.578	0	0	1	DPB1*09:01 DPB1*10:01 DPB1*14:01 DPB1*17:01 DPB1*45:01
YGE	9,11,85	6	99	0.2829	0	0	1	DPB1*01:01
FGA	9,11,86	3	59	0.7277	0	0	1	DPB1*05:01 DPB1*16:01 DPB1*19:01 DPB1*340:01
HLA	9,11,86	5	94	0.578	0	0	1	DPB1*09:01 DPB1*10:01 DPB1*14:01 DPB1*17:01 DPB1*45:01
YGA	9,11,86	6	99	0.2829	0	0	1	DPB1*01:01
FGV	9,11,87	3	59	0.7277	0	0	1	DPB1*05:01 DPB1*16:01 DPB1*19:01 DPB1*340:01
HLV	9,11,87	5	94	0.578	0	0	1	DPB1*09:01 DPB1*10:01 DPB1*14:01 DPB1*17:01 DPB1*45:01
YGV	9,11,87	6	99	0.2829	0	0	1	DPB1*01:01
FEL	9,33,35	3	38	0.206	0	0	1	DPB1*02:02 DPB1*05:01
YQY	9,33,35	3	41	0.237	0	0	1	DPB1*11:01 DPB1*15:01
HEF	9,33,35	5	94	0.578	0	0	1	DPB1*09:01 DPB1*10:01 DPB1*14:01 DPB1*17:01 DPB1*45:01
YEY	9,33,35	7	135	0.4792	0	0	1	DPB1*01:01 DPB1*13:01 DPB1*26:01
YQA	9,33,36	3	41	0.237	0	0	1	DPB1*11:01 DPB1*15:01
HEV	9,33,36	5	94	0.578	0	0	1	DPB1*09:01 DPB1*10:01 DPB1*14:01 DPB1*17:01 DPB1*45:01
YEA	9,33,36	7	135	0.4792	0	0	1	DPB1*01:01 DPB1*13:01 DPB1*26:01
FEV	9,33,36	23	523	0.5184	0	0	1	DPB1*02:01 DPB1*02:02 DPB1*04:02 DPB1*05:01 DPB1*16:01 DPB1*19:01 DPB1*23:01 DPB1*340:01 DPB1*71:01
YQA	9,33,55	3	41	0.237	0	0	1	DPB1*11:01 DPB1*15:01
FEE	9,33,55	4	55	0.2791	0	0	1	DPB1*02:02 DPB1*05:01 DPB1*19:01
HED	9,33,55	5	94	0.578	0	0	1	DPB1*09:01 DPB1*10:01 DPB1*14:01 DPB1*17:01 DPB1*45:01
YEA	9,33,55	7	135	0.4792	0	0	1	DPB1*01:01 DPB1*13:01 DPB1*26:01
FED	9,33,55	21	470	0.4944	0	0	1	DPB1*02:01 DPB1*04:02 DPB1*16:01 DPB1*49:01 DPB1*51:01 DPB1*81:01
YQA	9,33,56	3	41	0.237	0	0	1	DPB1*11:01 DPB1*15:01
HEE	9,33,56	5	94	0.578	0	0	1	DPB1*09:01 DPB1*10:01 DPB1*14:01 DPB1*17:01 DPB1*45:01
YEA	9,33,56	7	136	0.4813	0	0	1	DPB1*01:01 DPB1*13:01 DPB1*26:01 DPB1*36:01
FEE	9,33,56	21	470	0.4944	0	0	1	DPB1*02:01 DPB1*04:02 DPB1*16:01 DPB1*49:01 DPB1*51:01 DPB1*81:01
YQE	9,33,57	3	41	0.237	0	0	1	DPB1*11:01 DPB1*15:01
HED	9,33,57	4	65	0.3319	0	0	1	DPB1*09:01 DPB1*14:01 DPB1*17:01
YEE	9,33,57	7	136	0.4813	0	0	1	DPB1*01:01 DPB1*13:01 DPB1*26:01 DPB1*36:01
HEL	9,33,65	3	25	0.08876	0	0	1	DPB1*14:01 DPB1*45:01
YQL	9,33,65	3	41	0.237	0	0	1	DPB1*11:01 DPB1*15:01
HEI	9,33,65	3	69	0.7528	0	0	1	DPB1*09:01 DPB1*10:01 DPB1*17:01
YEI	9,33,65	7	136	0.4813	0	0	1	DPB1*01:01 DPB1*13:01 DPB1*26:01 DPB1*36:01
HEK	9,33,69	3	25	0.08876	0	0	1	DPB1*14:01 DPB1*45:01
YQR	9,33,69	3	41	0.237	0	0	1	DPB1*11:01 DPB1*15:01
HEE	9,33,69	3	69	0.7528	0	0	1	DPB1*09:01 DPB1*10:01 DPB1*17:01
FEK	9,33,69	33	822	1	0	0	1	DPB1*04:01 DPB1*04:02 DPB1*05:01 DPB1*23:01 DPB1*49:01 DPB1*51:01
FEI	9,33,76	1	19	0.547	0	0	1	DPB1*19:01 DPB1*340:01
YQM	9,33,76	3	41	0.237	0	0	1	DPB1*11:01 DPB1*15:01
HEV	9,33,76	5	63	0.1773	0	0	1	DPB1*09:01 DPB1*10:01 DPB1*14:01 DPB1*45:01
YQD	9,33,84	3	30	0.1297	0	0	1	DPB1*11:01
FED	9,33,84	3	59	0.7277	0	0	1	DPB1*05:01 DPB1*16:01 DPB1*19:01 DPB1*340:01
HED	9,33,84	5	94	0.578	0	0	1	DPB1*09:01 DPB1*10:01 DPB1*14:01 DPB1*17:01 DPB1*45:01
YQE	9,33,85	3	30	0.1297	0	0	1	DPB1*11:01
FEE	9,33,85	3	59	0.7277	0	0	1	DPB1*05:01 DPB1*16:01 DPB1*19:01 DPB1*340:01
HEE	9,33,85	5	94	0.578	0	0	1	DPB1*09:01 DPB1*10:01 DPB1*14:01 DPB1*17:01 DPB1*45:01
YQA	9,33,86	3	30	0.1297	0	0	1	DPB1*11:01
FEA	9,33,86	3	59	0.7277	0	0	1	DPB1*05:01 DPB1*16:01 DPB1*19:01 DPB1*340:01
HEA	9,33,86	5	94	0.578	0	0	1	DPB1*09:01 DPB1*10:01 DPB1*14:01 DPB1*17:01 DPB1*45:01
YQV	9,33,87	3	30	0.1297	0	0	1	DPB1*11:01
FEV	9,33,87	3	59	0.7277	0	0	1	DPB1*05:01 DPB1*16:01 DPB1*19:01 DPB1*340:01
HEV	9,33,87	5	94	0.578	0	0	1	DPB1*09:01 DPB1*10:01 DPB1*14:01 DPB1*17:01 DPB1*45:01
FLV	9,35,36	3	38	0.206	0	0	1	DPB1*02:02 DPB1*05:01
HFV	9,35,36	5	94	0.578	0	0	1	DPB1*09:01 DPB1*10:01 DPB1*14:01 DPB1*17:01 DPB1*45:01
YYA	9,35,36	10	175	0.2239	0	0	1	DPB1*01:01 DPB1*11:01 DPB1*13:01 DPB1*15:01 DPB1*26:01
FFV	9,35,36	21	494	0.7006	0	0	1	DPB1*02:01 DPB1*04:02 DPB1*16:01 DPB1*19:01 DPB1*23:01 DPB1*340:01 DPB1*71:01
FFE	9,35,55	1	18	0.5285	0	0	1	DPB1*19:01
FLE	9,35,55	3	38	0.206	0	0	1	DPB1*02:02 DPB1*05:01
HFD	9,35,55	5	94	0.578	0	0	1	DPB1*09:01 DPB1*10:01 DPB1*14:01 DPB1*17:01 DPB1*45:01
YYA	9,35,55	10	175	0.2239	0	0	1	DPB1*01:01 DPB1*11:01 DPB1*13:01 DPB1*15:01 DPB1*26:01
FFD	9,35,55	21	470	0.4944	0	0	1	DPB1*02:01 DPB1*04:02 DPB1*16:01 DPB1*51:01 DPB1*81:01
FLA	9,35,56	3	38	0.206	0	0	1	DPB1*02:02 DPB1*05:01
HFE	9,35,56	5	94	0.578	0	0	1	DPB1*09:01 DPB1*10:01 DPB1*14:01 DPB1*17:01 DPB1*45:01
YYA	9,35,56	10	175	0.2239	0	0	1	DPB1*01:01 DPB1*11:01 DPB1*13:01 DPB1*15:01 DPB1*26:01
FFE	9,35,56	21	470	0.4944	0	0	1	DPB1*02:01 DPB1*04:02 DPB1*16:01 DPB1*51:01 DPB1*81:01
FLE	9,35,57	3	38	0.206	0	0	1	DPB1*02:02 DPB1*05:01
HFD	9,35,57	4	65	0.3319	0	0	1	DPB1*09:01 DPB1*14:01 DPB1*17:01
YYE	9,35,57	10	175	0.2239	0	0	1	DPB1*01:01 DPB1*11:01 DPB1*13:01 DPB1*15:01 DPB1*26:01
HFL	9,35,65	3	25	0.08876	0	0	1	DPB1*14:01 DPB1*45:01
FLI	9,35,65	3	38	0.206	0	0	1	DPB1*02:02 DPB1*05:01
YYL	9,35,65	3	41	0.237	0	0	1	DPB1*11:01 DPB1*15:01
HFI	9,35,65	3	69	0.7528	0	0	1	DPB1*09:01 DPB1*10:01 DPB1*17:01
YYI	9,35,65	7	135	0.4792	0	0	1	DPB1*01:01 DPB1*13:01 DPB1*26:01
FLE	9,35,69	1	11	0.377	0	0	1	DPB1*02:02
HFK	9,35,69	3	25	0.08876	0	0	1	DPB1*14:01 DPB1*45:01
FLK	9,35,69	2	27	0.3078	0	0	1	DPB1*05:01
YYR	9,35,69	3	41	0.237	0	0	1	DPB1*11:01 DPB1*15:01
HFE	9,35,69	3	69	0.7528	0	0	1	DPB1*09:01 DPB1*10:01 DPB1*17:01
YYK	9,35,69	6	100	0.2867	0	0	1	DPB1*01:01 DPB1*26:01
FFK	9,35,69	33	813	1	0	0	1	DPB1*04:01 DPB1*04:02 DPB1*23:01 DPB1*51:01
FFI	9,35,76	1	19	0.547	0	0	1	DPB1*19:01 DPB1*340:01
FLM	9,35,76	3	38	0.206	0	0	1	DPB1*02:02 DPB1*05:01
YYM	9,35,76	3	41	0.237	0	0	1	DPB1*11:01 DPB1*15:01
HFV	9,35,76	5	63	0.1773	0	0	1	DPB1*09:01 DPB1*10:01 DPB1*14:01 DPB1*45:01
YYV	9,35,76	6	100	0.2867	0	0	1	DPB1*01:01 DPB1*26:01
FLG	9,35,84	1	11	0.377	0	0	1	DPB1*02:02
FLD	9,35,84	2	27	0.3078	0	0	1	DPB1*05:01
HFD	9,35,84	5	94	0.578	0	0	1	DPB1*09:01 DPB1*10:01 DPB1*14:01 DPB1*17:01 DPB1*45:01
YYD	9,35,84	10	164	0.153	0	0	1	DPB1*01:01 DPB1*11:01 DPB1*13:01 DPB1*26:01
FLG	9,35,85	1	11	0.377	0	0	1	DPB1*02:02
FLE	9,35,85	2	27	0.3078	0	0	1	DPB1*05:01
HFE	9,35,85	5	94	0.578	0	0	1	DPB1*09:01 DPB1*10:01 DPB1*14:01 DPB1*17:01 DPB1*45:01
YYE	9,35,85	10	164	0.153	0	0	1	DPB1*01:01 DPB1*11:01 DPB1*13:01 DPB1*26:01
FLP	9,35,86	1	11	0.377	0	0	1	DPB1*02:02
FLA	9,35,86	2	27	0.3078	0	0	1	DPB1*05:01
HFA	9,35,86	5	94	0.578	0	0	1	DPB1*09:01 DPB1*10:01 DPB1*14:01 DPB1*17:01 DPB1*45:01
YYA	9,35,86	10	164	0.153	0	0	1	DPB1*01:01 DPB1*11:01 DPB1*13:01 DPB1*26:01
FLM	9,35,87	1	11	0.377	0	0	1	DPB1*02:02
FLV	9,35,87	2	27	0.3078	0	0	1	DPB1*05:01
HFV	9,35,87	5	94	0.578	0	0	1	DPB1*09:01 DPB1*10:01 DPB1*14:01 DPB1*17:01 DPB1*45:01
YYV	9,35,87	10	164	0.153	0	0	1	DPB1*01:01 DPB1*11:01 DPB1*13:01 DPB1*26:01
FVE	9,36,55	4	55	0.2791	0	0	1	DPB1*02:02 DPB1*05:01 DPB1*19:01
HVD	9,36,55	5	94	0.578	0	0	1	DPB1*09:01 DPB1*10:01 DPB1*14:01 DPB1*17:01 DPB1*45:01
YAA	9,36,55	10	175	0.2239	0	0	1	DPB1*01:01 DPB1*11:01 DPB1*13:01 DPB1*15:01 DPB1*26:01
FVD	9,36,55	21	469	0.4866	0	0	1	DPB1*02:01 DPB1*04:02 DPB1*16:01
FVA	9,36,56	4	71	0.525	0	0	1	DPB1*02:02 DPB1*05:01 DPB1*19:01 DPB1*23:01 DPB1*340:01 DPB1*71:01
HVE	9,36,56	5	94	0.578	0	0	1	DPB1*09:01 DPB1*10:01 DPB1*14:01 DPB1*17:01 DPB1*45:01
YAA	9,36,56	10	175	0.2239	0	0	1	DPB1*01:01 DPB1*11:01 DPB1*13:01 DPB1*15:01 DPB1*26:01
FVE	9,36,56	21	469	0.4866	0	0	1	DPB1*02:01 DPB1*04:02 DPB1*16:01
HVD	9,36,57	4	65	0.3319	0	0	1	DPB1*09:01 DPB1*14:01 DPB1*17:01
YAE	9,36,57	10	175	0.2239	0	0	1	DPB1*01:01 DPB1*11:01 DPB1*13:01 DPB1*15:01 DPB1*26:01
FVE	9,36,57	23	523	0.5184	0	0	1	DPB1*02:01 DPB1*02:02 DPB1*04:02 DPB1*05:01 DPB1*16:01 DPB1*19:01 DPB1*23:01 DPB1*340:01 DPB1*71:01
HVL	9,36,65	3	25	0.08876	0	0	1	DPB1*14:01 DPB1*45:01
YAL	9,36,65	3	41	0.237	0	0	1	DPB1*11:01 DPB1*15:01
HVI	9,36,65	3	69	0.7528	0	0	1	DPB1*09:01 DPB1*10:01 DPB1*17:01
YAI	9,36,65	7	135	0.4792	0	0	1	DPB1*01:01 DPB1*13:01 DPB1*26:01
FVI	9,36,65	23	523	0.5184	0	0	1	DPB1*02:01 DPB1*02:02 DPB1*04:02 DPB1*05:01 DPB1*16:01 DPB1*19:01 DPB1*23:01 DPB1*340:01 DPB1*71:01
HVK	9,36,69	3	25	0.08876	0	0	1	DPB1*14:01 DPB1*45:01
YAR	9,36,69	3	41	0.237	0	0	1	DPB1*11:01 DPB1*15:01
HVE	9,36,69	3	69	0.7528	0	0	1	DPB1*09:01 DPB1*10:01 DPB1*17:01
YAK	9,36,69	6	100	0.2867	0	0	1	DPB1*01:01 DPB1*26:01
FVK	9,36,69	18	268	0.01148	0	0	1	DPB1*04:02 DPB1*05:01 DPB1*23:01
FVI	9,36,76	1	19	0.547	0	0	1	DPB1*19:01 DPB1*340:01
YAM	9,36,76	3	41	0.237	0	0	1	DPB1*11:01 DPB1*15:01
HVV	9,36,76	5	63	0.1773	0	0	1	DPB1*09:01 DPB1*10:01 DPB1*14:01 DPB1*45:01
YAV	9,36,76	6	100	0.2867	0	0	1	DPB1*01:01 DPB1*26:01
FVM	9,36,76	23	510	0.42	0	0	1	DPB1*02:01 DPB1*02:02 DPB1*04:02 DPB1*05:01 DPB1*16:01 DPB1*23:01 DPB1*71:01
FVD	9,36,84	3	59	0.7277	0	0	1	DPB1*05:01 DPB1*16:01 DPB1*19:01 DPB1*340:01
HVD	9,36,84	5	94	0.578	0	0	1	DPB1*09:01 DPB1*10:01 DPB1*14:01 DPB1*17:01 DPB1*45:01
YAD	9,36,84	10	164	0.153	0	0	1	DPB1*01:01 DPB1*11:01 DPB1*13:01 DPB1*26:01
FVG	9,36,84	22	479	0.3782	0	0	1	DPB1*02:01 DPB1*02:02 DPB1*04:02 DPB1*23:01 DPB1*71:01
FVE	9,36,85	3	59	0.7277	0	0	1	DPB1*05:01 DPB1*16:01 DPB1*19:01 DPB1*340:01
HVE	9,36,85	5	94	0.578	0	0	1	DPB1*09:01 DPB1*10:01 DPB1*14:01 DPB1*17:01 DPB1*45:01
YAE	9,36,85	10	164	0.153	0	0	1	DPB1*01:01 DPB1*11:01 DPB1*13:01 DPB1*26:01
FVG	9,36,85	22	479	0.3782	0	0	1	DPB1*02:01 DPB1*02:02 DPB1*04:02 DPB1*23:01 DPB1*71:01
FVA	9,36,86	3	59	0.7277	0	0	1	DPB1*05:01 DPB1*16:01 DPB1*19:01 DPB1*340:01
HVA	9,36,86	5	94	0.578	0	0	1	DPB1*09:01 DPB1*10:01 DPB1*14:01 DPB1*17:01 DPB1*45:01
YAA	9,36,86	10	164	0.153	0	0	1	DPB1*01:01 DPB1*11:01 DPB1*13:01 DPB1*26:01
FVP	9,36,86	22	479	0.3782	0	0	1	DPB1*02:01 DPB1*02:02 DPB1*04:02 DPB1*23:01 DPB1*71:01
FVV	9,36,87	3	59	0.7277	0	0	1	DPB1*05:01 DPB1*16:01 DPB1*19:01 DPB1*340:01
HVV	9,36,87	5	94	0.578	0	0	1	DPB1*09:01 DPB1*10:01 DPB1*14:01 DPB1*17:01 DPB1*45:01
YAV	9,36,87	10	164	0.153	0	0	1	DPB1*01:01 DPB1*11:01 DPB1*13:01 DPB1*26:01
FVM	9,36,87	22	479	0.3782	0	0	1	DPB1*02:01 DPB1*02:02 DPB1*04:02 DPB1*23:01 DPB1*71:01
FEA	9,55,56	4	55	0.2791	0	0	1	DPB1*02:02 DPB1*05:01 DPB1*19:01
HDE	9,55,56	5	94	0.578	0	0	1	DPB1*09:01 DPB1*10:01 DPB1*14:01 DPB1*17:01 DPB1*45:01
YAA	9,55,56	10	175	0.2239	0	0	1	DPB1*01:01 DPB1*11:01 DPB1*13:01 DPB1*15:01 DPB1*26:01
FDE	9,55,56	21	470	0.4944	0	0	1	DPB1*02:01 DPB1*04:02 DPB1*16:01 DPB1*49:01 DPB1*51:01 DPB1*81:01
FEE	9,55,57	4	55	0.2791	0	0	1	DPB1*02:02 DPB1*05:01 DPB1*19:01
HDD	9,55,57	4	65	0.3319	0	0	1	DPB1*09:01 DPB1*14:01 DPB1*17:01
YAE	9,55,57	10	175	0.2239	0	0	1	DPB1*01:01 DPB1*11:01 DPB1*13:01 DPB1*15:01 DPB1*26:01
FDE	9,55,57	21	470	0.4944	0	0	1	DPB1*02:01 DPB1*04:02 DPB1*16:01 DPB1*49:01 DPB1*51:01 DPB1*81:01
HDL	9,55,65	3	25	0.08876	0	0	1	DPB1*14:01 DPB1*45:01
YAL	9,55,65	3	41	0.237	0	0	1	DPB1*11:01 DPB1*15:01
FEI	9,55,65	4	55	0.2791	0	0	1	DPB1*02:02 DPB1*05:01 DPB1*19:01
HDI	9,55,65	3	69	0.7528	0	0	1	DPB1*09:01 DPB1*10:01 DPB1*17:01
YAI	9,55,65	7	135	0.4792	0	0	1	DPB1*01:01 DPB1*13:01 DPB1*26:01
FDI	9,55,65	21	470	0.4944	0	0	1	DPB1*02:01 DPB1*04:02 DPB1*16:01 DPB1*49:01 DPB1*51:01 DPB1*81:01
HDK	9,55,69	3	25	0.08876	0	0	1	DPB1*14:01 DPB1*45:01
FEK	9,55,69	2	27	0.3078	0	0	1	DPB1*05:01
FEE	9,55,69	2	29	0.3368	0	0	1	DPB1*02:02 DPB1*19:01
YAR	9,55,69	3	41	0.237	0	0	1	DPB1*11:01 DPB1*15:01
HDE	9,55,69	3	69	0.7528	0	0	1	DPB1*09:01 DPB1*10:01 DPB1*17:01
YAK	9,55,69	6	100	0.2867	0	0	1	DPB1*01:01 DPB1*26:01
FDK	9,55,69	17	228	0.003989	0	0	1	DPB1*04:02 DPB1*49:01 DPB1*51:01
FEI	9,55,76	1	18	0.5285	0	0	1	DPB1*19:01
FEM	9,55,76	3	38	0.206	0	0	1	DPB1*02:02 DPB1*05:01
YAM	9,55,76	3	41	0.237	0	0	1	DPB1*11:01 DPB1*15:01
HDV	9,55,76	5	63	0.1773	0	0	1	DPB1*09:01 DPB1*10:01 DPB1*14:01 DPB1*45:01
YAV	9,55,76	6	100	0.2867	0	0	1	DPB1*01:01 DPB1*26:01
FDM	9,55,76	21	470	0.4944	0	0	1	DPB1*02:01 DPB1*04:02 DPB1*16:01 DPB1*49:01 DPB1*51:01 DPB1*81:01
FEG	9,55,84	1	11	0.377	0	0	1	DPB1*02:02
FED	9,55,84	3	44	0.4205	0	0	1	DPB1*05:01 DPB1*19:01
HDD	9,55,84	5	94	0.578	0	0	1	DPB1*09:01 DPB1*10:01 DPB1*14:01 DPB1*17:01 DPB1*45:01
YAD	9,55,84	10	164	0.153	0	0	1	DPB1*01:01 DPB1*11:01 DPB1*13:01 DPB1*26:01
FDG	9,55,84	21	463	0.4408	0	0	1	DPB1*02:01 DPB1*04:02 DPB1*49:01 DPB1*51:01 DPB1*81:01
FEG	9,55,85	1	11	0.377	0	0	1	DPB1*02:02
FEE	9,55,85	3	44	0.4205	0	0	1	DPB1*05:01 DPB1*19:01
HDE	9,55,85	5	94	0.578	0	0	1	DPB1*09:01 DPB1*10:01 DPB1*14:01 DPB1*17:01 DPB1*45:01
YAE	9,55,85	10	164	0.153	0	0	1	DPB1*01:01 DPB1*11:01 DPB1*13:01 DPB1*26:01
FDG	9,55,85	21	463	0.4408	0	0	1	DPB1*02:01 DPB1*04:02 DPB1*49:01 DPB1*51:01 DPB1*81:01
FEP	9,55,86	1	11	0.377	0	0	1	DPB1*02:02
FEA	9,55,86	3	44	0.4205	0	0	1	DPB1*05:01 DPB1*19:01
HDA	9,55,86	5	94	0.578	0	0	1	DPB1*09:01 DPB1*10:01 DPB1*14:01 DPB1*17:01 DPB1*45:01
YAA	9,55,86	10	164	0.153	0	0	1	DPB1*01:01 DPB1*11:01 DPB1*13:01 DPB1*26:01
FDP	9,55,86	21	463	0.4408	0	0	1	DPB1*02:01 DPB1*04:02 DPB1*49:01 DPB1*51:01 DPB1*81:01
FEM	9,55,87	1	11	0.377	0	0	1	DPB1*02:02
FEV	9,55,87	3	44	0.4205	0	0	1	DPB1*05:01 DPB1*19:01
HDV	9,55,87	5	94	0.578	0	0	1	DPB1*09:01 DPB1*10:01 DPB1*14:01 DPB1*17:01 DPB1*45:01
YAV	9,55,87	10	164	0.153	0	0	1	DPB1*01:01 DPB1*11:01 DPB1*13:01 DPB1*26:01
FDM	9,55,87	21	463	0.4408	0	0	1	DPB1*02:01 DPB1*04:02 DPB1*49:01 DPB1*51:01 DPB1*81:01
HED	9,56,57	4	65	0.3319	0	0	1	DPB1*09:01 DPB1*14:01 DPB1*17:01
YAE	9,56,57	10	176	0.2311	0	0	1	DPB1*01:01 DPB1*11:01 DPB1*13:01 DPB1*15:01 DPB1*26:01 DPB1*36:01
FEE	9,56,57	21	470	0.4944	0	0	1	DPB1*02:01 DPB1*04:02 DPB1*16:01 DPB1*49:01 DPB1*51:01 DPB1*81:01
HEL	9,56,65	3	25	0.08876	0	0	1	DPB1*14:01 DPB1*45:01
YAL	9,56,65	3	41	0.237	0	0	1	DPB1*11:01 DPB1*15:01
HEI	9,56,65	3	69	0.7528	0	0	1	DPB1*09:01 DPB1*10:01 DPB1*17:01
YAI	9,56,65	7	136	0.4813	0	0	1	DPB1*01:01 DPB1*13:01 DPB1*26:01 DPB1*36:01
FEI	9,56,65	21	470	0.4944	0	0	1	DPB1*02:01 DPB1*04:02 DPB1*16:01 DPB1*49:01 DPB1*51:01 DPB1*81:01
HEK	9,56,69	3	25	0.08876	0	0	1	DPB1*14:01 DPB1*45:01
FAE	9,56,69	2	31	0.3654	0	0	1	DPB1*02:02 DPB1*19:01 DPB1*340:01 DPB1*71:01
YAR	9,56,69	3	41	0.237	0	0	1	DPB1*11:01 DPB1*15:01
HEE	9,56,69	3	69	0.7528	0	0	1	DPB1*09:01 DPB1*10:01 DPB1*17:01
YAK	9,56,69	6	101	0.2907	0	0	1	DPB1*01:01 DPB1*26:01 DPB1*36:01
FEK	9,56,69	17	228	0.003989	1	0	1	DPB1*04:02 DPB1*49:01 DPB1*51:01
FAI	9,56,76	1	19	0.547	0	0	1	DPB1*19:01 DPB1*340:01
YAM	9,56,76	3	42	0.2476	0	0	1	DPB1*11:01 DPB1*15:01 DPB1*36:01
HEV	9,56,76	5	63	0.1773	0	0	1	DPB1*09:01 DPB1*10:01 DPB1*14:01 DPB1*45:01
YAV	9,56,76	6	100	0.2867	0	0	1	DPB1*01:01 DPB1*26:01
FEM	9,56,76	21	470	0.4944	0	0	1	DPB1*02:01 DPB1*04:02 DPB1*16:01 DPB1*49:01 DPB1*51:01 DPB1*81:01
FAD	9,56,84	3	45	0.4251	0	0	1	DPB1*05:01 DPB1*19:01 DPB1*340:01
HED	9,56,84	5	94	0.578	0	0	1	DPB1*09:01 DPB1*10:01 DPB1*14:01 DPB1*17:01 DPB1*45:01
YAD	9,56,84	10	165	0.1588	0	0	1	DPB1*01:01 DPB1*11:01 DPB1*13:01 DPB1*26:01 DPB1*36:01
FEG	9,56,84	21	463	0.4408	0	0	1	DPB1*02:01 DPB1*04:02 DPB1*49:01 DPB1*51:01 DPB1*81:01
FAE	9,56,85	3	45	0.4251	0	0	1	DPB1*05:01 DPB1*19:01 DPB1*340:01
HEE	9,56,85	5	94	0.578	0	0	1	DPB1*09:01 DPB1*10:01 DPB1*14:01 DPB1*17:01 DPB1*45:01
YAE	9,56,85	10	165	0.1588	0	0	1	DPB1*01:01 DPB1*11:01 DPB1*13:01 DPB1*26:01 DPB1*36:01
FEG	9,56,85	21	463	0.4408	0	0	1	DPB1*02:01 DPB1*04:02 DPB1*49:01 DPB1*51:01 DPB1*81:01
FAA	9,56,86	3	45	0.4251	0	0	1	DPB1*05:01 DPB1*19:01 DPB1*340:01
HEA	9,56,86	5	94	0.578	0	0	1	DPB1*09:01 DPB1*10:01 DPB1*14:01 DPB1*17:01 DPB1*45:01
YAA	9,56,86	10	165	0.1588	0	0	1	DPB1*01:01 DPB1*11:01 DPB1*13:01 DPB1*26:01 DPB1*36:01
FEP	9,56,86	21	463	0.4408	0	0	1	DPB1*02:01 DPB1*04:02 DPB1*49:01 DPB1*51:01 DPB1*81:01
FAV	9,56,87	3	45	0.4251	0	0	1	DPB1*05:01 DPB1*19:01 DPB1*340:01
HEV	9,56,87	5	94	0.578	0	0	1	DPB1*09:01 DPB1*10:01 DPB1*14:01 DPB1*17:01 DPB1*45:01
YAV	9,56,87	10	165	0.1588	0	0	1	DPB1*01:01 DPB1*11:01 DPB1*13:01 DPB1*26:01 DPB1*36:01
FEM	9,56,87	21	463	0.4408	0	0	1	DPB1*02:01 DPB1*04:02 DPB1*49:01 DPB1*51:01 DPB1*81:01
HDL	9,57,65	3	24	0.08136	0	0	1	DPB1*14:01
YEL	9,57,65	3	41	0.237	0	0	1	DPB1*11:01 DPB1*15:01
HDI	9,57,65	2	41	0.6792	0	0	1	DPB1*09:01 DPB1*17:01
YEI	9,57,65	7	136	0.4813	0	0	1	DPB1*01:01 DPB1*13:01 DPB1*26:01 DPB1*36:01
HDK	9,57,69	3	24	0.08136	0	0	1	DPB1*14:01
YER	9,57,69	3	41	0.237	0	0	1	DPB1*11:01 DPB1*15:01
HDE	9,57,69	2	41	0.6792	0	0	1	DPB1*09:01 DPB1*17:01
YEK	9,57,69	6	101	0.2907	0	0	1	DPB1*01:01 DPB1*26:01 DPB1*36:01
FEK	9,57,69	33	822	1	0	0	1	DPB1*04:01 DPB1*04:02 DPB1*05:01 DPB1*23:01 DPB1*49:01 DPB1*51:01
FEI	9,57,76	1	19	0.547	0	0	1	DPB1*19:01 DPB1*340:01
HDV	9,57,76	4	34	0.05382	0	0	1	DPB1*09:01 DPB1*14:01
YEM	9,57,76	3	42	0.2476	0	0	1	DPB1*11:01 DPB1*15:01 DPB1*36:01
YEV	9,57,76	6	100	0.2867	0	0	1	DPB1*01:01 DPB1*26:01
FED	9,57,84	3	59	0.7277	0	0	1	DPB1*05:01 DPB1*16:01 DPB1*19:01 DPB1*340:01
HDD	9,57,84	4	65	0.3319	0	0	1	DPB1*09:01 DPB1*14:01 DPB1*17:01
YED	9,57,84	10	165	0.1588	0	0	1	DPB1*01:01 DPB1*11:01 DPB1*13:01 DPB1*26:01 DPB1*36:01
FEE	9,57,85	3	59	0.7277	0	0	1	DPB1*05:01 DPB1*16:01 DPB1*19:01 DPB1*340:01
HDE	9,57,85	4	65	0.3319	0	0	1	DPB1*09:01 DPB1*14:01 DPB1*17:01
YEE	9,57,85	10	165	0.1588	0	0	1	DPB1*01:01 DPB1*11:01 DPB1*13:01 DPB1*26:01 DPB1*36:01
FEA	9,57,86	3	59	0.7277	0	0	1	DPB1*05:01 DPB1*16:01 DPB1*19:01 DPB1*340:01
HDA	9,57,86	4	65	0.3319	0	0	1	DPB1*09:01 DPB1*14:01 DPB1*17:01
YEA	9,57,86	10	165	0.1588	0	0	1	DPB1*01:01 DPB1*11:01 DPB1*13:01 DPB1*26:01 DPB1*36:01
FEV	9,57,87	3	59	0.7277	0	0	1	DPB1*05:01 DPB1*16:01 DPB1*19:01 DPB1*340:01
HDV	9,57,87	4	65	0.3319	0	0	1	DPB1*09:01 DPB1*14:01 DPB1*17:01
YEV	9,57,87	10	165	0.1588	0	0	1	DPB1*01:01 DPB1*11:01 DPB1*13:01 DPB1*26:01 DPB1*36:01
HLK	9,65,69	3	25	0.08876	0	0	1	DPB1*14:01 DPB1*45:01
YLR	9,65,69	3	41	0.237	0	0	1	DPB1*11:01 DPB1*15:01
HIE	9,65,69	3	69	0.7528	0	0	1	DPB1*09:01 DPB1*10:01 DPB1*17:01
YIK	9,65,69	6	101	0.2907	0	0	1	DPB1*01:01 DPB1*26:01 DPB1*36:01
FIK	9,65,69	33	822	1	0	0	1	DPB1*04:01 DPB1*04:02 DPB1*05:01 DPB1*23:01 DPB1*49:01 DPB1*51:01
FII	9,65,76	1	19	0.547	0	0	1	DPB1*19:01 DPB1*340:01
HLV	9,65,76	3	25	0.08876	0	0	1	DPB1*14:01 DPB1*45:01
HIV	9,65,76	2	38	0.6637	0	0	1	DPB1*09:01 DPB1*10:01
YLM	9,65,76	4	89	0.776	0	0	1	DPB1*06:01 DPB1*11:01 DPB1*15:01 DPB1*20:01
YIV	9,65,76	6	100	0.2867	0	0	1	DPB1*01:01 DPB1*26:01
HLD	9,65,84	3	25	0.08876	0	0	1	DPB1*14:01 DPB1*45:01
FID	9,65,84	3	59	0.7277	0	0	1	DPB1*05:01 DPB1*16:01 DPB1*19:01 DPB1*340:01
HID	9,65,84	3	69	0.7528	0	0	1	DPB1*09:01 DPB1*10:01 DPB1*17:01
YID	9,65,84	7	136	0.4813	0	0	1	DPB1*01:01 DPB1*13:01 DPB1*26:01 DPB1*36:01
HLE	9,65,85	3	25	0.08876	0	0	1	DPB1*14:01 DPB1*45:01
FIE	9,65,85	3	59	0.7277	0	0	1	DPB1*05:01 DPB1*16:01 DPB1*19:01 DPB1*340:01
HIE	9,65,85	3	69	0.7528	0	0	1	DPB1*09:01 DPB1*10:01 DPB1*17:01
YIE	9,65,85	7	136	0.4813	0	0	1	DPB1*01:01 DPB1*13:01 DPB1*26:01 DPB1*36:01
HLA	9,65,86	3	25	0.08876	0	0	1	DPB1*14:01 DPB1*45:01
FIA	9,65,86	3	59	0.7277	0	0	1	DPB1*05:01 DPB1*16:01 DPB1*19:01 DPB1*340:01
HIA	9,65,86	3	69	0.7528	0	0	1	DPB1*09:01 DPB1*10:01 DPB1*17:01
YIA	9,65,86	7	136	0.4813	0	0	1	DPB1*01:01 DPB1*13:01 DPB1*26:01 DPB1*36:01
HLV	9,65,87	3	25	0.08876	0	0	1	DPB1*14:01 DPB1*45:01
FIV	9,65,87	3	59	0.7277	0	0	1	DPB1*05:01 DPB1*16:01 DPB1*19:01 DPB1*340:01
HIV	9,65,87	3	69	0.7528	0	0	1	DPB1*09:01 DPB1*10:01 DPB1*17:01
YIV	9,65,87	7	136	0.4813	0	0	1	DPB1*01:01 DPB1*13:01 DPB1*26:01 DPB1*36:01
FEI	9,69,76	1	19	0.547	0	0	1	DPB1*19:01 DPB1*340:01
HKV	9,69,76	3	25	0.08876	0	0	1	DPB1*14:01 DPB1*45:01
HEV	9,69,76	2	38	0.6637	0	0	1	DPB1*09:01 DPB1*10:01
YRM	9,69,76	3	41	0.237	0	0	1	DPB1*11:01 DPB1*15:01
FKM	9,69,76	33	822	1	0	0	1	DPB1*04:01 DPB1*04:02 DPB1*05:01 DPB1*23:01 DPB1*49:01 DPB1*51:01
HKD	9,69,84	3	25	0.08876	0	0	1	DPB1*14:01 DPB1*45:01
FKD	9,69,84	2	27	0.3078	0	0	1	DPB1*05:01
YRD	9,69,84	3	30	0.1297	0	0	1	DPB1*11:01
HED	9,69,84	3	69	0.7528	0	0	1	DPB1*09:01 DPB1*10:01 DPB1*17:01
FKG	9,69,84	33	813	1	0	0	1	DPB1*04:01 DPB1*04:02 DPB1*23:01 DPB1*49:01 DPB1*51:01
HKE	9,69,85	3	25	0.08876	0	0	1	DPB1*14:01 DPB1*45:01
FKE	9,69,85	2	27	0.3078	0	0	1	DPB1*05:01
YRE	9,69,85	3	30	0.1297	0	0	1	DPB1*11:01
HEE	9,69,85	3	69	0.7528	0	0	1	DPB1*09:01 DPB1*10:01 DPB1*17:01
FKG	9,69,85	33	813	1	0	0	1	DPB1*04:01 DPB1*04:02 DPB1*23:01 DPB1*49:01 DPB1*51:01
HKA	9,69,86	3	25	0.08876	0	0	1	DPB1*14:01 DPB1*45:01
FKA	9,69,86	2	27	0.3078	0	0	1	DPB1*05:01
YRA	9,69,86	3	30	0.1297	0	0	1	DPB1*11:01
HEA	9,69,86	3	69	0.7528	0	0	1	DPB1*09:01 DPB1*10:01 DPB1*17:01
FKP	9,69,86	33	813	1	0	0	1	DPB1*04:01 DPB1*04:02 DPB1*23:01 DPB1*49:01 DPB1*51:01
HKV	9,69,87	3	25	0.08876	0	0	1	DPB1*14:01 DPB1*45:01
FKV	9,69,87	2	27	0.3078	0	0	1	DPB1*05:01
YRV	9,69,87	3	30	0.1297	0	0	1	DPB1*11:01
HEV	9,69,87	3	69	0.7528	0	0	1	DPB1*09:01 DPB1*10:01 DPB1*17:01
FKM	9,69,87	33	813	1	0	0	1	DPB1*04:01 DPB1*04:02 DPB1*23:01 DPB1*49:01 DPB1*51:01
FID	9,76,84	1	19	0.547	0	0	1	DPB1*19:01 DPB1*340:01
FMD	9,76,84	2	41	0.6792	0	0	1	DPB1*05:01 DPB1*16:01
HVD	9,76,84	5	63	0.1773	0	0	1	DPB1*09:01 DPB1*10:01 DPB1*14:01 DPB1*45:01
YMD	9,76,84	4	79	0.553	0	0	1	DPB1*06:01 DPB1*11:01 DPB1*20:01 DPB1*36:01
FIE	9,76,85	1	19	0.547	0	0	1	DPB1*19:01 DPB1*340:01
FME	9,76,85	2	41	0.6792	0	0	1	DPB1*05:01 DPB1*16:01
HVE	9,76,85	5	63	0.1773	0	0	1	DPB1*09:01 DPB1*10:01 DPB1*14:01 DPB1*45:01
YME	9,76,85	4	79	0.553	0	0	1	DPB1*06:01 DPB1*11:01 DPB1*20:01 DPB1*36:01
FIA	9,76,86	1	19	0.547	0	0	1	DPB1*19:01 DPB1*340:01
FMA	9,76,86	2	41	0.6792	0	0	1	DPB1*05:01 DPB1*16:01
HVA	9,76,86	5	63	0.1773	0	0	1	DPB1*09:01 DPB1*10:01 DPB1*14:01 DPB1*45:01
YMA	9,76,86	4	79	0.553	0	0	1	DPB1*06:01 DPB1*11:01 DPB1*20:01 DPB1*36:01
FIV	9,76,87	1	19	0.547	0	0	1	DPB1*19:01 DPB1*340:01
FMV	9,76,87	2	41	0.6792	0	0	1	DPB1*05:01 DPB1*16:01
HVV	9,76,87	5	63	0.1773	0	0	1	DPB1*09:01 DPB1*10:01 DPB1*14:01 DPB1*45:01
YMV	9,76,87	4	79	0.553	0	0	1	DPB1*06:01 DPB1*11:01 DPB1*20:01 DPB1*36:01
FDE	9,84,85	3	59	0.7277	0	0	1	DPB1*05:01 DPB1*16:01 DPB1*19:01 DPB1*340:01
HDE	9,84,85	5	94	0.578	0	0	1	DPB1*09:01 DPB1*10:01 DPB1*14:01 DPB1*17:01 DPB1*45:01
FDA	9,84,86	3	59	0.7277	0	0	1	DPB1*05:01 DPB1*16:01 DPB1*19:01 DPB1*340:01
HDA	9,84,86	5	94	0.578	0	0	1	DPB1*09:01 DPB1*10:01 DPB1*14:01 DPB1*17:01 DPB1*45:01
FDV	9,84,87	3	59	0.7277	0	0	1	DPB1*05:01 DPB1*16:01 DPB1*19:01 DPB1*340:01
HDV	9,84,87	5	94	0.578	0	0	1	DPB1*09:01 DPB1*10:01 DPB1*14:01 DPB1*17:01 DPB1*45:01
FEA	9,85,86	3	59	0.7277	0	0	1	DPB1*05:01 DPB1*16:01 DPB1*19:01 DPB1*340:01
HEA	9,85,86	5	94	0.578	0	0	1	DPB1*09:01 DPB1*10:01 DPB1*14:01 DPB1*17:01 DPB1*45:01
FEV	9,85,87	3	59	0.7277	0	0	1	DPB1*05:01 DPB1*16:01 DPB1*19:01 DPB1*340:01
HEV	9,85,87	5	94	0.578	0	0	1	DPB1*09:01 DPB1*10:01 DPB1*14:01 DPB1*17:01 DPB1*45:01
FAV	9,86,87	3	59	0.7277	0	0	1	DPB1*05:01 DPB1*16:01 DPB1*19:01 DPB1*340:01
HAV	9,86,87	5	94	0.578	0	0	1	DPB1*09:01 DPB1*10:01 DPB1*14:01 DPB1*17:01 DPB1*45:01
LQY	11,33,35	3	30	0.1297	0	0	1	DPB1*11:01
GEL	11,33,35	3	38	0.206	0	0	1	DPB1*02:02 DPB1*05:01
GEY	11,33,35	6	100	0.2867	0	0	1	DPB1*01:01 DPB1*49:01
LQA	11,33,36	3	30	0.1297	0	0	1	DPB1*11:01
GEV	11,33,36	23	523	0.5184	0	0	1	DPB1*02:01 DPB1*02:02 DPB1*04:02 DPB1*05:01 DPB1*16:01 DPB1*19:01 DPB1*23:01 DPB1*340:01 DPB1*71:01
LQA	11,33,55	3	30	0.1297	0	0	1	DPB1*11:01
GEE	11,33,55	4	55	0.2791	0	0	1	DPB1*02:02 DPB1*05:01 DPB1*19:01
GED	11,33,55	21	470	0.4944	0	0	1	DPB1*02:01 DPB1*04:02 DPB1*16:01 DPB1*49:01 DPB1*51:01 DPB1*81:01
LQA	11,33,56	3	30	0.1297	0	0	1	DPB1*11:01
GEE	11,33,56	21	470	0.4944	0	0	1	DPB1*02:01 DPB1*04:02 DPB1*16:01 DPB1*49:01 DPB1*51:01 DPB1*81:01
LQE	11,33,57	3	30	0.1297	0	0	1	DPB1*11:01
LQL	11,33,65	3	30	0.1297	0	0	1	DPB1*11:01
LQR	11,33,69	3	30	0.1297	0	0	1	DPB1*11:01
GEK	11,33,69	36	864	0.6414	0	0	1	DPB1*01:01 DPB1*04:01 DPB1*04:02 DPB1*05:01 DPB1*23:01 DPB1*49:01 DPB1*51:01
GEI	11,33,76	1	19	0.547	0	0	1	DPB1*19:01 DPB1*340:01
LQM	11,33,76	3	30	0.1297	0	0	1	DPB1*11:01
GEV	11,33,76	6	99	0.2829	0	0	1	DPB1*01:01
LEV	11,33,76	11	265	0.8883	0	0	1	DPB1*03:01 DPB1*09:01 DPB1*10:01 DPB1*14:01 DPB1*26:01 DPB1*45:01
LQD	11,33,84	3	30	0.1297	0	0	1	DPB1*11:01
GED	11,33,84	9	154	0.2637	0	0	1	DPB1*01:01 DPB1*05:01 DPB1*16:01 DPB1*19:01 DPB1*340:01
LQE	11,33,85	3	30	0.1297	0	0	1	DPB1*11:01
GEE	11,33,85	9	154	0.2637	0	0	1	DPB1*01:01 DPB1*05:01 DPB1*16:01 DPB1*19:01 DPB1*340:01
LQA	11,33,86	3	30	0.1297	0	0	1	DPB1*11:01
GEA	11,33,86	9	154	0.2637	0	0	1	DPB1*01:01 DPB1*05:01 DPB1*16:01 DPB1*19:01 DPB1*340:01
LQV	11,33,87	3	30	0.1297	0	0	1	DPB1*11:01
GEV	11,33,87	9	154	0.2637	0	0	1	DPB1*01:01 DPB1*05:01 DPB1*16:01 DPB1*19:01 DPB1*340:01
GLV	11,35,36	3	38	0.206	0	0	1	DPB1*02:02 DPB1*05:01
LYA	11,35,36	4	67	0.3448	0	0	1	DPB1*11:01 DPB1*13:01 DPB1*26:01
GYA	11,35,36	6	111	0.4413	0	0	1	DPB1*01:01 DPB1*15:01 DPB1*49:01
GFV	11,35,36	21	494	0.7006	0	0	1	DPB1*02:01 DPB1*04:02 DPB1*16:01 DPB1*19:01 DPB1*23:01 DPB1*340:01 DPB1*71:01
GFE	11,35,55	1	18	0.5285	0	0	1	DPB1*19:01
GLE	11,35,55	3	38	0.206	0	0	1	DPB1*02:02 DPB1*05:01
LYA	11,35,55	4	67	0.3448	0	0	1	DPB1*11:01 DPB1*13:01 DPB1*26:01
GYA	11,35,55	6	110	0.4387	0	0	1	DPB1*01:01 DPB1*15:01
GFD	11,35,55	21	470	0.4944	0	0	1	DPB1*02:01 DPB1*04:02 DPB1*16:01 DPB1*51:01 DPB1*81:01
GLA	11,35,56	3	38	0.206	0	0	1	DPB1*02:02 DPB1*05:01
LYA	11,35,56	4	67	0.3448	0	0	1	DPB1*11:01 DPB1*13:01 DPB1*26:01
GYA	11,35,56	6	110	0.4387	0	0	1	DPB1*01:01 DPB1*15:01
GFE	11,35,56	21	470	0.4944	0	0	1	DPB1*02:01 DPB1*04:02 DPB1*16:01 DPB1*51:01 DPB1*81:01
GLE	11,35,57	3	38	0.206	0	0	1	DPB1*02:02 DPB1*05:01
LYE	11,35,57	4	67	0.3448	0	0	1	DPB1*11:01 DPB1*13:01 DPB1*26:01
GYE	11,35,57	6	111	0.4413	0	0	1	DPB1*01:01 DPB1*15:01 DPB1*49:01
LYL	11,35,65	3	30	0.1297	0	0	1	DPB1*11:01
GLI	11,35,65	3	38	0.206	0	0	1	DPB1*02:02 DPB1*05:01
LFI	11,35,65	3	69	0.7528	0	0	1	DPB1*09:01 DPB1*10:01 DPB1*17:01
GYI	11,35,65	6	100	0.2867	0	0	1	DPB1*01:01 DPB1*49:01
GLE	11,35,69	1	11	0.377	0	0	1	DPB1*02:02
GLK	11,35,69	2	27	0.3078	0	0	1	DPB1*05:01
LYR	11,35,69	3	30	0.1297	0	0	1	DPB1*11:01
GYK	11,35,69	6	100	0.2867	0	0	1	DPB1*01:01 DPB1*49:01
GFK	11,35,69	33	813	1	0	0	1	DPB1*04:01 DPB1*04:02 DPB1*23:01 DPB1*51:01
GFI	11,35,76	1	19	0.547	0	0	1	DPB1*19:01 DPB1*340:01
LYM	11,35,76	3	30	0.1297	0	0	1	DPB1*11:01
GLM	11,35,76	3	38	0.206	0	0	1	DPB1*02:02 DPB1*05:01
GYV	11,35,76	6	99	0.2829	0	0	1	DPB1*01:01
LFV	11,35,76	11	264	0.8771	0	0	1	DPB1*03:01 DPB1*09:01 DPB1*10:01 DPB1*14:01 DPB1*45:01
GLG	11,35,84	1	11	0.377	0	0	1	DPB1*02:02
GLD	11,35,84	2	27	0.3078	0	0	1	DPB1*05:01
LYD	11,35,84	4	67	0.3448	0	0	1	DPB1*11:01 DPB1*13:01 DPB1*26:01
GYD	11,35,84	6	99	0.2829	0	0	1	DPB1*01:01
GLG	11,35,85	1	11	0.377	0	0	1	DPB1*02:02
GLE	11,35,85	2	27	0.3078	0	0	1	DPB1*05:01
LYE	11,35,85	4	67	0.3448	0	0	1	DPB1*11:01 DPB1*13:01 DPB1*26:01
GYE	11,35,85	6	99	0.2829	0	0	1	DPB1*01:01
GLP	11,35,86	1	11	0.377	0	0	1	DPB1*02:02
GLA	11,35,86	2	27	0.3078	0	0	1	DPB1*05:01
LYA	11,35,86	4	67	0.3448	0	0	1	DPB1*11:01 DPB1*13:01 DPB1*26:01
GYA	11,35,86	6	99	0.2829	0	0	1	DPB1*01:01
GLM	11,35,87	1	11	0.377	0	0	1	DPB1*02:02
GLV	11,35,87	2	27	0.3078	0	0	1	DPB1*05:01
LYV	11,35,87	4	67	0.3448	0	0	1	DPB1*11:01 DPB1*13:01 DPB1*26:01
GYV	11,35,87	6	99	0.2829	0	0	1	DPB1*01:01
GVE	11,36,55	4	55	0.2791	0	0	1	DPB1*02:02 DPB1*05:01 DPB1*19:01
LAA	11,36,55	4	67	0.3448	0	0	1	DPB1*11:01 DPB1*13:01 DPB1*26:01
GVD	11,36,55	21	469	0.4866	0	0	1	DPB1*02:01 DPB1*04:02 DPB1*16:01
LAA	11,36,56	4	67	0.3448	0	0	1	DPB1*11:01 DPB1*13:01 DPB1*26:01
GVA	11,36,56	4	71	0.525	0	0	1	DPB1*02:02 DPB1*05:01 DPB1*19:01 DPB1*23:01 DPB1*340:01 DPB1*71:01
GVE	11,36,56	21	469	0.4866	0	0	1	DPB1*02:01 DPB1*04:02 DPB1*16:01
LAE	11,36,57	4	67	0.3448	0	0	1	DPB1*11:01 DPB1*13:01 DPB1*26:01
GVE	11,36,57	23	523	0.5184	0	0	1	DPB1*02:01 DPB1*02:02 DPB1*04:02 DPB1*05:01 DPB1*16:01 DPB1*19:01 DPB1*23:01 DPB1*340:01 DPB1*71:01
LAL	11,36,65	3	30	0.1297	0	0	1	DPB1*11:01
LVI	11,36,65	3	70	0.7558	0	0	1	DPB1*09:01 DPB1*10:01 DPB1*17:01 DPB1*36:01
GVI	11,36,65	23	523	0.5184	0	0	1	DPB1*02:01 DPB1*02:02 DPB1*04:02 DPB1*05:01 DPB1*16:01 DPB1*19:01 DPB1*23:01 DPB1*340:01 DPB1*71:01
LAR	11,36,69	3	30	0.1297	0	0	1	DPB1*11:01
GVK	11,36,69	18	268	0.01148	0	0	1	DPB1*04:02 DPB1*05:01 DPB1*23:01
GVI	11,36,76	1	19	0.547	0	0	1	DPB1*19:01 DPB1*340:01
LAM	11,36,76	3	30	0.1297	0	0	1	DPB1*11:01
GAV	11,36,76	6	99	0.2829	0	0	1	DPB1*01:01
LVV	11,36,76	11	264	0.8771	0	0	1	DPB1*03:01 DPB1*09:01 DPB1*10:01 DPB1*14:01 DPB1*45:01
GVM	11,36,76	23	510	0.42	0	0	1	DPB1*02:01 DPB1*02:02 DPB1*04:02 DPB1*05:01 DPB1*16:01 DPB1*23:01 DPB1*71:01
GVD	11,36,84	3	59	0.7277	0	0	1	DPB1*05:01 DPB1*16:01 DPB1*19:01 DPB1*340:01
LAD	11,36,84	4	67	0.3448	0	0	1	DPB1*11:01 DPB1*13:01 DPB1*26:01
GAD	11,36,84	6	99	0.2829	0	0	1	DPB1*01:01
GVG	11,36,84	22	479	0.3782	0	0	1	DPB1*02:01 DPB1*02:02 DPB1*04:02 DPB1*23:01 DPB1*71:01
GVE	11,36,85	3	59	0.7277	0	0	1	DPB1*05:01 DPB1*16:01 DPB1*19:01 DPB1*340:01
LAE	11,36,85	4	67	0.3448	0	0	1	DPB1*11:01 DPB1*13:01 DPB1*26:01
GAE	11,36,85	6	99	0.2829	0	0	1	DPB1*01:01
GVG	11,36,85	22	479	0.3782	0	0	1	DPB1*02:01 DPB1*02:02 DPB1*04:02 DPB1*23:01 DPB1*71:01
GVA	11,36,86	3	59	0.7277	0	0	1	DPB1*05:01 DPB1*16:01 DPB1*19:01 DPB1*340:01
LAA	11,36,86	4	67	0.3448	0	0	1	DPB1*11:01 DPB1*13:01 DPB1*26:01
GAA	11,36,86	6	99	0.2829	0	0	1	DPB1*01:01
GVP	11,36,86	22	479	0.3782	0	0	1	DPB1*02:01 DPB1*02:02 DPB1*04:02 DPB1*23:01 DPB1*71:01
GVV	11,36,87	3	59	0.7277	0	0	1	DPB1*05:01 DPB1*16:01 DPB1*19:01 DPB1*340:01
LAV	11,36,87	4	67	0.3448	0	0	1	DPB1*11:01 DPB1*13:01 DPB1*26:01
GAV	11,36,87	6	99	0.2829	0	0	1	DPB1*01:01
GVM	11,36,87	22	479	0.3782	0	0	1	DPB1*02:01 DPB1*02:02 DPB1*04:02 DPB1*23:01 DPB1*71:01
GEA	11,55,56	4	55	0.2791	0	0	1	DPB1*02:02 DPB1*05:01 DPB1*19:01
LAA	11,55,56	4	67	0.3448	0	0	1	DPB1*11:01 DPB1*13:01 DPB1*26:01
GDE	11,55,56	21	470	0.4944	0	0	1	DPB1*02:01 DPB1*04:02 DPB1*16:01 DPB1*49:01 DPB1*51:01 DPB1*81:01
GEE	11,55,57	4	55	0.2791	0	0	1	DPB1*02:02 DPB1*05:01 DPB1*19:01
LAE	11,55,57	4	67	0.3448	0	0	1	DPB1*11:01 DPB1*13:01 DPB1*26:01
GDE	11,55,57	21	470	0.4944	0	0	1	DPB1*02:01 DPB1*04:02 DPB1*16:01 DPB1*49:01 DPB1*51:01 DPB1*81:01
LAL	11,55,65	3	30	0.1297	0	0	1	DPB1*11:01
GEI	11,55,65	4	55	0.2791	0	0	1	DPB1*02:02 DPB1*05:01 DPB1*19:01
LDI	11,55,65	3	69	0.7528	0	0	1	DPB1*09:01 DPB1*10:01 DPB1*17:01
GDI	11,55,65	21	470	0.4944	0	0	1	DPB1*02:01 DPB1*04:02 DPB1*16:01 DPB1*49:01 DPB1*51:01 DPB1*81:01
GEK	11,55,69	2	27	0.3078	0	0	1	DPB1*05:01
GEE	11,55,69	2	29	0.3368	0	0	1	DPB1*02:02 DPB1*19:01
LAR	11,55,69	3	30	0.1297	0	0	1	DPB1*11:01
GDK	11,55,69	17	228	0.003989	0	0	1	DPB1*04:02 DPB1*49:01 DPB1*51:01
GEI	11,55,76	1	18	0.5285	0	0	1	DPB1*19:01
LAM	11,55,76	3	30	0.1297	0	0	1	DPB1*11:01
GEM	11,55,76	3	38	0.206	0	0	1	DPB1*02:02 DPB1*05:01
GAV	11,55,76	6	99	0.2829	0	0	1	DPB1*01:01
LDV	11,55,76	11	264	0.8771	0	0	1	DPB1*03:01 DPB1*09:01 DPB1*10:01 DPB1*14:01 DPB1*45:01
GDM	11,55,76	21	470	0.4944	0	0	1	DPB1*02:01 DPB1*04:02 DPB1*16:01 DPB1*49:01 DPB1*51:01 DPB1*81:01
GEG	11,55,84	1	11	0.377	0	0	1	DPB1*02:02
GED	11,55,84	3	44	0.4205	0	0	1	DPB1*05:01 DPB1*19:01
LAD	11,55,84	4	67	0.3448	0	0	1	DPB1*11:01 DPB1*13:01 DPB1*26:01
GAD	11,55,84	6	100	0.2867	0	0	1	DPB1*01:01 DPB1*340:01
GDG	11,55,84	21	463	0.4408	0	0	1	DPB1*02:01 DPB1*04:02 DPB1*49:01 DPB1*51:01 DPB1*81:01
GEG	11,55,85	1	11	0.377	0	0	1	DPB1*02:02
GEE	11,55,85	3	44	0.4205	0	0	1	DPB1*05:01 DPB1*19:01
LAE	11,55,85	4	67	0.3448	0	0	1	DPB1*11:01 DPB1*13:01 DPB1*26:01
GAE	11,55,85	6	100	0.2867	0	0	1	DPB1*01:01 DPB1*340:01
GDG	11,55,85	21	463	0.4408	0	0	1	DPB1*02:01 DPB1*04:02 DPB1*49:01 DPB1*51:01 DPB1*81:01
GEP	11,55,86	1	11	0.377	0	0	1	DPB1*02:02
GEA	11,55,86	3	44	0.4205	0	0	1	DPB1*05:01 DPB1*19:01
LAA	11,55,86	4	67	0.3448	0	0	1	DPB1*11:01 DPB1*13:01 DPB1*26:01
GAA	11,55,86	6	100	0.2867	0	0	1	DPB1*01:01 DPB1*340:01
GDP	11,55,86	21	463	0.4408	0	0	1	DPB1*02:01 DPB1*04:02 DPB1*49:01 DPB1*51:01 DPB1*81:01
GEM	11,55,87	1	11	0.377	0	0	1	DPB1*02:02
GEV	11,55,87	3	44	0.4205	0	0	1	DPB1*05:01 DPB1*19:01
LAV	11,55,87	4	67	0.3448	0	0	1	DPB1*11:01 DPB1*13:01 DPB1*26:01
GAV	11,55,87	6	100	0.2867	0	0	1	DPB1*01:01 DPB1*340:01
GDM	11,55,87	21	463	0.4408	0	0	1	DPB1*02:01 DPB1*04:02 DPB1*49:01 DPB1*51:01 DPB1*81:01
LAE	11,56,57	4	68	0.3514	0	0	1	DPB1*11:01 DPB1*13:01 DPB1*26:01 DPB1*36:01
GEE	11,56,57	21	470	0.4944	0	0	1	DPB1*02:01 DPB1*04:02 DPB1*16:01 DPB1*49:01 DPB1*51:01 DPB1*81:01
LAL	11,56,65	3	30	0.1297	0	0	1	DPB1*11:01
LEI	11,56,65	3	69	0.7528	0	0	1	DPB1*09:01 DPB1*10:01 DPB1*17:01
GEI	11,56,65	21	470	0.4944	0	0	1	DPB1*02:01 DPB1*04:02 DPB1*16:01 DPB1*49:01 DPB1*51:01 DPB1*81:01
LAR	11,56,69	3	30	0.1297	0	0	1	DPB1*11:01
GAE	11,56,69	2	31	0.3654	0	0	1	DPB1*02:02 DPB1*19:01 DPB1*340:01 DPB1*71:01
GEK	11,56,69	17	228	0.003989	1	0	1	DPB1*04:02 DPB1*49:01 DPB1*51:01
GAI	11,56,76	1	19	0.547	0	0	1	DPB1*19:01 DPB1*340:01
LAM	11,56,76	3	31	0.1386	0	0	1	DPB1*11:01 DPB1*36:01
GAV	11,56,76	6	99	0.2829	0	0	1	DPB1*01:01
LEV	11,56,76	11	264	0.8771	0	0	1	DPB1*03:01 DPB1*09:01 DPB1*10:01 DPB1*14:01 DPB1*45:01
GEM	11,56,76	21	470	0.4944	0	0	1	DPB1*02:01 DPB1*04:02 DPB1*16:01 DPB1*49:01 DPB1*51:01 DPB1*81:01
LAD	11,56,84	4	68	0.3514	0	0	1	DPB1*11:01 DPB1*13:01 DPB1*26:01 DPB1*36:01
GAD	11,56,84	9	141	0.1642	0	0	1	DPB1*01:01 DPB1*05:01 DPB1*19:01 DPB1*340:01
GEG	11,56,84	21	463	0.4408	0	0	1	DPB1*02:01 DPB1*04:02 DPB1*49:01 DPB1*51:01 DPB1*81:01
LAE	11,56,85	4	68	0.3514	0	0	1	DPB1*11:01 DPB1*13:01 DPB1*26:01 DPB1*36:01
GAE	11,56,85	9	141	0.1642	0	0	1	DPB1*01:01 DPB1*05:01 DPB1*19:01 DPB1*340:01
GEG	11,56,85	21	463	0.4408	0	0	1	DPB1*02:01 DPB1*04:02 DPB1*49:01 DPB1*51:01 DPB1*81:01
LAA	11,56,86	4	68	0.3514	0	0	1	DPB1*11:01 DPB1*13:01 DPB1*26:01 DPB1*36:01
GAA	11,56,86	9	141	0.1642	0	0	1	DPB1*01:01 DPB1*05:01 DPB1*19:01 DPB1*340:01
GEP	11,56,86	21	463	0.4408	0	0	1	DPB1*02:01 DPB1*04:02 DPB1*49:01 DPB1*51:01 DPB1*81:01
LAV	11,56,87	4	68	0.3514	0	0	1	DPB1*11:01 DPB1*13:01 DPB1*26:01 DPB1*36:01
GAV	11,56,87	9	141	0.1642	0	0	1	DPB1*01:01 DPB1*05:01 DPB1*19:01 DPB1*340:01
GEM	11,56,87	21	463	0.4408	0	0	1	DPB1*02:01 DPB1*04:02 DPB1*49:01 DPB1*51:01 DPB1*81:01
LEL	11,57,65	3	31	0.1386	0	0	1	DPB1*11:01 DPB1*45:01
LDI	11,57,65	2	41	0.6792	0	0	1	DPB1*09:01 DPB1*17:01
LER	11,57,69	3	30	0.1297	0	0	1	DPB1*11:01
GEK	11,57,69	36	864	0.6414	0	0	1	DPB1*01:01 DPB1*04:01 DPB1*04:02 DPB1*05:01 DPB1*23:01 DPB1*49:01 DPB1*51:01
GEI	11,57,76	1	19	0.547	0	0	1	DPB1*19:01 DPB1*340:01
LEM	11,57,76	3	31	0.1386	0	0	1	DPB1*11:01 DPB1*36:01
GEV	11,57,76	6	99	0.2829	0	0	1	DPB1*01:01
LDV	11,57,76	10	236	0.8381	0	0	1	DPB1*03:01 DPB1*09:01 DPB1*14:01
LED	11,57,84	5	96	0.5815	0	0	1	DPB1*10:01 DPB1*11:01 DPB1*13:01 DPB1*26:01 DPB1*36:01 DPB1*45:01
GED	11,57,84	9	154	0.2637	0	0	1	DPB1*01:01 DPB1*05:01 DPB1*16:01 DPB1*19:01 DPB1*340:01
LEE	11,57,85	5	96	0.5815	0	0	1	DPB1*10:01 DPB1*11:01 DPB1*13:01 DPB1*26:01 DPB1*36:01 DPB1*45:01
GEE	11,57,85	9	154	0.2637	0	0	1	DPB1*01:01 DPB1*05:01 DPB1*16:01 DPB1*19:01 DPB1*340:01
LEA	11,57,86	5	96	0.5815	0	0	1	DPB1*10:01 DPB1*11:01 DPB1*13:01 DPB1*26:01 DPB1*36:01 DPB1*45:01
GEA	11,57,86	9	154	0.2637	0	0	1	DPB1*01:01 DPB1*05:01 DPB1*16:01 DPB1*19:01 DPB1*340:01
LEV	11,57,87	5	96	0.5815	0	0	1	DPB1*10:01 DPB1*11:01 DPB1*13:01 DPB1*26:01 DPB1*36:01 DPB1*45:01
GEV	11,57,87	9	154	0.2637	0	0	1	DPB1*01:01 DPB1*05:01 DPB1*16:01 DPB1*19:01 DPB1*340:01
LLR	11,65,69	3	30	0.1297	0	0	1	DPB1*11:01
GIK	11,65,69	36	864	0.6414	0	0	1	DPB1*01:01 DPB1*04:01 DPB1*04:02 DPB1*05:01 DPB1*23:01 DPB1*49:01 DPB1*51:01
GII	11,65,76	1	19	0.547	0	0	1	DPB1*19:01 DPB1*340:01
LIV	11,65,76	2	39	0.6688	0	0	1	DPB1*09:01 DPB1*10:01 DPB1*26:01
LLM	11,65,76	4	78	0.549	0	0	1	DPB1*06:01 DPB1*11:01 DPB1*20:01
GIV	11,65,76	6	99	0.2829	0	0	1	DPB1*01:01
GID	11,65,84	9	154	0.2637	0	0	1	DPB1*01:01 DPB1*05:01 DPB1*16:01 DPB1*19:01 DPB1*340:01
GIE	11,65,85	9	154	0.2637	0	0	1	DPB1*01:01 DPB1*05:01 DPB1*16:01 DPB1*19:01 DPB1*340:01
GIA	11,65,86	9	154	0.2637	0	0	1	DPB1*01:01 DPB1*05:01 DPB1*16:01 DPB1*19:01 DPB1*340:01
GIV	11,65,87	9	154	0.2637	0	0	1	DPB1*01:01 DPB1*05:01 DPB1*16:01 DPB1*19:01 DPB1*340:01
GEI	11,69,76	1	19	0.547	0	0	1	DPB1*19:01 DPB1*340:01
LRM	11,69,76	3	30	0.1297	0	0	1	DPB1*11:01
LEV	11,69,76	2	38	0.6637	0	0	1	DPB1*09:01 DPB1*10:01
GKV	11,69,76	6	99	0.2829	0	0	1	DPB1*01:01
GKM	11,69,76	33	822	1	0	0	1	DPB1*04:01 DPB1*04:02 DPB1*05:01 DPB1*23:01 DPB1*49:01 DPB1*51:01
LRD	11,69,84	3	30	0.1297	0	0	1	DPB1*11:01
GKD	11,69,84	8	125	0.2217	0	0	1	DPB1*01:01 DPB1*05:01
GKG	11,69,84	33	813	1	0	0	1	DPB1*04:01 DPB1*04:02 DPB1*23:01 DPB1*49:01 DPB1*51:01
LRE	11,69,85	3	30	0.1297	0	0	1	DPB1*11:01
GKE	11,69,85	8	125	0.2217	0	0	1	DPB1*01:01 DPB1*05:01
GKG	11,69,85	33	813	1	0	0	1	DPB1*04:01 DPB1*04:02 DPB1*23:01 DPB1*49:01 DPB1*51:01
LRA	11,69,86	3	30	0.1297	0	0	1	DPB1*11:01
GKA	11,69,86	8	125	0.2217	0	0	1	DPB1*01:01 DPB1*05:01
GKP	11,69,86	33	813	1	0	0	1	DPB1*04:01 DPB1*04:02 DPB1*23:01 DPB1*49:01 DPB1*51:01
LRV	11,69,87	3	30	0.1297	0	0	1	DPB1*11:01
GKV	11,69,87	8	125	0.2217	0	0	1	DPB1*01:01 DPB1*05:01
GKM	11,69,87	33	813	1	0	0	1	DPB1*04:01 DPB1*04:02 DPB1*23:01 DPB1*49:01 DPB1*51:01
GID	11,76,84	1	19	0.547	0	0	1	DPB1*19:01 DPB1*340:01
GMD	11,76,84	2	41	0.6792	0	0	1	DPB1*05:01 DPB1*16:01
GVD	11,76,84	6	99	0.2829	0	0	1	DPB1*01:01
LMD	11,76,84	5	109	0.7946	0	0	1	DPB1*06:01 DPB1*11:01 DPB1*17:01 DPB1*20:01 DPB1*36:01
LVD	11,76,84	11	265	0.8883	0	0	1	DPB1*03:01 DPB1*09:01 DPB1*10:01 DPB1*14:01 DPB1*26:01 DPB1*45:01
GIE	11,76,85	1	19	0.547	0	0	1	DPB1*19:01 DPB1*340:01
GME	11,76,85	2	41	0.6792	0	0	1	DPB1*05:01 DPB1*16:01
GVE	11,76,85	6	99	0.2829	0	0	1	DPB1*01:01
LME	11,76,85	5	109	0.7946	0	0	1	DPB1*06:01 DPB1*11:01 DPB1*17:01 DPB1*20:01 DPB1*36:01
LVE	11,76,85	11	265	0.8883	0	0	1	DPB1*03:01 DPB1*09:01 DPB1*10:01 DPB1*14:01 DPB1*26:01 DPB1*45:01
GIA	11,76,86	1	19	0.547	0	0	1	DPB1*19:01 DPB1*340:01
GMA	11,76,86	2	41	0.6792	0	0	1	DPB1*05:01 DPB1*16:01
GVA	11,76,86	6	99	0.2829	0	0	1	DPB1*01:01
LMA	11,76,86	5	109	0.7946	0	0	1	DPB1*06:01 DPB1*11:01 DPB1*17:01 DPB1*20:01 DPB1*36:01
LVA	11,76,86	11	265	0.8883	0	0	1	DPB1*03:01 DPB1*09:01 DPB1*10:01 DPB1*14:01 DPB1*26:01 DPB1*45:01
GIV	11,76,87	1	19	0.547	0	0	1	DPB1*19:01 DPB1*340:01
GMV	11,76,87	2	41	0.6792	0	0	1	DPB1*05:01 DPB1*16:01
GVV	11,76,87	6	99	0.2829	0	0	1	DPB1*01:01
LMV	11,76,87	5	109	0.7946	0	0	1	DPB1*06:01 DPB1*11:01 DPB1*17:01 DPB1*20:01 DPB1*36:01
LVV	11,76,87	11	265	0.8883	0	0	1	DPB1*03:01 DPB1*09:01 DPB1*10:01 DPB1*14:01 DPB1*26:01 DPB1*45:01
GDE	11,84,85	9	154	0.2637	0	0	1	DPB1*01:01 DPB1*05:01 DPB1*16:01 DPB1*19:01 DPB1*340:01
GDA	11,84,86	9	154	0.2637	0	0	1	DPB1*01:01 DPB1*05:01 DPB1*16:01 DPB1*19:01 DPB1*340:01
GDV	11,84,87	9	154	0.2637	0	0	1	DPB1*01:01 DPB1*05:01 DPB1*16:01 DPB1*19:01 DPB1*340:01
GEA	11,85,86	9	154	0.2637	0	0	1	DPB1*01:01 DPB1*05:01 DPB1*16:01 DPB1*19:01 DPB1*340:01
GEV	11,85,87	9	154	0.2637	0	0	1	DPB1*01:01 DPB1*05:01 DPB1*16:01 DPB1*19:01 DPB1*340:01
GAV	11,86,87	9	154	0.2637	0	0	1	DPB1*01:01 DPB1*05:01 DPB1*16:01 DPB1*19:01 DPB1*340:01
ELV	33,35,36	3	39	0.2163	0	0	1	DPB1*02:02 DPB1*05:01 DPB1*36:01
QYA	33,35,36	3	41	0.237	0	0	1	DPB1*11:01 DPB1*15:01
EYA	33,35,36	7	136	0.4813	0	0	1	DPB1*01:01 DPB1*13:01 DPB1*26:01 DPB1*49:01
EFV	33,35,36	31	728	0.5894	0	0	1	DPB1*02:01 DPB1*03:01 DPB1*04:02 DPB1*06:01 DPB1*09:01 DPB1*10:01 DPB1*14:01 DPB1*16:01 DPB1*17:01 DPB1*19:01 DPB1*20:01 DPB1*23:01 DPB1*340:01 DPB1*45:01 DPB1*71:01
EFE	33,35,55	1	18	0.5285	0	0	1	DPB1*19:01
ELE	33,35,55	3	39	0.2163	0	0	1	DPB1*02:02 DPB1*05:01 DPB1*36:01
QYA	33,35,55	3	41	0.237	0	0	1	DPB1*11:01 DPB1*15:01
EYA	33,35,55	7	135	0.4792	0	0	1	DPB1*01:01 DPB1*13:01 DPB1*26:01
EFD	33,35,55	31	709	0.4767	0	0	1	DPB1*02:01 DPB1*03:01 DPB1*04:02 DPB1*06:01 DPB1*09:01 DPB1*10:01 DPB1*14:01 DPB1*16:01 DPB1*17:01 DPB1*20:01 DPB1*45:01 DPB1*51:01 DPB1*81:01
ELA	33,35,56	3	39	0.2163	0	0	1	DPB1*02:02 DPB1*05:01 DPB1*36:01
QYA	33,35,56	3	41	0.237	0	0	1	DPB1*11:01 DPB1*15:01
EYA	33,35,56	7	135	0.4792	0	0	1	DPB1*01:01 DPB1*13:01 DPB1*26:01
EFE	33,35,56	31	709	0.4767	0	0	1	DPB1*02:01 DPB1*03:01 DPB1*04:02 DPB1*06:01 DPB1*09:01 DPB1*10:01 DPB1*14:01 DPB1*16:01 DPB1*17:01 DPB1*20:01 DPB1*45:01 DPB1*51:01 DPB1*81:01
ELE	33,35,57	3	39	0.2163	0	0	1	DPB1*02:02 DPB1*05:01 DPB1*36:01
QYE	33,35,57	3	41	0.237	0	0	1	DPB1*11:01 DPB1*15:01
EYE	33,35,57	7	136	0.4813	0	0	1	DPB1*01:01 DPB1*13:01 DPB1*26:01 DPB1*49:01
ELI	33,35,65	3	39	0.2163	0	0	1	DPB1*02:02 DPB1*05:01 DPB1*36:01
QYL	33,35,65	3	41	0.237	0	0	1	DPB1*11:01 DPB1*15:01
EYI	33,35,65	7	136	0.4813	0	0	1	DPB1*01:01 DPB1*13:01 DPB1*26:01 DPB1*49:01
ELE	33,35,69	1	11	0.377	0	0	1	DPB1*02:02
ELK	33,35,69	2	28	0.3223	0	0	1	DPB1*05:01 DPB1*36:01
QYR	33,35,69	3	41	0.237	0	0	1	DPB1*11:01 DPB1*15:01
EYK	33,35,69	6	101	0.2907	0	0	1	DPB1*01:01 DPB1*26:01 DPB1*49:01
EFK	33,35,69	38	891	0.3042	0	0	1	DPB1*03:01 DPB1*04:01 DPB1*04:02 DPB1*14:01 DPB1*20:01 DPB1*23:01 DPB1*45:01 DPB1*51:01
EFI	33,35,76	1	19	0.547	0	0	1	DPB1*19:01 DPB1*340:01
ELM	33,35,76	3	39	0.2163	0	0	1	DPB1*02:02 DPB1*05:01 DPB1*36:01
QYM	33,35,76	3	41	0.237	0	0	1	DPB1*11:01 DPB1*15:01
EYV	33,35,76	6	100	0.2867	0	0	1	DPB1*01:01 DPB1*26:01
EFV	33,35,76	11	264	0.8771	0	0	1	DPB1*03:01 DPB1*09:01 DPB1*10:01 DPB1*14:01 DPB1*45:01
ELG	33,35,84	1	11	0.377	0	0	1	DPB1*02:02
ELD	33,35,84	2	28	0.3223	0	0	1	DPB1*05:01 DPB1*36:01
QYD	33,35,84	3	30	0.1297	0	0	1	DPB1*11:01
EYD	33,35,84	7	135	0.4792	0	0	1	DPB1*01:01 DPB1*13:01 DPB1*26:01
ELG	33,35,85	1	11	0.377	0	0	1	DPB1*02:02
ELE	33,35,85	2	28	0.3223	0	0	1	DPB1*05:01 DPB1*36:01
QYE	33,35,85	3	30	0.1297	0	0	1	DPB1*11:01
EYE	33,35,85	7	135	0.4792	0	0	1	DPB1*01:01 DPB1*13:01 DPB1*26:01
ELP	33,35,86	1	11	0.377	0	0	1	DPB1*02:02
ELA	33,35,86	2	28	0.3223	0	0	1	DPB1*05:01 DPB1*36:01
QYA	33,35,86	3	30	0.1297	0	0	1	DPB1*11:01
EYA	33,35,86	7	135	0.4792	0	0	1	DPB1*01:01 DPB1*13:01 DPB1*26:01
ELM	33,35,87	1	11	0.377	0	0	1	DPB1*02:02
ELV	33,35,87	2	28	0.3223	0	0	1	DPB1*05:01 DPB1*36:01
QYV	33,35,87	3	30	0.1297	0	0	1	DPB1*11:01
EYV	33,35,87	7	135	0.4792	0	0	1	DPB1*01:01 DPB1*13:01 DPB1*26:01
QAA	33,36,55	3	41	0.237	0	0	1	DPB1*11:01 DPB1*15:01
EVE	33,36,55	4	56	0.2834	0	0	1	DPB1*02:02 DPB1*05:01 DPB1*19:01 DPB1*36:01
EVD	33,36,55	31	708	0.4769	0	0	1	DPB1*02:01 DPB1*03:01 DPB1*04:02 DPB1*06:01 DPB1*09:01 DPB1*10:01 DPB1*14:01 DPB1*16:01 DPB1*17:01 DPB1*20:01 DPB1*45:01
QAA	33,36,56	3	41	0.237	0	0	1	DPB1*11:01 DPB1*15:01
EVA	33,36,56	4	72	0.5279	0	0	1	DPB1*02:02 DPB1*05:01 DPB1*19:01 DPB1*23:01 DPB1*340:01 DPB1*36:01 DPB1*71:01
EVE	33,36,56	31	708	0.4769	0	0	1	DPB1*02:01 DPB1*03:01 DPB1*04:02 DPB1*06:01 DPB1*09:01 DPB1*10:01 DPB1*14:01 DPB1*16:01 DPB1*17:01 DPB1*20:01 DPB1*45:01
QAE	33,36,57	3	41	0.237	0	0	1	DPB1*11:01 DPB1*15:01
EVE	33,36,57	24	541	0.4626	0	0	1	DPB1*02:01 DPB1*02:02 DPB1*04:02 DPB1*05:01 DPB1*10:01 DPB1*16:01 DPB1*19:01 DPB1*23:01 DPB1*340:01 DPB1*36:01 DPB1*45:01 DPB1*71:01
QAL	33,36,65	3	41	0.237	0	0	1	DPB1*11:01 DPB1*15:01
EVI	33,36,65	25	572	0.5062	0	0	1	DPB1*02:01 DPB1*02:02 DPB1*04:02 DPB1*05:01 DPB1*09:01 DPB1*10:01 DPB1*16:01 DPB1*17:01 DPB1*19:01 DPB1*23:01 DPB1*340:01 DPB1*36:01 DPB1*71:01
QAR	33,36,69	3	41	0.237	0	0	1	DPB1*11:01 DPB1*15:01
EVK	33,36,69	27	466	0.009436	1	0	1	DPB1*03:01 DPB1*04:02 DPB1*05:01 DPB1*14:01 DPB1*20:01 DPB1*23:01 DPB1*36:01 DPB1*45:01
EVI	33,36,76	1	19	0.547	0	0	1	DPB1*19:01 DPB1*340:01
QAM	33,36,76	3	41	0.237	0	0	1	DPB1*11:01 DPB1*15:01
EAV	33,36,76	6	100	0.2867	0	0	1	DPB1*01:01 DPB1*26:01
EVV	33,36,76	11	264	0.8771	0	0	1	DPB1*03:01 DPB1*09:01 DPB1*10:01 DPB1*14:01 DPB1*45:01
EVM	33,36,76	25	568	0.4752	0	0	1	DPB1*02:01 DPB1*02:02 DPB1*04:02 DPB1*05:01 DPB1*06:01 DPB1*16:01 DPB1*17:01 DPB1*20:01 DPB1*23:01 DPB1*36:01 DPB1*71:01
QAD	33,36,84	3	30	0.1297	0	0	1	DPB1*11:01
EAD	33,36,84	7	135	0.4792	0	0	1	DPB1*01:01 DPB1*13:01 DPB1*26:01
EVG	33,36,84	22	479	0.3782	0	0	1	DPB1*02:01 DPB1*02:02 DPB1*04:02 DPB1*23:01 DPB1*71:01
QAE	33,36,85	3	30	0.1297	0	0	1	DPB1*11:01
EAE	33,36,85	7	135	0.4792	0	0	1	DPB1*01:01 DPB1*13:01 DPB1*26:01
EVG	33,36,85	22	479	0.3782	0	0	1	DPB1*02:01 DPB1*02:02 DPB1*04:02 DPB1*23:01 DPB1*71:01
QAA	33,36,86	3	30	0.1297	0	0	1	DPB1*11:01
EAA	33,36,86	7	135	0.4792	0	0	1	DPB1*01:01 DPB1*13:01 DPB1*26:01
EVP	33,36,86	22	479	0.3782	0	0	1	DPB1*02:01 DPB1*02:02 DPB1*04:02 DPB1*23:01 DPB1*71:01
QAV	33,36,87	3	30	0.1297	0	0	1	DPB1*11:01
EAV	33,36,87	7	135	0.4792	0	0	1	DPB1*01:01 DPB1*13:01 DPB1*26:01
EVM	33,36,87	22	479	0.3782	0	0	1	DPB1*02:01 DPB1*02:02 DPB1*04:02 DPB1*23:01 DPB1*71:01
QAA	33,55,56	3	41	0.237	0	0	1	DPB1*11:01 DPB1*15:01
EEA	33,55,56	4	56	0.2834	0	0	1	DPB1*02:02 DPB1*05:01 DPB1*19:01 DPB1*36:01
EDE	33,55,56	31	709	0.4767	0	0	1	DPB1*02:01 DPB1*03:01 DPB1*04:02 DPB1*06:01 DPB1*09:01 DPB1*10:01 DPB1*14:01 DPB1*16:01 DPB1*17:01 DPB1*20:01 DPB1*45:01 DPB1*49:01 DPB1*51:01 DPB1*81:01
QAE	33,55,57	3	41	0.237	0	0	1	DPB1*11:01 DPB1*15:01
EEE	33,55,57	4	56	0.2834	0	0	1	DPB1*02:02 DPB1*05:01 DPB1*19:01 DPB1*36:01
EDE	33,55,57	22	489	0.4492	0	0	1	DPB1*02:01 DPB1*04:02 DPB1*10:01 DPB1*16:01 DPB1*45:01 DPB1*49:01 DPB1*51:01 DPB1*81:01
QAL	33,55,65	3	41	0.237	0	0	1	DPB1*11:01 DPB1*15:01
EEI	33,55,65	4	56	0.2834	0	0	1	DPB1*02:02 DPB1*05:01 DPB1*19:01 DPB1*36:01
EDI	33,55,65	23	520	0.4947	0	0	1	DPB1*02:01 DPB1*04:02 DPB1*09:01 DPB1*10:01 DPB1*16:01 DPB1*17:01 DPB1*49:01 DPB1*51:01 DPB1*81:01
EEK	33,55,69	2	28	0.3223	0	0	1	DPB1*05:01 DPB1*36:01
EEE	33,55,69	2	29	0.3368	0	0	1	DPB1*02:02 DPB1*19:01
QAR	33,55,69	3	41	0.237	0	0	1	DPB1*11:01 DPB1*15:01
EDK	33,55,69	26	430	0.005966	1	0	1	DPB1*03:01 DPB1*04:02 DPB1*14:01 DPB1*20:01 DPB1*45:01 DPB1*49:01 DPB1*51:01
EEI	33,55,76	1	18	0.5285	0	0	1	DPB1*19:01
EEM	33,55,76	3	39	0.2163	0	0	1	DPB1*02:02 DPB1*05:01 DPB1*36:01
QAM	33,55,76	3	41	0.237	0	0	1	DPB1*11:01 DPB1*15:01
EAV	33,55,76	6	100	0.2867	0	0	1	DPB1*01:01 DPB1*26:01
EDV	33,55,76	11	264	0.8771	0	0	1	DPB1*03:01 DPB1*09:01 DPB1*10:01 DPB1*14:01 DPB1*45:01
EDM	33,55,76	23	531	0.5844	0	0	1	DPB1*02:01 DPB1*04:02 DPB1*06:01 DPB1*16:01 DPB1*17:01 DPB1*20:01 DPB1*49:01 DPB1*51:01 DPB1*81:01
EEG	33,55,84	1	11	0.377	0	0	1	DPB1*02:02
QAD	33,55,84	3	30	0.1297	0	0	1	DPB1*11:01
EED	33,55,84	3	45	0.4251	0	0	1	DPB1*05:01 DPB1*19:01 DPB1*36:01
EAD	33,55,84	7	136	0.4813	0	0	1	DPB1*01:01 DPB1*13:01 DPB1*26:01 DPB1*340:01
EDG	33,55,84	21	463	0.4408	0	0	1	DPB1*02:01 DPB1*04:02 DPB1*49:01 DPB1*51:01 DPB1*81:01
EEG	33,55,85	1	11	0.377	0	0	1	DPB1*02:02
QAE	33,55,85	3	30	0.1297	0	0	1	DPB1*11:01
EEE	33,55,85	3	45	0.4251	0	0	1	DPB1*05:01 DPB1*19:01 DPB1*36:01
EAE	33,55,85	7	136	0.4813	0	0	1	DPB1*01:01 DPB1*13:01 DPB1*26:01 DPB1*340:01
EDG	33,55,85	21	463	0.4408	0	0	1	DPB1*02:01 DPB1*04:02 DPB1*49:01 DPB1*51:01 DPB1*81:01
EEP	33,55,86	1	11	0.377	0	0	1	DPB1*02:02
QAA	33,55,86	3	30	0.1297	0	0	1	DPB1*11:01
EEA	33,55,86	3	45	0.4251	0	0	1	DPB1*05:01 DPB1*19:01 DPB1*36:01
EAA	33,55,86	7	136	0.4813	0	0	1	DPB1*01:01 DPB1*13:01 DPB1*26:01 DPB1*340:01
EDP	33,55,86	21	463	0.4408	0	0	1	DPB1*02:01 DPB1*04:02 DPB1*49:01 DPB1*51:01 DPB1*81:01
EEM	33,55,87	1	11	0.377	0	0	1	DPB1*02:02
QAV	33,55,87	3	30	0.1297	0	0	1	DPB1*11:01
EEV	33,55,87	3	45	0.4251	0	0	1	DPB1*05:01 DPB1*19:01 DPB1*36:01
EAV	33,55,87	7	136	0.4813	0	0	1	DPB1*01:01 DPB1*13:01 DPB1*26:01 DPB1*340:01
EDM	33,55,87	21	463	0.4408	0	0	1	DPB1*02:01 DPB1*04:02 DPB1*49:01 DPB1*51:01 DPB1*81:01
QAE	33,56,57	3	41	0.237	0	0	1	DPB1*11:01 DPB1*15:01
EEE	33,56,57	22	489	0.4492	0	0	1	DPB1*02:01 DPB1*04:02 DPB1*10:01 DPB1*16:01 DPB1*45:01 DPB1*49:01 DPB1*51:01 DPB1*81:01
QAL	33,56,65	3	41	0.237	0	0	1	DPB1*11:01 DPB1*15:01
EEI	33,56,65	23	520	0.4947	0	0	1	DPB1*02:01 DPB1*04:02 DPB1*09:01 DPB1*10:01 DPB1*16:01 DPB1*17:01 DPB1*49:01 DPB1*51:01 DPB1*81:01
QAR	33,56,69	3	41	0.237	0	0	1	DPB1*11:01 DPB1*15:01
EAE	33,56,69	3	66	0.7442	0	0	1	DPB1*02:02 DPB1*13:01 DPB1*19:01 DPB1*340:01 DPB1*71:01
EEK	33,56,69	26	430	0.005966	1	0	1	DPB1*03:01 DPB1*04:02 DPB1*14:01 DPB1*20:01 DPB1*45:01 DPB1*49:01 DPB1*51:01
QAM	33,56,76	3	41	0.237	0	0	1	DPB1*11:01 DPB1*15:01
EAV	33,56,76	6	100	0.2867	0	0	1	DPB1*01:01 DPB1*26:01
EEV	33,56,76	11	264	0.8771	0	0	1	DPB1*03:01 DPB1*09:01 DPB1*10:01 DPB1*14:01 DPB1*45:01
EEM	33,56,76	23	531	0.5844	0	0	1	DPB1*02:01 DPB1*04:02 DPB1*06:01 DPB1*16:01 DPB1*17:01 DPB1*20:01 DPB1*49:01 DPB1*51:01 DPB1*81:01
QAD	33,56,84	3	30	0.1297	0	0	1	DPB1*11:01
EAD	33,56,84	10	177	0.2384	0	0	1	DPB1*01:01 DPB1*05:01 DPB1*13:01 DPB1*19:01 DPB1*26:01 DPB1*340:01 DPB1*36:01
EEG	33,56,84	21	463	0.4408	0	0	1	DPB1*02:01 DPB1*04:02 DPB1*49:01 DPB1*51:01 DPB1*81:01
QAE	33,56,85	3	30	0.1297	0	0	1	DPB1*11:01
EAE	33,56,85	10	177	0.2384	0	0	1	DPB1*01:01 DPB1*05:01 DPB1*13:01 DPB1*19:01 DPB1*26:01 DPB1*340:01 DPB1*36:01
EEG	33,56,85	21	463	0.4408	0	0	1	DPB1*02:01 DPB1*04:02 DPB1*49:01 DPB1*51:01 DPB1*81:01
QAA	33,56,86	3	30	0.1297	0	0	1	DPB1*11:01
EAA	33,56,86	10	177	0.2384	0	0	1	DPB1*01:01 DPB1*05:01 DPB1*13:01 DPB1*19:01 DPB1*26:01 DPB1*340:01 DPB1*36:01
EEP	33,56,86	21	463	0.4408	0	0	1	DPB1*02:01 DPB1*04:02 DPB1*49:01 DPB1*51:01 DPB1*81:01
QAV	33,56,87	3	30	0.1297	0	0	1	DPB1*11:01
EAV	33,56,87	10	177	0.2384	0	0	1	DPB1*01:01 DPB1*05:01 DPB1*13:01 DPB1*19:01 DPB1*26:01 DPB1*340:01 DPB1*36:01
EEM	33,56,87	21	463	0.4408	0	0	1	DPB1*02:01 DPB1*04:02 DPB1*49:01 DPB1*51:01 DPB1*81:01
QEL	33,57,65	3	41	0.237	0	0	1	DPB1*11:01 DPB1*15:01
EDI	33,57,65	2	41	0.6792	0	0	1	DPB1*09:01 DPB1*17:01
QER	33,57,69	3	41	0.237	0	0	1	DPB1*11:01 DPB1*15:01
EEK	33,57,69	36	865	0.6417	0	0	1	DPB1*01:01 DPB1*04:01 DPB1*04:02 DPB1*05:01 DPB1*23:01 DPB1*26:01 DPB1*36:01 DPB1*45:01 DPB1*49:01 DPB1*51:01
QEM	33,57,76	3	41	0.237	0	0	1	DPB1*11:01 DPB1*15:01
EEV	33,57,76	7	128	0.3436	0	0	1	DPB1*01:01 DPB1*10:01 DPB1*26:01 DPB1*45:01
EDV	33,57,76	10	236	0.8381	0	0	1	DPB1*03:01 DPB1*09:01 DPB1*14:01
QED	33,57,84	3	30	0.1297	0	0	1	DPB1*11:01
EED	33,57,84	11	216	0.3757	0	0	1	DPB1*01:01 DPB1*05:01 DPB1*10:01 DPB1*13:01 DPB1*16:01 DPB1*19:01 DPB1*26:01 DPB1*340:01 DPB1*36:01 DPB1*45:01
QEE	33,57,85	3	30	0.1297	0	0	1	DPB1*11:01
EEE	33,57,85	11	216	0.3757	0	0	1	DPB1*01:01 DPB1*05:01 DPB1*10:01 DPB1*13:01 DPB1*16:01 DPB1*19:01 DPB1*26:01 DPB1*340:01 DPB1*36:01 DPB1*45:01
QEA	33,57,86	3	30	0.1297	0	0	1	DPB1*11:01
EEA	33,57,86	11	216	0.3757	0	0	1	DPB1*01:01 DPB1*05:01 DPB1*10:01 DPB1*13:01 DPB1*16:01 DPB1*19:01 DPB1*26:01 DPB1*340:01 DPB1*36:01 DPB1*45:01
QEV	33,57,87	3	30	0.1297	0	0	1	DPB1*11:01
EEV	33,57,87	11	216	0.3757	0	0	1	DPB1*01:01 DPB1*05:01 DPB1*10:01 DPB1*13:01 DPB1*16:01 DPB1*19:01 DPB1*26:01 DPB1*340:01 DPB1*36:01 DPB1*45:01
QLR	33,65,69	3	41	0.237	0	0	1	DPB1*11:01 DPB1*15:01
EIK	33,65,69	36	865	0.6417	0	0	1	DPB1*01:01 DPB1*04:01 DPB1*04:02 DPB1*05:01 DPB1*23:01 DPB1*26:01 DPB1*36:01 DPB1*49:01 DPB1*51:01
QLM	33,65,76	3	41	0.237	0	0	1	DPB1*11:01 DPB1*15:01
EIV	33,65,76	8	136	0.2443	0	0	1	DPB1*01:01 DPB1*09:01 DPB1*10:01 DPB1*26:01
QLD	33,65,84	3	30	0.1297	0	0	1	DPB1*11:01
EID	33,65,84	13	253	0.3061	0	0	1	DPB1*01:01 DPB1*05:01 DPB1*09:01 DPB1*10:01 DPB1*13:01 DPB1*16:01 DPB1*17:01 DPB1*19:01 DPB1*26:01 DPB1*340:01 DPB1*36:01
QLE	33,65,85	3	30	0.1297	0	0	1	DPB1*11:01
EIE	33,65,85	13	253	0.3061	0	0	1	DPB1*01:01 DPB1*05:01 DPB1*09:01 DPB1*10:01 DPB1*13:01 DPB1*16:01 DPB1*17:01 DPB1*19:01 DPB1*26:01 DPB1*340:01 DPB1*36:01
QLA	33,65,86	3	30	0.1297	0	0	1	DPB1*11:01
EIA	33,65,86	13	253	0.3061	0	0	1	DPB1*01:01 DPB1*05:01 DPB1*09:01 DPB1*10:01 DPB1*13:01 DPB1*16:01 DPB1*17:01 DPB1*19:01 DPB1*26:01 DPB1*340:01 DPB1*36:01
QLV	33,65,87	3	30	0.1297	0	0	1	DPB1*11:01
EIV	33,65,87	13	253	0.3061	0	0	1	DPB1*01:01 DPB1*05:01 DPB1*09:01 DPB1*10:01 DPB1*13:01 DPB1*16:01 DPB1*17:01 DPB1*19:01 DPB1*26:01 DPB1*340:01 DPB1*36:01
EEV	33,69,76	2	38	0.6637	0	0	1	DPB1*09:01 DPB1*10:01
QRM	33,69,76	3	41	0.237	0	0	1	DPB1*11:01 DPB1*15:01
EKV	33,69,76	14	317	0.6604	0	0	1	DPB1*01:01 DPB1*03:01 DPB1*14:01 DPB1*26:01 DPB1*45:01
EKM	33,69,76	33	824	1	0	0	1	DPB1*04:01 DPB1*04:02 DPB1*05:01 DPB1*20:01 DPB1*23:01 DPB1*36:01 DPB1*49:01 DPB1*51:01
QRD	33,69,84	3	30	0.1297	0	0	1	DPB1*11:01
EKD	33,69,84	16	349	0.5075	0	0	1	DPB1*01:01 DPB1*03:01 DPB1*05:01 DPB1*14:01 DPB1*20:01 DPB1*26:01 DPB1*36:01 DPB1*45:01
EKG	33,69,84	33	813	1	0	0	1	DPB1*04:01 DPB1*04:02 DPB1*23:01 DPB1*49:01 DPB1*51:01
QRE	33,69,85	3	30	0.1297	0	0	1	DPB1*11:01
EKE	33,69,85	16	349	0.5075	0	0	1	DPB1*01:01 DPB1*03:01 DPB1*05:01 DPB1*14:01 DPB1*20:01 DPB1*26:01 DPB1*36:01 DPB1*45:01
EKG	33,69,85	33	813	1	0	0	1	DPB1*04:01 DPB1*04:02 DPB1*23:01 DPB1*49:01 DPB1*51:01
QRA	33,69,86	3	30	0.1297	0	0	1	DPB1*11:01
EKA	33,69,86	16	349	0.5075	0	0	1	DPB1*01:01 DPB1*03:01 DPB1*05:01 DPB1*14:01 DPB1*20:01 DPB1*26:01 DPB1*36:01 DPB1*45:01
EKP	33,69,86	33	813	1	0	0	1	DPB1*04:01 DPB1*04:02 DPB1*23:01 DPB1*49:01 DPB1*51:01
QRV	33,69,87	3	30	0.1297	0	0	1	DPB1*11:01
EKV	33,69,87	16	349	0.5075	0	0	1	DPB1*01:01 DPB1*03:01 DPB1*05:01 DPB1*14:01 DPB1*20:01 DPB1*26:01 DPB1*36:01 DPB1*45:01
EKM	33,69,87	33	813	1	0	0	1	DPB1*04:01 DPB1*04:02 DPB1*23:01 DPB1*49:01 DPB1*51:01
QMD	33,76,84	3	30	0.1297	0	0	1	DPB1*11:01
EVD	33,76,84	16	351	0.5248	0	0	1	DPB1*01:01 DPB1*03:01 DPB1*09:01 DPB1*10:01 DPB1*14:01 DPB1*26:01 DPB1*45:01
QME	33,76,85	3	30	0.1297	0	0	1	DPB1*11:01
EVE	33,76,85	16	351	0.5248	0	0	1	DPB1*01:01 DPB1*03:01 DPB1*09:01 DPB1*10:01 DPB1*14:01 DPB1*26:01 DPB1*45:01
QMA	33,76,86	3	30	0.1297	0	0	1	DPB1*11:01
EVA	33,76,86	16	351	0.5248	0	0	1	DPB1*01:01 DPB1*03:01 DPB1*09:01 DPB1*10:01 DPB1*14:01 DPB1*26:01 DPB1*45:01
QMV	33,76,87	3	30	0.1297	0	0	1	DPB1*11:01
EVV	33,76,87	16	351	0.5248	0	0	1	DPB1*01:01 DPB1*03:01 DPB1*09:01 DPB1*10:01 DPB1*14:01 DPB1*26:01 DPB1*45:01
QDE	33,84,85	3	30	0.1297	0	0	1	DPB1*11:01
EDE	33,84,85	20	495	0.9505	0	0	1	DPB1*01:01 DPB1*03:01 DPB1*05:01 DPB1*06:01 DPB1*09:01 DPB1*10:01 DPB1*13:01 DPB1*14:01 DPB1*16:01 DPB1*17:01 DPB1*19:01 DPB1*20:01 DPB1*26:01 DPB1*340:01 DPB1*36:01 DPB1*45:01
QDA	33,84,86	3	30	0.1297	0	0	1	DPB1*11:01
EDA	33,84,86	20	495	0.9505	0	0	1	DPB1*01:01 DPB1*03:01 DPB1*05:01 DPB1*06:01 DPB1*09:01 DPB1*10:01 DPB1*13:01 DPB1*14:01 DPB1*16:01 DPB1*17:01 DPB1*19:01 DPB1*20:01 DPB1*26:01 DPB1*340:01 DPB1*36:01 DPB1*45:01
QDV	33,84,87	3	30	0.1297	0	0	1	DPB1*11:01
EDV	33,84,87	20	495	0.9505	0	0	1	DPB1*01:01 DPB1*03:01 DPB1*05:01 DPB1*06:01 DPB1*09:01 DPB1*10:01 DPB1*13:01 DPB1*14:01 DPB1*16:01 DPB1*17:01 DPB1*19:01 DPB1*20:01 DPB1*26:01 DPB1*340:01 DPB1*36:01 DPB1*45:01
QEA	33,85,86	3	30	0.1297	0	0	1	DPB1*11:01
EEA	33,85,86	20	495	0.9505	0	0	1	DPB1*01:01 DPB1*03:01 DPB1*05:01 DPB1*06:01 DPB1*09:01 DPB1*10:01 DPB1*13:01 DPB1*14:01 DPB1*16:01 DPB1*17:01 DPB1*19:01 DPB1*20:01 DPB1*26:01 DPB1*340:01 DPB1*36:01 DPB1*45:01
QEV	33,85,87	3	30	0.1297	0	0	1	DPB1*11:01
EEV	33,85,87	20	495	0.9505	0	0	1	DPB1*01:01 DPB1*03:01 DPB1*05:01 DPB1*06:01 DPB1*09:01 DPB1*10:01 DPB1*13:01 DPB1*14:01 DPB1*16:01 DPB1*17:01 DPB1*19:01 DPB1*20:01 DPB1*26:01 DPB1*340:01 DPB1*36:01 DPB1*45:01
QAV	33,86,87	3	30	0.1297	0	0	1	DPB1*11:01
EAV	33,86,87	20	495	0.9505	0	0	1	DPB1*01:01 DPB1*03:01 DPB1*05:01 DPB1*06:01 DPB1*09:01 DPB1*10:01 DPB1*13:01 DPB1*14:01 DPB1*16:01 DPB1*17:01 DPB1*19:01 DPB1*20:01 DPB1*26:01 DPB1*340:01 DPB1*36:01 DPB1*45:01
FVE	35,36,55	1	18	0.5285	0	0	1	DPB1*19:01
LVE	35,36,55	3	39	0.2163	0	0	1	DPB1*02:02 DPB1*05:01 DPB1*36:01
YAA	35,36,55	10	175	0.2239	0	0	1	DPB1*01:01 DPB1*11:01 DPB1*13:01 DPB1*15:01 DPB1*26:01
FVD	35,36,55	31	708	0.4769	0	0	1	DPB1*02:01 DPB1*03:01 DPB1*04:02 DPB1*06:01 DPB1*09:01 DPB1*10:01 DPB1*14:01 DPB1*16:01 DPB1*17:01 DPB1*20:01 DPB1*45:01
LVA	35,36,56	3	39	0.2163	0	0	1	DPB1*02:02 DPB1*05:01 DPB1*36:01
YAA	35,36,56	10	175	0.2239	0	0	1	DPB1*01:01 DPB1*11:01 DPB1*13:01 DPB1*15:01 DPB1*26:01
FVE	35,36,56	31	708	0.4769	0	0	1	DPB1*02:01 DPB1*03:01 DPB1*04:02 DPB1*06:01 DPB1*09:01 DPB1*10:01 DPB1*14:01 DPB1*16:01 DPB1*17:01 DPB1*20:01 DPB1*45:01
LVE	35,36,57	3	39	0.2163	0	0	1	DPB1*02:02 DPB1*05:01 DPB1*36:01
YAE	35,36,57	10	176	0.2311	0	0	1	DPB1*01:01 DPB1*11:01 DPB1*13:01 DPB1*15:01 DPB1*26:01 DPB1*49:01
FVE	35,36,57	22	513	0.6461	0	0	1	DPB1*02:01 DPB1*04:02 DPB1*10:01 DPB1*16:01 DPB1*19:01 DPB1*23:01 DPB1*340:01 DPB1*45:01 DPB1*71:01
LVI	35,36,65	3	39	0.2163	0	0	1	DPB1*02:02 DPB1*05:01 DPB1*36:01
YAL	35,36,65	3	41	0.237	0	0	1	DPB1*11:01 DPB1*15:01
YAI	35,36,65	7	136	0.4813	0	0	1	DPB1*01:01 DPB1*13:01 DPB1*26:01 DPB1*49:01
FVI	35,36,65	23	544	0.6994	0	0	1	DPB1*02:01 DPB1*04:02 DPB1*09:01 DPB1*10:01 DPB1*16:01 DPB1*17:01 DPB1*19:01 DPB1*23:01 DPB1*340:01 DPB1*71:01
LVE	35,36,69	1	11	0.377	0	0	1	DPB1*02:02
LVK	35,36,69	2	28	0.3223	0	0	1	DPB1*05:01 DPB1*36:01
YAR	35,36,69	3	41	0.237	0	0	1	DPB1*11:01 DPB1*15:01
YAK	35,36,69	6	101	0.2907	0	0	1	DPB1*01:01 DPB1*26:01 DPB1*49:01
FVK	35,36,69	26	441	0.009163	0	0	1	DPB1*03:01 DPB1*04:02 DPB1*14:01 DPB1*20:01 DPB1*23:01 DPB1*45:01
FVI	35,36,76	1	19	0.547	0	0	1	DPB1*19:01 DPB1*340:01
LVM	35,36,76	3	39	0.2163	0	0	1	DPB1*02:02 DPB1*05:01 DPB1*36:01
YAM	35,36,76	3	42	0.2476	0	0	1	DPB1*11:01 DPB1*15:01 DPB1*49:01
YAV	35,36,76	6	100	0.2867	0	0	1	DPB1*01:01 DPB1*26:01
FVV	35,36,76	11	264	0.8771	0	0	1	DPB1*03:01 DPB1*09:01 DPB1*10:01 DPB1*14:01 DPB1*45:01
FVM	35,36,76	23	540	0.6631	0	0	1	DPB1*02:01 DPB1*04:02 DPB1*06:01 DPB1*16:01 DPB1*17:01 DPB1*20:01 DPB1*23:01 DPB1*71:01
LVG	35,36,84	1	11	0.377	0	0	1	DPB1*02:02
LVD	35,36,84	2	28	0.3223	0	0	1	DPB1*05:01 DPB1*36:01
YAD	35,36,84	10	164	0.153	0	0	1	DPB1*01:01 DPB1*11:01 DPB1*13:01 DPB1*26:01
FVG	35,36,84	21	473	0.5184	0	0	1	DPB1*02:01 DPB1*04:02 DPB1*23:01 DPB1*71:01
LVG	35,36,85	1	11	0.377	0	0	1	DPB1*02:02
LVE	35,36,85	2	28	0.3223	0	0	1	DPB1*05:01 DPB1*36:01
YAE	35,36,85	10	164	0.153	0	0	1	DPB1*01:01 DPB1*11:01 DPB1*13:01 DPB1*26:01
FVG	35,36,85	21	473	0.5184	0	0	1	DPB1*02:01 DPB1*04:02 DPB1*23:01 DPB1*71:01
LVP	35,36,86	1	11	0.377	0	0	1	DPB1*02:02
LVA	35,36,86	2	28	0.3223	0	0	1	DPB1*05:01 DPB1*36:01
YAA	35,36,86	10	164	0.153	0	0	1	DPB1*01:01 DPB1*11:01 DPB1*13:01 DPB1*26:01
FVP	35,36,86	21	473	0.5184	0	0	1	DPB1*02:01 DPB1*04:02 DPB1*23:01 DPB1*71:01
LVM	35,36,87	1	11	0.377	0	0	1	DPB1*02:02
LVV	35,36,87	2	28	0.3223	0	0	1	DPB1*05:01 DPB1*36:01
YAV	35,36,87	10	164	0.153	0	0	1	DPB1*01:01 DPB1*11:01 DPB1*13:01 DPB1*26:01
FVM	35,36,87	21	473	0.5184	0	0	1	DPB1*02:01 DPB1*04:02 DPB1*23:01 DPB1*71:01
FEA	35,55,56	1	18	0.5285	0	0	1	DPB1*19:01
LEA	35,55,56	3	39	0.2163	0	0	1	DPB1*02:02 DPB1*05:01 DPB1*36:01
YAA	35,55,56	10	175	0.2239	0	0	1	DPB1*01:01 DPB1*11:01 DPB1*13:01 DPB1*15:01 DPB1*26:01
FDE	35,55,56	31	709	0.4767	0	0	1	DPB1*02:01 DPB1*03:01 DPB1*04:02 DPB1*06:01 DPB1*09:01 DPB1*10:01 DPB1*14:01 DPB1*16:01 DPB1*17:01 DPB1*20:01 DPB1*45:01 DPB1*51:01 DPB1*81:01
FEE	35,55,57	1	18	0.5285	0	0	1	DPB1*19:01
LEE	35,55,57	3	39	0.2163	0	0	1	DPB1*02:02 DPB1*05:01 DPB1*36:01
YAE	35,55,57	10	175	0.2239	0	0	1	DPB1*01:01 DPB1*11:01 DPB1*13:01 DPB1*15:01 DPB1*26:01
FDE	35,55,57	22	489	0.4492	0	0	1	DPB1*02:01 DPB1*04:02 DPB1*10:01 DPB1*16:01 DPB1*45:01 DPB1*51:01 DPB1*81:01
FEI	35,55,65	1	18	0.5285	0	0	1	DPB1*19:01
LEI	35,55,65	3	39	0.2163	0	0	1	DPB1*02:02 DPB1*05:01 DPB1*36:01
YAL	35,55,65	3	41	0.237	0	0	1	DPB1*11:01 DPB1*15:01
YAI	35,55,65	7	135	0.4792	0	0	1	DPB1*01:01 DPB1*13:01 DPB1*26:01
FDI	35,55,65	23	520	0.4947	0	0	1	DPB1*02:01 DPB1*04:02 DPB1*09:01 DPB1*10:01 DPB1*16:01 DPB1*17:01 DPB1*51:01 DPB1*81:01
LEE	35,55,69	1	11	0.377	0	0	1	DPB1*02:02
FEE	35,55,69	1	18	0.5285	0	0	1	DPB1*19:01
LEK	35,55,69	2	28	0.3223	0	0	1	DPB1*05:01 DPB1*36:01
YAR	35,55,69	3	41	0.237	0	0	1	DPB1*11:01 DPB1*15:01
YAK	35,55,69	6	100	0.2867	0	0	1	DPB1*01:01 DPB1*26:01
FDK	35,55,69	26	430	0.005966	0	0	1	DPB1*03:01 DPB1*04:02 DPB1*14:01 DPB1*20:01 DPB1*45:01 DPB1*51:01
FEI	35,55,76	1	18	0.5285	0	0	1	DPB1*19:01
LEM	35,55,76	3	39	0.2163	0	0	1	DPB1*02:02 DPB1*05:01 DPB1*36:01
YAM	35,55,76	3	41	0.237	0	0	1	DPB1*11:01 DPB1*15:01
YAV	35,55,76	6	100	0.2867	0	0	1	DPB1*01:01 DPB1*26:01
FDV	35,55,76	11	264	0.8771	0	0	1	DPB1*03:01 DPB1*09:01 DPB1*10:01 DPB1*14:01 DPB1*45:01
FDM	35,55,76	23	531	0.5844	0	0	1	DPB1*02:01 DPB1*04:02 DPB1*06:01 DPB1*16:01 DPB1*17:01 DPB1*20:01 DPB1*51:01 DPB1*81:01
LEG	35,55,84	1	11	0.377	0	0	1	DPB1*02:02
FED	35,55,84	1	18	0.5285	0	0	1	DPB1*19:01
LED	35,55,84	2	28	0.3223	0	0	1	DPB1*05:01 DPB1*36:01
YAD	35,55,84	10	164	0.153	0	0	1	DPB1*01:01 DPB1*11:01 DPB1*13:01 DPB1*26:01
FDG	35,55,84	21	463	0.4408	0	0	1	DPB1*02:01 DPB1*04:02 DPB1*51:01 DPB1*81:01
LEG	35,55,85	1	11	0.377	0	0	1	DPB1*02:02
FEE	35,55,85	1	18	0.5285	0	0	1	DPB1*19:01
LEE	35,55,85	2	28	0.3223	0	0	1	DPB1*05:01 DPB1*36:01
YAE	35,55,85	10	164	0.153	0	0	1	DPB1*01:01 DPB1*11:01 DPB1*13:01 DPB1*26:01
FDG	35,55,85	21	463	0.4408	0	0	1	DPB1*02:01 DPB1*04:02 DPB1*51:01 DPB1*81:01
LEP	35,55,86	1	11	0.377	0	0	1	DPB1*02:02
FEA	35,55,86	1	18	0.5285	0	0	1	DPB1*19:01
LEA	35,55,86	2	28	0.3223	0	0	1	DPB1*05:01 DPB1*36:01
YAA	35,55,86	10	164	0.153	0	0	1	DPB1*01:01 DPB1*11:01 DPB1*13:01 DPB1*26:01
FDP	35,55,86	21	463	0.4408	0	0	1	DPB1*02:01 DPB1*04:02 DPB1*51:01 DPB1*81:01
LEM	35,55,87	1	11	0.377	0	0	1	DPB1*02:02
FEV	35,55,87	1	18	0.5285	0	0	1	DPB1*19:01
LEV	35,55,87	2	28	0.3223	0	0	1	DPB1*05:01 DPB1*36:01
YAV	35,55,87	10	164	0.153	0	0	1	DPB1*01:01 DPB1*11:01 DPB1*13:01 DPB1*26:01
FDM	35,55,87	21	463	0.4408	0	0	1	DPB1*02:01 DPB1*04:02 DPB1*51:01 DPB1*81:01
LAE	35,56,57	3	39	0.2163	0	0	1	DPB1*02:02 DPB1*05:01 DPB1*36:01
YAE	35,56,57	10	175	0.2239	0	0	1	DPB1*01:01 DPB1*11:01 DPB1*13:01 DPB1*15:01 DPB1*26:01
FEE	35,56,57	22	489	0.4492	0	0	1	DPB1*02:01 DPB1*04:02 DPB1*10:01 DPB1*16:01 DPB1*45:01 DPB1*51:01 DPB1*81:01
LAI	35,56,65	3	39	0.2163	0	0	1	DPB1*02:02 DPB1*05:01 DPB1*36:01
YAL	35,56,65	3	41	0.237	0	0	1	DPB1*11:01 DPB1*15:01
YAI	35,56,65	7	135	0.4792	0	0	1	DPB1*01:01 DPB1*13:01 DPB1*26:01
FEI	35,56,65	23	520	0.4947	0	0	1	DPB1*02:01 DPB1*04:02 DPB1*09:01 DPB1*10:01 DPB1*16:01 DPB1*17:01 DPB1*51:01 DPB1*81:01
LAE	35,56,69	1	11	0.377	0	0	1	DPB1*02:02
FAE	35,56,69	1	20	0.5647	0	0	1	DPB1*19:01 DPB1*340:01 DPB1*71:01
LAK	35,56,69	2	28	0.3223	0	0	1	DPB1*05:01 DPB1*36:01
YAR	35,56,69	3	41	0.237	0	0	1	DPB1*11:01 DPB1*15:01
YAK	35,56,69	6	100	0.2867	0	0	1	DPB1*01:01 DPB1*26:01
FEK	35,56,69	26	430	0.005966	0	0	1	DPB1*03:01 DPB1*04:02 DPB1*14:01 DPB1*20:01 DPB1*45:01 DPB1*51:01
FAI	35,56,76	1	19	0.547	0	0	1	DPB1*19:01 DPB1*340:01
LAM	35,56,76	3	39	0.2163	0	0	1	DPB1*02:02 DPB1*05:01 DPB1*36:01
YAM	35,56,76	3	41	0.237	0	0	1	DPB1*11:01 DPB1*15:01
YAV	35,56,76	6	100	0.2867	0	0	1	DPB1*01:01 DPB1*26:01
FEV	35,56,76	11	264	0.8771	0	0	1	DPB1*03:01 DPB1*09:01 DPB1*10:01 DPB1*14:01 DPB1*45:01
FEM	35,56,76	23	531	0.5844	0	0	1	DPB1*02:01 DPB1*04:02 DPB1*06:01 DPB1*16:01 DPB1*17:01 DPB1*20:01 DPB1*51:01 DPB1*81:01
LAG	35,56,84	1	11	0.377	0	0	1	DPB1*02:02
FAD	35,56,84	1	19	0.547	0	0	1	DPB1*19:01 DPB1*340:01
LAD	35,56,84	2	28	0.3223	0	0	1	DPB1*05:01 DPB1*36:01
YAD	35,56,84	10	164	0.153	0	0	1	DPB1*01:01 DPB1*11:01 DPB1*13:01 DPB1*26:01
FEG	35,56,84	21	463	0.4408	0	0	1	DPB1*02:01 DPB1*04:02 DPB1*51:01 DPB1*81:01
LAG	35,56,85	1	11	0.377	0	0	1	DPB1*02:02
FAE	35,56,85	1	19	0.547	0	0	1	DPB1*19:01 DPB1*340:01
LAE	35,56,85	2	28	0.3223	0	0	1	DPB1*05:01 DPB1*36:01
YAE	35,56,85	10	164	0.153	0	0	1	DPB1*01:01 DPB1*11:01 DPB1*13:01 DPB1*26:01
FEG	35,56,85	21	463	0.4408	0	0	1	DPB1*02:01 DPB1*04:02 DPB1*51:01 DPB1*81:01
LAP	35,56,86	1	11	0.377	0	0	1	DPB1*02:02
FAA	35,56,86	1	19	0.547	0	0	1	DPB1*19:01 DPB1*340:01
LAA	35,56,86	2	28	0.3223	0	0	1	DPB1*05:01 DPB1*36:01
YAA	35,56,86	10	164	0.153	0	0	1	DPB1*01:01 DPB1*11:01 DPB1*13:01 DPB1*26:01
FEP	35,56,86	21	463	0.4408	0	0	1	DPB1*02:01 DPB1*04:02 DPB1*51:01 DPB1*81:01
LAM	35,56,87	1	11	0.377	0	0	1	DPB1*02:02
FAV	35,56,87	1	19	0.547	0	0	1	DPB1*19:01 DPB1*340:01
LAV	35,56,87	2	28	0.3223	0	0	1	DPB1*05:01 DPB1*36:01
YAV	35,56,87	10	164	0.153	0	0	1	DPB1*01:01 DPB1*11:01 DPB1*13:01 DPB1*26:01
FEM	35,56,87	21	463	0.4408	0	0	1	DPB1*02:01 DPB1*04:02 DPB1*51:01 DPB1*81:01
LEI	35,57,65	3	39	0.2163	0	0	1	DPB1*02:02 DPB1*05:01 DPB1*36:01
YEL	35,57,65	3	41	0.237	0	0	1	DPB1*11:01 DPB1*15:01
FDI	35,57,65	2	41	0.6792	0	0	1	DPB1*09:01 DPB1*17:01
YEI	35,57,65	7	136	0.4813	0	0	1	DPB1*01:01 DPB1*13:01 DPB1*26:01 DPB1*49:01
LEE	35,57,69	1	11	0.377	0	0	1	DPB1*02:02
LEK	35,57,69	2	28	0.3223	0	0	1	DPB1*05:01 DPB1*36:01
YER	35,57,69	3	41	0.237	0	0	1	DPB1*11:01 DPB1*15:01
YEK	35,57,69	6	101	0.2907	0	0	1	DPB1*01:01 DPB1*26:01 DPB1*49:01
FEK	35,57,69	33	813	1	0	0	1	DPB1*04:01 DPB1*04:02 DPB1*23:01 DPB1*45:01 DPB1*51:01
FEI	35,57,76	1	19	0.547	0	0	1	DPB1*19:01 DPB1*340:01
LEM	35,57,76	3	39	0.2163	0	0	1	DPB1*02:02 DPB1*05:01 DPB1*36:01
YEM	35,57,76	3	42	0.2476	0	0	1	DPB1*11:01 DPB1*15:01 DPB1*49:01
YEV	35,57,76	6	100	0.2867	0	0	1	DPB1*01:01 DPB1*26:01
FDV	35,57,76	10	236	0.8381	0	0	1	DPB1*03:01 DPB1*09:01 DPB1*14:01
LEG	35,57,84	1	11	0.377	0	0	1	DPB1*02:02
LED	35,57,84	2	28	0.3223	0	0	1	DPB1*05:01 DPB1*36:01
YED	35,57,84	10	164	0.153	0	0	1	DPB1*01:01 DPB1*11:01 DPB1*13:01 DPB1*26:01
LEG	35,57,85	1	11	0.377	0	0	1	DPB1*02:02
LEE	35,57,85	2	28	0.3223	0	0	1	DPB1*05:01 DPB1*36:01
YEE	35,57,85	10	164	0.153	0	0	1	DPB1*01:01 DPB1*11:01 DPB1*13:01 DPB1*26:01
LEP	35,57,86	1	11	0.377	0	0	1	DPB1*02:02
LEA	35,57,86	2	28	0.3223	0	0	1	DPB1*05:01 DPB1*36:01
YEA	35,57,86	10	164	0.153	0	0	1	DPB1*01:01 DPB1*11:01 DPB1*13:01 DPB1*26:01
LEM	35,57,87	1	11	0.377	0	0	1	DPB1*02:02
LEV	35,57,87	2	28	0.3223	0	0	1	DPB1*05:01 DPB1*36:01
YEV	35,57,87	10	164	0.153	0	0	1	DPB1*01:01 DPB1*11:01 DPB1*13:01 DPB1*26:01
LIE	35,65,69	1	11	0.377	0	0	1	DPB1*02:02
LIK	35,65,69	2	28	0.3223	0	0	1	DPB1*05:01 DPB1*36:01
YLR	35,65,69	3	41	0.237	0	0	1	DPB1*11:01 DPB1*15:01
YIK	35,65,69	6	101	0.2907	0	0	1	DPB1*01:01 DPB1*26:01 DPB1*49:01
FIK	35,65,69	33	813	1	0	0	1	DPB1*04:01 DPB1*04:02 DPB1*23:01 DPB1*51:01
FII	35,65,76	1	19	0.547	0	0	1	DPB1*19:01 DPB1*340:01
FIV	35,65,76	2	38	0.6637	0	0	1	DPB1*09:01 DPB1*10:01
LIM	35,65,76	3	39	0.2163	0	0	1	DPB1*02:02 DPB1*05:01 DPB1*36:01
YLM	35,65,76	3	41	0.237	0	0	1	DPB1*11:01 DPB1*15:01
YIV	35,65,76	6	100	0.2867	0	0	1	DPB1*01:01 DPB1*26:01
LIG	35,65,84	1	11	0.377	0	0	1	DPB1*02:02
LID	35,65,84	2	28	0.3223	0	0	1	DPB1*05:01 DPB1*36:01
YLD	35,65,84	3	30	0.1297	0	0	1	DPB1*11:01
YID	35,65,84	7	135	0.4792	0	0	1	DPB1*01:01 DPB1*13:01 DPB1*26:01
LIG	35,65,85	1	11	0.377	0	0	1	DPB1*02:02
LIE	35,65,85	2	28	0.3223	0	0	1	DPB1*05:01 DPB1*36:01
YLE	35,65,85	3	30	0.1297	0	0	1	DPB1*11:01
YIE	35,65,85	7	135	0.4792	0	0	1	DPB1*01:01 DPB1*13:01 DPB1*26:01
LIP	35,65,86	1	11	0.377	0	0	1	DPB1*02:02
LIA	35,65,86	2	28	0.3223	0	0	1	DPB1*05:01 DPB1*36:01
YLA	35,65,86	3	30	0.1297	0	0	1	DPB1*11:01
YIA	35,65,86	7	135	0.4792	0	0	1	DPB1*01:01 DPB1*13:01 DPB1*26:01
LIM	35,65,87	1	11	0.377	0	0	1	DPB1*02:02
LIV	35,65,87	2	28	0.3223	0	0	1	DPB1*05:01 DPB1*36:01
YLV	35,65,87	3	30	0.1297	0	0	1	DPB1*11:01
YIV	35,65,87	7	135	0.4792	0	0	1	DPB1*01:01 DPB1*13:01 DPB1*26:01
LEM	35,69,76	1	11	0.377	0	0	1	DPB1*02:02
FEI	35,69,76	1	19	0.547	0	0	1	DPB1*19:01 DPB1*340:01
LKM	35,69,76	2	28	0.3223	0	0	1	DPB1*05:01 DPB1*36:01
FEV	35,69,76	2	38	0.6637	0	0	1	DPB1*09:01 DPB1*10:01
YRM	35,69,76	3	41	0.237	0	0	1	DPB1*11:01 DPB1*15:01
YKV	35,69,76	6	100	0.2867	0	0	1	DPB1*01:01 DPB1*26:01
FKM	35,69,76	33	815	1	0	0	1	DPB1*04:01 DPB1*04:02 DPB1*20:01 DPB1*23:01 DPB1*51:01
LEG	35,69,84	1	11	0.377	0	0	1	DPB1*02:02
LKD	35,69,84	2	28	0.3223	0	0	1	DPB1*05:01 DPB1*36:01
YRD	35,69,84	3	30	0.1297	0	0	1	DPB1*11:01
YKD	35,69,84	6	100	0.2867	0	0	1	DPB1*01:01 DPB1*26:01
FKG	35,69,84	33	813	1	0	0	1	DPB1*04:01 DPB1*04:02 DPB1*23:01 DPB1*51:01
LEG	35,69,85	1	11	0.377	0	0	1	DPB1*02:02
LKE	35,69,85	2	28	0.3223	0	0	1	DPB1*05:01 DPB1*36:01
YRE	35,69,85	3	30	0.1297	0	0	1	DPB1*11:01
YKE	35,69,85	6	100	0.2867	0	0	1	DPB1*01:01 DPB1*26:01
FKG	35,69,85	33	813	1	0	0	1	DPB1*04:01 DPB1*04:02 DPB1*23:01 DPB1*51:01
LEP	35,69,86	1	11	0.377	0	0	1	DPB1*02:02
LKA	35,69,86	2	28	0.3223	0	0	1	DPB1*05:01 DPB1*36:01
YRA	35,69,86	3	30	0.1297	0	0	1	DPB1*11:01
YKA	35,69,86	6	100	0.2867	0	0	1	DPB1*01:01 DPB1*26:01
FKP	35,69,86	33	813	1	0	0	1	DPB1*04:01 DPB1*04:02 DPB1*23:01 DPB1*51:01
LEM	35,69,87	1	11	0.377	0	0	1	DPB1*02:02
LKV	35,69,87	2	28	0.3223	0	0	1	DPB1*05:01 DPB1*36:01
YRV	35,69,87	3	30	0.1297	0	0	1	DPB1*11:01
YKV	35,69,87	6	100	0.2867	0	0	1	DPB1*01:01 DPB1*26:01
FKM	35,69,87	33	813	1	0	0	1	DPB1*04:01 DPB1*04:02 DPB1*23:01 DPB1*51:01
LMG	35,76,84	1	11	0.377	0	0	1	DPB1*02:02
FID	35,76,84	1	19	0.547	0	0	1	DPB1*19:01 DPB1*340:01
LMD	35,76,84	2	28	0.3223	0	0	1	DPB1*05:01 DPB1*36:01
YMD	35,76,84	3	30	0.1297	0	0	1	DPB1*11:01
YVD	35,76,84	6	100	0.2867	0	0	1	DPB1*01:01 DPB1*26:01
FVD	35,76,84	11	264	0.8771	0	0	1	DPB1*03:01 DPB1*09:01 DPB1*10:01 DPB1*14:01 DPB1*45:01
LMG	35,76,85	1	11	0.377	0	0	1	DPB1*02:02
FIE	35,76,85	1	19	0.547	0	0	1	DPB1*19:01 DPB1*340:01
LME	35,76,85	2	28	0.3223	0	0	1	DPB1*05:01 DPB1*36:01
YME	35,76,85	3	30	0.1297	0	0	1	DPB1*11:01
YVE	35,76,85	6	100	0.2867	0	0	1	DPB1*01:01 DPB1*26:01
FVE	35,76,85	11	264	0.8771	0	0	1	DPB1*03:01 DPB1*09:01 DPB1*10:01 DPB1*14:01 DPB1*45:01
LMP	35,76,86	1	11	0.377	0	0	1	DPB1*02:02
FIA	35,76,86	1	19	0.547	0	0	1	DPB1*19:01 DPB1*340:01
LMA	35,76,86	2	28	0.3223	0	0	1	DPB1*05:01 DPB1*36:01
YMA	35,76,86	3	30	0.1297	0	0	1	DPB1*11:01
YVA	35,76,86	6	100	0.2867	0	0	1	DPB1*01:01 DPB1*26:01
FVA	35,76,86	11	264	0.8771	0	0	1	DPB1*03:01 DPB1*09:01 DPB1*10:01 DPB1*14:01 DPB1*45:01
LMM	35,76,87	1	11	0.377	0	0	1	DPB1*02:02
FIV	35,76,87	1	19	0.547	0	0	1	DPB1*19:01 DPB1*340:01
LMV	35,76,87	2	28	0.3223	0	0	1	DPB1*05:01 DPB1*36:01
YMV	35,76,87	3	30	0.1297	0	0	1	DPB1*11:01
YVV	35,76,87	6	100	0.2867	0	0	1	DPB1*01:01 DPB1*26:01
FVV	35,76,87	11	264	0.8771	0	0	1	DPB1*03:01 DPB1*09:01 DPB1*10:01 DPB1*14:01 DPB1*45:01
LGG	35,84,85	1	11	0.377	0	0	1	DPB1*02:02
LDE	35,84,85	2	28	0.3223	0	0	1	DPB1*05:01 DPB1*36:01
YDE	35,84,85	10	164	0.153	0	0	1	DPB1*01:01 DPB1*11:01 DPB1*13:01 DPB1*26:01
LGP	35,84,86	1	11	0.377	0	0	1	DPB1*02:02
LDA	35,84,86	2	28	0.3223	0	0	1	DPB1*05:01 DPB1*36:01
YDA	35,84,86	10	164	0.153	0	0	1	DPB1*01:01 DPB1*11:01 DPB1*13:01 DPB1*26:01
LGM	35,84,87	1	11	0.377	0	0	1	DPB1*02:02
LDV	35,84,87	2	28	0.3223	0	0	1	DPB1*05:01 DPB1*36:01
YDV	35,84,87	10	164	0.153	0	0	1	DPB1*01:01 DPB1*11:01 DPB1*13:01 DPB1*26:01
LGP	35,85,86	1	11	0.377	0	0	1	DPB1*02:02
LEA	35,85,86	2	28	0.3223	0	0	1	DPB1*05:01 DPB1*36:01
YEA	35,85,86	10	164	0.153	0	0	1	DPB1*01:01 DPB1*11:01 DPB1*13:01 DPB1*26:01
LGM	35,85,87	1	11	0.377	0	0	1	DPB1*02:02
LEV	35,85,87	2	28	0.3223	0	0	1	DPB1*05:01 DPB1*36:01
YEV	35,85,87	10	164	0.153	0	0	1	DPB1*01:01 DPB1*11:01 DPB1*13:01 DPB1*26:01
LPM	35,86,87	1	11	0.377	0	0	1	DPB1*02:02
LAV	35,86,87	2	28	0.3223	0	0	1	DPB1*05:01 DPB1*36:01
YAV	35,86,87	10	164	0.153	0	0	1	DPB1*01:01 DPB1*11:01 DPB1*13:01 DPB1*26:01
VEA	36,55,56	4	56	0.2834	0	0	1	DPB1*02:02 DPB1*05:01 DPB1*19:01 DPB1*36:01
VDE	36,55,56	31	708	0.4769	0	0	1	DPB1*02:01 DPB1*03:01 DPB1*04:02 DPB1*06:01 DPB1*09:01 DPB1*10:01 DPB1*14:01 DPB1*16:01 DPB1*17:01 DPB1*20:01 DPB1*45:01
VEE	36,55,57	4	56	0.2834	0	0	1	DPB1*02:02 DPB1*05:01 DPB1*19:01 DPB1*36:01
VDE	36,55,57	22	488	0.4418	0	0	1	DPB1*02:01 DPB1*04:02 DPB1*10:01 DPB1*16:01 DPB1*45:01
AAL	36,55,65	3	41	0.237	0	0	1	DPB1*11:01 DPB1*15:01
VEI	36,55,65	4	56	0.2834	0	0	1	DPB1*02:02 DPB1*05:01 DPB1*19:01 DPB1*36:01
VDI	36,55,65	23	519	0.4869	0	0	1	DPB1*02:01 DPB1*04:02 DPB1*09:01 DPB1*10:01 DPB1*16:01 DPB1*17:01
VEK	36,55,69	2	28	0.3223	0	0	1	DPB1*05:01 DPB1*36:01
VEE	36,55,69	2	29	0.3368	0	0	1	DPB1*02:02 DPB1*19:01
AAR	36,55,69	3	41	0.237	0	0	1	DPB1*11:01 DPB1*15:01
VDK	36,55,69	26	429	0.00573	0	0	1	DPB1*03:01 DPB1*04:02 DPB1*14:01 DPB1*20:01 DPB1*45:01
VEI	36,55,76	1	18	0.5285	0	0	1	DPB1*19:01
VEM	36,55,76	3	39	0.2163	0	0	1	DPB1*02:02 DPB1*05:01 DPB1*36:01
AAV	36,55,76	6	100	0.2867	0	0	1	DPB1*01:01 DPB1*26:01
VDV	36,55,76	11	264	0.8771	0	0	1	DPB1*03:01 DPB1*09:01 DPB1*10:01 DPB1*14:01 DPB1*45:01
VDM	36,55,76	23	530	0.576	0	0	1	DPB1*02:01 DPB1*04:02 DPB1*06:01 DPB1*16:01 DPB1*17:01 DPB1*20:01
VEG	36,55,84	1	11	0.377	0	0	1	DPB1*02:02
VED	36,55,84	3	45	0.4251	0	0	1	DPB1*05:01 DPB1*19:01 DPB1*36:01
AAD	36,55,84	10	164	0.153	0	0	1	DPB1*01:01 DPB1*11:01 DPB1*13:01 DPB1*26:01
VDG	36,55,84	21	462	0.4334	0	0	1	DPB1*02:01 DPB1*04:02
VEG	36,55,85	1	11	0.377	0	0	1	DPB1*02:02
VEE	36,55,85	3	45	0.4251	0	0	1	DPB1*05:01 DPB1*19:01 DPB1*36:01
AAE	36,55,85	10	164	0.153	0	0	1	DPB1*01:01 DPB1*11:01 DPB1*13:01 DPB1*26:01
VDG	36,55,85	21	462	0.4334	0	0	1	DPB1*02:01 DPB1*04:02
VEP	36,55,86	1	11	0.377	0	0	1	DPB1*02:02
VEA	36,55,86	3	45	0.4251	0	0	1	DPB1*05:01 DPB1*19:01 DPB1*36:01
AAA	36,55,86	10	164	0.153	0	0	1	DPB1*01:01 DPB1*11:01 DPB1*13:01 DPB1*26:01
VDP	36,55,86	21	462	0.4334	0	0	1	DPB1*02:01 DPB1*04:02
VEM	36,55,87	1	11	0.377	0	0	1	DPB1*02:02
VEV	36,55,87	3	45	0.4251	0	0	1	DPB1*05:01 DPB1*19:01 DPB1*36:01
AAV	36,55,87	10	164	0.153	0	0	1	DPB1*01:01 DPB1*11:01 DPB1*13:01 DPB1*26:01
VDM	36,55,87	21	462	0.4334	0	0	1	DPB1*02:01 DPB1*04:02
VAE	36,56,57	4	72	0.5279	0	0	1	DPB1*02:02 DPB1*05:01 DPB1*19:01 DPB1*23:01 DPB1*340:01 DPB1*36:01 DPB1*71:01
VEE	36,56,57	22	488	0.4418	0	0	1	DPB1*02:01 DPB1*04:02 DPB1*10:01 DPB1*16:01 DPB1*45:01
AAL	36,56,65	3	41	0.237	0	0	1	DPB1*11:01 DPB1*15:01
VAI	36,56,65	4	72	0.5279	0	0	1	DPB1*02:02 DPB1*05:01 DPB1*19:01 DPB1*23:01 DPB1*340:01 DPB1*36:01 DPB1*71:01
VEI	36,56,65	23	519	0.4869	0	0	1	DPB1*02:01 DPB1*04:02 DPB1*09:01 DPB1*10:01 DPB1*16:01 DPB1*17:01
VAE	36,56,69	2	31	0.3654	0	0	1	DPB1*02:02 DPB1*19:01 DPB1*340:01 DPB1*71:01
AAR	36,56,69	3	41	0.237	0	0	1	DPB1*11:01 DPB1*15:01
VAK	36,56,69	2	43	0.6901	0	0	1	DPB1*05:01 DPB1*23:01 DPB1*36:01
VEK	36,56,69	26	429	0.00573	0	0	1	DPB1*03:01 DPB1*04:02 DPB1*14:01 DPB1*20:01 DPB1*45:01
VAI	36,56,76	1	19	0.547	0	0	1	DPB1*19:01 DPB1*340:01
VAM	36,56,76	3	55	0.4844	0	0	1	DPB1*02:02 DPB1*05:01 DPB1*23:01 DPB1*36:01 DPB1*71:01
AAV	36,56,76	6	100	0.2867	0	0	1	DPB1*01:01 DPB1*26:01
VEV	36,56,76	11	264	0.8771	0	0	1	DPB1*03:01 DPB1*09:01 DPB1*10:01 DPB1*14:01 DPB1*45:01
VEM	36,56,76	23	530	0.576	0	0	1	DPB1*02:01 DPB1*04:02 DPB1*06:01 DPB1*16:01 DPB1*17:01 DPB1*20:01
VAD	36,56,84	3	46	0.4301	0	0	1	DPB1*05:01 DPB1*19:01 DPB1*340:01 DPB1*36:01
AAD	36,56,84	10	164	0.153	0	0	1	DPB1*01:01 DPB1*11:01 DPB1*13:01 DPB1*26:01
VEG	36,56,84	21	462	0.4334	0	0	1	DPB1*02:01 DPB1*04:02
VAE	36,56,85	3	46	0.4301	0	0	1	DPB1*05:01 DPB1*19:01 DPB1*340:01 DPB1*36:01
AAE	36,56,85	10	164	0.153	0	0	1	DPB1*01:01 DPB1*11:01 DPB1*13:01 DPB1*26:01
VEG	36,56,85	21	462	0.4334	0	0	1	DPB1*02:01 DPB1*04:02
VAA	36,56,86	3	46	0.4301	0	0	1	DPB1*05:01 DPB1*19:01 DPB1*340:01 DPB1*36:01
AAA	36,56,86	10	164	0.153	0	0	1	DPB1*01:01 DPB1*11:01 DPB1*13:01 DPB1*26:01
VEP	36,56,86	21	462	0.4334	0	0	1	DPB1*02:01 DPB1*04:02
VAV	36,56,87	3	46	0.4301	0	0	1	DPB1*05:01 DPB1*19:01 DPB1*340:01 DPB1*36:01
AAV	36,56,87	10	164	0.153	0	0	1	DPB1*01:01 DPB1*11:01 DPB1*13:01 DPB1*26:01
VEM	36,56,87	21	462	0.4334	0	0	1	DPB1*02:01 DPB1*04:02
AEL	36,57,65	3	41	0.237	0	0	1	DPB1*11:01 DPB1*15:01
VDI	36,57,65	2	41	0.6792	0	0	1	DPB1*09:01 DPB1*17:01
VEI	36,57,65	24	540	0.4551	0	0	1	DPB1*02:01 DPB1*02:02 DPB1*04:02 DPB1*05:01 DPB1*10:01 DPB1*16:01 DPB1*19:01 DPB1*23:01 DPB1*340:01 DPB1*36:01 DPB1*71:01
AER	36,57,69	3	41	0.237	0	0	1	DPB1*11:01 DPB1*15:01
VEK	36,57,69	18	270	0.01261	0	0	1	DPB1*04:02 DPB1*05:01 DPB1*23:01 DPB1*36:01 DPB1*45:01
VEI	36,57,76	1	19	0.547	0	0	1	DPB1*19:01 DPB1*340:01
AEV	36,57,76	6	100	0.2867	0	0	1	DPB1*01:01 DPB1*26:01
VDV	36,57,76	10	236	0.8381	0	0	1	DPB1*03:01 DPB1*09:01 DPB1*14:01
VEM	36,57,76	23	510	0.42	0	0	1	DPB1*02:01 DPB1*02:02 DPB1*04:02 DPB1*05:01 DPB1*16:01 DPB1*23:01 DPB1*36:01 DPB1*71:01
VED	36,57,84	4	89	0.776	0	0	1	DPB1*05:01 DPB1*10:01 DPB1*16:01 DPB1*19:01 DPB1*340:01 DPB1*36:01 DPB1*45:01
AED	36,57,84	10	164	0.153	0	0	1	DPB1*01:01 DPB1*11:01 DPB1*13:01 DPB1*26:01
VEG	36,57,84	22	479	0.3782	0	0	1	DPB1*02:01 DPB1*02:02 DPB1*04:02 DPB1*23:01 DPB1*71:01
VEE	36,57,85	4	89	0.776	0	0	1	DPB1*05:01 DPB1*10:01 DPB1*16:01 DPB1*19:01 DPB1*340:01 DPB1*36:01 DPB1*45:01
AEE	36,57,85	10	164	0.153	0	0	1	DPB1*01:01 DPB1*11:01 DPB1*13:01 DPB1*26:01
VEG	36,57,85	22	479	0.3782	0	0	1	DPB1*02:01 DPB1*02:02 DPB1*04:02 DPB1*23:01 DPB1*71:01
VEA	36,57,86	4	89	0.776	0	0	1	DPB1*05:01 DPB1*10:01 DPB1*16:01 DPB1*19:01 DPB1*340:01 DPB1*36:01 DPB1*45:01
AEA	36,57,86	10	164	0.153	0	0	1	DPB1*01:01 DPB1*11:01 DPB1*13:01 DPB1*26:01
VEP	36,57,86	22	479	0.3782	0	0	1	DPB1*02:01 DPB1*02:02 DPB1*04:02 DPB1*23:01 DPB1*71:01
VEV	36,57,87	4	89	0.776	0	0	1	DPB1*05:01 DPB1*10:01 DPB1*16:01 DPB1*19:01 DPB1*340:01 DPB1*36:01 DPB1*45:01
AEV	36,57,87	10	164	0.153	0	0	1	DPB1*01:01 DPB1*11:01 DPB1*13:01 DPB1*26:01
VEM	36,57,87	22	479	0.3782	0	0	1	DPB1*02:01 DPB1*02:02 DPB1*04:02 DPB1*23:01 DPB1*71:01
ALR	36,65,69	3	41	0.237	0	0	1	DPB1*11:01 DPB1*15:01
VIK	36,65,69	18	269	0.01203	0	0	1	DPB1*04:02 DPB1*05:01 DPB1*23:01 DPB1*36:01
VII	36,65,76	1	19	0.547	0	0	1	DPB1*19:01 DPB1*340:01
VIV	36,65,76	2	38	0.6637	0	0	1	DPB1*09:01 DPB1*10:01
ALM	36,65,76	3	41	0.237	0	0	1	DPB1*11:01 DPB1*15:01
AIV	36,65,76	6	100	0.2867	0	0	1	DPB1*01:01 DPB1*26:01
VIM	36,65,76	24	534	0.4117	0	0	1	DPB1*02:01 DPB1*02:02 DPB1*04:02 DPB1*05:01 DPB1*16:01 DPB1*17:01 DPB1*23:01 DPB1*36:01 DPB1*71:01
ALD	36,65,84	3	30	0.1297	0	0	1	DPB1*11:01
VID	36,65,84	6	128	0.632	0	0	1	DPB1*05:01 DPB1*09:01 DPB1*10:01 DPB1*16:01 DPB1*17:01 DPB1*19:01 DPB1*340:01 DPB1*36:01
AID	36,65,84	7	135	0.4792	0	0	1	DPB1*01:01 DPB1*13:01 DPB1*26:01
VIG	36,65,84	22	479	0.3782	0	0	1	DPB1*02:01 DPB1*02:02 DPB1*04:02 DPB1*23:01 DPB1*71:01
ALE	36,65,85	3	30	0.1297	0	0	1	DPB1*11:01
VIE	36,65,85	6	128	0.632	0	0	1	DPB1*05:01 DPB1*09:01 DPB1*10:01 DPB1*16:01 DPB1*17:01 DPB1*19:01 DPB1*340:01 DPB1*36:01
AIE	36,65,85	7	135	0.4792	0	0	1	DPB1*01:01 DPB1*13:01 DPB1*26:01
VIG	36,65,85	22	479	0.3782	0	0	1	DPB1*02:01 DPB1*02:02 DPB1*04:02 DPB1*23:01 DPB1*71:01
ALA	36,65,86	3	30	0.1297	0	0	1	DPB1*11:01
VIA	36,65,86	6	128	0.632	0	0	1	DPB1*05:01 DPB1*09:01 DPB1*10:01 DPB1*16:01 DPB1*17:01 DPB1*19:01 DPB1*340:01 DPB1*36:01
AIA	36,65,86	7	135	0.4792	0	0	1	DPB1*01:01 DPB1*13:01 DPB1*26:01
VIP	36,65,86	22	479	0.3782	0	0	1	DPB1*02:01 DPB1*02:02 DPB1*04:02 DPB1*23:01 DPB1*71:01
ALV	36,65,87	3	30	0.1297	0	0	1	DPB1*11:01
VIV	36,65,87	6	128	0.632	0	0	1	DPB1*05:01 DPB1*09:01 DPB1*10:01 DPB1*16:01 DPB1*17:01 DPB1*19:01 DPB1*340:01 DPB1*36:01
AIV	36,65,87	7	135	0.4792	0	0	1	DPB1*01:01 DPB1*13:01 DPB1*26:01
VIM	36,65,87	22	479	0.3782	0	0	1	DPB1*02:01 DPB1*02:02 DPB1*04:02 DPB1*23:01 DPB1*71:01
VEI	36,69,76	1	19	0.547	0	0	1	DPB1*19:01 DPB1*340:01
VEV	36,69,76	2	38	0.6637	0	0	1	DPB1*09:01 DPB1*10:01
ARM	36,69,76	3	41	0.237	0	0	1	DPB1*11:01 DPB1*15:01
AKV	36,69,76	6	100	0.2867	0	0	1	DPB1*01:01 DPB1*26:01
VKM	36,69,76	18	273	0.01447	0	0	1	DPB1*04:02 DPB1*05:01 DPB1*20:01 DPB1*23:01 DPB1*36:01
ARD	36,69,84	3	30	0.1297	0	0	1	DPB1*11:01
AKD	36,69,84	6	100	0.2867	0	0	1	DPB1*01:01 DPB1*26:01
VKG	36,69,84	17	242	0.008681	0	0	1	DPB1*04:02 DPB1*23:01
VKD	36,69,84	11	261	0.8434	0	0	1	DPB1*03:01 DPB1*05:01 DPB1*14:01 DPB1*20:01 DPB1*36:01 DPB1*45:01
ARE	36,69,85	3	30	0.1297	0	0	1	DPB1*11:01
AKE	36,69,85	6	100	0.2867	0	0	1	DPB1*01:01 DPB1*26:01
VKG	36,69,85	17	242	0.008681	0	0	1	DPB1*04:02 DPB1*23:01
VKE	36,69,85	11	261	0.8434	0	0	1	DPB1*03:01 DPB1*05:01 DPB1*14:01 DPB1*20:01 DPB1*36:01 DPB1*45:01
ARA	36,69,86	3	30	0.1297	0	0	1	DPB1*11:01
AKA	36,69,86	6	100	0.2867	0	0	1	DPB1*01:01 DPB1*26:01
VKP	36,69,86	17	242	0.008681	0	0	1	DPB1*04:02 DPB1*23:01
VKA	36,69,86	11	261	0.8434	0	0	1	DPB1*03:01 DPB1*05:01 DPB1*14:01 DPB1*20:01 DPB1*36:01 DPB1*45:01
ARV	36,69,87	3	30	0.1297	0	0	1	DPB1*11:01
AKV	36,69,87	6	100	0.2867	0	0	1	DPB1*01:01 DPB1*26:01
VKM	36,69,87	17	242	0.008681	0	0	1	DPB1*04:02 DPB1*23:01
VKV	36,69,87	11	261	0.8434	0	0	1	DPB1*03:01 DPB1*05:01 DPB1*14:01 DPB1*20:01 DPB1*36:01 DPB1*45:01
VID	36,76,84	1	19	0.547	0	0	1	DPB1*19:01 DPB1*340:01
AMD	36,76,84	3	30	0.1297	0	0	1	DPB1*11:01
AVD	36,76,84	6	100	0.2867	0	0	1	DPB1*01:01 DPB1*26:01
VVD	36,76,84	11	264	0.8771	0	0	1	DPB1*03:01 DPB1*09:01 DPB1*10:01 DPB1*14:01 DPB1*45:01
VMG	36,76,84	22	479	0.3782	0	0	1	DPB1*02:01 DPB1*02:02 DPB1*04:02 DPB1*23:01 DPB1*71:01
VIE	36,76,85	1	19	0.547	0	0	1	DPB1*19:01 DPB1*340:01
AME	36,76,85	3	30	0.1297	0	0	1	DPB1*11:01
AVE	36,76,85	6	100	0.2867	0	0	1	DPB1*01:01 DPB1*26:01
VVE	36,76,85	11	264	0.8771	0	0	1	DPB1*03:01 DPB1*09:01 DPB1*10:01 DPB1*14:01 DPB1*45:01
VMG	36,76,85	22	479	0.3782	0	0	1	DPB1*02:01 DPB1*02:02 DPB1*04:02 DPB1*23:01 DPB1*71:01
VIA	36,76,86	1	19	0.547	0	0	1	DPB1*19:01 DPB1*340:01
AMA	36,76,86	3	30	0.1297	0	0	1	DPB1*11:01
AVA	36,76,86	6	100	0.2867	0	0	1	DPB1*01:01 DPB1*26:01
VVA	36,76,86	11	264	0.8771	0	0	1	DPB1*03:01 DPB1*09:01 DPB1*10:01 DPB1*14:01 DPB1*45:01
VMP	36,76,86	22	479	0.3782	0	0	1	DPB1*02:01 DPB1*02:02 DPB1*04:02 DPB1*23:01 DPB1*71:01
VIV	36,76,87	1	19	0.547	0	0	1	DPB1*19:01 DPB1*340:01
AMV	36,76,87	3	30	0.1297	0	0	1	DPB1*11:01
AVV	36,76,87	6	100	0.2867	0	0	1	DPB1*01:01 DPB1*26:01
VVV	36,76,87	11	264	0.8771	0	0	1	DPB1*03:01 DPB1*09:01 DPB1*10:01 DPB1*14:01 DPB1*45:01
VMM	36,76,87	22	479	0.3782	0	0	1	DPB1*02:01 DPB1*02:02 DPB1*04:02 DPB1*23:01 DPB1*71:01
ADE	36,84,85	10	164	0.153	0	0	1	DPB1*01:01 DPB1*11:01 DPB1*13:01 DPB1*26:01
VGG	36,84,85	22	479	0.3782	0	0	1	DPB1*02:01 DPB1*02:02 DPB1*04:02 DPB1*23:01 DPB1*71:01
ADA	36,84,86	10	164	0.153	0	0	1	DPB1*01:01 DPB1*11:01 DPB1*13:01 DPB1*26:01
VGP	36,84,86	22	479	0.3782	0	0	1	DPB1*02:01 DPB1*02:02 DPB1*04:02 DPB1*23:01 DPB1*71:01
ADV	36,84,87	10	164	0.153	0	0	1	DPB1*01:01 DPB1*11:01 DPB1*13:01 DPB1*26:01
VGM	36,84,87	22	479	0.3782	0	0	1	DPB1*02:01 DPB1*02:02 DPB1*04:02 DPB1*23:01 DPB1*71:01
AEA	36,85,86	10	164	0.153	0	0	1	DPB1*01:01 DPB1*11:01 DPB1*13:01 DPB1*26:01
VGP	36,85,86	22	479	0.3782	0	0	1	DPB1*02:01 DPB1*02:02 DPB1*04:02 DPB1*23:01 DPB1*71:01
AEV	36,85,87	10	164	0.153	0	0	1	DPB1*01:01 DPB1*11:01 DPB1*13:01 DPB1*26:01
VGM	36,85,87	22	479	0.3782	0	0	1	DPB1*02:01 DPB1*02:02 DPB1*04:02 DPB1*23:01 DPB1*71:01
AAV	36,86,87	10	164	0.153	0	0	1	DPB1*01:01 DPB1*11:01 DPB1*13:01 DPB1*26:01
VPM	36,86,87	22	479	0.3782	0	0	1	DPB1*02:01 DPB1*02:02 DPB1*04:02 DPB1*23:01 DPB1*71:01
EAE	55,56,57	4	56	0.2834	0	0	1	DPB1*02:02 DPB1*05:01 DPB1*19:01 DPB1*36:01
DEE	55,56,57	22	489	0.4492	0	0	1	DPB1*02:01 DPB1*04:02 DPB1*10:01 DPB1*16:01 DPB1*45:01 DPB1*49:01 DPB1*51:01 DPB1*81:01
AAL	55,56,65	3	41	0.237	0	0	1	DPB1*11:01 DPB1*15:01
EAI	55,56,65	4	56	0.2834	0	0	1	DPB1*02:02 DPB1*05:01 DPB1*19:01 DPB1*36:01
DEI	55,56,65	23	520	0.4947	0	0	1	DPB1*02:01 DPB1*04:02 DPB1*09:01 DPB1*10:01 DPB1*16:01 DPB1*17:01 DPB1*49:01 DPB1*51:01 DPB1*81:01
EAK	55,56,69	2	28	0.3223	0	0	1	DPB1*05:01 DPB1*36:01
EAE	55,56,69	2	29	0.3368	0	0	1	DPB1*02:02 DPB1*19:01
AAR	55,56,69	3	41	0.237	0	0	1	DPB1*11:01 DPB1*15:01
DEK	55,56,69	26	430	0.005966	1	0	1	DPB1*03:01 DPB1*04:02 DPB1*14:01 DPB1*20:01 DPB1*45:01 DPB1*49:01 DPB1*51:01
EAI	55,56,76	1	18	0.5285	0	0	1	DPB1*19:01
EAM	55,56,76	3	39	0.2163	0	0	1	DPB1*02:02 DPB1*05:01 DPB1*36:01
AAV	55,56,76	6	100	0.2867	0	0	1	DPB1*01:01 DPB1*26:01
DEV	55,56,76	11	264	0.8771	0	0	1	DPB1*03:01 DPB1*09:01 DPB1*10:01 DPB1*14:01 DPB1*45:01
DEM	55,56,76	23	531	0.5844	0	0	1	DPB1*02:01 DPB1*04:02 DPB1*06:01 DPB1*16:01 DPB1*17:01 DPB1*20:01 DPB1*49:01 DPB1*51:01 DPB1*81:01
EAG	55,56,84	1	11	0.377	0	0	1	DPB1*02:02
EAD	55,56,84	3	45	0.4251	0	0	1	DPB1*05:01 DPB1*19:01 DPB1*36:01
AAD	55,56,84	10	165	0.1588	0	0	1	DPB1*01:01 DPB1*11:01 DPB1*13:01 DPB1*26:01 DPB1*340:01
DEG	55,56,84	21	463	0.4408	0	0	1	DPB1*02:01 DPB1*04:02 DPB1*49:01 DPB1*51:01 DPB1*81:01
EAG	55,56,85	1	11	0.377	0	0	1	DPB1*02:02
EAE	55,56,85	3	45	0.4251	0	0	1	DPB1*05:01 DPB1*19:01 DPB1*36:01
AAE	55,56,85	10	165	0.1588	0	0	1	DPB1*01:01 DPB1*11:01 DPB1*13:01 DPB1*26:01 DPB1*340:01
DEG	55,56,85	21	463	0.4408	0	0	1	DPB1*02:01 DPB1*04:02 DPB1*49:01 DPB1*51:01 DPB1*81:01
EAP	55,56,86	1	11	0.377	0	0	1	DPB1*02:02
EAA	55,56,86	3	45	0.4251	0	0	1	DPB1*05:01 DPB1*19:01 DPB1*36:01
AAA	55,56,86	10	165	0.1588	0	0	1	DPB1*01:01 DPB1*11:01 DPB1*13:01 DPB1*26:01 DPB1*340:01
DEP	55,56,86	21	463	0.4408	0	0	1	DPB1*02:01 DPB1*04:02 DPB1*49:01 DPB1*51:01 DPB1*81:01
EAM	55,56,87	1	11	0.377	0	0	1	DPB1*02:02
EAV	55,56,87	3	45	0.4251	0	0	1	DPB1*05:01 DPB1*19:01 DPB1*36:01
AAV	55,56,87	10	165	0.1588	0	0	1	DPB1*01:01 DPB1*11:01 DPB1*13:01 DPB1*26:01 DPB1*340:01
DEM	55,56,87	21	463	0.4408	0	0	1	DPB1*02:01 DPB1*04:02 DPB1*49:01 DPB1*51:01 DPB1*81:01
AEL	55,57,65	3	41	0.237	0	0	1	DPB1*11:01 DPB1*15:01
DDI	55,57,65	2	41	0.6792	0	0	1	DPB1*09:01 DPB1*17:01
EEI	55,57,65	4	56	0.2834	0	0	1	DPB1*02:02 DPB1*05:01 DPB1*19:01 DPB1*36:01
DEI	55,57,65	22	488	0.4418	0	0	1	DPB1*02:01 DPB1*04:02 DPB1*10:01 DPB1*16:01 DPB1*49:01 DPB1*51:01 DPB1*81:01
EEK	55,57,69	2	28	0.3223	0	0	1	DPB1*05:01 DPB1*36:01
EEE	55,57,69	2	29	0.3368	0	0	1	DPB1*02:02 DPB1*19:01
AER	55,57,69	3	41	0.237	0	0	1	DPB1*11:01 DPB1*15:01
DEK	55,57,69	17	229	0.004231	1	0	1	DPB1*04:02 DPB1*45:01 DPB1*49:01 DPB1*51:01
EEI	55,57,76	1	18	0.5285	0	0	1	DPB1*19:01
EEM	55,57,76	3	39	0.2163	0	0	1	DPB1*02:02 DPB1*05:01 DPB1*36:01
AEV	55,57,76	6	100	0.2867	0	0	1	DPB1*01:01 DPB1*26:01
DDV	55,57,76	10	236	0.8381	0	0	1	DPB1*03:01 DPB1*09:01 DPB1*14:01
DEM	55,57,76	21	470	0.4944	0	0	1	DPB1*02:01 DPB1*04:02 DPB1*16:01 DPB1*49:01 DPB1*51:01 DPB1*81:01
EEG	55,57,84	1	11	0.377	0	0	1	DPB1*02:02
EED	55,57,84	3	45	0.4251	0	0	1	DPB1*05:01 DPB1*19:01 DPB1*36:01
AED	55,57,84	10	165	0.1588	0	0	1	DPB1*01:01 DPB1*11:01 DPB1*13:01 DPB1*26:01 DPB1*340:01
DEG	55,57,84	21	463	0.4408	0	0	1	DPB1*02:01 DPB1*04:02 DPB1*49:01 DPB1*51:01 DPB1*81:01
EEG	55,57,85	1	11	0.377	0	0	1	DPB1*02:02
EEE	55,57,85	3	45	0.4251	0	0	1	DPB1*05:01 DPB1*19:01 DPB1*36:01
AEE	55,57,85	10	165	0.1588	0	0	1	DPB1*01:01 DPB1*11:01 DPB1*13:01 DPB1*26:01 DPB1*340:01
DEG	55,57,85	21	463	0.4408	0	0	1	DPB1*02:01 DPB1*04:02 DPB1*49:01 DPB1*51:01 DPB1*81:01
EEP	55,57,86	1	11	0.377	0	0	1	DPB1*02:02
EEA	55,57,86	3	45	0.4251	0	0	1	DPB1*05:01 DPB1*19:01 DPB1*36:01
AEA	55,57,86	10	165	0.1588	0	0	1	DPB1*01:01 DPB1*11:01 DPB1*13:01 DPB1*26:01 DPB1*340:01
DEP	55,57,86	21	463	0.4408	0	0	1	DPB1*02:01 DPB1*04:02 DPB1*49:01 DPB1*51:01 DPB1*81:01
EEM	55,57,87	1	11	0.377	0	0	1	DPB1*02:02
EEV	55,57,87	3	45	0.4251	0	0	1	DPB1*05:01 DPB1*19:01 DPB1*36:01
AEV	55,57,87	10	165	0.1588	0	0	1	DPB1*01:01 DPB1*11:01 DPB1*13:01 DPB1*26:01 DPB1*340:01
DEM	55,57,87	21	463	0.4408	0	0	1	DPB1*02:01 DPB1*04:02 DPB1*49:01 DPB1*51:01 DPB1*81:01
EIK	55,65,69	2	28	0.3223	0	0	1	DPB1*05:01 DPB1*36:01
EIE	55,65,69	2	29	0.3368	0	0	1	DPB1*02:02 DPB1*19:01
ALR	55,65,69	3	41	0.237	0	0	1	DPB1*11:01 DPB1*15:01
DIK	55,65,69	17	228	0.003989	1	0	1	DPB1*04:02 DPB1*49:01 DPB1*51:01
EII	55,65,76	1	18	0.5285	0	0	1	DPB1*19:01
DIV	55,65,76	2	38	0.6637	0	0	1	DPB1*09:01 DPB1*10:01
EIM	55,65,76	3	39	0.2163	0	0	1	DPB1*02:02 DPB1*05:01 DPB1*36:01
ALM	55,65,76	3	41	0.237	0	0	1	DPB1*11:01 DPB1*15:01
AIV	55,65,76	6	100	0.2867	0	0	1	DPB1*01:01 DPB1*26:01
DIM	55,65,76	22	494	0.4873	0	0	1	DPB1*02:01 DPB1*04:02 DPB1*16:01 DPB1*17:01 DPB1*49:01 DPB1*51:01 DPB1*81:01
EIG	55,65,84	1	11	0.377	0	0	1	DPB1*02:02
ALD	55,65,84	3	30	0.1297	0	0	1	DPB1*11:01
EID	55,65,84	3	45	0.4251	0	0	1	DPB1*05:01 DPB1*19:01 DPB1*36:01
AID	55,65,84	7	136	0.4813	0	0	1	DPB1*01:01 DPB1*13:01 DPB1*26:01 DPB1*340:01
DIG	55,65,84	21	463	0.4408	0	0	1	DPB1*02:01 DPB1*04:02 DPB1*49:01 DPB1*51:01 DPB1*81:01
EIG	55,65,85	1	11	0.377	0	0	1	DPB1*02:02
ALE	55,65,85	3	30	0.1297	0	0	1	DPB1*11:01
EIE	55,65,85	3	45	0.4251	0	0	1	DPB1*05:01 DPB1*19:01 DPB1*36:01
AIE	55,65,85	7	136	0.4813	0	0	1	DPB1*01:01 DPB1*13:01 DPB1*26:01 DPB1*340:01
DIG	55,65,85	21	463	0.4408	0	0	1	DPB1*02:01 DPB1*04:02 DPB1*49:01 DPB1*51:01 DPB1*81:01
EIP	55,65,86	1	11	0.377	0	0	1	DPB1*02:02
ALA	55,65,86	3	30	0.1297	0	0	1	DPB1*11:01
EIA	55,65,86	3	45	0.4251	0	0	1	DPB1*05:01 DPB1*19:01 DPB1*36:01
AIA	55,65,86	7	136	0.4813	0	0	1	DPB1*01:01 DPB1*13:01 DPB1*26:01 DPB1*340:01
DIP	55,65,86	21	463	0.4408	0	0	1	DPB1*02:01 DPB1*04:02 DPB1*49:01 DPB1*51:01 DPB1*81:01
EIM	55,65,87	1	11	0.377	0	0	1	DPB1*02:02
ALV	55,65,87	3	30	0.1297	0	0	1	DPB1*11:01
EIV	55,65,87	3	45	0.4251	0	0	1	DPB1*05:01 DPB1*19:01 DPB1*36:01
AIV	55,65,87	7	136	0.4813	0	0	1	DPB1*01:01 DPB1*13:01 DPB1*26:01 DPB1*340:01
DIM	55,65,87	21	463	0.4408	0	0	1	DPB1*02:01 DPB1*04:02 DPB1*49:01 DPB1*51:01 DPB1*81:01
EEM	55,69,76	1	11	0.377	0	0	1	DPB1*02:02
EEI	55,69,76	1	18	0.5285	0	0	1	DPB1*19:01
EKM	55,69,76	2	28	0.3223	0	0	1	DPB1*05:01 DPB1*36:01
DEV	55,69,76	2	38	0.6637	0	0	1	DPB1*09:01 DPB1*10:01
ARM	55,69,76	3	41	0.237	0	0	1	DPB1*11:01 DPB1*15:01
AKV	55,69,76	6	100	0.2867	0	0	1	DPB1*01:01 DPB1*26:01
DKM	55,69,76	17	233	0.005328	0	0	1	DPB1*04:02 DPB1*20:01 DPB1*49:01 DPB1*51:01
EEG	55,69,84	1	11	0.377	0	0	1	DPB1*02:02
EED	55,69,84	1	18	0.5285	0	0	1	DPB1*19:01
EKD	55,69,84	2	28	0.3223	0	0	1	DPB1*05:01 DPB1*36:01
ARD	55,69,84	3	30	0.1297	0	0	1	DPB1*11:01
AKD	55,69,84	6	100	0.2867	0	0	1	DPB1*01:01 DPB1*26:01
DKG	55,69,84	17	228	0.003989	0	0	1	DPB1*04:02 DPB1*49:01 DPB1*51:01
EEG	55,69,85	1	11	0.377	0	0	1	DPB1*02:02
EEE	55,69,85	1	18	0.5285	0	0	1	DPB1*19:01
EKE	55,69,85	2	28	0.3223	0	0	1	DPB1*05:01 DPB1*36:01
ARE	55,69,85	3	30	0.1297	0	0	1	DPB1*11:01
AKE	55,69,85	6	100	0.2867	0	0	1	DPB1*01:01 DPB1*26:01
DKG	55,69,85	17	228	0.003989	0	0	1	DPB1*04:02 DPB1*49:01 DPB1*51:01
EEP	55,69,86	1	11	0.377	0	0	1	DPB1*02:02
EEA	55,69,86	1	18	0.5285	0	0	1	DPB1*19:01
EKA	55,69,86	2	28	0.3223	0	0	1	DPB1*05:01 DPB1*36:01
ARA	55,69,86	3	30	0.1297	0	0	1	DPB1*11:01
AKA	55,69,86	6	100	0.2867	0	0	1	DPB1*01:01 DPB1*26:01
DKP	55,69,86	17	228	0.003989	0	0	1	DPB1*04:02 DPB1*49:01 DPB1*51:01
EEM	55,69,87	1	11	0.377	0	0	1	DPB1*02:02
EEV	55,69,87	1	18	0.5285	0	0	1	DPB1*19:01
EKV	55,69,87	2	28	0.3223	0	0	1	DPB1*05:01 DPB1*36:01
ARV	55,69,87	3	30	0.1297	0	0	1	DPB1*11:01
AKV	55,69,87	6	100	0.2867	0	0	1	DPB1*01:01 DPB1*26:01
DKM	55,69,87	17	228	0.003989	0	0	1	DPB1*04:02 DPB1*49:01 DPB1*51:01
EMG	55,76,84	1	11	0.377	0	0	1	DPB1*02:02
EID	55,76,84	1	18	0.5285	0	0	1	DPB1*19:01
EMD	55,76,84	2	28	0.3223	0	0	1	DPB1*05:01 DPB1*36:01
AMD	55,76,84	3	30	0.1297	0	0	1	DPB1*11:01
AVD	55,76,84	6	100	0.2867	0	0	1	DPB1*01:01 DPB1*26:01
DVD	55,76,84	11	264	0.8771	0	0	1	DPB1*03:01 DPB1*09:01 DPB1*10:01 DPB1*14:01 DPB1*45:01
DMG	55,76,84	21	463	0.4408	0	0	1	DPB1*02:01 DPB1*04:02 DPB1*49:01 DPB1*51:01 DPB1*81:01
EMG	55,76,85	1	11	0.377	0	0	1	DPB1*02:02
EIE	55,76,85	1	18	0.5285	0	0	1	DPB1*19:01
EME	55,76,85	2	28	0.3223	0	0	1	DPB1*05:01 DPB1*36:01
AME	55,76,85	3	30	0.1297	0	0	1	DPB1*11:01
AVE	55,76,85	6	100	0.2867	0	0	1	DPB1*01:01 DPB1*26:01
DVE	55,76,85	11	264	0.8771	0	0	1	DPB1*03:01 DPB1*09:01 DPB1*10:01 DPB1*14:01 DPB1*45:01
DMG	55,76,85	21	463	0.4408	0	0	1	DPB1*02:01 DPB1*04:02 DPB1*49:01 DPB1*51:01 DPB1*81:01
EMP	55,76,86	1	11	0.377	0	0	1	DPB1*02:02
EIA	55,76,86	1	18	0.5285	0	0	1	DPB1*19:01
EMA	55,76,86	2	28	0.3223	0	0	1	DPB1*05:01 DPB1*36:01
AMA	55,76,86	3	30	0.1297	0	0	1	DPB1*11:01
AVA	55,76,86	6	100	0.2867	0	0	1	DPB1*01:01 DPB1*26:01
DVA	55,76,86	11	264	0.8771	0	0	1	DPB1*03:01 DPB1*09:01 DPB1*10:01 DPB1*14:01 DPB1*45:01
DMP	55,76,86	21	463	0.4408	0	0	1	DPB1*02:01 DPB1*04:02 DPB1*49:01 DPB1*51:01 DPB1*81:01
EMM	55,76,87	1	11	0.377	0	0	1	DPB1*02:02
EIV	55,76,87	1	18	0.5285	0	0	1	DPB1*19:01
EMV	55,76,87	2	28	0.3223	0	0	1	DPB1*05:01 DPB1*36:01
AMV	55,76,87	3	30	0.1297	0	0	1	DPB1*11:01
AVV	55,76,87	6	100	0.2867	0	0	1	DPB1*01:01 DPB1*26:01
DVV	55,76,87	11	264	0.8771	0	0	1	DPB1*03:01 DPB1*09:01 DPB1*10:01 DPB1*14:01 DPB1*45:01
DMM	55,76,87	21	463	0.4408	0	0	1	DPB1*02:01 DPB1*04:02 DPB1*49:01 DPB1*51:01 DPB1*81:01
EGG	55,84,85	1	11	0.377	0	0	1	DPB1*02:02
EDE	55,84,85	3	45	0.4251	0	0	1	DPB1*05:01 DPB1*19:01 DPB1*36:01
ADE	55,84,85	10	165	0.1588	0	0	1	DPB1*01:01 DPB1*11:01 DPB1*13:01 DPB1*26:01 DPB1*340:01
DGG	55,84,85	21	463	0.4408	0	0	1	DPB1*02:01 DPB1*04:02 DPB1*49:01 DPB1*51:01 DPB1*81:01
EGP	55,84,86	1	11	0.377	0	0	1	DPB1*02:02
EDA	55,84,86	3	45	0.4251	0	0	1	DPB1*05:01 DPB1*19:01 DPB1*36:01
ADA	55,84,86	10	165	0.1588	0	0	1	DPB1*01:01 DPB1*11:01 DPB1*13:01 DPB1*26:01 DPB1*340:01
DGP	55,84,86	21	463	0.4408	0	0	1	DPB1*02:01 DPB1*04:02 DPB1*49:01 DPB1*51:01 DPB1*81:01
EGM	55,84,87	1	11	0.377	0	0	1	DPB1*02:02
EDV	55,84,87	3	45	0.4251	0	0	1	DPB1*05:01 DPB1*19:01 DPB1*36:01
ADV	55,84,87	10	165	0.1588	0	0	1	DPB1*01:01 DPB1*11:01 DPB1*13:01 DPB1*26:01 DPB1*340:01
DGM	55,84,87	21	463	0.4408	0	0	1	DPB1*02:01 DPB1*04:02 DPB1*49:01 DPB1*51:01 DPB1*81:01
EGP	55,85,86	1	11	0.377	0	0	1	DPB1*02:02
EEA	55,85,86	3	45	0.4251	0	0	1	DPB1*05:01 DPB1*19:01 DPB1*36:01
AEA	55,85,86	10	165	0.1588	0	0	1	DPB1*01:01 DPB1*11:01 DPB1*13:01 DPB1*26:01 DPB1*340:01
DGP	55,85,86	21	463	0.4408	0	0	1	DPB1*02:01 DPB1*04:02 DPB1*49:01 DPB1*51:01 DPB1*81:01
EGM	55,85,87	1	11	0.377	0	0	1	DPB1*02:02
EEV	55,85,87	3	45	0.4251	0	0	1	DPB1*05:01 DPB1*19:01 DPB1*36:01
AEV	55,85,87	10	165	0.1588	0	0	1	DPB1*01:01 DPB1*11:01 DPB1*13:01 DPB1*26:01 DPB1*340:01
DGM	55,85,87	21	463	0.4408	0	0	1	DPB1*02:01 DPB1*04:02 DPB1*49:01 DPB1*51:01 DPB1*81:01
EPM	55,86,87	1	11	0.377	0	0	1	DPB1*02:02
EAV	55,86,87	3	45	0.4251	0	0	1	DPB1*05:01 DPB1*19:01 DPB1*36:01
AAV	55,86,87	10	165	0.1588	0	0	1	DPB1*01:01 DPB1*11:01 DPB1*13:01 DPB1*26:01 DPB1*340:01
DPM	55,86,87	21	463	0.4408	0	0	1	DPB1*02:01 DPB1*04:02 DPB1*49:01 DPB1*51:01 DPB1*81:01
AEL	56,57,65	3	41	0.237	0	0	1	DPB1*11:01 DPB1*15:01
EDI	56,57,65	2	41	0.6792	0	0	1	DPB1*09:01 DPB1*17:01
EEI	56,57,65	22	488	0.4418	0	0	1	DPB1*02:01 DPB1*04:02 DPB1*10:01 DPB1*16:01 DPB1*49:01 DPB1*51:01 DPB1*81:01
AER	56,57,69	3	41	0.237	0	0	1	DPB1*11:01 DPB1*15:01
AEE	56,57,69	3	66	0.7442	0	0	1	DPB1*02:02 DPB1*13:01 DPB1*19:01 DPB1*340:01 DPB1*71:01
EEK	56,57,69	17	229	0.004231	1	0	1	DPB1*04:02 DPB1*45:01 DPB1*49:01 DPB1*51:01
AEV	56,57,76	6	100	0.2867	0	0	1	DPB1*01:01 DPB1*26:01
EDV	56,57,76	10	236	0.8381	0	0	1	DPB1*03:01 DPB1*09:01 DPB1*14:01
EEM	56,57,76	21	470	0.4944	0	0	1	DPB1*02:01 DPB1*04:02 DPB1*16:01 DPB1*49:01 DPB1*51:01 DPB1*81:01
AED	56,57,84	13	206	0.07028	0	0	1	DPB1*01:01 DPB1*05:01 DPB1*11:01 DPB1*13:01 DPB1*19:01 DPB1*26:01 DPB1*340:01 DPB1*36:01
EEG	56,57,84	21	463	0.4408	0	0	1	DPB1*02:01 DPB1*04:02 DPB1*49:01 DPB1*51:01 DPB1*81:01
AEE	56,57,85	13	206	0.07028	0	0	1	DPB1*01:01 DPB1*05:01 DPB1*11:01 DPB1*13:01 DPB1*19:01 DPB1*26:01 DPB1*340:01 DPB1*36:01
EEG	56,57,85	21	463	0.4408	0	0	1	DPB1*02:01 DPB1*04:02 DPB1*49:01 DPB1*51:01 DPB1*81:01
AEA	56,57,86	13	206	0.07028	0	0	1	DPB1*01:01 DPB1*05:01 DPB1*11:01 DPB1*13:01 DPB1*19:01 DPB1*26:01 DPB1*340:01 DPB1*36:01
EEP	56,57,86	21	463	0.4408	0	0	1	DPB1*02:01 DPB1*04:02 DPB1*49:01 DPB1*51:01 DPB1*81:01
AEV	56,57,87	13	206	0.07028	0	0	1	DPB1*01:01 DPB1*05:01 DPB1*11:01 DPB1*13:01 DPB1*19:01 DPB1*26:01 DPB1*340:01 DPB1*36:01
EEM	56,57,87	21	463	0.4408	0	0	1	DPB1*02:01 DPB1*04:02 DPB1*49:01 DPB1*51:01 DPB1*81:01
ALR	56,65,69	3	41	0.237	0	0	1	DPB1*11:01 DPB1*15:01
AIE	56,65,69	3	66	0.7442	0	0	1	DPB1*02:02 DPB1*13:01 DPB1*19:01 DPB1*340:01 DPB1*71:01
EIK	56,65,69	17	228	0.003989	1	0	1	DPB1*04:02 DPB1*49:01 DPB1*51:01
EIV	56,65,76	2	38	0.6637	0	0	1	DPB1*09:01 DPB1*10:01
ALM	56,65,76	3	41	0.237	0	0	1	DPB1*11:01 DPB1*15:01
AIV	56,65,76	6	100	0.2867	0	0	1	DPB1*01:01 DPB1*26:01
EIM	56,65,76	22	494	0.4873	0	0	1	DPB1*02:01 DPB1*04:02 DPB1*16:01 DPB1*17:01 DPB1*49:01 DPB1*51:01 DPB1*81:01
ALD	56,65,84	3	30	0.1297	0	0	1	DPB1*11:01
AID	56,65,84	10	177	0.2384	0	0	1	DPB1*01:01 DPB1*05:01 DPB1*13:01 DPB1*19:01 DPB1*26:01 DPB1*340:01 DPB1*36:01
EIG	56,65,84	21	463	0.4408	0	0	1	DPB1*02:01 DPB1*04:02 DPB1*49:01 DPB1*51:01 DPB1*81:01
ALE	56,65,85	3	30	0.1297	0	0	1	DPB1*11:01
AIE	56,65,85	10	177	0.2384	0	0	1	DPB1*01:01 DPB1*05:01 DPB1*13:01 DPB1*19:01 DPB1*26:01 DPB1*340:01 DPB1*36:01
EIG	56,65,85	21	463	0.4408	0	0	1	DPB1*02:01 DPB1*04:02 DPB1*49:01 DPB1*51:01 DPB1*81:01
ALA	56,65,86	3	30	0.1297	0	0	1	DPB1*11:01
AIA	56,65,86	10	177	0.2384	0	0	1	DPB1*01:01 DPB1*05:01 DPB1*13:01 DPB1*19:01 DPB1*26:01 DPB1*340:01 DPB1*36:01
EIP	56,65,86	21	463	0.4408	0	0	1	DPB1*02:01 DPB1*04:02 DPB1*49:01 DPB1*51:01 DPB1*81:01
ALV	56,65,87	3	30	0.1297	0	0	1	DPB1*11:01
AIV	56,65,87	10	177	0.2384	0	0	1	DPB1*01:01 DPB1*05:01 DPB1*13:01 DPB1*19:01 DPB1*26:01 DPB1*340:01 DPB1*36:01
EIM	56,65,87	21	463	0.4408	0	0	1	DPB1*02:01 DPB1*04:02 DPB1*49:01 DPB1*51:01 DPB1*81:01
AEM	56,69,76	1	12	0.4012	0	0	1	DPB1*02:02 DPB1*71:01
EEV	56,69,76	2	38	0.6637	0	0	1	DPB1*09:01 DPB1*10:01
ARM	56,69,76	3	41	0.237	0	0	1	DPB1*11:01 DPB1*15:01
AKV	56,69,76	6	100	0.2867	0	0	1	DPB1*01:01 DPB1*26:01
EKM	56,69,76	17	233	0.005328	1	0	1	DPB1*04:02 DPB1*20:01 DPB1*49:01 DPB1*51:01
AEG	56,69,84	1	12	0.4012	0	0	1	DPB1*02:02 DPB1*71:01
ARD	56,69,84	3	30	0.1297	0	0	1	DPB1*11:01
AKD	56,69,84	8	127	0.2245	0	0	1	DPB1*01:01 DPB1*05:01 DPB1*26:01 DPB1*36:01
EKG	56,69,84	17	228	0.003989	1	0	1	DPB1*04:02 DPB1*49:01 DPB1*51:01
AEG	56,69,85	1	12	0.4012	0	0	1	DPB1*02:02 DPB1*71:01
ARE	56,69,85	3	30	0.1297	0	0	1	DPB1*11:01
AKE	56,69,85	8	127	0.2245	0	0	1	DPB1*01:01 DPB1*05:01 DPB1*26:01 DPB1*36:01
EKG	56,69,85	17	228	0.003989	1	0	1	DPB1*04:02 DPB1*49:01 DPB1*51:01
AEP	56,69,86	1	12	0.4012	0	0	1	DPB1*02:02 DPB1*71:01
ARA	56,69,86	3	30	0.1297	0	0	1	DPB1*11:01
AKA	56,69,86	8	127	0.2245	0	0	1	DPB1*01:01 DPB1*05:01 DPB1*26:01 DPB1*36:01
EKP	56,69,86	17	228	0.003989	1	0	1	DPB1*04:02 DPB1*49:01 DPB1*51:01
AEM	56,69,87	1	12	0.4012	0	0	1	DPB1*02:02 DPB1*71:01
ARV	56,69,87	3	30	0.1297	0	0	1	DPB1*11:01
AKV	56,69,87	8	127	0.2245	0	0	1	DPB1*01:01 DPB1*05:01 DPB1*26:01 DPB1*36:01
EKM	56,69,87	17	228	0.003989	1	0	1	DPB1*04:02 DPB1*49:01 DPB1*51:01
AMD	56,76,84	5	58	0.08841	0	0	1	DPB1*05:01 DPB1*11:01 DPB1*36:01
AVD	56,76,84	6	100	0.2867	0	0	1	DPB1*01:01 DPB1*26:01
EVD	56,76,84	11	264	0.8771	0	0	1	DPB1*03:01 DPB1*09:01 DPB1*10:01 DPB1*14:01 DPB1*45:01
EMG	56,76,84	21	463	0.4408	0	0	1	DPB1*02:01 DPB1*04:02 DPB1*49:01 DPB1*51:01 DPB1*81:01
AME	56,76,85	5	58	0.08841	0	0	1	DPB1*05:01 DPB1*11:01 DPB1*36:01
AVE	56,76,85	6	100	0.2867	0	0	1	DPB1*01:01 DPB1*26:01
EVE	56,76,85	11	264	0.8771	0	0	1	DPB1*03:01 DPB1*09:01 DPB1*10:01 DPB1*14:01 DPB1*45:01
EMG	56,76,85	21	463	0.4408	0	0	1	DPB1*02:01 DPB1*04:02 DPB1*49:01 DPB1*51:01 DPB1*81:01
AMA	56,76,86	5	58	0.08841	0	0	1	DPB1*05:01 DPB1*11:01 DPB1*36:01
AVA	56,76,86	6	100	0.2867	0	0	1	DPB1*01:01 DPB1*26:01
EVA	56,76,86	11	264	0.8771	0	0	1	DPB1*03:01 DPB1*09:01 DPB1*10:01 DPB1*14:01 DPB1*45:01
EMP	56,76,86	21	463	0.4408	0	0	1	DPB1*02:01 DPB1*04:02 DPB1*49:01 DPB1*51:01 DPB1*81:01
AMV	56,76,87	5	58	0.08841	0	0	1	DPB1*05:01 DPB1*11:01 DPB1*36:01
AVV	56,76,87	6	100	0.2867	0	0	1	DPB1*01:01 DPB1*26:01
EVV	56,76,87	11	264	0.8771	0	0	1	DPB1*03:01 DPB1*09:01 DPB1*10:01 DPB1*14:01 DPB1*45:01
EMM	56,76,87	21	463	0.4408	0	0	1	DPB1*02:01 DPB1*04:02 DPB1*49:01 DPB1*51:01 DPB1*81:01
ADE	56,84,85	13	206	0.07028	0	0	1	DPB1*01:01 DPB1*05:01 DPB1*11:01 DPB1*13:01 DPB1*19:01 DPB1*26:01 DPB1*340:01 DPB1*36:01
EGG	56,84,85	21	463	0.4408	0	0	1	DPB1*02:01 DPB1*04:02 DPB1*49:01 DPB1*51:01 DPB1*81:01
ADA	56,84,86	13	206	0.07028	0	0	1	DPB1*01:01 DPB1*05:01 DPB1*11:01 DPB1*13:01 DPB1*19:01 DPB1*26:01 DPB1*340:01 DPB1*36:01
EGP	56,84,86	21	463	0.4408	0	0	1	DPB1*02:01 DPB1*04:02 DPB1*49:01 DPB1*51:01 DPB1*81:01
ADV	56,84,87	13	206	0.07028	0	0	1	DPB1*01:01 DPB1*05:01 DPB1*11:01 DPB1*13:01 DPB1*19:01 DPB1*26:01 DPB1*340:01 DPB1*36:01
EGM	56,84,87	21	463	0.4408	0	0	1	DPB1*02:01 DPB1*04:02 DPB1*49:01 DPB1*51:01 DPB1*81:01
AEA	56,85,86	13	206	0.07028	0	0	1	DPB1*01:01 DPB1*05:01 DPB1*11:01 DPB1*13:01 DPB1*19:01 DPB1*26:01 DPB1*340:01 DPB1*36:01
EGP	56,85,86	21	463	0.4408	0	0	1	DPB1*02:01 DPB1*04:02 DPB1*49:01 DPB1*51:01 DPB1*81:01
AEV	56,85,87	13	206	0.07028	0	0	1	DPB1*01:01 DPB1*05:01 DPB1*11:01 DPB1*13:01 DPB1*19:01 DPB1*26:01 DPB1*340:01 DPB1*36:01
EGM	56,85,87	21	463	0.4408	0	0	1	DPB1*02:01 DPB1*04:02 DPB1*49:01 DPB1*51:01 DPB1*81:01
AAV	56,86,87	13	206	0.07028	0	0	1	DPB1*01:01 DPB1*05:01 DPB1*11:01 DPB1*13:01 DPB1*19:01 DPB1*26:01 DPB1*340:01 DPB1*36:01
EPM	56,86,87	21	463	0.4408	0	0	1	DPB1*02:01 DPB1*04:02 DPB1*49:01 DPB1*51:01 DPB1*81:01
ELR	57,65,69	3	41	0.237	0	0	1	DPB1*11:01 DPB1*15:01
DIE	57,65,69	2	41	0.6792	0	0	1	DPB1*09:01 DPB1*17:01
EIK	57,65,69	36	865	0.6417	0	0	1	DPB1*01:01 DPB1*04:01 DPB1*04:02 DPB1*05:01 DPB1*23:01 DPB1*26:01 DPB1*36:01 DPB1*49:01 DPB1*51:01
DIV	57,65,76	1	10	0.3518	0	0	1	DPB1*09:01
ELM	57,65,76	3	41	0.237	0	0	1	DPB1*11:01 DPB1*15:01
EIV	57,65,76	7	127	0.3402	0	0	1	DPB1*01:01 DPB1*10:01 DPB1*26:01
ELD	57,65,84	3	31	0.1386	0	0	1	DPB1*11:01 DPB1*45:01
DID	57,65,84	2	41	0.6792	0	0	1	DPB1*09:01 DPB1*17:01
EID	57,65,84	11	215	0.3669	0	0	1	DPB1*01:01 DPB1*05:01 DPB1*10:01 DPB1*13:01 DPB1*16:01 DPB1*19:01 DPB1*26:01 DPB1*340:01 DPB1*36:01
ELE	57,65,85	3	31	0.1386	0	0	1	DPB1*11:01 DPB1*45:01
DIE	57,65,85	2	41	0.6792	0	0	1	DPB1*09:01 DPB1*17:01
EIE	57,65,85	11	215	0.3669	0	0	1	DPB1*01:01 DPB1*05:01 DPB1*10:01 DPB1*13:01 DPB1*16:01 DPB1*19:01 DPB1*26:01 DPB1*340:01 DPB1*36:01
ELA	57,65,86	3	31	0.1386	0	0	1	DPB1*11:01 DPB1*45:01
DIA	57,65,86	2	41	0.6792	0	0	1	DPB1*09:01 DPB1*17:01
EIA	57,65,86	11	215	0.3669	0	0	1	DPB1*01:01 DPB1*05:01 DPB1*10:01 DPB1*13:01 DPB1*16:01 DPB1*19:01 DPB1*26:01 DPB1*340:01 DPB1*36:01
ELV	57,65,87	3	31	0.1386	0	0	1	DPB1*11:01 DPB1*45:01
DIV	57,65,87	2	41	0.6792	0	0	1	DPB1*09:01 DPB1*17:01
EIV	57,65,87	11	215	0.3669	0	0	1	DPB1*01:01 DPB1*05:01 DPB1*10:01 DPB1*13:01 DPB1*16:01 DPB1*19:01 DPB1*26:01 DPB1*340:01 DPB1*36:01
DEV	57,69,76	1	10	0.3518	0	0	1	DPB1*09:01
ERM	57,69,76	3	41	0.237	0	0	1	DPB1*11:01 DPB1*15:01
EKV	57,69,76	6	101	0.2907	0	0	1	DPB1*01:01 DPB1*26:01 DPB1*45:01
EKM	57,69,76	33	823	1	0	0	1	DPB1*04:01 DPB1*04:02 DPB1*05:01 DPB1*23:01 DPB1*36:01 DPB1*49:01 DPB1*51:01
ERD	57,69,84	3	30	0.1297	0	0	1	DPB1*11:01
EKD	57,69,84	8	128	0.2262	0	0	1	DPB1*01:01 DPB1*05:01 DPB1*26:01 DPB1*36:01 DPB1*45:01
EKG	57,69,84	33	813	1	0	0	1	DPB1*04:01 DPB1*04:02 DPB1*23:01 DPB1*49:01 DPB1*51:01
ERE	57,69,85	3	30	0.1297	0	0	1	DPB1*11:01
EKE	57,69,85	8	128	0.2262	0	0	1	DPB1*01:01 DPB1*05:01 DPB1*26:01 DPB1*36:01 DPB1*45:01
EKG	57,69,85	33	813	1	0	0	1	DPB1*04:01 DPB1*04:02 DPB1*23:01 DPB1*49:01 DPB1*51:01
ERA	57,69,86	3	30	0.1297	0	0	1	DPB1*11:01
EKA	57,69,86	8	128	0.2262	0	0	1	DPB1*01:01 DPB1*05:01 DPB1*26:01 DPB1*36:01 DPB1*45:01
EKP	57,69,86	33	813	1	0	0	1	DPB1*04:01 DPB1*04:02 DPB1*23:01 DPB1*49:01 DPB1*51:01
ERV	57,69,87	3	30	0.1297	0	0	1	DPB1*11:01
EKV	57,69,87	8	128	0.2262	0	0	1	DPB1*01:01 DPB1*05:01 DPB1*26:01 DPB1*36:01 DPB1*45:01
EKM	57,69,87	33	813	1	0	0	1	DPB1*04:01 DPB1*04:02 DPB1*23:01 DPB1*49:01 DPB1*51:01
EMD	57,76,84	5	72	0.2111	0	0	1	DPB1*05:01 DPB1*11:01 DPB1*16:01 DPB1*36:01
EVD	57,76,84	7	128	0.3436	0	0	1	DPB1*01:01 DPB1*10:01 DPB1*26:01 DPB1*45:01
DVD	57,76,84	10	236	0.8381	0	0	1	DPB1*03:01 DPB1*09:01 DPB1*14:01
EME	57,76,85	5	72	0.2111	0	0	1	DPB1*05:01 DPB1*11:01 DPB1*16:01 DPB1*36:01
EVE	57,76,85	7	128	0.3436	0	0	1	DPB1*01:01 DPB1*10:01 DPB1*26:01 DPB1*45:01
DVE	57,76,85	10	236	0.8381	0	0	1	DPB1*03:01 DPB1*09:01 DPB1*14:01
EMA	57,76,86	5	72	0.2111	0	0	1	DPB1*05:01 DPB1*11:01 DPB1*16:01 DPB1*36:01
EVA	57,76,86	7	128	0.3436	0	0	1	DPB1*01:01 DPB1*10:01 DPB1*26:01 DPB1*45:01
DVA	57,76,86	10	236	0.8381	0	0	1	DPB1*03:01 DPB1*09:01 DPB1*14:01
EMV	57,76,87	5	72	0.2111	0	0	1	DPB1*05:01 DPB1*11:01 DPB1*16:01 DPB1*36:01
EVV	57,76,87	7	128	0.3436	0	0	1	DPB1*01:01 DPB1*10:01 DPB1*26:01 DPB1*45:01
DVV	57,76,87	10	236	0.8381	0	0	1	DPB1*03:01 DPB1*09:01 DPB1*14:01
EDE	57,84,85	14	244	0.128	0	0	1	DPB1*01:01 DPB1*05:01 DPB1*10:01 DPB1*11:01 DPB1*13:01 DPB1*16:01 DPB1*19:01 DPB1*26:01 DPB1*340:01 DPB1*36:01 DPB1*45:01
EDA	57,84,86	14	244	0.128	0	0	1	DPB1*01:01 DPB1*05:01 DPB1*10:01 DPB1*11:01 DPB1*13:01 DPB1*16:01 DPB1*19:01 DPB1*26:01 DPB1*340:01 DPB1*36:01 DPB1*45:01
EDV	57,84,87	14	244	0.128	0	0	1	DPB1*01:01 DPB1*05:01 DPB1*10:01 DPB1*11:01 DPB1*13:01 DPB1*16:01 DPB1*19:01 DPB1*26:01 DPB1*340:01 DPB1*36:01 DPB1*45:01
EEA	57,85,86	14	244	0.128	0	0	1	DPB1*01:01 DPB1*05:01 DPB1*10:01 DPB1*11:01 DPB1*13:01 DPB1*16:01 DPB1*19:01 DPB1*26:01 DPB1*340:01 DPB1*36:01 DPB1*45:01
EEV	57,85,87	14	244	0.128	0	0	1	DPB1*01:01 DPB1*05:01 DPB1*10:01 DPB1*11:01 DPB1*13:01 DPB1*16:01 DPB1*19:01 DPB1*26:01 DPB1*340:01 DPB1*36:01 DPB1*45:01
EAV	57,86,87	14	244	0.128	0	0	1	DPB1*01:01 DPB1*05:01 DPB1*10:01 DPB1*11:01 DPB1*13:01 DPB1*16:01 DPB1*19:01 DPB1*26:01 DPB1*340:01 DPB1*36:01 DPB1*45:01
IEV	65,69,76	2	38	0.6637	0	0	1	DPB1*09:01 DPB1*10:01
LRM	65,69,76	3	41	0.237	0	0	1	DPB1*11:01 DPB1*15:01
IKV	65,69,76	6	100	0.2867	0	0	1	DPB1*01:01 DPB1*26:01
IKM	65,69,76	33	823	1	0	0	1	DPB1*04:01 DPB1*04:02 DPB1*05:01 DPB1*23:01 DPB1*36:01 DPB1*49:01 DPB1*51:01
LRD	65,69,84	3	30	0.1297	0	0	1	DPB1*11:01
IKD	65,69,84	8	127	0.2245	0	0	1	DPB1*01:01 DPB1*05:01 DPB1*26:01 DPB1*36:01
IKG	65,69,84	33	813	1	0	0	1	DPB1*04:01 DPB1*04:02 DPB1*23:01 DPB1*49:01 DPB1*51:01
LRE	65,69,85	3	30	0.1297	0	0	1	DPB1*11:01
IKE	65,69,85	8	127	0.2245	0	0	1	DPB1*01:01 DPB1*05:01 DPB1*26:01 DPB1*36:01
IKG	65,69,85	33	813	1	0	0	1	DPB1*04:01 DPB1*04:02 DPB1*23:01 DPB1*49:01 DPB1*51:01
LRA	65,69,86	3	30	0.1297	0	0	1	DPB1*11:01
IKA	65,69,86	8	127	0.2245	0	0	1	DPB1*01:01 DPB1*05:01 DPB1*26:01 DPB1*36:01
IKP	65,69,86	33	813	1	0	0	1	DPB1*04:01 DPB1*04:02 DPB1*23:01 DPB1*49:01 DPB1*51:01
LRV	65,69,87	3	30	0.1297	0	0	1	DPB1*11:01
IKV	65,69,87	8	127	0.2245	0	0	1	DPB1*01:01 DPB1*05:01 DPB1*26:01 DPB1*36:01
IKM	65,69,87	33	813	1	0	0	1	DPB1*04:01 DPB1*04:02 DPB1*23:01 DPB1*49:01 DPB1*51:01
IMD	65,76,84	3	73	1	0	0	1	DPB1*05:01 DPB1*16:01 DPB1*17:01 DPB1*36:01
LMD	65,76,84	4	78	0.549	0	0	1	DPB1*06:01 DPB1*11:01 DPB1*20:01
IVD	65,76,84	8	136	0.2443	0	0	1	DPB1*01:01 DPB1*09:01 DPB1*10:01 DPB1*26:01
IME	65,76,85	3	73	1	0	0	1	DPB1*05:01 DPB1*16:01 DPB1*17:01 DPB1*36:01
LME	65,76,85	4	78	0.549	0	0	1	DPB1*06:01 DPB1*11:01 DPB1*20:01
IVE	65,76,85	8	136	0.2443	0	0	1	DPB1*01:01 DPB1*09:01 DPB1*10:01 DPB1*26:01
IMA	65,76,86	3	73	1	0	0	1	DPB1*05:01 DPB1*16:01 DPB1*17:01 DPB1*36:01
LMA	65,76,86	4	78	0.549	0	0	1	DPB1*06:01 DPB1*11:01 DPB1*20:01
IVA	65,76,86	8	136	0.2443	0	0	1	DPB1*01:01 DPB1*09:01 DPB1*10:01 DPB1*26:01
IMV	65,76,87	3	73	1	0	0	1	DPB1*05:01 DPB1*16:01 DPB1*17:01 DPB1*36:01
LMV	65,76,87	4	78	0.549	0	0	1	DPB1*06:01 DPB1*11:01 DPB1*20:01
IVV	65,76,87	8	136	0.2443	0	0	1	DPB1*01:01 DPB1*09:01 DPB1*10:01 DPB1*26:01
IDE	65,84,85	13	253	0.3061	0	0	1	DPB1*01:01 DPB1*05:01 DPB1*09:01 DPB1*10:01 DPB1*13:01 DPB1*16:01 DPB1*17:01 DPB1*19:01 DPB1*26:01 DPB1*340:01 DPB1*36:01
IDA	65,84,86	13	253	0.3061	0	0	1	DPB1*01:01 DPB1*05:01 DPB1*09:01 DPB1*10:01 DPB1*13:01 DPB1*16:01 DPB1*17:01 DPB1*19:01 DPB1*26:01 DPB1*340:01 DPB1*36:01
IDV	65,84,87	13	253	0.3061	0	0	1	DPB1*01:01 DPB1*05:01 DPB1*09:01 DPB1*10:01 DPB1*13:01 DPB1*16:01 DPB1*17:01 DPB1*19:01 DPB1*26:01 DPB1*340:01 DPB1*36:01
IEA	65,85,86	13	253	0.3061	0	0	1	DPB1*01:01 DPB1*05:01 DPB1*09:01 DPB1*10:01 DPB1*13:01 DPB1*16:01 DPB1*17:01 DPB1*19:01 DPB1*26:01 DPB1*340:01 DPB1*36:01
IEV	65,85,87	13	253	0.3061	0	0	1	DPB1*01:01 DPB1*05:01 DPB1*09:01 DPB1*10:01 DPB1*13:01 DPB1*16:01 DPB1*17:01 DPB1*19:01 DPB1*26:01 DPB1*340:01 DPB1*36:01
IAV	65,86,87	13	253	0.3061	0	0	1	DPB1*01:01 DPB1*05:01 DPB1*09:01 DPB1*10:01 DPB1*13:01 DPB1*16:01 DPB1*17:01 DPB1*19:01 DPB1*26:01 DPB1*340:01 DPB1*36:01
RMD	69,76,84	3	30	0.1297	0	0	1	DPB1*11:01
KMD	69,76,84	2	34	0.6453	0	0	1	DPB1*05:01 DPB1*20:01 DPB1*36:01
EVD	69,76,84	2	38	0.6637	0	0	1	DPB1*09:01 DPB1*10:01
KVD	69,76,84	14	317	0.6604	0	0	1	DPB1*01:01 DPB1*03:01 DPB1*14:01 DPB1*26:01 DPB1*45:01
KMG	69,76,84	33	813	1	0	0	1	DPB1*04:01 DPB1*04:02 DPB1*23:01 DPB1*49:01 DPB1*51:01
RME	69,76,85	3	30	0.1297	0	0	1	DPB1*11:01
KME	69,76,85	2	34	0.6453	0	0	1	DPB1*05:01 DPB1*20:01 DPB1*36:01
EVE	69,76,85	2	38	0.6637	0	0	1	DPB1*09:01 DPB1*10:01
KVE	69,76,85	14	317	0.6604	0	0	1	DPB1*01:01 DPB1*03:01 DPB1*14:01 DPB1*26:01 DPB1*45:01
KMG	69,76,85	33	813	1	0	0	1	DPB1*04:01 DPB1*04:02 DPB1*23:01 DPB1*49:01 DPB1*51:01
RMA	69,76,86	3	30	0.1297	0	0	1	DPB1*11:01
KMA	69,76,86	2	34	0.6453	0	0	1	DPB1*05:01 DPB1*20:01 DPB1*36:01
EVA	69,76,86	2	38	0.6637	0	0	1	DPB1*09:01 DPB1*10:01
KVA	69,76,86	14	317	0.6604	0	0	1	DPB1*01:01 DPB1*03:01 DPB1*14:01 DPB1*26:01 DPB1*45:01
KMP	69,76,86	33	813	1	0	0	1	DPB1*04:01 DPB1*04:02 DPB1*23:01 DPB1*49:01 DPB1*51:01
RMV	69,76,87	3	30	0.1297	0	0	1	DPB1*11:01
KMV	69,76,87	2	34	0.6453	0	0	1	DPB1*05:01 DPB1*20:01 DPB1*36:01
EVV	69,76,87	2	38	0.6637	0	0	1	DPB1*09:01 DPB1*10:01
KVV	69,76,87	14	317	0.6604	0	0	1	DPB1*01:01 DPB1*03:01 DPB1*14:01 DPB1*26:01 DPB1*45:01
KMM	69,76,87	33	813	1	0	0	1	DPB1*04:01 DPB1*04:02 DPB1*23:01 DPB1*49:01 DPB1*51:01
RDE	69,84,85	3	30	0.1297	0	0	1	DPB1*11:01
KDE	69,84,85	16	349	0.5075	0	0	1	DPB1*01:01 DPB1*03:01 DPB1*05:01 DPB1*14:01 DPB1*20:01 DPB1*26:01 DPB1*36:01 DPB1*45:01
KGG	69,84,85	33	813	1	0	0	1	DPB1*04:01 DPB1*04:02 DPB1*23:01 DPB1*49:01 DPB1*51:01
RDA	69,84,86	3	30	0.1297	0	0	1	DPB1*11:01
KDA	69,84,86	16	349	0.5075	0	0	1	DPB1*01:01 DPB1*03:01 DPB1*05:01 DPB1*14:01 DPB1*20:01 DPB1*26:01 DPB1*36:01 DPB1*45:01
KGP	69,84,86	33	813	1	0	0	1	DPB1*04:01 DPB1*04:02 DPB1*23:01 DPB1*49:01 DPB1*51:01
RDV	69,84,87	3	30	0.1297	0	0	1	DPB1*11:01
KDV	69,84,87	16	349	0.5075	0	0	1	DPB1*01:01 DPB1*03:01 DPB1*05:01 DPB1*14:01 DPB1*20:01 DPB1*26:01 DPB1*36:01 DPB1*45:01
KGM	69,84,87	33	813	1	0	0	1	DPB1*04:01 DPB1*04:02 DPB1*23:01 DPB1*49:01 DPB1*51:01
REA	69,85,86	3	30	0.1297	0	0	1	DPB1*11:01
KEA	69,85,86	16	349	0.5075	0	0	1	DPB1*01:01 DPB1*03:01 DPB1*05:01 DPB1*14:01 DPB1*20:01 DPB1*26:01 DPB1*36:01 DPB1*45:01
KGP	69,85,86	33	813	1	0	0	1	DPB1*04:01 DPB1*04:02 DPB1*23:01 DPB1*49:01 DPB1*51:01
REV	69,85,87	3	30	0.1297	0	0	1	DPB1*11:01
KEV	69,85,87	16	349	0.5075	0	0	1	DPB1*01:01 DPB1*03:01 DPB1*05:01 DPB1*14:01 DPB1*20:01 DPB1*26:01 DPB1*36:01 DPB1*45:01
KGM	69,85,87	33	813	1	0	0	1	DPB1*04:01 DPB1*04:02 DPB1*23:01 DPB1*49:01 DPB1*51:01
RAV	69,86,87	3	30	0.1297	0	0	1	DPB1*11:01
KAV	69,86,87	16	349	0.5075	0	0	1	DPB1*01:01 DPB1*03:01 DPB1*05:01 DPB1*14:01 DPB1*20:01 DPB1*26:01 DPB1*36:01 DPB1*45:01
KPM	69,86,87	33	813	1	0	0	1	DPB1*04:01 DPB1*04:02 DPB1*23:01 DPB1*49:01 DPB1*51:01
MDE	76,84,85	7	148	0.6497	0	0	1	DPB1*05:01 DPB1*06:01 DPB1*11:01 DPB1*16:01 DPB1*17:01 DPB1*20:01 DPB1*36:01
VDE	76,84,85	16	351	0.5248	0	0	1	DPB1*01:01 DPB1*03:01 DPB1*09:01 DPB1*10:01 DPB1*14:01 DPB1*26:01 DPB1*45:01
MDA	76,84,86	7	148	0.6497	0	0	1	DPB1*05:01 DPB1*06:01 DPB1*11:01 DPB1*16:01 DPB1*17:01 DPB1*20:01 DPB1*36:01
VDA	76,84,86	16	351	0.5248	0	0	1	DPB1*01:01 DPB1*03:01 DPB1*09:01 DPB1*10:01 DPB1*14:01 DPB1*26:01 DPB1*45:01
MDV	76,84,87	7	148	0.6497	0	0	1	DPB1*05:01 DPB1*06:01 DPB1*11:01 DPB1*16:01 DPB1*17:01 DPB1*20:01 DPB1*36:01
VDV	76,84,87	16	351	0.5248	0	0	1	DPB1*01:01 DPB1*03:01 DPB1*09:01 DPB1*10:01 DPB1*14:01 DPB1*26:01 DPB1*45:01
MEA	76,85,86	7	148	0.6497	0	0	1	DPB1*05:01 DPB1*06:01 DPB1*11:01 DPB1*16:01 DPB1*17:01 DPB1*20:01 DPB1*36:01
VEA	76,85,86	16	351	0.5248	0	0	1	DPB1*01:01 DPB1*03:01 DPB1*09:01 DPB1*10:01 DPB1*14:01 DPB1*26:01 DPB1*45:01
MEV	76,85,87	7	148	0.6497	0	0	1	DPB1*05:01 DPB1*06:01 DPB1*11:01 DPB1*16:01 DPB1*17:01 DPB1*20:01 DPB1*36:01
VEV	76,85,87	16	351	0.5248	0	0	1	DPB1*01:01 DPB1*03:01 DPB1*09:01 DPB1*10:01 DPB1*14:01 DPB1*26:01 DPB1*45:01
MAV	76,86,87	7	148	0.6497	0	0	1	DPB1*05:01 DPB1*06:01 DPB1*11:01 DPB1*16:01 DPB1*17:01 DPB1*20:01 DPB1*36:01
VAV	76,86,87	16	351	0.5248	0	0	1	DPB1*01:01 DPB1*03:01 DPB1*09:01 DPB1*10:01 DPB1*14:01 DPB1*26:01 DPB1*45:01
DEA	84,85,86	21	518	0.9308	0	0	1	DPB1*01:01 DPB1*03:01 DPB1*05:01 DPB1*06:01 DPB1*09:01 DPB1*10:01 DPB1*11:01 DPB1*13:01 DPB1*14:01 DPB1*16:01 DPB1*17:01 DPB1*19:01 DPB1*20:01 DPB1*26:01 DPB1*340:01 DPB1*36:01 DPB1*45:01
DEV	84,85,87	21	518	0.9308	0	0	1	DPB1*01:01 DPB1*03:01 DPB1*05:01 DPB1*06:01 DPB1*09:01 DPB1*10:01 DPB1*11:01 DPB1*13:01 DPB1*14:01 DPB1*16:01 DPB1*17:01 DPB1*19:01 DPB1*20:01 DPB1*26:01 DPB1*340:01 DPB1*36:01 DPB1*45:01
DAV	84,86,87	21	518	0.9308	0	0	1	DPB1*01:01 DPB1*03:01 DPB1*05:01 DPB1*06:01 DPB1*09:01 DPB1*10:01 DPB1*11:01 DPB1*13:01 DPB1*14:01 DPB1*16:01 DPB1*17:01 DPB1*19:01 DPB1*20:01 DPB1*26:01 DPB1*340:01 DPB1*36:01 DPB1*45:01
EAV	85,86,87	21	518	0.9308	0	0	1	DPB1*01:01 DPB1*03:01 DPB1*05:01 DPB1*06:01 DPB1*09:01 DPB1*10:01 DPB1*11:01 DPB1*13:01 DPB1*14:01 DPB1*16:01 DPB1*17:01 DPB1*19:01 DPB1*20:01 DPB1*26:01 DPB1*340:01 DPB1*36:01 DPB1*45:01
VYL	8,9,11	9	310	0.2969	0	0	1	DPB1*03:01 DPB1*06:01 DPB1*11:01 DPB1*13:01 DPB1*20:01 DPB1*26:01 DPB1*36:01
LFG	8,9,11	35	940	0.09821	0	0	1	DPB1*02:01 DPB1*02:02 DPB1*04:01 DPB1*04:02 DPB1*05:01 DPB1*16:01 DPB1*19:01 DPB1*23:01 DPB1*340:01 DPB1*49:01 DPB1*51:01 DPB1*71:01 DPB1*81:01
VYE	8,9,33	12	372	0.3548	0	0	1	DPB1*01:01 DPB1*03:01 DPB1*06:01 DPB1*13:01 DPB1*20:01 DPB1*26:01 DPB1*36:01
LFE	8,9,33	35	940	0.09821	0	0	1	DPB1*02:01 DPB1*02:02 DPB1*04:01 DPB1*04:02 DPB1*05:01 DPB1*16:01 DPB1*19:01 DPB1*23:01 DPB1*340:01 DPB1*49:01 DPB1*51:01 DPB1*71:01 DPB1*81:01
LFY	8,9,35	0	1	1	0	0	1	DPB1*49:01
VYL	8,9,35	0	1	1	0	0	1	DPB1*36:01
VYF	8,9,35	6	250	0.1901	0	0	1	DPB1*03:01 DPB1*06:01 DPB1*20:01
LFF	8,9,35	35	932	0.194	0	0	1	DPB1*02:01 DPB1*04:01 DPB1*04:02 DPB1*16:01 DPB1*19:01 DPB1*23:01 DPB1*340:01 DPB1*51:01 DPB1*71:01 DPB1*81:01
VYV	8,9,36	6	251	0.1901	0	0	1	DPB1*03:01 DPB1*06:01 DPB1*20:01 DPB1*36:01
LFA	8,9,36	21	678	0.04325	0	0	1	DPB1*04:01 DPB1*49:01 DPB1*51:01 DPB1*81:01
VYE	8,9,55	0	1	1	0	0	1	DPB1*36:01
VYD	8,9,55	6	250	0.1901	0	0	1	DPB1*03:01 DPB1*06:01 DPB1*20:01
LFA	8,9,55	21	686	0.03234	0	0	1	DPB1*04:01 DPB1*23:01 DPB1*340:01 DPB1*71:01
VYE	8,9,56	6	250	0.1901	0	0	1	DPB1*03:01 DPB1*06:01 DPB1*20:01
LFA	8,9,56	23	712	0.062	0	0	1	DPB1*02:02 DPB1*04:01 DPB1*05:01 DPB1*19:01 DPB1*23:01 DPB1*340:01 DPB1*71:01
VHE	8,9,57	1	30	1	0	0	1	DPB1*10:01 DPB1*45:01
VYD	8,9,57	6	250	0.1901	0	0	1	DPB1*03:01 DPB1*06:01 DPB1*20:01
LFE	8,9,57	35	940	0.09821	0	0	1	DPB1*02:01 DPB1*02:02 DPB1*04:01 DPB1*04:02 DPB1*05:01 DPB1*16:01 DPB1*19:01 DPB1*23:01 DPB1*340:01 DPB1*49:01 DPB1*51:01 DPB1*71:01 DPB1*81:01
VYL	8,9,65	8	283	0.286	0	0	1	DPB1*03:01 DPB1*06:01 DPB1*11:01 DPB1*15:01 DPB1*20:01
LFI	8,9,65	35	940	0.09821	0	0	1	DPB1*02:01 DPB1*02:02 DPB1*04:01 DPB1*04:02 DPB1*05:01 DPB1*16:01 DPB1*19:01 DPB1*23:01 DPB1*340:01 DPB1*49:01 DPB1*51:01 DPB1*71:01 DPB1*81:01
VYE	8,9,69	2	76	0.7625	0	0	1	DPB1*06:01 DPB1*13:01
LFE	8,9,69	10	299	0.5061	0	0	1	DPB1*02:01 DPB1*02:02 DPB1*16:01 DPB1*19:01 DPB1*340:01 DPB1*71:01 DPB1*81:01
VYK	8,9,69	11	305	0.6858	0	0	1	DPB1*01:01 DPB1*03:01 DPB1*20:01 DPB1*26:01 DPB1*36:01
VHM	8,9,76	1	31	1	0	0	1	DPB1*17:01
VYI	8,9,76	1	36	1	0	0	1	DPB1*13:01
VYV	8,9,76	11	297	0.7651	0	0	1	DPB1*01:01 DPB1*03:01 DPB1*26:01
LFM	8,9,76	35	935	0.1833	0	0	1	DPB1*02:01 DPB1*02:02 DPB1*04:01 DPB1*04:02 DPB1*05:01 DPB1*16:01 DPB1*23:01 DPB1*49:01 DPB1*51:01 DPB1*71:01 DPB1*81:01
VYV	8,9,84	0	11	1	0	0	1	DPB1*15:01
VYD	8,9,84	14	396	0.5594	0	0	1	DPB1*01:01 DPB1*03:01 DPB1*06:01 DPB1*11:01 DPB1*13:01 DPB1*20:01 DPB1*26:01 DPB1*36:01
LFG	8,9,84	35	925	0.2259	0	0	1	DPB1*02:01 DPB1*02:02 DPB1*04:01 DPB1*04:02 DPB1*23:01 DPB1*49:01 DPB1*51:01 DPB1*71:01 DPB1*81:01
VYG	8,9,85	0	11	1	0	0	1	DPB1*15:01
VYE	8,9,85	14	396	0.5594	0	0	1	DPB1*01:01 DPB1*03:01 DPB1*06:01 DPB1*11:01 DPB1*13:01 DPB1*20:01 DPB1*26:01 DPB1*36:01
LFG	8,9,85	35	925	0.2259	0	0	1	DPB1*02:01 DPB1*02:02 DPB1*04:01 DPB1*04:02 DPB1*23:01 DPB1*49:01 DPB1*51:01 DPB1*71:01 DPB1*81:01
VYP	8,9,86	0	11	1	0	0	1	DPB1*15:01
VYA	8,9,86	14	396	0.5594	0	0	1	DPB1*01:01 DPB1*03:01 DPB1*06:01 DPB1*11:01 DPB1*13:01 DPB1*20:01 DPB1*26:01 DPB1*36:01
LFP	8,9,86	35	925	0.2259	0	0	1	DPB1*02:01 DPB1*02:02 DPB1*04:01 DPB1*04:02 DPB1*23:01 DPB1*49:01 DPB1*51:01 DPB1*71:01 DPB1*81:01
VYM	8,9,87	0	11	1	0	0	1	DPB1*15:01
VYV	8,9,87	14	396	0.5594	0	0	1	DPB1*01:01 DPB1*03:01 DPB1*06:01 DPB1*11:01 DPB1*13:01 DPB1*20:01 DPB1*26:01 DPB1*36:01
LFM	8,9,87	35	925	0.2259	0	0	1	DPB1*02:01 DPB1*02:02 DPB1*04:01 DPB1*04:02 DPB1*23:01 DPB1*49:01 DPB1*51:01 DPB1*71:01 DPB1*81:01
VGQ	8,11,33	0	11	1	0	0	1	DPB1*15:01
VLE	8,11,33	12	367	0.3879	0	0	1	DPB1*03:01 DPB1*06:01 DPB1*09:01 DPB1*10:01 DPB1*13:01 DPB1*14:01 DPB1*17:01 DPB1*20:01 DPB1*26:01 DPB1*36:01 DPB1*45:01
LGE	8,11,33	35	940	0.09821	0	0	1	DPB1*02:01 DPB1*02:02 DPB1*04:01 DPB1*04:02 DPB1*05:01 DPB1*16:01 DPB1*19:01 DPB1*23:01 DPB1*340:01 DPB1*49:01 DPB1*51:01 DPB1*71:01 DPB1*81:01
LGY	8,11,35	0	1	1	0	0	1	DPB1*49:01
VLL	8,11,35	0	1	1	0	0	1	DPB1*36:01
VLF	8,11,35	11	333	0.4446	0	0	1	DPB1*03:01 DPB1*06:01 DPB1*09:01 DPB1*10:01 DPB1*14:01 DPB1*17:01 DPB1*20:01 DPB1*45:01
LGF	8,11,35	35	932	0.194	0	0	1	DPB1*02:01 DPB1*04:01 DPB1*04:02 DPB1*16:01 DPB1*19:01 DPB1*23:01 DPB1*340:01 DPB1*51:01 DPB1*71:01 DPB1*81:01
VLV	8,11,36	11	334	0.4371	0	0	1	DPB1*03:01 DPB1*06:01 DPB1*09:01 DPB1*10:01 DPB1*14:01 DPB1*17:01 DPB1*20:01 DPB1*36:01 DPB1*45:01
LGA	8,11,36	21	678	0.04325	0	0	1	DPB1*04:01 DPB1*49:01 DPB1*51:01 DPB1*81:01
VLE	8,11,55	0	1	1	0	0	1	DPB1*36:01
VLD	8,11,55	11	333	0.4446	0	0	1	DPB1*03:01 DPB1*06:01 DPB1*09:01 DPB1*10:01 DPB1*14:01 DPB1*17:01 DPB1*20:01 DPB1*45:01
LGA	8,11,55	21	686	0.03234	0	0	1	DPB1*04:01 DPB1*23:01 DPB1*340:01 DPB1*71:01
VLE	8,11,56	11	333	0.4446	0	0	1	DPB1*03:01 DPB1*06:01 DPB1*09:01 DPB1*10:01 DPB1*14:01 DPB1*17:01 DPB1*20:01 DPB1*45:01
LGA	8,11,56	23	712	0.062	0	0	1	DPB1*02:02 DPB1*04:01 DPB1*05:01 DPB1*19:01 DPB1*23:01 DPB1*340:01 DPB1*71:01
VLD	8,11,57	10	305	0.4579	0	0	1	DPB1*03:01 DPB1*06:01 DPB1*09:01 DPB1*14:01 DPB1*17:01 DPB1*20:01
LGE	8,11,57	35	940	0.09821	0	0	1	DPB1*02:01 DPB1*02:02 DPB1*04:01 DPB1*04:02 DPB1*05:01 DPB1*16:01 DPB1*19:01 DPB1*23:01 DPB1*340:01 DPB1*49:01 DPB1*51:01 DPB1*71:01 DPB1*81:01
VGL	8,11,65	0	11	1	0	0	1	DPB1*15:01
VLI	8,11,65	4	106	1	0	0	1	DPB1*09:01 DPB1*10:01 DPB1*13:01 DPB1*17:01 DPB1*26:01 DPB1*36:01
VLL	8,11,65	10	296	0.5313	0	0	1	DPB1*03:01 DPB1*06:01 DPB1*11:01 DPB1*14:01 DPB1*20:01 DPB1*45:01
LGI	8,11,65	35	940	0.09821	0	0	1	DPB1*02:01 DPB1*02:02 DPB1*04:01 DPB1*04:02 DPB1*05:01 DPB1*16:01 DPB1*19:01 DPB1*23:01 DPB1*340:01 DPB1*49:01 DPB1*51:01 DPB1*71:01 DPB1*81:01
VGR	8,11,69	0	11	1	0	0	1	DPB1*15:01
VLE	8,11,69	5	143	1	0	0	1	DPB1*06:01 DPB1*09:01 DPB1*10:01 DPB1*13:01 DPB1*17:01
VLK	8,11,69	9	237	1	0	0	1	DPB1*03:01 DPB1*14:01 DPB1*20:01 DPB1*26:01 DPB1*36:01 DPB1*45:01
LGE	8,11,69	10	299	0.5061	0	0	1	DPB1*02:01 DPB1*02:02 DPB1*16:01 DPB1*19:01 DPB1*340:01 DPB1*71:01 DPB1*81:01
VGM	8,11,76	0	11	1	0	0	1	DPB1*15:01
VLI	8,11,76	1	36	1	0	0	1	DPB1*13:01
LGM	8,11,76	35	935	0.1833	0	0	1	DPB1*02:01 DPB1*02:02 DPB1*04:01 DPB1*04:02 DPB1*05:01 DPB1*16:01 DPB1*23:01 DPB1*49:01 DPB1*51:01 DPB1*71:01 DPB1*81:01
VGV	8,11,84	0	11	1	0	0	1	DPB1*15:01
VLD	8,11,84	13	391	0.401	0	0	1	DPB1*03:01 DPB1*06:01 DPB1*09:01 DPB1*10:01 DPB1*11:01 DPB1*13:01 DPB1*14:01 DPB1*17:01 DPB1*20:01 DPB1*26:01 DPB1*36:01 DPB1*45:01
LGG	8,11,84	35	925	0.2259	0	0	1	DPB1*02:01 DPB1*02:02 DPB1*04:01 DPB1*04:02 DPB1*23:01 DPB1*49:01 DPB1*51:01 DPB1*71:01 DPB1*81:01
VGG	8,11,85	0	11	1	0	0	1	DPB1*15:01
VLE	8,11,85	13	391	0.401	0	0	1	DPB1*03:01 DPB1*06:01 DPB1*09:01 DPB1*10:01 DPB1*11:01 DPB1*13:01 DPB1*14:01 DPB1*17:01 DPB1*20:01 DPB1*26:01 DPB1*36:01 DPB1*45:01
LGG	8,11,85	35	925	0.2259	0	0	1	DPB1*02:01 DPB1*02:02 DPB1*04:01 DPB1*04:02 DPB1*23:01 DPB1*49:01 DPB1*51:01 DPB1*71:01 DPB1*81:01
VGP	8,11,86	0	11	1	0	0	1	DPB1*15:01
VLA	8,11,86	13	391	0.401	0	0	1	DPB1*03:01 DPB1*06:01 DPB1*09:01 DPB1*10:01 DPB1*11:01 DPB1*13:01 DPB1*14:01 DPB1*17:01 DPB1*20:01 DPB1*26:01 DPB1*36:01 DPB1*45:01
LGP	8,11,86	35	925	0.2259	0	0	1	DPB1*02:01 DPB1*02:02 DPB1*04:01 DPB1*04:02 DPB1*23:01 DPB1*49:01 DPB1*51:01 DPB1*71:01 DPB1*81:01
VGM	8,11,87	0	11	1	0	0	1	DPB1*15:01
VLV	8,11,87	13	391	0.401	0	0	1	DPB1*03:01 DPB1*06:01 DPB1*09:01 DPB1*10:01 DPB1*11:01 DPB1*13:01 DPB1*14:01 DPB1*17:01 DPB1*20:01 DPB1*26:01 DPB1*36:01 DPB1*45:01
LGM	8,11,87	35	925	0.2259	0	0	1	DPB1*02:01 DPB1*02:02 DPB1*04:01 DPB1*04:02 DPB1*23:01 DPB1*49:01 DPB1*51:01 DPB1*71:01 DPB1*81:01
LEY	8,33,35	0	1	1	0	0	1	DPB1*49:01
VEL	8,33,35	0	1	1	0	0	1	DPB1*36:01
VEF	8,33,35	11	333	0.4446	0	0	1	DPB1*03:01 DPB1*06:01 DPB1*09:01 DPB1*10:01 DPB1*14:01 DPB1*17:01 DPB1*20:01 DPB1*45:01
LEF	8,33,35	35	932	0.194	0	0	1	DPB1*02:01 DPB1*04:01 DPB1*04:02 DPB1*16:01 DPB1*19:01 DPB1*23:01 DPB1*340:01 DPB1*51:01 DPB1*71:01 DPB1*81:01
VEV	8,33,36	11	334	0.4371	0	0	1	DPB1*03:01 DPB1*06:01 DPB1*09:01 DPB1*10:01 DPB1*14:01 DPB1*17:01 DPB1*20:01 DPB1*36:01 DPB1*45:01
LEA	8,33,36	21	678	0.04325	0	0	1	DPB1*04:01 DPB1*49:01 DPB1*51:01 DPB1*81:01
[truncated: 1,964 more rows]
