# Supplementary material for: Pulmonary alveolar proteinosis: An autoimmune disease lacking an HLA association
Source: PLoS One. 2019 Mar 7;14(3):e0213179. doi: 10.1371/journal.pone.0213179 (PMC6405167; doi:10.1371/journal.pone.0213179)
Supplement: S32 Table — (TXT) [file pone.0213179.s032.txt]

Module	Positions	Affected	Control	p-value	Accepted	Accepted	p-adj
VYLQ	8,9,11,33	3	30	0.1297	0	0	1	DPB1*11:01
VHLE	8,9,11,33	5	94	0.578	0	0	1	DPB1*09:01 DPB1*10:01 DPB1*14:01 DPB1*17:01 DPB1*45:01
VYGE	8,9,11,33	6	99	0.2829	0	0	1	DPB1*01:01
LFGL	8,9,11,35	3	38	0.206	0	0	1	DPB1*02:02 DPB1*05:01
VYLY	8,9,11,35	4	67	0.3448	0	0	1	DPB1*11:01 DPB1*13:01 DPB1*26:01
VHLF	8,9,11,35	5	94	0.578	0	0	1	DPB1*09:01 DPB1*10:01 DPB1*14:01 DPB1*17:01 DPB1*45:01
VYGY	8,9,11,35	6	110	0.4387	0	0	1	DPB1*01:01 DPB1*15:01
VYLA	8,9,11,36	4	67	0.3448	0	0	1	DPB1*11:01 DPB1*13:01 DPB1*26:01
VHLV	8,9,11,36	5	94	0.578	0	0	1	DPB1*09:01 DPB1*10:01 DPB1*14:01 DPB1*17:01 DPB1*45:01
VYGA	8,9,11,36	6	110	0.4387	0	0	1	DPB1*01:01 DPB1*15:01
LFGV	8,9,11,36	23	523	0.5184	0	0	1	DPB1*02:01 DPB1*02:02 DPB1*04:02 DPB1*05:01 DPB1*16:01 DPB1*19:01 DPB1*23:01 DPB1*340:01 DPB1*71:01
LFGE	8,9,11,55	4	55	0.2791	0	0	1	DPB1*02:02 DPB1*05:01 DPB1*19:01
VYLA	8,9,11,55	4	67	0.3448	0	0	1	DPB1*11:01 DPB1*13:01 DPB1*26:01
VHLD	8,9,11,55	5	94	0.578	0	0	1	DPB1*09:01 DPB1*10:01 DPB1*14:01 DPB1*17:01 DPB1*45:01
VYGA	8,9,11,55	6	110	0.4387	0	0	1	DPB1*01:01 DPB1*15:01
LFGD	8,9,11,55	21	470	0.4944	0	0	1	DPB1*02:01 DPB1*04:02 DPB1*16:01 DPB1*49:01 DPB1*51:01 DPB1*81:01
VYLA	8,9,11,56	4	68	0.3514	0	0	1	DPB1*11:01 DPB1*13:01 DPB1*26:01 DPB1*36:01
VHLE	8,9,11,56	5	94	0.578	0	0	1	DPB1*09:01 DPB1*10:01 DPB1*14:01 DPB1*17:01 DPB1*45:01
VYGA	8,9,11,56	6	110	0.4387	0	0	1	DPB1*01:01 DPB1*15:01
LFGE	8,9,11,56	21	470	0.4944	0	0	1	DPB1*02:01 DPB1*04:02 DPB1*16:01 DPB1*49:01 DPB1*51:01 DPB1*81:01
VHLD	8,9,11,57	4	65	0.3319	0	0	1	DPB1*09:01 DPB1*14:01 DPB1*17:01
VYLE	8,9,11,57	4	68	0.3514	0	0	1	DPB1*11:01 DPB1*13:01 DPB1*26:01 DPB1*36:01
VYGE	8,9,11,57	6	110	0.4387	0	0	1	DPB1*01:01 DPB1*15:01
VHLL	8,9,11,65	3	25	0.08876	0	0	1	DPB1*14:01 DPB1*45:01
VHLI	8,9,11,65	3	69	0.7528	0	0	1	DPB1*09:01 DPB1*10:01 DPB1*17:01
VYGI	8,9,11,65	6	99	0.2829	0	0	1	DPB1*01:01
VHLK	8,9,11,69	3	25	0.08876	0	0	1	DPB1*14:01 DPB1*45:01
VYLR	8,9,11,69	3	30	0.1297	0	0	1	DPB1*11:01
VHLE	8,9,11,69	3	69	0.7528	0	0	1	DPB1*09:01 DPB1*10:01 DPB1*17:01
VYGK	8,9,11,69	6	99	0.2829	0	0	1	DPB1*01:01
LFGK	8,9,11,69	33	822	1	0	0	1	DPB1*04:01 DPB1*04:02 DPB1*05:01 DPB1*23:01 DPB1*49:01 DPB1*51:01
LFGI	8,9,11,76	1	19	0.547	0	0	1	DPB1*19:01 DPB1*340:01
VHLV	8,9,11,76	5	63	0.1773	0	0	1	DPB1*09:01 DPB1*10:01 DPB1*14:01 DPB1*45:01
VYLM	8,9,11,76	4	79	0.553	0	0	1	DPB1*06:01 DPB1*11:01 DPB1*20:01 DPB1*36:01
VYGV	8,9,11,76	6	99	0.2829	0	0	1	DPB1*01:01
LFGD	8,9,11,84	3	59	0.7277	0	0	1	DPB1*05:01 DPB1*16:01 DPB1*19:01 DPB1*340:01
VHLD	8,9,11,84	5	94	0.578	0	0	1	DPB1*09:01 DPB1*10:01 DPB1*14:01 DPB1*17:01 DPB1*45:01
VYGD	8,9,11,84	6	99	0.2829	0	0	1	DPB1*01:01
LFGE	8,9,11,85	3	59	0.7277	0	0	1	DPB1*05:01 DPB1*16:01 DPB1*19:01 DPB1*340:01
VHLE	8,9,11,85	5	94	0.578	0	0	1	DPB1*09:01 DPB1*10:01 DPB1*14:01 DPB1*17:01 DPB1*45:01
VYGE	8,9,11,85	6	99	0.2829	0	0	1	DPB1*01:01
LFGA	8,9,11,86	3	59	0.7277	0	0	1	DPB1*05:01 DPB1*16:01 DPB1*19:01 DPB1*340:01
VHLA	8,9,11,86	5	94	0.578	0	0	1	DPB1*09:01 DPB1*10:01 DPB1*14:01 DPB1*17:01 DPB1*45:01
VYGA	8,9,11,86	6	99	0.2829	0	0	1	DPB1*01:01
LFGV	8,9,11,87	3	59	0.7277	0	0	1	DPB1*05:01 DPB1*16:01 DPB1*19:01 DPB1*340:01
VHLV	8,9,11,87	5	94	0.578	0	0	1	DPB1*09:01 DPB1*10:01 DPB1*14:01 DPB1*17:01 DPB1*45:01
VYGV	8,9,11,87	6	99	0.2829	0	0	1	DPB1*01:01
LFEL	8,9,33,35	3	38	0.206	0	0	1	DPB1*02:02 DPB1*05:01
VYQY	8,9,33,35	3	41	0.237	0	0	1	DPB1*11:01 DPB1*15:01
VHEF	8,9,33,35	5	94	0.578	0	0	1	DPB1*09:01 DPB1*10:01 DPB1*14:01 DPB1*17:01 DPB1*45:01
VYEY	8,9,33,35	7	135	0.4792	0	0	1	DPB1*01:01 DPB1*13:01 DPB1*26:01
VYQA	8,9,33,36	3	41	0.237	0	0	1	DPB1*11:01 DPB1*15:01
VHEV	8,9,33,36	5	94	0.578	0	0	1	DPB1*09:01 DPB1*10:01 DPB1*14:01 DPB1*17:01 DPB1*45:01
VYEA	8,9,33,36	7	135	0.4792	0	0	1	DPB1*01:01 DPB1*13:01 DPB1*26:01
LFEV	8,9,33,36	23	523	0.5184	0	0	1	DPB1*02:01 DPB1*02:02 DPB1*04:02 DPB1*05:01 DPB1*16:01 DPB1*19:01 DPB1*23:01 DPB1*340:01 DPB1*71:01
VYQA	8,9,33,55	3	41	0.237	0	0	1	DPB1*11:01 DPB1*15:01
LFEE	8,9,33,55	4	55	0.2791	0	0	1	DPB1*02:02 DPB1*05:01 DPB1*19:01
VHED	8,9,33,55	5	94	0.578	0	0	1	DPB1*09:01 DPB1*10:01 DPB1*14:01 DPB1*17:01 DPB1*45:01
VYEA	8,9,33,55	7	135	0.4792	0	0	1	DPB1*01:01 DPB1*13:01 DPB1*26:01
LFED	8,9,33,55	21	470	0.4944	0	0	1	DPB1*02:01 DPB1*04:02 DPB1*16:01 DPB1*49:01 DPB1*51:01 DPB1*81:01
VYQA	8,9,33,56	3	41	0.237	0	0	1	DPB1*11:01 DPB1*15:01
VHEE	8,9,33,56	5	94	0.578	0	0	1	DPB1*09:01 DPB1*10:01 DPB1*14:01 DPB1*17:01 DPB1*45:01
VYEA	8,9,33,56	7	136	0.4813	0	0	1	DPB1*01:01 DPB1*13:01 DPB1*26:01 DPB1*36:01
LFEE	8,9,33,56	21	470	0.4944	0	0	1	DPB1*02:01 DPB1*04:02 DPB1*16:01 DPB1*49:01 DPB1*51:01 DPB1*81:01
VYQE	8,9,33,57	3	41	0.237	0	0	1	DPB1*11:01 DPB1*15:01
VHED	8,9,33,57	4	65	0.3319	0	0	1	DPB1*09:01 DPB1*14:01 DPB1*17:01
VYEE	8,9,33,57	7	136	0.4813	0	0	1	DPB1*01:01 DPB1*13:01 DPB1*26:01 DPB1*36:01
VHEL	8,9,33,65	3	25	0.08876	0	0	1	DPB1*14:01 DPB1*45:01
VYQL	8,9,33,65	3	41	0.237	0	0	1	DPB1*11:01 DPB1*15:01
VHEI	8,9,33,65	3	69	0.7528	0	0	1	DPB1*09:01 DPB1*10:01 DPB1*17:01
VYEI	8,9,33,65	7	136	0.4813	0	0	1	DPB1*01:01 DPB1*13:01 DPB1*26:01 DPB1*36:01
VHEK	8,9,33,69	3	25	0.08876	0	0	1	DPB1*14:01 DPB1*45:01
VYQR	8,9,33,69	3	41	0.237	0	0	1	DPB1*11:01 DPB1*15:01
VHEE	8,9,33,69	3	69	0.7528	0	0	1	DPB1*09:01 DPB1*10:01 DPB1*17:01
LFEK	8,9,33,69	33	822	1	0	0	1	DPB1*04:01 DPB1*04:02 DPB1*05:01 DPB1*23:01 DPB1*49:01 DPB1*51:01
LFEI	8,9,33,76	1	19	0.547	0	0	1	DPB1*19:01 DPB1*340:01
VYQM	8,9,33,76	3	41	0.237	0	0	1	DPB1*11:01 DPB1*15:01
VHEV	8,9,33,76	5	63	0.1773	0	0	1	DPB1*09:01 DPB1*10:01 DPB1*14:01 DPB1*45:01
VYQD	8,9,33,84	3	30	0.1297	0	0	1	DPB1*11:01
LFED	8,9,33,84	3	59	0.7277	0	0	1	DPB1*05:01 DPB1*16:01 DPB1*19:01 DPB1*340:01
VHED	8,9,33,84	5	94	0.578	0	0	1	DPB1*09:01 DPB1*10:01 DPB1*14:01 DPB1*17:01 DPB1*45:01
VYQE	8,9,33,85	3	30	0.1297	0	0	1	DPB1*11:01
LFEE	8,9,33,85	3	59	0.7277	0	0	1	DPB1*05:01 DPB1*16:01 DPB1*19:01 DPB1*340:01
VHEE	8,9,33,85	5	94	0.578	0	0	1	DPB1*09:01 DPB1*10:01 DPB1*14:01 DPB1*17:01 DPB1*45:01
VYQA	8,9,33,86	3	30	0.1297	0	0	1	DPB1*11:01
LFEA	8,9,33,86	3	59	0.7277	0	0	1	DPB1*05:01 DPB1*16:01 DPB1*19:01 DPB1*340:01
VHEA	8,9,33,86	5	94	0.578	0	0	1	DPB1*09:01 DPB1*10:01 DPB1*14:01 DPB1*17:01 DPB1*45:01
VYQV	8,9,33,87	3	30	0.1297	0	0	1	DPB1*11:01
LFEV	8,9,33,87	3	59	0.7277	0	0	1	DPB1*05:01 DPB1*16:01 DPB1*19:01 DPB1*340:01
VHEV	8,9,33,87	5	94	0.578	0	0	1	DPB1*09:01 DPB1*10:01 DPB1*14:01 DPB1*17:01 DPB1*45:01
LFLV	8,9,35,36	3	38	0.206	0	0	1	DPB1*02:02 DPB1*05:01
VHFV	8,9,35,36	5	94	0.578	0	0	1	DPB1*09:01 DPB1*10:01 DPB1*14:01 DPB1*17:01 DPB1*45:01
VYYA	8,9,35,36	10	175	0.2239	0	0	1	DPB1*01:01 DPB1*11:01 DPB1*13:01 DPB1*15:01 DPB1*26:01
LFFV	8,9,35,36	21	494	0.7006	0	0	1	DPB1*02:01 DPB1*04:02 DPB1*16:01 DPB1*19:01 DPB1*23:01 DPB1*340:01 DPB1*71:01
LFFE	8,9,35,55	1	18	0.5285	0	0	1	DPB1*19:01
LFLE	8,9,35,55	3	38	0.206	0	0	1	DPB1*02:02 DPB1*05:01
VHFD	8,9,35,55	5	94	0.578	0	0	1	DPB1*09:01 DPB1*10:01 DPB1*14:01 DPB1*17:01 DPB1*45:01
VYYA	8,9,35,55	10	175	0.2239	0	0	1	DPB1*01:01 DPB1*11:01 DPB1*13:01 DPB1*15:01 DPB1*26:01
LFFD	8,9,35,55	21	470	0.4944	0	0	1	DPB1*02:01 DPB1*04:02 DPB1*16:01 DPB1*51:01 DPB1*81:01
LFLA	8,9,35,56	3	38	0.206	0	0	1	DPB1*02:02 DPB1*05:01
VHFE	8,9,35,56	5	94	0.578	0	0	1	DPB1*09:01 DPB1*10:01 DPB1*14:01 DPB1*17:01 DPB1*45:01
VYYA	8,9,35,56	10	175	0.2239	0	0	1	DPB1*01:01 DPB1*11:01 DPB1*13:01 DPB1*15:01 DPB1*26:01
LFFE	8,9,35,56	21	470	0.4944	0	0	1	DPB1*02:01 DPB1*04:02 DPB1*16:01 DPB1*51:01 DPB1*81:01
LFLE	8,9,35,57	3	38	0.206	0	0	1	DPB1*02:02 DPB1*05:01
VHFD	8,9,35,57	4	65	0.3319	0	0	1	DPB1*09:01 DPB1*14:01 DPB1*17:01
VYYE	8,9,35,57	10	175	0.2239	0	0	1	DPB1*01:01 DPB1*11:01 DPB1*13:01 DPB1*15:01 DPB1*26:01
VHFL	8,9,35,65	3	25	0.08876	0	0	1	DPB1*14:01 DPB1*45:01
LFLI	8,9,35,65	3	38	0.206	0	0	1	DPB1*02:02 DPB1*05:01
VYYL	8,9,35,65	3	41	0.237	0	0	1	DPB1*11:01 DPB1*15:01
VHFI	8,9,35,65	3	69	0.7528	0	0	1	DPB1*09:01 DPB1*10:01 DPB1*17:01
VYYI	8,9,35,65	7	135	0.4792	0	0	1	DPB1*01:01 DPB1*13:01 DPB1*26:01
LFLE	8,9,35,69	1	11	0.377	0	0	1	DPB1*02:02
VHFK	8,9,35,69	3	25	0.08876	0	0	1	DPB1*14:01 DPB1*45:01
LFLK	8,9,35,69	2	27	0.3078	0	0	1	DPB1*05:01
VYYR	8,9,35,69	3	41	0.237	0	0	1	DPB1*11:01 DPB1*15:01
VHFE	8,9,35,69	3	69	0.7528	0	0	1	DPB1*09:01 DPB1*10:01 DPB1*17:01
VYYK	8,9,35,69	6	100	0.2867	0	0	1	DPB1*01:01 DPB1*26:01
LFFK	8,9,35,69	33	813	1	0	0	1	DPB1*04:01 DPB1*04:02 DPB1*23:01 DPB1*51:01
LFFI	8,9,35,76	1	19	0.547	0	0	1	DPB1*19:01 DPB1*340:01
LFLM	8,9,35,76	3	38	0.206	0	0	1	DPB1*02:02 DPB1*05:01
VYYM	8,9,35,76	3	41	0.237	0	0	1	DPB1*11:01 DPB1*15:01
VHFV	8,9,35,76	5	63	0.1773	0	0	1	DPB1*09:01 DPB1*10:01 DPB1*14:01 DPB1*45:01
VYYV	8,9,35,76	6	100	0.2867	0	0	1	DPB1*01:01 DPB1*26:01
LFLG	8,9,35,84	1	11	0.377	0	0	1	DPB1*02:02
LFLD	8,9,35,84	2	27	0.3078	0	0	1	DPB1*05:01
VHFD	8,9,35,84	5	94	0.578	0	0	1	DPB1*09:01 DPB1*10:01 DPB1*14:01 DPB1*17:01 DPB1*45:01
VYYD	8,9,35,84	10	164	0.153	0	0	1	DPB1*01:01 DPB1*11:01 DPB1*13:01 DPB1*26:01
LFLG	8,9,35,85	1	11	0.377	0	0	1	DPB1*02:02
LFLE	8,9,35,85	2	27	0.3078	0	0	1	DPB1*05:01
VHFE	8,9,35,85	5	94	0.578	0	0	1	DPB1*09:01 DPB1*10:01 DPB1*14:01 DPB1*17:01 DPB1*45:01
VYYE	8,9,35,85	10	164	0.153	0	0	1	DPB1*01:01 DPB1*11:01 DPB1*13:01 DPB1*26:01
LFLP	8,9,35,86	1	11	0.377	0	0	1	DPB1*02:02
LFLA	8,9,35,86	2	27	0.3078	0	0	1	DPB1*05:01
VHFA	8,9,35,86	5	94	0.578	0	0	1	DPB1*09:01 DPB1*10:01 DPB1*14:01 DPB1*17:01 DPB1*45:01
VYYA	8,9,35,86	10	164	0.153	0	0	1	DPB1*01:01 DPB1*11:01 DPB1*13:01 DPB1*26:01
LFLM	8,9,35,87	1	11	0.377	0	0	1	DPB1*02:02
LFLV	8,9,35,87	2	27	0.3078	0	0	1	DPB1*05:01
VHFV	8,9,35,87	5	94	0.578	0	0	1	DPB1*09:01 DPB1*10:01 DPB1*14:01 DPB1*17:01 DPB1*45:01
VYYV	8,9,35,87	10	164	0.153	0	0	1	DPB1*01:01 DPB1*11:01 DPB1*13:01 DPB1*26:01
LFVE	8,9,36,55	4	55	0.2791	0	0	1	DPB1*02:02 DPB1*05:01 DPB1*19:01
VHVD	8,9,36,55	5	94	0.578	0	0	1	DPB1*09:01 DPB1*10:01 DPB1*14:01 DPB1*17:01 DPB1*45:01
VYAA	8,9,36,55	10	175	0.2239	0	0	1	DPB1*01:01 DPB1*11:01 DPB1*13:01 DPB1*15:01 DPB1*26:01
LFVD	8,9,36,55	21	469	0.4866	0	0	1	DPB1*02:01 DPB1*04:02 DPB1*16:01
LFVA	8,9,36,56	4	71	0.525	0	0	1	DPB1*02:02 DPB1*05:01 DPB1*19:01 DPB1*23:01 DPB1*340:01 DPB1*71:01
VHVE	8,9,36,56	5	94	0.578	0	0	1	DPB1*09:01 DPB1*10:01 DPB1*14:01 DPB1*17:01 DPB1*45:01
VYAA	8,9,36,56	10	175	0.2239	0	0	1	DPB1*01:01 DPB1*11:01 DPB1*13:01 DPB1*15:01 DPB1*26:01
LFVE	8,9,36,56	21	469	0.4866	0	0	1	DPB1*02:01 DPB1*04:02 DPB1*16:01
VHVD	8,9,36,57	4	65	0.3319	0	0	1	DPB1*09:01 DPB1*14:01 DPB1*17:01
VYAE	8,9,36,57	10	175	0.2239	0	0	1	DPB1*01:01 DPB1*11:01 DPB1*13:01 DPB1*15:01 DPB1*26:01
LFVE	8,9,36,57	23	523	0.5184	0	0	1	DPB1*02:01 DPB1*02:02 DPB1*04:02 DPB1*05:01 DPB1*16:01 DPB1*19:01 DPB1*23:01 DPB1*340:01 DPB1*71:01
VHVL	8,9,36,65	3	25	0.08876	0	0	1	DPB1*14:01 DPB1*45:01
VYAL	8,9,36,65	3	41	0.237	0	0	1	DPB1*11:01 DPB1*15:01
VHVI	8,9,36,65	3	69	0.7528	0	0	1	DPB1*09:01 DPB1*10:01 DPB1*17:01
VYAI	8,9,36,65	7	135	0.4792	0	0	1	DPB1*01:01 DPB1*13:01 DPB1*26:01
LFVI	8,9,36,65	23	523	0.5184	0	0	1	DPB1*02:01 DPB1*02:02 DPB1*04:02 DPB1*05:01 DPB1*16:01 DPB1*19:01 DPB1*23:01 DPB1*340:01 DPB1*71:01
VHVK	8,9,36,69	3	25	0.08876	0	0	1	DPB1*14:01 DPB1*45:01
VYAR	8,9,36,69	3	41	0.237	0	0	1	DPB1*11:01 DPB1*15:01
VHVE	8,9,36,69	3	69	0.7528	0	0	1	DPB1*09:01 DPB1*10:01 DPB1*17:01
VYAK	8,9,36,69	6	100	0.2867	0	0	1	DPB1*01:01 DPB1*26:01
LFVK	8,9,36,69	18	268	0.01148	0	0	1	DPB1*04:02 DPB1*05:01 DPB1*23:01
LFVI	8,9,36,76	1	19	0.547	0	0	1	DPB1*19:01 DPB1*340:01
VYAM	8,9,36,76	3	41	0.237	0	0	1	DPB1*11:01 DPB1*15:01
VHVV	8,9,36,76	5	63	0.1773	0	0	1	DPB1*09:01 DPB1*10:01 DPB1*14:01 DPB1*45:01
VYAV	8,9,36,76	6	100	0.2867	0	0	1	DPB1*01:01 DPB1*26:01
LFVM	8,9,36,76	23	510	0.42	0	0	1	DPB1*02:01 DPB1*02:02 DPB1*04:02 DPB1*05:01 DPB1*16:01 DPB1*23:01 DPB1*71:01
LFVD	8,9,36,84	3	59	0.7277	0	0	1	DPB1*05:01 DPB1*16:01 DPB1*19:01 DPB1*340:01
VHVD	8,9,36,84	5	94	0.578	0	0	1	DPB1*09:01 DPB1*10:01 DPB1*14:01 DPB1*17:01 DPB1*45:01
VYAD	8,9,36,84	10	164	0.153	0	0	1	DPB1*01:01 DPB1*11:01 DPB1*13:01 DPB1*26:01
LFVG	8,9,36,84	22	479	0.3782	0	0	1	DPB1*02:01 DPB1*02:02 DPB1*04:02 DPB1*23:01 DPB1*71:01
LFVE	8,9,36,85	3	59	0.7277	0	0	1	DPB1*05:01 DPB1*16:01 DPB1*19:01 DPB1*340:01
VHVE	8,9,36,85	5	94	0.578	0	0	1	DPB1*09:01 DPB1*10:01 DPB1*14:01 DPB1*17:01 DPB1*45:01
VYAE	8,9,36,85	10	164	0.153	0	0	1	DPB1*01:01 DPB1*11:01 DPB1*13:01 DPB1*26:01
LFVG	8,9,36,85	22	479	0.3782	0	0	1	DPB1*02:01 DPB1*02:02 DPB1*04:02 DPB1*23:01 DPB1*71:01
LFVA	8,9,36,86	3	59	0.7277	0	0	1	DPB1*05:01 DPB1*16:01 DPB1*19:01 DPB1*340:01
VHVA	8,9,36,86	5	94	0.578	0	0	1	DPB1*09:01 DPB1*10:01 DPB1*14:01 DPB1*17:01 DPB1*45:01
VYAA	8,9,36,86	10	164	0.153	0	0	1	DPB1*01:01 DPB1*11:01 DPB1*13:01 DPB1*26:01
LFVP	8,9,36,86	22	479	0.3782	0	0	1	DPB1*02:01 DPB1*02:02 DPB1*04:02 DPB1*23:01 DPB1*71:01
LFVV	8,9,36,87	3	59	0.7277	0	0	1	DPB1*05:01 DPB1*16:01 DPB1*19:01 DPB1*340:01
VHVV	8,9,36,87	5	94	0.578	0	0	1	DPB1*09:01 DPB1*10:01 DPB1*14:01 DPB1*17:01 DPB1*45:01
VYAV	8,9,36,87	10	164	0.153	0	0	1	DPB1*01:01 DPB1*11:01 DPB1*13:01 DPB1*26:01
LFVM	8,9,36,87	22	479	0.3782	0	0	1	DPB1*02:01 DPB1*02:02 DPB1*04:02 DPB1*23:01 DPB1*71:01
LFEA	8,9,55,56	4	55	0.2791	0	0	1	DPB1*02:02 DPB1*05:01 DPB1*19:01
VHDE	8,9,55,56	5	94	0.578	0	0	1	DPB1*09:01 DPB1*10:01 DPB1*14:01 DPB1*17:01 DPB1*45:01
VYAA	8,9,55,56	10	175	0.2239	0	0	1	DPB1*01:01 DPB1*11:01 DPB1*13:01 DPB1*15:01 DPB1*26:01
LFDE	8,9,55,56	21	470	0.4944	0	0	1	DPB1*02:01 DPB1*04:02 DPB1*16:01 DPB1*49:01 DPB1*51:01 DPB1*81:01
LFEE	8,9,55,57	4	55	0.2791	0	0	1	DPB1*02:02 DPB1*05:01 DPB1*19:01
VHDD	8,9,55,57	4	65	0.3319	0	0	1	DPB1*09:01 DPB1*14:01 DPB1*17:01
VYAE	8,9,55,57	10	175	0.2239	0	0	1	DPB1*01:01 DPB1*11:01 DPB1*13:01 DPB1*15:01 DPB1*26:01
LFDE	8,9,55,57	21	470	0.4944	0	0	1	DPB1*02:01 DPB1*04:02 DPB1*16:01 DPB1*49:01 DPB1*51:01 DPB1*81:01
VHDL	8,9,55,65	3	25	0.08876	0	0	1	DPB1*14:01 DPB1*45:01
VYAL	8,9,55,65	3	41	0.237	0	0	1	DPB1*11:01 DPB1*15:01
LFEI	8,9,55,65	4	55	0.2791	0	0	1	DPB1*02:02 DPB1*05:01 DPB1*19:01
VHDI	8,9,55,65	3	69	0.7528	0	0	1	DPB1*09:01 DPB1*10:01 DPB1*17:01
VYAI	8,9,55,65	7	135	0.4792	0	0	1	DPB1*01:01 DPB1*13:01 DPB1*26:01
LFDI	8,9,55,65	21	470	0.4944	0	0	1	DPB1*02:01 DPB1*04:02 DPB1*16:01 DPB1*49:01 DPB1*51:01 DPB1*81:01
VHDK	8,9,55,69	3	25	0.08876	0	0	1	DPB1*14:01 DPB1*45:01
LFEK	8,9,55,69	2	27	0.3078	0	0	1	DPB1*05:01
LFEE	8,9,55,69	2	29	0.3368	0	0	1	DPB1*02:02 DPB1*19:01
VYAR	8,9,55,69	3	41	0.237	0	0	1	DPB1*11:01 DPB1*15:01
VHDE	8,9,55,69	3	69	0.7528	0	0	1	DPB1*09:01 DPB1*10:01 DPB1*17:01
VYAK	8,9,55,69	6	100	0.2867	0	0	1	DPB1*01:01 DPB1*26:01
LFDK	8,9,55,69	17	228	0.003989	0	0	1	DPB1*04:02 DPB1*49:01 DPB1*51:01
LFEI	8,9,55,76	1	18	0.5285	0	0	1	DPB1*19:01
LFEM	8,9,55,76	3	38	0.206	0	0	1	DPB1*02:02 DPB1*05:01
VYAM	8,9,55,76	3	41	0.237	0	0	1	DPB1*11:01 DPB1*15:01
VHDV	8,9,55,76	5	63	0.1773	0	0	1	DPB1*09:01 DPB1*10:01 DPB1*14:01 DPB1*45:01
VYAV	8,9,55,76	6	100	0.2867	0	0	1	DPB1*01:01 DPB1*26:01
LFDM	8,9,55,76	21	470	0.4944	0	0	1	DPB1*02:01 DPB1*04:02 DPB1*16:01 DPB1*49:01 DPB1*51:01 DPB1*81:01
LFEG	8,9,55,84	1	11	0.377	0	0	1	DPB1*02:02
LFED	8,9,55,84	3	44	0.4205	0	0	1	DPB1*05:01 DPB1*19:01
VHDD	8,9,55,84	5	94	0.578	0	0	1	DPB1*09:01 DPB1*10:01 DPB1*14:01 DPB1*17:01 DPB1*45:01
VYAD	8,9,55,84	10	164	0.153	0	0	1	DPB1*01:01 DPB1*11:01 DPB1*13:01 DPB1*26:01
LFDG	8,9,55,84	21	463	0.4408	0	0	1	DPB1*02:01 DPB1*04:02 DPB1*49:01 DPB1*51:01 DPB1*81:01
LFEG	8,9,55,85	1	11	0.377	0	0	1	DPB1*02:02
LFEE	8,9,55,85	3	44	0.4205	0	0	1	DPB1*05:01 DPB1*19:01
VHDE	8,9,55,85	5	94	0.578	0	0	1	DPB1*09:01 DPB1*10:01 DPB1*14:01 DPB1*17:01 DPB1*45:01
VYAE	8,9,55,85	10	164	0.153	0	0	1	DPB1*01:01 DPB1*11:01 DPB1*13:01 DPB1*26:01
LFDG	8,9,55,85	21	463	0.4408	0	0	1	DPB1*02:01 DPB1*04:02 DPB1*49:01 DPB1*51:01 DPB1*81:01
LFEP	8,9,55,86	1	11	0.377	0	0	1	DPB1*02:02
LFEA	8,9,55,86	3	44	0.4205	0	0	1	DPB1*05:01 DPB1*19:01
VHDA	8,9,55,86	5	94	0.578	0	0	1	DPB1*09:01 DPB1*10:01 DPB1*14:01 DPB1*17:01 DPB1*45:01
VYAA	8,9,55,86	10	164	0.153	0	0	1	DPB1*01:01 DPB1*11:01 DPB1*13:01 DPB1*26:01
LFDP	8,9,55,86	21	463	0.4408	0	0	1	DPB1*02:01 DPB1*04:02 DPB1*49:01 DPB1*51:01 DPB1*81:01
LFEM	8,9,55,87	1	11	0.377	0	0	1	DPB1*02:02
LFEV	8,9,55,87	3	44	0.4205	0	0	1	DPB1*05:01 DPB1*19:01
VHDV	8,9,55,87	5	94	0.578	0	0	1	DPB1*09:01 DPB1*10:01 DPB1*14:01 DPB1*17:01 DPB1*45:01
VYAV	8,9,55,87	10	164	0.153	0	0	1	DPB1*01:01 DPB1*11:01 DPB1*13:01 DPB1*26:01
LFDM	8,9,55,87	21	463	0.4408	0	0	1	DPB1*02:01 DPB1*04:02 DPB1*49:01 DPB1*51:01 DPB1*81:01
VHED	8,9,56,57	4	65	0.3319	0	0	1	DPB1*09:01 DPB1*14:01 DPB1*17:01
VYAE	8,9,56,57	10	176	0.2311	0	0	1	DPB1*01:01 DPB1*11:01 DPB1*13:01 DPB1*15:01 DPB1*26:01 DPB1*36:01
LFEE	8,9,56,57	21	470	0.4944	0	0	1	DPB1*02:01 DPB1*04:02 DPB1*16:01 DPB1*49:01 DPB1*51:01 DPB1*81:01
VHEL	8,9,56,65	3	25	0.08876	0	0	1	DPB1*14:01 DPB1*45:01
VYAL	8,9,56,65	3	41	0.237	0	0	1	DPB1*11:01 DPB1*15:01
VHEI	8,9,56,65	3	69	0.7528	0	0	1	DPB1*09:01 DPB1*10:01 DPB1*17:01
VYAI	8,9,56,65	7	136	0.4813	0	0	1	DPB1*01:01 DPB1*13:01 DPB1*26:01 DPB1*36:01
LFEI	8,9,56,65	21	470	0.4944	0	0	1	DPB1*02:01 DPB1*04:02 DPB1*16:01 DPB1*49:01 DPB1*51:01 DPB1*81:01
VHEK	8,9,56,69	3	25	0.08876	0	0	1	DPB1*14:01 DPB1*45:01
LFAE	8,9,56,69	2	31	0.3654	0	0	1	DPB1*02:02 DPB1*19:01 DPB1*340:01 DPB1*71:01
VYAR	8,9,56,69	3	41	0.237	0	0	1	DPB1*11:01 DPB1*15:01
VHEE	8,9,56,69	3	69	0.7528	0	0	1	DPB1*09:01 DPB1*10:01 DPB1*17:01
VYAK	8,9,56,69	6	101	0.2907	0	0	1	DPB1*01:01 DPB1*26:01 DPB1*36:01
LFEK	8,9,56,69	17	228	0.003989	1	0	1	DPB1*04:02 DPB1*49:01 DPB1*51:01
LFAI	8,9,56,76	1	19	0.547	0	0	1	DPB1*19:01 DPB1*340:01
VYAM	8,9,56,76	3	42	0.2476	0	0	1	DPB1*11:01 DPB1*15:01 DPB1*36:01
VHEV	8,9,56,76	5	63	0.1773	0	0	1	DPB1*09:01 DPB1*10:01 DPB1*14:01 DPB1*45:01
VYAV	8,9,56,76	6	100	0.2867	0	0	1	DPB1*01:01 DPB1*26:01
LFEM	8,9,56,76	21	470	0.4944	0	0	1	DPB1*02:01 DPB1*04:02 DPB1*16:01 DPB1*49:01 DPB1*51:01 DPB1*81:01
LFAD	8,9,56,84	3	45	0.4251	0	0	1	DPB1*05:01 DPB1*19:01 DPB1*340:01
VHED	8,9,56,84	5	94	0.578	0	0	1	DPB1*09:01 DPB1*10:01 DPB1*14:01 DPB1*17:01 DPB1*45:01
VYAD	8,9,56,84	10	165	0.1588	0	0	1	DPB1*01:01 DPB1*11:01 DPB1*13:01 DPB1*26:01 DPB1*36:01
LFEG	8,9,56,84	21	463	0.4408	0	0	1	DPB1*02:01 DPB1*04:02 DPB1*49:01 DPB1*51:01 DPB1*81:01
LFAE	8,9,56,85	3	45	0.4251	0	0	1	DPB1*05:01 DPB1*19:01 DPB1*340:01
VHEE	8,9,56,85	5	94	0.578	0	0	1	DPB1*09:01 DPB1*10:01 DPB1*14:01 DPB1*17:01 DPB1*45:01
VYAE	8,9,56,85	10	165	0.1588	0	0	1	DPB1*01:01 DPB1*11:01 DPB1*13:01 DPB1*26:01 DPB1*36:01
LFEG	8,9,56,85	21	463	0.4408	0	0	1	DPB1*02:01 DPB1*04:02 DPB1*49:01 DPB1*51:01 DPB1*81:01
LFAA	8,9,56,86	3	45	0.4251	0	0	1	DPB1*05:01 DPB1*19:01 DPB1*340:01
VHEA	8,9,56,86	5	94	0.578	0	0	1	DPB1*09:01 DPB1*10:01 DPB1*14:01 DPB1*17:01 DPB1*45:01
VYAA	8,9,56,86	10	165	0.1588	0	0	1	DPB1*01:01 DPB1*11:01 DPB1*13:01 DPB1*26:01 DPB1*36:01
LFEP	8,9,56,86	21	463	0.4408	0	0	1	DPB1*02:01 DPB1*04:02 DPB1*49:01 DPB1*51:01 DPB1*81:01
LFAV	8,9,56,87	3	45	0.4251	0	0	1	DPB1*05:01 DPB1*19:01 DPB1*340:01
VHEV	8,9,56,87	5	94	0.578	0	0	1	DPB1*09:01 DPB1*10:01 DPB1*14:01 DPB1*17:01 DPB1*45:01
VYAV	8,9,56,87	10	165	0.1588	0	0	1	DPB1*01:01 DPB1*11:01 DPB1*13:01 DPB1*26:01 DPB1*36:01
LFEM	8,9,56,87	21	463	0.4408	0	0	1	DPB1*02:01 DPB1*04:02 DPB1*49:01 DPB1*51:01 DPB1*81:01
VHDL	8,9,57,65	3	24	0.08136	0	0	1	DPB1*14:01
VYEL	8,9,57,65	3	41	0.237	0	0	1	DPB1*11:01 DPB1*15:01
VHDI	8,9,57,65	2	41	0.6792	0	0	1	DPB1*09:01 DPB1*17:01
VYEI	8,9,57,65	7	136	0.4813	0	0	1	DPB1*01:01 DPB1*13:01 DPB1*26:01 DPB1*36:01
VHDK	8,9,57,69	3	24	0.08136	0	0	1	DPB1*14:01
VYER	8,9,57,69	3	41	0.237	0	0	1	DPB1*11:01 DPB1*15:01
VHDE	8,9,57,69	2	41	0.6792	0	0	1	DPB1*09:01 DPB1*17:01
VYEK	8,9,57,69	6	101	0.2907	0	0	1	DPB1*01:01 DPB1*26:01 DPB1*36:01
LFEK	8,9,57,69	33	822	1	0	0	1	DPB1*04:01 DPB1*04:02 DPB1*05:01 DPB1*23:01 DPB1*49:01 DPB1*51:01
LFEI	8,9,57,76	1	19	0.547	0	0	1	DPB1*19:01 DPB1*340:01
VHDV	8,9,57,76	4	34	0.05382	0	0	1	DPB1*09:01 DPB1*14:01
VYEM	8,9,57,76	3	42	0.2476	0	0	1	DPB1*11:01 DPB1*15:01 DPB1*36:01
VYEV	8,9,57,76	6	100	0.2867	0	0	1	DPB1*01:01 DPB1*26:01
LFED	8,9,57,84	3	59	0.7277	0	0	1	DPB1*05:01 DPB1*16:01 DPB1*19:01 DPB1*340:01
VHDD	8,9,57,84	4	65	0.3319	0	0	1	DPB1*09:01 DPB1*14:01 DPB1*17:01
VYED	8,9,57,84	10	165	0.1588	0	0	1	DPB1*01:01 DPB1*11:01 DPB1*13:01 DPB1*26:01 DPB1*36:01
LFEE	8,9,57,85	3	59	0.7277	0	0	1	DPB1*05:01 DPB1*16:01 DPB1*19:01 DPB1*340:01
VHDE	8,9,57,85	4	65	0.3319	0	0	1	DPB1*09:01 DPB1*14:01 DPB1*17:01
VYEE	8,9,57,85	10	165	0.1588	0	0	1	DPB1*01:01 DPB1*11:01 DPB1*13:01 DPB1*26:01 DPB1*36:01
LFEA	8,9,57,86	3	59	0.7277	0	0	1	DPB1*05:01 DPB1*16:01 DPB1*19:01 DPB1*340:01
VHDA	8,9,57,86	4	65	0.3319	0	0	1	DPB1*09:01 DPB1*14:01 DPB1*17:01
VYEA	8,9,57,86	10	165	0.1588	0	0	1	DPB1*01:01 DPB1*11:01 DPB1*13:01 DPB1*26:01 DPB1*36:01
LFEV	8,9,57,87	3	59	0.7277	0	0	1	DPB1*05:01 DPB1*16:01 DPB1*19:01 DPB1*340:01
VHDV	8,9,57,87	4	65	0.3319	0	0	1	DPB1*09:01 DPB1*14:01 DPB1*17:01
VYEV	8,9,57,87	10	165	0.1588	0	0	1	DPB1*01:01 DPB1*11:01 DPB1*13:01 DPB1*26:01 DPB1*36:01
VHLK	8,9,65,69	3	25	0.08876	0	0	1	DPB1*14:01 DPB1*45:01
VYLR	8,9,65,69	3	41	0.237	0	0	1	DPB1*11:01 DPB1*15:01
VHIE	8,9,65,69	3	69	0.7528	0	0	1	DPB1*09:01 DPB1*10:01 DPB1*17:01
VYIK	8,9,65,69	6	101	0.2907	0	0	1	DPB1*01:01 DPB1*26:01 DPB1*36:01
LFIK	8,9,65,69	33	822	1	0	0	1	DPB1*04:01 DPB1*04:02 DPB1*05:01 DPB1*23:01 DPB1*49:01 DPB1*51:01
LFII	8,9,65,76	1	19	0.547	0	0	1	DPB1*19:01 DPB1*340:01
VHLV	8,9,65,76	3	25	0.08876	0	0	1	DPB1*14:01 DPB1*45:01
VHIV	8,9,65,76	2	38	0.6637	0	0	1	DPB1*09:01 DPB1*10:01
VYLM	8,9,65,76	4	89	0.776	0	0	1	DPB1*06:01 DPB1*11:01 DPB1*15:01 DPB1*20:01
VYIV	8,9,65,76	6	100	0.2867	0	0	1	DPB1*01:01 DPB1*26:01
VHLD	8,9,65,84	3	25	0.08876	0	0	1	DPB1*14:01 DPB1*45:01
LFID	8,9,65,84	3	59	0.7277	0	0	1	DPB1*05:01 DPB1*16:01 DPB1*19:01 DPB1*340:01
VHID	8,9,65,84	3	69	0.7528	0	0	1	DPB1*09:01 DPB1*10:01 DPB1*17:01
VYID	8,9,65,84	7	136	0.4813	0	0	1	DPB1*01:01 DPB1*13:01 DPB1*26:01 DPB1*36:01
VHLE	8,9,65,85	3	25	0.08876	0	0	1	DPB1*14:01 DPB1*45:01
LFIE	8,9,65,85	3	59	0.7277	0	0	1	DPB1*05:01 DPB1*16:01 DPB1*19:01 DPB1*340:01
VHIE	8,9,65,85	3	69	0.7528	0	0	1	DPB1*09:01 DPB1*10:01 DPB1*17:01
VYIE	8,9,65,85	7	136	0.4813	0	0	1	DPB1*01:01 DPB1*13:01 DPB1*26:01 DPB1*36:01
VHLA	8,9,65,86	3	25	0.08876	0	0	1	DPB1*14:01 DPB1*45:01
LFIA	8,9,65,86	3	59	0.7277	0	0	1	DPB1*05:01 DPB1*16:01 DPB1*19:01 DPB1*340:01
VHIA	8,9,65,86	3	69	0.7528	0	0	1	DPB1*09:01 DPB1*10:01 DPB1*17:01
VYIA	8,9,65,86	7	136	0.4813	0	0	1	DPB1*01:01 DPB1*13:01 DPB1*26:01 DPB1*36:01
VHLV	8,9,65,87	3	25	0.08876	0	0	1	DPB1*14:01 DPB1*45:01
LFIV	8,9,65,87	3	59	0.7277	0	0	1	DPB1*05:01 DPB1*16:01 DPB1*19:01 DPB1*340:01
VHIV	8,9,65,87	3	69	0.7528	0	0	1	DPB1*09:01 DPB1*10:01 DPB1*17:01
VYIV	8,9,65,87	7	136	0.4813	0	0	1	DPB1*01:01 DPB1*13:01 DPB1*26:01 DPB1*36:01
LFEI	8,9,69,76	1	19	0.547	0	0	1	DPB1*19:01 DPB1*340:01
VHKV	8,9,69,76	3	25	0.08876	0	0	1	DPB1*14:01 DPB1*45:01
VHEV	8,9,69,76	2	38	0.6637	0	0	1	DPB1*09:01 DPB1*10:01
VYRM	8,9,69,76	3	41	0.237	0	0	1	DPB1*11:01 DPB1*15:01
LFKM	8,9,69,76	33	822	1	0	0	1	DPB1*04:01 DPB1*04:02 DPB1*05:01 DPB1*23:01 DPB1*49:01 DPB1*51:01
VHKD	8,9,69,84	3	25	0.08876	0	0	1	DPB1*14:01 DPB1*45:01
LFKD	8,9,69,84	2	27	0.3078	0	0	1	DPB1*05:01
VYRD	8,9,69,84	3	30	0.1297	0	0	1	DPB1*11:01
VHED	8,9,69,84	3	69	0.7528	0	0	1	DPB1*09:01 DPB1*10:01 DPB1*17:01
LFKG	8,9,69,84	33	813	1	0	0	1	DPB1*04:01 DPB1*04:02 DPB1*23:01 DPB1*49:01 DPB1*51:01
VHKE	8,9,69,85	3	25	0.08876	0	0	1	DPB1*14:01 DPB1*45:01
LFKE	8,9,69,85	2	27	0.3078	0	0	1	DPB1*05:01
VYRE	8,9,69,85	3	30	0.1297	0	0	1	DPB1*11:01
VHEE	8,9,69,85	3	69	0.7528	0	0	1	DPB1*09:01 DPB1*10:01 DPB1*17:01
LFKG	8,9,69,85	33	813	1	0	0	1	DPB1*04:01 DPB1*04:02 DPB1*23:01 DPB1*49:01 DPB1*51:01
VHKA	8,9,69,86	3	25	0.08876	0	0	1	DPB1*14:01 DPB1*45:01
LFKA	8,9,69,86	2	27	0.3078	0	0	1	DPB1*05:01
VYRA	8,9,69,86	3	30	0.1297	0	0	1	DPB1*11:01
VHEA	8,9,69,86	3	69	0.7528	0	0	1	DPB1*09:01 DPB1*10:01 DPB1*17:01
LFKP	8,9,69,86	33	813	1	0	0	1	DPB1*04:01 DPB1*04:02 DPB1*23:01 DPB1*49:01 DPB1*51:01
VHKV	8,9,69,87	3	25	0.08876	0	0	1	DPB1*14:01 DPB1*45:01
LFKV	8,9,69,87	2	27	0.3078	0	0	1	DPB1*05:01
VYRV	8,9,69,87	3	30	0.1297	0	0	1	DPB1*11:01
VHEV	8,9,69,87	3	69	0.7528	0	0	1	DPB1*09:01 DPB1*10:01 DPB1*17:01
LFKM	8,9,69,87	33	813	1	0	0	1	DPB1*04:01 DPB1*04:02 DPB1*23:01 DPB1*49:01 DPB1*51:01
LFID	8,9,76,84	1	19	0.547	0	0	1	DPB1*19:01 DPB1*340:01
LFMD	8,9,76,84	2	41	0.6792	0	0	1	DPB1*05:01 DPB1*16:01
VHVD	8,9,76,84	5	63	0.1773	0	0	1	DPB1*09:01 DPB1*10:01 DPB1*14:01 DPB1*45:01
VYMD	8,9,76,84	4	79	0.553	0	0	1	DPB1*06:01 DPB1*11:01 DPB1*20:01 DPB1*36:01
LFIE	8,9,76,85	1	19	0.547	0	0	1	DPB1*19:01 DPB1*340:01
LFME	8,9,76,85	2	41	0.6792	0	0	1	DPB1*05:01 DPB1*16:01
VHVE	8,9,76,85	5	63	0.1773	0	0	1	DPB1*09:01 DPB1*10:01 DPB1*14:01 DPB1*45:01
VYME	8,9,76,85	4	79	0.553	0	0	1	DPB1*06:01 DPB1*11:01 DPB1*20:01 DPB1*36:01
LFIA	8,9,76,86	1	19	0.547	0	0	1	DPB1*19:01 DPB1*340:01
LFMA	8,9,76,86	2	41	0.6792	0	0	1	DPB1*05:01 DPB1*16:01
VHVA	8,9,76,86	5	63	0.1773	0	0	1	DPB1*09:01 DPB1*10:01 DPB1*14:01 DPB1*45:01
VYMA	8,9,76,86	4	79	0.553	0	0	1	DPB1*06:01 DPB1*11:01 DPB1*20:01 DPB1*36:01
LFIV	8,9,76,87	1	19	0.547	0	0	1	DPB1*19:01 DPB1*340:01
LFMV	8,9,76,87	2	41	0.6792	0	0	1	DPB1*05:01 DPB1*16:01
VHVV	8,9,76,87	5	63	0.1773	0	0	1	DPB1*09:01 DPB1*10:01 DPB1*14:01 DPB1*45:01
VYMV	8,9,76,87	4	79	0.553	0	0	1	DPB1*06:01 DPB1*11:01 DPB1*20:01 DPB1*36:01
LFDE	8,9,84,85	3	59	0.7277	0	0	1	DPB1*05:01 DPB1*16:01 DPB1*19:01 DPB1*340:01
VHDE	8,9,84,85	5	94	0.578	0	0	1	DPB1*09:01 DPB1*10:01 DPB1*14:01 DPB1*17:01 DPB1*45:01
LFDA	8,9,84,86	3	59	0.7277	0	0	1	DPB1*05:01 DPB1*16:01 DPB1*19:01 DPB1*340:01
VHDA	8,9,84,86	5	94	0.578	0	0	1	DPB1*09:01 DPB1*10:01 DPB1*14:01 DPB1*17:01 DPB1*45:01
LFDV	8,9,84,87	3	59	0.7277	0	0	1	DPB1*05:01 DPB1*16:01 DPB1*19:01 DPB1*340:01
VHDV	8,9,84,87	5	94	0.578	0	0	1	DPB1*09:01 DPB1*10:01 DPB1*14:01 DPB1*17:01 DPB1*45:01
LFEA	8,9,85,86	3	59	0.7277	0	0	1	DPB1*05:01 DPB1*16:01 DPB1*19:01 DPB1*340:01
VHEA	8,9,85,86	5	94	0.578	0	0	1	DPB1*09:01 DPB1*10:01 DPB1*14:01 DPB1*17:01 DPB1*45:01
LFEV	8,9,85,87	3	59	0.7277	0	0	1	DPB1*05:01 DPB1*16:01 DPB1*19:01 DPB1*340:01
VHEV	8,9,85,87	5	94	0.578	0	0	1	DPB1*09:01 DPB1*10:01 DPB1*14:01 DPB1*17:01 DPB1*45:01
LFAV	8,9,86,87	3	59	0.7277	0	0	1	DPB1*05:01 DPB1*16:01 DPB1*19:01 DPB1*340:01
VHAV	8,9,86,87	5	94	0.578	0	0	1	DPB1*09:01 DPB1*10:01 DPB1*14:01 DPB1*17:01 DPB1*45:01
VLQY	8,11,33,35	3	30	0.1297	0	0	1	DPB1*11:01
LGEL	8,11,33,35	3	38	0.206	0	0	1	DPB1*02:02 DPB1*05:01
VGEY	8,11,33,35	6	99	0.2829	0	0	1	DPB1*01:01
VLQA	8,11,33,36	3	30	0.1297	0	0	1	DPB1*11:01
VGEA	8,11,33,36	6	99	0.2829	0	0	1	DPB1*01:01
LGEV	8,11,33,36	23	523	0.5184	0	0	1	DPB1*02:01 DPB1*02:02 DPB1*04:02 DPB1*05:01 DPB1*16:01 DPB1*19:01 DPB1*23:01 DPB1*340:01 DPB1*71:01
VLQA	8,11,33,55	3	30	0.1297	0	0	1	DPB1*11:01
LGEE	8,11,33,55	4	55	0.2791	0	0	1	DPB1*02:02 DPB1*05:01 DPB1*19:01
VGEA	8,11,33,55	6	99	0.2829	0	0	1	DPB1*01:01
LGED	8,11,33,55	21	470	0.4944	0	0	1	DPB1*02:01 DPB1*04:02 DPB1*16:01 DPB1*49:01 DPB1*51:01 DPB1*81:01
VLQA	8,11,33,56	3	30	0.1297	0	0	1	DPB1*11:01
VGEA	8,11,33,56	6	99	0.2829	0	0	1	DPB1*01:01
LGEE	8,11,33,56	21	470	0.4944	0	0	1	DPB1*02:01 DPB1*04:02 DPB1*16:01 DPB1*49:01 DPB1*51:01 DPB1*81:01
VLQE	8,11,33,57	3	30	0.1297	0	0	1	DPB1*11:01
VGEE	8,11,33,57	6	99	0.2829	0	0	1	DPB1*01:01
VLQL	8,11,33,65	3	30	0.1297	0	0	1	DPB1*11:01
VGEI	8,11,33,65	6	99	0.2829	0	0	1	DPB1*01:01
VLQR	8,11,33,69	3	30	0.1297	0	0	1	DPB1*11:01
VGEK	8,11,33,69	6	99	0.2829	0	0	1	DPB1*01:01
LGEK	8,11,33,69	33	822	1	0	0	1	DPB1*04:01 DPB1*04:02 DPB1*05:01 DPB1*23:01 DPB1*49:01 DPB1*51:01
LGEI	8,11,33,76	1	19	0.547	0	0	1	DPB1*19:01 DPB1*340:01
VLQM	8,11,33,76	3	30	0.1297	0	0	1	DPB1*11:01
VGEV	8,11,33,76	6	99	0.2829	0	0	1	DPB1*01:01
VLEV	8,11,33,76	11	265	0.8883	0	0	1	DPB1*03:01 DPB1*09:01 DPB1*10:01 DPB1*14:01 DPB1*26:01 DPB1*45:01
VLQD	8,11,33,84	3	30	0.1297	0	0	1	DPB1*11:01
LGED	8,11,33,84	3	59	0.7277	0	0	1	DPB1*05:01 DPB1*16:01 DPB1*19:01 DPB1*340:01
VGED	8,11,33,84	6	99	0.2829	0	0	1	DPB1*01:01
VLQE	8,11,33,85	3	30	0.1297	0	0	1	DPB1*11:01
LGEE	8,11,33,85	3	59	0.7277	0	0	1	DPB1*05:01 DPB1*16:01 DPB1*19:01 DPB1*340:01
VGEE	8,11,33,85	6	99	0.2829	0	0	1	DPB1*01:01
VLQA	8,11,33,86	3	30	0.1297	0	0	1	DPB1*11:01
LGEA	8,11,33,86	3	59	0.7277	0	0	1	DPB1*05:01 DPB1*16:01 DPB1*19:01 DPB1*340:01
VGEA	8,11,33,86	6	99	0.2829	0	0	1	DPB1*01:01
VLQV	8,11,33,87	3	30	0.1297	0	0	1	DPB1*11:01
LGEV	8,11,33,87	3	59	0.7277	0	0	1	DPB1*05:01 DPB1*16:01 DPB1*19:01 DPB1*340:01
VGEV	8,11,33,87	6	99	0.2829	0	0	1	DPB1*01:01
LGLV	8,11,35,36	3	38	0.206	0	0	1	DPB1*02:02 DPB1*05:01
VLYA	8,11,35,36	4	67	0.3448	0	0	1	DPB1*11:01 DPB1*13:01 DPB1*26:01
VGYA	8,11,35,36	6	110	0.4387	0	0	1	DPB1*01:01 DPB1*15:01
LGFV	8,11,35,36	21	494	0.7006	0	0	1	DPB1*02:01 DPB1*04:02 DPB1*16:01 DPB1*19:01 DPB1*23:01 DPB1*340:01 DPB1*71:01
LGFE	8,11,35,55	1	18	0.5285	0	0	1	DPB1*19:01
LGLE	8,11,35,55	3	38	0.206	0	0	1	DPB1*02:02 DPB1*05:01
VLYA	8,11,35,55	4	67	0.3448	0	0	1	DPB1*11:01 DPB1*13:01 DPB1*26:01
VGYA	8,11,35,55	6	110	0.4387	0	0	1	DPB1*01:01 DPB1*15:01
LGFD	8,11,35,55	21	470	0.4944	0	0	1	DPB1*02:01 DPB1*04:02 DPB1*16:01 DPB1*51:01 DPB1*81:01
LGLA	8,11,35,56	3	38	0.206	0	0	1	DPB1*02:02 DPB1*05:01
VLYA	8,11,35,56	4	67	0.3448	0	0	1	DPB1*11:01 DPB1*13:01 DPB1*26:01
VGYA	8,11,35,56	6	110	0.4387	0	0	1	DPB1*01:01 DPB1*15:01
LGFE	8,11,35,56	21	470	0.4944	0	0	1	DPB1*02:01 DPB1*04:02 DPB1*16:01 DPB1*51:01 DPB1*81:01
LGLE	8,11,35,57	3	38	0.206	0	0	1	DPB1*02:02 DPB1*05:01
VLYE	8,11,35,57	4	67	0.3448	0	0	1	DPB1*11:01 DPB1*13:01 DPB1*26:01
VGYE	8,11,35,57	6	110	0.4387	0	0	1	DPB1*01:01 DPB1*15:01
VLYL	8,11,35,65	3	30	0.1297	0	0	1	DPB1*11:01
LGLI	8,11,35,65	3	38	0.206	0	0	1	DPB1*02:02 DPB1*05:01
VLFI	8,11,35,65	3	69	0.7528	0	0	1	DPB1*09:01 DPB1*10:01 DPB1*17:01
VGYI	8,11,35,65	6	99	0.2829	0	0	1	DPB1*01:01
LGLE	8,11,35,69	1	11	0.377	0	0	1	DPB1*02:02
LGLK	8,11,35,69	2	27	0.3078	0	0	1	DPB1*05:01
VLYR	8,11,35,69	3	30	0.1297	0	0	1	DPB1*11:01
VGYK	8,11,35,69	6	99	0.2829	0	0	1	DPB1*01:01
LGFK	8,11,35,69	33	813	1	0	0	1	DPB1*04:01 DPB1*04:02 DPB1*23:01 DPB1*51:01
LGFI	8,11,35,76	1	19	0.547	0	0	1	DPB1*19:01 DPB1*340:01
VLYM	8,11,35,76	3	30	0.1297	0	0	1	DPB1*11:01
LGLM	8,11,35,76	3	38	0.206	0	0	1	DPB1*02:02 DPB1*05:01
VGYV	8,11,35,76	6	99	0.2829	0	0	1	DPB1*01:01
VLFV	8,11,35,76	11	264	0.8771	0	0	1	DPB1*03:01 DPB1*09:01 DPB1*10:01 DPB1*14:01 DPB1*45:01
LGLG	8,11,35,84	1	11	0.377	0	0	1	DPB1*02:02
LGLD	8,11,35,84	2	27	0.3078	0	0	1	DPB1*05:01
VLYD	8,11,35,84	4	67	0.3448	0	0	1	DPB1*11:01 DPB1*13:01 DPB1*26:01
VGYD	8,11,35,84	6	99	0.2829	0	0	1	DPB1*01:01
LGLG	8,11,35,85	1	11	0.377	0	0	1	DPB1*02:02
LGLE	8,11,35,85	2	27	0.3078	0	0	1	DPB1*05:01
VLYE	8,11,35,85	4	67	0.3448	0	0	1	DPB1*11:01 DPB1*13:01 DPB1*26:01
VGYE	8,11,35,85	6	99	0.2829	0	0	1	DPB1*01:01
LGLP	8,11,35,86	1	11	0.377	0	0	1	DPB1*02:02
LGLA	8,11,35,86	2	27	0.3078	0	0	1	DPB1*05:01
VLYA	8,11,35,86	4	67	0.3448	0	0	1	DPB1*11:01 DPB1*13:01 DPB1*26:01
VGYA	8,11,35,86	6	99	0.2829	0	0	1	DPB1*01:01
LGLM	8,11,35,87	1	11	0.377	0	0	1	DPB1*02:02
LGLV	8,11,35,87	2	27	0.3078	0	0	1	DPB1*05:01
VLYV	8,11,35,87	4	67	0.3448	0	0	1	DPB1*11:01 DPB1*13:01 DPB1*26:01
VGYV	8,11,35,87	6	99	0.2829	0	0	1	DPB1*01:01
LGVE	8,11,36,55	4	55	0.2791	0	0	1	DPB1*02:02 DPB1*05:01 DPB1*19:01
VLAA	8,11,36,55	4	67	0.3448	0	0	1	DPB1*11:01 DPB1*13:01 DPB1*26:01
VGAA	8,11,36,55	6	110	0.4387	0	0	1	DPB1*01:01 DPB1*15:01
LGVD	8,11,36,55	21	469	0.4866	0	0	1	DPB1*02:01 DPB1*04:02 DPB1*16:01
VLAA	8,11,36,56	4	67	0.3448	0	0	1	DPB1*11:01 DPB1*13:01 DPB1*26:01
LGVA	8,11,36,56	4	71	0.525	0	0	1	DPB1*02:02 DPB1*05:01 DPB1*19:01 DPB1*23:01 DPB1*340:01 DPB1*71:01
VGAA	8,11,36,56	6	110	0.4387	0	0	1	DPB1*01:01 DPB1*15:01
LGVE	8,11,36,56	21	469	0.4866	0	0	1	DPB1*02:01 DPB1*04:02 DPB1*16:01
VLAE	8,11,36,57	4	67	0.3448	0	0	1	DPB1*11:01 DPB1*13:01 DPB1*26:01
VGAE	8,11,36,57	6	110	0.4387	0	0	1	DPB1*01:01 DPB1*15:01
LGVE	8,11,36,57	23	523	0.5184	0	0	1	DPB1*02:01 DPB1*02:02 DPB1*04:02 DPB1*05:01 DPB1*16:01 DPB1*19:01 DPB1*23:01 DPB1*340:01 DPB1*71:01
VLAL	8,11,36,65	3	30	0.1297	0	0	1	DPB1*11:01
VLVI	8,11,36,65	3	70	0.7558	0	0	1	DPB1*09:01 DPB1*10:01 DPB1*17:01 DPB1*36:01
VGAI	8,11,36,65	6	99	0.2829	0	0	1	DPB1*01:01
LGVI	8,11,36,65	23	523	0.5184	0	0	1	DPB1*02:01 DPB1*02:02 DPB1*04:02 DPB1*05:01 DPB1*16:01 DPB1*19:01 DPB1*23:01 DPB1*340:01 DPB1*71:01
VLAR	8,11,36,69	3	30	0.1297	0	0	1	DPB1*11:01
VGAK	8,11,36,69	6	99	0.2829	0	0	1	DPB1*01:01
LGVK	8,11,36,69	18	268	0.01148	0	0	1	DPB1*04:02 DPB1*05:01 DPB1*23:01
LGVI	8,11,36,76	1	19	0.547	0	0	1	DPB1*19:01 DPB1*340:01
VLAM	8,11,36,76	3	30	0.1297	0	0	1	DPB1*11:01
VGAV	8,11,36,76	6	99	0.2829	0	0	1	DPB1*01:01
VLVV	8,11,36,76	11	264	0.8771	0	0	1	DPB1*03:01 DPB1*09:01 DPB1*10:01 DPB1*14:01 DPB1*45:01
LGVM	8,11,36,76	23	510	0.42	0	0	1	DPB1*02:01 DPB1*02:02 DPB1*04:02 DPB1*05:01 DPB1*16:01 DPB1*23:01 DPB1*71:01
LGVD	8,11,36,84	3	59	0.7277	0	0	1	DPB1*05:01 DPB1*16:01 DPB1*19:01 DPB1*340:01
VLAD	8,11,36,84	4	67	0.3448	0	0	1	DPB1*11:01 DPB1*13:01 DPB1*26:01
VGAD	8,11,36,84	6	99	0.2829	0	0	1	DPB1*01:01
LGVG	8,11,36,84	22	479	0.3782	0	0	1	DPB1*02:01 DPB1*02:02 DPB1*04:02 DPB1*23:01 DPB1*71:01
LGVE	8,11,36,85	3	59	0.7277	0	0	1	DPB1*05:01 DPB1*16:01 DPB1*19:01 DPB1*340:01
VLAE	8,11,36,85	4	67	0.3448	0	0	1	DPB1*11:01 DPB1*13:01 DPB1*26:01
VGAE	8,11,36,85	6	99	0.2829	0	0	1	DPB1*01:01
LGVG	8,11,36,85	22	479	0.3782	0	0	1	DPB1*02:01 DPB1*02:02 DPB1*04:02 DPB1*23:01 DPB1*71:01
LGVA	8,11,36,86	3	59	0.7277	0	0	1	DPB1*05:01 DPB1*16:01 DPB1*19:01 DPB1*340:01
VLAA	8,11,36,86	4	67	0.3448	0	0	1	DPB1*11:01 DPB1*13:01 DPB1*26:01
VGAA	8,11,36,86	6	99	0.2829	0	0	1	DPB1*01:01
LGVP	8,11,36,86	22	479	0.3782	0	0	1	DPB1*02:01 DPB1*02:02 DPB1*04:02 DPB1*23:01 DPB1*71:01
LGVV	8,11,36,87	3	59	0.7277	0	0	1	DPB1*05:01 DPB1*16:01 DPB1*19:01 DPB1*340:01
VLAV	8,11,36,87	4	67	0.3448	0	0	1	DPB1*11:01 DPB1*13:01 DPB1*26:01
VGAV	8,11,36,87	6	99	0.2829	0	0	1	DPB1*01:01
LGVM	8,11,36,87	22	479	0.3782	0	0	1	DPB1*02:01 DPB1*02:02 DPB1*04:02 DPB1*23:01 DPB1*71:01
LGEA	8,11,55,56	4	55	0.2791	0	0	1	DPB1*02:02 DPB1*05:01 DPB1*19:01
VLAA	8,11,55,56	4	67	0.3448	0	0	1	DPB1*11:01 DPB1*13:01 DPB1*26:01
VGAA	8,11,55,56	6	110	0.4387	0	0	1	DPB1*01:01 DPB1*15:01
LGDE	8,11,55,56	21	470	0.4944	0	0	1	DPB1*02:01 DPB1*04:02 DPB1*16:01 DPB1*49:01 DPB1*51:01 DPB1*81:01
LGEE	8,11,55,57	4	55	0.2791	0	0	1	DPB1*02:02 DPB1*05:01 DPB1*19:01
VLAE	8,11,55,57	4	67	0.3448	0	0	1	DPB1*11:01 DPB1*13:01 DPB1*26:01
VGAE	8,11,55,57	6	110	0.4387	0	0	1	DPB1*01:01 DPB1*15:01
LGDE	8,11,55,57	21	470	0.4944	0	0	1	DPB1*02:01 DPB1*04:02 DPB1*16:01 DPB1*49:01 DPB1*51:01 DPB1*81:01
VLAL	8,11,55,65	3	30	0.1297	0	0	1	DPB1*11:01
LGEI	8,11,55,65	4	55	0.2791	0	0	1	DPB1*02:02 DPB1*05:01 DPB1*19:01
VLDI	8,11,55,65	3	69	0.7528	0	0	1	DPB1*09:01 DPB1*10:01 DPB1*17:01
VGAI	8,11,55,65	6	99	0.2829	0	0	1	DPB1*01:01
LGDI	8,11,55,65	21	470	0.4944	0	0	1	DPB1*02:01 DPB1*04:02 DPB1*16:01 DPB1*49:01 DPB1*51:01 DPB1*81:01
LGEK	8,11,55,69	2	27	0.3078	0	0	1	DPB1*05:01
LGEE	8,11,55,69	2	29	0.3368	0	0	1	DPB1*02:02 DPB1*19:01
VLAR	8,11,55,69	3	30	0.1297	0	0	1	DPB1*11:01
VGAK	8,11,55,69	6	99	0.2829	0	0	1	DPB1*01:01
LGDK	8,11,55,69	17	228	0.003989	0	0	1	DPB1*04:02 DPB1*49:01 DPB1*51:01
LGEI	8,11,55,76	1	18	0.5285	0	0	1	DPB1*19:01
VLAM	8,11,55,76	3	30	0.1297	0	0	1	DPB1*11:01
LGEM	8,11,55,76	3	38	0.206	0	0	1	DPB1*02:02 DPB1*05:01
VGAV	8,11,55,76	6	99	0.2829	0	0	1	DPB1*01:01
VLDV	8,11,55,76	11	264	0.8771	0	0	1	DPB1*03:01 DPB1*09:01 DPB1*10:01 DPB1*14:01 DPB1*45:01
LGDM	8,11,55,76	21	470	0.4944	0	0	1	DPB1*02:01 DPB1*04:02 DPB1*16:01 DPB1*49:01 DPB1*51:01 DPB1*81:01
LGEG	8,11,55,84	1	11	0.377	0	0	1	DPB1*02:02
LGED	8,11,55,84	3	44	0.4205	0	0	1	DPB1*05:01 DPB1*19:01
VLAD	8,11,55,84	4	67	0.3448	0	0	1	DPB1*11:01 DPB1*13:01 DPB1*26:01
VGAD	8,11,55,84	6	99	0.2829	0	0	1	DPB1*01:01
LGDG	8,11,55,84	21	463	0.4408	0	0	1	DPB1*02:01 DPB1*04:02 DPB1*49:01 DPB1*51:01 DPB1*81:01
LGEG	8,11,55,85	1	11	0.377	0	0	1	DPB1*02:02
LGEE	8,11,55,85	3	44	0.4205	0	0	1	DPB1*05:01 DPB1*19:01
VLAE	8,11,55,85	4	67	0.3448	0	0	1	DPB1*11:01 DPB1*13:01 DPB1*26:01
VGAE	8,11,55,85	6	99	0.2829	0	0	1	DPB1*01:01
LGDG	8,11,55,85	21	463	0.4408	0	0	1	DPB1*02:01 DPB1*04:02 DPB1*49:01 DPB1*51:01 DPB1*81:01
LGEP	8,11,55,86	1	11	0.377	0	0	1	DPB1*02:02
LGEA	8,11,55,86	3	44	0.4205	0	0	1	DPB1*05:01 DPB1*19:01
VLAA	8,11,55,86	4	67	0.3448	0	0	1	DPB1*11:01 DPB1*13:01 DPB1*26:01
VGAA	8,11,55,86	6	99	0.2829	0	0	1	DPB1*01:01
LGDP	8,11,55,86	21	463	0.4408	0	0	1	DPB1*02:01 DPB1*04:02 DPB1*49:01 DPB1*51:01 DPB1*81:01
LGEM	8,11,55,87	1	11	0.377	0	0	1	DPB1*02:02
LGEV	8,11,55,87	3	44	0.4205	0	0	1	DPB1*05:01 DPB1*19:01
VLAV	8,11,55,87	4	67	0.3448	0	0	1	DPB1*11:01 DPB1*13:01 DPB1*26:01
VGAV	8,11,55,87	6	99	0.2829	0	0	1	DPB1*01:01
LGDM	8,11,55,87	21	463	0.4408	0	0	1	DPB1*02:01 DPB1*04:02 DPB1*49:01 DPB1*51:01 DPB1*81:01
VLAE	8,11,56,57	4	68	0.3514	0	0	1	DPB1*11:01 DPB1*13:01 DPB1*26:01 DPB1*36:01
VGAE	8,11,56,57	6	110	0.4387	0	0	1	DPB1*01:01 DPB1*15:01
LGEE	8,11,56,57	21	470	0.4944	0	0	1	DPB1*02:01 DPB1*04:02 DPB1*16:01 DPB1*49:01 DPB1*51:01 DPB1*81:01
VLAL	8,11,56,65	3	30	0.1297	0	0	1	DPB1*11:01
VLEI	8,11,56,65	3	69	0.7528	0	0	1	DPB1*09:01 DPB1*10:01 DPB1*17:01
VGAI	8,11,56,65	6	99	0.2829	0	0	1	DPB1*01:01
LGEI	8,11,56,65	21	470	0.4944	0	0	1	DPB1*02:01 DPB1*04:02 DPB1*16:01 DPB1*49:01 DPB1*51:01 DPB1*81:01
VLAR	8,11,56,69	3	30	0.1297	0	0	1	DPB1*11:01
LGAE	8,11,56,69	2	31	0.3654	0	0	1	DPB1*02:02 DPB1*19:01 DPB1*340:01 DPB1*71:01
VGAK	8,11,56,69	6	99	0.2829	0	0	1	DPB1*01:01
LGEK	8,11,56,69	17	228	0.003989	1	0	1	DPB1*04:02 DPB1*49:01 DPB1*51:01
LGAI	8,11,56,76	1	19	0.547	0	0	1	DPB1*19:01 DPB1*340:01
VLAM	8,11,56,76	3	31	0.1386	0	0	1	DPB1*11:01 DPB1*36:01
VGAV	8,11,56,76	6	99	0.2829	0	0	1	DPB1*01:01
VLEV	8,11,56,76	11	264	0.8771	0	0	1	DPB1*03:01 DPB1*09:01 DPB1*10:01 DPB1*14:01 DPB1*45:01
LGEM	8,11,56,76	21	470	0.4944	0	0	1	DPB1*02:01 DPB1*04:02 DPB1*16:01 DPB1*49:01 DPB1*51:01 DPB1*81:01
LGAD	8,11,56,84	3	45	0.4251	0	0	1	DPB1*05:01 DPB1*19:01 DPB1*340:01
VLAD	8,11,56,84	4	68	0.3514	0	0	1	DPB1*11:01 DPB1*13:01 DPB1*26:01 DPB1*36:01
VGAD	8,11,56,84	6	99	0.2829	0	0	1	DPB1*01:01
LGEG	8,11,56,84	21	463	0.4408	0	0	1	DPB1*02:01 DPB1*04:02 DPB1*49:01 DPB1*51:01 DPB1*81:01
LGAE	8,11,56,85	3	45	0.4251	0	0	1	DPB1*05:01 DPB1*19:01 DPB1*340:01
VLAE	8,11,56,85	4	68	0.3514	0	0	1	DPB1*11:01 DPB1*13:01 DPB1*26:01 DPB1*36:01
VGAE	8,11,56,85	6	99	0.2829	0	0	1	DPB1*01:01
LGEG	8,11,56,85	21	463	0.4408	0	0	1	DPB1*02:01 DPB1*04:02 DPB1*49:01 DPB1*51:01 DPB1*81:01
LGAA	8,11,56,86	3	45	0.4251	0	0	1	DPB1*05:01 DPB1*19:01 DPB1*340:01
VLAA	8,11,56,86	4	68	0.3514	0	0	1	DPB1*11:01 DPB1*13:01 DPB1*26:01 DPB1*36:01
VGAA	8,11,56,86	6	99	0.2829	0	0	1	DPB1*01:01
LGEP	8,11,56,86	21	463	0.4408	0	0	1	DPB1*02:01 DPB1*04:02 DPB1*49:01 DPB1*51:01 DPB1*81:01
LGAV	8,11,56,87	3	45	0.4251	0	0	1	DPB1*05:01 DPB1*19:01 DPB1*340:01
VLAV	8,11,56,87	4	68	0.3514	0	0	1	DPB1*11:01 DPB1*13:01 DPB1*26:01 DPB1*36:01
VGAV	8,11,56,87	6	99	0.2829	0	0	1	DPB1*01:01
LGEM	8,11,56,87	21	463	0.4408	0	0	1	DPB1*02:01 DPB1*04:02 DPB1*49:01 DPB1*51:01 DPB1*81:01
VLEL	8,11,57,65	3	31	0.1386	0	0	1	DPB1*11:01 DPB1*45:01
VLDI	8,11,57,65	2	41	0.6792	0	0	1	DPB1*09:01 DPB1*17:01
VGEI	8,11,57,65	6	99	0.2829	0	0	1	DPB1*01:01
VLER	8,11,57,69	3	30	0.1297	0	0	1	DPB1*11:01
VGEK	8,11,57,69	6	99	0.2829	0	0	1	DPB1*01:01
LGEK	8,11,57,69	33	822	1	0	0	1	DPB1*04:01 DPB1*04:02 DPB1*05:01 DPB1*23:01 DPB1*49:01 DPB1*51:01
LGEI	8,11,57,76	1	19	0.547	0	0	1	DPB1*19:01 DPB1*340:01
VLEM	8,11,57,76	3	31	0.1386	0	0	1	DPB1*11:01 DPB1*36:01
VGEV	8,11,57,76	6	99	0.2829	0	0	1	DPB1*01:01
VLDV	8,11,57,76	10	236	0.8381	0	0	1	DPB1*03:01 DPB1*09:01 DPB1*14:01
LGED	8,11,57,84	3	59	0.7277	0	0	1	DPB1*05:01 DPB1*16:01 DPB1*19:01 DPB1*340:01
VLED	8,11,57,84	5	96	0.5815	0	0	1	DPB1*10:01 DPB1*11:01 DPB1*13:01 DPB1*26:01 DPB1*36:01 DPB1*45:01
VGED	8,11,57,84	6	99	0.2829	0	0	1	DPB1*01:01
LGEE	8,11,57,85	3	59	0.7277	0	0	1	DPB1*05:01 DPB1*16:01 DPB1*19:01 DPB1*340:01
VLEE	8,11,57,85	5	96	0.5815	0	0	1	DPB1*10:01 DPB1*11:01 DPB1*13:01 DPB1*26:01 DPB1*36:01 DPB1*45:01
VGEE	8,11,57,85	6	99	0.2829	0	0	1	DPB1*01:01
LGEA	8,11,57,86	3	59	0.7277	0	0	1	DPB1*05:01 DPB1*16:01 DPB1*19:01 DPB1*340:01
VLEA	8,11,57,86	5	96	0.5815	0	0	1	DPB1*10:01 DPB1*11:01 DPB1*13:01 DPB1*26:01 DPB1*36:01 DPB1*45:01
VGEA	8,11,57,86	6	99	0.2829	0	0	1	DPB1*01:01
LGEV	8,11,57,87	3	59	0.7277	0	0	1	DPB1*05:01 DPB1*16:01 DPB1*19:01 DPB1*340:01
VLEV	8,11,57,87	5	96	0.5815	0	0	1	DPB1*10:01 DPB1*11:01 DPB1*13:01 DPB1*26:01 DPB1*36:01 DPB1*45:01
VGEV	8,11,57,87	6	99	0.2829	0	0	1	DPB1*01:01
VLLR	8,11,65,69	3	30	0.1297	0	0	1	DPB1*11:01
VGIK	8,11,65,69	6	99	0.2829	0	0	1	DPB1*01:01
LGIK	8,11,65,69	33	822	1	0	0	1	DPB1*04:01 DPB1*04:02 DPB1*05:01 DPB1*23:01 DPB1*49:01 DPB1*51:01
LGII	8,11,65,76	1	19	0.547	0	0	1	DPB1*19:01 DPB1*340:01
VLIV	8,11,65,76	2	39	0.6688	0	0	1	DPB1*09:01 DPB1*10:01 DPB1*26:01
VLLM	8,11,65,76	4	78	0.549	0	0	1	DPB1*06:01 DPB1*11:01 DPB1*20:01
VGIV	8,11,65,76	6	99	0.2829	0	0	1	DPB1*01:01
LGID	8,11,65,84	3	59	0.7277	0	0	1	DPB1*05:01 DPB1*16:01 DPB1*19:01 DPB1*340:01
VGID	8,11,65,84	6	99	0.2829	0	0	1	DPB1*01:01
LGIE	8,11,65,85	3	59	0.7277	0	0	1	DPB1*05:01 DPB1*16:01 DPB1*19:01 DPB1*340:01
VGIE	8,11,65,85	6	99	0.2829	0	0	1	DPB1*01:01
LGIA	8,11,65,86	3	59	0.7277	0	0	1	DPB1*05:01 DPB1*16:01 DPB1*19:01 DPB1*340:01
VGIA	8,11,65,86	6	99	0.2829	0	0	1	DPB1*01:01
LGIV	8,11,65,87	3	59	0.7277	0	0	1	DPB1*05:01 DPB1*16:01 DPB1*19:01 DPB1*340:01
VGIV	8,11,65,87	6	99	0.2829	0	0	1	DPB1*01:01
LGEI	8,11,69,76	1	19	0.547	0	0	1	DPB1*19:01 DPB1*340:01
VLRM	8,11,69,76	3	30	0.1297	0	0	1	DPB1*11:01
VLEV	8,11,69,76	2	38	0.6637	0	0	1	DPB1*09:01 DPB1*10:01
VGKV	8,11,69,76	6	99	0.2829	0	0	1	DPB1*01:01
LGKM	8,11,69,76	33	822	1	0	0	1	DPB1*04:01 DPB1*04:02 DPB1*05:01 DPB1*23:01 DPB1*49:01 DPB1*51:01
LGKD	8,11,69,84	2	27	0.3078	0	0	1	DPB1*05:01
VLRD	8,11,69,84	3	30	0.1297	0	0	1	DPB1*11:01
VGKD	8,11,69,84	6	99	0.2829	0	0	1	DPB1*01:01
LGKG	8,11,69,84	33	813	1	0	0	1	DPB1*04:01 DPB1*04:02 DPB1*23:01 DPB1*49:01 DPB1*51:01
LGKE	8,11,69,85	2	27	0.3078	0	0	1	DPB1*05:01
VLRE	8,11,69,85	3	30	0.1297	0	0	1	DPB1*11:01
VGKE	8,11,69,85	6	99	0.2829	0	0	1	DPB1*01:01
LGKG	8,11,69,85	33	813	1	0	0	1	DPB1*04:01 DPB1*04:02 DPB1*23:01 DPB1*49:01 DPB1*51:01
LGKA	8,11,69,86	2	27	0.3078	0	0	1	DPB1*05:01
VLRA	8,11,69,86	3	30	0.1297	0	0	1	DPB1*11:01
VGKA	8,11,69,86	6	99	0.2829	0	0	1	DPB1*01:01
LGKP	8,11,69,86	33	813	1	0	0	1	DPB1*04:01 DPB1*04:02 DPB1*23:01 DPB1*49:01 DPB1*51:01
LGKV	8,11,69,87	2	27	0.3078	0	0	1	DPB1*05:01
VLRV	8,11,69,87	3	30	0.1297	0	0	1	DPB1*11:01
VGKV	8,11,69,87	6	99	0.2829	0	0	1	DPB1*01:01
LGKM	8,11,69,87	33	813	1	0	0	1	DPB1*04:01 DPB1*04:02 DPB1*23:01 DPB1*49:01 DPB1*51:01
LGID	8,11,76,84	1	19	0.547	0	0	1	DPB1*19:01 DPB1*340:01
LGMD	8,11,76,84	2	41	0.6792	0	0	1	DPB1*05:01 DPB1*16:01
VGVD	8,11,76,84	6	99	0.2829	0	0	1	DPB1*01:01
VLMD	8,11,76,84	5	109	0.7946	0	0	1	DPB1*06:01 DPB1*11:01 DPB1*17:01 DPB1*20:01 DPB1*36:01
VLVD	8,11,76,84	11	265	0.8883	0	0	1	DPB1*03:01 DPB1*09:01 DPB1*10:01 DPB1*14:01 DPB1*26:01 DPB1*45:01
LGIE	8,11,76,85	1	19	0.547	0	0	1	DPB1*19:01 DPB1*340:01
LGME	8,11,76,85	2	41	0.6792	0	0	1	DPB1*05:01 DPB1*16:01
VGVE	8,11,76,85	6	99	0.2829	0	0	1	DPB1*01:01
VLME	8,11,76,85	5	109	0.7946	0	0	1	DPB1*06:01 DPB1*11:01 DPB1*17:01 DPB1*20:01 DPB1*36:01
VLVE	8,11,76,85	11	265	0.8883	0	0	1	DPB1*03:01 DPB1*09:01 DPB1*10:01 DPB1*14:01 DPB1*26:01 DPB1*45:01
LGIA	8,11,76,86	1	19	0.547	0	0	1	DPB1*19:01 DPB1*340:01
LGMA	8,11,76,86	2	41	0.6792	0	0	1	DPB1*05:01 DPB1*16:01
VGVA	8,11,76,86	6	99	0.2829	0	0	1	DPB1*01:01
VLMA	8,11,76,86	5	109	0.7946	0	0	1	DPB1*06:01 DPB1*11:01 DPB1*17:01 DPB1*20:01 DPB1*36:01
VLVA	8,11,76,86	11	265	0.8883	0	0	1	DPB1*03:01 DPB1*09:01 DPB1*10:01 DPB1*14:01 DPB1*26:01 DPB1*45:01
LGIV	8,11,76,87	1	19	0.547	0	0	1	DPB1*19:01 DPB1*340:01
LGMV	8,11,76,87	2	41	0.6792	0	0	1	DPB1*05:01 DPB1*16:01
VGVV	8,11,76,87	6	99	0.2829	0	0	1	DPB1*01:01
VLMV	8,11,76,87	5	109	0.7946	0	0	1	DPB1*06:01 DPB1*11:01 DPB1*17:01 DPB1*20:01 DPB1*36:01
VLVV	8,11,76,87	11	265	0.8883	0	0	1	DPB1*03:01 DPB1*09:01 DPB1*10:01 DPB1*14:01 DPB1*26:01 DPB1*45:01
LGDE	8,11,84,85	3	59	0.7277	0	0	1	DPB1*05:01 DPB1*16:01 DPB1*19:01 DPB1*340:01
VGDE	8,11,84,85	6	99	0.2829	0	0	1	DPB1*01:01
LGDA	8,11,84,86	3	59	0.7277	0	0	1	DPB1*05:01 DPB1*16:01 DPB1*19:01 DPB1*340:01
VGDA	8,11,84,86	6	99	0.2829	0	0	1	DPB1*01:01
LGDV	8,11,84,87	3	59	0.7277	0	0	1	DPB1*05:01 DPB1*16:01 DPB1*19:01 DPB1*340:01
VGDV	8,11,84,87	6	99	0.2829	0	0	1	DPB1*01:01
LGEA	8,11,85,86	3	59	0.7277	0	0	1	DPB1*05:01 DPB1*16:01 DPB1*19:01 DPB1*340:01
VGEA	8,11,85,86	6	99	0.2829	0	0	1	DPB1*01:01
LGEV	8,11,85,87	3	59	0.7277	0	0	1	DPB1*05:01 DPB1*16:01 DPB1*19:01 DPB1*340:01
VGEV	8,11,85,87	6	99	0.2829	0	0	1	DPB1*01:01
LGAV	8,11,86,87	3	59	0.7277	0	0	1	DPB1*05:01 DPB1*16:01 DPB1*19:01 DPB1*340:01
VGAV	8,11,86,87	6	99	0.2829	0	0	1	DPB1*01:01
LELV	8,33,35,36	3	38	0.206	0	0	1	DPB1*02:02 DPB1*05:01
VQYA	8,33,35,36	3	41	0.237	0	0	1	DPB1*11:01 DPB1*15:01
VEYA	8,33,35,36	7	135	0.4792	0	0	1	DPB1*01:01 DPB1*13:01 DPB1*26:01
LEFV	8,33,35,36	21	494	0.7006	0	0	1	DPB1*02:01 DPB1*04:02 DPB1*16:01 DPB1*19:01 DPB1*23:01 DPB1*340:01 DPB1*71:01
LEFE	8,33,35,55	1	18	0.5285	0	0	1	DPB1*19:01
LELE	8,33,35,55	3	38	0.206	0	0	1	DPB1*02:02 DPB1*05:01
VQYA	8,33,35,55	3	41	0.237	0	0	1	DPB1*11:01 DPB1*15:01
VEYA	8,33,35,55	7	135	0.4792	0	0	1	DPB1*01:01 DPB1*13:01 DPB1*26:01
LEFD	8,33,35,55	21	470	0.4944	0	0	1	DPB1*02:01 DPB1*04:02 DPB1*16:01 DPB1*51:01 DPB1*81:01
LELA	8,33,35,56	3	38	0.206	0	0	1	DPB1*02:02 DPB1*05:01
VQYA	8,33,35,56	3	41	0.237	0	0	1	DPB1*11:01 DPB1*15:01
VEYA	8,33,35,56	7	135	0.4792	0	0	1	DPB1*01:01 DPB1*13:01 DPB1*26:01
LEFE	8,33,35,56	21	470	0.4944	0	0	1	DPB1*02:01 DPB1*04:02 DPB1*16:01 DPB1*51:01 DPB1*81:01
LELE	8,33,35,57	3	38	0.206	0	0	1	DPB1*02:02 DPB1*05:01
VQYE	8,33,35,57	3	41	0.237	0	0	1	DPB1*11:01 DPB1*15:01
VEYE	8,33,35,57	7	135	0.4792	0	0	1	DPB1*01:01 DPB1*13:01 DPB1*26:01
LELI	8,33,35,65	3	38	0.206	0	0	1	DPB1*02:02 DPB1*05:01
VQYL	8,33,35,65	3	41	0.237	0	0	1	DPB1*11:01 DPB1*15:01
VEFI	8,33,35,65	3	69	0.7528	0	0	1	DPB1*09:01 DPB1*10:01 DPB1*17:01
VEYI	8,33,35,65	7	135	0.4792	0	0	1	DPB1*01:01 DPB1*13:01 DPB1*26:01
LELE	8,33,35,69	1	11	0.377	0	0	1	DPB1*02:02
LELK	8,33,35,69	2	27	0.3078	0	0	1	DPB1*05:01
VQYR	8,33,35,69	3	41	0.237	0	0	1	DPB1*11:01 DPB1*15:01
VEYK	8,33,35,69	6	100	0.2867	0	0	1	DPB1*01:01 DPB1*26:01
LEFK	8,33,35,69	33	813	1	0	0	1	DPB1*04:01 DPB1*04:02 DPB1*23:01 DPB1*51:01
LEFI	8,33,35,76	1	19	0.547	0	0	1	DPB1*19:01 DPB1*340:01
LELM	8,33,35,76	3	38	0.206	0	0	1	DPB1*02:02 DPB1*05:01
VQYM	8,33,35,76	3	41	0.237	0	0	1	DPB1*11:01 DPB1*15:01
VEYV	8,33,35,76	6	100	0.2867	0	0	1	DPB1*01:01 DPB1*26:01
VEFV	8,33,35,76	11	264	0.8771	0	0	1	DPB1*03:01 DPB1*09:01 DPB1*10:01 DPB1*14:01 DPB1*45:01
LELG	8,33,35,84	1	11	0.377	0	0	1	DPB1*02:02
LELD	8,33,35,84	2	27	0.3078	0	0	1	DPB1*05:01
VQYD	8,33,35,84	3	30	0.1297	0	0	1	DPB1*11:01
VEYD	8,33,35,84	7	135	0.4792	0	0	1	DPB1*01:01 DPB1*13:01 DPB1*26:01
LELG	8,33,35,85	1	11	0.377	0	0	1	DPB1*02:02
LELE	8,33,35,85	2	27	0.3078	0	0	1	DPB1*05:01
VQYE	8,33,35,85	3	30	0.1297	0	0	1	DPB1*11:01
VEYE	8,33,35,85	7	135	0.4792	0	0	1	DPB1*01:01 DPB1*13:01 DPB1*26:01
LELP	8,33,35,86	1	11	0.377	0	0	1	DPB1*02:02
LELA	8,33,35,86	2	27	0.3078	0	0	1	DPB1*05:01
VQYA	8,33,35,86	3	30	0.1297	0	0	1	DPB1*11:01
VEYA	8,33,35,86	7	135	0.4792	0	0	1	DPB1*01:01 DPB1*13:01 DPB1*26:01
LELM	8,33,35,87	1	11	0.377	0	0	1	DPB1*02:02
LELV	8,33,35,87	2	27	0.3078	0	0	1	DPB1*05:01
VQYV	8,33,35,87	3	30	0.1297	0	0	1	DPB1*11:01
VEYV	8,33,35,87	7	135	0.4792	0	0	1	DPB1*01:01 DPB1*13:01 DPB1*26:01
VQAA	8,33,36,55	3	41	0.237	0	0	1	DPB1*11:01 DPB1*15:01
LEVE	8,33,36,55	4	55	0.2791	0	0	1	DPB1*02:02 DPB1*05:01 DPB1*19:01
VEAA	8,33,36,55	7	135	0.4792	0	0	1	DPB1*01:01 DPB1*13:01 DPB1*26:01
LEVD	8,33,36,55	21	469	0.4866	0	0	1	DPB1*02:01 DPB1*04:02 DPB1*16:01
VQAA	8,33,36,56	3	41	0.237	0	0	1	DPB1*11:01 DPB1*15:01
LEVA	8,33,36,56	4	71	0.525	0	0	1	DPB1*02:02 DPB1*05:01 DPB1*19:01 DPB1*23:01 DPB1*340:01 DPB1*71:01
VEAA	8,33,36,56	7	135	0.4792	0	0	1	DPB1*01:01 DPB1*13:01 DPB1*26:01
LEVE	8,33,36,56	21	469	0.4866	0	0	1	DPB1*02:01 DPB1*04:02 DPB1*16:01
VQAE	8,33,36,57	3	41	0.237	0	0	1	DPB1*11:01 DPB1*15:01
VEAE	8,33,36,57	7	135	0.4792	0	0	1	DPB1*01:01 DPB1*13:01 DPB1*26:01
LEVE	8,33,36,57	23	523	0.5184	0	0	1	DPB1*02:01 DPB1*02:02 DPB1*04:02 DPB1*05:01 DPB1*16:01 DPB1*19:01 DPB1*23:01 DPB1*340:01 DPB1*71:01
VQAL	8,33,36,65	3	41	0.237	0	0	1	DPB1*11:01 DPB1*15:01
VEVI	8,33,36,65	3	70	0.7558	0	0	1	DPB1*09:01 DPB1*10:01 DPB1*17:01 DPB1*36:01
VEAI	8,33,36,65	7	135	0.4792	0	0	1	DPB1*01:01 DPB1*13:01 DPB1*26:01
LEVI	8,33,36,65	23	523	0.5184	0	0	1	DPB1*02:01 DPB1*02:02 DPB1*04:02 DPB1*05:01 DPB1*16:01 DPB1*19:01 DPB1*23:01 DPB1*340:01 DPB1*71:01
VQAR	8,33,36,69	3	41	0.237	0	0	1	DPB1*11:01 DPB1*15:01
VEAK	8,33,36,69	6	100	0.2867	0	0	1	DPB1*01:01 DPB1*26:01
LEVK	8,33,36,69	18	268	0.01148	0	0	1	DPB1*04:02 DPB1*05:01 DPB1*23:01
LEVI	8,33,36,76	1	19	0.547	0	0	1	DPB1*19:01 DPB1*340:01
VQAM	8,33,36,76	3	41	0.237	0	0	1	DPB1*11:01 DPB1*15:01
VEAV	8,33,36,76	6	100	0.2867	0	0	1	DPB1*01:01 DPB1*26:01
VEVV	8,33,36,76	11	264	0.8771	0	0	1	DPB1*03:01 DPB1*09:01 DPB1*10:01 DPB1*14:01 DPB1*45:01
LEVM	8,33,36,76	23	510	0.42	0	0	1	DPB1*02:01 DPB1*02:02 DPB1*04:02 DPB1*05:01 DPB1*16:01 DPB1*23:01 DPB1*71:01
VQAD	8,33,36,84	3	30	0.1297	0	0	1	DPB1*11:01
LEVD	8,33,36,84	3	59	0.7277	0	0	1	DPB1*05:01 DPB1*16:01 DPB1*19:01 DPB1*340:01
VEAD	8,33,36,84	7	135	0.4792	0	0	1	DPB1*01:01 DPB1*13:01 DPB1*26:01
LEVG	8,33,36,84	22	479	0.3782	0	0	1	DPB1*02:01 DPB1*02:02 DPB1*04:02 DPB1*23:01 DPB1*71:01
VQAE	8,33,36,85	3	30	0.1297	0	0	1	DPB1*11:01
LEVE	8,33,36,85	3	59	0.7277	0	0	1	DPB1*05:01 DPB1*16:01 DPB1*19:01 DPB1*340:01
VEAE	8,33,36,85	7	135	0.4792	0	0	1	DPB1*01:01 DPB1*13:01 DPB1*26:01
LEVG	8,33,36,85	22	479	0.3782	0	0	1	DPB1*02:01 DPB1*02:02 DPB1*04:02 DPB1*23:01 DPB1*71:01
VQAA	8,33,36,86	3	30	0.1297	0	0	1	DPB1*11:01
LEVA	8,33,36,86	3	59	0.7277	0	0	1	DPB1*05:01 DPB1*16:01 DPB1*19:01 DPB1*340:01
VEAA	8,33,36,86	7	135	0.4792	0	0	1	DPB1*01:01 DPB1*13:01 DPB1*26:01
LEVP	8,33,36,86	22	479	0.3782	0	0	1	DPB1*02:01 DPB1*02:02 DPB1*04:02 DPB1*23:01 DPB1*71:01
VQAV	8,33,36,87	3	30	0.1297	0	0	1	DPB1*11:01
LEVV	8,33,36,87	3	59	0.7277	0	0	1	DPB1*05:01 DPB1*16:01 DPB1*19:01 DPB1*340:01
VEAV	8,33,36,87	7	135	0.4792	0	0	1	DPB1*01:01 DPB1*13:01 DPB1*26:01
LEVM	8,33,36,87	22	479	0.3782	0	0	1	DPB1*02:01 DPB1*02:02 DPB1*04:02 DPB1*23:01 DPB1*71:01
VQAA	8,33,55,56	3	41	0.237	0	0	1	DPB1*11:01 DPB1*15:01
LEEA	8,33,55,56	4	55	0.2791	0	0	1	DPB1*02:02 DPB1*05:01 DPB1*19:01
VEAA	8,33,55,56	7	135	0.4792	0	0	1	DPB1*01:01 DPB1*13:01 DPB1*26:01
LEDE	8,33,55,56	21	470	0.4944	0	0	1	DPB1*02:01 DPB1*04:02 DPB1*16:01 DPB1*49:01 DPB1*51:01 DPB1*81:01
VQAE	8,33,55,57	3	41	0.237	0	0	1	DPB1*11:01 DPB1*15:01
LEEE	8,33,55,57	4	55	0.2791	0	0	1	DPB1*02:02 DPB1*05:01 DPB1*19:01
VEAE	8,33,55,57	7	135	0.4792	0	0	1	DPB1*01:01 DPB1*13:01 DPB1*26:01
LEDE	8,33,55,57	21	470	0.4944	0	0	1	DPB1*02:01 DPB1*04:02 DPB1*16:01 DPB1*49:01 DPB1*51:01 DPB1*81:01
VQAL	8,33,55,65	3	41	0.237	0	0	1	DPB1*11:01 DPB1*15:01
LEEI	8,33,55,65	4	55	0.2791	0	0	1	DPB1*02:02 DPB1*05:01 DPB1*19:01
VEDI	8,33,55,65	3	69	0.7528	0	0	1	DPB1*09:01 DPB1*10:01 DPB1*17:01
VEAI	8,33,55,65	7	135	0.4792	0	0	1	DPB1*01:01 DPB1*13:01 DPB1*26:01
LEDI	8,33,55,65	21	470	0.4944	0	0	1	DPB1*02:01 DPB1*04:02 DPB1*16:01 DPB1*49:01 DPB1*51:01 DPB1*81:01
LEEK	8,33,55,69	2	27	0.3078	0	0	1	DPB1*05:01
LEEE	8,33,55,69	2	29	0.3368	0	0	1	DPB1*02:02 DPB1*19:01
VQAR	8,33,55,69	3	41	0.237	0	0	1	DPB1*11:01 DPB1*15:01
VEAK	8,33,55,69	6	100	0.2867	0	0	1	DPB1*01:01 DPB1*26:01
LEDK	8,33,55,69	17	228	0.003989	1	0	1	DPB1*04:02 DPB1*49:01 DPB1*51:01
LEEI	8,33,55,76	1	18	0.5285	0	0	1	DPB1*19:01
LEEM	8,33,55,76	3	38	0.206	0	0	1	DPB1*02:02 DPB1*05:01
VQAM	8,33,55,76	3	41	0.237	0	0	1	DPB1*11:01 DPB1*15:01
VEAV	8,33,55,76	6	100	0.2867	0	0	1	DPB1*01:01 DPB1*26:01
VEDV	8,33,55,76	11	264	0.8771	0	0	1	DPB1*03:01 DPB1*09:01 DPB1*10:01 DPB1*14:01 DPB1*45:01
LEDM	8,33,55,76	21	470	0.4944	0	0	1	DPB1*02:01 DPB1*04:02 DPB1*16:01 DPB1*49:01 DPB1*51:01 DPB1*81:01
LEEG	8,33,55,84	1	11	0.377	0	0	1	DPB1*02:02
VQAD	8,33,55,84	3	30	0.1297	0	0	1	DPB1*11:01
LEED	8,33,55,84	3	44	0.4205	0	0	1	DPB1*05:01 DPB1*19:01
VEAD	8,33,55,84	7	135	0.4792	0	0	1	DPB1*01:01 DPB1*13:01 DPB1*26:01
LEDG	8,33,55,84	21	463	0.4408	0	0	1	DPB1*02:01 DPB1*04:02 DPB1*49:01 DPB1*51:01 DPB1*81:01
LEEG	8,33,55,85	1	11	0.377	0	0	1	DPB1*02:02
VQAE	8,33,55,85	3	30	0.1297	0	0	1	DPB1*11:01
LEEE	8,33,55,85	3	44	0.4205	0	0	1	DPB1*05:01 DPB1*19:01
VEAE	8,33,55,85	7	135	0.4792	0	0	1	DPB1*01:01 DPB1*13:01 DPB1*26:01
LEDG	8,33,55,85	21	463	0.4408	0	0	1	DPB1*02:01 DPB1*04:02 DPB1*49:01 DPB1*51:01 DPB1*81:01
LEEP	8,33,55,86	1	11	0.377	0	0	1	DPB1*02:02
VQAA	8,33,55,86	3	30	0.1297	0	0	1	DPB1*11:01
LEEA	8,33,55,86	3	44	0.4205	0	0	1	DPB1*05:01 DPB1*19:01
VEAA	8,33,55,86	7	135	0.4792	0	0	1	DPB1*01:01 DPB1*13:01 DPB1*26:01
LEDP	8,33,55,86	21	463	0.4408	0	0	1	DPB1*02:01 DPB1*04:02 DPB1*49:01 DPB1*51:01 DPB1*81:01
LEEM	8,33,55,87	1	11	0.377	0	0	1	DPB1*02:02
VQAV	8,33,55,87	3	30	0.1297	0	0	1	DPB1*11:01
LEEV	8,33,55,87	3	44	0.4205	0	0	1	DPB1*05:01 DPB1*19:01
VEAV	8,33,55,87	7	135	0.4792	0	0	1	DPB1*01:01 DPB1*13:01 DPB1*26:01
LEDM	8,33,55,87	21	463	0.4408	0	0	1	DPB1*02:01 DPB1*04:02 DPB1*49:01 DPB1*51:01 DPB1*81:01
VQAE	8,33,56,57	3	41	0.237	0	0	1	DPB1*11:01 DPB1*15:01
VEAE	8,33,56,57	7	136	0.4813	0	0	1	DPB1*01:01 DPB1*13:01 DPB1*26:01 DPB1*36:01
LEEE	8,33,56,57	21	470	0.4944	0	0	1	DPB1*02:01 DPB1*04:02 DPB1*16:01 DPB1*49:01 DPB1*51:01 DPB1*81:01
VQAL	8,33,56,65	3	41	0.237	0	0	1	DPB1*11:01 DPB1*15:01
VEEI	8,33,56,65	3	69	0.7528	0	0	1	DPB1*09:01 DPB1*10:01 DPB1*17:01
VEAI	8,33,56,65	7	136	0.4813	0	0	1	DPB1*01:01 DPB1*13:01 DPB1*26:01 DPB1*36:01
LEEI	8,33,56,65	21	470	0.4944	0	0	1	DPB1*02:01 DPB1*04:02 DPB1*16:01 DPB1*49:01 DPB1*51:01 DPB1*81:01
LEAE	8,33,56,69	2	31	0.3654	0	0	1	DPB1*02:02 DPB1*19:01 DPB1*340:01 DPB1*71:01
VQAR	8,33,56,69	3	41	0.237	0	0	1	DPB1*11:01 DPB1*15:01
VEAK	8,33,56,69	6	101	0.2907	0	0	1	DPB1*01:01 DPB1*26:01 DPB1*36:01
LEEK	8,33,56,69	17	228	0.003989	1	0	1	DPB1*04:02 DPB1*49:01 DPB1*51:01
LEAI	8,33,56,76	1	19	0.547	0	0	1	DPB1*19:01 DPB1*340:01
VQAM	8,33,56,76	3	41	0.237	0	0	1	DPB1*11:01 DPB1*15:01
VEAV	8,33,56,76	6	100	0.2867	0	0	1	DPB1*01:01 DPB1*26:01
VEEV	8,33,56,76	11	264	0.8771	0	0	1	DPB1*03:01 DPB1*09:01 DPB1*10:01 DPB1*14:01 DPB1*45:01
LEEM	8,33,56,76	21	470	0.4944	0	0	1	DPB1*02:01 DPB1*04:02 DPB1*16:01 DPB1*49:01 DPB1*51:01 DPB1*81:01
VQAD	8,33,56,84	3	30	0.1297	0	0	1	DPB1*11:01
LEAD	8,33,56,84	3	45	0.4251	0	0	1	DPB1*05:01 DPB1*19:01 DPB1*340:01
VEAD	8,33,56,84	7	136	0.4813	0	0	1	DPB1*01:01 DPB1*13:01 DPB1*26:01 DPB1*36:01
LEEG	8,33,56,84	21	463	0.4408	0	0	1	DPB1*02:01 DPB1*04:02 DPB1*49:01 DPB1*51:01 DPB1*81:01
VQAE	8,33,56,85	3	30	0.1297	0	0	1	DPB1*11:01
LEAE	8,33,56,85	3	45	0.4251	0	0	1	DPB1*05:01 DPB1*19:01 DPB1*340:01
VEAE	8,33,56,85	7	136	0.4813	0	0	1	DPB1*01:01 DPB1*13:01 DPB1*26:01 DPB1*36:01
LEEG	8,33,56,85	21	463	0.4408	0	0	1	DPB1*02:01 DPB1*04:02 DPB1*49:01 DPB1*51:01 DPB1*81:01
VQAA	8,33,56,86	3	30	0.1297	0	0	1	DPB1*11:01
LEAA	8,33,56,86	3	45	0.4251	0	0	1	DPB1*05:01 DPB1*19:01 DPB1*340:01
VEAA	8,33,56,86	7	136	0.4813	0	0	1	DPB1*01:01 DPB1*13:01 DPB1*26:01 DPB1*36:01
LEEP	8,33,56,86	21	463	0.4408	0	0	1	DPB1*02:01 DPB1*04:02 DPB1*49:01 DPB1*51:01 DPB1*81:01
VQAV	8,33,56,87	3	30	0.1297	0	0	1	DPB1*11:01
LEAV	8,33,56,87	3	45	0.4251	0	0	1	DPB1*05:01 DPB1*19:01 DPB1*340:01
VEAV	8,33,56,87	7	136	0.4813	0	0	1	DPB1*01:01 DPB1*13:01 DPB1*26:01 DPB1*36:01
LEEM	8,33,56,87	21	463	0.4408	0	0	1	DPB1*02:01 DPB1*04:02 DPB1*49:01 DPB1*51:01 DPB1*81:01
VQEL	8,33,57,65	3	41	0.237	0	0	1	DPB1*11:01 DPB1*15:01
VEDI	8,33,57,65	2	41	0.6792	0	0	1	DPB1*09:01 DPB1*17:01
VEEI	8,33,57,65	8	162	0.5137	0	0	1	DPB1*01:01 DPB1*10:01 DPB1*13:01 DPB1*26:01 DPB1*36:01
VQER	8,33,57,69	3	41	0.237	0	0	1	DPB1*11:01 DPB1*15:01
VEEK	8,33,57,69	6	102	0.2948	0	0	1	DPB1*01:01 DPB1*26:01 DPB1*36:01 DPB1*45:01
LEEK	8,33,57,69	33	822	1	0	0	1	DPB1*04:01 DPB1*04:02 DPB1*05:01 DPB1*23:01 DPB1*49:01 DPB1*51:01
LEEI	8,33,57,76	1	19	0.547	0	0	1	DPB1*19:01 DPB1*340:01
VQEM	8,33,57,76	3	41	0.237	0	0	1	DPB1*11:01 DPB1*15:01
VEEV	8,33,57,76	7	128	0.3436	0	0	1	DPB1*01:01 DPB1*10:01 DPB1*26:01 DPB1*45:01
VEDV	8,33,57,76	10	236	0.8381	0	0	1	DPB1*03:01 DPB1*09:01 DPB1*14:01
VQED	8,33,57,84	3	30	0.1297	0	0	1	DPB1*11:01
LEED	8,33,57,84	3	59	0.7277	0	0	1	DPB1*05:01 DPB1*16:01 DPB1*19:01 DPB1*340:01
VEED	8,33,57,84	8	163	0.5156	0	0	1	DPB1*01:01 DPB1*10:01 DPB1*13:01 DPB1*26:01 DPB1*36:01 DPB1*45:01
VQEE	8,33,57,85	3	30	0.1297	0	0	1	DPB1*11:01
LEEE	8,33,57,85	3	59	0.7277	0	0	1	DPB1*05:01 DPB1*16:01 DPB1*19:01 DPB1*340:01
VEEE	8,33,57,85	8	163	0.5156	0	0	1	DPB1*01:01 DPB1*10:01 DPB1*13:01 DPB1*26:01 DPB1*36:01 DPB1*45:01
VQEA	8,33,57,86	3	30	0.1297	0	0	1	DPB1*11:01
LEEA	8,33,57,86	3	59	0.7277	0	0	1	DPB1*05:01 DPB1*16:01 DPB1*19:01 DPB1*340:01
VEEA	8,33,57,86	8	163	0.5156	0	0	1	DPB1*01:01 DPB1*10:01 DPB1*13:01 DPB1*26:01 DPB1*36:01 DPB1*45:01
VQEV	8,33,57,87	3	30	0.1297	0	0	1	DPB1*11:01
LEEV	8,33,57,87	3	59	0.7277	0	0	1	DPB1*05:01 DPB1*16:01 DPB1*19:01 DPB1*340:01
VEEV	8,33,57,87	8	163	0.5156	0	0	1	DPB1*01:01 DPB1*10:01 DPB1*13:01 DPB1*26:01 DPB1*36:01 DPB1*45:01
VQLR	8,33,65,69	3	41	0.237	0	0	1	DPB1*11:01 DPB1*15:01
VEIK	8,33,65,69	6	101	0.2907	0	0	1	DPB1*01:01 DPB1*26:01 DPB1*36:01
LEIK	8,33,65,69	33	822	1	0	0	1	DPB1*04:01 DPB1*04:02 DPB1*05:01 DPB1*23:01 DPB1*49:01 DPB1*51:01
LEII	8,33,65,76	1	19	0.547	0	0	1	DPB1*19:01 DPB1*340:01
VQLM	8,33,65,76	3	41	0.237	0	0	1	DPB1*11:01 DPB1*15:01
VEIV	8,33,65,76	8	136	0.2443	0	0	1	DPB1*01:01 DPB1*09:01 DPB1*10:01 DPB1*26:01
VQLD	8,33,65,84	3	30	0.1297	0	0	1	DPB1*11:01
LEID	8,33,65,84	3	59	0.7277	0	0	1	DPB1*05:01 DPB1*16:01 DPB1*19:01 DPB1*340:01
VEID	8,33,65,84	10	200	0.4399	0	0	1	DPB1*01:01 DPB1*09:01 DPB1*10:01 DPB1*13:01 DPB1*17:01 DPB1*26:01 DPB1*36:01
VQLE	8,33,65,85	3	30	0.1297	0	0	1	DPB1*11:01
LEIE	8,33,65,85	3	59	0.7277	0	0	1	DPB1*05:01 DPB1*16:01 DPB1*19:01 DPB1*340:01
VEIE	8,33,65,85	10	200	0.4399	0	0	1	DPB1*01:01 DPB1*09:01 DPB1*10:01 DPB1*13:01 DPB1*17:01 DPB1*26:01 DPB1*36:01
VQLA	8,33,65,86	3	30	0.1297	0	0	1	DPB1*11:01
LEIA	8,33,65,86	3	59	0.7277	0	0	1	DPB1*05:01 DPB1*16:01 DPB1*19:01 DPB1*340:01
VEIA	8,33,65,86	10	200	0.4399	0	0	1	DPB1*01:01 DPB1*09:01 DPB1*10:01 DPB1*13:01 DPB1*17:01 DPB1*26:01 DPB1*36:01
VQLV	8,33,65,87	3	30	0.1297	0	0	1	DPB1*11:01
LEIV	8,33,65,87	3	59	0.7277	0	0	1	DPB1*05:01 DPB1*16:01 DPB1*19:01 DPB1*340:01
VEIV	8,33,65,87	10	200	0.4399	0	0	1	DPB1*01:01 DPB1*09:01 DPB1*10:01 DPB1*13:01 DPB1*17:01 DPB1*26:01 DPB1*36:01
LEEI	8,33,69,76	1	19	0.547	0	0	1	DPB1*19:01 DPB1*340:01
VEEV	8,33,69,76	2	38	0.6637	0	0	1	DPB1*09:01 DPB1*10:01
VQRM	8,33,69,76	3	41	0.237	0	0	1	DPB1*11:01 DPB1*15:01
VEKV	8,33,69,76	14	317	0.6604	0	0	1	DPB1*01:01 DPB1*03:01 DPB1*14:01 DPB1*26:01 DPB1*45:01
LEKM	8,33,69,76	33	822	1	0	0	1	DPB1*04:01 DPB1*04:02 DPB1*05:01 DPB1*23:01 DPB1*49:01 DPB1*51:01
LEKD	8,33,69,84	2	27	0.3078	0	0	1	DPB1*05:01
VQRD	8,33,69,84	3	30	0.1297	0	0	1	DPB1*11:01
VEKD	8,33,69,84	14	325	0.7408	0	0	1	DPB1*01:01 DPB1*03:01 DPB1*14:01 DPB1*20:01 DPB1*26:01 DPB1*36:01 DPB1*45:01
LEKG	8,33,69,84	33	813	1	0	0	1	DPB1*04:01 DPB1*04:02 DPB1*23:01 DPB1*49:01 DPB1*51:01
LEKE	8,33,69,85	2	27	0.3078	0	0	1	DPB1*05:01
VQRE	8,33,69,85	3	30	0.1297	0	0	1	DPB1*11:01
VEKE	8,33,69,85	14	325	0.7408	0	0	1	DPB1*01:01 DPB1*03:01 DPB1*14:01 DPB1*20:01 DPB1*26:01 DPB1*36:01 DPB1*45:01
LEKG	8,33,69,85	33	813	1	0	0	1	DPB1*04:01 DPB1*04:02 DPB1*23:01 DPB1*49:01 DPB1*51:01
LEKA	8,33,69,86	2	27	0.3078	0	0	1	DPB1*05:01
VQRA	8,33,69,86	3	30	0.1297	0	0	1	DPB1*11:01
VEKA	8,33,69,86	14	325	0.7408	0	0	1	DPB1*01:01 DPB1*03:01 DPB1*14:01 DPB1*20:01 DPB1*26:01 DPB1*36:01 DPB1*45:01
LEKP	8,33,69,86	33	813	1	0	0	1	DPB1*04:01 DPB1*04:02 DPB1*23:01 DPB1*49:01 DPB1*51:01
LEKV	8,33,69,87	2	27	0.3078	0	0	1	DPB1*05:01
VQRV	8,33,69,87	3	30	0.1297	0	0	1	DPB1*11:01
VEKV	8,33,69,87	14	325	0.7408	0	0	1	DPB1*01:01 DPB1*03:01 DPB1*14:01 DPB1*20:01 DPB1*26:01 DPB1*36:01 DPB1*45:01
LEKM	8,33,69,87	33	813	1	0	0	1	DPB1*04:01 DPB1*04:02 DPB1*23:01 DPB1*49:01 DPB1*51:01
LEID	8,33,76,84	1	19	0.547	0	0	1	DPB1*19:01 DPB1*340:01
VQMD	8,33,76,84	3	30	0.1297	0	0	1	DPB1*11:01
LEMD	8,33,76,84	2	41	0.6792	0	0	1	DPB1*05:01 DPB1*16:01
VEVD	8,33,76,84	16	351	0.5248	0	0	1	DPB1*01:01 DPB1*03:01 DPB1*09:01 DPB1*10:01 DPB1*14:01 DPB1*26:01 DPB1*45:01
LEIE	8,33,76,85	1	19	0.547	0	0	1	DPB1*19:01 DPB1*340:01
VQME	8,33,76,85	3	30	0.1297	0	0	1	DPB1*11:01
LEME	8,33,76,85	2	41	0.6792	0	0	1	DPB1*05:01 DPB1*16:01
VEVE	8,33,76,85	16	351	0.5248	0	0	1	DPB1*01:01 DPB1*03:01 DPB1*09:01 DPB1*10:01 DPB1*14:01 DPB1*26:01 DPB1*45:01
LEIA	8,33,76,86	1	19	0.547	0	0	1	DPB1*19:01 DPB1*340:01
VQMA	8,33,76,86	3	30	0.1297	0	0	1	DPB1*11:01
LEMA	8,33,76,86	2	41	0.6792	0	0	1	DPB1*05:01 DPB1*16:01
VEVA	8,33,76,86	16	351	0.5248	0	0	1	DPB1*01:01 DPB1*03:01 DPB1*09:01 DPB1*10:01 DPB1*14:01 DPB1*26:01 DPB1*45:01
LEIV	8,33,76,87	1	19	0.547	0	0	1	DPB1*19:01 DPB1*340:01
VQMV	8,33,76,87	3	30	0.1297	0	0	1	DPB1*11:01
LEMV	8,33,76,87	2	41	0.6792	0	0	1	DPB1*05:01 DPB1*16:01
VEVV	8,33,76,87	16	351	0.5248	0	0	1	DPB1*01:01 DPB1*03:01 DPB1*09:01 DPB1*10:01 DPB1*14:01 DPB1*26:01 DPB1*45:01
VQDE	8,33,84,85	3	30	0.1297	0	0	1	DPB1*11:01
LEDE	8,33,84,85	3	59	0.7277	0	0	1	DPB1*05:01 DPB1*16:01 DPB1*19:01 DPB1*340:01
VQDA	8,33,84,86	3	30	0.1297	0	0	1	DPB1*11:01
LEDA	8,33,84,86	3	59	0.7277	0	0	1	DPB1*05:01 DPB1*16:01 DPB1*19:01 DPB1*340:01
VQDV	8,33,84,87	3	30	0.1297	0	0	1	DPB1*11:01
LEDV	8,33,84,87	3	59	0.7277	0	0	1	DPB1*05:01 DPB1*16:01 DPB1*19:01 DPB1*340:01
VQEA	8,33,85,86	3	30	0.1297	0	0	1	DPB1*11:01
LEEA	8,33,85,86	3	59	0.7277	0	0	1	DPB1*05:01 DPB1*16:01 DPB1*19:01 DPB1*340:01
VQEV	8,33,85,87	3	30	0.1297	0	0	1	DPB1*11:01
LEEV	8,33,85,87	3	59	0.7277	0	0	1	DPB1*05:01 DPB1*16:01 DPB1*19:01 DPB1*340:01
VQAV	8,33,86,87	3	30	0.1297	0	0	1	DPB1*11:01
LEAV	8,33,86,87	3	59	0.7277	0	0	1	DPB1*05:01 DPB1*16:01 DPB1*19:01 DPB1*340:01
LFVE	8,35,36,55	1	18	0.5285	0	0	1	DPB1*19:01
LLVE	8,35,36,55	3	38	0.206	0	0	1	DPB1*02:02 DPB1*05:01
VYAA	8,35,36,55	10	175	0.2239	0	0	1	DPB1*01:01 DPB1*11:01 DPB1*13:01 DPB1*15:01 DPB1*26:01
LFVD	8,35,36,55	21	469	0.4866	0	0	1	DPB1*02:01 DPB1*04:02 DPB1*16:01
LLVA	8,35,36,56	3	38	0.206	0	0	1	DPB1*02:02 DPB1*05:01
VYAA	8,35,36,56	10	175	0.2239	0	0	1	DPB1*01:01 DPB1*11:01 DPB1*13:01 DPB1*15:01 DPB1*26:01
LFVE	8,35,36,56	21	469	0.4866	0	0	1	DPB1*02:01 DPB1*04:02 DPB1*16:01
LLVE	8,35,36,57	3	38	0.206	0	0	1	DPB1*02:02 DPB1*05:01
VYAE	8,35,36,57	10	175	0.2239	0	0	1	DPB1*01:01 DPB1*11:01 DPB1*13:01 DPB1*15:01 DPB1*26:01
LFVE	8,35,36,57	21	494	0.7006	0	0	1	DPB1*02:01 DPB1*04:02 DPB1*16:01 DPB1*19:01 DPB1*23:01 DPB1*340:01 DPB1*71:01
LLVI	8,35,36,65	3	38	0.206	0	0	1	DPB1*02:02 DPB1*05:01
VYAL	8,35,36,65	3	41	0.237	0	0	1	DPB1*11:01 DPB1*15:01
VFVI	8,35,36,65	3	69	0.7528	0	0	1	DPB1*09:01 DPB1*10:01 DPB1*17:01
VYAI	8,35,36,65	7	135	0.4792	0	0	1	DPB1*01:01 DPB1*13:01 DPB1*26:01
LFVI	8,35,36,65	21	494	0.7006	0	0	1	DPB1*02:01 DPB1*04:02 DPB1*16:01 DPB1*19:01 DPB1*23:01 DPB1*340:01 DPB1*71:01
LLVE	8,35,36,69	1	11	0.377	0	0	1	DPB1*02:02
LLVK	8,35,36,69	2	27	0.3078	0	0	1	DPB1*05:01
VYAR	8,35,36,69	3	41	0.237	0	0	1	DPB1*11:01 DPB1*15:01
VYAK	8,35,36,69	6	100	0.2867	0	0	1	DPB1*01:01 DPB1*26:01
LFVK	8,35,36,69	17	242	0.008681	0	0	1	DPB1*04:02 DPB1*23:01
LFVI	8,35,36,76	1	19	0.547	0	0	1	DPB1*19:01 DPB1*340:01
LLVM	8,35,36,76	3	38	0.206	0	0	1	DPB1*02:02 DPB1*05:01
VYAM	8,35,36,76	3	41	0.237	0	0	1	DPB1*11:01 DPB1*15:01
VYAV	8,35,36,76	6	100	0.2867	0	0	1	DPB1*01:01 DPB1*26:01
VFVV	8,35,36,76	11	264	0.8771	0	0	1	DPB1*03:01 DPB1*09:01 DPB1*10:01 DPB1*14:01 DPB1*45:01
LFVM	8,35,36,76	21	480	0.5765	0	0	1	DPB1*02:01 DPB1*04:02 DPB1*16:01 DPB1*23:01 DPB1*71:01
LLVG	8,35,36,84	1	11	0.377	0	0	1	DPB1*02:02
LLVD	8,35,36,84	2	27	0.3078	0	0	1	DPB1*05:01
VYAD	8,35,36,84	10	164	0.153	0	0	1	DPB1*01:01 DPB1*11:01 DPB1*13:01 DPB1*26:01
LFVG	8,35,36,84	21	473	0.5184	0	0	1	DPB1*02:01 DPB1*04:02 DPB1*23:01 DPB1*71:01
LLVG	8,35,36,85	1	11	0.377	0	0	1	DPB1*02:02
LLVE	8,35,36,85	2	27	0.3078	0	0	1	DPB1*05:01
VYAE	8,35,36,85	10	164	0.153	0	0	1	DPB1*01:01 DPB1*11:01 DPB1*13:01 DPB1*26:01
LFVG	8,35,36,85	21	473	0.5184	0	0	1	DPB1*02:01 DPB1*04:02 DPB1*23:01 DPB1*71:01
LLVP	8,35,36,86	1	11	0.377	0	0	1	DPB1*02:02
LLVA	8,35,36,86	2	27	0.3078	0	0	1	DPB1*05:01
VYAA	8,35,36,86	10	164	0.153	0	0	1	DPB1*01:01 DPB1*11:01 DPB1*13:01 DPB1*26:01
LFVP	8,35,36,86	21	473	0.5184	0	0	1	DPB1*02:01 DPB1*04:02 DPB1*23:01 DPB1*71:01
LLVM	8,35,36,87	1	11	0.377	0	0	1	DPB1*02:02
LLVV	8,35,36,87	2	27	0.3078	0	0	1	DPB1*05:01
VYAV	8,35,36,87	10	164	0.153	0	0	1	DPB1*01:01 DPB1*11:01 DPB1*13:01 DPB1*26:01
LFVM	8,35,36,87	21	473	0.5184	0	0	1	DPB1*02:01 DPB1*04:02 DPB1*23:01 DPB1*71:01
LFEA	8,35,55,56	1	18	0.5285	0	0	1	DPB1*19:01
LLEA	8,35,55,56	3	38	0.206	0	0	1	DPB1*02:02 DPB1*05:01
VYAA	8,35,55,56	10	175	0.2239	0	0	1	DPB1*01:01 DPB1*11:01 DPB1*13:01 DPB1*15:01 DPB1*26:01
LFDE	8,35,55,56	21	470	0.4944	0	0	1	DPB1*02:01 DPB1*04:02 DPB1*16:01 DPB1*51:01 DPB1*81:01
LFEE	8,35,55,57	1	18	0.5285	0	0	1	DPB1*19:01
LLEE	8,35,55,57	3	38	0.206	0	0	1	DPB1*02:02 DPB1*05:01
VYAE	8,35,55,57	10	175	0.2239	0	0	1	DPB1*01:01 DPB1*11:01 DPB1*13:01 DPB1*15:01 DPB1*26:01
LFDE	8,35,55,57	21	470	0.4944	0	0	1	DPB1*02:01 DPB1*04:02 DPB1*16:01 DPB1*51:01 DPB1*81:01
LFEI	8,35,55,65	1	18	0.5285	0	0	1	DPB1*19:01
LLEI	8,35,55,65	3	38	0.206	0	0	1	DPB1*02:02 DPB1*05:01
VYAL	8,35,55,65	3	41	0.237	0	0	1	DPB1*11:01 DPB1*15:01
VFDI	8,35,55,65	3	69	0.7528	0	0	1	DPB1*09:01 DPB1*10:01 DPB1*17:01
VYAI	8,35,55,65	7	135	0.4792	0	0	1	DPB1*01:01 DPB1*13:01 DPB1*26:01
LFDI	8,35,55,65	21	470	0.4944	0	0	1	DPB1*02:01 DPB1*04:02 DPB1*16:01 DPB1*51:01 DPB1*81:01
LLEE	8,35,55,69	1	11	0.377	0	0	1	DPB1*02:02
LFEE	8,35,55,69	1	18	0.5285	0	0	1	DPB1*19:01
LLEK	8,35,55,69	2	27	0.3078	0	0	1	DPB1*05:01
VYAR	8,35,55,69	3	41	0.237	0	0	1	DPB1*11:01 DPB1*15:01
VYAK	8,35,55,69	6	100	0.2867	0	0	1	DPB1*01:01 DPB1*26:01
LFDK	8,35,55,69	17	228	0.003989	0	0	1	DPB1*04:02 DPB1*51:01
LFEI	8,35,55,76	1	18	0.5285	0	0	1	DPB1*19:01
LLEM	8,35,55,76	3	38	0.206	0	0	1	DPB1*02:02 DPB1*05:01
VYAM	8,35,55,76	3	41	0.237	0	0	1	DPB1*11:01 DPB1*15:01
VYAV	8,35,55,76	6	100	0.2867	0	0	1	DPB1*01:01 DPB1*26:01
VFDV	8,35,55,76	11	264	0.8771	0	0	1	DPB1*03:01 DPB1*09:01 DPB1*10:01 DPB1*14:01 DPB1*45:01
LFDM	8,35,55,76	21	470	0.4944	0	0	1	DPB1*02:01 DPB1*04:02 DPB1*16:01 DPB1*51:01 DPB1*81:01
LLEG	8,35,55,84	1	11	0.377	0	0	1	DPB1*02:02
LFED	8,35,55,84	1	18	0.5285	0	0	1	DPB1*19:01
LLED	8,35,55,84	2	27	0.3078	0	0	1	DPB1*05:01
VYAD	8,35,55,84	10	164	0.153	0	0	1	DPB1*01:01 DPB1*11:01 DPB1*13:01 DPB1*26:01
LFDG	8,35,55,84	21	463	0.4408	0	0	1	DPB1*02:01 DPB1*04:02 DPB1*51:01 DPB1*81:01
LLEG	8,35,55,85	1	11	0.377	0	0	1	DPB1*02:02
LFEE	8,35,55,85	1	18	0.5285	0	0	1	DPB1*19:01
LLEE	8,35,55,85	2	27	0.3078	0	0	1	DPB1*05:01
VYAE	8,35,55,85	10	164	0.153	0	0	1	DPB1*01:01 DPB1*11:01 DPB1*13:01 DPB1*26:01
LFDG	8,35,55,85	21	463	0.4408	0	0	1	DPB1*02:01 DPB1*04:02 DPB1*51:01 DPB1*81:01
LLEP	8,35,55,86	1	11	0.377	0	0	1	DPB1*02:02
LFEA	8,35,55,86	1	18	0.5285	0	0	1	DPB1*19:01
LLEA	8,35,55,86	2	27	0.3078	0	0	1	DPB1*05:01
VYAA	8,35,55,86	10	164	0.153	0	0	1	DPB1*01:01 DPB1*11:01 DPB1*13:01 DPB1*26:01
LFDP	8,35,55,86	21	463	0.4408	0	0	1	DPB1*02:01 DPB1*04:02 DPB1*51:01 DPB1*81:01
LLEM	8,35,55,87	1	11	0.377	0	0	1	DPB1*02:02
LFEV	8,35,55,87	1	18	0.5285	0	0	1	DPB1*19:01
LLEV	8,35,55,87	2	27	0.3078	0	0	1	DPB1*05:01
VYAV	8,35,55,87	10	164	0.153	0	0	1	DPB1*01:01 DPB1*11:01 DPB1*13:01 DPB1*26:01
LFDM	8,35,55,87	21	463	0.4408	0	0	1	DPB1*02:01 DPB1*04:02 DPB1*51:01 DPB1*81:01
LLAE	8,35,56,57	3	38	0.206	0	0	1	DPB1*02:02 DPB1*05:01
VYAE	8,35,56,57	10	175	0.2239	0	0	1	DPB1*01:01 DPB1*11:01 DPB1*13:01 DPB1*15:01 DPB1*26:01
LFEE	8,35,56,57	21	470	0.4944	0	0	1	DPB1*02:01 DPB1*04:02 DPB1*16:01 DPB1*51:01 DPB1*81:01
LLAI	8,35,56,65	3	38	0.206	0	0	1	DPB1*02:02 DPB1*05:01
VYAL	8,35,56,65	3	41	0.237	0	0	1	DPB1*11:01 DPB1*15:01
VFEI	8,35,56,65	3	69	0.7528	0	0	1	DPB1*09:01 DPB1*10:01 DPB1*17:01
VYAI	8,35,56,65	7	135	0.4792	0	0	1	DPB1*01:01 DPB1*13:01 DPB1*26:01
LFEI	8,35,56,65	21	470	0.4944	0	0	1	DPB1*02:01 DPB1*04:02 DPB1*16:01 DPB1*51:01 DPB1*81:01
LLAE	8,35,56,69	1	11	0.377	0	0	1	DPB1*02:02
LFAE	8,35,56,69	1	20	0.5647	0	0	1	DPB1*19:01 DPB1*340:01 DPB1*71:01
LLAK	8,35,56,69	2	27	0.3078	0	0	1	DPB1*05:01
VYAR	8,35,56,69	3	41	0.237	0	0	1	DPB1*11:01 DPB1*15:01
VYAK	8,35,56,69	6	100	0.2867	0	0	1	DPB1*01:01 DPB1*26:01
LFEK	8,35,56,69	17	228	0.003989	0	0	1	DPB1*04:02 DPB1*51:01
LFAI	8,35,56,76	1	19	0.547	0	0	1	DPB1*19:01 DPB1*340:01
LLAM	8,35,56,76	3	38	0.206	0	0	1	DPB1*02:02 DPB1*05:01
VYAM	8,35,56,76	3	41	0.237	0	0	1	DPB1*11:01 DPB1*15:01
VYAV	8,35,56,76	6	100	0.2867	0	0	1	DPB1*01:01 DPB1*26:01
VFEV	8,35,56,76	11	264	0.8771	0	0	1	DPB1*03:01 DPB1*09:01 DPB1*10:01 DPB1*14:01 DPB1*45:01
LFEM	8,35,56,76	21	470	0.4944	0	0	1	DPB1*02:01 DPB1*04:02 DPB1*16:01 DPB1*51:01 DPB1*81:01
LLAG	8,35,56,84	1	11	0.377	0	0	1	DPB1*02:02
LFAD	8,35,56,84	1	19	0.547	0	0	1	DPB1*19:01 DPB1*340:01
LLAD	8,35,56,84	2	27	0.3078	0	0	1	DPB1*05:01
VYAD	8,35,56,84	10	164	0.153	0	0	1	DPB1*01:01 DPB1*11:01 DPB1*13:01 DPB1*26:01
LFEG	8,35,56,84	21	463	0.4408	0	0	1	DPB1*02:01 DPB1*04:02 DPB1*51:01 DPB1*81:01
LLAG	8,35,56,85	1	11	0.377	0	0	1	DPB1*02:02
LFAE	8,35,56,85	1	19	0.547	0	0	1	DPB1*19:01 DPB1*340:01
LLAE	8,35,56,85	2	27	0.3078	0	0	1	DPB1*05:01
VYAE	8,35,56,85	10	164	0.153	0	0	1	DPB1*01:01 DPB1*11:01 DPB1*13:01 DPB1*26:01
LFEG	8,35,56,85	21	463	0.4408	0	0	1	DPB1*02:01 DPB1*04:02 DPB1*51:01 DPB1*81:01
LLAP	8,35,56,86	1	11	0.377	0	0	1	DPB1*02:02
LFAA	8,35,56,86	1	19	0.547	0	0	1	DPB1*19:01 DPB1*340:01
LLAA	8,35,56,86	2	27	0.3078	0	0	1	DPB1*05:01
VYAA	8,35,56,86	10	164	0.153	0	0	1	DPB1*01:01 DPB1*11:01 DPB1*13:01 DPB1*26:01
LFEP	8,35,56,86	21	463	0.4408	0	0	1	DPB1*02:01 DPB1*04:02 DPB1*51:01 DPB1*81:01
LLAM	8,35,56,87	1	11	0.377	0	0	1	DPB1*02:02
LFAV	8,35,56,87	1	19	0.547	0	0	1	DPB1*19:01 DPB1*340:01
LLAV	8,35,56,87	2	27	0.3078	0	0	1	DPB1*05:01
VYAV	8,35,56,87	10	164	0.153	0	0	1	DPB1*01:01 DPB1*11:01 DPB1*13:01 DPB1*26:01
LFEM	8,35,56,87	21	463	0.4408	0	0	1	DPB1*02:01 DPB1*04:02 DPB1*51:01 DPB1*81:01
LLEI	8,35,57,65	3	38	0.206	0	0	1	DPB1*02:02 DPB1*05:01
VYEL	8,35,57,65	3	41	0.237	0	0	1	DPB1*11:01 DPB1*15:01
VFDI	8,35,57,65	2	41	0.6792	0	0	1	DPB1*09:01 DPB1*17:01
VYEI	8,35,57,65	7	135	0.4792	0	0	1	DPB1*01:01 DPB1*13:01 DPB1*26:01
LLEE	8,35,57,69	1	11	0.377	0	0	1	DPB1*02:02
LLEK	8,35,57,69	2	27	0.3078	0	0	1	DPB1*05:01
VYER	8,35,57,69	3	41	0.237	0	0	1	DPB1*11:01 DPB1*15:01
VYEK	8,35,57,69	6	100	0.2867	0	0	1	DPB1*01:01 DPB1*26:01
LFEK	8,35,57,69	33	813	1	0	0	1	DPB1*04:01 DPB1*04:02 DPB1*23:01 DPB1*51:01
LFEI	8,35,57,76	1	19	0.547	0	0	1	DPB1*19:01 DPB1*340:01
LLEM	8,35,57,76	3	38	0.206	0	0	1	DPB1*02:02 DPB1*05:01
VYEM	8,35,57,76	3	41	0.237	0	0	1	DPB1*11:01 DPB1*15:01
VYEV	8,35,57,76	6	100	0.2867	0	0	1	DPB1*01:01 DPB1*26:01
VFDV	8,35,57,76	10	236	0.8381	0	0	1	DPB1*03:01 DPB1*09:01 DPB1*14:01
LLEG	8,35,57,84	1	11	0.377	0	0	1	DPB1*02:02
LLED	8,35,57,84	2	27	0.3078	0	0	1	DPB1*05:01
VYED	8,35,57,84	10	164	0.153	0	0	1	DPB1*01:01 DPB1*11:01 DPB1*13:01 DPB1*26:01
LLEG	8,35,57,85	1	11	0.377	0	0	1	DPB1*02:02
LLEE	8,35,57,85	2	27	0.3078	0	0	1	DPB1*05:01
VYEE	8,35,57,85	10	164	0.153	0	0	1	DPB1*01:01 DPB1*11:01 DPB1*13:01 DPB1*26:01
LLEP	8,35,57,86	1	11	0.377	0	0	1	DPB1*02:02
LLEA	8,35,57,86	2	27	0.3078	0	0	1	DPB1*05:01
VYEA	8,35,57,86	10	164	0.153	0	0	1	DPB1*01:01 DPB1*11:01 DPB1*13:01 DPB1*26:01
LLEM	8,35,57,87	1	11	0.377	0	0	1	DPB1*02:02
LLEV	8,35,57,87	2	27	0.3078	0	0	1	DPB1*05:01
VYEV	8,35,57,87	10	164	0.153	0	0	1	DPB1*01:01 DPB1*11:01 DPB1*13:01 DPB1*26:01
LLIE	8,35,65,69	1	11	0.377	0	0	1	DPB1*02:02
LLIK	8,35,65,69	2	27	0.3078	0	0	1	DPB1*05:01
VYLR	8,35,65,69	3	41	0.237	0	0	1	DPB1*11:01 DPB1*15:01
VFIE	8,35,65,69	3	69	0.7528	0	0	1	DPB1*09:01 DPB1*10:01 DPB1*17:01
VYIK	8,35,65,69	6	100	0.2867	0	0	1	DPB1*01:01 DPB1*26:01
LFIK	8,35,65,69	33	813	1	0	0	1	DPB1*04:01 DPB1*04:02 DPB1*23:01 DPB1*51:01
LFII	8,35,65,76	1	19	0.547	0	0	1	DPB1*19:01 DPB1*340:01
LLIM	8,35,65,76	3	38	0.206	0	0	1	DPB1*02:02 DPB1*05:01
VFIV	8,35,65,76	2	38	0.6637	0	0	1	DPB1*09:01 DPB1*10:01
VYLM	8,35,65,76	3	41	0.237	0	0	1	DPB1*11:01 DPB1*15:01
VYIV	8,35,65,76	6	100	0.2867	0	0	1	DPB1*01:01 DPB1*26:01
LLIG	8,35,65,84	1	11	0.377	0	0	1	DPB1*02:02
LLID	8,35,65,84	2	27	0.3078	0	0	1	DPB1*05:01
VYLD	8,35,65,84	3	30	0.1297	0	0	1	DPB1*11:01
VFID	8,35,65,84	3	69	0.7528	0	0	1	DPB1*09:01 DPB1*10:01 DPB1*17:01
VYID	8,35,65,84	7	135	0.4792	0	0	1	DPB1*01:01 DPB1*13:01 DPB1*26:01
LLIG	8,35,65,85	1	11	0.377	0	0	1	DPB1*02:02
LLIE	8,35,65,85	2	27	0.3078	0	0	1	DPB1*05:01
VYLE	8,35,65,85	3	30	0.1297	0	0	1	DPB1*11:01
VFIE	8,35,65,85	3	69	0.7528	0	0	1	DPB1*09:01 DPB1*10:01 DPB1*17:01
VYIE	8,35,65,85	7	135	0.4792	0	0	1	DPB1*01:01 DPB1*13:01 DPB1*26:01
LLIP	8,35,65,86	1	11	0.377	0	0	1	DPB1*02:02
LLIA	8,35,65,86	2	27	0.3078	0	0	1	DPB1*05:01
VYLA	8,35,65,86	3	30	0.1297	0	0	1	DPB1*11:01
VFIA	8,35,65,86	3	69	0.7528	0	0	1	DPB1*09:01 DPB1*10:01 DPB1*17:01
VYIA	8,35,65,86	7	135	0.4792	0	0	1	DPB1*01:01 DPB1*13:01 DPB1*26:01
LLIM	8,35,65,87	1	11	0.377	0	0	1	DPB1*02:02
LLIV	8,35,65,87	2	27	0.3078	0	0	1	DPB1*05:01
VYLV	8,35,65,87	3	30	0.1297	0	0	1	DPB1*11:01
VFIV	8,35,65,87	3	69	0.7528	0	0	1	DPB1*09:01 DPB1*10:01 DPB1*17:01
VYIV	8,35,65,87	7	135	0.4792	0	0	1	DPB1*01:01 DPB1*13:01 DPB1*26:01
LLEM	8,35,69,76	1	11	0.377	0	0	1	DPB1*02:02
LFEI	8,35,69,76	1	19	0.547	0	0	1	DPB1*19:01 DPB1*340:01
LLKM	8,35,69,76	2	27	0.3078	0	0	1	DPB1*05:01
VFEV	8,35,69,76	2	38	0.6637	0	0	1	DPB1*09:01 DPB1*10:01
VYRM	8,35,69,76	3	41	0.237	0	0	1	DPB1*11:01 DPB1*15:01
VYKV	8,35,69,76	6	100	0.2867	0	0	1	DPB1*01:01 DPB1*26:01
LFKM	8,35,69,76	33	813	1	0	0	1	DPB1*04:01 DPB1*04:02 DPB1*23:01 DPB1*51:01
LLEG	8,35,69,84	1	11	0.377	0	0	1	DPB1*02:02
LLKD	8,35,69,84	2	27	0.3078	0	0	1	DPB1*05:01
VYRD	8,35,69,84	3	30	0.1297	0	0	1	DPB1*11:01
VYKD	8,35,69,84	6	100	0.2867	0	0	1	DPB1*01:01 DPB1*26:01
LFKG	8,35,69,84	33	813	1	0	0	1	DPB1*04:01 DPB1*04:02 DPB1*23:01 DPB1*51:01
LLEG	8,35,69,85	1	11	0.377	0	0	1	DPB1*02:02
LLKE	8,35,69,85	2	27	0.3078	0	0	1	DPB1*05:01
VYRE	8,35,69,85	3	30	0.1297	0	0	1	DPB1*11:01
VYKE	8,35,69,85	6	100	0.2867	0	0	1	DPB1*01:01 DPB1*26:01
LFKG	8,35,69,85	33	813	1	0	0	1	DPB1*04:01 DPB1*04:02 DPB1*23:01 DPB1*51:01
LLEP	8,35,69,86	1	11	0.377	0	0	1	DPB1*02:02
LLKA	8,35,69,86	2	27	0.3078	0	0	1	DPB1*05:01
VYRA	8,35,69,86	3	30	0.1297	0	0	1	DPB1*11:01
VYKA	8,35,69,86	6	100	0.2867	0	0	1	DPB1*01:01 DPB1*26:01
LFKP	8,35,69,86	33	813	1	0	0	1	DPB1*04:01 DPB1*04:02 DPB1*23:01 DPB1*51:01
LLEM	8,35,69,87	1	11	0.377	0	0	1	DPB1*02:02
LLKV	8,35,69,87	2	27	0.3078	0	0	1	DPB1*05:01
VYRV	8,35,69,87	3	30	0.1297	0	0	1	DPB1*11:01
VYKV	8,35,69,87	6	100	0.2867	0	0	1	DPB1*01:01 DPB1*26:01
LFKM	8,35,69,87	33	813	1	0	0	1	DPB1*04:01 DPB1*04:02 DPB1*23:01 DPB1*51:01
LLMG	8,35,76,84	1	11	0.377	0	0	1	DPB1*02:02
LFID	8,35,76,84	1	19	0.547	0	0	1	DPB1*19:01 DPB1*340:01
LLMD	8,35,76,84	2	27	0.3078	0	0	1	DPB1*05:01
VYMD	8,35,76,84	3	30	0.1297	0	0	1	DPB1*11:01
VYVD	8,35,76,84	6	100	0.2867	0	0	1	DPB1*01:01 DPB1*26:01
VFVD	8,35,76,84	11	264	0.8771	0	0	1	DPB1*03:01 DPB1*09:01 DPB1*10:01 DPB1*14:01 DPB1*45:01
LLMG	8,35,76,85	1	11	0.377	0	0	1	DPB1*02:02
LFIE	8,35,76,85	1	19	0.547	0	0	1	DPB1*19:01 DPB1*340:01
LLME	8,35,76,85	2	27	0.3078	0	0	1	DPB1*05:01
VYME	8,35,76,85	3	30	0.1297	0	0	1	DPB1*11:01
VYVE	8,35,76,85	6	100	0.2867	0	0	1	DPB1*01:01 DPB1*26:01
VFVE	8,35,76,85	11	264	0.8771	0	0	1	DPB1*03:01 DPB1*09:01 DPB1*10:01 DPB1*14:01 DPB1*45:01
LLMP	8,35,76,86	1	11	0.377	0	0	1	DPB1*02:02
LFIA	8,35,76,86	1	19	0.547	0	0	1	DPB1*19:01 DPB1*340:01
LLMA	8,35,76,86	2	27	0.3078	0	0	1	DPB1*05:01
VYMA	8,35,76,86	3	30	0.1297	0	0	1	DPB1*11:01
VYVA	8,35,76,86	6	100	0.2867	0	0	1	DPB1*01:01 DPB1*26:01
VFVA	8,35,76,86	11	264	0.8771	0	0	1	DPB1*03:01 DPB1*09:01 DPB1*10:01 DPB1*14:01 DPB1*45:01
LLMM	8,35,76,87	1	11	0.377	0	0	1	DPB1*02:02
LFIV	8,35,76,87	1	19	0.547	0	0	1	DPB1*19:01 DPB1*340:01
LLMV	8,35,76,87	2	27	0.3078	0	0	1	DPB1*05:01
VYMV	8,35,76,87	3	30	0.1297	0	0	1	DPB1*11:01
VYVV	8,35,76,87	6	100	0.2867	0	0	1	DPB1*01:01 DPB1*26:01
VFVV	8,35,76,87	11	264	0.8771	0	0	1	DPB1*03:01 DPB1*09:01 DPB1*10:01 DPB1*14:01 DPB1*45:01
LLGG	8,35,84,85	1	11	0.377	0	0	1	DPB1*02:02
LLDE	8,35,84,85	2	27	0.3078	0	0	1	DPB1*05:01
VYDE	8,35,84,85	10	164	0.153	0	0	1	DPB1*01:01 DPB1*11:01 DPB1*13:01 DPB1*26:01
LLGP	8,35,84,86	1	11	0.377	0	0	1	DPB1*02:02
LLDA	8,35,84,86	2	27	0.3078	0	0	1	DPB1*05:01
VYDA	8,35,84,86	10	164	0.153	0	0	1	DPB1*01:01 DPB1*11:01 DPB1*13:01 DPB1*26:01
LLGM	8,35,84,87	1	11	0.377	0	0	1	DPB1*02:02
LLDV	8,35,84,87	2	27	0.3078	0	0	1	DPB1*05:01
VYDV	8,35,84,87	10	164	0.153	0	0	1	DPB1*01:01 DPB1*11:01 DPB1*13:01 DPB1*26:01
LLGP	8,35,85,86	1	11	0.377	0	0	1	DPB1*02:02
LLEA	8,35,85,86	2	27	0.3078	0	0	1	DPB1*05:01
VYEA	8,35,85,86	10	164	0.153	0	0	1	DPB1*01:01 DPB1*11:01 DPB1*13:01 DPB1*26:01
LLGM	8,35,85,87	1	11	0.377	0	0	1	DPB1*02:02
LLEV	8,35,85,87	2	27	0.3078	0	0	1	DPB1*05:01
VYEV	8,35,85,87	10	164	0.153	0	0	1	DPB1*01:01 DPB1*11:01 DPB1*13:01 DPB1*26:01
LLPM	8,35,86,87	1	11	0.377	0	0	1	DPB1*02:02
LLAV	8,35,86,87	2	27	0.3078	0	0	1	DPB1*05:01
VYAV	8,35,86,87	10	164	0.153	0	0	1	DPB1*01:01 DPB1*11:01 DPB1*13:01 DPB1*26:01
LVEA	8,36,55,56	4	55	0.2791	0	0	1	DPB1*02:02 DPB1*05:01 DPB1*19:01
VAAA	8,36,55,56	10	175	0.2239	0	0	1	DPB1*01:01 DPB1*11:01 DPB1*13:01 DPB1*15:01 DPB1*26:01
LVDE	8,36,55,56	21	469	0.4866	0	0	1	DPB1*02:01 DPB1*04:02 DPB1*16:01
LVEE	8,36,55,57	4	55	0.2791	0	0	1	DPB1*02:02 DPB1*05:01 DPB1*19:01
VAAE	8,36,55,57	10	175	0.2239	0	0	1	DPB1*01:01 DPB1*11:01 DPB1*13:01 DPB1*15:01 DPB1*26:01
LVDE	8,36,55,57	21	469	0.4866	0	0	1	DPB1*02:01 DPB1*04:02 DPB1*16:01
VAAL	8,36,55,65	3	41	0.237	0	0	1	DPB1*11:01 DPB1*15:01
LVEI	8,36,55,65	4	55	0.2791	0	0	1	DPB1*02:02 DPB1*05:01 DPB1*19:01
VVDI	8,36,55,65	3	69	0.7528	0	0	1	DPB1*09:01 DPB1*10:01 DPB1*17:01
VAAI	8,36,55,65	7	135	0.4792	0	0	1	DPB1*01:01 DPB1*13:01 DPB1*26:01
LVDI	8,36,55,65	21	469	0.4866	0	0	1	DPB1*02:01 DPB1*04:02 DPB1*16:01
LVEK	8,36,55,69	2	27	0.3078	0	0	1	DPB1*05:01
LVEE	8,36,55,69	2	29	0.3368	0	0	1	DPB1*02:02 DPB1*19:01
VAAR	8,36,55,69	3	41	0.237	0	0	1	DPB1*11:01 DPB1*15:01
VAAK	8,36,55,69	6	100	0.2867	0	0	1	DPB1*01:01 DPB1*26:01
LVDK	8,36,55,69	17	227	0.003759	0	0	1	DPB1*04:02
LVEI	8,36,55,76	1	18	0.5285	0	0	1	DPB1*19:01
LVEM	8,36,55,76	3	38	0.206	0	0	1	DPB1*02:02 DPB1*05:01
VAAM	8,36,55,76	3	41	0.237	0	0	1	DPB1*11:01 DPB1*15:01
VAAV	8,36,55,76	6	100	0.2867	0	0	1	DPB1*01:01 DPB1*26:01
VVDV	8,36,55,76	11	264	0.8771	0	0	1	DPB1*03:01 DPB1*09:01 DPB1*10:01 DPB1*14:01 DPB1*45:01
LVDM	8,36,55,76	21	469	0.4866	0	0	1	DPB1*02:01 DPB1*04:02 DPB1*16:01
LVEG	8,36,55,84	1	11	0.377	0	0	1	DPB1*02:02
LVED	8,36,55,84	3	44	0.4205	0	0	1	DPB1*05:01 DPB1*19:01
VAAD	8,36,55,84	10	164	0.153	0	0	1	DPB1*01:01 DPB1*11:01 DPB1*13:01 DPB1*26:01
LVDG	8,36,55,84	21	462	0.4334	0	0	1	DPB1*02:01 DPB1*04:02
LVEG	8,36,55,85	1	11	0.377	0	0	1	DPB1*02:02
LVEE	8,36,55,85	3	44	0.4205	0	0	1	DPB1*05:01 DPB1*19:01
VAAE	8,36,55,85	10	164	0.153	0	0	1	DPB1*01:01 DPB1*11:01 DPB1*13:01 DPB1*26:01
LVDG	8,36,55,85	21	462	0.4334	0	0	1	DPB1*02:01 DPB1*04:02
LVEP	8,36,55,86	1	11	0.377	0	0	1	DPB1*02:02
LVEA	8,36,55,86	3	44	0.4205	0	0	1	DPB1*05:01 DPB1*19:01
VAAA	8,36,55,86	10	164	0.153	0	0	1	DPB1*01:01 DPB1*11:01 DPB1*13:01 DPB1*26:01
LVDP	8,36,55,86	21	462	0.4334	0	0	1	DPB1*02:01 DPB1*04:02
LVEM	8,36,55,87	1	11	0.377	0	0	1	DPB1*02:02
LVEV	8,36,55,87	3	44	0.4205	0	0	1	DPB1*05:01 DPB1*19:01
VAAV	8,36,55,87	10	164	0.153	0	0	1	DPB1*01:01 DPB1*11:01 DPB1*13:01 DPB1*26:01
LVDM	8,36,55,87	21	462	0.4334	0	0	1	DPB1*02:01 DPB1*04:02
LVAE	8,36,56,57	4	71	0.525	0	0	1	DPB1*02:02 DPB1*05:01 DPB1*19:01 DPB1*23:01 DPB1*340:01 DPB1*71:01
VAAE	8,36,56,57	10	175	0.2239	0	0	1	DPB1*01:01 DPB1*11:01 DPB1*13:01 DPB1*15:01 DPB1*26:01
LVEE	8,36,56,57	21	469	0.4866	0	0	1	DPB1*02:01 DPB1*04:02 DPB1*16:01
VAAL	8,36,56,65	3	41	0.237	0	0	1	DPB1*11:01 DPB1*15:01
VVEI	8,36,56,65	3	69	0.7528	0	0	1	DPB1*09:01 DPB1*10:01 DPB1*17:01
LVAI	8,36,56,65	4	71	0.525	0	0	1	DPB1*02:02 DPB1*05:01 DPB1*19:01 DPB1*23:01 DPB1*340:01 DPB1*71:01
VAAI	8,36,56,65	7	135	0.4792	0	0	1	DPB1*01:01 DPB1*13:01 DPB1*26:01
LVEI	8,36,56,65	21	469	0.4866	0	0	1	DPB1*02:01 DPB1*04:02 DPB1*16:01
LVAE	8,36,56,69	2	31	0.3654	0	0	1	DPB1*02:02 DPB1*19:01 DPB1*340:01 DPB1*71:01
VAAR	8,36,56,69	3	41	0.237	0	0	1	DPB1*11:01 DPB1*15:01
LVAK	8,36,56,69	2	42	0.6846	0	0	1	DPB1*05:01 DPB1*23:01
VAAK	8,36,56,69	6	100	0.2867	0	0	1	DPB1*01:01 DPB1*26:01
LVEK	8,36,56,69	17	227	0.003759	1	0	1	DPB1*04:02
LVAI	8,36,56,76	1	19	0.547	0	0	1	DPB1*19:01 DPB1*340:01
VAAM	8,36,56,76	3	41	0.237	0	0	1	DPB1*11:01 DPB1*15:01
LVAM	8,36,56,76	3	54	0.4777	0	0	1	DPB1*02:02 DPB1*05:01 DPB1*23:01 DPB1*71:01
VAAV	8,36,56,76	6	100	0.2867	0	0	1	DPB1*01:01 DPB1*26:01
VVEV	8,36,56,76	11	264	0.8771	0	0	1	DPB1*03:01 DPB1*09:01 DPB1*10:01 DPB1*14:01 DPB1*45:01
LVEM	8,36,56,76	21	469	0.4866	0	0	1	DPB1*02:01 DPB1*04:02 DPB1*16:01
LVAD	8,36,56,84	3	45	0.4251	0	0	1	DPB1*05:01 DPB1*19:01 DPB1*340:01
VAAD	8,36,56,84	10	164	0.153	0	0	1	DPB1*01:01 DPB1*11:01 DPB1*13:01 DPB1*26:01
LVEG	8,36,56,84	21	462	0.4334	0	0	1	DPB1*02:01 DPB1*04:02
LVAE	8,36,56,85	3	45	0.4251	0	0	1	DPB1*05:01 DPB1*19:01 DPB1*340:01
VAAE	8,36,56,85	10	164	0.153	0	0	1	DPB1*01:01 DPB1*11:01 DPB1*13:01 DPB1*26:01
LVEG	8,36,56,85	21	462	0.4334	0	0	1	DPB1*02:01 DPB1*04:02
LVAA	8,36,56,86	3	45	0.4251	0	0	1	DPB1*05:01 DPB1*19:01 DPB1*340:01
VAAA	8,36,56,86	10	164	0.153	0	0	1	DPB1*01:01 DPB1*11:01 DPB1*13:01 DPB1*26:01
LVEP	8,36,56,86	21	462	0.4334	0	0	1	DPB1*02:01 DPB1*04:02
LVAV	8,36,56,87	3	45	0.4251	0	0	1	DPB1*05:01 DPB1*19:01 DPB1*340:01
VAAV	8,36,56,87	10	164	0.153	0	0	1	DPB1*01:01 DPB1*11:01 DPB1*13:01 DPB1*26:01
LVEM	8,36,56,87	21	462	0.4334	0	0	1	DPB1*02:01 DPB1*04:02
VAEL	8,36,57,65	3	41	0.237	0	0	1	DPB1*11:01 DPB1*15:01
VVDI	8,36,57,65	2	41	0.6792	0	0	1	DPB1*09:01 DPB1*17:01
VAEI	8,36,57,65	7	135	0.4792	0	0	1	DPB1*01:01 DPB1*13:01 DPB1*26:01
LVEI	8,36,57,65	23	523	0.5184	0	0	1	DPB1*02:01 DPB1*02:02 DPB1*04:02 DPB1*05:01 DPB1*16:01 DPB1*19:01 DPB1*23:01 DPB1*340:01 DPB1*71:01
VAER	8,36,57,69	3	41	0.237	0	0	1	DPB1*11:01 DPB1*15:01
VAEK	8,36,57,69	6	100	0.2867	0	0	1	DPB1*01:01 DPB1*26:01
LVEK	8,36,57,69	18	268	0.01148	0	0	1	DPB1*04:02 DPB1*05:01 DPB1*23:01
LVEI	8,36,57,76	1	19	0.547	0	0	1	DPB1*19:01 DPB1*340:01
VAEM	8,36,57,76	3	41	0.237	0	0	1	DPB1*11:01 DPB1*15:01
VAEV	8,36,57,76	6	100	0.2867	0	0	1	DPB1*01:01 DPB1*26:01
VVDV	8,36,57,76	10	236	0.8381	0	0	1	DPB1*03:01 DPB1*09:01 DPB1*14:01
LVEM	8,36,57,76	23	510	0.42	0	0	1	DPB1*02:01 DPB1*02:02 DPB1*04:02 DPB1*05:01 DPB1*16:01 DPB1*23:01 DPB1*71:01
LVED	8,36,57,84	3	59	0.7277	0	0	1	DPB1*05:01 DPB1*16:01 DPB1*19:01 DPB1*340:01
VAED	8,36,57,84	10	164	0.153	0	0	1	DPB1*01:01 DPB1*11:01 DPB1*13:01 DPB1*26:01
LVEG	8,36,57,84	22	479	0.3782	0	0	1	DPB1*02:01 DPB1*02:02 DPB1*04:02 DPB1*23:01 DPB1*71:01
LVEE	8,36,57,85	3	59	0.7277	0	0	1	DPB1*05:01 DPB1*16:01 DPB1*19:01 DPB1*340:01
VAEE	8,36,57,85	10	164	0.153	0	0	1	DPB1*01:01 DPB1*11:01 DPB1*13:01 DPB1*26:01
LVEG	8,36,57,85	22	479	0.3782	0	0	1	DPB1*02:01 DPB1*02:02 DPB1*04:02 DPB1*23:01 DPB1*71:01
LVEA	8,36,57,86	3	59	0.7277	0	0	1	DPB1*05:01 DPB1*16:01 DPB1*19:01 DPB1*340:01
VAEA	8,36,57,86	10	164	0.153	0	0	1	DPB1*01:01 DPB1*11:01 DPB1*13:01 DPB1*26:01
LVEP	8,36,57,86	22	479	0.3782	0	0	1	DPB1*02:01 DPB1*02:02 DPB1*04:02 DPB1*23:01 DPB1*71:01
LVEV	8,36,57,87	3	59	0.7277	0	0	1	DPB1*05:01 DPB1*16:01 DPB1*19:01 DPB1*340:01
VAEV	8,36,57,87	10	164	0.153	0	0	1	DPB1*01:01 DPB1*11:01 DPB1*13:01 DPB1*26:01
LVEM	8,36,57,87	22	479	0.3782	0	0	1	DPB1*02:01 DPB1*02:02 DPB1*04:02 DPB1*23:01 DPB1*71:01
VALR	8,36,65,69	3	41	0.237	0	0	1	DPB1*11:01 DPB1*15:01
VVIE	8,36,65,69	3	69	0.7528	0	0	1	DPB1*09:01 DPB1*10:01 DPB1*17:01
VAIK	8,36,65,69	6	100	0.2867	0	0	1	DPB1*01:01 DPB1*26:01
LVIK	8,36,65,69	18	268	0.01148	0	0	1	DPB1*04:02 DPB1*05:01 DPB1*23:01
LVII	8,36,65,76	1	19	0.547	0	0	1	DPB1*19:01 DPB1*340:01
VVIV	8,36,65,76	2	38	0.6637	0	0	1	DPB1*09:01 DPB1*10:01
VALM	8,36,65,76	3	41	0.237	0	0	1	DPB1*11:01 DPB1*15:01
VAIV	8,36,65,76	6	100	0.2867	0	0	1	DPB1*01:01 DPB1*26:01
LVIM	8,36,65,76	23	510	0.42	0	0	1	DPB1*02:01 DPB1*02:02 DPB1*04:02 DPB1*05:01 DPB1*16:01 DPB1*23:01 DPB1*71:01
VALD	8,36,65,84	3	30	0.1297	0	0	1	DPB1*11:01
LVID	8,36,65,84	3	59	0.7277	0	0	1	DPB1*05:01 DPB1*16:01 DPB1*19:01 DPB1*340:01
VVID	8,36,65,84	3	70	0.7558	0	0	1	DPB1*09:01 DPB1*10:01 DPB1*17:01 DPB1*36:01
VAID	8,36,65,84	7	135	0.4792	0	0	1	DPB1*01:01 DPB1*13:01 DPB1*26:01
LVIG	8,36,65,84	22	479	0.3782	0	0	1	DPB1*02:01 DPB1*02:02 DPB1*04:02 DPB1*23:01 DPB1*71:01
VALE	8,36,65,85	3	30	0.1297	0	0	1	DPB1*11:01
LVIE	8,36,65,85	3	59	0.7277	0	0	1	DPB1*05:01 DPB1*16:01 DPB1*19:01 DPB1*340:01
VVIE	8,36,65,85	3	70	0.7558	0	0	1	DPB1*09:01 DPB1*10:01 DPB1*17:01 DPB1*36:01
VAIE	8,36,65,85	7	135	0.4792	0	0	1	DPB1*01:01 DPB1*13:01 DPB1*26:01
LVIG	8,36,65,85	22	479	0.3782	0	0	1	DPB1*02:01 DPB1*02:02 DPB1*04:02 DPB1*23:01 DPB1*71:01
VALA	8,36,65,86	3	30	0.1297	0	0	1	DPB1*11:01
LVIA	8,36,65,86	3	59	0.7277	0	0	1	DPB1*05:01 DPB1*16:01 DPB1*19:01 DPB1*340:01
VVIA	8,36,65,86	3	70	0.7558	0	0	1	DPB1*09:01 DPB1*10:01 DPB1*17:01 DPB1*36:01
VAIA	8,36,65,86	7	135	0.4792	0	0	1	DPB1*01:01 DPB1*13:01 DPB1*26:01
LVIP	8,36,65,86	22	479	0.3782	0	0	1	DPB1*02:01 DPB1*02:02 DPB1*04:02 DPB1*23:01 DPB1*71:01
VALV	8,36,65,87	3	30	0.1297	0	0	1	DPB1*11:01
LVIV	8,36,65,87	3	59	0.7277	0	0	1	DPB1*05:01 DPB1*16:01 DPB1*19:01 DPB1*340:01
VVIV	8,36,65,87	3	70	0.7558	0	0	1	DPB1*09:01 DPB1*10:01 DPB1*17:01 DPB1*36:01
VAIV	8,36,65,87	7	135	0.4792	0	0	1	DPB1*01:01 DPB1*13:01 DPB1*26:01
LVIM	8,36,65,87	22	479	0.3782	0	0	1	DPB1*02:01 DPB1*02:02 DPB1*04:02 DPB1*23:01 DPB1*71:01
LVEI	8,36,69,76	1	19	0.547	0	0	1	DPB1*19:01 DPB1*340:01
VVEV	8,36,69,76	2	38	0.6637	0	0	1	DPB1*09:01 DPB1*10:01
VARM	8,36,69,76	3	41	0.237	0	0	1	DPB1*11:01 DPB1*15:01
VAKV	8,36,69,76	6	100	0.2867	0	0	1	DPB1*01:01 DPB1*26:01
LVKM	8,36,69,76	18	268	0.01148	0	0	1	DPB1*04:02 DPB1*05:01 DPB1*23:01
LVKD	8,36,69,84	2	27	0.3078	0	0	1	DPB1*05:01
VARD	8,36,69,84	3	30	0.1297	0	0	1	DPB1*11:01
VAKD	8,36,69,84	6	100	0.2867	0	0	1	DPB1*01:01 DPB1*26:01
LVKG	8,36,69,84	17	242	0.008681	0	0	1	DPB1*04:02 DPB1*23:01
LVKE	8,36,69,85	2	27	0.3078	0	0	1	DPB1*05:01
VARE	8,36,69,85	3	30	0.1297	0	0	1	DPB1*11:01
VAKE	8,36,69,85	6	100	0.2867	0	0	1	DPB1*01:01 DPB1*26:01
LVKG	8,36,69,85	17	242	0.008681	0	0	1	DPB1*04:02 DPB1*23:01
LVKA	8,36,69,86	2	27	0.3078	0	0	1	DPB1*05:01
VARA	8,36,69,86	3	30	0.1297	0	0	1	DPB1*11:01
VAKA	8,36,69,86	6	100	0.2867	0	0	1	DPB1*01:01 DPB1*26:01
LVKP	8,36,69,86	17	242	0.008681	0	0	1	DPB1*04:02 DPB1*23:01
LVKV	8,36,69,87	2	27	0.3078	0	0	1	DPB1*05:01
VARV	8,36,69,87	3	30	0.1297	0	0	1	DPB1*11:01
VAKV	8,36,69,87	6	100	0.2867	0	0	1	DPB1*01:01 DPB1*26:01
LVKM	8,36,69,87	17	242	0.008681	0	0	1	DPB1*04:02 DPB1*23:01
LVID	8,36,76,84	1	19	0.547	0	0	1	DPB1*19:01 DPB1*340:01
VAMD	8,36,76,84	3	30	0.1297	0	0	1	DPB1*11:01
LVMD	8,36,76,84	2	41	0.6792	0	0	1	DPB1*05:01 DPB1*16:01
VAVD	8,36,76,84	6	100	0.2867	0	0	1	DPB1*01:01 DPB1*26:01
VVVD	8,36,76,84	11	264	0.8771	0	0	1	DPB1*03:01 DPB1*09:01 DPB1*10:01 DPB1*14:01 DPB1*45:01
LVMG	8,36,76,84	22	479	0.3782	0	0	1	DPB1*02:01 DPB1*02:02 DPB1*04:02 DPB1*23:01 DPB1*71:01
LVIE	8,36,76,85	1	19	0.547	0	0	1	DPB1*19:01 DPB1*340:01
VAME	8,36,76,85	3	30	0.1297	0	0	1	DPB1*11:01
LVME	8,36,76,85	2	41	0.6792	0	0	1	DPB1*05:01 DPB1*16:01
VAVE	8,36,76,85	6	100	0.2867	0	0	1	DPB1*01:01 DPB1*26:01
VVVE	8,36,76,85	11	264	0.8771	0	0	1	DPB1*03:01 DPB1*09:01 DPB1*10:01 DPB1*14:01 DPB1*45:01
LVMG	8,36,76,85	22	479	0.3782	0	0	1	DPB1*02:01 DPB1*02:02 DPB1*04:02 DPB1*23:01 DPB1*71:01
LVIA	8,36,76,86	1	19	0.547	0	0	1	DPB1*19:01 DPB1*340:01
VAMA	8,36,76,86	3	30	0.1297	0	0	1	DPB1*11:01
LVMA	8,36,76,86	2	41	0.6792	0	0	1	DPB1*05:01 DPB1*16:01
VAVA	8,36,76,86	6	100	0.2867	0	0	1	DPB1*01:01 DPB1*26:01
VVVA	8,36,76,86	11	264	0.8771	0	0	1	DPB1*03:01 DPB1*09:01 DPB1*10:01 DPB1*14:01 DPB1*45:01
LVMP	8,36,76,86	22	479	0.3782	0	0	1	DPB1*02:01 DPB1*02:02 DPB1*04:02 DPB1*23:01 DPB1*71:01
LVIV	8,36,76,87	1	19	0.547	0	0	1	DPB1*19:01 DPB1*340:01
VAMV	8,36,76,87	3	30	0.1297	0	0	1	DPB1*11:01
LVMV	8,36,76,87	2	41	0.6792	0	0	1	DPB1*05:01 DPB1*16:01
VAVV	8,36,76,87	6	100	0.2867	0	0	1	DPB1*01:01 DPB1*26:01
VVVV	8,36,76,87	11	264	0.8771	0	0	1	DPB1*03:01 DPB1*09:01 DPB1*10:01 DPB1*14:01 DPB1*45:01
LVMM	8,36,76,87	22	479	0.3782	0	0	1	DPB1*02:01 DPB1*02:02 DPB1*04:02 DPB1*23:01 DPB1*71:01
LVDE	8,36,84,85	3	59	0.7277	0	0	1	DPB1*05:01 DPB1*16:01 DPB1*19:01 DPB1*340:01
VADE	8,36,84,85	10	164	0.153	0	0	1	DPB1*01:01 DPB1*11:01 DPB1*13:01 DPB1*26:01
LVGG	8,36,84,85	22	479	0.3782	0	0	1	DPB1*02:01 DPB1*02:02 DPB1*04:02 DPB1*23:01 DPB1*71:01
LVDA	8,36,84,86	3	59	0.7277	0	0	1	DPB1*05:01 DPB1*16:01 DPB1*19:01 DPB1*340:01
VADA	8,36,84,86	10	164	0.153	0	0	1	DPB1*01:01 DPB1*11:01 DPB1*13:01 DPB1*26:01
LVGP	8,36,84,86	22	479	0.3782	0	0	1	DPB1*02:01 DPB1*02:02 DPB1*04:02 DPB1*23:01 DPB1*71:01
LVDV	8,36,84,87	3	59	0.7277	0	0	1	DPB1*05:01 DPB1*16:01 DPB1*19:01 DPB1*340:01
VADV	8,36,84,87	10	164	0.153	0	0	1	DPB1*01:01 DPB1*11:01 DPB1*13:01 DPB1*26:01
LVGM	8,36,84,87	22	479	0.3782	0	0	1	DPB1*02:01 DPB1*02:02 DPB1*04:02 DPB1*23:01 DPB1*71:01
LVEA	8,36,85,86	3	59	0.7277	0	0	1	DPB1*05:01 DPB1*16:01 DPB1*19:01 DPB1*340:01
VAEA	8,36,85,86	10	164	0.153	0	0	1	DPB1*01:01 DPB1*11:01 DPB1*13:01 DPB1*26:01
LVGP	8,36,85,86	22	479	0.3782	0	0	1	DPB1*02:01 DPB1*02:02 DPB1*04:02 DPB1*23:01 DPB1*71:01
LVEV	8,36,85,87	3	59	0.7277	0	0	1	DPB1*05:01 DPB1*16:01 DPB1*19:01 DPB1*340:01
VAEV	8,36,85,87	10	164	0.153	0	0	1	DPB1*01:01 DPB1*11:01 DPB1*13:01 DPB1*26:01
LVGM	8,36,85,87	22	479	0.3782	0	0	1	DPB1*02:01 DPB1*02:02 DPB1*04:02 DPB1*23:01 DPB1*71:01
LVAV	8,36,86,87	3	59	0.7277	0	0	1	DPB1*05:01 DPB1*16:01 DPB1*19:01 DPB1*340:01
VAAV	8,36,86,87	10	164	0.153	0	0	1	DPB1*01:01 DPB1*11:01 DPB1*13:01 DPB1*26:01
LVPM	8,36,86,87	22	479	0.3782	0	0	1	DPB1*02:01 DPB1*02:02 DPB1*04:02 DPB1*23:01 DPB1*71:01
LEAE	8,55,56,57	4	55	0.2791	0	0	1	DPB1*02:02 DPB1*05:01 DPB1*19:01
VAAE	8,55,56,57	10	175	0.2239	0	0	1	DPB1*01:01 DPB1*11:01 DPB1*13:01 DPB1*15:01 DPB1*26:01
LDEE	8,55,56,57	21	470	0.4944	0	0	1	DPB1*02:01 DPB1*04:02 DPB1*16:01 DPB1*49:01 DPB1*51:01 DPB1*81:01
VAAL	8,55,56,65	3	41	0.237	0	0	1	DPB1*11:01 DPB1*15:01
LEAI	8,55,56,65	4	55	0.2791	0	0	1	DPB1*02:02 DPB1*05:01 DPB1*19:01
VDEI	8,55,56,65	3	69	0.7528	0	0	1	DPB1*09:01 DPB1*10:01 DPB1*17:01
VAAI	8,55,56,65	7	135	0.4792	0	0	1	DPB1*01:01 DPB1*13:01 DPB1*26:01
LDEI	8,55,56,65	21	470	0.4944	0	0	1	DPB1*02:01 DPB1*04:02 DPB1*16:01 DPB1*49:01 DPB1*51:01 DPB1*81:01
LEAK	8,55,56,69	2	27	0.3078	0	0	1	DPB1*05:01
LEAE	8,55,56,69	2	29	0.3368	0	0	1	DPB1*02:02 DPB1*19:01
VAAR	8,55,56,69	3	41	0.237	0	0	1	DPB1*11:01 DPB1*15:01
VAAK	8,55,56,69	6	100	0.2867	0	0	1	DPB1*01:01 DPB1*26:01
LDEK	8,55,56,69	17	228	0.003989	1	0	1	DPB1*04:02 DPB1*49:01 DPB1*51:01
LEAI	8,55,56,76	1	18	0.5285	0	0	1	DPB1*19:01
LEAM	8,55,56,76	3	38	0.206	0	0	1	DPB1*02:02 DPB1*05:01
VAAM	8,55,56,76	3	41	0.237	0	0	1	DPB1*11:01 DPB1*15:01
VAAV	8,55,56,76	6	100	0.2867	0	0	1	DPB1*01:01 DPB1*26:01
VDEV	8,55,56,76	11	264	0.8771	0	0	1	DPB1*03:01 DPB1*09:01 DPB1*10:01 DPB1*14:01 DPB1*45:01
LDEM	8,55,56,76	21	470	0.4944	0	0	1	DPB1*02:01 DPB1*04:02 DPB1*16:01 DPB1*49:01 DPB1*51:01 DPB1*81:01
LEAG	8,55,56,84	1	11	0.377	0	0	1	DPB1*02:02
LEAD	8,55,56,84	3	44	0.4205	0	0	1	DPB1*05:01 DPB1*19:01
VAAD	8,55,56,84	10	164	0.153	0	0	1	DPB1*01:01 DPB1*11:01 DPB1*13:01 DPB1*26:01
LDEG	8,55,56,84	21	463	0.4408	0	0	1	DPB1*02:01 DPB1*04:02 DPB1*49:01 DPB1*51:01 DPB1*81:01
LEAG	8,55,56,85	1	11	0.377	0	0	1	DPB1*02:02
LEAE	8,55,56,85	3	44	0.4205	0	0	1	DPB1*05:01 DPB1*19:01
VAAE	8,55,56,85	10	164	0.153	0	0	1	DPB1*01:01 DPB1*11:01 DPB1*13:01 DPB1*26:01
LDEG	8,55,56,85	21	463	0.4408	0	0	1	DPB1*02:01 DPB1*04:02 DPB1*49:01 DPB1*51:01 DPB1*81:01
LEAP	8,55,56,86	1	11	0.377	0	0	1	DPB1*02:02
LEAA	8,55,56,86	3	44	0.4205	0	0	1	DPB1*05:01 DPB1*19:01
VAAA	8,55,56,86	10	164	0.153	0	0	1	DPB1*01:01 DPB1*11:01 DPB1*13:01 DPB1*26:01
LDEP	8,55,56,86	21	463	0.4408	0	0	1	DPB1*02:01 DPB1*04:02 DPB1*49:01 DPB1*51:01 DPB1*81:01
LEAM	8,55,56,87	1	11	0.377	0	0	1	DPB1*02:02
LEAV	8,55,56,87	3	44	0.4205	0	0	1	DPB1*05:01 DPB1*19:01
VAAV	8,55,56,87	10	164	0.153	0	0	1	DPB1*01:01 DPB1*11:01 DPB1*13:01 DPB1*26:01
LDEM	8,55,56,87	21	463	0.4408	0	0	1	DPB1*02:01 DPB1*04:02 DPB1*49:01 DPB1*51:01 DPB1*81:01
VAEL	8,55,57,65	3	41	0.237	0	0	1	DPB1*11:01 DPB1*15:01
VDDI	8,55,57,65	2	41	0.6792	0	0	1	DPB1*09:01 DPB1*17:01
LEEI	8,55,57,65	4	55	0.2791	0	0	1	DPB1*02:02 DPB1*05:01 DPB1*19:01
VAEI	8,55,57,65	7	135	0.4792	0	0	1	DPB1*01:01 DPB1*13:01 DPB1*26:01
LDEI	8,55,57,65	21	470	0.4944	0	0	1	DPB1*02:01 DPB1*04:02 DPB1*16:01 DPB1*49:01 DPB1*51:01 DPB1*81:01
LEEK	8,55,57,69	2	27	0.3078	0	0	1	DPB1*05:01
LEEE	8,55,57,69	2	29	0.3368	0	0	1	DPB1*02:02 DPB1*19:01
VAER	8,55,57,69	3	41	0.237	0	0	1	DPB1*11:01 DPB1*15:01
VAEK	8,55,57,69	6	100	0.2867	0	0	1	DPB1*01:01 DPB1*26:01
LDEK	8,55,57,69	17	228	0.003989	0	0	1	DPB1*04:02 DPB1*49:01 DPB1*51:01
LEEI	8,55,57,76	1	18	0.5285	0	0	1	DPB1*19:01
LEEM	8,55,57,76	3	38	0.206	0	0	1	DPB1*02:02 DPB1*05:01
VAEM	8,55,57,76	3	41	0.237	0	0	1	DPB1*11:01 DPB1*15:01
VAEV	8,55,57,76	6	100	0.2867	0	0	1	DPB1*01:01 DPB1*26:01
VDDV	8,55,57,76	10	236	0.8381	0	0	1	DPB1*03:01 DPB1*09:01 DPB1*14:01
LDEM	8,55,57,76	21	470	0.4944	0	0	1	DPB1*02:01 DPB1*04:02 DPB1*16:01 DPB1*49:01 DPB1*51:01 DPB1*81:01
LEEG	8,55,57,84	1	11	0.377	0	0	1	DPB1*02:02
LEED	8,55,57,84	3	44	0.4205	0	0	1	DPB1*05:01 DPB1*19:01
VAED	8,55,57,84	10	164	0.153	0	0	1	DPB1*01:01 DPB1*11:01 DPB1*13:01 DPB1*26:01
LDEG	8,55,57,84	21	463	0.4408	0	0	1	DPB1*02:01 DPB1*04:02 DPB1*49:01 DPB1*51:01 DPB1*81:01
LEEG	8,55,57,85	1	11	0.377	0	0	1	DPB1*02:02
LEEE	8,55,57,85	3	44	0.4205	0	0	1	DPB1*05:01 DPB1*19:01
VAEE	8,55,57,85	10	164	0.153	0	0	1	DPB1*01:01 DPB1*11:01 DPB1*13:01 DPB1*26:01
LDEG	8,55,57,85	21	463	0.4408	0	0	1	DPB1*02:01 DPB1*04:02 DPB1*49:01 DPB1*51:01 DPB1*81:01
LEEP	8,55,57,86	1	11	0.377	0	0	1	DPB1*02:02
LEEA	8,55,57,86	3	44	0.4205	0	0	1	DPB1*05:01 DPB1*19:01
VAEA	8,55,57,86	10	164	0.153	0	0	1	DPB1*01:01 DPB1*11:01 DPB1*13:01 DPB1*26:01
LDEP	8,55,57,86	21	463	0.4408	0	0	1	DPB1*02:01 DPB1*04:02 DPB1*49:01 DPB1*51:01 DPB1*81:01
LEEM	8,55,57,87	1	11	0.377	0	0	1	DPB1*02:02
LEEV	8,55,57,87	3	44	0.4205	0	0	1	DPB1*05:01 DPB1*19:01
VAEV	8,55,57,87	10	164	0.153	0	0	1	DPB1*01:01 DPB1*11:01 DPB1*13:01 DPB1*26:01
LDEM	8,55,57,87	21	463	0.4408	0	0	1	DPB1*02:01 DPB1*04:02 DPB1*49:01 DPB1*51:01 DPB1*81:01
LEIK	8,55,65,69	2	27	0.3078	0	0	1	DPB1*05:01
LEIE	8,55,65,69	2	29	0.3368	0	0	1	DPB1*02:02 DPB1*19:01
VALR	8,55,65,69	3	41	0.237	0	0	1	DPB1*11:01 DPB1*15:01
VDIE	8,55,65,69	3	69	0.7528	0	0	1	DPB1*09:01 DPB1*10:01 DPB1*17:01
VAIK	8,55,65,69	6	100	0.2867	0	0	1	DPB1*01:01 DPB1*26:01
LDIK	8,55,65,69	17	228	0.003989	0	0	1	DPB1*04:02 DPB1*49:01 DPB1*51:01
LEII	8,55,65,76	1	18	0.5285	0	0	1	DPB1*19:01
LEIM	8,55,65,76	3	38	0.206	0	0	1	DPB1*02:02 DPB1*05:01
VDIV	8,55,65,76	2	38	0.6637	0	0	1	DPB1*09:01 DPB1*10:01
VALM	8,55,65,76	3	41	0.237	0	0	1	DPB1*11:01 DPB1*15:01
VAIV	8,55,65,76	6	100	0.2867	0	0	1	DPB1*01:01 DPB1*26:01
LDIM	8,55,65,76	21	470	0.4944	0	0	1	DPB1*02:01 DPB1*04:02 DPB1*16:01 DPB1*49:01 DPB1*51:01 DPB1*81:01
LEIG	8,55,65,84	1	11	0.377	0	0	1	DPB1*02:02
VALD	8,55,65,84	3	30	0.1297	0	0	1	DPB1*11:01
LEID	8,55,65,84	3	44	0.4205	0	0	1	DPB1*05:01 DPB1*19:01
VDID	8,55,65,84	3	69	0.7528	0	0	1	DPB1*09:01 DPB1*10:01 DPB1*17:01
VAID	8,55,65,84	7	135	0.4792	0	0	1	DPB1*01:01 DPB1*13:01 DPB1*26:01
LDIG	8,55,65,84	21	463	0.4408	0	0	1	DPB1*02:01 DPB1*04:02 DPB1*49:01 DPB1*51:01 DPB1*81:01
LEIG	8,55,65,85	1	11	0.377	0	0	1	DPB1*02:02
VALE	8,55,65,85	3	30	0.1297	0	0	1	DPB1*11:01
LEIE	8,55,65,85	3	44	0.4205	0	0	1	DPB1*05:01 DPB1*19:01
VDIE	8,55,65,85	3	69	0.7528	0	0	1	DPB1*09:01 DPB1*10:01 DPB1*17:01
VAIE	8,55,65,85	7	135	0.4792	0	0	1	DPB1*01:01 DPB1*13:01 DPB1*26:01
LDIG	8,55,65,85	21	463	0.4408	0	0	1	DPB1*02:01 DPB1*04:02 DPB1*49:01 DPB1*51:01 DPB1*81:01
LEIP	8,55,65,86	1	11	0.377	0	0	1	DPB1*02:02
VALA	8,55,65,86	3	30	0.1297	0	0	1	DPB1*11:01
LEIA	8,55,65,86	3	44	0.4205	0	0	1	DPB1*05:01 DPB1*19:01
VDIA	8,55,65,86	3	69	0.7528	0	0	1	DPB1*09:01 DPB1*10:01 DPB1*17:01
VAIA	8,55,65,86	7	135	0.4792	0	0	1	DPB1*01:01 DPB1*13:01 DPB1*26:01
LDIP	8,55,65,86	21	463	0.4408	0	0	1	DPB1*02:01 DPB1*04:02 DPB1*49:01 DPB1*51:01 DPB1*81:01
LEIM	8,55,65,87	1	11	0.377	0	0	1	DPB1*02:02
VALV	8,55,65,87	3	30	0.1297	0	0	1	DPB1*11:01
LEIV	8,55,65,87	3	44	0.4205	0	0	1	DPB1*05:01 DPB1*19:01
VDIV	8,55,65,87	3	69	0.7528	0	0	1	DPB1*09:01 DPB1*10:01 DPB1*17:01
VAIV	8,55,65,87	7	135	0.4792	0	0	1	DPB1*01:01 DPB1*13:01 DPB1*26:01
LDIM	8,55,65,87	21	463	0.4408	0	0	1	DPB1*02:01 DPB1*04:02 DPB1*49:01 DPB1*51:01 DPB1*81:01
LEEM	8,55,69,76	1	11	0.377	0	0	1	DPB1*02:02
LEEI	8,55,69,76	1	18	0.5285	0	0	1	DPB1*19:01
LEKM	8,55,69,76	2	27	0.3078	0	0	1	DPB1*05:01
VDEV	8,55,69,76	2	38	0.6637	0	0	1	DPB1*09:01 DPB1*10:01
VARM	8,55,69,76	3	41	0.237	0	0	1	DPB1*11:01 DPB1*15:01
VAKV	8,55,69,76	6	100	0.2867	0	0	1	DPB1*01:01 DPB1*26:01
LDKM	8,55,69,76	17	228	0.003989	0	0	1	DPB1*04:02 DPB1*49:01 DPB1*51:01
LEEG	8,55,69,84	1	11	0.377	0	0	1	DPB1*02:02
LEED	8,55,69,84	1	18	0.5285	0	0	1	DPB1*19:01
LEKD	8,55,69,84	2	27	0.3078	0	0	1	DPB1*05:01
VARD	8,55,69,84	3	30	0.1297	0	0	1	DPB1*11:01
VAKD	8,55,69,84	6	100	0.2867	0	0	1	DPB1*01:01 DPB1*26:01
LDKG	8,55,69,84	17	228	0.003989	0	0	1	DPB1*04:02 DPB1*49:01 DPB1*51:01
LEEG	8,55,69,85	1	11	0.377	0	0	1	DPB1*02:02
LEEE	8,55,69,85	1	18	0.5285	0	0	1	DPB1*19:01
LEKE	8,55,69,85	2	27	0.3078	0	0	1	DPB1*05:01
VARE	8,55,69,85	3	30	0.1297	0	0	1	DPB1*11:01
VAKE	8,55,69,85	6	100	0.2867	0	0	1	DPB1*01:01 DPB1*26:01
LDKG	8,55,69,85	17	228	0.003989	0	0	1	DPB1*04:02 DPB1*49:01 DPB1*51:01
LEEP	8,55,69,86	1	11	0.377	0	0	1	DPB1*02:02
LEEA	8,55,69,86	1	18	0.5285	0	0	1	DPB1*19:01
LEKA	8,55,69,86	2	27	0.3078	0	0	1	DPB1*05:01
VARA	8,55,69,86	3	30	0.1297	0	0	1	DPB1*11:01
VAKA	8,55,69,86	6	100	0.2867	0	0	1	DPB1*01:01 DPB1*26:01
LDKP	8,55,69,86	17	228	0.003989	0	0	1	DPB1*04:02 DPB1*49:01 DPB1*51:01
LEEM	8,55,69,87	1	11	0.377	0	0	1	DPB1*02:02
LEEV	8,55,69,87	1	18	0.5285	0	0	1	DPB1*19:01
LEKV	8,55,69,87	2	27	0.3078	0	0	1	DPB1*05:01
VARV	8,55,69,87	3	30	0.1297	0	0	1	DPB1*11:01
VAKV	8,55,69,87	6	100	0.2867	0	0	1	DPB1*01:01 DPB1*26:01
LDKM	8,55,69,87	17	228	0.003989	0	0	1	DPB1*04:02 DPB1*49:01 DPB1*51:01
LEMG	8,55,76,84	1	11	0.377	0	0	1	DPB1*02:02
LEID	8,55,76,84	1	18	0.5285	0	0	1	DPB1*19:01
LEMD	8,55,76,84	2	27	0.3078	0	0	1	DPB1*05:01
VAMD	8,55,76,84	3	30	0.1297	0	0	1	DPB1*11:01
VAVD	8,55,76,84	6	100	0.2867	0	0	1	DPB1*01:01 DPB1*26:01
VDVD	8,55,76,84	11	264	0.8771	0	0	1	DPB1*03:01 DPB1*09:01 DPB1*10:01 DPB1*14:01 DPB1*45:01
LDMG	8,55,76,84	21	463	0.4408	0	0	1	DPB1*02:01 DPB1*04:02 DPB1*49:01 DPB1*51:01 DPB1*81:01
LEMG	8,55,76,85	1	11	0.377	0	0	1	DPB1*02:02
LEIE	8,55,76,85	1	18	0.5285	0	0	1	DPB1*19:01
LEME	8,55,76,85	2	27	0.3078	0	0	1	DPB1*05:01
VAME	8,55,76,85	3	30	0.1297	0	0	1	DPB1*11:01
VAVE	8,55,76,85	6	100	0.2867	0	0	1	DPB1*01:01 DPB1*26:01
VDVE	8,55,76,85	11	264	0.8771	0	0	1	DPB1*03:01 DPB1*09:01 DPB1*10:01 DPB1*14:01 DPB1*45:01
LDMG	8,55,76,85	21	463	0.4408	0	0	1	DPB1*02:01 DPB1*04:02 DPB1*49:01 DPB1*51:01 DPB1*81:01
LEMP	8,55,76,86	1	11	0.377	0	0	1	DPB1*02:02
LEIA	8,55,76,86	1	18	0.5285	0	0	1	DPB1*19:01
LEMA	8,55,76,86	2	27	0.3078	0	0	1	DPB1*05:01
VAMA	8,55,76,86	3	30	0.1297	0	0	1	DPB1*11:01
VAVA	8,55,76,86	6	100	0.2867	0	0	1	DPB1*01:01 DPB1*26:01
VDVA	8,55,76,86	11	264	0.8771	0	0	1	DPB1*03:01 DPB1*09:01 DPB1*10:01 DPB1*14:01 DPB1*45:01
LDMP	8,55,76,86	21	463	0.4408	0	0	1	DPB1*02:01 DPB1*04:02 DPB1*49:01 DPB1*51:01 DPB1*81:01
LEMM	8,55,76,87	1	11	0.377	0	0	1	DPB1*02:02
LEIV	8,55,76,87	1	18	0.5285	0	0	1	DPB1*19:01
LEMV	8,55,76,87	2	27	0.3078	0	0	1	DPB1*05:01
VAMV	8,55,76,87	3	30	0.1297	0	0	1	DPB1*11:01
VAVV	8,55,76,87	6	100	0.2867	0	0	1	DPB1*01:01 DPB1*26:01
VDVV	8,55,76,87	11	264	0.8771	0	0	1	DPB1*03:01 DPB1*09:01 DPB1*10:01 DPB1*14:01 DPB1*45:01
LDMM	8,55,76,87	21	463	0.4408	0	0	1	DPB1*02:01 DPB1*04:02 DPB1*49:01 DPB1*51:01 DPB1*81:01
LEGG	8,55,84,85	1	11	0.377	0	0	1	DPB1*02:02
LEDE	8,55,84,85	3	44	0.4205	0	0	1	DPB1*05:01 DPB1*19:01
VADE	8,55,84,85	10	164	0.153	0	0	1	DPB1*01:01 DPB1*11:01 DPB1*13:01 DPB1*26:01
LDGG	8,55,84,85	21	463	0.4408	0	0	1	DPB1*02:01 DPB1*04:02 DPB1*49:01 DPB1*51:01 DPB1*81:01
LEGP	8,55,84,86	1	11	0.377	0	0	1	DPB1*02:02
LEDA	8,55,84,86	3	44	0.4205	0	0	1	DPB1*05:01 DPB1*19:01
VADA	8,55,84,86	10	164	0.153	0	0	1	DPB1*01:01 DPB1*11:01 DPB1*13:01 DPB1*26:01
LDGP	8,55,84,86	21	463	0.4408	0	0	1	DPB1*02:01 DPB1*04:02 DPB1*49:01 DPB1*51:01 DPB1*81:01
LEGM	8,55,84,87	1	11	0.377	0	0	1	DPB1*02:02
LEDV	8,55,84,87	3	44	0.4205	0	0	1	DPB1*05:01 DPB1*19:01
VADV	8,55,84,87	10	164	0.153	0	0	1	DPB1*01:01 DPB1*11:01 DPB1*13:01 DPB1*26:01
LDGM	8,55,84,87	21	463	0.4408	0	0	1	DPB1*02:01 DPB1*04:02 DPB1*49:01 DPB1*51:01 DPB1*81:01
LEGP	8,55,85,86	1	11	0.377	0	0	1	DPB1*02:02
LEEA	8,55,85,86	3	44	0.4205	0	0	1	DPB1*05:01 DPB1*19:01
VAEA	8,55,85,86	10	164	0.153	0	0	1	DPB1*01:01 DPB1*11:01 DPB1*13:01 DPB1*26:01
LDGP	8,55,85,86	21	463	0.4408	0	0	1	DPB1*02:01 DPB1*04:02 DPB1*49:01 DPB1*51:01 DPB1*81:01
LEGM	8,55,85,87	1	11	0.377	0	0	1	DPB1*02:02
LEEV	8,55,85,87	3	44	0.4205	0	0	1	DPB1*05:01 DPB1*19:01
VAEV	8,55,85,87	10	164	0.153	0	0	1	DPB1*01:01 DPB1*11:01 DPB1*13:01 DPB1*26:01
LDGM	8,55,85,87	21	463	0.4408	0	0	1	DPB1*02:01 DPB1*04:02 DPB1*49:01 DPB1*51:01 DPB1*81:01
LEPM	8,55,86,87	1	11	0.377	0	0	1	DPB1*02:02
LEAV	8,55,86,87	3	44	0.4205	0	0	1	DPB1*05:01 DPB1*19:01
VAAV	8,55,86,87	10	164	0.153	0	0	1	DPB1*01:01 DPB1*11:01 DPB1*13:01 DPB1*26:01
LDPM	8,55,86,87	21	463	0.4408	0	0	1	DPB1*02:01 DPB1*04:02 DPB1*49:01 DPB1*51:01 DPB1*81:01
VAEL	8,56,57,65	3	41	0.237	0	0	1	DPB1*11:01 DPB1*15:01
VEDI	8,56,57,65	2	41	0.6792	0	0	1	DPB1*09:01 DPB1*17:01
VAEI	8,56,57,65	7	136	0.4813	0	0	1	DPB1*01:01 DPB1*13:01 DPB1*26:01 DPB1*36:01
LEEI	8,56,57,65	21	470	0.4944	0	0	1	DPB1*02:01 DPB1*04:02 DPB1*16:01 DPB1*49:01 DPB1*51:01 DPB1*81:01
LAEE	8,56,57,69	2	31	0.3654	0	0	1	DPB1*02:02 DPB1*19:01 DPB1*340:01 DPB1*71:01
VAER	8,56,57,69	3	41	0.237	0	0	1	DPB1*11:01 DPB1*15:01
VAEK	8,56,57,69	6	101	0.2907	0	0	1	DPB1*01:01 DPB1*26:01 DPB1*36:01
LEEK	8,56,57,69	17	228	0.003989	1	0	1	DPB1*04:02 DPB1*49:01 DPB1*51:01
LAEI	8,56,57,76	1	19	0.547	0	0	1	DPB1*19:01 DPB1*340:01
VAEM	8,56,57,76	3	42	0.2476	0	0	1	DPB1*11:01 DPB1*15:01 DPB1*36:01
VAEV	8,56,57,76	6	100	0.2867	0	0	1	DPB1*01:01 DPB1*26:01
VEDV	8,56,57,76	10	236	0.8381	0	0	1	DPB1*03:01 DPB1*09:01 DPB1*14:01
LEEM	8,56,57,76	21	470	0.4944	0	0	1	DPB1*02:01 DPB1*04:02 DPB1*16:01 DPB1*49:01 DPB1*51:01 DPB1*81:01
LAED	8,56,57,84	3	45	0.4251	0	0	1	DPB1*05:01 DPB1*19:01 DPB1*340:01
VAED	8,56,57,84	10	165	0.1588	0	0	1	DPB1*01:01 DPB1*11:01 DPB1*13:01 DPB1*26:01 DPB1*36:01
LEEG	8,56,57,84	21	463	0.4408	0	0	1	DPB1*02:01 DPB1*04:02 DPB1*49:01 DPB1*51:01 DPB1*81:01
LAEE	8,56,57,85	3	45	0.4251	0	0	1	DPB1*05:01 DPB1*19:01 DPB1*340:01
VAEE	8,56,57,85	10	165	0.1588	0	0	1	DPB1*01:01 DPB1*11:01 DPB1*13:01 DPB1*26:01 DPB1*36:01
LEEG	8,56,57,85	21	463	0.4408	0	0	1	DPB1*02:01 DPB1*04:02 DPB1*49:01 DPB1*51:01 DPB1*81:01
LAEA	8,56,57,86	3	45	0.4251	0	0	1	DPB1*05:01 DPB1*19:01 DPB1*340:01
VAEA	8,56,57,86	10	165	0.1588	0	0	1	DPB1*01:01 DPB1*11:01 DPB1*13:01 DPB1*26:01 DPB1*36:01
LEEP	8,56,57,86	21	463	0.4408	0	0	1	DPB1*02:01 DPB1*04:02 DPB1*49:01 DPB1*51:01 DPB1*81:01
LAEV	8,56,57,87	3	45	0.4251	0	0	1	DPB1*05:01 DPB1*19:01 DPB1*340:01
VAEV	8,56,57,87	10	165	0.1588	0	0	1	DPB1*01:01 DPB1*11:01 DPB1*13:01 DPB1*26:01 DPB1*36:01
LEEM	8,56,57,87	21	463	0.4408	0	0	1	DPB1*02:01 DPB1*04:02 DPB1*49:01 DPB1*51:01 DPB1*81:01
LAIE	8,56,65,69	2	31	0.3654	0	0	1	DPB1*02:02 DPB1*19:01 DPB1*340:01 DPB1*71:01
VALR	8,56,65,69	3	41	0.237	0	0	1	DPB1*11:01 DPB1*15:01
VEIE	8,56,65,69	3	69	0.7528	0	0	1	DPB1*09:01 DPB1*10:01 DPB1*17:01
VAIK	8,56,65,69	6	101	0.2907	0	0	1	DPB1*01:01 DPB1*26:01 DPB1*36:01
LEIK	8,56,65,69	17	228	0.003989	1	0	1	DPB1*04:02 DPB1*49:01 DPB1*51:01
LAII	8,56,65,76	1	19	0.547	0	0	1	DPB1*19:01 DPB1*340:01
VEIV	8,56,65,76	2	38	0.6637	0	0	1	DPB1*09:01 DPB1*10:01
VALM	8,56,65,76	3	41	0.237	0	0	1	DPB1*11:01 DPB1*15:01
VAIV	8,56,65,76	6	100	0.2867	0	0	1	DPB1*01:01 DPB1*26:01
LEIM	8,56,65,76	21	470	0.4944	0	0	1	DPB1*02:01 DPB1*04:02 DPB1*16:01 DPB1*49:01 DPB1*51:01 DPB1*81:01
VALD	8,56,65,84	3	30	0.1297	0	0	1	DPB1*11:01
LAID	8,56,65,84	3	45	0.4251	0	0	1	DPB1*05:01 DPB1*19:01 DPB1*340:01
VEID	8,56,65,84	3	69	0.7528	0	0	1	DPB1*09:01 DPB1*10:01 DPB1*17:01
VAID	8,56,65,84	7	136	0.4813	0	0	1	DPB1*01:01 DPB1*13:01 DPB1*26:01 DPB1*36:01
LEIG	8,56,65,84	21	463	0.4408	0	0	1	DPB1*02:01 DPB1*04:02 DPB1*49:01 DPB1*51:01 DPB1*81:01
VALE	8,56,65,85	3	30	0.1297	0	0	1	DPB1*11:01
LAIE	8,56,65,85	3	45	0.4251	0	0	1	DPB1*05:01 DPB1*19:01 DPB1*340:01
VEIE	8,56,65,85	3	69	0.7528	0	0	1	DPB1*09:01 DPB1*10:01 DPB1*17:01
VAIE	8,56,65,85	7	136	0.4813	0	0	1	DPB1*01:01 DPB1*13:01 DPB1*26:01 DPB1*36:01
LEIG	8,56,65,85	21	463	0.4408	0	0	1	DPB1*02:01 DPB1*04:02 DPB1*49:01 DPB1*51:01 DPB1*81:01
VALA	8,56,65,86	3	30	0.1297	0	0	1	DPB1*11:01
LAIA	8,56,65,86	3	45	0.4251	0	0	1	DPB1*05:01 DPB1*19:01 DPB1*340:01
VEIA	8,56,65,86	3	69	0.7528	0	0	1	DPB1*09:01 DPB1*10:01 DPB1*17:01
VAIA	8,56,65,86	7	136	0.4813	0	0	1	DPB1*01:01 DPB1*13:01 DPB1*26:01 DPB1*36:01
LEIP	8,56,65,86	21	463	0.4408	0	0	1	DPB1*02:01 DPB1*04:02 DPB1*49:01 DPB1*51:01 DPB1*81:01
VALV	8,56,65,87	3	30	0.1297	0	0	1	DPB1*11:01
LAIV	8,56,65,87	3	45	0.4251	0	0	1	DPB1*05:01 DPB1*19:01 DPB1*340:01
VEIV	8,56,65,87	3	69	0.7528	0	0	1	DPB1*09:01 DPB1*10:01 DPB1*17:01
VAIV	8,56,65,87	7	136	0.4813	0	0	1	DPB1*01:01 DPB1*13:01 DPB1*26:01 DPB1*36:01
LEIM	8,56,65,87	21	463	0.4408	0	0	1	DPB1*02:01 DPB1*04:02 DPB1*49:01 DPB1*51:01 DPB1*81:01
LAEM	8,56,69,76	1	12	0.4012	0	0	1	DPB1*02:02 DPB1*71:01
LAEI	8,56,69,76	1	19	0.547	0	0	1	DPB1*19:01 DPB1*340:01
VEEV	8,56,69,76	2	38	0.6637	0	0	1	DPB1*09:01 DPB1*10:01
VARM	8,56,69,76	3	41	0.237	0	0	1	DPB1*11:01 DPB1*15:01
VAKV	8,56,69,76	6	100	0.2867	0	0	1	DPB1*01:01 DPB1*26:01
LEKM	8,56,69,76	17	228	0.003989	0	0	1	DPB1*04:02 DPB1*49:01 DPB1*51:01
LAEG	8,56,69,84	1	12	0.4012	0	0	1	DPB1*02:02 DPB1*71:01
LAED	8,56,69,84	1	19	0.547	0	0	1	DPB1*19:01 DPB1*340:01
LAKD	8,56,69,84	2	27	0.3078	0	0	1	DPB1*05:01
VARD	8,56,69,84	3	30	0.1297	0	0	1	DPB1*11:01
VAKD	8,56,69,84	6	101	0.2907	0	0	1	DPB1*01:01 DPB1*26:01 DPB1*36:01
LEKG	8,56,69,84	17	228	0.003989	0	0	1	DPB1*04:02 DPB1*49:01 DPB1*51:01
LAEG	8,56,69,85	1	12	0.4012	0	0	1	DPB1*02:02 DPB1*71:01
LAEE	8,56,69,85	1	19	0.547	0	0	1	DPB1*19:01 DPB1*340:01
LAKE	8,56,69,85	2	27	0.3078	0	0	1	DPB1*05:01
VARE	8,56,69,85	3	30	0.1297	0	0	1	DPB1*11:01
VAKE	8,56,69,85	6	101	0.2907	0	0	1	DPB1*01:01 DPB1*26:01 DPB1*36:01
LEKG	8,56,69,85	17	228	0.003989	0	0	1	DPB1*04:02 DPB1*49:01 DPB1*51:01
LAEP	8,56,69,86	1	12	0.4012	0	0	1	DPB1*02:02 DPB1*71:01
LAEA	8,56,69,86	1	19	0.547	0	0	1	DPB1*19:01 DPB1*340:01
LAKA	8,56,69,86	2	27	0.3078	0	0	1	DPB1*05:01
VARA	8,56,69,86	3	30	0.1297	0	0	1	DPB1*11:01
VAKA	8,56,69,86	6	101	0.2907	0	0	1	DPB1*01:01 DPB1*26:01 DPB1*36:01
LEKP	8,56,69,86	17	228	0.003989	0	0	1	DPB1*04:02 DPB1*49:01 DPB1*51:01
LAEM	8,56,69,87	1	12	0.4012	0	0	1	DPB1*02:02 DPB1*71:01
LAEV	8,56,69,87	1	19	0.547	0	0	1	DPB1*19:01 DPB1*340:01
LAKV	8,56,69,87	2	27	0.3078	0	0	1	DPB1*05:01
VARV	8,56,69,87	3	30	0.1297	0	0	1	DPB1*11:01
VAKV	8,56,69,87	6	101	0.2907	0	0	1	DPB1*01:01 DPB1*26:01 DPB1*36:01
LEKM	8,56,69,87	17	228	0.003989	0	0	1	DPB1*04:02 DPB1*49:01 DPB1*51:01
LAID	8,56,76,84	1	19	0.547	0	0	1	DPB1*19:01 DPB1*340:01
LAMD	8,56,76,84	2	27	0.3078	0	0	1	DPB1*05:01
VAMD	8,56,76,84	3	31	0.1386	0	0	1	DPB1*11:01 DPB1*36:01
VAVD	8,56,76,84	6	100	0.2867	0	0	1	DPB1*01:01 DPB1*26:01
VEVD	8,56,76,84	11	264	0.8771	0	0	1	DPB1*03:01 DPB1*09:01 DPB1*10:01 DPB1*14:01 DPB1*45:01
LEMG	8,56,76,84	21	463	0.4408	0	0	1	DPB1*02:01 DPB1*04:02 DPB1*49:01 DPB1*51:01 DPB1*81:01
LAIE	8,56,76,85	1	19	0.547	0	0	1	DPB1*19:01 DPB1*340:01
LAME	8,56,76,85	2	27	0.3078	0	0	1	DPB1*05:01
VAME	8,56,76,85	3	31	0.1386	0	0	1	DPB1*11:01 DPB1*36:01
VAVE	8,56,76,85	6	100	0.2867	0	0	1	DPB1*01:01 DPB1*26:01
VEVE	8,56,76,85	11	264	0.8771	0	0	1	DPB1*03:01 DPB1*09:01 DPB1*10:01 DPB1*14:01 DPB1*45:01
LEMG	8,56,76,85	21	463	0.4408	0	0	1	DPB1*02:01 DPB1*04:02 DPB1*49:01 DPB1*51:01 DPB1*81:01
LAIA	8,56,76,86	1	19	0.547	0	0	1	DPB1*19:01 DPB1*340:01
LAMA	8,56,76,86	2	27	0.3078	0	0	1	DPB1*05:01
VAMA	8,56,76,86	3	31	0.1386	0	0	1	DPB1*11:01 DPB1*36:01
VAVA	8,56,76,86	6	100	0.2867	0	0	1	DPB1*01:01 DPB1*26:01
VEVA	8,56,76,86	11	264	0.8771	0	0	1	DPB1*03:01 DPB1*09:01 DPB1*10:01 DPB1*14:01 DPB1*45:01
LEMP	8,56,76,86	21	463	0.4408	0	0	1	DPB1*02:01 DPB1*04:02 DPB1*49:01 DPB1*51:01 DPB1*81:01
LAIV	8,56,76,87	1	19	0.547	0	0	1	DPB1*19:01 DPB1*340:01
LAMV	8,56,76,87	2	27	0.3078	0	0	1	DPB1*05:01
VAMV	8,56,76,87	3	31	0.1386	0	0	1	DPB1*11:01 DPB1*36:01
VAVV	8,56,76,87	6	100	0.2867	0	0	1	DPB1*01:01 DPB1*26:01
VEVV	8,56,76,87	11	264	0.8771	0	0	1	DPB1*03:01 DPB1*09:01 DPB1*10:01 DPB1*14:01 DPB1*45:01
LEMM	8,56,76,87	21	463	0.4408	0	0	1	DPB1*02:01 DPB1*04:02 DPB1*49:01 DPB1*51:01 DPB1*81:01
LADE	8,56,84,85	3	45	0.4251	0	0	1	DPB1*05:01 DPB1*19:01 DPB1*340:01
VADE	8,56,84,85	10	165	0.1588	0	0	1	DPB1*01:01 DPB1*11:01 DPB1*13:01 DPB1*26:01 DPB1*36:01
LEGG	8,56,84,85	21	463	0.4408	0	0	1	DPB1*02:01 DPB1*04:02 DPB1*49:01 DPB1*51:01 DPB1*81:01
LADA	8,56,84,86	3	45	0.4251	0	0	1	DPB1*05:01 DPB1*19:01 DPB1*340:01
VADA	8,56,84,86	10	165	0.1588	0	0	1	DPB1*01:01 DPB1*11:01 DPB1*13:01 DPB1*26:01 DPB1*36:01
LEGP	8,56,84,86	21	463	0.4408	0	0	1	DPB1*02:01 DPB1*04:02 DPB1*49:01 DPB1*51:01 DPB1*81:01
LADV	8,56,84,87	3	45	0.4251	0	0	1	DPB1*05:01 DPB1*19:01 DPB1*340:01
VADV	8,56,84,87	10	165	0.1588	0	0	1	DPB1*01:01 DPB1*11:01 DPB1*13:01 DPB1*26:01 DPB1*36:01
LEGM	8,56,84,87	21	463	0.4408	0	0	1	DPB1*02:01 DPB1*04:02 DPB1*49:01 DPB1*51:01 DPB1*81:01
LAEA	8,56,85,86	3	45	0.4251	0	0	1	DPB1*05:01 DPB1*19:01 DPB1*340:01
VAEA	8,56,85,86	10	165	0.1588	0	0	1	DPB1*01:01 DPB1*11:01 DPB1*13:01 DPB1*26:01 DPB1*36:01
LEGP	8,56,85,86	21	463	0.4408	0	0	1	DPB1*02:01 DPB1*04:02 DPB1*49:01 DPB1*51:01 DPB1*81:01
LAEV	8,56,85,87	3	45	0.4251	0	0	1	DPB1*05:01 DPB1*19:01 DPB1*340:01
VAEV	8,56,85,87	10	165	0.1588	0	0	1	DPB1*01:01 DPB1*11:01 DPB1*13:01 DPB1*26:01 DPB1*36:01
LEGM	8,56,85,87	21	463	0.4408	0	0	1	DPB1*02:01 DPB1*04:02 DPB1*49:01 DPB1*51:01 DPB1*81:01
LAAV	8,56,86,87	3	45	0.4251	0	0	1	DPB1*05:01 DPB1*19:01 DPB1*340:01
VAAV	8,56,86,87	10	165	0.1588	0	0	1	DPB1*01:01 DPB1*11:01 DPB1*13:01 DPB1*26:01 DPB1*36:01
LEPM	8,56,86,87	21	463	0.4408	0	0	1	DPB1*02:01 DPB1*04:02 DPB1*49:01 DPB1*51:01 DPB1*81:01
VELR	8,57,65,69	3	41	0.237	0	0	1	DPB1*11:01 DPB1*15:01
VDIE	8,57,65,69	2	41	0.6792	0	0	1	DPB1*09:01 DPB1*17:01
VEIK	8,57,65,69	6	101	0.2907	0	0	1	DPB1*01:01 DPB1*26:01 DPB1*36:01
LEIK	8,57,65,69	33	822	1	0	0	1	DPB1*04:01 DPB1*04:02 DPB1*05:01 DPB1*23:01 DPB1*49:01 DPB1*51:01
VDIV	8,57,65,76	1	10	0.3518	0	0	1	DPB1*09:01
LEII	8,57,65,76	1	19	0.547	0	0	1	DPB1*19:01 DPB1*340:01
VELM	8,57,65,76	3	41	0.237	0	0	1	DPB1*11:01 DPB1*15:01
VEIV	8,57,65,76	7	127	0.3402	0	0	1	DPB1*01:01 DPB1*10:01 DPB1*26:01
VELD	8,57,65,84	3	31	0.1386	0	0	1	DPB1*11:01 DPB1*45:01
VDID	8,57,65,84	2	41	0.6792	0	0	1	DPB1*09:01 DPB1*17:01
LEID	8,57,65,84	3	59	0.7277	0	0	1	DPB1*05:01 DPB1*16:01 DPB1*19:01 DPB1*340:01
VEID	8,57,65,84	8	162	0.5137	0	0	1	DPB1*01:01 DPB1*10:01 DPB1*13:01 DPB1*26:01 DPB1*36:01
VELE	8,57,65,85	3	31	0.1386	0	0	1	DPB1*11:01 DPB1*45:01
VDIE	8,57,65,85	2	41	0.6792	0	0	1	DPB1*09:01 DPB1*17:01
LEIE	8,57,65,85	3	59	0.7277	0	0	1	DPB1*05:01 DPB1*16:01 DPB1*19:01 DPB1*340:01
VEIE	8,57,65,85	8	162	0.5137	0	0	1	DPB1*01:01 DPB1*10:01 DPB1*13:01 DPB1*26:01 DPB1*36:01
VELA	8,57,65,86	3	31	0.1386	0	0	1	DPB1*11:01 DPB1*45:01
VDIA	8,57,65,86	2	41	0.6792	0	0	1	DPB1*09:01 DPB1*17:01
LEIA	8,57,65,86	3	59	0.7277	0	0	1	DPB1*05:01 DPB1*16:01 DPB1*19:01 DPB1*340:01
VEIA	8,57,65,86	8	162	0.5137	0	0	1	DPB1*01:01 DPB1*10:01 DPB1*13:01 DPB1*26:01 DPB1*36:01
VELV	8,57,65,87	3	31	0.1386	0	0	1	DPB1*11:01 DPB1*45:01
VDIV	8,57,65,87	2	41	0.6792	0	0	1	DPB1*09:01 DPB1*17:01
LEIV	8,57,65,87	3	59	0.7277	0	0	1	DPB1*05:01 DPB1*16:01 DPB1*19:01 DPB1*340:01
VEIV	8,57,65,87	8	162	0.5137	0	0	1	DPB1*01:01 DPB1*10:01 DPB1*13:01 DPB1*26:01 DPB1*36:01
VDEV	8,57,69,76	1	10	0.3518	0	0	1	DPB1*09:01
LEEI	8,57,69,76	1	19	0.547	0	0	1	DPB1*19:01 DPB1*340:01
VERM	8,57,69,76	3	41	0.237	0	0	1	DPB1*11:01 DPB1*15:01
VEKV	8,57,69,76	6	101	0.2907	0	0	1	DPB1*01:01 DPB1*26:01 DPB1*45:01
LEKM	8,57,69,76	33	822	1	0	0	1	DPB1*04:01 DPB1*04:02 DPB1*05:01 DPB1*23:01 DPB1*49:01 DPB1*51:01
LEKD	8,57,69,84	2	27	0.3078	0	0	1	DPB1*05:01
VERD	8,57,69,84	3	30	0.1297	0	0	1	DPB1*11:01
VEKD	8,57,69,84	6	102	0.2948	0	0	1	DPB1*01:01 DPB1*26:01 DPB1*36:01 DPB1*45:01
LEKG	8,57,69,84	33	813	1	0	0	1	DPB1*04:01 DPB1*04:02 DPB1*23:01 DPB1*49:01 DPB1*51:01
LEKE	8,57,69,85	2	27	0.3078	0	0	1	DPB1*05:01
VERE	8,57,69,85	3	30	0.1297	0	0	1	DPB1*11:01
VEKE	8,57,69,85	6	102	0.2948	0	0	1	DPB1*01:01 DPB1*26:01 DPB1*36:01 DPB1*45:01
LEKG	8,57,69,85	33	813	1	0	0	1	DPB1*04:01 DPB1*04:02 DPB1*23:01 DPB1*49:01 DPB1*51:01
LEKA	8,57,69,86	2	27	0.3078	0	0	1	DPB1*05:01
VERA	8,57,69,86	3	30	0.1297	0	0	1	DPB1*11:01
VEKA	8,57,69,86	6	102	0.2948	0	0	1	DPB1*01:01 DPB1*26:01 DPB1*36:01 DPB1*45:01
LEKP	8,57,69,86	33	813	1	0	0	1	DPB1*04:01 DPB1*04:02 DPB1*23:01 DPB1*49:01 DPB1*51:01
LEKV	8,57,69,87	2	27	0.3078	0	0	1	DPB1*05:01
VERV	8,57,69,87	3	30	0.1297	0	0	1	DPB1*11:01
VEKV	8,57,69,87	6	102	0.2948	0	0	1	DPB1*01:01 DPB1*26:01 DPB1*36:01 DPB1*45:01
LEKM	8,57,69,87	33	813	1	0	0	1	DPB1*04:01 DPB1*04:02 DPB1*23:01 DPB1*49:01 DPB1*51:01
LEID	8,57,76,84	1	19	0.547	0	0	1	DPB1*19:01 DPB1*340:01
VEMD	8,57,76,84	3	31	0.1386	0	0	1	DPB1*11:01 DPB1*36:01
LEMD	8,57,76,84	2	41	0.6792	0	0	1	DPB1*05:01 DPB1*16:01
VEVD	8,57,76,84	7	128	0.3436	0	0	1	DPB1*01:01 DPB1*10:01 DPB1*26:01 DPB1*45:01
VDVD	8,57,76,84	10	236	0.8381	0	0	1	DPB1*03:01 DPB1*09:01 DPB1*14:01
LEIE	8,57,76,85	1	19	0.547	0	0	1	DPB1*19:01 DPB1*340:01
VEME	8,57,76,85	3	31	0.1386	0	0	1	DPB1*11:01 DPB1*36:01
LEME	8,57,76,85	2	41	0.6792	0	0	1	DPB1*05:01 DPB1*16:01
VEVE	8,57,76,85	7	128	0.3436	0	0	1	DPB1*01:01 DPB1*10:01 DPB1*26:01 DPB1*45:01
VDVE	8,57,76,85	10	236	0.8381	0	0	1	DPB1*03:01 DPB1*09:01 DPB1*14:01
LEIA	8,57,76,86	1	19	0.547	0	0	1	DPB1*19:01 DPB1*340:01
VEMA	8,57,76,86	3	31	0.1386	0	0	1	DPB1*11:01 DPB1*36:01
LEMA	8,57,76,86	2	41	0.6792	0	0	1	DPB1*05:01 DPB1*16:01
VEVA	8,57,76,86	7	128	0.3436	0	0	1	DPB1*01:01 DPB1*10:01 DPB1*26:01 DPB1*45:01
VDVA	8,57,76,86	10	236	0.8381	0	0	1	DPB1*03:01 DPB1*09:01 DPB1*14:01
LEIV	8,57,76,87	1	19	0.547	0	0	1	DPB1*19:01 DPB1*340:01
VEMV	8,57,76,87	3	31	0.1386	0	0	1	DPB1*11:01 DPB1*36:01
LEMV	8,57,76,87	2	41	0.6792	0	0	1	DPB1*05:01 DPB1*16:01
VEVV	8,57,76,87	7	128	0.3436	0	0	1	DPB1*01:01 DPB1*10:01 DPB1*26:01 DPB1*45:01
VDVV	8,57,76,87	10	236	0.8381	0	0	1	DPB1*03:01 DPB1*09:01 DPB1*14:01
LEDE	8,57,84,85	3	59	0.7277	0	0	1	DPB1*05:01 DPB1*16:01 DPB1*19:01 DPB1*340:01
VEDE	8,57,84,85	11	191	0.1879	0	0	1	DPB1*01:01 DPB1*10:01 DPB1*11:01 DPB1*13:01 DPB1*26:01 DPB1*36:01 DPB1*45:01
LEDA	8,57,84,86	3	59	0.7277	0	0	1	DPB1*05:01 DPB1*16:01 DPB1*19:01 DPB1*340:01
VEDA	8,57,84,86	11	191	0.1879	0	0	1	DPB1*01:01 DPB1*10:01 DPB1*11:01 DPB1*13:01 DPB1*26:01 DPB1*36:01 DPB1*45:01
LEDV	8,57,84,87	3	59	0.7277	0	0	1	DPB1*05:01 DPB1*16:01 DPB1*19:01 DPB1*340:01
VEDV	8,57,84,87	11	191	0.1879	0	0	1	DPB1*01:01 DPB1*10:01 DPB1*11:01 DPB1*13:01 DPB1*26:01 DPB1*36:01 DPB1*45:01
LEEA	8,57,85,86	3	59	0.7277	0	0	1	DPB1*05:01 DPB1*16:01 DPB1*19:01 DPB1*340:01
VEEA	8,57,85,86	11	191	0.1879	0	0	1	DPB1*01:01 DPB1*10:01 DPB1*11:01 DPB1*13:01 DPB1*26:01 DPB1*36:01 DPB1*45:01
LEEV	8,57,85,87	3	59	0.7277	0	0	1	DPB1*05:01 DPB1*16:01 DPB1*19:01 DPB1*340:01
VEEV	8,57,85,87	11	191	0.1879	0	0	1	DPB1*01:01 DPB1*10:01 DPB1*11:01 DPB1*13:01 DPB1*26:01 DPB1*36:01 DPB1*45:01
LEAV	8,57,86,87	3	59	0.7277	0	0	1	DPB1*05:01 DPB1*16:01 DPB1*19:01 DPB1*340:01
VEAV	8,57,86,87	11	191	0.1879	0	0	1	DPB1*01:01 DPB1*10:01 DPB1*11:01 DPB1*13:01 DPB1*26:01 DPB1*36:01 DPB1*45:01
LIEI	8,65,69,76	1	19	0.547	0	0	1	DPB1*19:01 DPB1*340:01
VIEV	8,65,69,76	2	38	0.6637	0	0	1	DPB1*09:01 DPB1*10:01
VLRM	8,65,69,76	3	41	0.237	0	0	1	DPB1*11:01 DPB1*15:01
VIKV	8,65,69,76	6	100	0.2867	0	0	1	DPB1*01:01 DPB1*26:01
LIKM	8,65,69,76	33	822	1	0	0	1	DPB1*04:01 DPB1*04:02 DPB1*05:01 DPB1*23:01 DPB1*49:01 DPB1*51:01
LIKD	8,65,69,84	2	27	0.3078	0	0	1	DPB1*05:01
VLRD	8,65,69,84	3	30	0.1297	0	0	1	DPB1*11:01
VIKD	8,65,69,84	6	101	0.2907	0	0	1	DPB1*01:01 DPB1*26:01 DPB1*36:01
LIKG	8,65,69,84	33	813	1	0	0	1	DPB1*04:01 DPB1*04:02 DPB1*23:01 DPB1*49:01 DPB1*51:01
LIKE	8,65,69,85	2	27	0.3078	0	0	1	DPB1*05:01
VLRE	8,65,69,85	3	30	0.1297	0	0	1	DPB1*11:01
VIKE	8,65,69,85	6	101	0.2907	0	0	1	DPB1*01:01 DPB1*26:01 DPB1*36:01
LIKG	8,65,69,85	33	813	1	0	0	1	DPB1*04:01 DPB1*04:02 DPB1*23:01 DPB1*49:01 DPB1*51:01
LIKA	8,65,69,86	2	27	0.3078	0	0	1	DPB1*05:01
VLRA	8,65,69,86	3	30	0.1297	0	0	1	DPB1*11:01
VIKA	8,65,69,86	6	101	0.2907	0	0	1	DPB1*01:01 DPB1*26:01 DPB1*36:01
LIKP	8,65,69,86	33	813	1	0	0	1	DPB1*04:01 DPB1*04:02 DPB1*23:01 DPB1*49:01 DPB1*51:01
LIKV	8,65,69,87	2	27	0.3078	0	0	1	DPB1*05:01
VLRV	8,65,69,87	3	30	0.1297	0	0	1	DPB1*11:01
VIKV	8,65,69,87	6	101	0.2907	0	0	1	DPB1*01:01 DPB1*26:01 DPB1*36:01
LIKM	8,65,69,87	33	813	1	0	0	1	DPB1*04:01 DPB1*04:02 DPB1*23:01 DPB1*49:01 DPB1*51:01
LIID	8,65,76,84	1	19	0.547	0	0	1	DPB1*19:01 DPB1*340:01
LIMD	8,65,76,84	2	41	0.6792	0	0	1	DPB1*05:01 DPB1*16:01
VLMD	8,65,76,84	4	78	0.549	0	0	1	DPB1*06:01 DPB1*11:01 DPB1*20:01
VIVD	8,65,76,84	8	136	0.2443	0	0	1	DPB1*01:01 DPB1*09:01 DPB1*10:01 DPB1*26:01
LIIE	8,65,76,85	1	19	0.547	0	0	1	DPB1*19:01 DPB1*340:01
LIME	8,65,76,85	2	41	0.6792	0	0	1	DPB1*05:01 DPB1*16:01
VLME	8,65,76,85	4	78	0.549	0	0	1	DPB1*06:01 DPB1*11:01 DPB1*20:01
VIVE	8,65,76,85	8	136	0.2443	0	0	1	DPB1*01:01 DPB1*09:01 DPB1*10:01 DPB1*26:01
LIIA	8,65,76,86	1	19	0.547	0	0	1	DPB1*19:01 DPB1*340:01
LIMA	8,65,76,86	2	41	0.6792	0	0	1	DPB1*05:01 DPB1*16:01
VLMA	8,65,76,86	4	78	0.549	0	0	1	DPB1*06:01 DPB1*11:01 DPB1*20:01
VIVA	8,65,76,86	8	136	0.2443	0	0	1	DPB1*01:01 DPB1*09:01 DPB1*10:01 DPB1*26:01
LIIV	8,65,76,87	1	19	0.547	0	0	1	DPB1*19:01 DPB1*340:01
LIMV	8,65,76,87	2	41	0.6792	0	0	1	DPB1*05:01 DPB1*16:01
VLMV	8,65,76,87	4	78	0.549	0	0	1	DPB1*06:01 DPB1*11:01 DPB1*20:01
VIVV	8,65,76,87	8	136	0.2443	0	0	1	DPB1*01:01 DPB1*09:01 DPB1*10:01 DPB1*26:01
LIDE	8,65,84,85	3	59	0.7277	0	0	1	DPB1*05:01 DPB1*16:01 DPB1*19:01 DPB1*340:01
VIDE	8,65,84,85	10	200	0.4399	0	0	1	DPB1*01:01 DPB1*09:01 DPB1*10:01 DPB1*13:01 DPB1*17:01 DPB1*26:01 DPB1*36:01
LIDA	8,65,84,86	3	59	0.7277	0	0	1	DPB1*05:01 DPB1*16:01 DPB1*19:01 DPB1*340:01
VIDA	8,65,84,86	10	200	0.4399	0	0	1	DPB1*01:01 DPB1*09:01 DPB1*10:01 DPB1*13:01 DPB1*17:01 DPB1*26:01 DPB1*36:01
LIDV	8,65,84,87	3	59	0.7277	0	0	1	DPB1*05:01 DPB1*16:01 DPB1*19:01 DPB1*340:01
VIDV	8,65,84,87	10	200	0.4399	0	0	1	DPB1*01:01 DPB1*09:01 DPB1*10:01 DPB1*13:01 DPB1*17:01 DPB1*26:01 DPB1*36:01
LIEA	8,65,85,86	3	59	0.7277	0	0	1	DPB1*05:01 DPB1*16:01 DPB1*19:01 DPB1*340:01
VIEA	8,65,85,86	10	200	0.4399	0	0	1	DPB1*01:01 DPB1*09:01 DPB1*10:01 DPB1*13:01 DPB1*17:01 DPB1*26:01 DPB1*36:01
LIEV	8,65,85,87	3	59	0.7277	0	0	1	DPB1*05:01 DPB1*16:01 DPB1*19:01 DPB1*340:01
VIEV	8,65,85,87	10	200	0.4399	0	0	1	DPB1*01:01 DPB1*09:01 DPB1*10:01 DPB1*13:01 DPB1*17:01 DPB1*26:01 DPB1*36:01
LIAV	8,65,86,87	3	59	0.7277	0	0	1	DPB1*05:01 DPB1*16:01 DPB1*19:01 DPB1*340:01
VIAV	8,65,86,87	10	200	0.4399	0	0	1	DPB1*01:01 DPB1*09:01 DPB1*10:01 DPB1*13:01 DPB1*17:01 DPB1*26:01 DPB1*36:01
LEID	8,69,76,84	1	19	0.547	0	0	1	DPB1*19:01 DPB1*340:01
LKMD	8,69,76,84	2	27	0.3078	0	0	1	DPB1*05:01
VRMD	8,69,76,84	3	30	0.1297	0	0	1	DPB1*11:01
VEVD	8,69,76,84	2	38	0.6637	0	0	1	DPB1*09:01 DPB1*10:01
VKVD	8,69,76,84	14	317	0.6604	0	0	1	DPB1*01:01 DPB1*03:01 DPB1*14:01 DPB1*26:01 DPB1*45:01
LKMG	8,69,76,84	33	813	1	0	0	1	DPB1*04:01 DPB1*04:02 DPB1*23:01 DPB1*49:01 DPB1*51:01
LEIE	8,69,76,85	1	19	0.547	0	0	1	DPB1*19:01 DPB1*340:01
LKME	8,69,76,85	2	27	0.3078	0	0	1	DPB1*05:01
VRME	8,69,76,85	3	30	0.1297	0	0	1	DPB1*11:01
VEVE	8,69,76,85	2	38	0.6637	0	0	1	DPB1*09:01 DPB1*10:01
VKVE	8,69,76,85	14	317	0.6604	0	0	1	DPB1*01:01 DPB1*03:01 DPB1*14:01 DPB1*26:01 DPB1*45:01
LKMG	8,69,76,85	33	813	1	0	0	1	DPB1*04:01 DPB1*04:02 DPB1*23:01 DPB1*49:01 DPB1*51:01
LEIA	8,69,76,86	1	19	0.547	0	0	1	DPB1*19:01 DPB1*340:01
LKMA	8,69,76,86	2	27	0.3078	0	0	1	DPB1*05:01
VRMA	8,69,76,86	3	30	0.1297	0	0	1	DPB1*11:01
VEVA	8,69,76,86	2	38	0.6637	0	0	1	DPB1*09:01 DPB1*10:01
VKVA	8,69,76,86	14	317	0.6604	0	0	1	DPB1*01:01 DPB1*03:01 DPB1*14:01 DPB1*26:01 DPB1*45:01
LKMP	8,69,76,86	33	813	1	0	0	1	DPB1*04:01 DPB1*04:02 DPB1*23:01 DPB1*49:01 DPB1*51:01
LEIV	8,69,76,87	1	19	0.547	0	0	1	DPB1*19:01 DPB1*340:01
LKMV	8,69,76,87	2	27	0.3078	0	0	1	DPB1*05:01
VRMV	8,69,76,87	3	30	0.1297	0	0	1	DPB1*11:01
VEVV	8,69,76,87	2	38	0.6637	0	0	1	DPB1*09:01 DPB1*10:01
VKVV	8,69,76,87	14	317	0.6604	0	0	1	DPB1*01:01 DPB1*03:01 DPB1*14:01 DPB1*26:01 DPB1*45:01
LKMM	8,69,76,87	33	813	1	0	0	1	DPB1*04:01 DPB1*04:02 DPB1*23:01 DPB1*49:01 DPB1*51:01
LKDE	8,69,84,85	2	27	0.3078	0	0	1	DPB1*05:01
VRDE	8,69,84,85	3	30	0.1297	0	0	1	DPB1*11:01
VKDE	8,69,84,85	14	325	0.7408	0	0	1	DPB1*01:01 DPB1*03:01 DPB1*14:01 DPB1*20:01 DPB1*26:01 DPB1*36:01 DPB1*45:01
LKGG	8,69,84,85	33	813	1	0	0	1	DPB1*04:01 DPB1*04:02 DPB1*23:01 DPB1*49:01 DPB1*51:01
LKDA	8,69,84,86	2	27	0.3078	0	0	1	DPB1*05:01
VRDA	8,69,84,86	3	30	0.1297	0	0	1	DPB1*11:01
VKDA	8,69,84,86	14	325	0.7408	0	0	1	DPB1*01:01 DPB1*03:01 DPB1*14:01 DPB1*20:01 DPB1*26:01 DPB1*36:01 DPB1*45:01
LKGP	8,69,84,86	33	813	1	0	0	1	DPB1*04:01 DPB1*04:02 DPB1*23:01 DPB1*49:01 DPB1*51:01
LKDV	8,69,84,87	2	27	0.3078	0	0	1	DPB1*05:01
VRDV	8,69,84,87	3	30	0.1297	0	0	1	DPB1*11:01
VKDV	8,69,84,87	14	325	0.7408	0	0	1	DPB1*01:01 DPB1*03:01 DPB1*14:01 DPB1*20:01 DPB1*26:01 DPB1*36:01 DPB1*45:01
LKGM	8,69,84,87	33	813	1	0	0	1	DPB1*04:01 DPB1*04:02 DPB1*23:01 DPB1*49:01 DPB1*51:01
LKEA	8,69,85,86	2	27	0.3078	0	0	1	DPB1*05:01
VREA	8,69,85,86	3	30	0.1297	0	0	1	DPB1*11:01
VKEA	8,69,85,86	14	325	0.7408	0	0	1	DPB1*01:01 DPB1*03:01 DPB1*14:01 DPB1*20:01 DPB1*26:01 DPB1*36:01 DPB1*45:01
LKGP	8,69,85,86	33	813	1	0	0	1	DPB1*04:01 DPB1*04:02 DPB1*23:01 DPB1*49:01 DPB1*51:01
LKEV	8,69,85,87	2	27	0.3078	0	0	1	DPB1*05:01
VREV	8,69,85,87	3	30	0.1297	0	0	1	DPB1*11:01
VKEV	8,69,85,87	14	325	0.7408	0	0	1	DPB1*01:01 DPB1*03:01 DPB1*14:01 DPB1*20:01 DPB1*26:01 DPB1*36:01 DPB1*45:01
LKGM	8,69,85,87	33	813	1	0	0	1	DPB1*04:01 DPB1*04:02 DPB1*23:01 DPB1*49:01 DPB1*51:01
LKAV	8,69,86,87	2	27	0.3078	0	0	1	DPB1*05:01
VRAV	8,69,86,87	3	30	0.1297	0	0	1	DPB1*11:01
VKAV	8,69,86,87	14	325	0.7408	0	0	1	DPB1*01:01 DPB1*03:01 DPB1*14:01 DPB1*20:01 DPB1*26:01 DPB1*36:01 DPB1*45:01
LKPM	8,69,86,87	33	813	1	0	0	1	DPB1*04:01 DPB1*04:02 DPB1*23:01 DPB1*49:01 DPB1*51:01
LIDE	8,76,84,85	1	19	0.547	0	0	1	DPB1*19:01 DPB1*340:01
LMDE	8,76,84,85	2	41	0.6792	0	0	1	DPB1*05:01 DPB1*16:01
VMDE	8,76,84,85	5	109	0.7946	0	0	1	DPB1*06:01 DPB1*11:01 DPB1*17:01 DPB1*20:01 DPB1*36:01
VVDE	8,76,84,85	16	351	0.5248	0	0	1	DPB1*01:01 DPB1*03:01 DPB1*09:01 DPB1*10:01 DPB1*14:01 DPB1*26:01 DPB1*45:01
LIDA	8,76,84,86	1	19	0.547	0	0	1	DPB1*19:01 DPB1*340:01
LMDA	8,76,84,86	2	41	0.6792	0	0	1	DPB1*05:01 DPB1*16:01
VMDA	8,76,84,86	5	109	0.7946	0	0	1	DPB1*06:01 DPB1*11:01 DPB1*17:01 DPB1*20:01 DPB1*36:01
VVDA	8,76,84,86	16	351	0.5248	0	0	1	DPB1*01:01 DPB1*03:01 DPB1*09:01 DPB1*10:01 DPB1*14:01 DPB1*26:01 DPB1*45:01
LIDV	8,76,84,87	1	19	0.547	0	0	1	DPB1*19:01 DPB1*340:01
LMDV	8,76,84,87	2	41	0.6792	0	0	1	DPB1*05:01 DPB1*16:01
VMDV	8,76,84,87	5	109	0.7946	0	0	1	DPB1*06:01 DPB1*11:01 DPB1*17:01 DPB1*20:01 DPB1*36:01
VVDV	8,76,84,87	16	351	0.5248	0	0	1	DPB1*01:01 DPB1*03:01 DPB1*09:01 DPB1*10:01 DPB1*14:01 DPB1*26:01 DPB1*45:01
LIEA	8,76,85,86	1	19	0.547	0	0	1	DPB1*19:01 DPB1*340:01
LMEA	8,76,85,86	2	41	0.6792	0	0	1	DPB1*05:01 DPB1*16:01
VMEA	8,76,85,86	5	109	0.7946	0	0	1	DPB1*06:01 DPB1*11:01 DPB1*17:01 DPB1*20:01 DPB1*36:01
VVEA	8,76,85,86	16	351	0.5248	0	0	1	DPB1*01:01 DPB1*03:01 DPB1*09:01 DPB1*10:01 DPB1*14:01 DPB1*26:01 DPB1*45:01
LIEV	8,76,85,87	1	19	0.547	0	0	1	DPB1*19:01 DPB1*340:01
LMEV	8,76,85,87	2	41	0.6792	0	0	1	DPB1*05:01 DPB1*16:01
VMEV	8,76,85,87	5	109	0.7946	0	0	1	DPB1*06:01 DPB1*11:01 DPB1*17:01 DPB1*20:01 DPB1*36:01
VVEV	8,76,85,87	16	351	0.5248	0	0	1	DPB1*01:01 DPB1*03:01 DPB1*09:01 DPB1*10:01 DPB1*14:01 DPB1*26:01 DPB1*45:01
LIAV	8,76,86,87	1	19	0.547	0	0	1	DPB1*19:01 DPB1*340:01
LMAV	8,76,86,87	2	41	0.6792	0	0	1	DPB1*05:01 DPB1*16:01
VMAV	8,76,86,87	5	109	0.7946	0	0	1	DPB1*06:01 DPB1*11:01 DPB1*17:01 DPB1*20:01 DPB1*36:01
VVAV	8,76,86,87	16	351	0.5248	0	0	1	DPB1*01:01 DPB1*03:01 DPB1*09:01 DPB1*10:01 DPB1*14:01 DPB1*26:01 DPB1*45:01
LDEA	8,84,85,86	3	59	0.7277	0	0	1	DPB1*05:01 DPB1*16:01 DPB1*19:01 DPB1*340:01
LDEV	8,84,85,87	3	59	0.7277	0	0	1	DPB1*05:01 DPB1*16:01 DPB1*19:01 DPB1*340:01
LDAV	8,84,86,87	3	59	0.7277	0	0	1	DPB1*05:01 DPB1*16:01 DPB1*19:01 DPB1*340:01
LEAV	8,85,86,87	3	59	0.7277	0	0	1	DPB1*05:01 DPB1*16:01 DPB1*19:01 DPB1*340:01
YLQY	9,11,33,35	3	30	0.1297	0	0	1	DPB1*11:01
FGEL	9,11,33,35	3	38	0.206	0	0	1	DPB1*02:02 DPB1*05:01
HLEF	9,11,33,35	5	94	0.578	0	0	1	DPB1*09:01 DPB1*10:01 DPB1*14:01 DPB1*17:01 DPB1*45:01
YGEY	9,11,33,35	6	99	0.2829	0	0	1	DPB1*01:01
YLQA	9,11,33,36	3	30	0.1297	0	0	1	DPB1*11:01
HLEV	9,11,33,36	5	94	0.578	0	0	1	DPB1*09:01 DPB1*10:01 DPB1*14:01 DPB1*17:01 DPB1*45:01
YGEA	9,11,33,36	6	99	0.2829	0	0	1	DPB1*01:01
FGEV	9,11,33,36	23	523	0.5184	0	0	1	DPB1*02:01 DPB1*02:02 DPB1*04:02 DPB1*05:01 DPB1*16:01 DPB1*19:01 DPB1*23:01 DPB1*340:01 DPB1*71:01
YLQA	9,11,33,55	3	30	0.1297	0	0	1	DPB1*11:01
FGEE	9,11,33,55	4	55	0.2791	0	0	1	DPB1*02:02 DPB1*05:01 DPB1*19:01
HLED	9,11,33,55	5	94	0.578	0	0	1	DPB1*09:01 DPB1*10:01 DPB1*14:01 DPB1*17:01 DPB1*45:01
YGEA	9,11,33,55	6	99	0.2829	0	0	1	DPB1*01:01
FGED	9,11,33,55	21	470	0.4944	0	0	1	DPB1*02:01 DPB1*04:02 DPB1*16:01 DPB1*49:01 DPB1*51:01 DPB1*81:01
YLQA	9,11,33,56	3	30	0.1297	0	0	1	DPB1*11:01
HLEE	9,11,33,56	5	94	0.578	0	0	1	DPB1*09:01 DPB1*10:01 DPB1*14:01 DPB1*17:01 DPB1*45:01
YGEA	9,11,33,56	6	99	0.2829	0	0	1	DPB1*01:01
FGEE	9,11,33,56	21	470	0.4944	0	0	1	DPB1*02:01 DPB1*04:02 DPB1*16:01 DPB1*49:01 DPB1*51:01 DPB1*81:01
YLQE	9,11,33,57	3	30	0.1297	0	0	1	DPB1*11:01
HLED	9,11,33,57	4	65	0.3319	0	0	1	DPB1*09:01 DPB1*14:01 DPB1*17:01
YGEE	9,11,33,57	6	99	0.2829	0	0	1	DPB1*01:01
HLEL	9,11,33,65	3	25	0.08876	0	0	1	DPB1*14:01 DPB1*45:01
YLQL	9,11,33,65	3	30	0.1297	0	0	1	DPB1*11:01
HLEI	9,11,33,65	3	69	0.7528	0	0	1	DPB1*09:01 DPB1*10:01 DPB1*17:01
YGEI	9,11,33,65	6	99	0.2829	0	0	1	DPB1*01:01
HLEK	9,11,33,69	3	25	0.08876	0	0	1	DPB1*14:01 DPB1*45:01
YLQR	9,11,33,69	3	30	0.1297	0	0	1	DPB1*11:01
HLEE	9,11,33,69	3	69	0.7528	0	0	1	DPB1*09:01 DPB1*10:01 DPB1*17:01
YGEK	9,11,33,69	6	99	0.2829	0	0	1	DPB1*01:01
FGEK	9,11,33,69	33	822	1	0	0	1	DPB1*04:01 DPB1*04:02 DPB1*05:01 DPB1*23:01 DPB1*49:01 DPB1*51:01
FGEI	9,11,33,76	1	19	0.547	0	0	1	DPB1*19:01 DPB1*340:01
YLQM	9,11,33,76	3	30	0.1297	0	0	1	DPB1*11:01
HLEV	9,11,33,76	5	63	0.1773	0	0	1	DPB1*09:01 DPB1*10:01 DPB1*14:01 DPB1*45:01
YGEV	9,11,33,76	6	99	0.2829	0	0	1	DPB1*01:01
YLQD	9,11,33,84	3	30	0.1297	0	0	1	DPB1*11:01
FGED	9,11,33,84	3	59	0.7277	0	0	1	DPB1*05:01 DPB1*16:01 DPB1*19:01 DPB1*340:01
HLED	9,11,33,84	5	94	0.578	0	0	1	DPB1*09:01 DPB1*10:01 DPB1*14:01 DPB1*17:01 DPB1*45:01
YGED	9,11,33,84	6	99	0.2829	0	0	1	DPB1*01:01
YLQE	9,11,33,85	3	30	0.1297	0	0	1	DPB1*11:01
FGEE	9,11,33,85	3	59	0.7277	0	0	1	DPB1*05:01 DPB1*16:01 DPB1*19:01 DPB1*340:01
HLEE	9,11,33,85	5	94	0.578	0	0	1	DPB1*09:01 DPB1*10:01 DPB1*14:01 DPB1*17:01 DPB1*45:01
YGEE	9,11,33,85	6	99	0.2829	0	0	1	DPB1*01:01
YLQA	9,11,33,86	3	30	0.1297	0	0	1	DPB1*11:01
FGEA	9,11,33,86	3	59	0.7277	0	0	1	DPB1*05:01 DPB1*16:01 DPB1*19:01 DPB1*340:01
HLEA	9,11,33,86	5	94	0.578	0	0	1	DPB1*09:01 DPB1*10:01 DPB1*14:01 DPB1*17:01 DPB1*45:01
YGEA	9,11,33,86	6	99	0.2829	0	0	1	DPB1*01:01
YLQV	9,11,33,87	3	30	0.1297	0	0	1	DPB1*11:01
FGEV	9,11,33,87	3	59	0.7277	0	0	1	DPB1*05:01 DPB1*16:01 DPB1*19:01 DPB1*340:01
HLEV	9,11,33,87	5	94	0.578	0	0	1	DPB1*09:01 DPB1*10:01 DPB1*14:01 DPB1*17:01 DPB1*45:01
YGEV	9,11,33,87	6	99	0.2829	0	0	1	DPB1*01:01
FGLV	9,11,35,36	3	38	0.206	0	0	1	DPB1*02:02 DPB1*05:01
YLYA	9,11,35,36	4	67	0.3448	0	0	1	DPB1*11:01 DPB1*13:01 DPB1*26:01
HLFV	9,11,35,36	5	94	0.578	0	0	1	DPB1*09:01 DPB1*10:01 DPB1*14:01 DPB1*17:01 DPB1*45:01
YGYA	9,11,35,36	6	110	0.4387	0	0	1	DPB1*01:01 DPB1*15:01
FGFV	9,11,35,36	21	494	0.7006	0	0	1	DPB1*02:01 DPB1*04:02 DPB1*16:01 DPB1*19:01 DPB1*23:01 DPB1*340:01 DPB1*71:01
FGFE	9,11,35,55	1	18	0.5285	0	0	1	DPB1*19:01
FGLE	9,11,35,55	3	38	0.206	0	0	1	DPB1*02:02 DPB1*05:01
YLYA	9,11,35,55	4	67	0.3448	0	0	1	DPB1*11:01 DPB1*13:01 DPB1*26:01
HLFD	9,11,35,55	5	94	0.578	0	0	1	DPB1*09:01 DPB1*10:01 DPB1*14:01 DPB1*17:01 DPB1*45:01
YGYA	9,11,35,55	6	110	0.4387	0	0	1	DPB1*01:01 DPB1*15:01
FGFD	9,11,35,55	21	470	0.4944	0	0	1	DPB1*02:01 DPB1*04:02 DPB1*16:01 DPB1*51:01 DPB1*81:01
FGLA	9,11,35,56	3	38	0.206	0	0	1	DPB1*02:02 DPB1*05:01
YLYA	9,11,35,56	4	67	0.3448	0	0	1	DPB1*11:01 DPB1*13:01 DPB1*26:01
HLFE	9,11,35,56	5	94	0.578	0	0	1	DPB1*09:01 DPB1*10:01 DPB1*14:01 DPB1*17:01 DPB1*45:01
YGYA	9,11,35,56	6	110	0.4387	0	0	1	DPB1*01:01 DPB1*15:01
FGFE	9,11,35,56	21	470	0.4944	0	0	1	DPB1*02:01 DPB1*04:02 DPB1*16:01 DPB1*51:01 DPB1*81:01
FGLE	9,11,35,57	3	38	0.206	0	0	1	DPB1*02:02 DPB1*05:01
HLFD	9,11,35,57	4	65	0.3319	0	0	1	DPB1*09:01 DPB1*14:01 DPB1*17:01
YLYE	9,11,35,57	4	67	0.3448	0	0	1	DPB1*11:01 DPB1*13:01 DPB1*26:01
YGYE	9,11,35,57	6	110	0.4387	0	0	1	DPB1*01:01 DPB1*15:01
HLFL	9,11,35,65	3	25	0.08876	0	0	1	DPB1*14:01 DPB1*45:01
YLYL	9,11,35,65	3	30	0.1297	0	0	1	DPB1*11:01
FGLI	9,11,35,65	3	38	0.206	0	0	1	DPB1*02:02 DPB1*05:01
HLFI	9,11,35,65	3	69	0.7528	0	0	1	DPB1*09:01 DPB1*10:01 DPB1*17:01
YGYI	9,11,35,65	6	99	0.2829	0	0	1	DPB1*01:01
FGLE	9,11,35,69	1	11	0.377	0	0	1	DPB1*02:02
HLFK	9,11,35,69	3	25	0.08876	0	0	1	DPB1*14:01 DPB1*45:01
FGLK	9,11,35,69	2	27	0.3078	0	0	1	DPB1*05:01
YLYR	9,11,35,69	3	30	0.1297	0	0	1	DPB1*11:01
HLFE	9,11,35,69	3	69	0.7528	0	0	1	DPB1*09:01 DPB1*10:01 DPB1*17:01
YGYK	9,11,35,69	6	99	0.2829	0	0	1	DPB1*01:01
FGFK	9,11,35,69	33	813	1	0	0	1	DPB1*04:01 DPB1*04:02 DPB1*23:01 DPB1*51:01
FGFI	9,11,35,76	1	19	0.547	0	0	1	DPB1*19:01 DPB1*340:01
YLYM	9,11,35,76	3	30	0.1297	0	0	1	DPB1*11:01
FGLM	9,11,35,76	3	38	0.206	0	0	1	DPB1*02:02 DPB1*05:01
HLFV	9,11,35,76	5	63	0.1773	0	0	1	DPB1*09:01 DPB1*10:01 DPB1*14:01 DPB1*45:01
YGYV	9,11,35,76	6	99	0.2829	0	0	1	DPB1*01:01
FGLG	9,11,35,84	1	11	0.377	0	0	1	DPB1*02:02
FGLD	9,11,35,84	2	27	0.3078	0	0	1	DPB1*05:01
YLYD	9,11,35,84	4	67	0.3448	0	0	1	DPB1*11:01 DPB1*13:01 DPB1*26:01
HLFD	9,11,35,84	5	94	0.578	0	0	1	DPB1*09:01 DPB1*10:01 DPB1*14:01 DPB1*17:01 DPB1*45:01
YGYD	9,11,35,84	6	99	0.2829	0	0	1	DPB1*01:01
FGLG	9,11,35,85	1	11	0.377	0	0	1	DPB1*02:02
FGLE	9,11,35,85	2	27	0.3078	0	0	1	DPB1*05:01
YLYE	9,11,35,85	4	67	0.3448	0	0	1	DPB1*11:01 DPB1*13:01 DPB1*26:01
HLFE	9,11,35,85	5	94	0.578	0	0	1	DPB1*09:01 DPB1*10:01 DPB1*14:01 DPB1*17:01 DPB1*45:01
YGYE	9,11,35,85	6	99	0.2829	0	0	1	DPB1*01:01
FGLP	9,11,35,86	1	11	0.377	0	0	1	DPB1*02:02
FGLA	9,11,35,86	2	27	0.3078	0	0	1	DPB1*05:01
YLYA	9,11,35,86	4	67	0.3448	0	0	1	DPB1*11:01 DPB1*13:01 DPB1*26:01
HLFA	9,11,35,86	5	94	0.578	0	0	1	DPB1*09:01 DPB1*10:01 DPB1*14:01 DPB1*17:01 DPB1*45:01
YGYA	9,11,35,86	6	99	0.2829	0	0	1	DPB1*01:01
FGLM	9,11,35,87	1	11	0.377	0	0	1	DPB1*02:02
FGLV	9,11,35,87	2	27	0.3078	0	0	1	DPB1*05:01
YLYV	9,11,35,87	4	67	0.3448	0	0	1	DPB1*11:01 DPB1*13:01 DPB1*26:01
HLFV	9,11,35,87	5	94	0.578	0	0	1	DPB1*09:01 DPB1*10:01 DPB1*14:01 DPB1*17:01 DPB1*45:01
YGYV	9,11,35,87	6	99	0.2829	0	0	1	DPB1*01:01
FGVE	9,11,36,55	4	55	0.2791	0	0	1	DPB1*02:02 DPB1*05:01 DPB1*19:01
YLAA	9,11,36,55	4	67	0.3448	0	0	1	DPB1*11:01 DPB1*13:01 DPB1*26:01
HLVD	9,11,36,55	5	94	0.578	0	0	1	DPB1*09:01 DPB1*10:01 DPB1*14:01 DPB1*17:01 DPB1*45:01
YGAA	9,11,36,55	6	110	0.4387	0	0	1	DPB1*01:01 DPB1*15:01
FGVD	9,11,36,55	21	469	0.4866	0	0	1	DPB1*02:01 DPB1*04:02 DPB1*16:01
YLAA	9,11,36,56	4	67	0.3448	0	0	1	DPB1*11:01 DPB1*13:01 DPB1*26:01
FGVA	9,11,36,56	4	71	0.525	0	0	1	DPB1*02:02 DPB1*05:01 DPB1*19:01 DPB1*23:01 DPB1*340:01 DPB1*71:01
HLVE	9,11,36,56	5	94	0.578	0	0	1	DPB1*09:01 DPB1*10:01 DPB1*14:01 DPB1*17:01 DPB1*45:01
YGAA	9,11,36,56	6	110	0.4387	0	0	1	DPB1*01:01 DPB1*15:01
FGVE	9,11,36,56	21	469	0.4866	0	0	1	DPB1*02:01 DPB1*04:02 DPB1*16:01
HLVD	9,11,36,57	4	65	0.3319	0	0	1	DPB1*09:01 DPB1*14:01 DPB1*17:01
YLAE	9,11,36,57	4	67	0.3448	0	0	1	DPB1*11:01 DPB1*13:01 DPB1*26:01
YGAE	9,11,36,57	6	110	0.4387	0	0	1	DPB1*01:01 DPB1*15:01
FGVE	9,11,36,57	23	523	0.5184	0	0	1	DPB1*02:01 DPB1*02:02 DPB1*04:02 DPB1*05:01 DPB1*16:01 DPB1*19:01 DPB1*23:01 DPB1*340:01 DPB1*71:01
HLVL	9,11,36,65	3	25	0.08876	0	0	1	DPB1*14:01 DPB1*45:01
YLAL	9,11,36,65	3	30	0.1297	0	0	1	DPB1*11:01
HLVI	9,11,36,65	3	69	0.7528	0	0	1	DPB1*09:01 DPB1*10:01 DPB1*17:01
YGAI	9,11,36,65	6	99	0.2829	0	0	1	DPB1*01:01
FGVI	9,11,36,65	23	523	0.5184	0	0	1	DPB1*02:01 DPB1*02:02 DPB1*04:02 DPB1*05:01 DPB1*16:01 DPB1*19:01 DPB1*23:01 DPB1*340:01 DPB1*71:01
HLVK	9,11,36,69	3	25	0.08876	0	0	1	DPB1*14:01 DPB1*45:01
YLAR	9,11,36,69	3	30	0.1297	0	0	1	DPB1*11:01
HLVE	9,11,36,69	3	69	0.7528	0	0	1	DPB1*09:01 DPB1*10:01 DPB1*17:01
YGAK	9,11,36,69	6	99	0.2829	0	0	1	DPB1*01:01
FGVK	9,11,36,69	18	268	0.01148	0	0	1	DPB1*04:02 DPB1*05:01 DPB1*23:01
FGVI	9,11,36,76	1	19	0.547	0	0	1	DPB1*19:01 DPB1*340:01
YLAM	9,11,36,76	3	30	0.1297	0	0	1	DPB1*11:01
HLVV	9,11,36,76	5	63	0.1773	0	0	1	DPB1*09:01 DPB1*10:01 DPB1*14:01 DPB1*45:01
YGAV	9,11,36,76	6	99	0.2829	0	0	1	DPB1*01:01
FGVM	9,11,36,76	23	510	0.42	0	0	1	DPB1*02:01 DPB1*02:02 DPB1*04:02 DPB1*05:01 DPB1*16:01 DPB1*23:01 DPB1*71:01
FGVD	9,11,36,84	3	59	0.7277	0	0	1	DPB1*05:01 DPB1*16:01 DPB1*19:01 DPB1*340:01
YLAD	9,11,36,84	4	67	0.3448	0	0	1	DPB1*11:01 DPB1*13:01 DPB1*26:01
HLVD	9,11,36,84	5	94	0.578	0	0	1	DPB1*09:01 DPB1*10:01 DPB1*14:01 DPB1*17:01 DPB1*45:01
YGAD	9,11,36,84	6	99	0.2829	0	0	1	DPB1*01:01
FGVG	9,11,36,84	22	479	0.3782	0	0	1	DPB1*02:01 DPB1*02:02 DPB1*04:02 DPB1*23:01 DPB1*71:01
FGVE	9,11,36,85	3	59	0.7277	0	0	1	DPB1*05:01 DPB1*16:01 DPB1*19:01 DPB1*340:01
[truncated: 15,529 more rows]
